# Supplementary material for: Breakage of the oligomeric CaMKII hub by the regulatory segment of the kinase
Source: eLife. 2020 Sep 9;9:e57784. doi: 10.7554/eLife.57784 (PMC7538161; doi:10.7554/eLife.57784)
Supplement: Figure 4—source data 1. [file elife-57784-fig4-data1.zip]

Archive with 3 entries (2 files):
- figure4_source_data/
- figure4_source_data/gel_filtration_hub.txt
- figure4_source_data/gel_filtration_hub+regseg.txt
