# Supplementary material for: Breakage of the oligomeric CaMKII hub by the regulatory segment of the kinase
Source: eLife. 2020 Sep 9;9:e57784. doi: 10.7554/eLife.57784 (PMC7538161; doi:10.7554/eLife.57784)
Supplement: Figure 4—source data 1. [file elife-57784-fig4-data1.zip › figure4_source_data/gel_filtration_hub.txt]

[Header]
Application Name	LabSolutions
Version	5.82
Data File Name	C:\LabSolutions\Data\Serena\20200707\hub-1M ammonium acetate.lcd
Output Date	7/11/2020
Output Time	2:23:14 PM
[File Information]
Type	Data File
Generated	7/7/2020 3:17:34 PM
Generated by	User
Modified	7/7/2020 4:18:01 PM
Modified by	User
[Sample Information]
Operator Name	User
Acquired	7/7/2020 3:17:59 PM
Sample Type	0:Unknown
Level	0
Sample Name	hub-1M ammonium acetate
Sample ID	1
ISTD Amount1	1
ISTD Amount2	1
ISTD Amount3	1
ISTD Amount4	1
ISTD Amount5	1
ISTD Amount6	1
ISTD Amount7	1
ISTD Amount8	1
ISTD Amount9	1
ISTD Amount10	1
ISTD Amount11	1
ISTD Amount12	1
ISTD Amount13	1
ISTD Amount14	1
ISTD Amount15	1
ISTD Amount16	1
ISTD Amount17	1
ISTD Amount18	1
ISTD Amount19	1
ISTD Amount20	1
ISTD Amount21	1
ISTD Amount22	1
ISTD Amount23	1
ISTD Amount24	1
ISTD Amount25	1
ISTD Amount26	1
ISTD Amount27	1
ISTD Amount28	1
ISTD Amount29	1
ISTD Amount30	1
ISTD Amount31	1
ISTD Amount32	1
Sample Amount	90
Dilution Factor	1
Vial#	34
Injection Volume	70
[Original Files]
Data File	C:\LabSolutions\Data\Serena\hub-1M ammonium acetate.lcd
Method File	C:\LabSolutions-OLD\Data\MB\Tryptophan_Single RUN-280.lcm
Batch File
Report Format File	c:\LabSolutions\System\DEFAULT.lsr
[File Description]
[Configuration]
Instrument Name	HWK4BT2-Instrument1
Instrument #	1
Line #	1
# of Detectors	2
Detector ID	Detector A	Detector B
Detector Name	Detector A	Detector B
# of Channels	1	2
[Peak Table(Detector A)]
# of Peaks	3
Peak#	R.Time	I.Time	F.Time	Area	Height	A/H	Conc.	Mark	ID#	Name	k'	Plate #	Plate Ht.	Tailing	Resolution	Sep.Factor	Area Ratio	Height Ratio	Conc. %	Norm Conc.
1	0.069	0.040	0.120	6240	2504	2.492	0.000				0.000	16	9393.138	1.290	0.000	0.000	0	0	0.000	0.000
2	0.444	0.297	2.150	717247	36242	19.790	0.000				5.445	22	6669.504	4.335	1.692	0.000	0	0	0.000	0.000
3	32.716	30.227	36.160	16970762	134231	126.429	0.000				473.488	1514	99.048	1.084	17.269	86.958	0	0	0.000	0.000
[Peak Table(Detector B-Ch1)]
# of Peaks	28
Peak#	R.Time	I.Time	F.Time	Area	Height	A/H	Conc.	Mark	ID#	Name	k'	Plate #	Plate Ht.	Tailing	Resolution	Sep.Factor	Area Ratio	Height Ratio	Conc. %	Norm Conc.
1	0.168	0.020	0.260	1698742	201334	8.437	0.000				0.000	3	59793.459	0.000	0.000	0.000	0	0	0.000	0.000
2	0.300	0.260	0.453	1850769	169359	10.928	0.000	V			0.785	1	141548.242	0.000	0.166	0.000	0	0	0.000	0.000
3	0.648	0.453	25.073	66861735	525695	127.187	0.000	SV			2.862	2	95625.857	0.000	0.215	3.644	0	0	0.000	0.000
4	14.155	13.653	14.347	4739	1590	2.981	0.000	TV			83.313	611856	0.245	3.088	12.605	29.113	0	0	0.000	0.000
5	15.760	15.540	15.807	1232	136	9.042	0.000	TV			92.875	30494	4.919	0.000	7.408	1.115	0	0	0.000	0.000
6	16.280	15.807	16.440	3475	52	66.203	0.000	TV			95.972	132844	1.129	4.400	1.927	1.033	0	0	0.000	0.000
7	18.593	18.113	18.687	1076	53	20.453	0.000	TV			109.752	1100896	0.136	1.129	18.540	1.144	0	0	0.000	0.000
8	20.920	20.480	21.007	1187	81	14.616	0.000	TV			123.610	272336	0.551	0.000	20.124	1.126	0	0	0.000	0.000
9	31.883	25.073	31.973	315338151	6703922	47.038	0.000	V			188.913	25	6018.843	0.000	0.853	1.528	0	0	0.000	0.000
10	32.056	31.973	32.127	61618821	6702826	9.193	0.000	V			189.942	5	28343.153	0.000	0.004	1.005	0	0	0.000	0.000
11	32.152	32.127	32.193	26783875	6697602	3.999	0.000	V			190.513	3	59478.577	0.000	0.001	1.003	0	0	0.000	0.000
12	32.243	32.193	32.273	32138948	6696705	4.799	0.000	V			191.056	2	70204.644	0.000	0.001	1.003	0	0	0.000	0.000
13	32.353	32.273	32.380	42870299	6700034	6.399	0.000	V			191.711	1	103150.658	0.000	0.001	1.003	0	0	0.000	0.000
14	32.421	32.380	32.480	40186688	6698997	5.999	0.000	V			192.118	4	36892.923	0.000	0.001	1.002	0	0	0.000	0.000
15	32.529	32.480	32.567	34822966	6698972	5.198	0.000	V			192.759	4	39491.377	0.000	0.002	1.003	0	0	0.000	0.000
16	32.600	32.567	32.633	26782419	6696976	3.999	0.000	V			193.181	1	114880.911	0.000	0.001	1.002	0	0	0.000	0.000
17	32.687	32.633	32.787	61590755	6697595	9.196	0.000	V			193.703	1	177092.571	0.000	0.001	1.003	0	0	0.000	0.000
18	32.904	32.787	32.933	58911537	6697132	8.797	0.000	V			194.994	1	142403.638	0.000	0.002	1.007	0	0	0.000	0.000
19	32.958	32.933	33.087	61585106	6696489	9.197	0.000	V			195.318	5	29222.819	0.000	0.001	1.002	0	0	0.000	0.000
20	33.110	33.087	33.140	21402335	6689378	3.199	0.000	V			196.221	2	85333.635	0.000	0.002	1.005	0	0	0.000	0.000
21	33.167	33.140	33.193	21402331	6689380	3.199	0.000	V			196.558	2	67442.544	0.000	0.001	1.002	0	0	0.000	0.000
22	33.247	33.193	33.287	37480258	6695960	5.597	0.000	V			197.034	2	63835.704	0.000	0.001	1.002	0	0	0.000	0.000
23	33.374	33.287	33.433	58918817	6699662	8.794	0.000	V			197.794	5	28160.739	0.000	0.002	1.004	0	0	0.000	0.000
24	33.563	33.433	33.587	61595390	6698518	9.195	0.000	V			198.916	1	124131.365	0.000	0.002	1.006	0	0	0.000	0.000
25	33.619	33.587	33.653	26791866	6699305	3.999	0.000	V			199.250	2	72631.365	0.000	0.001	1.002	0	0	0.000	0.000
26	33.674	33.653	33.733	32142466	6697499	4.799	0.000	V			199.582	1	107620.056	0.000	0.001	1.002	0	0	0.000	0.000
27	33.875	33.733	33.920	75053230	6707294	11.190	0.000	V			200.777	0	1219957.355	0.000	0.001	1.006	0	0	0.000	0.000
28	33.965	33.920	52.460	355301273	6711395	52.940	0.000	SV			201.314	16	9235.361	0.000	0.000	1.003	0	0	0.000	0.000
[Peak Table(Detector B-Ch2)]
# of Peaks	2
Peak#	R.Time	I.Time	F.Time	Area	Height	A/H	Conc.	Mark	ID#	Name	k'	Plate #	Plate Ht.	Tailing	Resolution	Sep.Factor	Area Ratio	Height Ratio	Conc. %	Norm Conc.
1	0.184	0.120	0.413	3933	700	5.618	0.000	S			0.000	30	5025.577	2.076	0.000	0.000	0	0	0.000	0.000
2	0.633	0.413	1.360	16472	911	18.075	0.000	SV			2.440	33	4502.256	2.449	1.566	0.000	0	0	0.000	0.000
[Compound Results(Detector A)]
# of IDs	1
ID#	Name	R.Time	Area	Height	Conc.	Curve	3rd	2nd	1st	Constant	Area Ratio	Height Ratio	Conc. %	Norm Conc.
1	RT:1.972	0.000	0	0	0.000	Linear	0.000000e+000	0.000000e+000	0.000000e+000	0.000000e+000	0	0	0.000	0.000
[Compound Results(Detector B)]
# of IDs	0
[LC Chromatogram(Detector A-Ch1)]
Interval(msec)	200
# of Points	18001
Start Time(min)	0.000
End Time(min)	60.000
Intensity Units	mV
Intensity Multiplier	0.001
Wavelength(nm)	280nm
R.Time (min)	Intensity
0.00000	398
0.00333	398
0.00667	401
0.01000	162
0.01333	3
0.01667	6
0.02000	10
0.02333	14
0.02667	17
0.03000	21
0.03333	24
0.03667	28
0.04000	31
0.04333	36
0.04667	43
0.05000	55
0.05333	74
0.05667	103
0.06000	143
0.06333	188
0.06667	228
0.07000	239
0.07333	188
0.07667	40
0.08000	-228
0.08333	-625
0.08667	-1141
0.09000	-1754
0.09333	-2422
0.09667	-3096
0.10000	-3739
0.10333	-4329
0.10667	-4853
0.11000	-5310
0.11333	-5703
0.11667	-6035
0.12000	-6316
0.12333	-6551
0.12667	-6748
0.13000	-6912
0.13333	-7048
0.13667	-7159
0.14000	-7251
0.14333	-7328
0.14667	-7393
0.15000	-7448
0.15333	-7495
0.15667	-7533
0.16000	-7562
0.16333	-7584
0.16667	-7598
0.17000	-7605
0.17333	-7607
0.17667	-7602
0.18000	-7594
0.18333	-7584
0.18667	-7573
0.19000	-7560
0.19333	-7546
0.19667	-7530
0.20000	-7509
0.20333	-7469
0.20667	-7424
0.21000	-7394
0.21333	-7377
0.21667	-7368
0.22000	-7366
0.22333	-7367
0.22667	-7371
0.23000	-7375
0.23333	-7377
0.23667	-7385
0.24000	-7398
0.24333	-7414
0.24667	-7432
0.25000	-7451
0.25333	-7471
0.25667	-7491
0.26000	-7511
0.26333	-7529
0.26667	-7547
0.27000	-7564
0.27333	-7582
0.27667	-7599
0.28000	-7615
0.28333	-7628
0.28667	-7638
0.29000	-7644
0.29333	-7643
0.29667	-7630
0.30000	-7600
0.30333	-7545
0.30667	-7456
0.31000	-7325
0.31333	-7146
0.31667	-6910
0.32000	-6611
0.32333	-6238
0.32667	-5780
0.33000	-5223
0.33333	-4558
0.33667	-3778
0.34000	-2882
0.34333	-1870
0.34667	-747
0.35000	474
0.35333	1780
0.35667	3156
0.36000	4586
0.36333	6055
0.36667	7551
0.37000	9068
0.37333	10601
0.37667	12131
0.38000	13645
0.38333	15133
0.38667	16583
0.39000	17981
0.39333	19312
0.39667	20566
0.40000	21735
0.40333	22809
0.40667	23784
0.41000	24659
0.41333	25435
0.41667	26113
0.42000	26694
0.42333	27182
0.42667	27584
0.43000	27905
0.43333	28150
0.43667	28319
0.44000	28419
0.44333	28460
0.44667	28451
0.45000	28395
0.45333	28291
0.45667	28140
0.46000	27947
0.46333	27713
0.46667	27444
0.47000	27146
0.47333	26820
0.47667	26467
0.48000	26090
0.48333	25692
0.48667	25273
0.49000	24835
0.49333	24389
0.49667	23936
0.50000	23471
0.50333	22992
0.50667	22501
0.51000	22002
0.51333	21502
0.51667	21000
0.52000	20494
0.52333	19981
0.52667	19466
0.53000	18955
0.53333	18450
0.53667	17954
0.54000	17466
0.54333	16984
0.54667	16510
0.55000	16044
0.55333	15587
0.55667	15139
0.56000	14702
0.56333	14276
0.56667	13856
0.57000	13441
0.57333	13032
0.57667	12635
0.58000	12251
0.58333	11876
0.58667	11509
0.59000	11150
0.59333	10798
0.59667	10454
0.60000	10120
0.60333	9796
0.60667	9481
0.61000	9175
0.61333	8879
0.61667	8593
0.62000	8314
0.62333	8038
0.62667	7767
0.63000	7497
0.63333	7227
0.63667	6962
0.64000	6707
0.64333	6463
0.64667	6229
0.65000	6004
0.65333	5787
0.65667	5574
0.66000	5362
0.66333	5150
0.66667	4939
0.67000	4735
0.67333	4542
0.67667	4354
0.68000	4169
0.68333	3988
0.68667	3813
0.69000	3645
0.69333	3480
0.69667	3320
0.70000	3165
0.70333	3012
0.70667	2859
0.71000	2705
0.71333	2554
0.71667	2408
0.72000	2266
0.72333	2127
0.72667	1992
0.73000	1863
0.73333	1738
0.73667	1613
0.74000	1488
0.74333	1363
0.74667	1238
0.75000	1112
0.75333	987
0.75667	865
0.76000	743
0.76333	623
0.76667	503
0.77000	384
0.77333	269
0.77667	161
0.78000	60
0.78333	-40
0.78667	-139
0.79000	-236
0.79333	-331
0.79667	-423
0.80000	-515
0.80333	-606
0.80667	-696
0.81000	-788
0.81333	-883
0.81667	-976
0.82000	-1069
0.82333	-1159
0.82667	-1248
0.83000	-1334
0.83333	-1417
0.83667	-1496
0.84000	-1572
0.84333	-1647
0.84667	-1722
0.85000	-1798
0.85333	-1876
0.85667	-1957
0.86000	-2037
0.86333	-2112
0.86667	-2183
0.87000	-2251
0.87333	-2319
0.87667	-2385
0.88000	-2451
0.88333	-2515
0.88667	-2577
0.89000	-2635
0.89333	-2693
0.89667	-2752
0.90000	-2814
0.90333	-2875
0.90667	-2931
0.91000	-2984
0.91333	-3036
0.91667	-3089
0.92000	-3141
0.92333	-3194
0.92667	-3246
0.93000	-3298
0.93333	-3351
0.93667	-3402
0.94000	-3452
0.94333	-3499
0.94667	-3541
0.95000	-3582
0.95333	-3625
0.95667	-3669
0.96000	-3713
0.96333	-3756
0.96667	-3797
0.97000	-3837
0.97333	-3876
0.97667	-3914
0.98000	-3952
0.98333	-3991
0.98667	-4033
0.99000	-4075
0.99333	-4117
0.99667	-4157
1.00000	-4194
1.00333	-4230
1.00667	-4266
1.01000	-4303
1.01333	-4342
1.01667	-4384
1.02000	-4425
1.02333	-4465
1.02667	-4504
1.03000	-4539
1.03333	-4572
1.03667	-4605
1.04000	-4637
1.04333	-4667
1.04667	-4695
1.05000	-4723
1.05333	-4752
1.05667	-4782
1.06000	-4814
1.06333	-4847
1.06667	-4883
1.07000	-4920
1.07333	-4955
1.07667	-4988
1.08000	-5017
1.08333	-5045
1.08667	-5072
1.09000	-5102
1.09333	-5134
1.09667	-5169
1.10000	-5204
1.10333	-5237
1.10667	-5267
1.11000	-5295
1.11333	-5322
1.11667	-5351
1.12000	-5381
1.12333	-5410
1.12667	-5438
1.13000	-5466
1.13333	-5493
1.13667	-5522
1.14000	-5552
1.14333	-5582
1.14667	-5612
1.15000	-5642
1.15333	-5672
1.15667	-5700
1.16000	-5727
1.16333	-5753
1.16667	-5780
1.17000	-5808
1.17333	-5834
1.17667	-5858
1.18000	-5879
1.18333	-5899
1.18667	-5919
1.19000	-5942
1.19333	-5966
1.19667	-5990
1.20000	-6013
1.20333	-6036
1.20667	-6058
1.21000	-6080
1.21333	-6101
1.21667	-6123
1.22000	-6145
1.22333	-6166
1.22667	-6186
1.23000	-6205
1.23333	-6224
1.23667	-6243
1.24000	-6265
1.24333	-6287
1.24667	-6309
1.25000	-6327
1.25333	-6345
1.25667	-6362
1.26000	-6379
1.26333	-6397
1.26667	-6416
1.27000	-6436
1.27333	-6455
1.27667	-6475
1.28000	-6494
1.28333	-6512
1.28667	-6529
1.29000	-6548
1.29333	-6569
1.29667	-6592
1.30000	-6615
1.30333	-6637
1.30667	-6657
1.31000	-6674
1.31333	-6692
1.31667	-6712
1.32000	-6734
1.32333	-6757
1.32667	-6777
1.33000	-6796
1.33333	-6813
1.33667	-6831
1.34000	-6848
1.34333	-6866
1.34667	-6883
1.35000	-6901
1.35333	-6918
1.35667	-6934
1.36000	-6947
1.36333	-6959
1.36667	-6970
1.37000	-6982
1.37333	-6998
1.37667	-7016
1.38000	-7036
1.38333	-7056
1.38667	-7076
1.39000	-7096
1.39333	-7115
1.39667	-7132
1.40000	-7147
1.40333	-7161
1.40667	-7175
1.41000	-7189
1.41333	-7204
1.41667	-7219
1.42000	-7234
1.42333	-7246
1.42667	-7257
1.43000	-7266
1.43333	-7277
1.43667	-7288
1.44000	-7301
1.44333	-7314
1.44667	-7328
1.45000	-7344
1.45333	-7360
1.45667	-7376
1.46000	-7393
1.46333	-7411
1.46667	-7428
1.47000	-7444
1.47333	-7462
1.47667	-7478
1.48000	-7494
1.48333	-7509
1.48667	-7523
1.49000	-7537
1.49333	-7552
1.49667	-7569
1.50000	-7585
1.50333	-7601
1.50667	-7617
1.51000	-7634
1.51333	-7653
1.51667	-7670
1.52000	-7685
1.52333	-7699
1.52667	-7713
1.53000	-7725
1.53333	-7736
1.53667	-7747
1.54000	-7760
1.54333	-7773
1.54667	-7785
1.55000	-7797
1.55333	-7808
1.55667	-7819
1.56000	-7831
1.56333	-7844
1.56667	-7858
1.57000	-7872
1.57333	-7884
1.57667	-7894
1.58000	-7905
1.58333	-7919
1.58667	-7934
1.59000	-7949
1.59333	-7962
1.59667	-7972
1.60000	-7981
1.60333	-7990
1.60667	-7999
1.61000	-8007
1.61333	-8017
1.61667	-8027
1.62000	-8037
1.62333	-8046
1.62667	-8057
1.63000	-8067
1.63333	-8078
1.63667	-8090
1.64000	-8101
1.64333	-8112
1.64667	-8122
1.65000	-8133
1.65333	-8144
1.65667	-8155
1.66000	-8167
1.66333	-8178
1.66667	-8190
1.67000	-8204
1.67333	-8220
1.67667	-8235
1.68000	-8250
1.68333	-8263
1.68667	-8276
1.69000	-8288
1.69333	-8300
1.69667	-8311
1.70000	-8324
1.70333	-8337
1.70667	-8349
1.71000	-8359
1.71333	-8369
1.71667	-8380
1.72000	-8391
1.72333	-8401
1.72667	-8410
1.73000	-8420
1.73333	-8430
1.73667	-8442
1.74000	-8454
1.74333	-8467
1.74667	-8477
1.75000	-8488
1.75333	-8499
1.75667	-8509
1.76000	-8520
1.76333	-8531
1.76667	-8542
1.77000	-8554
1.77333	-8566
1.77667	-8577
1.78000	-8586
1.78333	-8595
1.78667	-8603
1.79000	-8611
1.79333	-8619
1.79667	-8629
1.80000	-8641
1.80333	-8652
1.80667	-8662
1.81000	-8672
1.81333	-8683
1.81667	-8694
1.82000	-8706
1.82333	-8719
1.82667	-8733
1.83000	-8746
1.83333	-8759
1.83667	-8771
1.84000	-8783
1.84333	-8796
1.84667	-8808
1.85000	-8819
1.85333	-8828
1.85667	-8836
1.86000	-8844
1.86333	-8852
1.86667	-8860
1.87000	-8868
1.87333	-8876
1.87667	-8884
1.88000	-8892
1.88333	-8900
1.88667	-8907
1.89000	-8915
1.89333	-8924
1.89667	-8934
1.90000	-8944
1.90333	-8953
1.90667	-8962
1.91000	-8971
1.91333	-8979
1.91667	-8987
1.92000	-8993
1.92333	-8999
1.92667	-9006
1.93000	-9012
1.93333	-9020
1.93667	-9027
1.94000	-9036
1.94333	-9046
1.94667	-9057
1.95000	-9066
1.95333	-9075
1.95667	-9084
1.96000	-9093
1.96333	-9102
1.96667	-9112
1.97000	-9121
1.97333	-9129
1.97667	-9136
1.98000	-9143
1.98333	-9151
1.98667	-9160
1.99000	-9170
1.99333	-9181
1.99667	-9190
2.00000	-9200
2.00333	-9208
2.00667	-9218
2.01000	-9227
2.01333	-9235
2.01667	-9242
2.02000	-9249
2.02333	-9255
2.02667	-9262
2.03000	-9268
2.03333	-9275
2.03667	-9282
2.04000	-9290
2.04333	-9297
2.04667	-9304
2.05000	-9311
2.05333	-9319
2.05667	-9328
2.06000	-9337
2.06333	-9347
2.06667	-9356
2.07000	-9365
2.07333	-9373
2.07667	-9381
2.08000	-9388
2.08333	-9395
2.08667	-9403
2.09000	-9412
2.09333	-9422
2.09667	-9431
2.10000	-9439
2.10333	-9447
2.10667	-9455
2.11000	-9463
2.11333	-9472
2.11667	-9481
2.12000	-9489
2.12333	-9497
2.12667	-9505
2.13000	-9511
2.13333	-9518
2.13667	-9524
2.14000	-9530
2.14333	-9535
2.14667	-9540
2.15000	-9543
2.15333	-9547
2.15667	-9552
2.16000	-9559
2.16333	-9568
2.16667	-9576
2.17000	-9584
2.17333	-9592
2.17667	-9601
2.18000	-9609
2.18333	-9615
2.18667	-9621
2.19000	-9626
2.19333	-9630
2.19667	-9634
2.20000	-9640
2.20333	-9646
2.20667	-9652
2.21000	-9659
2.21333	-9667
2.21667	-9676
2.22000	-9686
2.22333	-9697
2.22667	-9708
2.23000	-9718
2.23333	-9726
2.23667	-9734
2.24000	-9740
2.24333	-9745
2.24667	-9751
2.25000	-9758
2.25333	-9766
2.25667	-9772
2.26000	-9779
2.26333	-9786
2.26667	-9794
2.27000	-9801
2.27333	-9809
2.27667	-9816
2.28000	-9823
2.28333	-9829
2.28667	-9835
2.29000	-9840
2.29333	-9846
2.29667	-9851
2.30000	-9856
2.30333	-9861
2.30667	-9865
2.31000	-9870
2.31333	-9874
2.31667	-9877
2.32000	-9882
2.32333	-9887
2.32667	-9893
2.33000	-9900
2.33333	-9909
2.33667	-9919
2.34000	-9930
2.34333	-9941
2.34667	-9951
2.35000	-9960
2.35333	-9969
2.35667	-9976
2.36000	-9982
2.36333	-9988
2.36667	-9994
2.37000	-9999
2.37333	-10004
2.37667	-10009
2.38000	-10015
2.38333	-10021
2.38667	-10027
2.39000	-10033
2.39333	-10039
2.39667	-10045
2.40000	-10050
2.40333	-10055
2.40667	-10060
2.41000	-10065
2.41333	-10070
2.41667	-10073
2.42000	-10076
2.42333	-10078
2.42667	-10081
2.43000	-10086
2.43333	-10091
2.43667	-10096
2.44000	-10102
2.44333	-10108
2.44667	-10114
2.45000	-10118
2.45333	-10123
2.45667	-10128
2.46000	-10135
2.46333	-10141
2.46667	-10148
2.47000	-10154
2.47333	-10160
2.47667	-10167
2.48000	-10173
2.48333	-10179
2.48667	-10186
2.49000	-10192
2.49333	-10197
2.49667	-10200
2.50000	-10204
2.50333	-10207
2.50667	-10211
2.51000	-10217
2.51333	-10223
2.51667	-10229
2.52000	-10235
2.52333	-10240
2.52667	-10245
2.53000	-10249
2.53333	-10255
2.53667	-10260
2.54000	-10266
2.54333	-10273
2.54667	-10280
2.55000	-10285
2.55333	-10289
2.55667	-10293
2.56000	-10296
2.56333	-10302
2.56667	-10308
2.57000	-10315
2.57333	-10322
2.57667	-10328
2.58000	-10333
2.58333	-10339
2.58667	-10345
2.59000	-10350
2.59333	-10355
2.59667	-10360
2.60000	-10365
2.60333	-10368
2.60667	-10371
2.61000	-10373
2.61333	-10377
2.61667	-10381
2.62000	-10385
2.62333	-10388
2.62667	-10391
2.63000	-10394
2.63333	-10398
2.63667	-10402
2.64000	-10405
2.64333	-10409
2.64667	-10413
2.65000	-10417
2.65333	-10423
2.65667	-10427
2.66000	-10432
2.66333	-10437
2.66667	-10442
2.67000	-10446
2.67333	-10451
2.67667	-10457
2.68000	-10463
2.68333	-10471
2.68667	-10479
2.69000	-10486
2.69333	-10492
2.69667	-10497
2.70000	-10502
2.70333	-10507
2.70667	-10512
2.71000	-10516
2.71333	-10520
2.71667	-10524
2.72000	-10528
2.72333	-10531
2.72667	-10534
2.73000	-10537
2.73333	-10540
2.73667	-10543
2.74000	-10547
2.74333	-10551
2.74667	-10556
2.75000	-10561
2.75333	-10565
2.75667	-10568
2.76000	-10570
2.76333	-10572
2.76667	-10575
2.77000	-10580
2.77333	-10586
2.77667	-10592
2.78000	-10597
2.78333	-10602
2.78667	-10607
2.79000	-10611
2.79333	-10615
2.79667	-10618
2.80000	-10622
2.80333	-10625
2.80667	-10628
2.81000	-10631
2.81333	-10635
2.81667	-10638
2.82000	-10641
2.82333	-10644
2.82667	-10646
2.83000	-10649
2.83333	-10652
2.83667	-10656
2.84000	-10662
2.84333	-10666
2.84667	-10671
2.85000	-10675
2.85333	-10680
2.85667	-10685
2.86000	-10688
2.86333	-10692
2.86667	-10695
2.87000	-10698
2.87333	-10701
2.87667	-10705
2.88000	-10708
2.88333	-10711
2.88667	-10714
2.89000	-10718
2.89333	-10722
2.89667	-10727
2.90000	-10732
2.90333	-10736
2.90667	-10740
2.91000	-10743
2.91333	-10747
2.91667	-10752
2.92000	-10756
2.92333	-10761
2.92667	-10766
2.93000	-10771
2.93333	-10776
2.93667	-10780
2.94000	-10783
2.94333	-10785
2.94667	-10787
2.95000	-10787
2.95333	-10787
2.95667	-10788
2.96000	-10790
2.96333	-10794
2.96667	-10798
2.97000	-10802
2.97333	-10807
2.97667	-10812
2.98000	-10817
2.98333	-10822
2.98667	-10827
2.99000	-10831
2.99333	-10835
2.99667	-10839
3.00000	-10842
3.00333	-10846
3.00667	-10850
3.01000	-10854
3.01333	-10859
3.01667	-10865
3.02000	-10871
3.02333	-10878
3.02667	-10884
3.03000	-10889
3.03333	-10892
3.03667	-10895
3.04000	-10898
3.04333	-10902
3.04667	-10906
3.05000	-10911
3.05333	-10916
3.05667	-10921
3.06000	-10926
3.06333	-10930
3.06667	-10935
3.07000	-10939
3.07333	-10943
3.07667	-10945
3.08000	-10948
3.08333	-10951
3.08667	-10954
3.09000	-10957
3.09333	-10959
3.09667	-10961
3.10000	-10962
3.10333	-10964
3.10667	-10965
3.11000	-10968
3.11333	-10971
3.11667	-10975
3.12000	-10977
3.12333	-10979
3.12667	-10981
3.13000	-10983
3.13333	-10985
3.13667	-10987
3.14000	-10988
3.14333	-10990
3.14667	-10993
3.15000	-10997
3.15333	-11002
3.15667	-11010
3.16000	-11018
3.16333	-11025
3.16667	-11032
3.17000	-11038
3.17333	-11042
3.17667	-11044
3.18000	-11048
3.18333	-11052
3.18667	-11057
3.19000	-11062
3.19333	-11067
3.19667	-11072
3.20000	-11075
3.20333	-11078
3.20667	-11080
3.21000	-11081
3.21333	-11082
3.21667	-11083
3.22000	-11084
3.22333	-11086
3.22667	-11087
3.23000	-11088
3.23333	-11088
3.23667	-11090
3.24000	-11091
3.24333	-11093
3.24667	-11095
3.25000	-11097
3.25333	-11099
3.25667	-11100
3.26000	-11102
3.26333	-11104
3.26667	-11107
3.27000	-11110
3.27333	-11113
3.27667	-11115
3.28000	-11118
3.28333	-11122
3.28667	-11125
3.29000	-11129
3.29333	-11131
3.29667	-11133
3.30000	-11134
3.30333	-11136
3.30667	-11140
3.31000	-11144
3.31333	-11148
3.31667	-11153
3.32000	-11157
3.32333	-11159
3.32667	-11160
3.33000	-11162
3.33333	-11164
3.33667	-11167
3.34000	-11171
3.34333	-11175
3.34667	-11179
3.35000	-11182
3.35333	-11184
3.35667	-11184
3.36000	-11185
3.36333	-11187
3.36667	-11190
3.37000	-11193
3.37333	-11195
3.37667	-11197
3.38000	-11200
3.38333	-11203
3.38667	-11206
3.39000	-11209
3.39333	-11211
3.39667	-11213
3.40000	-11217
3.40333	-11221
3.40667	-11225
3.41000	-11229
3.41333	-11234
3.41667	-11240
3.42000	-11244
3.42333	-11247
3.42667	-11250
3.43000	-11254
3.43333	-11257
3.43667	-11260
3.44000	-11263
3.44333	-11266
3.44667	-11268
3.45000	-11270
3.45333	-11271
3.45667	-11271
3.46000	-11273
3.46333	-11275
3.46667	-11278
3.47000	-11283
3.47333	-11287
3.47667	-11290
3.48000	-11293
3.48333	-11296
3.48667	-11300
3.49000	-11304
3.49333	-11308
3.49667	-11311
3.50000	-11314
3.50333	-11316
3.50667	-11318
3.51000	-11321
3.51333	-11323
3.51667	-11325
3.52000	-11328
3.52333	-11332
3.52667	-11337
3.53000	-11342
3.53333	-11347
3.53667	-11351
3.54000	-11355
3.54333	-11359
3.54667	-11362
3.55000	-11365
3.55333	-11367
3.55667	-11369
3.56000	-11371
3.56333	-11372
3.56667	-11374
3.57000	-11375
3.57333	-11377
3.57667	-11379
3.58000	-11382
3.58333	-11386
3.58667	-11390
3.59000	-11394
3.59333	-11397
3.59667	-11400
3.60000	-11403
3.60333	-11406
3.60667	-11408
3.61000	-11410
3.61333	-11412
3.61667	-11414
3.62000	-11417
3.62333	-11419
3.62667	-11421
3.63000	-11423
3.63333	-11425
3.63667	-11429
3.64000	-11432
3.64333	-11436
3.64667	-11439
3.65000	-11441
3.65333	-11443
3.65667	-11446
3.66000	-11449
3.66333	-11451
3.66667	-11452
3.67000	-11454
3.67333	-11454
3.67667	-11455
3.68000	-11456
3.68333	-11456
3.68667	-11457
3.69000	-11458
3.69333	-11459
3.69667	-11462
3.70000	-11466
3.70333	-11470
3.70667	-11474
3.71000	-11477
3.71333	-11481
3.71667	-11485
3.72000	-11488
3.72333	-11491
3.72667	-11492
3.73000	-11491
3.73333	-11491
3.73667	-11491
3.74000	-11494
3.74333	-11498
3.74667	-11502
3.75000	-11507
3.75333	-11510
3.75667	-11513
3.76000	-11514
3.76333	-11515
3.76667	-11515
3.77000	-11515
3.77333	-11515
3.77667	-11516
3.78000	-11519
3.78333	-11522
3.78667	-11526
3.79000	-11530
3.79333	-11535
3.79667	-11539
3.80000	-11542
3.80333	-11545
3.80667	-11546
3.81000	-11548
3.81333	-11549
3.81667	-11550
3.82000	-11552
3.82333	-11553
3.82667	-11554
3.83000	-11556
3.83333	-11558
3.83667	-11560
3.84000	-11562
3.84333	-11566
3.84667	-11569
3.85000	-11573
3.85333	-11576
3.85667	-11580
3.86000	-11585
3.86333	-11589
3.86667	-11593
3.87000	-11596
3.87333	-11599
3.87667	-11602
3.88000	-11606
3.88333	-11610
3.88667	-11614
3.89000	-11618
3.89333	-11623
3.89667	-11628
3.90000	-11631
3.90333	-11632
3.90667	-11633
3.91000	-11635
3.91333	-11637
3.91667	-11639
3.92000	-11642
3.92333	-11645
3.92667	-11647
3.93000	-11649
3.93333	-11651
3.93667	-11654
3.94000	-11657
3.94333	-11658
3.94667	-11658
3.95000	-11656
3.95333	-11654
3.95667	-11653
3.96000	-11653
3.96333	-11656
3.96667	-11659
3.97000	-11663
3.97333	-11667
3.97667	-11672
3.98000	-11676
3.98333	-11680
3.98667	-11682
3.99000	-11683
3.99333	-11684
3.99667	-11685
4.00000	-11685
4.00333	-11686
4.00667	-11687
4.01000	-11689
4.01333	-11691
4.01667	-11694
4.02000	-11697
4.02333	-11701
4.02667	-11705
4.03000	-11708
4.03333	-11710
4.03667	-11713
4.04000	-11715
4.04333	-11718
4.04667	-11719
4.05000	-11721
4.05333	-11723
4.05667	-11725
4.06000	-11728
4.06333	-11732
4.06667	-11736
4.07000	-11739
4.07333	-11742
4.07667	-11745
4.08000	-11747
4.08333	-11749
4.08667	-11750
4.09000	-11750
4.09333	-11750
4.09667	-11750
4.10000	-11750
4.10333	-11751
4.10667	-11752
4.11000	-11754
4.11333	-11756
4.11667	-11759
4.12000	-11761
4.12333	-11763
4.12667	-11766
4.13000	-11769
4.13333	-11773
4.13667	-11776
4.14000	-11779
4.14333	-11781
4.14667	-11785
4.15000	-11788
4.15333	-11791
4.15667	-11793
4.16000	-11794
4.16333	-11795
4.16667	-11796
4.17000	-11796
4.17333	-11797
4.17667	-11797
4.18000	-11799
4.18333	-11801
4.18667	-11804
4.19000	-11808
4.19333	-11812
4.19667	-11815
4.20000	-11817
4.20333	-11819
4.20667	-11822
4.21000	-11825
4.21333	-11828
4.21667	-11830
4.22000	-11832
4.22333	-11834
4.22667	-11835
4.23000	-11836
4.23333	-11835
4.23667	-11836
4.24000	-11837
4.24333	-11840
4.24667	-11843
4.25000	-11846
4.25333	-11849
4.25667	-11852
4.26000	-11855
4.26333	-11858
4.26667	-11861
4.27000	-11863
4.27333	-11865
4.27667	-11866
4.28000	-11868
4.28333	-11869
4.28667	-11871
4.29000	-11873
4.29333	-11875
4.29667	-11879
4.30000	-11881
4.30333	-11884
4.30667	-11887
4.31000	-11889
4.31333	-11889
4.31667	-11889
4.32000	-11890
4.32333	-11891
4.32667	-11893
4.33000	-11895
4.33333	-11898
4.33667	-11900
4.34000	-11903
4.34333	-11905
4.34667	-11907
4.35000	-11909
4.35333	-11911
4.35667	-11914
4.36000	-11917
4.36333	-11919
4.36667	-11923
4.37000	-11926
4.37333	-11929
4.37667	-11932
4.38000	-11934
4.38333	-11936
4.38667	-11938
4.39000	-11939
4.39333	-11941
4.39667	-11944
4.40000	-11946
4.40333	-11947
4.40667	-11948
4.41000	-11948
4.41333	-11948
4.41667	-11948
4.42000	-11949
4.42333	-11950
4.42667	-11952
4.43000	-11953
4.43333	-11954
4.43667	-11955
4.44000	-11955
4.44333	-11958
4.44667	-11960
4.45000	-11962
4.45333	-11963
4.45667	-11964
4.46000	-11965
4.46333	-11968
4.46667	-11970
4.47000	-11973
4.47333	-11977
4.47667	-11980
4.48000	-11982
4.48333	-11984
4.48667	-11986
4.49000	-11987
4.49333	-11987
4.49667	-11987
4.50000	-11987
4.50333	-11987
4.50667	-11986
4.51000	-11986
4.51333	-11986
4.51667	-11987
4.52000	-11989
4.52333	-11992
4.52667	-11996
4.53000	-12001
4.53333	-12007
4.53667	-12012
4.54000	-12017
4.54333	-12020
4.54667	-12023
4.55000	-12025
4.55333	-12028
4.55667	-12030
4.56000	-12033
4.56333	-12035
4.56667	-12038
4.57000	-12041
4.57333	-12043
4.57667	-12045
4.58000	-12045
4.58333	-12046
4.58667	-12048
4.59000	-12049
4.59333	-12050
4.59667	-12051
4.60000	-12052
4.60333	-12053
4.60667	-12055
4.61000	-12056
4.61333	-12057
4.61667	-12059
4.62000	-12061
4.62333	-12062
4.62667	-12064
4.63000	-12066
4.63333	-12068
4.63667	-12070
4.64000	-12072
4.64333	-12075
4.64667	-12079
4.65000	-12083
4.65333	-12086
4.65667	-12089
4.66000	-12092
4.66333	-12094
4.66667	-12096
4.67000	-12098
4.67333	-12100
4.67667	-12103
4.68000	-12105
4.68333	-12108
4.68667	-12110
4.69000	-12111
4.69333	-12113
4.69667	-12114
4.70000	-12115
4.70333	-12115
4.70667	-12115
4.71000	-12115
4.71333	-12115
4.71667	-12115
4.72000	-12115
4.72333	-12116
4.72667	-12118
4.73000	-12120
4.73333	-12123
4.73667	-12126
4.74000	-12129
4.74333	-12133
4.74667	-12137
4.75000	-12141
4.75333	-12144
4.75667	-12146
4.76000	-12147
4.76333	-12148
4.76667	-12150
4.77000	-12152
4.77333	-12153
4.77667	-12154
4.78000	-12155
4.78333	-12155
4.78667	-12156
4.79000	-12156
4.79333	-12157
4.79667	-12159
4.80000	-12162
4.80333	-12165
4.80667	-12169
4.81000	-12172
4.81333	-12175
4.81667	-12178
4.82000	-12182
4.82333	-12185
4.82667	-12189
4.83000	-12192
4.83333	-12195
4.83667	-12197
4.84000	-12199
4.84333	-12201
4.84667	-12202
4.85000	-12203
4.85333	-12203
4.85667	-12204
4.86000	-12204
4.86333	-12204
4.86667	-12202
4.87000	-12200
4.87333	-12199
4.87667	-12200
4.88000	-12201
4.88333	-12203
4.88667	-12205
4.89000	-12208
4.89333	-12210
4.89667	-12214
4.90000	-12216
4.90333	-12219
4.90667	-12222
4.91000	-12224
4.91333	-12227
4.91667	-12229
4.92000	-12232
4.92333	-12234
4.92667	-12235
4.93000	-12236
4.93333	-12236
4.93667	-12237
4.94000	-12238
4.94333	-12239
4.94667	-12241
4.95000	-12243
4.95333	-12245
4.95667	-12247
4.96000	-12249
4.96333	-12252
4.96667	-12256
4.97000	-12259
4.97333	-12262
4.97667	-12264
4.98000	-12267
4.98333	-12270
4.98667	-12272
4.99000	-12274
4.99333	-12274
4.99667	-12275
5.00000	-12276
5.00333	-12278
5.00667	-12280
5.01000	-12282
5.01333	-12284
5.01667	-12285
5.02000	-12287
5.02333	-12289
5.02667	-12291
5.03000	-12294
5.03333	-12296
5.03667	-12299
5.04000	-12301
5.04333	-12302
5.04667	-12303
5.05000	-12304
5.05333	-12305
5.05667	-12305
5.06000	-12304
5.06333	-12302
5.06667	-12301
5.07000	-12301
5.07333	-12302
5.07667	-12304
5.08000	-12305
5.08333	-12308
5.08667	-12310
5.09000	-12312
5.09333	-12314
5.09667	-12316
5.10000	-12318
5.10333	-12321
5.10667	-12323
5.11000	-12326
5.11333	-12329
5.11667	-12330
5.12000	-12332
5.12333	-12333
5.12667	-12335
5.13000	-12337
5.13333	-12339
5.13667	-12342
5.14000	-12344
5.14333	-12346
5.14667	-12348
5.15000	-12350
5.15333	-12353
5.15667	-12356
5.16000	-12359
5.16333	-12361
5.16667	-12364
5.17000	-12365
5.17333	-12365
5.17667	-12365
5.18000	-12366
5.18333	-12369
5.18667	-12371
5.19000	-12374
5.19333	-12376
5.19667	-12377
5.20000	-12376
5.20333	-12376
5.20667	-12376
5.21000	-12378
5.21333	-12380
5.21667	-12383
5.22000	-12386
5.22333	-12388
5.22667	-12390
5.23000	-12392
5.23333	-12395
5.23667	-12397
5.24000	-12398
5.24333	-12400
5.24667	-12401
5.25000	-12403
5.25333	-12405
5.25667	-12406
5.26000	-12407
5.26333	-12408
5.26667	-12409
5.27000	-12410
5.27333	-12412
5.27667	-12413
5.28000	-12413
5.28333	-12414
5.28667	-12414
5.29000	-12416
5.29333	-12417
5.29667	-12419
5.30000	-12420
5.30333	-12420
5.30667	-12420
5.31000	-12420
5.31333	-12421
5.31667	-12423
5.32000	-12425
5.32333	-12428
5.32667	-12432
5.33000	-12435
5.33333	-12439
5.33667	-12442
5.34000	-12444
5.34333	-12445
5.34667	-12445
5.35000	-12445
5.35333	-12446
5.35667	-12448
5.36000	-12449
5.36333	-12450
5.36667	-12451
5.37000	-12453
5.37333	-12455
5.37667	-12457
5.38000	-12459
5.38333	-12461
5.38667	-12464
5.39000	-12467
5.39333	-12470
5.39667	-12472
5.40000	-12474
5.40333	-12477
5.40667	-12479
5.41000	-12482
5.41333	-12485
5.41667	-12487
5.42000	-12490
5.42333	-12492
5.42667	-12495
5.43000	-12498
5.43333	-12501
5.43667	-12503
5.44000	-12504
5.44333	-12504
5.44667	-12504
5.45000	-12503
5.45333	-12503
5.45667	-12503
5.46000	-12503
5.46333	-12505
5.46667	-12506
5.47000	-12507
5.47333	-12508
5.47667	-12511
5.48000	-12514
5.48333	-12517
5.48667	-12520
5.49000	-12522
5.49333	-12523
5.49667	-12523
5.50000	-12523
5.50333	-12523
5.50667	-12524
5.51000	-12525
5.51333	-12526
5.51667	-12528
5.52000	-12530
5.52333	-12531
5.52667	-12532
5.53000	-12532
5.53333	-12532
5.53667	-12533
5.54000	-12534
5.54333	-12536
5.54667	-12537
5.55000	-12537
5.55333	-12537
5.55667	-12537
5.56000	-12538
5.56333	-12539
5.56667	-12541
5.57000	-12545
5.57333	-12548
5.57667	-12551
5.58000	-12555
5.58333	-12559
5.58667	-12563
5.59000	-12565
5.59333	-12568
5.59667	-12569
5.60000	-12570
5.60333	-12571
5.60667	-12572
5.61000	-12571
5.61333	-12572
5.61667	-12572
5.62000	-12574
5.62333	-12575
5.62667	-12578
5.63000	-12581
5.63333	-12584
5.63667	-12586
5.64000	-12589
5.64333	-12591
5.64667	-12593
5.65000	-12594
5.65333	-12594
5.65667	-12594
5.66000	-12594
5.66333	-12595
5.66667	-12595
5.67000	-12596
5.67333	-12597
5.67667	-12597
5.68000	-12599
5.68333	-12600
5.68667	-12600
5.69000	-12600
5.69333	-12600
5.69667	-12601
5.70000	-12602
5.70333	-12603
5.70667	-12605
5.71000	-12607
5.71333	-12608
5.71667	-12608
5.72000	-12609
5.72333	-12609
5.72667	-12609
5.73000	-12609
5.73333	-12610
5.73667	-12611
5.74000	-12612
5.74333	-12614
5.74667	-12616
5.75000	-12619
5.75333	-12622
5.75667	-12625
5.76000	-12629
5.76333	-12632
5.76667	-12636
5.77000	-12640
5.77333	-12644
5.77667	-12646
5.78000	-12648
5.78333	-12649
5.78667	-12650
5.79000	-12651
5.79333	-12652
5.79667	-12654
5.80000	-12655
5.80333	-12655
5.80667	-12655
5.81000	-12654
5.81333	-12655
5.81667	-12657
5.82000	-12659
5.82333	-12660
5.82667	-12661
5.83000	-12662
5.83333	-12665
5.83667	-12668
5.84000	-12672
5.84333	-12676
5.84667	-12680
5.85000	-12684
5.85333	-12686
5.85667	-12687
5.86000	-12687
5.86333	-12686
5.86667	-12685
5.87000	-12685
5.87333	-12685
5.87667	-12686
5.88000	-12688
5.88333	-12689
5.88667	-12691
5.89000	-12693
5.89333	-12695
5.89667	-12697
5.90000	-12698
5.90333	-12700
5.90667	-12701
5.91000	-12703
5.91333	-12706
5.91667	-12708
5.92000	-12711
5.92333	-12712
5.92667	-12712
5.93000	-12711
5.93333	-12710
5.93667	-12710
5.94000	-12711
5.94333	-12712
5.94667	-12714
5.95000	-12716
5.95333	-12719
5.95667	-12722
5.96000	-12725
5.96333	-12728
5.96667	-12730
5.97000	-12731
5.97333	-12732
5.97667	-12733
5.98000	-12734
5.98333	-12734
5.98667	-12734
5.99000	-12735
5.99333	-12735
5.99667	-12735
6.00000	-12736
6.00333	-12736
6.00667	-12736
6.01000	-12736
6.01333	-12736
6.01667	-12735
6.02000	-12735
6.02333	-12735
6.02667	-12737
6.03000	-12740
6.03333	-12742
6.03667	-12744
6.04000	-12745
6.04333	-12747
6.04667	-12748
6.05000	-12750
6.05333	-12751
6.05667	-12752
6.06000	-12752
6.06333	-12753
6.06667	-12754
6.07000	-12755
6.07333	-12755
6.07667	-12755
6.08000	-12756
6.08333	-12758
6.08667	-12761
6.09000	-12763
6.09333	-12766
6.09667	-12770
6.10000	-12773
6.10333	-12776
6.10667	-12779
6.11000	-12782
6.11333	-12784
6.11667	-12787
6.12000	-12790
6.12333	-12792
6.12667	-12795
6.13000	-12796
6.13333	-12797
6.13667	-12798
6.14000	-12797
6.14333	-12797
6.14667	-12797
6.15000	-12797
6.15333	-12798
6.15667	-12799
6.16000	-12801
6.16333	-12803
6.16667	-12806
6.17000	-12808
6.17333	-12809
6.17667	-12811
6.18000	-12811
6.18333	-12812
6.18667	-12811
6.19000	-12812
6.19333	-12813
6.19667	-12815
6.20000	-12817
6.20333	-12818
6.20667	-12820
6.21000	-12821
6.21333	-12822
6.21667	-12822
6.22000	-12821
6.22333	-12820
6.22667	-12818
6.23000	-12818
6.23333	-12819
6.23667	-12821
6.24000	-12824
6.24333	-12828
[truncated: 52,149 more rows]
