# Supplementary material for: Breakage of the oligomeric CaMKII hub by the regulatory segment of the kinase
Source: eLife. 2020 Sep 9;9:e57784. doi: 10.7554/eLife.57784 (PMC7538161; doi:10.7554/eLife.57784)
Supplement: Figure 4—source data 1. [file elife-57784-fig4-data1.zip › figure4_source_data/gel_filtration_hub+regseg.txt]

[Header]
Application Name	LabSolutions
Version	5.82
Data File Name	C:\LabSolutions\Data\Project1\032819-hub-10uM-holo-500uM-regseg-1M-ammoniumacetate.lcd
Output Date	8/5/2020
Output Time	1:57:43 PM
[File Information]
Type	Data File
Generated	3/28/2019 4:37:50 PM
Generated by	User
Modified	3/28/2019 5:38:18 PM
Modified by	User
[Sample Information]
Operator Name	User
Acquired	3/28/2019 4:38:16 PM
Sample Type	0:Unknown
Level	0
Sample Name	032819-hub-10uM-holo-500uM-regseg-1M-ammoniumacetate
Sample ID	1
ISTD Amount1	1
ISTD Amount2	1
ISTD Amount3	1
ISTD Amount4	1
ISTD Amount5	1
ISTD Amount6	1
ISTD Amount7	1
ISTD Amount8	1
ISTD Amount9	1
ISTD Amount10	1
ISTD Amount11	1
ISTD Amount12	1
ISTD Amount13	1
ISTD Amount14	1
ISTD Amount15	1
ISTD Amount16	1
ISTD Amount17	1
ISTD Amount18	1
ISTD Amount19	1
ISTD Amount20	1
ISTD Amount21	1
ISTD Amount22	1
ISTD Amount23	1
ISTD Amount24	1
ISTD Amount25	1
ISTD Amount26	1
ISTD Amount27	1
ISTD Amount28	1
ISTD Amount29	1
ISTD Amount30	1
ISTD Amount31	1
ISTD Amount32	1
Sample Amount	90
Dilution Factor	1
Vial#	22
Injection Volume	80
[Original Files]
Data File	c:\LabSolutions\Data\Project1\032819-hub-10uM-holo-500uM-regseg-1M-ammoniumacetate.lcd
Method File	C:\LabSolutions-OLD\Data\MB\Tryptophan_Single RUN-280.lcm
Batch File
Report Format File	c:\LabSolutions\System\DEFAULT.lsr
[File Description]
[Configuration]
Instrument Name	HWK4BT2-Instrument1
Instrument #	1
Line #	1
# of Detectors	2
Detector ID	Detector A	Detector B
Detector Name	Detector A	Detector B
# of Channels	1	2
[Peak Table(Detector A)]
# of Peaks	2
Peak#	R.Time	I.Time	F.Time	Area	Height	A/H	Conc.	Mark	ID#	Name	k'	Plate #	Plate Ht.	Tailing	Resolution	Sep.Factor	Area Ratio	Height Ratio	Conc. %	Norm Conc.
1	0.387	0.033	1.273	189550	8525	22.236	0.000				0.000	7	20395.442	1.353	0.000	0.000	0	0	0.000	0.000
2	32.441	29.587	36.500	23802822	152092	156.503	0.000				82.810	973	154.173	1.119	13.550	0.000	0	0	0.000	0.000
[Peak Table(Detector B-Ch1)]
# of Peaks	30
Peak#	R.Time	I.Time	F.Time	Area	Height	A/H	Conc.	Mark	ID#	Name	k'	Plate #	Plate Ht.	Tailing	Resolution	Sep.Factor	Area Ratio	Height Ratio	Conc. %	Norm Conc.
1	0.549	0.040	8.560	4451629	80977	54.974	0.000	S			0.000	8	18073.124	4.201	0.000	0.000	0	0	0.000	0.000
2	14.811	14.727	14.913	1465	153	9.582	0.000	V			25.962	42909	3.496	0.000	27.198	0.000	0	0	0.000	0.000
3	14.972	14.913	15.073	1213	151	8.006	0.000	V			26.255	25310	5.927	0.000	0.486	1.011	0	0	0.000	0.000
4	31.281	24.653	31.307	300850330	6631322	45.368	0.000				55.946	3	51015.749	0.000	0.445	2.131	0	0	0.000	0.000
5	31.339	31.307	31.360	21222554	6633358	3.199	0.000	V			56.051	1	175936.005	0.000	0.001	1.002	0	0	0.000	0.000
6	31.389	31.360	31.413	21226868	6634109	3.200	0.000	V			56.142	1	124501.884	0.000	0.000	1.002	0	0	0.000	0.000
7	31.446	31.413	31.480	26531107	6633578	4.000	0.000	V			56.246	1	100845.383	0.000	0.001	1.002	0	0	0.000	0.000
8	31.535	31.480	31.580	39801306	6635044	5.999	0.000	V			56.409	1	164390.513	0.000	0.001	1.003	0	0	0.000	0.000
9	31.632	31.580	31.733	61040864	6635993	9.198	0.000	V			56.584	1	236988.305	0.000	0.001	1.003	0	0	0.000	0.000
10	31.753	31.733	31.853	47747094	6634938	7.196	0.000	V			56.805	6	27073.905	0.000	0.001	1.004	0	0	0.000	0.000
11	31.895	31.853	32.047	76880453	6633586	11.590	0.000	V			57.063	4	42828.112	0.000	0.002	1.005	0	0	0.000	0.000
12	32.092	32.047	32.120	29147951	6626459	4.399	0.000	V			57.421	2	64793.909	0.000	0.003	1.006	0	0	0.000	0.000
13	32.150	32.120	32.173	21204697	6627925	3.199	0.000	V			57.526	2	73002.878	0.000	0.001	1.002	0	0	0.000	0.000
14	32.240	32.173	32.280	42413616	6628889	6.398	0.000	V			57.691	2	63502.024	0.000	0.001	1.003	0	0	0.000	0.000
15	32.379	32.280	32.440	63625916	6629565	9.597	0.000	V			57.943	2	89622.224	0.000	0.002	1.004	0	0	0.000	0.000
16	32.551	32.440	32.587	58333606	6630264	8.798	0.000	V			58.257	2	99342.099	0.000	0.002	1.005	0	0	0.000	0.000
17	32.648	32.587	32.673	34482478	6634009	5.198	0.000	V			58.434	1	187751.482	0.000	0.001	1.003	0	0	0.000	0.000
18	32.693	32.673	32.787	45080346	6633858	6.795	0.000	V			58.516	3	44485.887	0.000	0.000	1.001	0	0	0.000	0.000
19	32.860	32.787	32.913	50382831	6632314	7.597	0.000	V			58.819	0	1053647.782	0.000	0.001	1.005	0	0	0.000	0.000
20	33.028	32.913	33.093	71602108	6631696	10.797	0.000	V			59.125	1	119776.489	0.000	0.001	1.005	0	0	0.000	0.000
21	33.131	33.093	33.240	58304822	6630932	8.793	0.000	V			59.314	2	82844.344	0.000	0.001	1.003	0	0	0.000	0.000
22	33.368	33.240	33.400	63574449	6626297	9.594	0.000	V			59.745	2	75541.747	0.000	0.002	1.007	0	0	0.000	0.000
23	33.420	33.400	33.440	15899501	6625220	2.400	0.000	V			59.839	1	183501.583	0.000	0.000	1.002	0	0	0.000	0.000
24	33.471	33.440	33.527	34441724	6626393	5.198	0.000	V			59.932	5	31230.850	0.000	0.000	1.002	0	0	0.000	0.000
25	33.637	33.527	33.673	58281916	6627740	8.794	0.000	V			60.235	3	45789.966	0.000	0.002	1.005	0	0	0.000	0.000
26	33.730	33.673	33.827	60928758	6627118	9.194	0.000	V			60.404	4	37754.469	0.000	0.001	1.003	0	0	0.000	0.000
27	33.938	33.827	34.000	68849182	6624402	10.393	0.000	V			60.783	5	32803.554	0.000	0.003	1.006	0	0	0.000	0.000
28	34.027	34.000	34.053	21176481	6618823	3.199	0.000	V			60.944	1	114245.711	0.000	0.001	1.003	0	0	0.000	0.000
29	34.091	34.053	34.147	37061387	6619950	5.598	0.000	V			61.061	4	36163.660	0.000	0.001	1.002	0	0	0.000	0.000
30	34.201	34.147	42.713	346215085	6619703	52.301	0.000	V			61.261	15	9911.396	0.000	0.002	1.003	0	0	0.000	0.000
[Peak Table(Detector B-Ch2)]
# of Peaks	1
Peak#	R.Time	I.Time	F.Time	Area	Height	A/H	Conc.	Mark	ID#	Name	k'	Plate #	Plate Ht.	Tailing	Resolution	Sep.Factor	Area Ratio	Height Ratio	Conc. %	Norm Conc.
1	0.570	0.213	1.340	9076	352	25.753	0.000	V			0.000	8	18264.878	0.000	0.000	0.000	0	0	0.000	0.000
[Compound Results(Detector A)]
# of IDs	1
ID#	Name	R.Time	Area	Height	Conc.	Curve	3rd	2nd	1st	Constant	Area Ratio	Height Ratio	Conc. %	Norm Conc.
1	RT:1.972	0.000	0	0	0.000	Linear	0.000000e+000	0.000000e+000	0.000000e+000	0.000000e+000	0	0	0.000	0.000
[Compound Results(Detector B)]
# of IDs	0
[LC Chromatogram(Detector A-Ch1)]
Interval(msec)	200
# of Points	18001
Start Time(min)	0.000
End Time(min)	60.000
Intensity Units	mV
Intensity Multiplier	0.001
Wavelength(nm)	280nm
R.Time (min)	Intensity
0.00000	133
0.00333	133
0.00667	134
0.01000	68
0.01333	1
0.01667	3
0.02000	5
0.02333	7
0.02667	9
0.03000	10
0.03333	12
0.03667	14
0.04000	17
0.04333	23
0.04667	36
0.05000	57
0.05333	88
0.05667	126
0.06000	169
0.06333	216
0.06667	267
0.07000	325
0.07333	389
0.07667	458
0.08000	533
0.08333	614
0.08667	700
0.09000	790
0.09333	886
0.09667	986
0.10000	1090
0.10333	1196
0.10667	1303
0.11000	1411
0.11333	1520
0.11667	1628
0.12000	1733
0.12333	1836
0.12667	1933
0.13000	2024
0.13333	2111
0.13667	2196
0.14000	2284
0.14333	2374
0.14667	2468
0.15000	2568
0.15333	2677
0.15667	2795
0.16000	2922
0.16333	3053
0.16667	3187
0.17000	3320
0.17333	3450
0.17667	3576
0.18000	3695
0.18333	3805
0.18667	3908
0.19000	4005
0.19333	4096
0.19667	4184
0.20000	4269
0.20333	4350
0.20667	4423
0.21000	4489
0.21333	4548
0.21667	4606
0.22000	4660
0.22333	4711
0.22667	4758
0.23000	4801
0.23333	4840
0.23667	4874
0.24000	4904
0.24333	4930
0.24667	4956
0.25000	4982
0.25333	5007
0.25667	5032
0.26000	5053
0.26333	5072
0.26667	5086
0.27000	5097
0.27333	5107
0.27667	5116
0.28000	5125
0.28333	5134
0.28667	5140
0.29000	5147
0.29333	5161
0.29667	5185
0.30000	5222
0.30333	5267
0.30667	5322
0.31000	5387
0.31333	5467
0.31667	5561
0.32000	5668
0.32333	5784
0.32667	5910
0.33000	6048
0.33333	6194
0.33667	6346
0.34000	6499
0.34333	6654
0.34667	6810
0.35000	6963
0.35333	7106
0.35667	7237
0.36000	7356
0.36333	7459
0.36667	7546
0.37000	7623
0.37333	7687
0.37667	7737
0.38000	7773
0.38333	7795
0.38667	7804
0.39000	7799
0.39333	7780
0.39667	7748
0.40000	7703
0.40333	7650
0.40667	7586
0.41000	7512
0.41333	7430
0.41667	7342
0.42000	7254
0.42333	7166
0.42667	7078
0.43000	6988
0.43333	6894
0.43667	6794
0.44000	6688
0.44333	6577
0.44667	6460
0.45000	6338
0.45333	6214
0.45667	6090
0.46000	5970
0.46333	5851
0.46667	5733
0.47000	5613
0.47333	5492
0.47667	5371
0.48000	5247
0.48333	5120
0.48667	4991
0.49000	4862
0.49333	4736
0.49667	4613
0.50000	4492
0.50333	4373
0.50667	4256
0.51000	4141
0.51333	4030
0.51667	3922
0.52000	3817
0.52333	3712
0.52667	3607
0.53000	3501
0.53333	3394
0.53667	3289
0.54000	3184
0.54333	3080
0.54667	2978
0.55000	2878
0.55333	2780
0.55667	2685
0.56000	2592
0.56333	2501
0.56667	2413
0.57000	2327
0.57333	2243
0.57667	2160
0.58000	2080
0.58333	2005
0.58667	1934
0.59000	1867
0.59333	1802
0.59667	1737
0.60000	1675
0.60333	1614
0.60667	1552
0.61000	1492
0.61333	1433
0.61667	1374
0.62000	1314
0.62333	1255
0.62667	1199
0.63000	1144
0.63333	1090
0.63667	1037
0.64000	984
0.64333	931
0.64667	879
0.65000	827
0.65333	775
0.65667	725
0.66000	677
0.66333	629
0.66667	582
0.67000	537
0.67333	493
0.67667	452
0.68000	412
0.68333	373
0.68667	334
0.69000	295
0.69333	256
0.69667	218
0.70000	181
0.70333	146
0.70667	112
0.71000	79
0.71333	46
0.71667	13
0.72000	-18
0.72333	-49
0.72667	-78
0.73000	-107
0.73333	-134
0.73667	-160
0.74000	-185
0.74333	-212
0.74667	-240
0.75000	-270
0.75333	-300
0.75667	-332
0.76000	-363
0.76333	-393
0.76667	-423
0.77000	-452
0.77333	-481
0.77667	-509
0.78000	-539
0.78333	-568
0.78667	-596
0.79000	-622
0.79333	-649
0.79667	-673
0.80000	-695
0.80333	-716
0.80667	-737
0.81000	-758
0.81333	-779
0.81667	-799
0.82000	-818
0.82333	-837
0.82667	-857
0.83000	-877
0.83333	-899
0.83667	-921
0.84000	-945
0.84333	-968
0.84667	-993
0.85000	-1019
0.85333	-1043
0.85667	-1066
0.86000	-1087
0.86333	-1107
0.86667	-1127
0.87000	-1145
0.87333	-1164
0.87667	-1182
0.88000	-1199
0.88333	-1217
0.88667	-1233
0.89000	-1249
0.89333	-1264
0.89667	-1279
0.90000	-1293
0.90333	-1307
0.90667	-1321
0.91000	-1336
0.91333	-1351
0.91667	-1367
0.92000	-1383
0.92333	-1399
0.92667	-1416
0.93000	-1434
0.93333	-1453
0.93667	-1473
0.94000	-1492
0.94333	-1510
0.94667	-1528
0.95000	-1546
0.95333	-1562
0.95667	-1577
0.96000	-1590
0.96333	-1601
0.96667	-1613
0.97000	-1626
0.97333	-1640
0.97667	-1653
0.98000	-1667
0.98333	-1680
0.98667	-1692
0.99000	-1705
0.99333	-1718
0.99667	-1733
1.00000	-1747
1.00333	-1761
1.00667	-1774
1.01000	-1786
1.01333	-1796
1.01667	-1805
1.02000	-1814
1.02333	-1825
1.02667	-1837
1.03000	-1849
1.03333	-1861
1.03667	-1873
1.04000	-1885
1.04333	-1897
1.04667	-1909
1.05000	-1919
1.05333	-1930
1.05667	-1940
1.06000	-1950
1.06333	-1962
1.06667	-1974
1.07000	-1987
1.07333	-1999
1.07667	-2011
1.08000	-2022
1.08333	-2032
1.08667	-2042
1.09000	-2051
1.09333	-2060
1.09667	-2069
1.10000	-2077
1.10333	-2086
1.10667	-2094
1.11000	-2104
1.11333	-2114
1.11667	-2126
1.12000	-2139
1.12333	-2152
1.12667	-2164
1.13000	-2175
1.13333	-2185
1.13667	-2196
1.14000	-2206
1.14333	-2216
1.14667	-2227
1.15000	-2238
1.15333	-2248
1.15667	-2259
1.16000	-2269
1.16333	-2278
1.16667	-2287
1.17000	-2296
1.17333	-2304
1.17667	-2312
1.18000	-2321
1.18333	-2329
1.18667	-2338
1.19000	-2346
1.19333	-2353
1.19667	-2361
1.20000	-2368
1.20333	-2376
1.20667	-2384
1.21000	-2392
1.21333	-2401
1.21667	-2409
1.22000	-2418
1.22333	-2427
1.22667	-2436
1.23000	-2445
1.23333	-2455
1.23667	-2464
1.24000	-2473
1.24333	-2483
1.24667	-2492
1.25000	-2501
1.25333	-2510
1.25667	-2518
1.26000	-2527
1.26333	-2535
1.26667	-2542
1.27000	-2549
1.27333	-2556
1.27667	-2563
1.28000	-2569
1.28333	-2575
1.28667	-2582
1.29000	-2589
1.29333	-2596
1.29667	-2603
1.30000	-2610
1.30333	-2616
1.30667	-2621
1.31000	-2628
1.31333	-2635
1.31667	-2642
1.32000	-2650
1.32333	-2658
1.32667	-2666
1.33000	-2675
1.33333	-2683
1.33667	-2692
1.34000	-2701
1.34333	-2709
1.34667	-2718
1.35000	-2727
1.35333	-2737
1.35667	-2746
1.36000	-2754
1.36333	-2762
1.36667	-2770
1.37000	-2777
1.37333	-2785
1.37667	-2792
1.38000	-2797
1.38333	-2801
1.38667	-2806
1.39000	-2812
1.39333	-2819
1.39667	-2826
1.40000	-2833
1.40333	-2840
1.40667	-2847
1.41000	-2852
1.41333	-2858
1.41667	-2865
1.42000	-2871
1.42333	-2878
1.42667	-2885
1.43000	-2891
1.43333	-2896
1.43667	-2902
1.44000	-2908
1.44333	-2915
1.44667	-2922
1.45000	-2928
1.45333	-2933
1.45667	-2938
1.46000	-2944
1.46333	-2949
1.46667	-2955
1.47000	-2960
1.47333	-2966
1.47667	-2973
1.48000	-2981
1.48333	-2989
1.48667	-2996
1.49000	-3003
1.49333	-3009
1.49667	-3015
1.50000	-3020
1.50333	-3025
1.50667	-3030
1.51000	-3036
1.51333	-3042
1.51667	-3049
1.52000	-3056
1.52333	-3063
1.52667	-3069
1.53000	-3076
1.53333	-3082
1.53667	-3089
1.54000	-3096
1.54333	-3103
1.54667	-3109
1.55000	-3116
1.55333	-3122
1.55667	-3128
1.56000	-3134
1.56333	-3140
1.56667	-3146
1.57000	-3152
1.57333	-3157
1.57667	-3162
1.58000	-3167
1.58333	-3173
1.58667	-3178
1.59000	-3185
1.59333	-3192
1.59667	-3198
1.60000	-3204
1.60333	-3209
1.60667	-3214
1.61000	-3218
1.61333	-3223
1.61667	-3228
1.62000	-3235
1.62333	-3241
1.62667	-3247
1.63000	-3253
1.63333	-3257
1.63667	-3261
1.64000	-3266
1.64333	-3272
1.64667	-3277
1.65000	-3283
1.65333	-3288
1.65667	-3294
1.66000	-3300
1.66333	-3306
1.66667	-3313
1.67000	-3321
1.67333	-3328
1.67667	-3335
1.68000	-3341
1.68333	-3347
1.68667	-3352
1.69000	-3355
1.69333	-3359
1.69667	-3362
1.70000	-3366
1.70333	-3369
1.70667	-3372
1.71000	-3376
1.71333	-3381
1.71667	-3385
1.72000	-3390
1.72333	-3395
1.72667	-3400
1.73000	-3406
1.73333	-3411
1.73667	-3416
1.74000	-3422
1.74333	-3428
1.74667	-3432
1.75000	-3437
1.75333	-3442
1.75667	-3446
1.76000	-3451
1.76333	-3456
1.76667	-3462
1.77000	-3468
1.77333	-3475
1.77667	-3480
1.78000	-3485
1.78333	-3490
1.78667	-3496
1.79000	-3502
1.79333	-3508
1.79667	-3514
1.80000	-3519
1.80333	-3524
1.80667	-3528
1.81000	-3533
1.81333	-3536
1.81667	-3539
1.82000	-3542
1.82333	-3546
1.82667	-3550
1.83000	-3556
1.83333	-3562
1.83667	-3569
1.84000	-3575
1.84333	-3581
1.84667	-3587
1.85000	-3593
1.85333	-3598
1.85667	-3603
1.86000	-3608
1.86333	-3613
1.86667	-3618
1.87000	-3623
1.87333	-3627
1.87667	-3632
1.88000	-3637
1.88333	-3642
1.88667	-3647
1.89000	-3651
1.89333	-3656
1.89667	-3661
1.90000	-3666
1.90333	-3672
1.90667	-3677
1.91000	-3683
1.91333	-3688
1.91667	-3693
1.92000	-3698
1.92333	-3702
1.92667	-3707
1.93000	-3710
1.93333	-3715
1.93667	-3719
1.94000	-3724
1.94333	-3729
1.94667	-3735
1.95000	-3740
1.95333	-3745
1.95667	-3750
1.96000	-3754
1.96333	-3758
1.96667	-3762
1.97000	-3767
1.97333	-3772
1.97667	-3776
1.98000	-3780
1.98333	-3784
1.98667	-3789
1.99000	-3794
1.99333	-3799
1.99667	-3804
2.00000	-3808
2.00333	-3812
2.00667	-3817
2.01000	-3821
2.01333	-3826
2.01667	-3831
2.02000	-3835
2.02333	-3838
2.02667	-3841
2.03000	-3844
2.03333	-3848
2.03667	-3852
2.04000	-3856
2.04333	-3860
2.04667	-3864
2.05000	-3868
2.05333	-3873
2.05667	-3879
2.06000	-3885
2.06333	-3890
2.06667	-3896
2.07000	-3901
2.07333	-3906
2.07667	-3909
2.08000	-3913
2.08333	-3915
2.08667	-3918
2.09000	-3921
2.09333	-3924
2.09667	-3929
2.10000	-3934
2.10333	-3939
2.10667	-3945
2.11000	-3950
2.11333	-3955
2.11667	-3960
2.12000	-3964
2.12333	-3968
2.12667	-3972
2.13000	-3977
2.13333	-3983
2.13667	-3988
2.14000	-3994
2.14333	-3999
2.14667	-4003
2.15000	-4007
2.15333	-4012
2.15667	-4017
2.16000	-4022
2.16333	-4027
2.16667	-4032
2.17000	-4037
2.17333	-4042
2.17667	-4046
2.18000	-4049
2.18333	-4053
2.18667	-4056
2.19000	-4059
2.19333	-4062
2.19667	-4066
2.20000	-4069
2.20333	-4073
2.20667	-4077
2.21000	-4081
2.21333	-4085
2.21667	-4089
2.22000	-4093
2.22333	-4097
2.22667	-4101
2.23000	-4105
2.23333	-4109
2.23667	-4113
2.24000	-4118
2.24333	-4123
2.24667	-4128
2.25000	-4134
2.25333	-4140
2.25667	-4145
2.26000	-4149
2.26333	-4153
2.26667	-4156
2.27000	-4159
2.27333	-4162
2.27667	-4165
2.28000	-4169
2.28333	-4173
2.28667	-4177
2.29000	-4180
2.29333	-4183
2.29667	-4186
2.30000	-4190
2.30333	-4194
2.30667	-4198
2.31000	-4202
2.31333	-4207
2.31667	-4212
2.32000	-4216
2.32333	-4221
2.32667	-4225
2.33000	-4231
2.33333	-4235
2.33667	-4239
2.34000	-4242
2.34333	-4245
2.34667	-4249
2.35000	-4253
2.35333	-4257
2.35667	-4261
2.36000	-4265
2.36333	-4268
2.36667	-4271
2.37000	-4274
2.37333	-4277
2.37667	-4280
2.38000	-4283
2.38333	-4286
2.38667	-4290
2.39000	-4294
2.39333	-4298
2.39667	-4301
2.40000	-4304
2.40333	-4308
2.40667	-4311
2.41000	-4314
2.41333	-4317
2.41667	-4320
2.42000	-4323
2.42333	-4327
2.42667	-4330
2.43000	-4335
2.43333	-4339
2.43667	-4342
2.44000	-4346
2.44333	-4350
2.44667	-4354
2.45000	-4357
2.45333	-4361
2.45667	-4366
2.46000	-4370
2.46333	-4374
2.46667	-4378
2.47000	-4382
2.47333	-4386
2.47667	-4391
2.48000	-4396
2.48333	-4401
2.48667	-4407
2.49000	-4411
2.49333	-4415
2.49667	-4418
2.50000	-4420
2.50333	-4423
2.50667	-4425
2.51000	-4428
2.51333	-4431
2.51667	-4436
2.52000	-4440
2.52333	-4444
2.52667	-4448
2.53000	-4452
2.53333	-4455
2.53667	-4458
2.54000	-4459
2.54333	-4461
2.54667	-4463
2.55000	-4467
2.55333	-4471
2.55667	-4475
2.56000	-4479
2.56333	-4483
2.56667	-4486
2.57000	-4490
2.57333	-4495
2.57667	-4499
2.58000	-4502
2.58333	-4505
2.58667	-4508
2.59000	-4512
2.59333	-4516
2.59667	-4520
2.60000	-4524
2.60333	-4528
2.60667	-4532
2.61000	-4536
2.61333	-4540
2.61667	-4543
2.62000	-4546
2.62333	-4550
2.62667	-4553
2.63000	-4556
2.63333	-4558
2.63667	-4560
2.64000	-4563
2.64333	-4565
2.64667	-4568
2.65000	-4571
2.65333	-4575
2.65667	-4579
2.66000	-4583
2.66333	-4588
2.66667	-4592
2.67000	-4597
2.67333	-4602
2.67667	-4606
2.68000	-4610
2.68333	-4613
2.68667	-4615
2.69000	-4618
2.69333	-4620
2.69667	-4622
2.70000	-4625
2.70333	-4628
2.70667	-4631
2.71000	-4634
2.71333	-4637
2.71667	-4640
2.72000	-4643
2.72333	-4646
2.72667	-4649
2.73000	-4652
2.73333	-4654
2.73667	-4657
2.74000	-4660
2.74333	-4663
2.74667	-4667
2.75000	-4672
2.75333	-4676
2.75667	-4681
2.76000	-4686
2.76333	-4690
2.76667	-4695
2.77000	-4699
2.77333	-4701
2.77667	-4704
2.78000	-4706
2.78333	-4708
2.78667	-4710
2.79000	-4712
2.79333	-4715
2.79667	-4718
2.80000	-4721
2.80333	-4724
2.80667	-4726
2.81000	-4729
2.81333	-4732
2.81667	-4735
2.82000	-4738
2.82333	-4742
2.82667	-4745
2.83000	-4747
2.83333	-4749
2.83667	-4752
2.84000	-4754
2.84333	-4758
2.84667	-4761
2.85000	-4764
2.85333	-4768
2.85667	-4772
2.86000	-4776
2.86333	-4780
2.86667	-4783
2.87000	-4786
2.87333	-4790
2.87667	-4794
2.88000	-4797
2.88333	-4801
2.88667	-4804
2.89000	-4807
2.89333	-4810
2.89667	-4812
2.90000	-4815
2.90333	-4818
2.90667	-4821
2.91000	-4823
2.91333	-4826
2.91667	-4829
2.92000	-4831
2.92333	-4834
2.92667	-4836
2.93000	-4839
2.93333	-4841
2.93667	-4844
2.94000	-4846
2.94333	-4849
2.94667	-4852
2.95000	-4855
2.95333	-4858
2.95667	-4861
2.96000	-4864
2.96333	-4866
2.96667	-4869
2.97000	-4872
2.97333	-4875
2.97667	-4878
2.98000	-4882
2.98333	-4885
2.98667	-4888
2.99000	-4891
2.99333	-4894
2.99667	-4897
3.00000	-4899
3.00333	-4902
3.00667	-4904
3.01000	-4907
3.01333	-4910
3.01667	-4914
3.02000	-4917
3.02333	-4921
3.02667	-4923
3.03000	-4925
3.03333	-4928
3.03667	-4931
3.04000	-4934
3.04333	-4936
3.04667	-4937
3.05000	-4938
3.05333	-4940
3.05667	-4943
3.06000	-4945
3.06333	-4946
3.06667	-4948
3.07000	-4950
3.07333	-4952
3.07667	-4954
3.08000	-4956
3.08333	-4959
3.08667	-4961
3.09000	-4964
3.09333	-4968
3.09667	-4972
3.10000	-4975
3.10333	-4977
3.10667	-4979
3.11000	-4982
3.11333	-4985
3.11667	-4987
3.12000	-4990
3.12333	-4993
3.12667	-4997
3.13000	-5000
3.13333	-5004
3.13667	-5006
3.14000	-5009
3.14333	-5011
3.14667	-5012
3.15000	-5013
3.15333	-5014
3.15667	-5016
3.16000	-5017
3.16333	-5019
3.16667	-5022
3.17000	-5024
3.17333	-5027
3.17667	-5030
3.18000	-5033
3.18333	-5036
3.18667	-5039
3.19000	-5042
3.19333	-5046
3.19667	-5049
3.20000	-5053
3.20333	-5057
3.20667	-5060
3.21000	-5063
3.21333	-5065
3.21667	-5067
3.22000	-5070
3.22333	-5072
3.22667	-5074
3.23000	-5076
3.23333	-5078
3.23667	-5080
3.24000	-5082
3.24333	-5084
3.24667	-5087
3.25000	-5089
3.25333	-5092
3.25667	-5095
3.26000	-5097
3.26333	-5100
3.26667	-5103
3.27000	-5105
3.27333	-5108
3.27667	-5110
3.28000	-5113
3.28333	-5115
3.28667	-5118
3.29000	-5121
3.29333	-5124
3.29667	-5128
3.30000	-5131
3.30333	-5134
3.30667	-5137
3.31000	-5139
3.31333	-5141
3.31667	-5143
3.32000	-5146
3.32333	-5148
3.32667	-5151
3.33000	-5153
3.33333	-5156
3.33667	-5158
3.34000	-5160
3.34333	-5162
3.34667	-5164
3.35000	-5166
3.35333	-5168
3.35667	-5169
3.36000	-5172
3.36333	-5174
3.36667	-5175
3.37000	-5177
3.37333	-5180
3.37667	-5182
3.38000	-5184
3.38333	-5187
3.38667	-5189
3.39000	-5191
3.39333	-5193
3.39667	-5195
3.40000	-5198
3.40333	-5200
3.40667	-5202
3.41000	-5204
3.41333	-5206
3.41667	-5208
3.42000	-5210
3.42333	-5212
3.42667	-5213
3.43000	-5215
3.43333	-5217
3.43667	-5219
3.44000	-5222
3.44333	-5225
3.44667	-5228
3.45000	-5231
3.45333	-5234
3.45667	-5237
3.46000	-5240
3.46333	-5243
3.46667	-5245
3.47000	-5247
3.47333	-5249
3.47667	-5251
3.48000	-5254
3.48333	-5257
3.48667	-5260
3.49000	-5263
3.49333	-5266
3.49667	-5268
3.50000	-5270
3.50333	-5272
3.50667	-5274
3.51000	-5277
3.51333	-5279
3.51667	-5282
3.52000	-5284
3.52333	-5287
3.52667	-5290
3.53000	-5294
3.53333	-5297
3.53667	-5300
3.54000	-5303
3.54333	-5305
3.54667	-5307
3.55000	-5308
3.55333	-5309
3.55667	-5311
3.56000	-5312
3.56333	-5314
3.56667	-5316
3.57000	-5318
3.57333	-5321
3.57667	-5323
3.58000	-5325
3.58333	-5327
3.58667	-5328
3.59000	-5329
3.59333	-5330
3.59667	-5332
3.60000	-5333
3.60333	-5335
3.60667	-5337
3.61000	-5339
3.61333	-5341
3.61667	-5343
3.62000	-5346
3.62333	-5349
3.62667	-5351
3.63000	-5354
3.63333	-5357
3.63667	-5361
3.64000	-5364
3.64333	-5367
3.64667	-5369
3.65000	-5371
3.65333	-5372
3.65667	-5372
3.66000	-5374
3.66333	-5375
3.66667	-5378
3.67000	-5380
3.67333	-5383
3.67667	-5386
3.68000	-5388
3.68333	-5391
3.68667	-5394
3.69000	-5398
3.69333	-5401
3.69667	-5403
3.70000	-5404
3.70333	-5405
3.70667	-5405
3.71000	-5406
3.71333	-5408
3.71667	-5411
3.72000	-5414
3.72333	-5417
3.72667	-5420
3.73000	-5422
3.73333	-5424
3.73667	-5426
3.74000	-5428
3.74333	-5430
3.74667	-5431
3.75000	-5432
3.75333	-5434
3.75667	-5437
3.76000	-5440
3.76333	-5443
3.76667	-5446
3.77000	-5449
3.77333	-5452
3.77667	-5455
3.78000	-5457
3.78333	-5459
3.78667	-5461
3.79000	-5463
3.79333	-5464
3.79667	-5466
3.80000	-5467
3.80333	-5469
3.80667	-5471
3.81000	-5473
3.81333	-5476
3.81667	-5479
3.82000	-5481
3.82333	-5483
3.82667	-5485
3.83000	-5487
3.83333	-5490
3.83667	-5493
3.84000	-5495
3.84333	-5498
3.84667	-5500
3.85000	-5502
3.85333	-5504
3.85667	-5504
3.86000	-5505
3.86333	-5505
3.86667	-5506
3.87000	-5507
3.87333	-5509
3.87667	-5511
3.88000	-5514
3.88333	-5517
3.88667	-5520
3.89000	-5524
3.89333	-5527
3.89667	-5529
3.90000	-5532
3.90333	-5535
3.90667	-5538
3.91000	-5540
3.91333	-5542
3.91667	-5543
3.92000	-5545
3.92333	-5546
3.92667	-5547
3.93000	-5548
3.93333	-5550
3.93667	-5552
3.94000	-5555
3.94333	-5557
3.94667	-5560
3.95000	-5562
3.95333	-5564
3.95667	-5566
3.96000	-5568
3.96333	-5570
3.96667	-5572
3.97000	-5573
3.97333	-5575
3.97667	-5578
3.98000	-5581
3.98333	-5583
3.98667	-5585
3.99000	-5586
3.99333	-5588
3.99667	-5589
4.00000	-5590
4.00333	-5591
4.00667	-5593
4.01000	-5595
4.01333	-5597
4.01667	-5599
4.02000	-5602
4.02333	-5604
4.02667	-5606
4.03000	-5608
4.03333	-5610
4.03667	-5612
4.04000	-5614
4.04333	-5617
4.04667	-5619
4.05000	-5621
4.05333	-5622
4.05667	-5622
4.06000	-5623
4.06333	-5625
4.06667	-5626
4.07000	-5628
4.07333	-5630
4.07667	-5632
4.08000	-5635
4.08333	-5637
4.08667	-5639
4.09000	-5642
4.09333	-5644
4.09667	-5647
4.10000	-5649
4.10333	-5651
4.10667	-5653
4.11000	-5656
4.11333	-5658
4.11667	-5660
4.12000	-5662
4.12333	-5664
4.12667	-5666
4.13000	-5668
4.13333	-5669
4.13667	-5670
4.14000	-5672
4.14333	-5674
4.14667	-5675
4.15000	-5676
4.15333	-5677
4.15667	-5679
4.16000	-5682
4.16333	-5685
4.16667	-5688
4.17000	-5690
4.17333	-5692
4.17667	-5694
4.18000	-5696
4.18333	-5697
4.18667	-5699
4.19000	-5700
4.19333	-5701
4.19667	-5703
4.20000	-5705
4.20333	-5707
4.20667	-5709
4.21000	-5711
4.21333	-5713
4.21667	-5715
4.22000	-5717
4.22333	-5719
4.22667	-5722
4.23000	-5724
4.23333	-5726
4.23667	-5727
4.24000	-5728
4.24333	-5729
4.24667	-5730
4.25000	-5731
4.25333	-5733
4.25667	-5735
4.26000	-5737
4.26333	-5739
4.26667	-5741
4.27000	-5743
4.27333	-5744
4.27667	-5746
4.28000	-5747
4.28333	-5749
4.28667	-5750
4.29000	-5752
4.29333	-5755
4.29667	-5758
4.30000	-5761
4.30333	-5763
4.30667	-5766
4.31000	-5768
4.31333	-5769
4.31667	-5770
4.32000	-5770
4.32333	-5771
4.32667	-5772
4.33000	-5774
4.33333	-5776
4.33667	-5777
4.34000	-5779
4.34333	-5780
4.34667	-5782
4.35000	-5783
4.35333	-5785
4.35667	-5786
4.36000	-5788
4.36333	-5790
4.36667	-5792
4.37000	-5794
4.37333	-5796
4.37667	-5799
4.38000	-5801
4.38333	-5804
4.38667	-5806
4.39000	-5808
4.39333	-5809
4.39667	-5810
4.40000	-5812
4.40333	-5813
4.40667	-5814
4.41000	-5815
4.41333	-5817
4.41667	-5819
4.42000	-5820
4.42333	-5822
4.42667	-5823
4.43000	-5825
4.43333	-5827
4.43667	-5829
4.44000	-5831
4.44333	-5833
4.44667	-5835
4.45000	-5837
4.45333	-5839
4.45667	-5841
4.46000	-5842
4.46333	-5844
4.46667	-5846
4.47000	-5849
4.47333	-5851
4.47667	-5853
4.48000	-5855
4.48333	-5857
4.48667	-5859
4.49000	-5861
4.49333	-5864
4.49667	-5865
4.50000	-5866
4.50333	-5867
4.50667	-5868
4.51000	-5868
4.51333	-5869
4.51667	-5871
4.52000	-5872
4.52333	-5874
4.52667	-5876
4.53000	-5878
4.53333	-5880
4.53667	-5882
4.54000	-5884
4.54333	-5886
4.54667	-5889
4.55000	-5891
4.55333	-5893
4.55667	-5895
4.56000	-5896
4.56333	-5898
4.56667	-5899
4.57000	-5901
4.57333	-5903
4.57667	-5905
4.58000	-5907
4.58333	-5909
4.58667	-5911
4.59000	-5913
4.59333	-5914
4.59667	-5915
4.60000	-5916
4.60333	-5918
4.60667	-5919
4.61000	-5920
4.61333	-5921
4.61667	-5922
4.62000	-5924
4.62333	-5925
4.62667	-5927
4.63000	-5928
4.63333	-5930
4.63667	-5931
4.64000	-5932
4.64333	-5934
4.64667	-5935
4.65000	-5937
4.65333	-5939
4.65667	-5941
4.66000	-5942
4.66333	-5944
4.66667	-5945
4.67000	-5945
4.67333	-5946
4.67667	-5948
4.68000	-5950
4.68333	-5952
4.68667	-5954
4.69000	-5956
4.69333	-5958
4.69667	-5960
4.70000	-5961
4.70333	-5963
4.70667	-5964
4.71000	-5966
4.71333	-5967
4.71667	-5968
4.72000	-5969
4.72333	-5971
4.72667	-5973
4.73000	-5975
4.73333	-5977
4.73667	-5979
4.74000	-5980
4.74333	-5981
4.74667	-5982
4.75000	-5982
4.75333	-5983
4.75667	-5985
4.76000	-5986
4.76333	-5988
4.76667	-5990
4.77000	-5992
4.77333	-5994
4.77667	-5995
4.78000	-5996
4.78333	-5997
4.78667	-5998
4.79000	-6000
4.79333	-6002
4.79667	-6004
4.80000	-6007
4.80333	-6010
4.80667	-6012
4.81000	-6014
4.81333	-6016
4.81667	-6018
4.82000	-6019
4.82333	-6021
4.82667	-6023
4.83000	-6025
4.83333	-6026
4.83667	-6027
4.84000	-6028
4.84333	-6029
4.84667	-6030
4.85000	-6031
4.85333	-6032
4.85667	-6033
4.86000	-6035
4.86333	-6037
4.86667	-6038
4.87000	-6038
4.87333	-6039
4.87667	-6040
4.88000	-6041
4.88333	-6043
4.88667	-6045
4.89000	-6047
4.89333	-6049
4.89667	-6051
4.90000	-6052
4.90333	-6054
4.90667	-6054
4.91000	-6055
4.91333	-6056
4.91667	-6057
4.92000	-6058
4.92333	-6059
4.92667	-6061
4.93000	-6063
4.93333	-6064
4.93667	-6066
4.94000	-6067
4.94333	-6069
4.94667	-6071
4.95000	-6072
4.95333	-6075
4.95667	-6077
4.96000	-6078
4.96333	-6079
4.96667	-6080
4.97000	-6081
4.97333	-6081
4.97667	-6082
4.98000	-6082
4.98333	-6083
4.98667	-6084
4.99000	-6086
4.99333	-6088
4.99667	-6091
5.00000	-6094
5.00333	-6096
5.00667	-6099
5.01000	-6100
5.01333	-6101
5.01667	-6101
5.02000	-6101
5.02333	-6102
5.02667	-6103
5.03000	-6106
5.03333	-6109
5.03667	-6112
5.04000	-6114
5.04333	-6117
5.04667	-6119
5.05000	-6121
5.05333	-6122
5.05667	-6124
5.06000	-6125
5.06333	-6127
5.06667	-6128
5.07000	-6130
5.07333	-6131
5.07667	-6132
5.08000	-6133
5.08333	-6133
5.08667	-6134
5.09000	-6135
5.09333	-6136
5.09667	-6137
5.10000	-6138
5.10333	-6139
5.10667	-6140
5.11000	-6140
5.11333	-6141
5.11667	-6142
5.12000	-6144
5.12333	-6145
5.12667	-6145
5.13000	-6146
5.13333	-6147
5.13667	-6149
5.14000	-6150
5.14333	-6152
5.14667	-6154
5.15000	-6155
5.15333	-6156
5.15667	-6156
5.16000	-6157
5.16333	-6157
5.16667	-6159
5.17000	-6160
5.17333	-6162
5.17667	-6164
5.18000	-6167
5.18333	-6168
5.18667	-6169
5.19000	-6169
5.19333	-6170
5.19667	-6172
5.20000	-6174
5.20333	-6175
5.20667	-6176
5.21000	-6178
5.21333	-6179
5.21667	-6181
5.22000	-6183
5.22333	-6185
5.22667	-6186
5.23000	-6188
5.23333	-6190
5.23667	-6192
5.24000	-6194
5.24333	-6196
5.24667	-6198
5.25000	-6199
5.25333	-6200
5.25667	-6200
5.26000	-6201
5.26333	-6201
5.26667	-6202
5.27000	-6203
5.27333	-6205
5.27667	-6207
5.28000	-6209
5.28333	-6211
5.28667	-6212
5.29000	-6213
5.29333	-6214
5.29667	-6215
5.30000	-6216
5.30333	-6217
5.30667	-6219
5.31000	-6220
5.31333	-6221
5.31667	-6223
5.32000	-6224
5.32333	-6225
5.32667	-6226
5.33000	-6227
5.33333	-6228
5.33667	-6230
5.34000	-6232
5.34333	-6234
5.34667	-6236
5.35000	-6238
5.35333	-6240
5.35667	-6241
5.36000	-6242
5.36333	-6243
5.36667	-6245
5.37000	-6246
5.37333	-6247
5.37667	-6248
5.38000	-6249
5.38333	-6251
5.38667	-6253
5.39000	-6254
5.39333	-6255
5.39667	-6256
5.40000	-6257
5.40333	-6258
5.40667	-6259
5.41000	-6261
5.41333	-6263
5.41667	-6264
5.42000	-6266
5.42333	-6266
5.42667	-6266
5.43000	-6267
5.43333	-6267
5.43667	-6268
5.44000	-6269
5.44333	-6269
5.44667	-6270
5.45000	-6270
5.45333	-6272
5.45667	-6273
5.46000	-6275
5.46333	-6278
5.46667	-6280
5.47000	-6282
5.47333	-6284
5.47667	-6285
5.48000	-6286
5.48333	-6287
5.48667	-6287
5.49000	-6287
5.49333	-6287
5.49667	-6288
5.50000	-6289
5.50333	-6291
5.50667	-6293
5.51000	-6295
5.51333	-6297
5.51667	-6298
5.52000	-6298
5.52333	-6299
5.52667	-6300
5.53000	-6301
5.53333	-6302
5.53667	-6304
5.54000	-6305
5.54333	-6306
5.54667	-6307
5.55000	-6308
5.55333	-6308
5.55667	-6309
5.56000	-6310
5.56333	-6311
5.56667	-6312
5.57000	-6314
5.57333	-6314
5.57667	-6315
5.58000	-6316
5.58333	-6317
5.58667	-6319
5.59000	-6320
5.59333	-6322
5.59667	-6324
5.60000	-6326
5.60333	-6327
5.60667	-6327
5.61000	-6328
5.61333	-6329
5.61667	-6330
5.62000	-6332
5.62333	-6333
5.62667	-6334
5.63000	-6336
5.63333	-6337
5.63667	-6338
5.64000	-6338
5.64333	-6339
5.64667	-6340
5.65000	-6341
5.65333	-6342
5.65667	-6342
5.66000	-6343
5.66333	-6343
5.66667	-6344
5.67000	-6344
5.67333	-6345
5.67667	-6346
5.68000	-6348
5.68333	-6349
5.68667	-6350
5.69000	-6351
5.69333	-6351
5.69667	-6353
5.70000	-6355
5.70333	-6357
5.70667	-6358
5.71000	-6359
5.71333	-6360
5.71667	-6361
5.72000	-6361
5.72333	-6362
5.72667	-6362
5.73000	-6364
5.73333	-6365
5.73667	-6366
5.74000	-6367
5.74333	-6368
5.74667	-6370
5.75000	-6371
5.75333	-6372
5.75667	-6373
5.76000	-6375
5.76333	-6376
5.76667	-6377
5.77000	-6378
5.77333	-6379
5.77667	-6380
5.78000	-6380
5.78333	-6381
5.78667	-6382
5.79000	-6383
5.79333	-6384
5.79667	-6386
5.80000	-6387
5.80333	-6388
5.80667	-6390
5.81000	-6391
5.81333	-6393
5.81667	-6396
5.82000	-6398
5.82333	-6400
5.82667	-6402
5.83000	-6403
5.83333	-6404
5.83667	-6405
5.84000	-6407
5.84333	-6409
5.84667	-6410
5.85000	-6411
5.85333	-6411
5.85667	-6411
5.86000	-6411
5.86333	-6411
5.86667	-6412
5.87000	-6412
5.87333	-6413
5.87667	-6414
5.88000	-6415
5.88333	-6415
5.88667	-6417
5.89000	-6418
5.89333	-6420
5.89667	-6421
5.90000	-6423
5.90333	-6424
5.90667	-6424
5.91000	-6425
5.91333	-6425
5.91667	-6425
5.92000	-6426
5.92333	-6426
5.92667	-6427
5.93000	-6427
5.93333	-6428
5.93667	-6429
5.94000	-6430
5.94333	-6432
5.94667	-6433
5.95000	-6434
5.95333	-6435
5.95667	-6436
5.96000	-6437
5.96333	-6438
5.96667	-6439
5.97000	-6440
5.97333	-6442
5.97667	-6444
5.98000	-6446
5.98333	-6448
5.98667	-6451
5.99000	-6453
5.99333	-6455
5.99667	-6456
6.00000	-6457
6.00333	-6457
6.00667	-6457
6.01000	-6457
6.01333	-6457
6.01667	-6457
6.02000	-6457
6.02333	-6458
6.02667	-6458
6.03000	-6459
6.03333	-6461
6.03667	-6462
6.04000	-6464
6.04333	-6465
6.04667	-6466
6.05000	-6466
6.05333	-6467
6.05667	-6467
6.06000	-6468
6.06333	-6468
6.06667	-6469
6.07000	-6471
6.07333	-6473
6.07667	-6475
6.08000	-6477
6.08333	-6478
6.08667	-6480
6.09000	-6481
6.09333	-6483
6.09667	-6484
6.10000	-6485
6.10333	-6486
6.10667	-6487
6.11000	-6488
6.11333	-6488
6.11667	-6489
6.12000	-6490
6.12333	-6490
6.12667	-6491
6.13000	-6491
6.13333	-6492
6.13667	-6492
6.14000	-6492
6.14333	-6492
6.14667	-6492
6.15000	-6493
6.15333	-6494
6.15667	-6495
6.16000	-6496
6.16333	-6497
6.16667	-6498
6.17000	-6499
6.17333	-6500
6.17667	-6502
6.18000	-6503
6.18333	-6505
6.18667	-6507
6.19000	-6509
6.19333	-6510
6.19667	-6512
6.20000	-6513
6.20333	-6514
6.20667	-6515
6.21000	-6516
6.21333	-6516
6.21667	-6516
6.22000	-6517
6.22333	-6517
6.22667	-6517
6.23000	-6517
6.23333	-6517
6.23667	-6518
6.24000	-6519
6.24333	-6519
[truncated: 52,149 more rows]
