# Supplementary material for: Breakage of the oligomeric CaMKII hub by the regulatory segment of the kinase
Source: eLife. 2020 Sep 9;9:e57784. doi: 10.7554/eLife.57784 (PMC7538161; doi:10.7554/eLife.57784)
Supplement: Figure 5—source data 1. [file elife-57784-fig5-data1.zip]

Archive with 14 entries (13 files):
- figure5_source_data/
- figure5_source_data/dodecamer_FH_side-chain_dist_E359-K300.dat
- figure5_source_data/dodecamer_FH_side-chain_dist_E359-R297.dat
- figure5_source_data/dodecamer_FH_backbone_dist_N416-T306.dat
- figure5_source_data/dodecamer_BL_backbone_dist_N416-K300.dat
- figure5_source_data/dodecamer_FH_backbone_dist_I414-L304.dat
- figure5_source_data/dodecamer_FH_side-chain_dist_E359-K298.dat
- figure5_source_data/dodecamer_FH_backbone_dist_N416-L304.dat
- figure5_source_data/dodecamer_FH_backbone_dist_T412-A302.dat
- figure5_source_data/dodecamer_BL_backbone_dist_I414-K300.dat
- figure5_source_data/dodecamer_BL_side-chain_dist_E400-R297.dat
- figure5_source_data/dodecamer_BL_side-chain_dist_E400-R296.dat
- figure5_source_data/dodecamer_FH_backbone_dist_I414-A302.dat
- figure5_source_data/dodecamer_BL_backbone_dist_I414-K298.dat
