# Supplementary material for: Breakage of the oligomeric CaMKII hub by the regulatory segment of the kinase
Source: eLife. 2020 Sep 9;9:e57784. doi: 10.7554/eLife.57784 (PMC7538161; doi:10.7554/eLife.57784)
Supplement: Figure 5—source data 1. [file elife-57784-fig5-data1.zip › figure5_source_data/dodecamer_FH_side-chain_dist_E359-K300.dat]

       1  25.185
       2  25.180
       3  18.425
       4  16.059
       5  19.720
       6  14.277
       7  12.550
       8  13.416
       9  18.919
      10  21.791
      11  27.259
      12  29.151
      13  23.081
      14  32.733
      15  39.425
      16  30.868
      17  31.622
      18  27.768
      19  28.309
      20  25.918
      21  31.111
      22  34.934
      23  31.283
      24  33.789
      25  33.488
      26  35.451
      27  35.678
      28  33.844
      29  34.341
      30  33.577
      31  30.773
      32  35.683
      33  37.524
      34  35.413
      35  37.061
      36  40.556
      37  34.544
      38  38.246
      39  32.478
      40  11.376
      41  16.296
      42  10.883
      43   9.299
      44   8.355
      45   4.605
      46   8.434
      47   7.820
      48   7.643
      49   5.911
      50   4.349
      51   4.197
      52   9.284
      53   9.210
      54   4.701
      55  11.713
      56  16.273
      57  13.855
      58   8.320
      59  15.535
      60  17.767
      61  10.501
      62  10.614
      63   9.915
      64  10.207
      65  10.822
      66  11.341
      67   9.949
      68  13.077
      69  15.052
      70  14.791
      71  16.492
      72  17.950
      73  10.593
      74  10.161
      75  10.038
      76  12.319
      77  11.629
      78  10.226
      79  14.119
      80  16.290
      81  14.451
      82  17.667
      83  18.128
      84  16.734
      85  16.492
      86  17.712
      87  19.005
      88  17.898
      89  18.837
      90  16.563
      91  17.026
      92  15.369
      93  19.395
      94  18.009
      95  19.302
      96  18.312
      97  18.306
      98  19.527
      99  17.423
     100  15.390
     101  16.333
     102  15.556
     103  20.005
     104  17.568
     105  18.411
     106  17.373
     107  17.279
     108  12.332
     109   8.150
     110  10.391
     111   7.284
     112   8.870
     113   9.824
     114   8.333
     115   7.661
     116  11.545
     117   6.051
     118   6.735
     119   8.943
     120  10.386
     121  10.562
     122  11.226
     123   9.800
     124   8.781
     125  10.535
     126   8.757
     127   9.973
     128  11.794
     129  12.069
     130   8.679
     131   8.505
     132   8.076
     133   9.390
     134  11.757
     135   8.260
     136   9.597
     137  10.150
     138  15.338
     139   8.511
     140   6.899
     141   8.486
     142   9.002
     143   9.103
     144  12.078
     145   9.669
     146  10.332
     147   8.652
     148  10.631
     149  11.240
     150   8.755
     151  10.932
     152   8.767
     153   8.388
     154   9.075
     155  10.481
     156  11.187
     157   9.723
     158   9.899
     159  11.143
     160   8.649
     161   7.368
     162   9.765
     163   8.045
     164   8.272
     165   7.480
     166   8.964
     167   7.844
     168   6.591
     169   7.041
     170   6.461
     171   7.627
     172   7.079
     173   8.565
     174  11.376
     175   8.083
     176  13.082
     177  13.839
     178  11.457
     179  12.088
     180  12.041
     181  12.516
     182  13.433
     183  12.123
     184  10.823
     185  13.268
     186  14.200
     187  11.913
     188  10.652
     189  11.823
     190  12.048
     191  10.314
     192  13.155
     193  12.024
     194  10.057
     195  12.133
     196  11.699
     197  10.745
     198   9.324
     199  10.824
     200  10.952
     201  11.690
     202  11.330
     203  13.387
     204  13.162
     205  11.337
     206  11.550
     207   9.368
     208  11.762
     209  14.244
     210  14.147
     211  13.824
     212  16.581
     213  13.996
     214  14.449
     215  14.365
     216  13.382
     217  14.376
     218  14.956
     219  13.387
     220  12.604
     221  10.367
     222  11.456
     223  14.815
     224  11.878
     225  12.368
     226  16.627
     227  13.077
     228  15.620
     229  12.406
     230  11.099
     231  10.017
     232   9.454
     233   9.323
     234   9.983
     235   7.890
     236   7.875
     237   8.003
     238   7.320
     239  10.345
     240   9.417
     241   9.215
     242  10.085
     243  12.332
     244  14.257
     245  10.061
     246  12.156
     247  11.329
     248   9.756
     249   9.381
     250  11.992
     251   9.197
     252  10.584
     253   9.590
     254  11.145
     255  10.047
     256   9.630
     257   8.082
     258  13.250
     259   9.087
     260  12.888
     261  14.575
     262  11.895
     263   9.637
     264  10.132
     265  10.505
     266  12.747
     267  12.371
     268  10.001
     269   9.736
     270   9.049
     271   7.297
     272   9.331
     273  10.360
     274   9.897
     275   9.634
     276  10.444
     277   9.528
     278   9.583
     279  10.512
     280  10.532
     281   8.457
     282   9.258
     283   8.524
     284   8.754
     285   7.870
     286   9.405
     287   8.664
     288   8.827
     289   9.413
     290   7.555
     291   8.748
     292   8.236
     293  11.300
     294   8.284
     295  11.431
     296   9.780
     297   9.153
     298  11.310
     299   7.653
     300   9.007
     301  14.070
     302  13.541
     303   8.450
     304  10.621
     305  11.027
     306   6.490
     307  14.399
     308  13.679
     309  13.803
     310  12.597
     311  12.364
     312  10.454
     313   9.124
     314   7.847
     315   9.416
     316   7.506
     317   8.657
     318  12.868
     319   9.399
     320   9.450
     321  10.996
     322   6.742
     323   8.417
     324   7.388
     325  10.580
     326  14.301
     327  13.590
     328  15.197
     329  16.245
     330  10.870
     331   9.740
     332  12.120
     333  12.978
     334  11.869
     335  13.704
     336  11.441
     337  13.315
     338   9.339
     339   9.628
     340   7.842
     341   7.931
     342   9.772
     343   7.551
     344   8.553
     345   8.908
     346  11.609
     347  11.616
     348  12.382
     349  12.804
     350  12.451
     351  11.147
     352   7.803
     353   9.230
     354   9.288
     355  13.300
     356  14.647
     357   8.934
     358   9.529
     359  10.738
     360   8.156
     361   9.999
     362  10.085
     363   9.310
     364  11.258
     365   9.221
     366   8.881
     367   8.031
     368   7.598
     369   8.633
     370   9.218
     371   7.770
     372   9.190
     373  11.845
     374   8.946
     375   7.822
     376   9.826
     377  10.098
     378   9.041
     379  13.998
     380   9.415
     381   8.690
     382   6.838
     383   9.536
     384  10.382
     385  11.652
     386   8.900
     387   8.803
     388   8.516
     389  12.638
     390  10.185
     391   8.569
     392   8.324
     393  10.220
     394  11.788
     395   9.974
     396  11.740
     397  10.397
     398   8.955
     399  10.064
     400   9.133
     401   8.489
     402  11.908
     403   9.037
     404   8.225
     405  11.682
     406  13.197
     407   7.325
     408  12.913
     409   7.805
     410   9.110
     411  10.498
     412  14.088
     413  11.114
     414   9.831
     415  12.886
     416   9.070
     417  10.772
     418   9.184
     419  12.463
     420   8.621
     421  10.866
     422   9.696
     423   7.936
     424   7.144
     425   9.749
     426  14.370
     427  11.268
     428  12.932
     429   8.513
     430  13.267
     431  12.997
     432  10.955
     433  11.391
     434  11.344
     435   9.268
     436  11.267
     437  11.501
     438   7.219
     439   9.414
     440   8.315
     441   9.804
     442   8.260
     443   6.795
     444   7.221
     445   8.993
     446  10.260
     447  16.115
     448  10.327
     449  10.972
     450  13.803
     451   7.601
     452  10.133
     453   8.440
     454  10.634
     455  10.423
     456   9.809
     457  13.097
     458  13.000
     459   9.872
     460   8.821
     461  10.225
     462   9.570
     463   7.388
     464   7.016
     465   7.410
     466  12.244
     467   9.575
     468  12.667
     469  12.340
     470   8.839
     471  11.054
     472  10.947
     473   9.790
     474   9.182
     475   8.632
     476  11.674
     477   9.694
     478   9.892
     479   9.887
     480   7.520
     481   8.910
     482   8.638
     483   9.708
     484   9.468
     485   6.974
     486   8.639
     487   6.716
     488   5.984
     489   6.802
     490   9.585
     491   8.905
     492   7.394
     493   7.928
     494   8.400
     495   8.040
     496   7.061
     497   6.242
     498   8.692
     499   6.544
     500   9.579
     501   8.103
     502   7.561
     503   7.833
     504   8.526
     505   9.771
     506   7.924
     507  10.672
     508   8.422
     509   7.909
     510   8.308
     511   7.855
     512   8.025
     513   7.669
     514   8.429
     515   7.046
     516   7.169
     517   8.689
     518   8.456
     519   7.025
     520   6.967
     521   7.559
     522   6.229
     523   7.871
     524   7.775
     525   7.426
     526  10.955
     527   8.239
     528   7.926
     529   8.333
     530   8.733
     531   9.522
     532   8.101
     533   8.449
     534   9.459
     535   8.344
     536   7.383
     537   9.463
     538  10.511
     539   9.065
     540   8.629
     541   9.708
     542   9.681
     543  10.162
     544   8.998
     545   8.956
     546  11.046
     547   7.111
     548   6.935
     549   7.368
     550  10.480
     551  11.015
     552   7.925
     553   6.968
     554   9.903
     555   7.697
     556   6.972
     557   6.882
     558   6.343
     559   6.901
     560   6.544
     561   7.015
     562  10.025
     563   8.212
     564   9.052
     565   6.531
     566   6.572
     567   6.818
     568   6.190
     569  11.042
     570   9.496
     571  15.018
     572   8.315
     573   9.288
     574  12.659
     575  16.836
     576  12.581
     577  17.081
     578   4.589
     579   8.950
     580  11.970
     581  12.992
     582   6.853
     583  10.362
     584  11.823
     585  10.292
     586   9.698
     587   8.469
     588   8.299
     589   8.856
     590   8.637
     591   8.943
     592  10.944
     593   8.819
     594   8.837
     595  10.071
     596  12.501
     597  11.850
     598  10.639
     599   9.467
     600  11.408
     601  12.071
     602  11.404
     603   9.033
     604  11.127
     605  10.405
     606   7.808
     607   9.662
     608   7.026
     609  10.244
     610   6.390
     611   8.637
     612  10.091
     613  10.273
     614   9.734
     615   9.332
     616   9.799
     617   8.266
     618  11.138
     619   9.307
     620   9.638
     621  12.506
     622   8.636
     623  10.440
     624   8.611
     625   8.051
     626  10.670
     627   8.368
     628  12.766
     629   9.690
     630  12.802
     631   9.675
     632  11.552
     633  10.913
     634  11.656
     635  11.620
     636  10.473
     637  10.655
     638  10.137
     639  15.467
     640  15.396
     641   9.209
     642  12.434
     643  15.666
     644  13.936
     645  12.928
     646  10.582
     647  12.057
     648  10.956
     649  11.175
     650  12.123
     651   9.973
     652  13.222
     653  13.181
     654  15.598
     655   9.892
     656  11.936
     657  10.612
     658   7.702
     659   9.195
     660  11.032
     661  11.493
     662  11.413
     663  12.099
     664  15.703
     665  11.614
     666  13.840
     667  13.025
     668  11.883
     669  12.779
     670  10.156
     671  11.629
     672  11.728
     673  13.671
     674  15.403
     675  11.682
     676  13.417
     677  11.761
     678  15.357
     679   9.474
     680  13.278
     681  10.561
     682  12.042
     683  14.231
     684  12.584
     685  11.984
     686  13.722
     687  12.787
     688  13.948
     689  15.455
     690  10.489
     691  11.457
     692  12.128
     693   8.113
     694  16.265
     695  13.016
     696  12.735
     697   8.840
     698   8.937
     699  10.933
     700  15.178
     701  12.556
     702  10.264
     703  11.149
     704  12.690
     705  10.143
     706  11.503
     707  11.052
     708  10.164
     709   9.705
     710  10.622
     711   8.951
     712   6.895
     713   7.162
     714   9.742
     715   7.420
     716   8.035
     717   8.199
     718   7.161
     719  11.537
     720   9.891
     721   9.588
     722  10.321
     723  13.712
     724   8.780
     725   9.147
     726  11.041
     727   8.646
     728   8.685
     729   7.718
     730   8.739
     731   7.428
     732   6.900
     733   7.972
     734   7.549
     735   8.110
     736   6.550
     737   6.599
     738  10.369
     739   7.057
     740  12.664
     741   7.679
     742   7.002
     743  10.053
     744   6.456
     745   8.146
     746   9.401
     747   9.397
     748   8.889
     749  13.706
     750   8.184
     751   7.255
     752   7.362
     753  12.753
     754  12.168
     755  10.783
     756  13.870
     757   9.904
     758   6.991
     759   9.248
     760   8.200
     761   9.705
     762   7.248
     763   9.197
     764   9.630
     765  10.195
     766  14.262
     767   6.869
     768   8.417
     769   8.465
     770  12.519
     771  10.567
     772   9.633
     773  11.315
     774  12.012
     775   9.603
     776  11.157
     777  10.251
     778   9.682
     779  10.076
     780   9.366
     781   8.417
     782  11.668
     783   9.174
     784  10.200
     785  14.828
     786  14.338
     787  14.123
     788  13.212
     789  13.990
     790  15.622
     791  16.250
     792  16.159
     793  13.979
     794  17.033
     795  18.453
     796  14.537
     797  13.844
     798  10.503
     799   9.259
     800   9.899
     801   9.549
     802  11.307
     803  11.510
     804  12.638
     805  10.918
     806   9.425
     807  12.053
     808   9.014
     809   8.804
     810   8.852
     811   9.107
     812   9.164
     813  10.768
     814   8.870
     815   8.668
     816   6.106
     817   9.349
     818   7.202
     819   9.270
     820  11.892
     821   9.076
     822   9.973
     823   8.580
     824   9.126
     825  10.350
     826   9.143
     827   8.251
     828  10.774
     829   8.892
     830   9.509
     831   9.384
     832  10.259
     833   9.936
     834  10.144
     835   9.872
     836   8.038
     837   9.160
     838   9.391
     839   8.541
     840   8.333
     841  12.187
     842   8.894
     843   8.832
     844   9.218
     845   8.534
     846   7.241
     847   6.742
     848   6.791
     849   8.851
     850   8.660
     851   8.677
     852   7.359
     853   9.359
     854   9.318
     855   9.110
     856   7.594
     857  10.602
     858   9.738
     859   8.008
     860   9.058
     861   8.278
     862  10.577
     863  10.732
     864   9.565
     865  10.143
     866   8.577
     867   9.122
     868  12.047
     869  10.111
     870  11.209
     871   8.435
     872   8.989
     873   7.524
     874   9.950
     875  11.229
     876   8.240
     877   8.975
     878  12.646
     879   8.322
     880  10.311
     881  10.070
     882   9.017
     883  13.546
     884  10.998
     885   8.809
     886   9.078
     887   7.112
     888   9.153
     889   8.406
     890   7.061
     891   8.438
     892  10.204
     893   9.260
     894   7.892
     895   8.854
     896  12.338
     897  11.000
     898  16.266
     899  18.158
     900  19.591
     901  18.256
     902  16.983
     903  22.428
     904  21.415
     905  21.164
     906  23.799
     907  21.702
     908  17.243
     909  21.703
     910  22.028
     911  20.363
     912  21.547
     913  21.879
     914  22.524
     915  21.671
     916  21.372
     917  22.581
     918  21.543
     919  19.577
     920  20.792
     921  21.513
     922  18.036
     923  20.333
     924  21.380
     925  20.629
     926  21.899
     927  19.067
     928  20.206
     929  22.646
     930  22.191
     931  21.639
     932  20.568
     933  23.552
     934  22.715
     935  24.328
     936  23.349
     937  21.324
     938  24.628
     939  22.819
     940  22.880
     941  19.963
     942  21.829
     943  20.217
     944  22.066
     945  19.463
     946  19.848
     947  16.994
     948  18.409
     949  20.052
     950  16.062
     951  20.476
     952  19.571
     953  19.623
     954  19.546
     955  20.720
     956  19.936
     957  18.203
     958  18.413
     959  19.579
     960  21.173
     961  20.890
     962  21.740
     963  21.098
     964  21.573
     965  19.811
     966  19.149
     967  19.989
     968  18.828
     969  20.860
     970  20.991
     971  19.188
     972  20.099
     973  22.355
     974  21.809
     975  19.216
     976  20.007
     977  20.102
     978  22.411
     979  17.585
     980  23.152
     981  21.193
     982  22.300
     983  22.352
     984  21.160
     985  19.460
     986  23.481
     987  22.373
     988  23.167
     989  23.289
     990  18.593
     991  20.337
     992  19.546
     993  14.191
     994  17.121
     995  13.658
     996  15.895
     997  11.803
     998  14.754
     999  11.629
    1000  14.973
    1001  13.097
    1002  12.968
    1003  11.856
    1004  12.639
    1005  12.959
    1006  13.018
    1007  11.515
    1008  13.117
    1009  12.878
    1010  12.758
    1011  12.744
    1012  12.072
    1013  13.306
    1014  10.786
    1015  12.449
    1016   9.893
    1017  12.075
    1018  11.571
    1019  10.945
    1020  13.260
    1021  11.817
    1022  12.002
    1023  10.927
    1024  12.148
    1025  12.173
    1026  10.574
    1027  12.610
    1028  10.801
    1029  12.355
    1030  12.595
    1031  12.486
    1032  10.374
    1033  12.634
    1034  13.311
    1035  13.150
    1036  10.954
    1037  12.778
    1038  12.522
    1039  10.646
    1040  11.020
    1041  11.926
    1042  12.204
    1043  11.763
    1044  11.653
    1045  12.679
    1046  12.043
    1047  12.919
    1048  11.498
    1049  11.368
    1050  11.556
    1051  10.492
    1052  12.189
    1053  10.560
    1054  11.498
    1055  12.036
    1056  12.006
    1057  12.071
    1058  12.939
    1059  11.979
    1060  10.127
    1061  10.057
    1062   8.697
    1063   8.244
    1064   8.622
    1065   8.812
    1066  10.686
    1067   8.723
    1068   8.631
    1069  10.057
    1070  10.021
    1071  11.655
    1072  11.078
    1073   8.731
    1074  11.102
    1075   9.262
    1076  10.564
    1077   9.969
    1078   9.194
    1079  11.307
    1080  11.931
    1081  10.458
    1082   9.077
    1083  12.195
    1084   8.552
    1085   8.863
    1086  10.042
    1087  10.907
    1088  11.090
    1089   9.755
    1090   9.599
    1091  10.541
    1092  11.425
    1093  11.188
    1094  13.343
    1095  14.234
    1096  12.877
    1097  13.411
    1098  12.033
    1099  12.055
    1100  10.311
    1101  11.697
    1102  10.572
    1103  13.347
    1104  12.105
    1105   9.364
    1106  12.037
    1107  11.168
    1108  11.259
    1109  11.310
    1110  11.704
    1111  10.866
    1112   9.853
    1113  12.900
    1114  10.950
    1115  11.770
    1116  12.298
    1117  11.973
    1118  12.579
    1119  12.777
    1120  12.057
    1121  13.085
    1122  12.858
    1123  12.720
    1124   9.155
    1125   9.344
    1126   9.102
    1127   9.775
    1128  10.501
    1129   9.295
    1130  10.065
    1131   8.977
    1132  11.026
    1133  12.492
    1134  10.796
    1135   8.327
    1136  10.585
    1137   9.525
    1138  10.338
    1139   9.322
    1140  10.495
    1141  10.803
    1142  10.097
    1143   8.857
    1144  11.480
    1145  11.163
    1146  11.479
    1147  12.568
    1148  10.151
    1149   9.455
    1150  10.388
    1151  11.825
    1152  11.525
    1153  10.355
    1154  10.302
    1155  11.425
    1156  11.149
    1157  13.509
    1158  11.417
    1159  12.389
    1160  12.386
    1161  11.700
    1162  15.085
    1163  15.944
    1164  18.159
    1165  20.645
    1166  16.391
    1167  19.837
    1168  18.817
    1169  14.560
    1170  13.691
    1171  14.503
    1172  16.485
    1173  14.895
    1174  13.349
    1175  13.876
    1176  15.342
    1177  15.361
    1178  16.138
    1179  15.114
    1180  14.108
    1181  15.043
    1182  14.542
    1183  13.660
    1184  14.668
    1185  17.198
    1186  16.751
    1187  13.882
    1188  14.505
    1189  14.979
    1190  15.486
    1191  16.697
    1192  12.686
    1193  11.529
    1194  10.886
    1195  12.105
    1196  12.048
    1197   7.423
    1198   7.622
    1199   8.508
    1200  10.907
    1201   9.869
    1202   9.973
    1203   9.770
    1204  10.897
    1205  10.870
    1206  11.254
    1207  13.491
    1208  14.238
    1209   9.839
    1210  13.807
    1211  17.905
    1212  16.856
    1213  13.784
    1214  20.210
    1215  15.909
    1216  19.257
    1217  16.702
    1218  14.518
    1219  12.015
    1220  10.599
    1221   9.791
    1222  10.454
    1223   8.832
    1224   8.291
    1225  11.755
    1226   8.162
    1227   9.396
    1228   7.705
    1229   6.577
    1230   9.300
    1231   8.604
    1232   9.773
    1233   8.774
    1234   7.371
    1235   9.435
    1236   8.861
    1237   8.862
    1238   9.903
    1239   9.507
    1240  10.796
    1241   9.076
    1242  16.573
    1243  11.929
    1244   5.990
    1245   8.646
    1246   7.830
    1247   7.740
    1248   6.777
    1249   5.910
    1250   6.845
    1251   5.402
    1252   4.119
    1253   6.884
    1254   5.666
    1255   5.081
    1256   7.891
    1257   8.020
    1258   8.492
    1259   8.000
    1260   9.039
    1261   8.067
    1262   6.978
    1263   7.486
    1264   8.058
    1265   7.736
    1266   6.449
    1267   6.429
    1268   8.128
    1269   8.544
    1270   8.261
    1271   7.699
    1272   7.452
    1273   7.946
    1274   7.524
    1275   7.669
    1276   8.331
    1277   7.557
    1278   7.624
    1279   6.904
    1280   6.703
    1281   7.262
    1282   7.885
    1283   7.276
    1284   7.572
    1285   8.193
    1286   7.855
    1287   8.123
    1288   7.371
    1289   6.757
    1290   6.983
    1291   7.251
    1292   7.244
    1293   7.102
    1294   7.734
    1295   8.222
    1296   6.956
    1297   8.351
    1298   8.690
    1299   9.033
    1300   9.488
    1301   8.454
    1302   6.575
    1303   8.199
    1304   9.179
    1305   9.050
    1306   9.504
    1307   9.209
    1308   9.359
    1309   7.961
    1310   8.964
    1311   7.783
    1312   8.108
    1313   6.380
    1314   6.038
    1315   6.761
    1316   6.221
    1317   5.662
    1318   6.013
    1319   6.959
    1320   6.315
    1321   5.084
    1322   6.232
    1323   6.072
    1324   5.898
    1325   5.419
    1326   6.064
    1327   6.168
    1328   5.704
    1329   6.311
    1330   5.748
    1331   5.143
    1332   4.602
    1333   6.449
    1334   4.560
    1335   4.858
    1336   5.073
    1337   4.158
    1338   4.296
    1339   4.281
    1340   4.024
    1341   3.936
    1342   4.307
    1343   4.321
    1344   3.993
    1345   5.423
    1346   4.255
    1347   4.062
    1348   4.245
    1349   3.797
    1350   4.331
    1351   4.302
    1352   4.309
    1353   4.137
    1354   4.162
    1355   4.357
    1356   4.156
    1357   3.985
    1358   4.019
    1359   4.470
    1360   3.910
    1361   3.816
    1362   3.890
    1363   3.997
    1364   4.175
    1365   4.242
    1366   4.629
    1367   3.946
    1368   4.225
    1369   4.070
    1370   3.886
    1371   4.110
    1372   4.375
    1373   4.139
    1374   4.479
    1375   3.999
    1376   4.223
    1377   4.252
    1378   4.009
    1379   4.086
    1380   4.183
    1381   4.324
    1382   4.058
    1383   4.206
    1384   4.050
    1385   4.037
    1386   4.186
    1387   3.810
    1388   4.024
    1389   3.819
    1390   4.472
    1391   4.853
    1392   3.880
    1393   4.537
    1394   4.604
    1395   4.610
    1396   4.434
    1397   4.299
    1398   4.133
    1399   4.358
    1400   4.594
    1401   4.185
    1402   3.986
    1403   3.939
    1404   4.088
    1405   3.950
    1406   4.124
    1407   3.713
    1408   3.997
    1409   4.233
    1410   4.213
    1411   4.339
    1412   4.656
    1413   4.428
    1414   3.807
    1415   3.757
    1416   4.442
    1417   3.958
    1418   4.365
    1419   4.253
    1420   4.050
    1421   4.701
    1422   4.068
    1423   4.123
    1424   3.876
    1425   4.409
    1426   4.630
    1427   4.075
    1428   3.545
    1429   3.918
    1430   3.829
    1431   4.505
    1432   4.057
    1433   4.570
    1434   4.304
    1435   4.271
    1436   4.078
    1437   4.351
    1438   4.352
    1439   4.391
    1440   4.234
    1441   4.016
    1442   4.191
    1443   4.050
    1444   4.511
    1445   4.566
    1446   4.818
    1447   4.186
    1448   4.019
    1449   4.419
    1450   3.951
    1451   4.275
    1452   4.052
    1453   4.129
    1454   4.192
    1455   4.371
    1456   3.977
    1457   4.249
    1458   4.570
    1459   4.351
    1460   4.330
    1461   3.963
    1462   4.028
    1463   3.954
    1464   4.248
    1465   4.141
    1466   4.276
    1467   4.770
    1468   4.156
    1469   4.318
    1470   4.076
    1471   4.129
    1472   4.213
    1473   4.252
    1474   4.631
    1475   4.294
    1476   3.909
    1477   4.239
    1478   4.283
    1479   4.457
    1480   4.031
    1481   4.120
    1482   3.957
    1483   4.326
    1484   4.355
    1485   4.301
    1486   4.386
    1487   4.515
    1488   4.053
    1489   4.398
    1490   4.176
    1491   4.422
    1492   4.436
    1493   4.852
    1494   4.252
    1495   3.947
    1496   3.889
    1497   4.037
    1498   4.569
    1499   4.510
    1500   3.959
    1501   4.137
    1502   4.804
    1503   4.214
    1504   3.994
    1505   4.583
    1506   4.338
    1507   3.905
    1508   4.078
    1509   4.327
    1510   4.147
    1511   4.329
    1512   4.441
    1513   4.271
    1514   4.371
    1515   4.174
    1516   4.291
    1517   4.092
    1518   3.947
    1519   3.949
    1520   4.080
    1521   4.635
    1522   4.142
    1523   4.323
    1524   4.095
    1525   4.299
    1526   4.544
    1527   4.207
    1528   4.047
    1529   4.206
    1530   4.203
    1531   4.159
    1532   4.171
    1533   4.119
    1534   4.246
    1535   3.807
    1536   4.203
    1537   3.997
    1538   3.885
    1539   3.804
    1540   3.968
    1541   4.092
    1542   3.975
    1543   4.289
    1544   4.597
    1545   4.219
    1546   3.829
    1547   3.937
    1548   4.024
    1549   4.453
    1550   3.473
    1551   4.321
    1552   3.980
    1553   4.186
    1554   4.305
    1555   3.989
    1556   3.979
    1557   4.243
    1558   4.357
    1559   4.888
    1560   3.709
    1561   4.035
    1562   3.762
    1563   4.327
    1564   3.956
    1565   4.540
    1566   4.055
    1567   3.986
    1568   4.064
    1569   4.269
    1570   4.362
    1571   4.111
    1572   4.317
    1573   3.737
    1574   4.218
    1575   4.015
    1576   3.921
    1577   4.424
    1578   4.305
    1579   4.601
    1580   4.663
    1581   4.617
    1582   4.260
    1583   4.363
    1584   4.560
    1585   4.442
    1586   4.584
    1587   4.311
    1588   3.870
    1589   4.259
    1590   4.087
    1591   3.894
    1592   3.981
    1593   4.159
    1594   3.790
    1595   4.267
    1596   4.325
    1597   4.228
    1598   4.421
    1599   4.653
    1600   4.275
    1601   4.662
    1602   3.881
    1603   4.412
    1604   4.154
    1605   3.838
    1606   4.336
    1607   4.409
    1608   4.431
    1609   4.180
    1610   3.823
    1611   3.878
    1612   4.022
    1613   4.330
    1614   3.466
    1615   4.818
    1616   4.199
    1617   4.000
    1618   4.736
    1619   3.999
    1620   4.183
    1621   4.305
    1622   3.735
    1623   3.387
    1624   3.761
    1625   3.438
    1626   3.777
    1627   4.013
    1628   4.635
    1629   3.936
    1630   4.497
    1631   3.418
    1632   3.976
    1633   4.592
    1634   4.145
    1635   4.172
    1636   3.858
    1637   4.246
    1638   4.000
    1639   4.117
    1640   4.017
    1641   4.199
    1642   3.974
    1643   3.888
    1644   4.096
    1645   4.148
    1646   4.457
    1647   3.950
    1648   4.301
    1649   4.119
    1650   3.862
    1651   3.656
    1652   3.845
    1653   3.760
    1654   3.724
    1655   4.223
    1656   4.503
    1657   4.087
    1658   3.964
    1659   4.115
    1660   4.641
    1661   3.961
    1662   4.271
    1663   3.909
    1664   3.883
    1665   4.616
    1666   3.810
    1667   3.841
    1668   4.251
    1669   4.400
    1670   4.591
    1671   4.836
    1672   4.372
    1673   6.194
    1674   4.229
    1675   3.922
    1676   4.063
    1677   3.950
    1678   4.017
    1679   4.444
    1680   4.185
    1681   4.170
    1682   3.946
    1683   3.970
    1684   7.230
    1685   4.333
    1686   4.021
    1687   3.458
    1688   3.941
    1689   3.902
    1690   4.200
    1691   4.876
    1692   4.997
    1693   4.484
    1694   4.285
    1695   3.823
    1696   4.104
    1697   3.709
    1698   3.603
    1699   4.041
    1700   4.050
    1701   3.823
    1702   4.323
    1703   3.992
    1704   3.685
    1705   3.930
    1706   3.547
    1707   3.669
    1708   4.176
    1709   4.028
    1710   3.536
    1711   4.391
    1712   3.788
    1713   4.088
    1714   3.669
    1715   4.515
    1716   4.601
    1717   4.400
    1718   4.435
    1719   3.914
    1720   4.193
    1721   4.711
    1722   4.468
    1723   4.029
    1724   4.557
    1725   3.672
    1726   4.061
    1727   4.557
    1728   3.909
    1729   4.247
    1730   3.816
    1731   3.858
    1732   4.205
    1733   4.703
    1734   4.854
    1735   4.607
    1736   6.771
    1737   5.789
    1738   8.251
    1739   7.446
    1740  10.017
    1741   7.178
    1742   6.875
    1743   8.397
    1744   4.838
    1745   6.005
    1746   3.774
    1747   4.483
    1748   4.500
    1749   4.217
    1750   6.793
    1751   4.392
    1752   4.877
    1753   4.721
    1754   4.340
    1755   4.324
    1756   4.675
    1757   3.885
    1758   4.708
    1759   4.287
    1760   4.500
    1761   4.648
    1762   4.288
    1763   9.114
    1764  10.233
    1765  10.528
    1766  10.211
    1767  11.002
    1768  10.408
    1769   8.760
    1770  11.579
    1771   9.156
    1772   9.321
    1773   9.058
    1774   9.041
    1775   7.978
    1776   8.262
    1777   9.013
    1778   8.892
    1779  10.419
    1780   7.688
    1781   8.342
    1782   9.364
    1783   8.371
    1784   7.974
    1785  11.202
    1786   9.743
    1787   9.773
    1788   8.252
    1789   8.463
    1790  11.414
    1791  10.527
    1792   8.675
    1793  10.516
    1794   9.078
    1795   9.297
    1796   8.639
    1797   7.812
    1798   8.012
    1799   8.137
    1800  11.518
    1801   7.833
    1802  10.902
    1803  10.126
    1804   9.276
    1805   8.076
    1806  10.195
    1807   8.478
    1808   8.784
    1809   9.311
    1810   8.607
    1811  10.276
    1812  11.232
    1813  10.708
    1814   7.768
    1815   8.647
    1816   8.407
    1817   8.895
    1818   9.522
    1819   8.989
    1820   9.263
    1821   8.429
    1822   9.784
    1823   8.533
    1824   7.917
    1825   8.537
    1826   9.969
    1827   8.105
    1828   7.754
    1829   9.542
    1830  10.619
    1831   9.985
    1832   9.575
    1833   8.181
    1834   7.548
    1835   8.384
    1836   7.784
    1837   8.852
    1838   9.692
    1839   8.129
    1840   8.243
    1841   8.504
    1842   8.447
    1843   8.683
    1844   8.731
    1845   9.106
    1846   8.486
    1847   8.552
    1848   9.648
    1849  10.016
    1850   9.352
    1851   8.781
    1852   8.162
    1853   8.898
    1854   8.302
    1855   8.717
    1856   8.771
    1857   8.996
    1858   8.507
    1859   9.095
    1860   9.265
    1861   7.672
    1862   8.608
    1863   9.177
    1864   8.646
    1865   9.093
    1866   8.763
    1867   8.717
    1868   8.414
    1869   9.573
    1870   8.655
    1871   8.636
    1872   8.729
    1873   8.261
    1874   7.554
    1875   9.019
    1876   8.267
    1877   8.386
    1878   9.328
    1879   8.665
    1880   8.826
    1881   8.617
    1882   9.485
    1883   9.758
    1884   9.583
    1885   9.437
    1886  10.105
    1887  11.089
    1888   9.622
    1889   8.436
    1890   8.384
    1891   7.378
    1892   8.403
    1893   9.204
    1894   9.158
    1895   9.523
    1896   8.725
    1897   8.932
    1898   8.542
    1899   9.152
    1900   8.819
    1901   9.249
    1902  10.142
    1903   9.019
    1904   8.951
    1905   9.442
    1906   9.341
    1907   8.492
    1908   6.589
    1909   7.103
    1910   8.722
    1911   6.360
    1912   9.349
    1913   8.598
    1914   7.199
    1915   8.307
    1916   8.985
    1917   6.911
    1918   9.001
    1919   8.471
    1920   9.916
    1921   9.331
    1922   8.757
    1923   7.373
    1924  10.887
    1925   8.604
    1926   9.327
    1927   8.528
    1928   9.183
    1929   8.404
    1930   9.744
    1931   9.535
    1932   9.790
    1933   7.490
    1934   8.520
    1935   9.631
    1936   8.429
    1937  10.013
    1938   9.450
    1939  10.587
    1940   7.900
    1941   9.077
    1942   7.025
    1943   6.580
    1944   7.789
    1945   8.321
    1946   7.901
    1947   8.070
    1948   7.326
    1949   6.906
    1950   6.815
    1951   8.454
    1952   9.794
    1953   9.166
    1954  10.856
    1955   8.959
    1956   8.249
    1957   6.634
    1958   6.792
    1959   7.926
    1960   8.377
    1961   8.289
    1962   9.207
    1963   6.883
    1964   9.580
    1965   7.978
    1966   6.688
    1967   6.743
    1968   5.316
    1969   6.687
    1970   6.508
    1971   7.773
    1972   7.446
    1973   6.825
    1974   7.664
    1975   8.212
    1976   6.824
    1977   4.705
    1978   4.522
    1979   4.465
    1980   4.180
    1981   3.704
    1982   7.187
    1983   7.691
    1984   6.361
    1985   7.857
    1986   8.352
    1987   6.866
    1988   9.385
    1989   8.314
    1990   9.071
    1991  10.343
    1992   9.226
    1993  10.898
    1994   9.546
    1995   6.638
    1996   9.040
    1997   9.763
    1998   7.717
    1999  11.962
    2000  11.957
    2001   8.924
    2002   8.569
    2003   8.929
    2004   9.364
    2005   8.016
    2006   9.649
    2007  10.772
    2008  11.803
    2009  10.338
    2010   9.604
    2011   9.666
    2012   9.408
    2013   7.695
    2014   7.817
    2015   7.715
    2016   7.570
    2017  10.245
    2018   8.563
    2019   8.389
    2020   8.617
    2021   7.602
    2022   9.003
    2023  10.370
    2024   8.743
    2025  10.159
    2026   8.137
    2027   7.060
    2028   8.142
    2029   8.497
    2030   8.553
    2031   6.329
    2032   6.895
    2033   8.213
    2034   8.586
    2035   9.071
    2036  10.812
    2037   9.020
    2038   7.665
    2039   9.393
    2040  12.454
    2041  11.873
    2042   5.605
    2043   8.581
    2044   9.657
    2045  10.009
    2046  10.968
    2047  10.431
    2048   9.493
    2049   6.615
    2050   6.902
    2051   9.817
    2052   9.392
    2053   8.699
    2054   8.186
    2055   7.429
    2056  10.029
    2057   9.451
    2058  10.811
    2059  12.438
    2060   9.817
    2061  11.557
    2062   9.426
    2063   9.857
    2064  12.539
    2065  10.847
    2066  10.090
    2067   9.214
    2068  11.820
    2069  11.049
    2070  11.532
    2071  11.006
    2072  11.108
    2073  10.100
    2074  11.391
    2075  10.559
    2076   9.818
    2077  10.340
    2078  10.230
    2079  11.736
    2080   9.807
    2081  10.366
    2082  11.493
    2083  10.492
    2084   9.754
    2085  11.640
    2086  12.470
    2087  10.828
    2088  11.185
    2089  11.319
    2090  10.264
    2091   9.637
    2092   8.499
    2093   9.886
    2094  11.788
    2095  11.914
    2096  10.218
    2097  11.835
    2098  10.629
    2099   8.064
    2100  10.577
    2101  11.177
    2102  13.000
    2103  11.448
    2104  11.317
    2105   9.298
    2106  11.348
    2107   9.229
    2108   9.845
    2109   8.157
    2110   7.337
    2111   7.510
    2112   8.046
    2113   7.354
    2114   8.407
    2115   7.804
    2116   8.533
    2117   6.477
    2118  10.680
    2119  11.131
    2120  10.322
    2121   9.156
    2122   9.344
    2123  10.435
    2124   9.421
    2125   7.009
    2126   7.374
    2127  10.591
    2128   9.289
    2129  10.763
    2130  11.464
    2131   9.901
    2132  11.889
    2133  10.872
    2134  11.038
    2135  12.854
    2136  12.954
    2137  11.154
    2138  10.855
    2139  11.570
    2140  10.504
    2141  10.227
    2142  11.387
    2143  11.395
    2144  11.809
    2145  10.322
    2146  10.156
    2147  10.241
    2148   7.564
    2149   8.063
    2150   7.947
    2151   7.176
    2152   8.443
    2153   7.823
    2154   8.199
    2155   7.843
    2156   8.588
    2157   7.609
    2158   8.546
    2159   8.567
    2160   8.831
    2161   6.493
    2162   8.193
    2163   7.930
    2164   7.612
    2165   8.228
    2166   7.621
    2167   8.135
    2168   8.218
    2169   8.053
    2170   8.171
    2171   7.890
    2172   7.947
    2173   8.801
    2174   9.227
    2175   6.190
    2176   4.388
    2177   7.309
    2178   9.180
    2179   8.507
    2180  10.636
    2181  10.297
    2182   9.514
    2183   6.847
    2184  10.863
    2185  10.526
    2186   9.401
    2187   8.852
    2188  10.376
    2189   8.461
    2190   8.297
    2191   8.107
    2192   7.327
    2193   4.501
    2194   4.642
    2195   4.065
    2196   3.646
    2197   6.901
    2198   6.952
    2199   8.093
    2200   4.207
    2201   7.092
    2202   7.815
    2203  11.059
    2204   4.424
    2205   9.019
    2206   7.123
    2207   5.996
    2208   9.005
    2209   8.435
    2210   9.715
    2211   9.688
    2212   6.484
    2213   9.726
    2214   7.544
    2215   9.348
    2216   6.807
    2217   9.282
    2218   9.069
    2219   9.544
    2220   8.549
    2221   8.697
    2222   8.418
    2223   8.614
    2224   8.866
    2225   9.855
    2226   7.115
    2227   7.908
    2228  10.534
    2229  10.659
    2230   9.990
    2231   8.103
    2232   5.905
    2233   4.758
    2234   7.081
    2235   7.884
    2236   5.994
    2237   6.860
    2238  10.675
    2239   8.048
    2240   8.828
    2241  10.285
    2242   8.616
    2243   7.207
    2244   4.057
    2245   8.212
    2246   7.992
    2247   3.847
    2248   6.843
    2249   8.800
    2250  10.365
    2251   6.291
    2252   6.480
    2253   8.304
    2254  11.346
    2255   4.265
    2256  11.228
    2257   6.959
    2258   8.153
    2259   9.087
    2260   7.646
    2261   9.492
    2262   6.760
    2263   6.616
    2264   6.909
    2265   8.051
    2266   7.562
    2267   7.876
    2268   8.254
    2269   8.076
    2270   7.988
    2271   4.363
    2272   4.196
    2273   6.189
    2274   4.516
    2275   4.387
    2276   4.183
    2277   5.564
    2278   4.316
    2279   4.602
    2280   4.047
    2281   8.076
    2282   6.302
    2283   5.757
    2284   7.509
    2285   6.412
    2286   4.633
    2287   7.278
    2288  10.603
    2289   6.811
    2290   7.131
    2291   7.536
    2292   8.244
    2293   8.233
    2294   8.905
    2295  14.368
    2296   8.619
    2297   5.907
    2298   7.270
    2299   7.599
    2300   6.417
    2301   7.362
    2302   8.208
    2303   8.842
    2304   4.756
    2305   4.874
    2306   4.842
    2307   4.347
    2308   4.646
    2309   4.468
    2310   4.267
    2311   4.286
    2312   4.484
    2313   4.815
    2314   4.446
    2315   4.935
    2316   7.731
    2317   6.685
    2318   6.193
    2319  14.003
    2320   6.630
    2321   4.891
    2322  12.568
    2323  11.933
    2324   8.857
    2325  10.892
    2326   6.870
    2327   6.212
    2328  12.937
    2329  11.547
    2330  12.804
    2331  16.195
    2332  17.736
    2333  17.120
    2334  15.296
    2335  16.427
    2336  16.768
    2337  16.241
    2338  15.968
    2339  13.327
    2340  15.508
    2341  13.281
    2342  11.535
    2343  17.265
    2344  14.779
    2345  14.613
    2346  16.659
    2347  15.099
    2348  15.984
    2349  15.381
    2350  17.982
    2351  14.671
    2352  14.689
    2353  11.585
    2354   8.966
    2355  11.767
    2356  13.464
    2357  14.524
    2358  10.730
    2359  13.094
    2360  14.178
    2361  14.199
    2362  14.149
    2363  14.781
    2364  13.485
    2365  14.374
    2366  14.342
    2367  15.455
    2368  15.191
    2369  15.471
    2370  14.471
    2371  11.949
    2372  11.383
    2373  11.668
    2374  14.037
    2375  10.578
    2376  10.868
    2377  13.050
    2378  13.430
    2379  11.005
    2380  10.464
    2381  10.613
    2382   6.262
    2383  10.953
    2384  10.545
    2385  12.360
    2386  12.235
    2387  15.075
    2388  12.745
    2389   7.233
    2390   5.777
    2391   3.903
    2392   4.402
    2393   8.219
    2394   8.488
    2395   8.666
    2396   6.376
    2397   8.129
    2398   5.231
    2399   5.856
    2400   5.552
    2401   4.029
    2402   3.753
    2403   4.085
    2404   4.690
    2405   4.470
    2406   3.920
    2407   4.595
    2408   4.588
    2409   4.752
    2410   4.526
    2411   6.270
    2412   6.733
    2413   3.572
    2414   3.774
    2415   4.070
    2416   3.935
    2417   3.917
    2418   3.743
    2419   3.637
    2420   3.688
    2421   3.651
    2422   3.835
    2423   4.051
    2424   3.732
    2425   3.716
    2426   3.714
    2427   3.854
    2428   3.829
    2429   3.764
    2430   3.845
    2431   3.701
    2432   3.921
    2433   3.784
    2434   3.814
    2435   3.734
    2436   3.614
    2437   4.026
    2438   3.640
    2439   3.650
    2440   4.024
    2441   3.548
    2442   3.587
    2443   3.776
    2444   3.667
    2445   3.759
    2446   3.726
    2447   3.807
    2448   3.802
    2449   3.826
    2450   3.715
    2451   3.758
    2452   3.900
    2453   3.760
    2454   3.580
    2455   3.804
    2456   3.838
    2457   3.764
    2458   3.607
    2459   3.879
    2460   3.503
    2461   3.612
    2462   3.801
    2463   3.893
    2464   3.979
    2465   3.503
    2466   3.889
    2467   3.768
    2468   3.849
    2469   4.143
    2470   3.714
    2471   3.678
    2472   3.836
    2473   3.919
    2474   4.063
    2475   3.931
    2476   3.616
    2477   3.949
    2478   3.640
    2479   3.568
    2480   3.872
    2481   3.490
    2482   3.744
    2483   3.510
    2484   3.885
    2485   3.883
    2486   3.959
    2487   4.060
    2488   3.698
    2489   3.781
    2490   3.775
    2491   3.705
    2492   3.995
    2493   3.564
    2494   3.814
    2495   3.655
    2496   3.659
    2497   3.854
    2498   3.713
    2499   3.847
    2500   3.760
    2501   3.865
    2502   3.736
    2503   3.652
    2504   3.743
    2505   3.747
    2506   3.774
    2507   3.913
    2508   3.705
    2509   3.688
    2510   3.862
    2511   3.826
    2512   3.544
    2513   3.956
    2514   3.650
    2515   3.681
    2516   3.839
    2517   3.883
    2518   3.950
    2519   3.894
    2520   3.887
    2521   3.633
    2522   3.838
    2523   3.905
    2524   4.334
    2525   3.752
    2526   4.146
    2527   3.909
    2528   4.520
    2529   3.743
    2530   3.863
    2531   3.981
    2532   3.834
    2533   3.975
    2534   4.168
    2535   3.702
    2536   3.973
    2537   3.874
    2538   3.849
    2539   3.883
    2540   3.687
    2541   3.796
    2542   3.712
    2543   3.649
    2544   3.637
    2545   4.983
    2546   3.905
    2547   4.125
    2548   3.922
    2549   4.162
    2550   4.018
    2551   3.712
    2552   3.810
    2553   3.773
    2554   3.829
    2555   3.678
    2556   4.075
    2557   3.801
    2558   3.837
    2559   3.817
    2560   3.941
    2561   3.946
    2562   3.790
    2563   3.996
    2564   3.996
    2565   3.971
    2566   3.963
    2567   3.775
    2568   4.101
    2569   3.948
    2570   3.788
    2571   4.016
    2572   4.092
    2573   3.826
    2574   4.027
    2575   3.683
    2576   3.853
    2577   3.893
    2578   3.893
    2579   3.741
    2580   4.015
    2581   3.916
    2582   3.760
    2583   3.698
    2584   3.811
    2585   3.977
    2586   3.951
    2587   4.464
    2588   4.121
    2589   3.984
    2590   3.792
    2591   3.806
    2592   3.943
    2593   3.766
    2594   4.087
    2595   4.226
    2596   4.020
    2597   3.941
    2598   3.804
    2599   3.788
    2600   3.924
    2601   4.055
    2602   4.410
    2603   3.789
    2604   3.865
    2605   3.927
    2606   3.873
    2607   4.087
    2608   3.887
    2609   3.803
    2610   4.092
    2611   4.727
    2612   4.028
    2613   3.962
    2614   3.686
    2615   4.092
    2616   3.866
    2617   3.737
    2618   3.801
    2619   3.763
    2620   4.077
    2621   4.046
    2622   4.079
    2623   4.086
    2624   3.819
    2625   3.911
    2626   4.193
    2627   3.777
    2628   3.714
    2629   3.866
    2630   3.818
    2631   3.988
    2632   4.218
    2633   3.916
    2634   3.873
    2635   4.119
    2636   3.821
    2637   3.847
    2638   4.047
    2639   3.956
    2640   3.959
    2641   4.147
    2642   4.137
    2643   3.838
    2644   3.995
    2645   3.852
    2646   3.792
    2647   3.828
    2648   3.675
    2649   3.656
    2650   3.801
    2651   4.010
    2652   4.177
    2653   4.075
    2654   3.791
    2655   3.980
    2656   3.531
    2657   3.831
    2658   4.010
    2659   3.657
    2660   3.640
    2661   3.715
    2662   3.877
    2663   3.939
    2664   3.812
    2665   3.840
    2666   3.757
    2667   3.846
    2668   3.973
    2669   3.972
    2670   4.061
    2671   3.837
    2672   3.782
    2673   3.997
    2674   4.061
    2675   3.676
    2676   4.224
    2677   3.954
    2678   3.809
    2679   4.089
    2680   4.064
    2681   3.918
    2682   4.033
    2683   3.972
    2684   3.842
    2685   3.671
    2686   3.974
    2687   4.137
    2688   3.613
    2689   4.157
    2690   3.960
    2691   3.998
    2692   4.009
    2693   3.859
    2694   3.837
    2695   4.006
    2696   3.992
    2697   3.980
    2698   4.018
    2699   3.836
    2700   3.999
    2701   3.774
    2702   3.889
    2703   3.600
    2704   3.892
    2705   3.913
    2706   4.017
    2707   3.782
    2708   4.125
    2709   3.959
    2710   3.955
    2711   3.930
    2712   3.904
    2713   3.950
    2714   3.854
    2715   3.923
    2716   3.792
    2717   4.040
    2718   4.120
    2719   3.931
    2720   3.795
    2721   3.632
    2722   3.952
    2723   3.913
    2724   4.088
    2725   4.082
    2726   3.859
    2727   4.140
    2728   3.640
    2729   4.027
    2730   3.844
    2731   4.011
    2732   3.952
    2733   4.053
    2734   4.375
    2735   3.796
    2736   4.058
    2737   3.985
    2738   3.897
    2739   3.906
    2740   3.821
    2741   3.886
    2742   3.910
    2743   4.008
    2744   3.703
    2745   3.987
    2746   3.891
    2747   3.771
    2748   4.331
    2749   3.847
    2750   3.655
    2751   3.972
    2752   3.954
    2753   3.969
    2754   4.039
    2755   3.878
    2756   3.794
    2757   4.035
    2758   3.881
    2759   4.028
    2760   3.958
    2761   3.834
    2762   3.956
    2763   3.963
    2764   4.067
    2765   4.022
    2766   3.689
    2767   3.908
    2768   3.773
    2769   3.849
    2770   3.919
    2771   3.721
    2772   3.783
    2773   3.893
    2774   3.983
    2775   3.736
    2776   3.849
    2777   3.788
    2778   3.956
    2779   4.155
    2780   3.970
    2781   3.690
    2782   3.741
    2783   4.114
    2784   3.780
    2785   3.639
    2786   3.952
    2787   3.984
    2788   3.622
    2789   3.895
    2790   3.889
    2791   3.729
    2792   3.800
    2793   3.999
    2794   4.040
    2795   3.806
    2796   3.639
    2797   3.726
    2798   4.123
    2799   3.919
    2800   3.908
    2801   3.747
    2802   4.128
    2803   3.833
    2804   3.837
    2805   3.875
    2806   4.028
    2807   3.868
    2808   3.622
    2809   3.968
    2810   3.861
    2811   3.971
    2812   3.998
    2813   4.046
    2814   3.936
    2815   3.927
    2816   3.899
    2817   4.391
    2818   3.673
    2819   3.748
    2820   3.849
    2821   3.582
    2822   3.871
    2823   3.950
    2824   3.841
    2825   3.804
    2826   3.939
    2827   3.759
    2828   3.941
    2829   3.958
    2830   3.826
    2831   3.912
    2832   3.890
    2833   3.918
    2834   3.989
    2835   3.987
    2836   3.902
    2837   3.893
    2838   3.871
    2839   4.120
    2840   3.898
    2841   3.893
    2842   3.971
    2843   3.652
    2844   3.901
    2845   4.168
    2846   3.972
    2847   3.995
    2848   3.773
    2849   4.144
    2850   3.991
    2851   4.395
    2852   4.172
    2853   3.838
    2854   3.826
    2855   3.799
    2856   4.280
    2857   4.119
    2858   4.025
    2859   3.768
    2860   3.953
    2861   3.827
    2862   3.680
    2863   3.952
    2864   4.077
    2865   3.862
    2866   3.705
    2867   3.725
    2868   4.826
    2869   3.908
    2870   4.129
    2871   3.883
    2872   3.907
    2873   3.912
    2874   3.682
    2875   4.034
    2876   4.101
    2877   4.157
    2878   3.851
    2879   3.590
    2880   3.751
    2881   3.924
    2882   3.894
    2883   3.886
    2884   4.021
    2885   3.930
    2886   3.985
    2887   3.890
    2888   3.894
    2889   3.836
    2890   4.149
    2891   4.368
    2892   3.920
    2893   3.851
    2894   3.650
    2895   3.815
    2896   3.897
    2897   4.044
    2898   3.732
    2899   3.787
    2900   3.869
    2901   3.893
    2902   4.000
    2903   4.053
    2904   3.938
    2905   3.989
    2906   4.037
    2907   4.143
    2908   4.050
    2909   4.007
    2910   3.734
    2911   3.805
    2912   3.998
    2913   3.812
    2914   3.771
    2915   3.738
    2916   3.926
    2917   4.149
    2918   4.012
    2919   3.835
    2920   3.699
    2921   3.902
    2922   4.003
    2923   3.771
    2924   4.016
    2925   3.980
    2926   4.213
    2927   3.720
    2928   4.479
    2929   4.294
    2930   4.191
    2931   3.797
    2932   3.730
    2933   3.879
    2934   4.028
    2935   4.022
    2936   3.734
    2937   4.126
    2938   3.952
    2939   3.762
    2940   3.963
    2941   4.688
    2942   3.990
    2943   3.896
    2944   3.775
    2945   4.599
    2946   3.956
    2947   4.611
    2948   3.998
    2949   3.897
    2950   3.563
    2951   3.890
    2952   3.894
    2953   3.878
    2954   3.866
    2955   3.863
    2956   4.010
    2957   3.951
    2958   3.927
    2959   3.977
    2960   3.901
    2961   4.229
    2962   3.697
    2963   8.264
    2964   7.692
    2965   3.926
    2966   3.760
    2967   3.985
    2968   4.270
    2969   3.980
    2970   3.969
    2971   3.800
    2972   3.954
    2973   3.731
    2974   3.880
    2975   4.010
    2976   3.730
    2977   3.958
    2978   8.772
    2979   6.880
    2980   3.872
    2981   4.076
    2982   3.704
    2983   3.768
    2984   3.981
    2985   3.594
    2986   3.842
    2987   3.700
    2988   3.982
    2989   3.876
    2990   3.806
    2991   3.928
    2992   4.147
    2993   4.017
    2994   3.789
    2995   3.864
    2996   4.182
    2997   3.774
    2998   3.817
    2999   3.896
    3000   3.899
    3001   3.509
    3002   3.731
    3003   4.079
    3004   3.659
    3005   3.953
    3006   3.463
    3007   3.654
    3008   4.234
    3009   4.451
    3010   3.717
    3011   3.894
    3012   3.917
    3013   3.669
    3014   3.669
    3015   3.877
    3016   4.051
    3017   3.729
    3018   3.743
    3019   3.753
    3020   4.181
    3021   3.732
    3022   3.861
    3023   4.083
    3024   3.917
    3025   4.020
    3026   3.859
    3027   4.022
    3028   3.787
    3029   3.683
    3030   3.701
    3031   3.761
    3032   3.706
    3033   3.596
    3034   4.076
    3035   3.683
    3036   3.989
    3037   3.979
    3038   3.983
    3039   3.629
    3040   3.979
    3041   3.633
    3042   3.861
    3043   3.716
    3044   3.675
    3045   4.099
    3046   3.995
    3047   3.915
    3048   3.936
    3049   3.888
    3050   3.618
    3051   4.679
    3052   4.014
    3053   3.911
    3054   3.830
    3055   4.251
    3056   3.912
    3057   3.730
    3058   4.247
    3059   3.899
    3060   4.041
    3061   3.874
    3062   3.775
    3063   3.766
    3064   4.071
    3065   4.033
    3066   4.173
    3067   3.955
    3068   4.071
    3069   4.086
    3070   3.554
    3071   4.093
    3072   3.829
    3073   4.060
    3074   3.683
    3075   3.848
    3076   4.127
    3077   4.110
    3078   4.032
    3079   3.916
    3080   3.636
    3081   3.722
    3082   3.571
    3083   3.727
    3084   3.747
    3085   3.955
    3086   3.755
    3087   3.701
    3088   3.823
    3089   3.860
    3090   3.963
    3091   3.807
    3092   3.825
    3093   3.787
    3094   3.618
    3095   3.879
    3096   3.668
    3097   3.812
    3098   3.663
    3099   4.262
    3100   3.814
    3101   3.787
    3102   3.833
    3103   3.654
    3104   3.797
    3105   4.253
    3106   3.734
    3107   3.678
    3108   3.603
    3109   3.685
    3110   3.903
    3111   3.861
    3112   3.795
    3113   3.785
    3114   3.884
    3115   3.838
    3116   3.742
    3117   3.964
    3118   3.756
    3119   3.880
    3120   3.746
    3121   3.923
    3122   3.730
    3123   3.747
    3124   3.730
    3125   3.839
    3126   4.330
    3127   3.662
    3128   3.873
    3129   3.520
    3130   3.873
    3131   3.728
    3132   3.969
    3133   3.732
    3134   3.808
    3135   3.966
    3136   4.588
    3137   4.678
    3138   4.697
    3139   3.935
    3140   4.102
    3141   3.831
    3142   3.932
    3143   4.093
    3144   4.130
    3145   3.851
    3146   3.985
    3147   3.682
    3148   3.828
    3149   3.845
    3150   3.559
    3151   3.977
    3152   3.877
    3153   3.624
    3154   3.753
    3155   3.771
    3156   3.642
    3157   3.932
    3158   7.190
    3159   6.513
    3160   5.175
    3161   3.986
    3162   3.823
    3163   3.848
    3164   3.817
    3165   3.730
    3166   3.819
    3167   3.923
    3168   3.566
    3169   3.823
    3170   3.572
    3171   3.806
    3172   3.855
    3173   3.581
    3174   3.773
    3175   3.838
    3176   3.854
    3177   3.870
    3178   3.801
    3179   3.819
    3180   3.943
    3181   3.743
    3182   3.664
    3183   3.763
    3184   3.757
    3185   3.886
    3186   3.785
    3187   3.662
    3188   3.828
    3189   3.752
    3190   3.913
    3191   4.135
    3192   3.951
    3193   3.747
    3194   3.675
    3195   3.946
    3196   3.749
    3197   3.625
    3198   3.641
    3199   3.626
    3200   3.769
    3201   3.742
    3202   3.786
    3203   3.801
    3204   3.803
    3205   3.503
    3206   3.651
    3207   3.891
    3208   3.658
    3209   3.759
    3210   3.638
    3211   3.750
    3212   3.860
    3213   3.724
    3214   3.739
    3215   3.843
    3216   3.725
    3217   3.688
    3218   3.811
    3219   3.752
    3220   3.897
    3221   3.707
    3222   3.664
    3223   3.745
    3224   3.808
    3225   3.816
    3226   4.369
    3227   3.752
    3228   3.642
    3229   3.943
    3230   3.792
    3231   3.853
    3232   3.916
    3233   3.601
    3234   3.760
    3235   3.841
    3236   3.641
    3237   3.820
    3238   3.718
    3239   3.941
    3240   3.641
    3241   3.713
    3242   3.966
    3243   3.593
    3244   3.693
    3245   3.831
    3246   3.774
    3247   3.861
    3248   3.736
    3249   3.590
    3250   3.763
    3251   3.678
    3252   4.007
    3253   3.815
    3254   3.955
    3255   3.883
    3256   3.980
    3257   3.718
    3258   4.044
    3259   3.579
    3260   4.169
    3261   3.711
    3262   3.740
    3263   3.668
    3264   3.682
    3265   3.635
    3266   3.878
    3267   4.160
    3268   3.737
    3269   3.668
    3270   3.635
    3271   3.796
    3272   3.701
    3273   3.625
    3274   3.761
    3275   3.705
    3276   3.714
    3277   3.620
    3278   3.889
    3279   4.088
    3280   3.614
    3281   3.608
    3282   3.776
    3283   3.785
    3284   3.761
    3285   3.573
    3286   3.756
    3287   3.760
    3288   3.788
    3289   3.653
    3290   3.857
    3291   3.770
    3292   3.824
    3293   3.980
    3294   3.772
    3295   3.682
    3296   3.751
    3297   3.661
    3298   3.876
    3299   3.776
    3300   3.635
    3301   3.806
    3302   3.950
    3303   3.681
    3304   3.915
    3305   3.859
    3306   3.794
    3307   3.768
    3308   4.490
    3309   3.689
    3310   4.034
    3311   3.806
    3312   3.783
    3313   3.622
    3314   3.682
    3315   3.782
    3316   3.716
    3317   3.916
    3318   3.778
    3319   3.726
    3320   3.733
    3321   7.687
    3322   6.363
    3323   4.267
    3324   3.932
    3325   4.144
    3326   4.186
    3327   4.183
    3328   4.143
    3329   4.077
    3330   4.117
    3331   4.006
    3332   4.114
    3333   4.227
    3334   4.112
    3335   4.125
    3336   4.498
    3337   4.031
    3338   4.211
    3339   4.111
    3340   4.269
    3341   4.144
    3342   3.904
    3343   4.075
    3344   4.621
    3345   4.218
    3346   4.465
    3347   4.219
    3348   4.396
    3349   4.082
    3350   4.093
    3351   4.195
    3352   4.217
    3353   4.133
    3354   4.232
    3355   4.229
    3356   4.275
    3357   4.225
    3358   4.260
    3359   4.070
    3360   3.990
    3361   4.276
    3362   4.260
    3363   4.327
    3364   7.955
    3365   5.728
    3366   3.784
    3367   3.807
    3368   3.670
    3369   3.758
    3370   3.800
    3371   4.001
    3372   3.787
    3373   3.852
    3374   3.643
    3375   3.881
    3376   3.859
    3377   3.901
    3378   3.793
    3379   3.645
    3380   3.799
    3381   3.845
    3382   3.800
    3383   3.923
    3384   3.809
    3385   3.728
    3386   3.782
    3387   3.810
    3388   6.377
    3389   3.696
    3390   3.572
    3391   3.837
    3392   3.777
    3393   3.900
    3394   3.714
    3395   3.807
    3396   3.887
    3397   3.851
    3398   3.674
    3399   3.851
    3400   3.707
    3401   3.821
    3402   3.542
    3403   3.771
    3404   3.667
    3405   3.964
    3406   3.880
    3407   3.818
    3408   5.179
    3409   4.331
    3410   4.185
    3411   4.224
    3412   3.726
    3413   3.760
    3414   3.884
    3415   4.028
    3416   3.574
    3417   3.748
    3418   3.714
    3419   4.026
    3420   3.710
    3421   3.831
    3422   3.601
    3423   3.680
    3424   3.641
    3425   3.729
    3426   3.580
    3427   3.722
    3428   3.613
    3429   3.762
    3430   3.624
    3431   3.825
    3432   3.789
    3433   3.883
    3434   3.791
    3435   3.638
    3436   3.952
    3437   3.878
    3438   3.886
    3439   3.899
    3440   3.767
    3441   3.795
    3442   3.835
    3443   3.772
    3444   3.866
    3445   3.693
    3446   3.669
    3447   3.630
    3448   3.678
    3449   3.559
    3450   3.785
    3451   3.796
    3452   3.810
    3453   3.659
    3454   3.874
    3455   3.658
    3456   3.769
    3457   3.840
    3458   3.886
    3459   3.713
    3460   3.823
    3461   3.733
    3462   3.857
    3463   3.770
    3464   3.803
    3465   3.793
    3466   4.035
    3467   3.576
    3468   3.828
    3469   3.595
    3470   3.848
    3471   3.709
    3472   3.714
    3473   3.762
    3474   3.871
    3475   3.644
    3476   3.661
    3477   3.720
    3478   3.652
    3479   3.584
    3480   3.851
    3481   3.807
    3482   3.939
    3483   3.692
    3484   3.898
    3485   3.679
    3486   3.770
    3487   3.841
    3488   3.652
    3489   3.777
    3490   4.035
    3491   3.830
    3492   3.896
    3493   3.818
    3494   3.736
    3495   3.607
    3496   3.817
    3497   3.829
    3498   3.832
    3499   4.129
    3500   3.713
    3501   3.662
    3502   3.755
    3503   3.759
    3504   3.719
    3505   3.773
    3506   4.076
    3507   3.819
    3508   3.744
    3509   3.707
    3510   3.931
    3511   3.773
    3512   3.888
    3513   3.813
    3514   3.844
    3515   3.831
    3516   3.590
    3517   3.608
    3518   3.563
    3519   3.876
    3520   3.872
    3521   3.687
    3522   3.720
    3523   3.883
    3524   3.874
    3525   3.848
    3526   3.694
    3527   3.717
    3528   3.694
    3529   3.909
    3530   3.741
    3531   3.851
    3532   3.879
    3533   3.829
    3534   3.649
    3535   3.978
    3536   3.651
    3537   3.608
    3538   3.734
    3539   3.624
    3540   3.632
    3541   3.962
    3542   3.713
    3543   3.889
    3544   3.813
    3545   3.778
    3546   3.918
    3547   3.728
    3548   3.868
    3549   3.776
    3550   4.015
    3551   3.697
    3552   3.647
    3553   3.782
    3554   3.649
    3555   3.666
    3556   3.783
    3557   4.051
    3558   3.802
    3559   3.849
    3560   3.687
    3561   3.755
    3562   3.961
    3563   3.982
    3564   3.814
    3565   3.783
    3566   3.631
    3567   3.934
    3568   3.723
    3569   3.732
    3570   3.695
    3571   3.506
    3572   3.630
    3573   3.566
    3574   3.800
    3575   3.792
    3576   3.745
    3577   3.693
    3578   3.724
    3579   3.732
    3580   3.668
    3581   3.690
    3582   3.917
    3583   3.677
    3584   3.713
    3585   3.870
    3586   3.525
    3587   3.682
    3588   3.696
    3589   3.895
    3590   3.807
    3591   3.638
    3592   3.799
    3593   3.756
    3594   3.773
    3595   3.898
    3596   3.836
    3597   3.753
    3598   3.869
    3599   3.858
    3600   4.119
    3601   3.691
    3602   3.894
    3603   3.987
    3604   4.001
    3605   3.934
    3606   3.883
    3607   3.955
    3608   4.067
    3609   3.834
    3610   3.878
    3611   3.841
    3612   4.100
    3613   3.960
    3614   3.657
    3615   3.796
    3616   4.035
    3617   3.953
    3618   3.995
    3619   4.012
    3620   3.919
    3621   3.761
    3622   3.911
    3623   3.787
    3624   4.068
    3625   3.948
    3626   3.822
    3627   3.883
    3628   3.611
    3629   3.868
    3630   3.819
    3631   4.032
    3632   3.898
    3633   3.846
    3634   3.802
    3635   4.068
    3636   3.876
    3637   4.034
    3638   3.800
    3639   3.759
    3640   3.931
    3641   3.943
    3642   3.800
    3643   3.601
    3644   4.083
    3645   3.701
    3646   3.671
    3647   3.875
    3648   3.703
    3649   3.819
    3650   4.030
    3651   4.107
    3652   3.649
    3653   4.850
    3654   3.716
    3655   3.776
    3656   4.116
    3657   3.836
    3658   3.865
    3659   3.971
    3660   3.656
    3661   3.713
    3662   3.654
    3663   3.769
    3664   3.784
    3665   3.857
    3666   3.894
    3667   3.785
    3668   3.820
    3669   3.788
    3670   4.015
    3671   3.839
    3672   3.856
    3673   3.617
    3674   3.924
    3675   3.717
    3676   3.846
    3677   4.024
    3678   3.821
    3679   3.683
    3680   3.968
    3681   3.947
    3682   3.609
    3683   3.601
    3684   3.926
    3685   3.792
    3686   3.797
    3687   3.689
    3688   3.618
    3689   3.979
    3690   3.828
    3691   3.852
    3692   3.836
    3693   3.816
    3694   3.853
    3695   3.670
    3696   3.723
    3697   3.476
    3698   3.951
    3699   3.700
    3700   3.671
    3701   3.895
    3702   3.603
    3703   3.666
    3704   3.854
    3705   3.806
    3706   3.783
    3707   3.590
    3708   3.748
    3709   3.786
    3710   3.708
    3711   3.916
    3712   3.818
    3713   3.987
    3714   3.833
    3715   3.838
    3716   3.748
    3717   3.817
    3718   3.648
    3719   3.742
    3720   3.684
    3721   3.964
    3722   3.789
    3723   3.739
    3724   3.861
    3725   3.649
    3726   4.171
    3727   3.714
    3728   3.841
    3729   3.757
    3730   3.769
    3731   3.663
    3732   3.980
    3733   3.773
    3734   3.737
    3735   3.669
    3736   3.788
    3737   3.647
    3738   4.021
    3739   3.738
    3740   3.635
    3741   3.818
    3742   3.657
    3743   3.679
    3744   3.887
    3745   3.601
    3746   3.707
    3747   3.777
    3748   3.874
    3749   3.622
    3750   3.784
    3751   3.757
    3752   3.766
    3753   3.835
    3754   3.554
    3755   3.748
    3756   4.812
    3757   3.755
    3758   3.818
    3759   4.074
    3760   3.923
    3761   3.793
    3762   3.751
    3763   3.754
    3764   3.627
    3765   3.848
    3766   4.009
    3767   3.652
    3768   3.728
    3769   3.808
    3770   3.913
    3771   3.710
    3772   3.835
    3773   3.694
    3774   3.584
    3775   3.827
    3776   3.811
    3777   3.842
    3778   3.913
    3779   3.537
    3780   3.856
    3781   3.785
    3782   3.708
    3783   3.735
    3784   3.858
    3785   4.067
    3786   3.686
    3787   3.970
    3788   3.737
    3789   3.870
    3790   3.748
    3791   3.684
    3792   4.015
    3793   3.596
    3794   3.885
    3795   3.885
    3796   4.156
    3797   3.670
    3798   3.821
    3799   3.908
    3800   4.659
    3801   3.902
    3802   7.846
    3803   3.927
    3804   3.895
    3805   9.862
    3806   7.437
    3807   8.117
    3808   8.939
    3809   6.311
    3810   6.012
    3811   4.466
    3812   4.058
    3813   4.339
    3814   4.211
    3815   4.175
    3816   4.085
    3817   4.131
    3818   4.152
    3819   4.075
    3820   4.518
    3821   4.030
    3822   4.437
    3823   4.328
    3824   4.236
    3825   4.553
    3826   4.146
    3827   3.999
    3828   4.342
    3829   4.114
    3830   4.328
    3831   4.421
    3832   4.196
    3833   4.146
    3834   4.056
    3835   3.770
    3836   4.111
    3837   4.118
    3838   4.200
    3839   4.119
    3840   6.659
    3841   4.461
    3842   6.491
    3843   4.156
    3844   4.425
    3845   4.032
    3846   4.222
    3847   3.679
    3848   4.313
    3849   4.246
    3850   4.631
    3851   5.689
    3852   6.767
    3853   6.867
    3854   7.418
    3855   4.983
    3856   4.703
    3857   7.832
    3858   7.138
    3859   5.910
    3860   6.409
    3861   7.418
    3862   7.360
    3863   4.549
    3864   3.463
    3865   4.951
    3866   4.813
    3867   5.324
    3868   4.689
    3869   4.531
    3870   6.083
    3871   4.755
    3872   4.252
    3873   3.855
    3874   4.679
    3875   4.415
    3876   7.142
    3877   6.742
    3878   4.459
    3879   4.471
    3880   3.501
    3881   4.219
    3882   4.495
    3883   3.934
    3884   4.301
    3885   3.977
    3886   4.545
    3887   4.022
    3888   4.038
    3889   4.096
    3890   3.881
    3891   3.859
    3892   5.683
    3893   7.874
    3894   4.648
    3895   4.610
    3896   3.793
    3897   4.693
    3898   6.861
    3899   6.166
    3900   4.478
    3901   4.605
    3902   3.676
    3903   4.251
    3904   4.102
    3905   4.869
    3906   3.899
    3907   4.462
    3908   3.937
    3909   4.053
    3910   4.688
    3911   6.345
    3912   7.164
    3913   9.023
    3914   5.469
    3915   4.805
    3916   4.613
    3917   4.757
    3918   3.760
    3919  11.551
    3920   4.797
    3921   4.229
    3922   7.125
    3923   4.210
    3924   5.091
    3925   7.156
    3926   7.390
    3927   5.947
    3928   4.074
    3929   5.539
    3930   5.535
    3931   5.525
    3932   5.514
    3933   6.914
    3934   6.220
    3935   4.848
    3936   8.071
    3937   6.335
    3938   4.508
    3939   7.580
    3940   4.127
    3941   7.400
    3942   6.527
    3943   7.481
    3944   4.388
    3945   8.044
    3946   7.457
    3947   5.035
    3948   7.571
    3949   8.253
    3950   5.480
    3951   6.103
    3952   7.493
    3953   4.131
    3954   5.352
    3955   8.973
    3956   4.455
    3957   4.635
    3958   5.523
    3959   7.305
    3960   4.297
    3961   9.147
    3962   9.251
    3963   3.765
    3964   4.221
    3965   5.876
    3966   6.389
    3967   4.139
    3968   5.954
    3969   3.966
    3970   7.843
    3971   5.132
    3972   3.966
    3973   3.908
    3974   4.467
    3975   8.384
    3976   7.260
    3977   4.397
    3978   4.205
    3979   4.800
    3980   3.511
    3981   6.670
    3982   6.303
    3983   7.200
    3984   7.337
    3985   6.591
    3986   4.377
    3987   7.893
    3988   5.924
    3989   6.844
    3990   7.479
    3991   7.629
    3992   6.963
    3993   5.401
    3994   5.868
    3995   7.787
    3996   6.360
    3997   7.650
    3998   6.603
    3999   4.441
    4000   7.063
    4001   8.386
    4002   5.764
    4003   7.588
    4004   5.443
    4005   9.772
    4006   8.482
    4007   6.216
    4008   6.524
    4009   3.828
    4010   4.482
    4011   4.129
    4012   4.395
    4013   8.158
    4014   8.636
    4015   4.227
    4016   4.845
    4017   4.212
    4018   3.970
    4019   4.088
    4020   4.699
    4021   5.294
    4022   6.672
    4023   6.380
    4024   6.878
    4025   4.700
    4026   4.027
    4027   4.160
    4028   4.419
    4029   4.152
    4030   7.117
    4031   9.743
    4032   6.828
    4033   4.541
    4034   4.210
    4035   7.856
    4036   6.328
    4037   6.721
    4038   7.227
    4039   6.157
    4040   3.860
    4041   5.935
    4042   6.186
    4043   6.034
    4044   4.383
    4045   6.863
    4046   4.805
    4047   4.582
    4048   6.162
    4049   4.457
    4050   4.880
    4051   4.437
    4052   3.984
    4053   4.087
    4054   4.092
    4055   4.602
    4056   3.568
    4057   4.014
    4058   3.905
    4059   3.972
    4060   4.081
    4061   4.537
    4062   3.884
    4063   4.142
    4064   5.148
    4065   4.714
    4066   9.339
    4067   8.513
    4068   8.061
    4069   8.867
    4070   9.491
    4071   6.896
    4072   5.997
    4073   5.836
    4074   7.357
    4075   3.415
    4076   4.442
    4077   4.015
    4078   3.803
    4079   5.005
    4080   4.410
    4081   4.207
    4082   4.259
    4083   6.003
    4084   4.544
    4085   5.875
    4086   6.211
    4087   4.467
    4088   6.712
    4089   6.241
    4090   7.736
    4091   6.466
    4092   4.021
    4093   4.783
    4094   4.003
    4095   3.893
    4096   4.198
    4097   4.674
    4098   3.819
    4099   4.325
    4100   3.402
    4101   4.344
    4102   4.776
    4103   4.412
    4104   4.321
    4105   4.892
    4106   4.241
    4107   4.783
    4108   4.841
    4109   4.983
    4110   6.941
    4111   6.360
    4112   8.005
    4113   4.519
    4114   4.042
    4115   4.466
    4116   3.906
    4117   6.993
    4118   6.975
    4119   5.051
    4120   4.498
    4121   3.930
    4122   4.517
    4123   4.759
    4124   4.734
    4125   3.619
    4126   3.996
    4127   4.451
    4128   4.231
    4129   4.834
    4130   6.692
    4131   4.316
    4132   5.408
    4133   6.729
    4134   9.216
    4135   7.248
    4136   4.259
    4137   4.730
    4138   4.273
    4139   7.889
    4140   6.255
    4141   4.176
    4142  10.954
    4143   9.746
    4144   9.623
    4145   9.696
    4146   8.467
    4147   4.729
    4148   4.509
    4149   4.249
    4150   4.144
    4151   6.997
    4152   6.866
    4153   7.357
    4154   6.102
    4155   6.712
    4156   4.454
    4157   4.169
    4158   4.314
    4159   4.482
    4160   4.563
    4161   4.497
    4162   4.071
    4163   4.466
    4164   3.650
    4165   4.399
    4166   4.267
    4167   4.437
    4168   6.871
    4169   4.384
    4170   6.762
    4171   6.214
    4172   6.074
    4173   6.395
    4174   6.925
    4175   6.520
    4176   4.508
    4177   4.096
    4178   4.080
    4179   4.050
    4180   4.390
    4181   4.106
    4182   4.213
    4183   4.173
    4184   4.531
    4185   4.171
    4186   4.558
    4187   4.687
    4188   3.799
    4189   3.958
    4190   4.356
    4191   6.589
    4192   4.141
    4193   4.280
    4194   5.902
    4195   4.202
    4196   4.538
    4197   4.763
    4198   3.662
    4199   6.033
    4200   4.223
    4201   3.611
    4202   4.466
    4203   3.923
    4204   7.004
    4205   6.863
    4206   6.061
    4207   6.000
    4208   6.439
    4209   5.768
    4210   6.234
    4211   6.259
    4212   6.714
    4213   6.755
    4214   6.877
    4215   6.198
    4216   6.636
    4217   6.358
    4218   6.562
    4219   7.005
    4220   6.832
    4221   6.552
    4222   8.202
    4223   7.678
    4224   4.274
    4225   7.241
    4226   6.387
    4227   6.208
    4228   4.284
    4229   5.348
    4230   4.149
    4231   7.816
    4232   3.724
    4233   4.724
    4234   4.328
    4235   4.242
    4236   4.604
    4237   4.156
    4238   4.791
    4239   6.711
    4240   4.285
    4241   4.130
    4242   4.205
    4243   7.367
    4244   3.892
    4245   4.221
    4246   3.836
    4247   3.746
    4248   3.785
    4249   3.990
    4250   4.040
    4251   3.954
    4252   4.315
    4253   3.543
    4254   3.813
    4255   3.881
    4256   5.596
    4257   4.886
    4258   4.541
    4259   3.855
    4260   4.546
    4261   4.199
    4262   4.597
    4263   4.303
    4264   4.343
    4265   4.472
    4266   4.270
    4267   4.259
    4268   4.248
    4269   4.382
    4270   6.280
    4271   5.434
    4272   4.170
    4273   4.058
    4274   4.507
    4275   4.446
    4276   4.646
    4277   4.553
    4278   4.494
    4279   4.644
    4280   3.777
    4281   3.878
    4282   3.757
    4283   3.875
    4284   3.772
    4285   4.074
    4286   4.295
    4287   4.399
    4288   3.788
    4289   3.693
    4290   3.990
    4291   3.821
    4292   3.574
    4293   3.767
    4294   3.747
    4295   4.129
    4296   5.433
    4297   3.598
    4298   7.281
    4299   3.804
    4300   4.164
    4301   4.180
    4302   4.208
    4303   3.713
    4304   3.838
    4305   4.466
    4306   4.049
    4307   3.981
    4308   4.048
    4309   4.107
    4310   4.370
    4311   3.852
    4312   5.894
    4313   3.643
    4314   4.178
    4315   6.387
    4316   4.098
    4317   3.967
    4318   3.674
    4319   4.200
    4320   3.920
    4321   4.113
    4322   3.857
    4323   3.548
    4324   4.000
    4325   7.661
    4326   3.995
    4327   4.313
    4328   4.004
    4329   4.287
    4330   3.787
    4331   4.093
    4332   4.698
    4333   4.366
    4334   4.229
    4335   5.153
    4336   3.647
    4337   4.691
    4338   4.425
    4339   4.096
    4340   3.783
    4341   3.906
    4342   4.143
    4343   3.791
    4344   3.778
    4345   4.056
    4346   3.965
    4347   4.069
    4348   4.091
    4349   3.874
    4350   4.417
    4351   4.643
    4352   4.720
    4353   4.071
    4354   4.345
    4355   4.392
    4356   4.067
    4357   4.215
    4358   3.843
    4359   4.481
    4360   4.263
    4361   4.625
    4362   4.155
    4363   4.543
    4364   4.143
    4365   4.261
    4366   4.282
    4367   9.366
    4368   3.874
    4369   3.797
    4370   3.905
    4371   3.996
    4372   4.583
    4373   3.966
    4374   4.074
    4375   4.085
    4376   3.955
    4377   3.786
    4378   4.087
    4379   4.917
    4380   4.003
    4381   4.270
    4382   4.765
    4383   4.904
    4384   4.288
    4385   6.460
    4386   4.419
    4387   4.284
    4388   4.097
    4389   6.205
    4390   3.680
    4391   4.131
    4392   3.945
    4393   3.854
    4394   3.863
    4395   3.891
    4396   3.620
    4397   4.480
    4398   3.653
    4399   3.768
    4400   3.749
    4401   5.541
    4402   5.361
    4403   3.775
    4404   4.168
    4405   4.279
    4406   3.797
    4407   3.786
    4408   3.679
    4409   4.573
    4410   4.141
    4411   5.903
    4412   3.739
    4413   3.744
    4414   3.758
    4415   4.362
    4416   4.174
    4417   3.955
    4418   4.525
    4419   3.816
    4420   4.126
    4421   5.139
    4422   4.546
    4423   4.086
    4424   4.270
    4425   4.026
    4426   4.289
    4427   6.395
    4428   4.579
    4429   4.779
    4430   4.332
    4431   4.953
    4432   4.920
    4433   4.144
    4434   4.229
    4435   4.368
    4436   4.443
    4437   3.813
    4438   3.789
    4439   4.212
    4440   4.375
    4441   4.710
    4442   4.668
    4443   4.184
    4444   6.376
    4445   4.340
    4446   4.405
    4447   4.325
    4448   4.236
    4449   5.009
    4450   4.603
    4451   4.032
    4452   4.376
    4453   3.784
    4454   4.050
    4455   7.947
    4456   4.079
    4457   4.453
    4458   4.117
    4459   4.007
    4460   4.093
    4461   4.444
    4462   4.152
    4463   4.709
    4464   5.252
    4465   3.633
    4466   3.831
    4467   4.279
    4468   3.956
    4469   4.365
    4470   4.705
    4471   4.148
    4472   4.055
    4473   4.409
    4474   4.677
    4475   4.196
    4476   4.319
    4477   4.591
    4478   4.555
    4479   4.154
    4480   4.383
    4481   4.487
    4482   4.022
    4483   3.809
    4484   3.658
    4485   6.316
    4486   4.069
    4487   3.802
    4488   3.797
    4489   5.079
    4490   4.541
    4491   3.702
    4492   3.823
    4493   4.244
    4494   4.262
    4495   6.026
    4496   5.700
    4497   5.713
    4498   6.379
    4499   5.000
    4500   5.163
    4501   7.110
    4502   5.477
    4503   5.380
    4504   5.522
    4505   4.205
    4506   4.300
    4507   4.406
    4508   4.152
    4509   4.195
    4510   3.999
    4511   4.229
    4512   4.497
    4513   4.270
    4514   4.313
    4515   4.634
    4516   4.468
    4517   6.122
    4518   4.464
    4519   4.530
    4520   4.257
    4521   4.331
    4522   4.041
    4523   4.307
    4524   4.357
    4525   4.970
    4526   6.593
    4527   4.316
    4528   4.567
    4529   4.571
    4530   4.215
    4531   4.718
    4532   3.921
    4533   3.714
    4534   3.855
    4535   4.169
    4536   4.521
    4537   4.116
    4538   4.176
    4539   4.254
    4540   3.967
    4541   4.464
    4542   4.494
    4543   4.657
    4544   4.602
    4545   4.548
    4546   4.250
    4547   3.658
    4548   3.573
    4549   4.481
    4550   4.058
    4551   3.867
    4552   5.761
    4553   7.164
    4554   4.031
    4555   4.194
    4556   4.768
    4557   4.571
    4558   4.355
    4559   4.404
    4560   6.577
    4561   4.729
    4562   3.795
    4563   3.735
    4564   4.437
    4565   4.366
    4566   3.921
    4567   3.880
    4568   3.910
    4569   3.699
    4570   4.025
    4571   3.775
    4572   4.076
    4573   4.223
    4574   4.009
    4575   4.580
    4576   4.190
    4577   3.763
    4578   3.620
    4579   3.913
    4580   3.750
    4581   4.835
    4582   4.562
    4583   3.765
    4584   3.860
    4585   4.186
    4586   4.654
    4587   4.590
    4588   4.162
    4589   4.336
    4590   4.595
    4591   3.930
    4592   4.172
    4593   3.795
    4594   4.190
    4595   4.758
    4596   4.749
    4597   4.147
    4598   4.212
    4599   3.486
    4600   4.214
    4601   3.743
    4602   3.623
    4603   3.713
    4604   3.918
    4605   5.402
    4606   4.312
    4607   5.988
    4608   3.701
    4609   6.126
    4610   4.092
    4611   3.851
    4612   4.423
    4613   4.221
    4614   4.701
    4615   7.552
    4616   6.651
    4617   4.542
    4618   9.122
    4619   4.017
    4620   3.885
    4621   4.594
    4622   4.587
    4623   4.249
    4624   3.981
    4625   4.098
    4626   4.148
    4627   3.834
    4628   4.482
    4629   4.203
    4630   4.490
    4631   4.320
    4632   6.999
    4633   4.184
    4634   4.496
    4635   4.344
    4636   4.528
    4637   4.657
    4638   4.436
    4639   3.902
    4640   4.004
    4641   4.199
    4642   3.750
    4643   6.523
    4644   7.812
    4645   6.982
    4646   6.560
    4647   3.895
    4648   4.627
    4649   3.929
    4650   4.392
    4651   4.227
    4652   4.184
    4653   3.706
    4654   4.190
    4655   4.303
    4656   3.887
    4657   4.157
    4658   4.089
    4659   3.621
    4660   4.658
    4661   3.906
    4662   3.969
    4663   4.212
    4664   3.907
    4665   3.832
    4666   6.591
    4667   4.063
    4668   3.607
    4669   3.927
    4670   3.873
    4671   4.162
    4672   5.079
    4673   3.792
    4674   5.483
    4675   5.168
    4676   4.271
    4677   4.173
    4678   4.799
    4679   3.870
    4680   4.778
    4681   4.573
    4682   6.536
    4683   4.152
    4684   3.958
    4685   4.120
    4686   3.872
    4687   7.947
    4688   6.317
    4689   3.785
    4690   4.393
    4691   8.195
    4692   7.447
    4693   3.545
    4694   7.285
    4695   6.477
    4696  10.357
    4697  12.938
    4698   8.305
    4699   4.489
    4700   4.162
    4701   3.522
    4702   4.220
    4703   3.716
    4704   5.950
    4705   4.746
    4706   6.391
    4707   8.900
    4708   9.189
    4709   4.177
    4710   4.445
    4711   9.726
    4712   4.552
    4713   3.862
    4714   4.481
    4715  10.605
    4716   6.261
    4717  10.381
    4718   6.296
    4719   7.030
    4720   9.809
    4721   8.130
    4722   8.341
    4723   7.191
    4724   6.335
    4725   4.603
    4726   8.823
    4727   7.017
    4728   4.540
    4729   6.916
    4730   6.623
    4731   4.777
    4732   6.516
    4733   5.711
    4734   3.730
    4735   4.477
    4736   4.558
    4737   4.334
    4738   9.973
    4739   6.663
    4740   4.161
    4741   6.837
    4742   7.175
    4743  10.278
    4744   6.498
    4745   4.020
    4746   8.084
    4747   4.504
    4748   8.732
    4749   4.385
    4750   3.722
    4751   3.986
    4752   4.553
    4753   3.515
    4754   5.674
    4755   3.718
    4756   3.458
    4757   4.476
    4758   6.105
    4759   4.261
    4760   4.486
    4761   3.748
    4762   4.816
    4763   3.853
    4764   3.424
    4765   6.583
    4766   4.397
    4767   4.441
    4768   3.618
    4769   3.957
    4770   3.758
    4771   4.011
    4772   4.500
    4773   3.866
    4774   4.282
    4775   4.129
    4776   4.414
    4777   3.471
    4778   3.934
    4779   4.355
    4780   6.871
    4781   3.534
    4782   4.313
    4783   4.821
    4784   3.518
    4785   4.096
    4786   4.746
    4787   5.963
    4788   6.550
    4789   4.288
    4790   4.797
    4791   4.082
    4792   4.445
    4793   4.582
    4794   3.478
    4795   4.617
    4796   4.258
    4797   4.372
    4798   5.221
    4799   3.835
    4800   3.795
    4801   8.799
    4802   7.832
    4803  10.850
    4804   7.382
    4805   4.388
    4806   4.596
    4807   4.360
    4808   4.843
    4809   3.743
    4810   3.975
    4811   4.290
    4812   4.030
    4813   4.424
    4814   3.934
    4815   4.332
    4816   3.915
    4817   4.678
    4818   5.101
    4819   4.729
    4820   5.470
    4821   3.871
    4822   4.746
    4823   6.416
    4824   4.536
    4825   4.146
    4826   4.643
    4827   3.760
    4828   6.948
    4829   4.086
    4830   4.016
    4831   3.712
    4832   4.312
    4833   4.040
    4834   3.824
    4835   3.762
    4836   3.691
    4837   3.654
    4838   4.083
    4839   3.811
    4840   3.805
    4841   3.779
    4842   4.033
    4843   3.610
    4844   4.272
    4845   3.955
    4846   4.112
    4847   4.199
    4848   4.418
    4849   4.719
    4850   4.709
    4851   4.706
    4852   3.856
    4853   3.875
    4854   3.615
    4855   4.577
    4856   4.366
    4857   6.245
    4858   5.099
    4859   6.266
    4860   5.075
    4861   4.302
    4862   4.444
    4863   4.372
    4864   7.107
    4865   4.156
    4866   3.723
    4867   4.488
    4868   4.239
    4869   3.890
    4870   3.643
    4871   3.815
    4872   3.773
    4873   4.417
    4874   4.204
    4875   3.884
    4876   4.281
    4877   4.141
    4878   3.903
    4879   4.068
    4880   3.617
    4881   3.953
    4882   4.307
    4883   4.227
    4884   4.615
    4885   3.914
    4886   4.174
    4887   3.745
    4888   4.426
    4889   3.884
    4890   4.199
    4891   5.261
    4892   4.932
    4893   4.614
    4894   4.786
    4895   4.867
    4896   4.420
    4897   4.597
    4898   4.130
    4899   4.727
    4900   4.482
    4901   4.636
    4902   6.454
    4903   3.682
    4904   4.119
    4905   8.060
    4906   6.514
    4907   4.282
    4908   4.179
    4909   4.246
    4910   3.787
    4911   4.839
    4912   4.521
    4913   4.639
    4914   4.193
    4915   3.997
    4916   4.370
    4917   3.868
    4918   4.445
    4919   4.434
    4920   4.062
    4921   5.967
    4922   7.710
    4923  11.145
    4924   7.585
    4925   5.693
    4926   6.694
    4927   5.724
    4928   7.382
    4929   6.519
    4930   9.264
    4931   5.637
    4932   6.202
    4933   6.988
    4934   4.209
    4935   4.160
    4936   4.231
    4937   4.344
    4938   4.060
    4939   4.553
    4940   3.895
    4941   5.922
    4942   4.269
    4943   4.329
    4944   4.332
    4945   4.990
    4946   4.398
    4947   4.223
    4948   3.870
    4949   4.010
    4950   5.015
    4951   4.810
    4952   3.808
    4953   4.578
    4954   3.535
    4955   3.915
    4956   5.923
    4957   3.790
    4958   4.143
    4959   4.226
    4960   3.458
    4961   4.256
    4962   4.363
    4963   4.318
    4964   4.110
    4965   3.918
    4966   3.870
    4967   4.115
    4968   4.011
    4969   4.390
    4970   4.155
    4971   4.134
    4972   4.376
    4973   4.178
    4974   6.225
    4975   4.654
    4976   7.801
    4977   6.920
    4978   5.723
    4979   4.424
    4980   3.579
    4981   4.961
    4982   4.423
    4983   4.582
    4984   4.572
    4985   3.707
    4986   7.817
    4987   5.315
    4988   3.960
    4989   4.035
    4990   4.467
    4991   4.392
    4992   4.752
    4993   4.125
    4994   3.855
    4995   4.277
    4996   4.283
    4997   3.986
    4998   3.924
    4999   4.673
    5000   4.499
    5001   4.194
    5002   3.827
    5003   4.288
    5004   4.035
    5005   4.231
    5006   4.254
    5007   4.161
    5008   4.457
    5009   7.830
    5010   4.372
    5011   4.031
    5012   5.120
    5013   4.031
    5014   4.658
    5015   3.892
    5016   4.272
    5017   3.851
    5018   3.945
    5019   4.609
    5020   3.929
    5021   3.827
    5022   3.723
    5023   3.678
    5024   3.721
    5025   4.099
    5026   4.000
    5027   4.123
    5028   3.519
    5029   3.813
    5030   4.272
    5031   4.573
    5032   4.446
    5033   4.012
    5034   4.355
    5035   4.307
    5036   4.194
    5037   4.899
    5038   3.906
    5039   4.520
    5040   4.346
    5041   4.023
    5042   4.118
    5043   4.303
    5044   4.264
    5045   4.353
    5046   4.400
    5047   4.419
    5048   4.121
    5049   3.787
    5050   3.942
    5051   4.630
    5052   3.989
    5053   3.890
    5054   6.828
    5055   3.956
    5056   4.269
    5057   5.771
    5058   6.289
    5059   7.460
    5060   8.123
    5061   4.455
    5062   3.691
    5063   4.427
    5064   3.767
    5065   3.903
    5066   4.433
    5067   4.615
    5068   3.871
    5069   3.794
    5070   3.594
    5071   3.833
    5072   4.525
    5073   4.318
    5074   4.493
    5075   4.542
    5076   4.280
    5077   6.663
    5078   7.742
    5079   4.877
    5080   6.040
    5081   4.880
    5082   6.275
    5083   6.479
    5084   8.640
    5085   7.585
    5086   6.302
    5087   6.796
    5088   7.254
    5089   6.288
    5090   6.495
    5091   5.651
    5092   6.134
    5093   4.630
    5094   3.652
    5095   6.860
    5096   5.138
    5097   6.781
    5098   7.227
    5099   4.481
    5100   5.576
    5101   5.170
    5102   6.924
    5103   6.649
    5104   4.473
    5105   6.373
    5106   8.258
    5107   6.848
    5108   8.062
    5109   3.885
    5110   4.356
    5111   3.857
    5112   4.281
    5113   3.348
    5114   4.361
    5115   4.942
    5116   4.427
    5117   3.617
    5118   4.325
    5119   4.304
    5120   4.306
    5121   4.314
    5122   3.650
    5123   4.769
    5124   4.242
    5125   3.792
    5126   4.628
    5127   4.564
    5128   4.398
    5129   3.987
    5130   4.451
    5131   4.468
    5132   3.855
    5133   3.615
    5134   3.743
    5135   4.173
    5136   4.679
    5137   4.500
    5138   3.932
    5139   4.514
    5140   4.357
    5141   3.862
    5142   3.888
    5143   4.045
    5144   4.137
    5145   3.941
    5146   3.955
    5147   3.476
    5148   4.161
    5149   3.934
    5150   3.856
    5151   4.249
    5152   4.385
    5153   4.198
    5154   4.235
    5155   4.216
    5156   4.537
    5157   4.606
    5158   4.489
    5159   4.637
    5160   4.082
    5161   4.303
    5162   3.807
    5163   4.442
    5164   3.717
    5165   3.794
    5166   4.336
    5167   4.222
    5168   4.153
    5169   3.786
    5170   3.963
    5171   4.754
    5172   4.572
    5173   4.274
    5174   4.267
    5175   4.327
    5176   4.084
    5177   4.048
    5178   4.720
    5179   4.323
    5180   8.868
    5181   8.565
    5182   7.909
    5183   6.681
    5184   7.436
    5185   4.875
    5186   4.070
    5187   4.968
    5188   4.350
    5189   4.141
    5190   4.051
    5191   3.985
    5192   4.411
    5193   3.842
    5194   3.732
    5195   3.977
    5196   3.855
    5197   4.016
    5198   4.467
    5199   4.427
    5200   4.607
    5201   4.013
    5202   3.712
    5203   4.379
    5204   4.058
    5205   4.240
    5206   4.551
    5207   4.042
    5208   4.693
    5209   3.754
    5210   4.456
    5211   3.991
    5212   4.172
    5213   3.856
    5214   4.332
    5215   3.963
    5216   4.307
    5217   4.087
    5218   4.041
    5219   4.257
    5220   3.911
    5221   3.969
    5222   4.320
    5223   4.731
    5224   6.478
    5225   3.965
    5226   4.683
    5227   3.924
    5228   4.433
    5229   4.174
    5230   4.435
    5231   4.229
    5232   4.052
    5233   3.717
    5234   4.310
    5235   4.224
    5236   3.646
    5237   3.989
    5238   4.625
    5239   4.031
    5240   3.748
    5241   3.878
    5242   4.723
    5243   4.310
    5244   3.719
    5245   4.287
    5246   4.537
    5247   4.160
    5248   3.912
    5249   4.136
    5250   4.463
    5251   3.853
    5252   3.716
    5253   4.385
    5254   4.230
    5255   4.639
    5256   4.504
    5257   4.057
    5258   5.092
    5259   3.654
    5260   4.038
    5261   4.281
    5262   4.388
    5263   4.205
    5264   4.131
    5265   4.072
    5266   3.857
    5267   4.131
    5268   4.283
    5269   4.305
    5270   3.956
    5271   4.453
    5272   4.075
    5273   4.107
    5274   3.730
    5275   4.752
    5276   4.413
    5277   4.351
    5278   4.772
    5279   4.084
    5280   4.022
    5281   3.843
    5282   4.330
    5283   7.327
    5284   4.426
    5285   4.402
    5286   4.584
    5287   3.401
    5288   4.806
    5289   4.425
    5290   3.716
    5291   4.480
    5292   4.278
    5293   4.088
    5294   3.877
    5295   4.771
    5296   4.513
    5297   4.718
    5298   4.022
    5299   4.361
    5300   3.876
    5301   3.800
    5302   4.796
    5303   4.114
    5304   4.125
    5305   4.686
    5306   4.055
    5307   4.060
    5308   3.761
    5309   4.043
    5310   4.109
    5311   3.598
    5312   4.585
    5313   4.401
    5314   4.368
    5315   3.547
    5316   3.842
    5317   4.120
    5318   4.687
    5319   4.805
    5320   3.884
    5321   4.671
    5322   4.212
    5323   4.050
    5324   3.720
    5325   3.418
    5326   4.013
    5327   4.700
    5328   4.254
    5329   6.903
    5330   4.244
    5331   3.932
    5332   4.393
    5333   4.000
    5334   3.715
    5335   4.709
    5336   6.608
    5337   3.923
    5338   3.457
    5339   4.449
    5340   4.217
    5341   4.675
    5342   3.865
    5343   4.098
    5344   4.060
    5345   4.421
    5346   3.661
    5347   3.580
    5348   3.881
    5349   4.244
    5350   3.502
    5351   3.925
    5352   4.260
    5353   3.810
    5354   4.443
    5355   3.686
    5356   4.335
    5357   3.890
    5358   3.797
    5359   4.520
    5360   4.242
    5361   5.654
    5362   3.887
    5363   3.605
    5364   5.101
    5365   3.802
    5366   4.774
    5367   3.947
    5368   3.758
    5369   4.596
    5370   4.124
    5371   4.103
    5372   4.427
    5373   4.568
    5374   4.368
    5375   6.275
    5376   4.280
    5377   4.142
    5378   3.682
    5379   4.732
    5380   3.700
    5381   3.610
    5382   6.433
    5383   5.085
    5384   4.791
    5385   4.129
    5386   3.953
    5387   3.718
    5388   4.069
    5389   3.649
    5390   4.398
    5391   4.575
    5392   4.583
    5393   4.309
    5394   3.728
    5395   4.028
    5396   4.528
    5397   4.371
    5398   3.652
    5399   4.412
    5400   3.916
    5401   4.156
    5402   4.468
    5403   3.648
    5404   3.598
    5405   4.054
    5406   4.257
    5407   4.113
    5408   3.804
    5409   4.090
    5410   4.492
    5411   6.557
    5412   4.581
    5413  10.282
    5414   6.726
    5415   4.203
    5416   4.110
    5417   3.855
    5418   3.913
