# Supplementary material for: Breakage of the oligomeric CaMKII hub by the regulatory segment of the kinase
Source: eLife. 2020 Sep 9;9:e57784. doi: 10.7554/eLife.57784 (PMC7538161; doi:10.7554/eLife.57784)
Supplement: Figure 5—source data 1. [file elife-57784-fig5-data1.zip › figure5_source_data/dodecamer_FH_side-chain_dist_E359-R297.dat]

       1  14.450
       2  12.201
       3  10.338
       4  11.580
       5  15.579
       6   9.514
       7   5.788
       8   4.044
       9  15.064
      10  19.051
      11  24.807
      12  23.327
      13  18.015
      14  38.135
      15  39.697
      16  32.833
      17  34.597
      18  34.917
      19  34.977
      20  34.467
      21  34.917
      22  38.139
      23  34.404
      24  34.030
      25  31.721
      26  33.746
      27  34.519
      28  33.923
      29  33.881
      30  36.161
      31  35.667
      32  39.491
      33  38.440
      34  40.634
      35  36.277
      36  42.625
      37  37.811
      38  41.685
      39  32.627
      40  20.689
      41  29.464
      42  16.210
      43  13.400
      44   8.972
      45   7.003
      46   6.430
      47   3.850
      48   3.870
      49   3.907
      50   3.823
      51   3.815
      52   3.952
      53   4.386
      54   3.830
      55   3.927
      56   3.948
      57   4.078
      58   3.811
      59   3.941
      60   4.103
      61   3.968
      62   3.755
      63   3.767
      64   3.772
      65   3.789
      66   3.826
      67   3.727
      68   3.910
      69   3.731
      70   3.774
      71   3.912
      72   3.885
      73   3.809
      74   3.765
      75   3.697
      76   3.650
      77   3.912
      78   3.681
      79   3.722
      80   3.867
      81   3.603
      82   3.702
      83   3.700
      84   3.604
      85   3.695
      86   3.820
      87   3.730
      88   3.749
      89   3.807
      90   3.807
      91   3.870
      92   3.700
      93   3.894
      94   3.883
      95   3.948
      96   3.935
      97   3.821
      98   3.649
      99   3.811
     100   3.740
     101   3.818
     102   3.772
     103   3.824
     104   3.783
     105   3.730
     106   3.939
     107   3.964
     108   3.739
     109   3.858
     110   4.034
     111   3.892
     112   3.911
     113   3.855
     114   3.944
     115   3.869
     116   3.957
     117   3.937
     118   3.788
     119   3.682
     120   4.445
     121   4.232
     122   4.610
     123   3.833
     124   3.974
     125   3.775
     126   4.053
     127   3.757
     128   3.765
     129   3.887
     130   3.657
     131   3.725
     132   3.737
     133   3.697
     134   4.611
     135   4.458
     136   3.793
     137   3.707
     138   3.822
     139   3.831
     140   3.939
     141   3.821
     142   3.717
     143   3.650
     144   3.895
     145   3.682
     146   3.816
     147   3.814
     148   3.795
     149   3.652
     150   3.714
     151   3.690
     152   3.706
     153   3.777
     154   3.803
     155   3.766
     156   3.800
     157   3.863
     158   3.904
     159   3.790
     160   3.794
     161   3.946
     162   3.872
     163   3.728
     164   3.832
     165   3.700
     166   3.788
     167   3.826
     168   3.845
     169   3.874
     170   3.900
     171   3.847
     172   3.763
     173   3.719
     174   3.896
     175   3.857
     176   3.691
     177   3.722
     178   3.711
     179   3.748
     180   4.454
     181   3.910
     182   4.399
     183   4.246
     184   3.926
     185   3.809
     186   3.655
     187   3.777
     188   3.789
     189   3.699
     190   3.720
     191   4.072
     192   3.831
     193   3.548
     194   3.745
     195   4.134
     196   3.675
     197   3.667
     198   3.895
     199   3.600
     200   3.716
     201   4.152
     202   3.621
     203   3.805
     204   4.023
     205   3.699
     206   3.865
     207   3.636
     208   3.817
     209   3.834
     210   3.874
     211   3.789
     212   3.766
     213   3.797
     214   3.764
     215   3.989
     216   3.697
     217   3.739
     218   3.586
     219   3.743
     220   3.887
     221   3.758
     222   3.804
     223   3.685
     224   3.878
     225   3.741
     226   4.606
     227   3.489
     228   3.690
     229   3.864
     230   3.766
     231   3.964
     232   3.761
     233   3.772
     234   3.871
     235   3.867
     236   4.391
     237   3.814
     238   4.317
     239   3.889
     240   3.920
     241   4.266
     242   3.715
     243   3.694
     244   3.779
     245   3.902
     246   3.768
     247   3.644
     248   3.993
     249   3.824
     250   3.981
     251   3.950
     252   4.001
     253   3.930
     254   3.796
     255   3.932
     256   3.771
     257   3.846
     258   4.506
     259   3.847
     260   3.994
     261   3.670
     262   4.015
     263   3.699
     264   4.195
     265   3.882
     266   3.841
     267   3.994
     268   3.896
     269   3.749
     270   3.904
     271   3.868
     272   3.918
     273   3.938
     274   3.787
     275   4.016
     276   3.925
     277   4.014
     278   4.204
     279   3.783
     280   3.882
     281   4.434
     282   3.778
     283   4.031
     284   3.967
     285   4.014
     286   3.802
     287   3.851
     288   4.224
     289   4.468
     290   3.952
     291   3.756
     292   3.768
     293   3.871
     294   4.158
     295   4.439
     296   4.403
     297   3.802
     298   3.810
     299   3.723
     300   3.997
     301   3.816
     302   4.608
     303   3.839
     304   3.799
     305   3.933
     306   3.860
     307   3.858
     308   3.852
     309   4.118
     310   3.849
     311   3.823
     312   3.948
     313   3.959
     314   3.993
     315   3.963
     316   4.066
     317   3.824
     318   3.914
     319   3.914
     320   3.879
     321   3.760
     322   3.843
     323   3.617
     324   3.818
     325   3.905
     326   4.455
     327   4.006
     328   3.911
     329   4.471
     330   4.138
     331   4.199
     332   4.221
     333   3.762
     334   3.924
     335   3.721
     336   4.251
     337   3.914
     338   3.989
     339   3.855
     340   3.757
     341   4.037
     342   3.754
     343   3.916
     344   3.721
     345   4.283
     346   3.808
     347   3.873
     348   3.948
     349   3.739
     350   3.778
     351   3.995
     352   4.081
     353   4.101
     354   3.876
     355   3.898
     356   3.823
     357   3.694
     358   3.974
     359   3.864
     360   3.795
     361   3.825
     362   4.309
     363   3.912
     364   3.808
     365   3.868
     366   3.790
     367   3.949
     368   3.974
     369   3.734
     370   3.882
     371   3.811
     372   3.993
     373   4.048
     374   3.830
     375   3.583
     376   3.805
     377   3.880
     378   3.817
     379   6.253
     380   3.870
     381   3.778
     382   4.571
     383   3.772
     384   3.742
     385   3.940
     386   3.796
     387   3.886
     388   4.255
     389   3.881
     390   4.427
     391   3.790
     392   3.918
     393   4.076
     394   4.008
     395   3.883
     396   3.880
     397   3.765
     398   3.896
     399   5.274
     400   3.812
     401   3.953
     402   3.988
     403   3.792
     404   4.019
     405   4.017
     406   4.014
     407   3.631
     408   3.923
     409   3.853
     410   3.831
     411   3.957
     412   3.956
     413   3.767
     414   3.912
     415   3.953
     416   3.713
     417   3.919
     418   3.956
     419   3.731
     420   3.792
     421   4.426
     422   3.844
     423   4.170
     424   3.805
     425   3.757
     426   3.699
     427   3.854
     428   3.879
     429   3.831
     430   3.911
     431   3.615
     432   3.869
     433   4.023
     434   3.755
     435   4.493
     436   3.933
     437   3.816
     438   3.978
     439   3.882
     440   4.030
     441   3.863
     442   4.083
     443   3.764
     444   3.821
     445   3.820
     446   3.824
     447   3.787
     448   3.859
     449   4.043
     450   4.281
     451   3.876
     452   3.982
     453   4.586
     454   3.581
     455   3.787
     456   3.565
     457   4.396
     458   3.884
     459   4.116
     460   3.679
     461   4.016
     462   3.917
     463   3.910
     464   3.783
     465   3.807
     466   3.909
     467   4.751
     468   3.788
     469   3.921
     470   3.794
     471   3.901
     472   3.676
     473   3.836
     474   3.855
     475   3.735
     476   3.726
     477   3.782
     478   3.774
     479   3.885
     480   3.830
     481   3.846
     482   3.821
     483   3.905
     484   3.936
     485   3.835
     486   4.431
     487   3.866
     488   3.849
     489   3.765
     490   3.803
     491   3.770
     492   3.777
     493   3.895
     494   3.881
     495   3.689
     496   3.796
     497   3.952
     498   3.828
     499   3.949
     500   4.253
     501   3.759
     502   3.834
     503   4.047
     504   3.854
     505   3.813
     506   3.723
     507   4.120
     508   4.403
     509   3.711
     510   4.229
     511   3.752
     512   3.574
     513   3.949
     514   3.637
     515   3.801
     516   3.566
     517   3.748
     518   3.810
     519   3.752
     520   3.788
     521   3.881
     522   4.041
     523   3.787
     524   3.832
     525   3.819
     526   3.617
     527   3.804
     528   3.606
     529   3.861
     530   3.685
     531   3.795
     532   3.842
     533   3.806
     534   3.652
     535   3.809
     536   3.680
     537   4.196
     538   3.699
     539   4.335
     540   3.763
     541   3.649
     542   3.795
     543   3.887
     544   4.043
     545   3.826
     546   4.025
     547   3.900
     548   4.069
     549   4.465
     550   3.605
     551   4.829
     552   3.771
     553   3.857
     554   4.625
     555   3.880
     556   3.867
     557   3.862
     558   3.641
     559   3.764
     560   3.934
     561   4.262
     562   3.951
     563   3.868
     564   4.317
     565   3.835
     566   3.920
     567   3.769
     568   3.867
     569   3.893
     570   4.129
     571   3.738
     572   3.793
     573   3.780
     574   4.245
     575   4.035
     576   3.726
     577   3.737
     578   3.847
     579   3.821
     580   4.202
     581   3.890
     582   3.746
     583   4.409
     584   5.853
     585   3.830
     586   3.787
     587   3.779
     588   3.860
     589   3.824
     590   3.826
     591   3.940
     592   3.804
     593   3.575
     594   3.845
     595   3.932
     596   3.801
     597   4.560
     598   3.828
     599   3.678
     600   3.826
     601   3.843
     602   3.777
     603   3.721
     604   3.780
     605   3.798
     606   3.812
     607   3.842
     608   3.767
     609   3.950
     610   4.263
     611   3.832
     612   4.473
     613   4.224
     614   3.744
     615   3.960
     616   3.775
     617   4.586
     618   4.391
     619   4.878
     620   4.675
     621   3.736
     622   3.734
     623   4.103
     624   3.893
     625   3.675
     626   3.776
     627   3.860
     628   3.774
     629   3.959
     630   3.735
     631   4.536
     632   3.817
     633   3.889
     634   3.708
     635   3.797
     636   3.951
     637   3.957
     638   3.852
     639   5.943
     640   3.702
     641   3.948
     642   4.081
     643   3.691
     644   4.772
     645   3.653
     646   3.877
     647   3.971
     648   3.759
     649   3.746
     650   4.110
     651   3.875
     652   3.720
     653   3.777
     654   4.311
     655   3.975
     656   3.917
     657   3.816
     658   4.094
     659   3.708
     660   3.747
     661   3.815
     662   3.917
     663   3.759
     664   4.614
     665   3.990
     666   4.737
     667   3.932
     668   3.902
     669   4.713
     670   3.704
     671   3.616
     672   3.557
     673   3.691
     674   3.686
     675   3.866
     676   3.707
     677   3.796
     678   4.087
     679   4.703
     680   4.199
     681   3.895
     682   3.746
     683   4.243
     684   3.653
     685   3.852
     686   3.763
     687   3.718
     688   3.821
     689   4.536
     690   3.754
     691   4.402
     692   3.988
     693   3.874
     694   3.834
     695   3.937
     696   3.826
     697   3.868
     698   3.680
     699   3.859
     700   4.472
     701   3.892
     702   3.754
     703   3.746
     704   3.840
     705   3.790
     706   3.958
     707   4.598
     708   3.808
     709   3.791
     710   4.039
     711   3.800
     712   3.922
     713   3.838
     714   3.843
     715   3.791
     716   3.837
     717   3.812
     718   3.941
     719   3.751
     720   3.800
     721   3.783
     722   4.189
     723   3.757
     724   3.780
     725   4.349
     726   3.884
     727   3.795
     728   3.859
     729   3.826
     730   4.253
     731   4.188
     732   3.767
     733   3.845
     734   3.867
     735   3.786
     736   3.753
     737   4.153
     738   3.897
     739   3.769
     740   3.898
     741   3.914
     742   3.434
     743   4.300
     744   3.912
     745   3.850
     746   3.800
     747   3.937
     748   3.772
     749   4.857
     750   3.686
     751   3.860
     752   3.811
     753   4.795
     754   3.828
     755   3.665
     756   3.780
     757   3.836
     758   3.773
     759   3.654
     760   4.025
     761   3.935
     762   3.938
     763   3.730
     764   3.768
     765   3.707
     766   3.770
     767   3.763
     768   3.775
     769   3.786
     770   4.064
     771   5.179
     772   4.050
     773   3.678
     774   3.808
     775   3.912
     776   3.810
     777   3.928
     778   3.923
     779   4.044
     780   3.774
     781   3.783
     782   3.809
     783   3.747
     784   3.750
     785   3.754
     786   3.592
     787   3.787
     788   4.033
     789   3.685
     790   4.044
     791   3.903
     792   3.833
     793   3.945
     794   3.831
     795   3.693
     796   3.759
     797   4.014
     798   3.733
     799   3.687
     800   3.781
     801   3.839
     802   3.916
     803   3.933
     804   3.687
     805   3.990
     806   3.725
     807   4.777
     808   3.827
     809   3.730
     810   3.779
     811   3.733
     812   3.749
     813   4.529
     814   3.901
     815   3.837
     816   3.785
     817   3.795
     818   3.934
     819   4.222
     820   3.535
     821   4.372
     822   3.986
     823   3.720
     824   4.046
     825   3.837
     826   3.827
     827   3.815
     828   4.662
     829   4.076
     830   4.440
     831   3.822
     832   3.994
     833   3.683
     834   3.783
     835   3.607
     836   4.032
     837   3.795
     838   4.018
     839   3.829
     840   3.658
     841   3.950
     842   3.872
     843   3.760
     844   4.124
     845   4.063
     846   3.797
     847   3.867
     848   3.903
     849   3.944
     850   3.896
     851   3.828
     852   3.940
     853   4.042
     854   3.824
     855   3.789
     856   3.880
     857   3.853
     858   3.976
     859   3.822
     860   3.777
     861   3.845
     862   3.745
     863   3.985
     864   3.835
     865   3.894
     866   4.063
     867   4.101
     868   3.945
     869   3.942
     870   3.961
     871   3.847
     872   3.947
     873   3.975
     874   3.925
     875   4.023
     876   3.812
     877   3.911
     878   3.779
     879   3.788
     880   3.918
     881   3.838
     882   3.983
     883   3.972
     884   3.809
     885   4.007
     886   3.914
     887   3.955
     888   3.971
     889   3.851
     890   4.014
     891   3.722
     892   3.981
     893   3.978
     894   4.058
     895   4.255
     896   3.894
     897   3.912
     898   3.965
     899   3.959
     900   3.861
     901   4.073
     902   3.836
     903  10.267
     904   9.796
     905   9.360
     906  10.244
     907   9.250
     908   9.516
     909   9.341
     910   9.743
     911   9.054
     912   9.112
     913   9.273
     914   9.703
     915   9.699
     916   8.966
     917   8.163
     918   9.827
     919   8.184
     920   9.600
     921   8.978
     922   9.213
     923  10.091
     924  10.346
     925  10.021
     926  10.127
     927   8.990
     928   9.297
     929   9.474
     930   9.739
     931   9.644
     932   9.635
     933   9.976
     934   9.873
     935  11.500
     936  10.445
     937   7.902
     938  10.280
     939  10.175
     940   9.820
     941   9.636
     942  10.257
     943   9.483
     944  10.061
     945   9.397
     946   9.995
     947   9.852
     948  10.349
     949   9.602
     950   8.437
     951  10.466
     952   9.484
     953   9.440
     954   8.920
     955   8.668
     956   8.910
     957   8.361
     958   7.736
     959   9.401
     960  10.771
     961  10.507
     962   9.722
     963   8.448
     964   8.667
     965  10.731
     966   7.410
     967   7.537
     968   8.671
     969   9.900
     970   8.237
     971   8.132
     972   6.440
     973   8.448
     974   7.754
     975   7.089
     976   7.393
     977   6.755
     978   8.152
     979   6.823
     980  12.016
     981   8.806
     982  10.004
     983   9.060
     984   8.900
     985   8.193
     986  10.613
     987  10.573
     988  10.694
     989   9.388
     990   9.054
     991  10.097
     992  10.671
     993   9.360
     994   8.413
     995   8.968
     996   9.599
     997   9.232
     998  10.367
     999   7.824
    1000   9.612
    1001   8.904
    1002   9.241
    1003   9.188
    1004   8.906
    1005   9.540
    1006  10.487
    1007   9.132
    1008   9.628
    1009  10.236
    1010  10.005
    1011   9.335
    1012   8.810
    1013  10.214
    1014   6.429
    1015   8.156
    1016   6.015
    1017   8.205
    1018   8.016
    1019   7.063
    1020   8.951
    1021   9.622
    1022   7.179
    1023   7.363
    1024   7.122
    1025   7.968
    1026   4.758
    1027   4.405
    1028   4.010
    1029   3.875
    1030   4.134
    1031   3.676
    1032   4.036
    1033   3.711
    1034   3.745
    1035   3.914
    1036   3.693
    1037   3.734
    1038   3.941
    1039   3.746
    1040   3.826
    1041   3.746
    1042   4.245
    1043   4.144
    1044   3.869
    1045   3.816
    1046   4.026
    1047   4.756
    1048   3.593
    1049   3.868
    1050   3.996
    1051   4.024
    1052   3.691
    1053   4.004
    1054   3.737
    1055   3.813
    1056   4.023
    1057   3.817
    1058   3.655
    1059   3.617
    1060   3.832
    1061   3.678
    1062   3.852
    1063   3.734
    1064   3.925
    1065   3.876
    1066   4.081
    1067   4.115
    1068   4.117
    1069   4.567
    1070   3.947
    1071   4.210
    1072   4.712
    1073   3.844
    1074   8.551
    1075   7.077
    1076   6.411
    1077   6.446
    1078   4.632
    1079   3.910
    1080   3.923
    1081   4.018
    1082   3.915
    1083   7.235
    1084   3.964
    1085   3.901
    1086   3.935
    1087   4.680
    1088   3.978
    1089   8.036
    1090   3.932
    1091   3.942
    1092   3.862
    1093   3.817
    1094   4.116
    1095   3.648
    1096   3.910
    1097   4.050
    1098   3.780
    1099   4.057
    1100   3.885
    1101   3.821
    1102   3.928
    1103   3.819
    1104   3.830
    1105   3.794
    1106   3.917
    1107   3.787
    1108   4.420
    1109   3.776
    1110   3.751
    1111   3.828
    1112   3.761
    1113   3.830
    1114   3.648
    1115   4.118
    1116   4.613
    1117   3.828
    1118   3.919
    1119   3.866
    1120   3.960
    1121   3.718
    1122   3.834
    1123   3.894
    1124   4.075
    1125   3.971
    1126   6.898
    1127   8.117
    1128   8.835
    1129   7.358
    1130   4.160
    1131   4.347
    1132   3.924
    1133   3.940
    1134   4.101
    1135   4.015
    1136   3.838
    1137   3.808
    1138   4.066
    1139   3.891
    1140   3.917
    1141   3.796
    1142   4.015
    1143   3.987
    1144   7.920
    1145   4.142
    1146   3.917
    1147   3.928
    1148   4.013
    1149   4.090
    1150   6.850
    1151  10.047
    1152  14.873
    1153  10.253
    1154  14.654
    1155  11.431
    1156  15.260
    1157  13.682
    1158  14.418
    1159  14.781
    1160  13.665
    1161  14.098
    1162  15.798
    1163  14.021
    1164  20.663
    1165  20.291
    1166  17.366
    1167  19.342
    1168  15.834
    1169  16.702
    1170  24.276
    1171  21.638
    1172  21.870
    1173  24.741
    1174  21.470
    1175  19.532
    1176  24.522
    1177  23.616
    1178  21.069
    1179  19.932
    1180  19.943
    1181  24.681
    1182  20.311
    1183  23.723
    1184  22.415
    1185  22.301
    1186  23.725
    1187  25.936
    1188  21.449
    1189  26.091
    1190  17.935
    1191  21.969
    1192  21.149
    1193  20.725
    1194  20.464
    1195  21.233
    1196  21.468
    1197  18.266
    1198  17.666
    1199  17.514
    1200  18.321
    1201  15.497
    1202  17.029
    1203  17.154
    1204  16.380
    1205  16.813
    1206  16.399
    1207  20.334
    1208  19.794
    1209  19.148
    1210  21.554
    1211  19.445
    1212  19.384
    1213  18.138
    1214  18.976
    1215  18.770
    1216  18.646
    1217  20.329
    1218  16.802
    1219  17.397
    1220  17.241
    1221  16.894
    1222  15.878
    1223  17.088
    1224  16.850
    1225  18.212
    1226  16.676
    1227  16.989
    1228  15.690
    1229  18.385
    1230  17.193
    1231  15.890
    1232  16.264
    1233  16.702
    1234  15.737
    1235  17.082
    1236  16.027
    1237  19.465
    1238  15.241
    1239  17.413
    1240  17.903
    1241  18.253
    1242  17.957
    1243  15.738
    1244  15.883
    1245  15.736
    1246  15.411
    1247  14.850
    1248  14.264
    1249  14.202
    1250  14.574
    1251  14.269
    1252  13.321
    1253  13.930
    1254  13.432
    1255  13.663
    1256  14.210
    1257  14.354
    1258  14.209
    1259  13.788
    1260  13.376
    1261  14.139
    1262  12.326
    1263  12.727
    1264  12.859
    1265  12.767
    1266  12.407
    1267  12.275
    1268  13.441
    1269  13.072
    1270  12.889
    1271  13.232
    1272  12.883
    1273  12.962
    1274  12.579
    1275  12.863
    1276  13.246
    1277  13.139
    1278  12.886
    1279  12.732
    1280  12.189
    1281  12.372
    1282  13.398
    1283  13.478
    1284  12.849
    1285  14.387
    1286  12.744
    1287  14.091
    1288  13.887
    1289  12.401
    1290  13.019
    1291  12.926
    1292  13.708
    1293  12.935
    1294  13.090
    1295  12.585
    1296  13.092
    1297  13.121
    1298  13.150
    1299  13.633
    1300  13.327
    1301  12.875
    1302  12.873
    1303  13.001
    1304  13.052
    1305  12.870
    1306  13.764
    1307  13.301
    1308  13.818
    1309  13.095
    1310  14.303
    1311  12.572
    1312  13.695
    1313  13.631
    1314  13.748
    1315  13.929
    1316  13.967
    1317  12.809
    1318  13.696
    1319  13.732
    1320  13.363
    1321  13.036
    1322  13.544
    1323  13.344
    1324  13.388
    1325  13.609
    1326  13.709
    1327  13.331
    1328  13.039
    1329  13.740
    1330  13.367
    1331  13.965
    1332  13.729
    1333  15.252
    1334  16.661
    1335  13.815
    1336  13.488
    1337  13.003
    1338  12.954
    1339  13.659
    1340  13.539
    1341  13.705
    1342  13.448
    1343  13.090
    1344  13.483
    1345  14.315
    1346  14.577
    1347  14.500
    1348  14.149
    1349  13.274
    1350  14.001
    1351  15.268
    1352  13.000
    1353  13.470
    1354  14.218
    1355  14.052
    1356  14.181
    1357  13.200
    1358  15.235
    1359  14.607
    1360  13.849
    1361  13.615
    1362  14.165
    1363  14.364
    1364  14.238
    1365  12.808
    1366  13.284
    1367  14.083
    1368  12.617
    1369  14.375
    1370  16.637
    1371  14.413
    1372  14.497
    1373  14.330
    1374  15.005
    1375  14.345
    1376  14.037
    1377  12.857
    1378  13.191
    1379  14.545
    1380  13.949
    1381  13.783
    1382  15.415
    1383  13.984
    1384  14.204
    1385  13.577
    1386  13.634
    1387  14.310
    1388  12.601
    1389  13.598
    1390  13.250
    1391  13.799
    1392  13.060
    1393  13.922
    1394  13.975
    1395  14.067
    1396  13.396
    1397  13.364
    1398  13.865
    1399  12.707
    1400  13.924
    1401  12.828
    1402  13.808
    1403  13.978
    1404  14.337
    1405  14.028
    1406  14.505
    1407  14.466
    1408  13.250
    1409  14.010
    1410  12.787
    1411  14.347
    1412  14.711
    1413  14.519
    1414  13.169
    1415  13.036
    1416  12.880
    1417  12.760
    1418  13.201
    1419  13.149
    1420  12.864
    1421  14.314
    1422  13.609
    1423  13.467
    1424  13.849
    1425  13.106
    1426  13.791
    1427  13.203
    1428  14.238
    1429  14.315
    1430  13.780
    1431  14.164
    1432  13.914
    1433  13.817
    1434  14.413
    1435  14.599
    1436  13.848
    1437  12.838
    1438  13.264
    1439  13.670
    1440  12.890
    1441  13.995
    1442  13.126
    1443  12.785
    1444  13.420
    1445  13.638
    1446  13.597
    1447  12.887
    1448  14.157
    1449  13.085
    1450  12.542
    1451  13.456
    1452  12.616
    1453  13.246
    1454  15.003
    1455  13.594
    1456  13.633
    1457  13.306
    1458  13.220
    1459  13.303
    1460  12.470
    1461  13.524
    1462  13.434
    1463  13.589
    1464  13.329
    1465  13.451
    1466  13.540
    1467  12.922
    1468  12.561
    1469  13.430
    1470  13.359
    1471  12.860
    1472  13.954
    1473  12.817
    1474  13.656
    1475  12.464
    1476  12.987
    1477  12.613
    1478  13.407
    1479  13.229
    1480  13.108
    1481  13.178
    1482  13.009
    1483  13.072
    1484  13.381
    1485  12.902
    1486  12.916
    1487  14.459
    1488  13.268
    1489  13.414
    1490  12.829
    1491  13.609
    1492  13.149
    1493  13.791
    1494  13.977
    1495  13.991
    1496  13.463
    1497  13.748
    1498  14.677
    1499  13.915
    1500  13.742
    1501  13.343
    1502  14.276
    1503  13.792
    1504  15.062
    1505  13.940
    1506  13.824
    1507  13.377
    1508  13.662
    1509  12.948
    1510  13.479
    1511  12.765
    1512  12.933
    1513  13.385
    1514  13.730
    1515  13.301
    1516  12.674
    1517  11.849
    1518  13.208
    1519  13.350
    1520  13.650
    1521  13.646
    1522  13.208
    1523  13.517
    1524  13.492
    1525  13.134
    1526  13.959
    1527  13.493
    1528  13.746
    1529  13.431
    1530  12.674
    1531  14.072
    1532  13.546
    1533  13.618
    1534  13.705
    1535  13.174
    1536  12.853
    1537  13.497
    1538  12.986
    1539  13.479
    1540  13.403
    1541  13.210
    1542  13.098
    1543  13.016
    1544  13.596
    1545  13.361
    1546  13.005
    1547  13.739
    1548  13.665
    1549  13.533
    1550  12.638
    1551  13.080
    1552  13.893
    1553  13.233
    1554  12.687
    1555  13.885
    1556  13.673
    1557  12.522
    1558  14.464
    1559  13.534
    1560  14.104
    1561  13.389
    1562  12.571
    1563  13.493
    1564  13.248
    1565  13.200
    1566  14.224
    1567  13.542
    1568  13.925
    1569  14.281
    1570  13.410
    1571  13.493
    1572  12.596
    1573  13.261
    1574  13.209
    1575  13.499
    1576  13.069
    1577  13.650
    1578  13.632
    1579  13.268
    1580  13.888
    1581  13.407
    1582  13.673
    1583  13.652
    1584  12.937
    1585  12.915
    1586  13.308
    1587  13.581
    1588  13.120
    1589  13.027
    1590  13.927
    1591  13.286
    1592  13.891
    1593  13.888
    1594  13.522
    1595  13.708
    1596  13.460
    1597  12.973
    1598  12.983
    1599  14.583
    1600  13.625
    1601  13.919
    1602  13.017
    1603  13.261
    1604  13.341
    1605  12.764
    1606  13.694
    1607  13.091
    1608  13.640
    1609  14.139
    1610  14.096
    1611  13.543
    1612  13.491
    1613  12.766
    1614  13.409
    1615  13.480
    1616  14.270
    1617  13.141
    1618  13.104
    1619  12.967
    1620  12.470
    1621  12.945
    1622  13.121
    1623  12.585
    1624  12.854
    1625  13.637
    1626  12.987
    1627  14.313
    1628  13.650
    1629  15.060
    1630  15.311
    1631  13.275
    1632  13.452
    1633  15.052
    1634  13.766
    1635  14.312
    1636  12.921
    1637  14.016
    1638  14.490
    1639  13.385
    1640  14.613
    1641  13.407
    1642  13.333
    1643  13.303
    1644  13.671
    1645  13.947
    1646  14.421
    1647  13.270
    1648  14.658
    1649  16.494
    1650  13.770
    1651  13.313
    1652  12.380
    1653  13.411
    1654  12.446
    1655  13.186
    1656  14.044
    1657  13.312
    1658  13.284
    1659  13.326
    1660  14.422
    1661  12.969
    1662  13.614
    1663  13.055
    1664  14.052
    1665  14.119
    1666  13.818
    1667  13.782
    1668  13.221
    1669  13.368
    1670  14.101
    1671  15.552
    1672  12.276
    1673  11.458
    1674  12.962
    1675  13.145
    1676  12.944
    1677  13.175
    1678  12.544
    1679  13.075
    1680  13.573
    1681  12.843
    1682  13.086
    1683  14.770
    1684  12.913
    1685  13.498
    1686  12.790
    1687  14.697
    1688  12.401
    1689  13.528
    1690  12.892
    1691  14.701
    1692  15.399
    1693  13.623
    1694  13.794
    1695  12.840
    1696  12.999
    1697  14.538
    1698  13.226
    1699  14.922
    1700  13.468
    1701  13.967
    1702  12.850
    1703  14.178
    1704  14.517
    1705  14.091
    1706  12.926
    1707  13.033
    1708  13.720
    1709  13.184
    1710  13.789
    1711  14.723
    1712  13.412
    1713  13.283
    1714  13.592
    1715  13.791
    1716  14.468
    1717  14.474
    1718  13.333
    1719  13.593
    1720  13.347
    1721  14.592
    1722  15.276
    1723  12.312
    1724  15.206
    1725  13.408
    1726  14.284
    1727  14.817
    1728  14.268
    1729  13.584
    1730  13.972
    1731  13.511
    1732  14.334
    1733  15.021
    1734  13.199
    1735  13.366
    1736  16.033
    1737  15.949
    1738  16.873
    1739  16.821
    1740  14.554
    1741  13.938
    1742  13.878
    1743  14.684
    1744  14.207
    1745  14.714
    1746  13.329
    1747  14.196
    1748  14.381
    1749  14.278
    1750  14.898
    1751  14.089
    1752  13.327
    1753  13.860
    1754  13.693
    1755  12.563
    1756  14.437
    1757  14.613
    1758  13.799
    1759  14.500
    1760  14.236
    1761  14.703
    1762  14.517
    1763  13.911
    1764  14.413
    1765  13.579
    1766  14.988
    1767  15.719
    1768  15.413
    1769  14.157
    1770  14.984
    1771  12.608
    1772  12.023
    1773  11.009
    1774  11.219
    1775  10.738
    1776   9.993
    1777  13.065
    1778  11.528
    1779  10.797
    1780  10.367
    1781  10.409
    1782  11.244
    1783  10.993
    1784  10.334
    1785  12.305
    1786  11.093
    1787  10.464
    1788  10.912
    1789  10.896
    1790  10.467
    1791  10.686
    1792  11.007
    1793   9.432
    1794  10.585
    1795  10.900
    1796  10.963
    1797  11.256
    1798  10.325
    1799  10.581
    1800  10.459
    1801   9.933
    1802  10.056
    1803  11.464
    1804  11.021
    1805  10.124
    1806  11.113
    1807  10.627
    1808  10.331
    1809  11.015
    1810   9.477
    1811  10.047
    1812  12.247
    1813  11.245
    1814  11.263
    1815  10.827
    1816  10.889
    1817  10.480
    1818  10.570
    1819  11.253
    1820  10.531
    1821  10.947
    1822  10.613
    1823  11.377
    1824  10.429
    1825  10.724
    1826  10.833
    1827  13.931
    1828  13.478
    1829  15.292
    1830  13.706
    1831  14.417
    1832  15.145
    1833  14.757
    1834  12.936
    1835  15.042
    1836  15.942
    1837  13.208
    1838  10.635
    1839  11.086
    1840  10.870
    1841  10.879
    1842  11.281
    1843  11.103
    1844  11.062
    1845  11.090
    1846  10.587
    1847  10.972
    1848  10.879
    1849  10.902
    1850  10.714
    1851  10.384
    1852  10.295
    1853  10.335
    1854  10.314
    1855   9.807
    1856  10.852
    1857  11.167
    1858  10.268
    1859  10.536
    1860   9.983
    1861  10.509
    1862  11.480
    1863  10.592
    1864  10.838
    1865  10.333
    1866  11.051
    1867  10.363
    1868  11.442
    1869  10.175
    1870  11.047
    1871  10.749
    1872  10.375
    1873  10.139
    1874  10.891
    1875   9.981
    1876  10.258
    1877  10.472
    1878  10.450
    1879  10.514
    1880  11.070
    1881  10.122
    1882  11.556
    1883  10.308
    1884  10.834
    1885  11.719
    1886  11.277
    1887  10.719
    1888  11.113
    1889  10.562
    1890  12.223
    1891  11.352
    1892  11.881
    1893  10.730
    1894  10.814
    1895   9.850
    1896  11.869
    1897  11.184
    1898  11.331
    1899  11.909
    1900  11.676
    1901  10.026
    1902  10.498
    1903  12.139
    1904  10.807
    1905  11.023
    1906  10.285
    1907  15.685
    1908  16.487
    1909  17.204
    1910  16.545
    1911  14.674
    1912  15.496
    1913  14.912
    1914  15.192
    1915  14.831
    1916  15.696
    1917  14.942
    1918  14.664
    1919  14.621
    1920  12.864
    1921  14.916
    1922  14.885
    1923  14.680
    1924  15.329
    1925  15.516
    1926  14.359
    1927  13.918
    1928  14.116
    1929  13.768
    1930  14.140
    1931  14.287
    1932  15.714
    1933  13.730
    1934  14.273
    1935  14.126
    1936  18.016
    1937  17.339
    1938  16.543
    1939  17.133
    1940  16.586
    1941  17.078
    1942  16.066
    1943  13.843
    1944  15.768
    1945  16.616
    1946  12.713
    1947  13.897
    1948  14.344
    1949  13.867
    1950  14.005
    1951  15.580
    1952  16.647
    1953  14.785
    1954  14.769
    1955  16.168
    1956  14.405
    1957  16.107
    1958  16.713
    1959  17.468
    1960  16.152
    1961  16.908
    1962  15.718
    1963  16.036
    1964  16.445
    1965  15.266
    1966  15.617
    1967  15.935
    1968  16.491
    1969  16.516
    1970  16.889
    1971  17.958
    1972  14.763
    1973  17.482
    1974  16.393
    1975  17.515
    1976  16.340
    1977  14.209
    1978  14.820
    1979  13.522
    1980  15.460
    1981  14.560
    1982  16.748
    1983  15.224
    1984  15.921
    1985  16.123
    1986  14.968
    1987  16.110
    1988  16.552
    1989  14.781
    1990  16.410
    1991  15.774
    1992  14.595
    1993  15.102
    1994  15.745
    1995  16.448
    1996  15.878
    1997  16.042
    1998  15.460
    1999  16.110
    2000  14.168
    2001  16.483
    2002  15.775
    2003  17.071
    2004  15.754
    2005  16.407
    2006  16.128
    2007  13.998
    2008  16.451
    2009  16.685
    2010  14.929
    2011  17.490
    2012  15.132
    2013  15.038
    2014  14.919
    2015  15.052
    2016  15.390
    2017  15.973
    2018  15.297
    2019  14.099
    2020  17.005
    2021  16.234
    2022  15.639
    2023  15.631
    2024  15.594
    2025  16.279
    2026  16.314
    2027  15.636
    2028  15.239
    2029  13.880
    2030  13.073
    2031  14.297
    2032  15.416
    2033  15.659
    2034  16.081
    2035  14.881
    2036  15.317
    2037  15.607
    2038  13.928
    2039  15.235
    2040  16.313
    2041  15.408
    2042  15.990
    2043  15.685
    2044  16.580
    2045  15.583
    2046  15.260
    2047  15.004
    2048  16.223
    2049  15.982
    2050  15.543
    2051  16.580
    2052  15.892
    2053  16.203
    2054  16.937
    2055  16.066
    2056  14.815
    2057  17.138
    2058  16.998
    2059  16.315
    2060  16.648
    2061  15.416
    2062  15.500
    2063  17.633
    2064  16.373
    2065  16.516
    2066  16.947
    2067  14.668
    2068  13.646
    2069  15.734
    2070  16.080
    2071  16.223
    2072  14.817
    2073  17.425
    2074  15.030
    2075  16.951
    2076  15.679
    2077  16.333
    2078  16.107
    2079  17.395
    2080  17.104
    2081  14.531
    2082  17.676
    2083  15.701
    2084  15.734
    2085  15.659
    2086  16.381
    2087  15.092
    2088  14.862
    2089  14.582
    2090  15.972
    2091  14.578
    2092  14.902
    2093  15.326
    2094  14.599
    2095  15.635
    2096  14.261
    2097  15.573
    2098  16.047
    2099  14.640
    2100  16.406
    2101  16.523
    2102  17.310
    2103  18.295
    2104  17.375
    2105  16.652
    2106  17.135
    2107  16.563
    2108  16.643
    2109  15.533
    2110  14.867
    2111  14.668
    2112  14.737
    2113  17.590
    2114  15.289
    2115  15.697
    2116  14.687
    2117  16.331
    2118  15.886
    2119  16.629
    2120  17.027
    2121  12.534
    2122  16.675
    2123  14.847
    2124  16.414
    2125  15.533
    2126  16.614
    2127  15.845
    2128  14.415
    2129  14.692
    2130  15.912
    2131  15.703
    2132  15.555
    2133  15.624
    2134  15.647
    2135  17.423
    2136  17.741
    2137  15.537
    2138  12.833
    2139  15.997
    2140  13.355
    2141  16.208
    2142  16.321
    2143  17.030
    2144  18.151
    2145  16.331
    2146  15.874
    2147  16.008
    2148  16.050
    2149  13.853
    2150  15.871
    2151  14.870
    2152  15.831
    2153  15.312
    2154  14.847
    2155  15.502
    2156  14.934
    2157  15.213
    2158  15.229
    2159  15.745
    2160  15.984
    2161  16.971
    2162  16.366
    2163  16.099
    2164  16.910
    2165  16.456
    2166  17.060
    2167  16.816
    2168  17.139
    2169  16.644
    2170  16.337
    2171  16.127
    2172  15.635
    2173  16.540
    2174  15.951
    2175  15.748
    2176  16.595
    2177  16.394
    2178  15.304
    2179  15.348
    2180  16.812
    2181  17.904
    2182  17.144
    2183  14.176
    2184  16.497
    2185  15.124
    2186  13.897
    2187  13.885
    2188  17.418
    2189  15.455
    2190  15.557
    2191  15.442
    2192  16.188
    2193  13.882
    2194  15.973
    2195  15.847
    2196  15.305
    2197  16.635
    2198  14.599
    2199  16.557
    2200  15.939
    2201  14.398
    2202  15.511
    2203  17.493
    2204  16.198
    2205  15.304
    2206  16.770
    2207  15.845
    2208  13.701
    2209  13.394
    2210  11.244
    2211  16.264
    2212  15.861
    2213  16.032
    2214  15.433
    2215  12.891
    2216  13.073
    2217  13.914
    2218  14.109
    2219  14.595
    2220  16.926
    2221  17.978
    2222  18.999
    2223  17.702
    2224  15.279
    2225  16.049
    2226  18.390
    2227  12.630
    2228  13.879
    2229  12.780
    2230  10.786
    2231   4.849
    2232   4.605
    2233   4.586
    2234   4.868
    2235   4.435
    2236   6.168
    2237   9.464
    2238  16.723
    2239  16.126
    2240  14.797
    2241  15.233
    2242  15.011
    2243  15.882
    2244  15.798
    2245  16.575
    2246  16.244
    2247  18.595
    2248  15.123
    2249  15.415
    2250  15.303
    2251  16.304
    2252  16.782
    2253  17.331
    2254  17.333
    2255  16.963
    2256  17.657
    2257  14.751
    2258  17.139
    2259  16.704
    2260  13.154
    2261  15.888
    2262  16.592
    2263  12.686
    2264  14.068
    2265  14.353
    2266  15.410
    2267  15.710
    2268  16.401
    2269  15.696
    2270  14.836
    2271  12.341
    2272  16.810
    2273  16.023
    2274  18.298
    2275  13.969
    2276   9.058
    2277  11.116
    2278  14.854
    2279  11.951
    2280  17.203
    2281  16.439
    2282  15.076
    2283  17.359
    2284  17.388
    2285  16.532
    2286  15.930
    2287  12.498
    2288  14.702
    2289  17.002
    2290  14.902
    2291  16.630
    2292  16.905
    2293  15.625
    2294  14.451
    2295  16.623
    2296  16.962
    2297  14.245
    2298  17.428
    2299  15.836
    2300  16.450
    2301  16.147
    2302  16.114
    2303  16.735
    2304  15.081
    2305  15.578
    2306  15.098
    2307  15.337
    2308  15.953
    2309  13.321
    2310  15.448
    2311  15.946
    2312  16.513
    2313  17.183
    2314  13.666
    2315  14.069
    2316  15.117
    2317  16.210
    2318  16.212
    2319  17.450
    2320  14.469
    2321  14.906
    2322  13.288
    2323  15.287
    2324  14.465
    2325  13.981
    2326  13.917
    2327  15.658
    2328  13.453
    2329  16.028
    2330  13.944
    2331  16.603
    2332  19.209
    2333  15.080
    2334  19.038
    2335  19.032
    2336  19.210
    2337  19.194
    2338  17.454
    2339  20.443
    2340  19.092
    2341  16.487
    2342  17.986
    2343  18.901
    2344  18.438
    2345  20.445
    2346  19.656
    2347  20.441
    2348  20.703
    2349  14.523
    2350  14.709
    2351  12.588
    2352  12.302
    2353  16.070
    2354  18.113
    2355  14.815
    2356  16.301
    2357  16.065
    2358  10.731
    2359  10.843
    2360  11.590
    2361   7.926
    2362   7.078
    2363  12.104
    2364   9.526
    2365   6.642
    2366  15.053
    2367  14.222
    2368  10.577
    2369  10.075
    2370  11.906
    2371   9.649
    2372  10.387
    2373  14.237
    2374  14.955
    2375  13.805
    2376  11.403
    2377  13.253
    2378  14.491
    2379  12.210
    2380  12.503
    2381  11.882
    2382  12.650
    2383  11.731
    2384  12.174
    2385  16.641
    2386  13.396
    2387  11.040
    2388  11.823
    2389  15.390
    2390  10.883
    2391  12.446
    2392  11.389
    2393  12.214
    2394  13.071
    2395  14.455
    2396  16.008
    2397  14.069
    2398  13.578
    2399  12.440
    2400  13.021
    2401  15.070
    2402  15.227
    2403  14.777
    2404  15.206
    2405  14.996
    2406  15.106
    2407  14.991
    2408  15.197
    2409  15.164
    2410  14.885
    2411  15.207
    2412  15.355
    2413  15.239
    2414  14.872
    2415  15.391
    2416  15.074
    2417  14.510
    2418  14.644
    2419  14.346
    2420  14.790
    2421  14.559
    2422  14.486
    2423  14.889
    2424  14.684
    2425  15.195
    2426  14.640
    2427  14.996
    2428  15.008
    2429  15.237
    2430  13.918
    2431  15.227
    2432  16.512
    2433  15.096
    2434  15.572
    2435  15.471
    2436  16.459
    2437  16.089
    2438  15.662
    2439  15.359
    2440  14.248
    2441  14.320
    2442  15.684
    2443  15.342
    2444  15.581
    2445  16.080
    2446  14.560
    2447  12.662
    2448  13.132
    2449  12.525
    2450  16.109
    2451  12.942
    2452  12.086
    2453  15.295
    2454  15.862
    2455  12.986
    2456  14.681
    2457  15.277
    2458  14.655
    2459  13.242
    2460  13.842
    2461  14.843
    2462  14.225
    2463  14.628
    2464  15.956
    2465  14.742
    2466  14.695
    2467  15.832
    2468  15.644
    2469  13.469
    2470  15.974
    2471  13.569
    2472  14.394
    2473  15.976
    2474  16.282
    2475  14.539
    2476  13.605
    2477  11.239
    2478  15.905
    2479  15.147
    2480  13.441
    2481  13.998
    2482  14.733
    2483  14.676
    2484  14.773
    2485  14.736
    2486  15.158
    2487  14.916
    2488  15.381
    2489  15.798
    2490  15.261
    2491  15.944
    2492  14.128
    2493  14.481
    2494  14.671
    2495  14.608
    2496  14.264
    2497  16.375
    2498  15.094
    2499  13.808
    2500  14.729
    2501  14.219
    2502  14.788
    2503  14.747
    2504  14.261
    2505  14.860
    2506  15.555
    2507  15.947
    2508  14.013
    2509  14.804
    2510  14.736
    2511  16.224
    2512  14.814
    2513  13.946
    2514  13.506
    2515  15.768
    2516  16.042
    2517  15.304
    2518  14.726
    2519  13.417
    2520  14.765
    2521  16.486
    2522  14.097
    2523  16.007
    2524  15.121
    2525  16.106
    2526  14.520
    2527  16.064
    2528  15.320
    2529  16.047
    2530  14.500
    2531  13.976
    2532  13.178
    2533  13.279
    2534  13.043
    2535  13.803
    2536  12.884
    2537  12.914
    2538  13.839
    2539  13.388
    2540  12.727
    2541  12.474
    2542  12.790
    2543  13.068
    2544  13.454
    2545  13.166
    2546  13.738
    2547  13.272
    2548  14.389
    2549  14.358
    2550  13.412
    2551  14.338
    2552  13.177
    2553  13.174
    2554  14.554
    2555  14.101
    2556  14.512
    2557  14.521
    2558  13.291
    2559  14.521
    2560  15.213
    2561  12.690
    2562  13.422
    2563  13.303
    2564  12.516
    2565  13.813
    2566  12.954
    2567  13.874
    2568  14.675
    2569  14.911
    2570  16.099
    2571  13.427
    2572  13.040
    2573  13.109
    2574  13.441
    2575  14.053
    2576  14.060
    2577  13.612
    2578  12.602
    2579  15.799
    2580  15.279
    2581  14.874
    2582  15.512
    2583  13.379
    2584  13.948
    2585  15.580
    2586  15.414
    2587  14.167
    2588  15.071
    2589  15.027
    2590  15.976
    2591  14.859
    2592  14.725
    2593  16.380
    2594  14.779
    2595  15.805
    2596  16.002
    2597  14.440
    2598  14.287
    2599  13.655
    2600  15.276
    2601  15.539
    2602  13.058
    2603  13.234
    2604  13.493
    2605  14.137
    2606  13.742
    2607  13.313
    2608  13.173
    2609  15.531
    2610  14.522
    2611  15.040
    2612  13.647
    2613  14.393
    2614  14.494
    2615  16.017
    2616  15.047
    2617  14.372
    2618  15.182
    2619  15.016
    2620  14.824
    2621  15.016
    2622  14.638
    2623  15.145
    2624  15.507
    2625  14.482
    2626  14.993
    2627  16.002
    2628  14.964
    2629  14.517
    2630  14.953
    2631  14.563
    2632  15.319
    2633  14.012
    2634  15.399
    2635  14.510
    2636  15.289
    2637  15.207
    2638  15.735
    2639  15.143
    2640  15.063
    2641  14.950
    2642  14.391
    2643  14.369
    2644  14.842
    2645  14.660
    2646  15.349
    2647  14.746
    2648  14.719
    2649  13.836
    2650  14.208
    2651  14.563
    2652  14.045
    2653  13.376
    2654  15.044
    2655  14.571
    2656  16.817
    2657  16.071
    2658  15.280
    2659  15.396
    2660  16.060
    2661  13.654
    2662  15.830
    2663  14.061
    2664  15.089
    2665  16.213
    2666  13.613
    2667  14.824
    2668  13.952
    2669  15.627
    2670  13.542
    2671  13.846
    2672  12.929
    2673  13.382
    2674  13.476
    2675  13.493
    2676  13.517
    2677  13.175
    2678  13.099
    2679  13.200
    2680  13.470
    2681  13.803
    2682  13.517
    2683  13.719
    2684  13.819
    2685  13.339
    2686  13.534
    2687  12.660
    2688  13.125
    2689  14.306
    2690  13.161
    2691  13.801
    2692  13.215
    2693  16.058
    2694  14.298
    2695  15.949
    2696  15.223
    2697  13.500
    2698  15.293
    2699  13.226
    2700  15.104
    2701  13.421
    2702  13.475
    2703  14.282
    2704  15.304
    2705  14.796
    2706  15.260
    2707  14.607
    2708  15.765
    2709  16.360
    2710  15.250
    2711  15.639
    2712  16.075
    2713  15.994
    2714  14.043
    2715  15.217
    2716  16.009
    2717  15.124
    2718  15.035
    2719  15.199
    2720  13.303
    2721  14.769
    2722  14.650
    2723  13.479
    2724  15.365
    2725  13.226
    2726  15.070
    2727  13.299
    2728  13.848
    2729  13.473
    2730  13.921
    2731  14.565
    2732  13.729
    2733  13.354
    2734  13.998
    2735  16.105
    2736  15.826
    2737  14.419
    2738  15.581
    2739  16.206
    2740  14.708
    2741  15.433
    2742  15.761
    2743  15.331
    2744  15.779
    2745  15.809
    2746  14.147
    2747  13.798
    2748  12.980
    2749  13.955
    2750  14.168
    2751  14.075
    2752  13.003
    2753  13.174
    2754  12.990
    2755  12.869
    2756  12.594
    2757  13.771
    2758  13.897
    2759  13.378
    2760  12.667
    2761  12.815
    2762  13.293
    2763  14.150
    2764  12.226
    2765  12.592
    2766  12.929
    2767  14.332
    2768  12.175
    2769  13.370
    2770  12.749
    2771  14.121
    2772  13.128
    2773  12.475
    2774  12.806
    2775  13.473
    2776  14.470
    2777  13.465
    2778  13.789
    2779  13.432
    2780  14.409
    2781  13.947
    2782  15.414
    2783  13.232
    2784  13.544
    2785  13.577
    2786  12.521
    2787  14.215
    2788  12.923
    2789  12.202
    2790  14.182
    2791  12.586
    2792  12.604
    2793  12.306
    2794  12.823
    2795  13.597
    2796  13.928
    2797  12.545
    2798  13.187
    2799  12.974
    2800  13.690
    2801  14.562
    2802  13.969
    2803  14.654
    2804  13.680
    2805  14.652
    2806  14.635
    2807  14.638
    2808  15.834
    2809  14.130
    2810  14.521
    2811  14.191
    2812  15.189
    2813  15.164
    2814  16.062
    2815  13.899
    2816  15.019
    2817  15.312
    2818  15.017
    2819  12.975
    2820  15.987
    2821  14.729
    2822  15.838
    2823  16.002
    2824  15.576
    2825  14.947
    2826  16.125
    2827  15.673
    2828  15.341
    2829  14.971
    2830  14.649
    2831  15.943
    2832  15.640
    2833  13.416
    2834  13.736
    2835  13.069
    2836  13.658
    2837  14.565
    2838  14.414
    2839  14.680
    2840  14.591
    2841  15.139
    2842  14.206
    2843  14.266
    2844  14.037
    2845  14.958
    2846  13.497
    2847  15.995
    2848  14.425
    2849  15.380
    2850  13.495
    2851  14.731
    2852  15.503
    2853  14.539
    2854  13.906
    2855  16.277
    2856  14.530
    2857  16.179
    2858  14.889
    2859  15.870
    2860  15.066
    2861  16.193
    2862  15.880
    2863  13.522
    2864  14.474
    2865  14.808
    2866  15.361
    2867  14.245
    2868  15.685
    2869  14.394
    2870  14.380
    2871  15.672
    2872  13.366
    2873  13.692
    2874  15.041
    2875  15.164
    2876  14.778
    2877  15.023
    2878  14.612
    2879  14.766
    2880  15.152
    2881  13.559
    2882  13.771
    2883  12.995
    2884  15.593
    2885  16.274
    2886  14.931
    2887  14.194
    2888  14.799
    2889  14.002
    2890  15.609
    2891  15.134
    2892  15.790
    2893  15.085
    2894  14.019
    2895  14.602
    2896  14.129
    2897  14.369
    2898  13.907
    2899  14.280
    2900  13.743
    2901  13.652
    2902  15.030
    2903  16.509
    2904  14.451
    2905  15.152
    2906  14.636
    2907  15.364
    2908  14.318
    2909  14.111
    2910  15.185
    2911  14.073
    2912  15.135
    2913  15.404
    2914  15.007
    2915  14.972
    2916  15.781
    2917  15.811
    2918  14.768
    2919  15.065
    2920  15.356
    2921  13.887
    2922  14.376
    2923  14.776
    2924  13.996
    2925  15.107
    2926  15.225
    2927  14.101
    2928  14.991
    2929  14.968
    2930  13.675
    2931  13.862
    2932  14.682
    2933  15.727
    2934  15.143
    2935  14.373
    2936  14.654
    2937  14.380
    2938  15.110
    2939  15.764
    2940  15.081
    2941  14.069
    2942  14.331
    2943  14.102
    2944  13.800
    2945  14.664
    2946  15.761
    2947  14.837
    2948  15.239
    2949  14.179
    2950  13.561
    2951  15.004
    2952  13.168
    2953  15.966
    2954  14.902
    2955  16.651
    2956  14.074
    2957  14.905
    2958  14.250
    2959  14.052
    2960  15.325
    2961  13.748
    2962  13.905
    2963  14.123
    2964  16.286
    2965  15.808
    2966  15.649
    2967  13.917
    2968  16.087
    2969  15.225
    2970  16.034
    2971  15.019
    2972  16.602
    2973  15.953
    2974  14.950
    2975  15.401
    2976  14.325
    2977  16.595
    2978  16.366
    2979  15.785
    2980  14.530
    2981  15.936
    2982  15.821
    2983  14.451
    2984  15.223
    2985  15.760
    2986  16.032
    2987  16.382
    2988  15.216
    2989  14.874
    2990  14.894
    2991  15.334
    2992  14.157
    2993  14.237
    2994  13.128
    2995  13.677
    2996  14.282
    2997  14.827
    2998  15.395
    2999  14.860
    3000  13.592
    3001  14.148
    3002  13.485
    3003  14.724
    3004  14.133
    3005  14.031
    3006  13.670
    3007  14.517
    3008  13.308
    3009  13.481
    3010  13.102
    3011  14.650
    3012  15.043
    3013  15.675
    3014  14.657
    3015  14.573
    3016  15.164
    3017  15.704
    3018  15.641
    3019  14.241
    3020  14.437
    3021  15.207
    3022  14.532
    3023  15.969
    3024  14.858
    3025  15.170
    3026  13.645
    3027  15.134
    3028  15.791
    3029  16.183
    3030  15.238
    3031  15.438
    3032  15.350
    3033  14.453
    3034  15.230
    3035  14.769
    3036  15.760
    3037  15.947
    3038  15.775
    3039  15.231
    3040  15.387
    3041  14.437
    3042  13.818
    3043  13.029
    3044  14.440
    3045  14.379
    3046  15.044
    3047  15.512
    3048  14.949
    3049  14.197
    3050  13.132
    3051  14.449
    3052  14.685
    3053  15.365
    3054  14.418
    3055  16.107
    3056  15.500
    3057  16.109
    3058  14.860
    3059  15.186
    3060  14.656
    3061  15.319
    3062  14.962
    3063  14.874
    3064  14.974
    3065  14.771
    3066  13.225
    3067  14.633
    3068  14.971
    3069  15.853
    3070  13.755
    3071  13.050
    3072  13.156
    3073  13.263
    3074  15.516
    3075  13.373
    3076  15.967
    3077  13.291
    3078  15.344
    3079  13.514
    3080  13.502
    3081  14.492
    3082  15.965
    3083  14.586
    3084  16.438
    3085  15.173
    3086  14.553
    3087  14.007
    3088  16.069
    3089  15.639
    3090  14.494
    3091  14.674
    3092  13.436
    3093  13.475
    3094  15.784
    3095  13.576
    3096  14.396
    3097  13.356
    3098  16.191
    3099  15.890
    3100  15.635
    3101  16.360
    3102  15.657
    3103  15.729
    3104  15.272
    3105  13.413
    3106  16.437
    3107  16.335
    3108  14.626
    3109  15.621
    3110  17.224
    3111  17.159
    3112  16.761
    3113  16.941
    3114  16.704
    3115  15.167
    3116  16.071
    3117  16.597
    3118  16.009
    3119  15.985
    3120  14.158
    3121  14.313
    3122  15.628
    3123  14.342
    3124  14.216
    3125  14.640
    3126  15.621
    3127  13.676
    3128  13.714
    3129  15.975
    3130  15.032
    3131  13.840
    3132  15.259
    3133  15.049
    3134  16.390
    3135  16.290
    3136  13.886
    3137  14.071
    3138  12.953
    3139  14.622
    3140  14.188
    3141  15.869
    3142  14.466
    3143  14.451
    3144  12.929
    3145  13.405
    3146  14.338
    3147  15.303
    3148  14.680
    3149  14.849
    3150  15.673
    3151  16.134
    3152  15.694
    3153  14.054
    3154  15.531
    3155  15.368
    3156  16.797
    3157  13.802
    3158  14.749
    3159  14.138
    3160  13.628
    3161  16.307
    3162  14.176
    3163  14.402
    3164  16.271
    3165  11.974
    3166  13.948
    3167  14.940
    3168  15.534
    3169  16.293
    3170  11.120
    3171  13.736
    3172  16.055
    3173  14.397
    3174  15.097
    3175  14.605
    3176  14.674
    3177  13.723
    3178  14.045
    3179  14.009
    3180  15.529
    3181  15.614
    3182  14.610
    3183  13.831
    3184  14.282
    3185  14.475
    3186  14.831
    3187  15.995
    3188  14.706
    3189  15.027
    3190  14.318
    3191  15.334
    3192  13.849
    3193  15.354
    3194  15.920
    3195  14.289
    3196  14.170
    3197  14.415
    3198  14.244
    3199  15.236
    3200  13.886
    3201  12.290
    3202  14.551
    3203  13.538
    3204  16.174
    3205  15.902
    3206  14.684
    3207  15.074
    3208  14.963
    3209  14.336
    3210  13.839
    3211  11.997
    3212  15.358
    3213  14.839
    3214  15.017
    3215  14.673
    3216  16.019
    3217  13.424
    3218  15.080
    3219  11.837
    3220  13.124
    3221  15.013
    3222  13.085
    3223  15.014
    3224  13.721
    3225  13.688
    3226  14.032
    3227  15.152
    3228  16.152
    3229  14.873
    3230  15.656
    3231  14.035
    3232  14.338
    3233  16.276
    3234  13.212
    3235  12.857
    3236  15.708
    3237  16.891
    3238  14.421
    3239  15.280
    3240  14.084
    3241  13.739
    3242  16.235
    3243  13.859
    3244  15.031
    3245  13.229
    3246  15.546
    3247  13.708
    3248  14.099
    3249  16.225
    3250  16.136
    3251  15.231
    3252  14.419
    3253  13.480
    3254  15.887
    3255  13.856
    3256  14.249
    3257  15.431
    3258  15.345
    3259  13.678
    3260  13.055
    3261  15.959
    3262  14.217
    3263  14.586
    3264  15.660
    3265  15.975
    3266  15.078
    3267  16.078
    3268  13.923
    3269  15.079
    3270  14.487
    3271  12.611
    3272  14.612
    3273  15.569
    3274  15.060
    3275  14.538
    3276  15.768
    3277  16.425
    3278  14.076
    3279  13.608
    3280  14.348
    3281  14.137
    3282  12.808
    3283  12.555
    3284  15.208
    3285  14.962
    3286  14.088
    3287  13.744
    3288  14.344
    3289  14.524
    3290  11.531
    3291  14.807
    3292  15.588
    3293  15.437
    3294  15.890
    3295  14.066
    3296  13.987
    3297  17.388
    3298  14.650
    3299  13.558
    3300  15.429
    3301  14.385
    3302  14.127
    3303  15.320
    3304  15.727
    3305  13.709
    3306  14.605
    3307  15.146
    3308  14.403
    3309  13.764
    3310  14.129
    3311  14.813
    3312  13.880
    3313  14.729
    3314  16.112
    3315  14.756
    3316  14.602
    3317  14.858
    3318  16.002
    3319  11.618
    3320  13.812
    3321  14.460
    3322  11.756
    3323  15.749
    3324  15.866
    3325  13.636
    3326  15.662
    3327  16.444
    3328  14.703
    3329  15.078
    3330  15.452
    3331  14.355
    3332  13.465
    3333  12.838
    3334  14.217
    3335  12.941
    3336  15.663
    3337  15.672
    3338  15.827
    3339  15.111
    3340  15.211
    3341  14.773
    3342  13.773
    3343  15.471
    3344  15.034
    3345  15.453
    3346  15.863
    3347  16.112
    3348  15.540
    3349  15.314
    3350  14.380
    3351  15.259
    3352  15.055
    3353  14.269
    3354  16.113
    3355  14.655
    3356  14.676
    3357  14.611
    3358  14.131
    3359  13.361
    3360  14.198
    3361  14.635
    3362  15.665
    3363  15.249
    3364  13.730
    3365  15.601
    3366  14.328
    3367  16.131
    3368  15.395
    3369  15.049
    3370  16.008
    3371  16.064
    3372  12.482
    3373  14.132
    3374  15.346
    3375  13.673
    3376  13.167
    3377  15.084
    3378  14.594
    3379  14.124
    3380  15.755
    3381  16.269
    3382  16.275
    3383  14.282
    3384  16.335
    3385  14.011
    3386  15.326
    3387  14.835
    3388  14.059
    3389  16.906
    3390  16.426
    3391  14.572
    3392  15.173
    3393  14.363
    3394  15.122
    3395  15.785
    3396  16.154
    3397  16.564
    3398  16.503
    3399  15.088
    3400  16.444
    3401  14.200
    3402  15.506
    3403  15.327
    3404  16.103
    3405  15.296
    3406  14.595
    3407  14.333
    3408  15.262
    3409  15.343
    3410  14.343
    3411  13.072
    3412  15.364
    3413  14.337
    3414  15.265
    3415  15.877
    3416  15.812
    3417  15.519
    3418  14.623
    3419  14.661
    3420  15.854
    3421  15.956
    3422  15.243
    3423  15.668
    3424  15.551
    3425  14.780
    3426  15.164
    3427  15.613
    3428  16.500
    3429  15.942
    3430  13.668
    3431  14.330
    3432  14.530
    3433  14.168
    3434  14.618
    3435  15.069
    3436  16.422
    3437  14.646
    3438  13.743
    3439  14.106
    3440  13.165
    3441  14.497
    3442  14.437
    3443  16.784
    3444  13.328
    3445  16.360
    3446  14.398
    3447  14.538
    3448  14.194
    3449  15.106
    3450  14.560
    3451  15.471
    3452  14.108
    3453  14.459
    3454  16.059
    3455  15.129
    3456  14.597
    3457  14.170
    3458  14.365
    3459  14.668
    3460  14.518
    3461  13.899
    3462  13.652
    3463  14.869
    3464  14.438
    3465  14.358
    3466  14.272
    3467  13.994
    3468  15.519
    3469  13.889
    3470  14.130
    3471  14.977
    3472  13.327
    3473  14.330
    3474  14.931
    3475  13.806
    3476  14.865
    3477  16.164
    3478  14.551
    3479  14.070
    3480  15.351
    3481  15.650
    3482  15.347
    3483  14.525
    3484  14.794
    3485  14.154
    3486  14.639
    3487  15.923
    3488  14.399
    3489  14.054
    3490  15.659
    3491  13.996
    3492  14.422
    3493  15.434
    3494  15.842
    3495  14.172
    3496  16.337
    3497  14.459
    3498  15.474
    3499  14.394
    3500  14.009
    3501  14.549
    3502  15.481
    3503  14.231
    3504  14.237
    3505  15.458
    3506  14.547
    3507  13.762
    3508  14.198
    3509  15.681
    3510  13.320
    3511  14.600
    3512  14.410
    3513  13.442
    3514  13.777
    3515  15.451
    3516  13.587
    3517  13.755
    3518  11.924
    3519  15.002
    3520  13.927
    3521  15.358
    3522  14.905
    3523  14.122
    3524  14.053
    3525  15.228
    3526  15.998
    3527  15.289
    3528  15.133
    3529  16.191
    3530  13.791
    3531  13.615
    3532  17.235
    3533  15.682
    3534  13.777
    3535  13.124
    3536  14.882
    3537  14.032
    3538  13.819
    3539  13.242
    3540  14.678
    3541  14.093
    3542  15.088
    3543  15.030
    3544  15.263
    3545  14.361
    3546  16.511
    3547  16.629
    3548  15.760
    3549  14.163
    3550  14.926
    3551  13.166
    3552  14.191
    3553  13.890
    3554  14.207
    3555  12.828
    3556  14.457
    3557  15.168
    3558  14.788
    3559  13.972
    3560  15.209
    3561  15.276
    3562  14.772
    3563  16.100
    3564  15.282
    3565  15.881
    3566  14.034
    3567  15.052
    3568  14.051
    3569  14.750
    3570  15.769
    3571  15.209
    3572  13.116
    3573  15.005
    3574  14.671
    3575  14.675
    3576  13.725
    3577  14.565
    3578  14.502
    3579  14.102
    3580  15.897
    3581  14.492
    3582  13.684
    3583  13.864
    3584  14.907
    3585  14.512
    3586  13.925
    3587  14.186
    3588  11.356
    3589  13.966
    3590  13.510
    3591  13.503
    3592  14.041
    3593  11.614
    3594  13.485
    3595  14.930
    3596  15.090
    3597  15.332
    3598  14.743
    3599  15.204
    3600  14.835
    3601  14.582
    3602  15.162
    3603  14.249
    3604  15.619
    3605  15.961
    3606  14.430
    3607  14.104
    3608  15.461
    3609  16.336
    3610  15.139
    3611  15.333
    3612  14.609
    3613  15.073
    3614  15.337
    3615  14.544
    3616  13.629
    3617  14.722
    3618  14.647
    3619  13.430
    3620  16.432
    3621  15.004
    3622  15.028
    3623  15.629
    3624  13.726
    3625  13.155
    3626  13.651
    3627  14.324
    3628  14.023
    3629  14.654
    3630  13.729
    3631  15.402
    3632  14.905
    3633  14.921
    3634  13.507
    3635  15.356
    3636  14.554
    3637  14.542
    3638  15.200
    3639  15.483
    3640  15.446
    3641  15.766
    3642  14.518
    3643  16.429
    3644  14.999
    3645  14.982
    3646  13.887
    3647  14.842
    3648  14.105
    3649  14.109
    3650  14.532
    3651  15.973
    3652  14.858
    3653  14.001
    3654  15.091
    3655  14.723
    3656  14.780
    3657  15.238
    3658  15.871
    3659  15.102
    3660  14.870
    3661  15.232
    3662  14.615
    3663  15.057
    3664  12.651
    3665  14.926
    3666  14.710
    3667  15.006
    3668  15.923
    3669  15.228
    3670  16.336
    3671  14.903
    3672  14.894
    3673  15.530
    3674  15.549
    3675  14.168
    3676  14.948
    3677  15.054
    3678  14.835
    3679  15.330
    3680  14.348
    3681  14.561
    3682  15.714
    3683  15.498
    3684  14.489
    3685  16.464
    3686  16.062
    3687  15.457
    3688  13.584
    3689  14.807
    3690  14.935
    3691  14.150
    3692  12.633
    3693  13.961
    3694  15.252
    3695  15.226
    3696  13.722
    3697  13.014
    3698  15.731
    3699  15.340
    3700  14.897
    3701  14.563
    3702  14.227
    3703  14.223
    3704  14.416
    3705  14.079
    3706  14.465
    3707  14.840
    3708  15.860
    3709  14.744
    3710  13.760
    3711  13.749
    3712  14.641
    3713  14.736
    3714  15.397
    3715  16.268
    3716  16.156
    3717  16.020
    3718  16.370
    3719  14.037
    3720  14.290
    3721  15.073
    3722  14.984
    3723  12.503
    3724  15.071
    3725  13.489
    3726  14.911
    3727  15.918
    3728  16.378
    3729  14.584
    3730  14.528
    3731  16.286
    3732  13.964
    3733  14.085
    3734  15.967
    3735  14.764
    3736  14.481
    3737  14.750
    3738  15.645
    3739  15.696
    3740  15.573
    3741  13.493
    3742  15.596
    3743  15.920
    3744  15.582
    3745  15.304
    3746  15.464
    3747  14.181
    3748  14.142
    3749  14.890
    3750  14.496
    3751  12.810
    3752  17.069
    3753  16.310
    3754  15.936
    3755  16.098
    3756  14.981
    3757  16.507
    3758  15.205
    3759  15.358
    3760  15.971
    3761  15.252
    3762  15.623
    3763  16.221
    3764  16.727
    3765  16.034
    3766  16.566
    3767  17.445
    3768  16.639
    3769  16.631
    3770  16.423
    3771  16.448
    3772  16.399
    3773  16.516
    3774  16.026
    3775  16.767
    3776  16.840
    3777  15.778
    3778  15.754
    3779  16.108
    3780  16.042
    3781  16.429
    3782  15.770
    3783  12.362
    3784  12.728
    3785  14.267
    3786  15.536
    3787  13.539
    3788  15.755
    3789  14.641
    3790  17.480
    3791  16.217
    3792  13.104
    3793  13.767
    3794  14.924
    3795  15.092
    3796  14.742
    3797  14.542
    3798  15.142
    3799  15.636
    3800  15.283
    3801  14.741
    3802  15.278
    3803  14.803
    3804  14.185
    3805  14.149
    3806  12.968
    3807  12.512
    3808  14.023
    3809  12.811
    3810  14.347
    3811  15.254
    3812  15.686
    3813  15.459
    3814  14.486
    3815  10.432
    3816  14.991
    3817  14.821
    3818  14.935
    3819  14.735
    3820  13.678
    3821  14.591
    3822  15.091
    3823  16.199
    3824  15.418
    3825  15.319
    3826  15.707
    3827  14.326
    3828  14.776
    3829  14.444
    3830  13.570
    3831  14.417
    3832  14.353
    3833  15.371
    3834  11.334
    3835  15.062
    3836  13.591
    3837  15.133
    3838  15.796
    3839  16.081
    3840  14.418
    3841  13.848
    3842  12.981
    3843  15.702
    3844  13.630
    3845  13.629
    3846  13.799
    3847  14.675
    3848  13.675
    3849  14.648
    3850  13.131
    3851  13.268
    3852  16.125
    3853  15.883
    3854  15.342
    3855  14.490
    3856  14.005
    3857  15.078
    3858  15.427
    3859  14.142
    3860  15.937
    3861  16.766
    3862  15.028
    3863  14.726
    3864  14.792
    3865  14.348
    3866  16.241
    3867  15.524
    3868  16.044
    3869  15.588
    3870  15.755
    3871  14.793
    3872  12.861
    3873  15.207
    3874  16.173
    3875  15.226
    3876  15.312
    3877  15.736
    3878  12.578
    3879  13.651
    3880  15.493
    3881  14.341
    3882  14.513
    3883  13.056
    3884  12.488
    3885  12.154
    3886  14.764
    3887  13.267
    3888  12.715
    3889  12.849
    3890  10.599
    3891  12.627
    3892  13.029
    3893  12.413
    3894  14.047
    3895  15.015
    3896  13.414
    3897  13.770
    3898  13.207
    3899  12.445
    3900  13.348
    3901  13.003
    3902  15.377
    3903  14.547
    3904  12.691
    3905  13.390
    3906  13.672
    3907  13.802
    3908  14.454
    3909  12.434
    3910  13.767
    3911  13.074
    3912  12.318
    3913  12.995
    3914  12.566
    3915  13.308
    3916  13.405
    3917  14.352
    3918  12.717
    3919  13.195
    3920  14.467
    3921  13.010
    3922  13.598
    3923  13.266
    3924  12.891
    3925  13.799
    3926  15.651
    3927  15.073
    3928  13.281
    3929  13.246
    3930  13.484
    3931  12.889
    3932  13.065
    3933  13.707
    3934  13.139
    3935  12.702
    3936  13.042
    3937  13.046
    3938  14.735
    3939  13.665
    3940  14.315
    3941  15.077
    3942  14.944
    3943  12.728
    3944  13.981
    3945  13.015
    3946  12.698
    3947  13.663
    3948  13.380
    3949  13.156
    3950  13.920
    3951  14.811
    3952  14.252
    3953  13.969
    3954  13.013
    3955  12.812
    3956  13.258
    3957  14.081
    3958  13.405
    3959  13.916
    3960  12.085
    3961  13.144
    3962  13.264
    3963  13.080
    3964  13.188
    3965  13.139
    3966  13.582
    3967  11.989
    3968  14.025
    3969  14.127
    3970  13.659
    3971  13.789
    3972  15.469
    3973  13.190
    3974  13.830
    3975  14.795
    3976  14.380
    3977  13.120
    3978  14.235
    3979  13.509
    3980  13.785
    3981  13.512
    3982  13.354
    3983  14.838
    3984  13.057
    3985  12.882
    3986  12.998
    3987  12.873
    3988  13.194
    3989  12.760
    3990  12.657
    3991  12.867
    3992  14.832
    3993  13.739
    3994  12.799
    3995  12.505
    3996  12.996
    3997  12.870
    3998  13.805
    3999  12.804
    4000  13.045
    4001  13.449
    4002  12.913
    4003  12.882
    4004  13.210
    4005  12.441
    4006  13.059
    4007  13.485
    4008  14.655
    4009  13.805
    4010  13.649
    4011  14.153
    4012  13.366
    4013  12.885
    4014  13.981
    4015  15.495
    4016  15.682
    4017  14.784
    4018  13.499
    4019  12.945
    4020  14.876
    4021  13.135
    4022  13.498
    4023  13.098
    4024  13.394
    4025  13.438
    4026  12.846
    4027  13.125
    4028  11.620
    4029  12.878
    4030  12.982
    4031  11.944
    4032  12.515
    4033  12.765
    4034  12.161
    4035  14.087
    4036  15.013
    4037  13.195
    4038  12.177
    4039  11.464
    4040  14.963
    4041  12.560
    4042  13.207
    4043  12.853
    4044  13.268
    4045  12.695
    4046  13.389
    4047  14.157
    4048  13.571
    4049  12.048
    4050  14.258
    4051  14.938
    4052  13.799
    4053  15.722
    4054  15.351
    4055  14.459
    4056  13.318
    4057  15.086
    4058  13.317
    4059  14.494
    4060  13.789
    4061  13.682
    4062  14.645
    4063  12.771
    4064  13.794
    4065  13.344
    4066  14.509
    4067  14.005
    4068  14.064
    4069  13.830
    4070  12.726
    4071  13.920
    4072  12.718
    4073  15.964
    4074  13.456
    4075  13.510
    4076  13.054
    4077  13.024
    4078  13.473
    4079  13.581
    4080  13.992
    4081  12.938
    4082  12.480
    4083  13.110
    4084  13.768
    4085  12.599
    4086  13.462
    4087  13.346
    4088  13.720
    4089  15.419
    4090  12.713
    4091  12.738
    4092  14.031
    4093  12.942
    4094  13.144
    4095  14.168
    4096  12.880
    4097  12.620
    4098  11.729
    4099  12.967
    4100  11.708
    4101  12.840
    4102  11.271
    4103  11.729
    4104  11.997
    4105  11.312
    4106  12.436
    4107  12.577
    4108  10.171
    4109  11.154
    4110  14.562
    4111  13.395
    4112  13.055
    4113  13.572
    4114  14.655
    4115  14.118
    4116  15.046
    4117  13.832
    4118  12.756
    4119  12.222
    4120  14.490
    4121  14.638
    4122  14.035
    4123  13.844
    4124  13.641
    4125  12.585
    4126  14.808
    4127  12.168
    4128   8.230
    4129  13.138
    4130  14.947
    4131  15.635
    4132  12.275
    4133  11.337
    4134  11.103
    4135  12.285
    4136  10.481
    4137  11.870
    4138  13.809
    4139   7.464
    4140   7.886
    4141   8.243
    4142   9.049
    4143   7.902
    4144   9.875
    4145  12.954
    4146  14.680
    4147  12.024
    4148  12.001
    4149  14.855
    4150  15.710
    4151  13.154
    4152  14.341
    4153  15.891
    4154  14.430
    4155  16.163
    4156  16.081
    4157  12.479
    4158  10.714
    4159  13.355
    4160  12.421
    4161  13.087
    4162  13.024
    4163  14.535
    4164  15.057
    4165  11.584
    4166  10.570
    4167  13.438
    4168  11.867
    4169  11.950
    4170  12.989
    4171  11.596
    4172  12.951
    4173  12.479
    4174  13.469
    4175  12.815
    4176  13.090
    4177  12.628
    4178  13.679
    4179  13.525
    4180  14.102
    4181  11.834
    4182  12.625
    4183  13.118
    4184  13.680
    4185  13.597
    4186  12.182
    4187  11.936
    4188  12.934
    4189  12.836
    4190  10.903
    4191  10.132
    4192  13.225
    4193  12.116
    4194  11.956
    4195  12.017
    4196  12.440
    4197  12.883
    4198  15.275
    4199  10.116
    4200  12.309
    4201  12.503
    4202  13.380
    4203  13.164
    4204  11.027
    4205  10.669
    4206  14.008
    4207  12.490
    4208  11.136
    4209  12.987
    4210   9.264
    4211  12.422
    4212  11.351
    4213  11.980
    4214  12.391
    4215  12.767
    4216  13.009
    4217  13.462
    4218  12.438
    4219  11.594
    4220  11.630
    4221  12.959
    4222  13.129
    4223  12.782
    4224  12.352
    4225  10.415
    4226   9.018
    4227  11.284
    4228  11.923
    4229  12.162
    4230  11.268
    4231  12.576
    4232  12.140
    4233  13.317
    4234  12.974
    4235  11.991
    4236  10.184
    4237  10.351
    4238  10.338
    4239  12.197
    4240  12.127
    4241  10.571
    4242  12.445
    4243  13.477
    4244  14.210
    4245  10.992
    4246  13.533
    4247  14.753
    4248  14.033
    4249  14.539
    4250  14.131
    4251  12.911
    4252  16.489
    4253  14.441
    4254  14.588
    4255  13.105
    4256  14.817
    4257  13.833
    4258  14.595
    4259  14.832
    4260  13.907
    4261  13.146
    4262  12.706
    4263  14.579
    4264  17.979
    4265  14.304
    4266  13.917
    4267  14.912
    4268  13.148
    4269   9.566
    4270  16.018
    4271  11.908
    4272  12.885
    4273  12.491
    4274  13.887
    4275  13.997
    4276  15.003
    4277  14.543
    4278  14.368
    4279  13.891
    4280  14.064
    4281  13.942
    4282  14.286
    4283  14.012
    4284  13.637
    4285  16.592
    4286  12.499
    4287  11.349
    4288  11.534
    4289  10.533
    4290  11.319
    4291  10.806
    4292  11.188
    4293  11.604
    4294  11.212
    4295  11.693
    4296  11.455
    4297  10.901
    4298  11.217
    4299  11.280
    4300  11.104
    4301  13.857
    4302  13.563
    4303  13.857
    4304  13.283
    4305  12.563
    4306  12.719
    4307  13.983
    4308  13.139
    4309  11.808
    4310  11.149
    4311  11.058
    4312  11.995
    4313  13.160
    4314  11.773
    4315  11.900
    4316  12.959
    4317  12.291
    4318  12.108
    4319  12.290
    4320  12.183
    4321  12.202
    4322  12.465
    4323  13.841
    4324  14.086
    4325  14.582
    4326  12.085
    4327  12.323
    4328  13.048
    4329  11.970
    4330  12.537
    4331  12.273
    4332  12.632
    4333  12.623
    4334  12.490
    4335  10.984
    4336  11.283
    4337  11.929
    4338  11.156
    4339  11.084
    4340  10.824
    4341  11.051
    4342  11.841
    4343  10.919
    4344  11.044
    4345  11.481
    4346  11.266
    4347  10.817
    4348  11.164
    4349  11.216
    4350  11.187
    4351  10.920
    4352  11.357
    4353  11.598
    4354  12.094
    4355  11.684
    4356  11.609
    4357  11.713
    4358  11.745
    4359  15.179
    4360  14.899
    4361  14.049
    4362  13.524
    4363  14.018
    4364  14.134
    4365  14.360
    4366  14.543
    4367  14.348
    4368  14.251
    4369  14.190
    4370  15.543
    4371  14.677
    4372  14.868
    4373  14.627
    4374  15.768
    4375  13.995
    4376  16.560
    4377  14.236
    4378  14.093
    4379  14.008
    4380  13.734
    4381  13.629
    4382  15.227
    4383  14.886
    4384  14.774
    4385  14.237
    4386  13.619
    4387  15.070
    4388  14.852
    4389  14.789
    4390  14.325
    4391  13.292
    4392  13.931
    4393  14.725
    4394  14.223
    4395  13.680
    4396  14.055
    4397  15.022
    4398  14.649
    4399  13.303
    4400  12.757
    4401  15.944
    4402  15.389
    4403  15.040
    4404  15.046
    4405  14.714
    4406  13.837
    4407  13.906
    4408  14.197
    4409  15.238
    4410  15.211
    4411  13.965
    4412  13.797
    4413  14.634
    4414  16.380
    4415  13.576
    4416  14.079
    4417  14.621
    4418  13.300
    4419  13.016
    4420  13.894
    4421  14.180
    4422  14.169
    4423  12.981
    4424  14.019
    4425  15.073
    4426  13.679
    4427  13.604
    4428  14.606
    4429  14.427
    4430  14.709
    4431  15.675
    4432  14.571
    4433  14.599
    4434  14.866
    4435  13.978
    4436  14.419
    4437  14.902
    4438  13.126
    4439  14.744
    4440  14.380
    4441  14.671
    4442  14.089
    4443  14.737
    4444  13.889
    4445  14.219
    4446  14.505
    4447  13.673
    4448  13.967
    4449  14.477
    4450  14.033
    4451  14.256
    4452  13.928
    4453  13.674
    4454  13.994
    4455  14.422
    4456  13.248
    4457  14.475
    4458  14.607
    4459  13.854
    4460  13.004
    4461  14.528
    4462  14.892
    4463  14.329
    4464  13.960
    4465  13.438
    4466  13.821
    4467  13.399
    4468  13.612
    4469  12.731
    4470  13.262
    4471  13.945
    4472  14.323
    4473  13.373
    4474  13.445
    4475  13.806
    4476  14.034
    4477  13.056
    4478  13.484
    4479  12.900
    4480  13.264
    4481  13.684
    4482  13.498
    4483  14.284
    4484  12.976
    4485  13.371
    4486  13.966
    4487  13.908
    4488  13.006
    4489  12.965
    4490  13.170
    4491  13.999
    4492  14.292
    4493  13.114
    4494  13.270
    4495  13.362
    4496  14.409
    4497  14.493
    4498  13.912
    4499  14.325
    4500  14.359
    4501  14.563
    4502  14.521
    4503  14.518
    4504  15.017
    4505  14.075
    4506  13.424
    4507  13.657
    4508  13.481
    4509  14.076
    4510  13.629
    4511  12.730
    4512  13.999
    4513  13.492
    4514  13.471
    4515  13.851
    4516  14.080
    4517  14.001
    4518  14.450
    4519  14.428
    4520  14.067
    4521  13.931
    4522  13.833
    4523  14.056
    4524  13.911
    4525  13.781
    4526  13.874
    4527  13.720
    4528  14.147
    4529  13.697
    4530  14.052
    4531  13.875
    4532  13.586
    4533  13.872
    4534  13.362
    4535  13.562
    4536  13.021
    4537  14.274
    4538  14.375
    4539  14.297
    4540  13.418
    4541  12.956
    4542  12.664
    4543  14.409
    4544  13.221
    4545  13.201
    4546  14.341
    4547  13.794
    4548  14.676
    4549  14.173
    4550  12.995
    4551  13.537
    4552  14.751
    4553  13.802
    4554  12.524
    4555  13.569
    4556  13.477
    4557  14.672
    4558  15.159
    4559  13.657
    4560  13.365
    4561  14.947
    4562  14.260
    4563  14.196
    4564  15.030
    4565  14.261
    4566  14.940
    4567  14.769
    4568  13.802
    4569  14.810
    4570  13.391
    4571  14.679
    4572  15.127
    4573  15.562
    4574  13.790
    4575  15.292
    4576  16.254
    4577  16.371
    4578  13.276
    4579  16.818
    4580  12.884
    4581  15.949
    4582  16.288
    4583  15.888
    4584  15.395
    4585  16.540
    4586  17.131
    4587  16.265
    4588  13.323
    4589  15.309
    4590  14.727
    4591  17.080
    4592  16.800
    4593  16.392
    4594  15.401
    4595  15.125
    4596  12.547
    4597  12.653
    4598  13.529
    4599  11.708
    4600  13.596
    4601  13.274
    4602  12.871
    4603  13.194
    4604  12.729
    4605  15.208
    4606  14.499
    4607  13.273
    4608  13.991
    4609  14.226
    4610  12.297
    4611  12.782
    4612  10.688
    4613  11.058
    4614  10.817
    4615  11.574
    4616  11.180
    4617   9.958
    4618  10.871
    4619  11.746
    4620  12.220
    4621  11.551
    4622  11.432
    4623  11.967
    4624  12.520
    4625  13.681
    4626  11.934
    4627  13.410
    4628  11.971
    4629  14.277
    4630  14.051
    4631  11.264
    4632  14.858
    4633  13.909
    4634  14.107
    4635  11.626
    4636  13.075
    4637  14.386
    4638  12.399
    4639  14.329
    4640  11.462
    4641  12.575
    4642  13.437
    4643  13.717
    4644  13.702
    4645  13.644
    4646  11.431
    4647  11.721
    4648  11.173
    4649  12.423
    4650  11.491
    4651  12.390
    4652  12.295
    4653  12.408
    4654  11.974
    4655  10.905
    4656  11.582
    4657  10.689
    4658  11.073
    4659  11.810
    4660  12.532
    4661  12.022
    4662  11.629
    4663  10.795
    4664  11.335
    4665  11.943
    4666  11.635
    4667  11.713
    4668  12.813
    4669  12.591
    4670  12.296
    4671  11.175
    4672  10.104
    4673  10.465
    4674  11.455
    4675  12.849
    4676  10.387
    4677  10.605
    4678  10.694
    4679   9.608
    4680  13.161
    4681  15.356
    4682  15.409
    4683  13.989
    4684  13.536
    4685  13.624
    4686  13.512
    4687  14.368
    4688  14.872
    4689  16.027
    4690  11.831
    4691  12.232
    4692  11.067
    4693  12.010
    4694  11.068
    4695  14.111
    4696  13.857
    4697  13.400
    4698  14.418
    4699  13.847
    4700  12.145
    4701  11.482
    4702  13.793
    4703  10.475
    4704  13.273
    4705  14.421
    4706  13.453
    4707  14.447
    4708  13.170
    4709  13.698
    4710  13.515
    4711  14.504
    4712  14.791
    4713  13.979
    4714  14.643
    4715  12.352
    4716  14.322
    4717  12.118
    4718  14.575
    4719  13.300
    4720  14.164
    4721  15.548
    4722  14.730
    4723  15.101
    4724  14.495
    4725  16.673
    4726  15.855
    4727  11.796
    4728  13.076
    4729  14.788
    4730  14.361
    4731  13.252
    4732  13.066
    4733  13.153
    4734  13.342
    4735  13.585
    4736  14.306
    4737  16.102
    4738  15.426
    4739  16.589
    4740  16.294
    4741  15.611
    4742  15.208
    4743  14.846
    4744  13.467
    4745  16.623
    4746  14.136
    4747  16.857
    4748  16.411
    4749  13.111
    4750  12.949
    4751  12.083
    4752   8.809
    4753   9.519
    4754   9.695
    4755  12.120
    4756  11.500
    4757  13.160
    4758  13.687
    4759  13.699
    4760  11.027
    4761  12.980
    4762  14.310
    4763  13.717
    4764  12.155
    4765  12.857
    4766  12.393
    4767   9.701
    4768  13.799
    4769  12.634
    4770  12.221
    4771  11.576
    4772  13.790
    4773   8.122
    4774   7.598
    4775   7.355
    4776   6.782
    4777   8.374
    4778  11.228
    4779  14.731
    4780  13.670
    4781   9.434
    4782   9.883
    4783  13.557
    4784  12.582
    4785   8.165
    4786  10.034
    4787  11.461
    4788  12.111
    4789  13.010
    4790  11.915
    4791  11.203
    4792  13.638
    4793  13.836
    4794  11.705
    4795  11.004
    4796  12.237
    4797  15.313
    4798  14.086
    4799  16.316
    4800  15.982
    4801  16.002
    4802  14.505
    4803  13.102
    4804  14.307
    4805  14.920
    4806  12.913
    4807  13.036
    4808  13.641
    4809  14.629
    4810  13.468
    4811  14.182
    4812  14.309
    4813  13.963
    4814  13.591
    4815  13.517
    4816  14.486
    4817  15.068
    4818  13.727
    4819  12.524
    4820  13.891
    4821  14.207
    4822  13.694
    4823  11.659
    4824  12.190
    4825  12.297
    4826  12.035
    4827  13.657
    4828  14.137
    4829  12.863
    4830  13.972
    4831  14.902
    4832  13.768
    4833  14.158
    4834  14.052
    4835  14.376
    4836  14.071
    4837  14.498
    4838  14.513
    4839  13.005
    4840  14.696
    4841  16.099
    4842  14.904
    4843  14.525
    4844  13.742
    4845  14.231
    4846  14.168
    4847  16.572
    4848  13.745
    4849  14.354
    4850  12.148
    4851  13.944
    4852  13.619
    4853  13.717
    4854  13.024
    4855  15.914
    4856  13.303
    4857  12.095
    4858  11.223
    4859  12.604
    4860  12.349
    4861  14.976
    4862  14.039
    4863  15.070
    4864  11.848
    4865  14.820
    4866  15.168
    4867  13.070
    4868  12.021
    4869  13.113
    4870  12.506
    4871  14.130
    4872  14.191
    4873  14.993
    4874  14.480
    4875  14.357
    4876  13.730
    4877  14.533
    4878  14.706
    4879  13.773
    4880  13.064
    4881  14.934
    4882  13.198
    4883  14.721
    4884  13.219
    4885  14.304
    4886  14.278
    4887  15.140
    4888  14.107
    4889  13.954
    4890  16.228
    4891  12.661
    4892  12.748
    4893  11.651
    4894  10.199
    4895   9.506
    4896  12.555
    4897  12.839
    4898  12.316
    4899  13.130
    4900  14.887
    4901  16.716
    4902  12.968
    4903  12.574
    4904  10.471
    4905  11.409
    4906  11.510
    4907  12.561
    4908  12.362
    4909  13.803
    4910   9.137
    4911  14.400
    4912  12.389
    4913  14.608
    4914  16.955
    4915  13.497
    4916  13.633
    4917  12.493
    4918  10.811
    4919  12.209
    4920  12.565
    4921  13.960
    4922  14.820
    4923  13.902
    4924  11.816
    4925  11.599
    4926  11.400
    4927  12.402
    4928  14.097
    4929   9.758
    4930   8.542
    4931  13.037
    4932  12.557
    4933  11.382
    4934  12.212
    4935  12.585
    4936  13.428
    4937  13.987
    4938  12.700
    4939  13.770
    4940  14.052
    4941  13.937
    4942  14.771
    4943  14.892
    4944  12.401
    4945  12.538
    4946  13.864
    4947  14.143
    4948  13.606
    4949  15.099
    4950  14.830
    4951  12.302
    4952  11.830
    4953  12.798
    4954  11.898
    4955  14.339
    4956  13.970
    4957  15.153
    4958  17.780
    4959  16.724
    4960  14.110
    4961  13.039
    4962   8.888
    4963  10.528
    4964  15.183
    4965  13.084
    4966  14.680
    4967  14.164
    4968  12.499
    4969   8.476
    4970  14.773
    4971  14.917
    4972  14.711
    4973  15.620
    4974  15.861
    4975  16.983
    4976  18.186
    4977  12.508
    4978  13.563
    4979  13.742
    4980  15.499
    4981  17.270
    4982  12.564
    4983  13.494
    4984  12.709
    4985  13.068
    4986  13.503
    4987  14.152
    4988  14.706
    4989  13.050
    4990  12.519
    4991  11.354
    4992  11.013
    4993  14.763
    4994  14.226
    4995  13.848
    4996  15.412
    4997  10.947
    4998  11.567
    4999  13.567
    5000  13.360
    5001  13.596
    5002  15.378
    5003  14.692
    5004  14.337
    5005  14.220
    5006  13.188
    5007  11.379
    5008  15.153
    5009  14.105
    5010  15.156
    5011  13.434
    5012  13.248
    5013  12.986
    5014  14.393
    5015  14.351
    5016  13.943
    5017  13.909
    5018  13.146
    5019  14.688
    5020  14.062
    5021  13.815
    5022  15.248
    5023  15.100
    5024  14.958
    5025  15.666
    5026  15.520
    5027  16.285
    5028  15.756
    5029  13.693
    5030  13.251
    5031  12.385
    5032  12.683
    5033  12.486
    5034  15.145
    5035  13.746
    5036  13.575
    5037  14.949
    5038  15.404
    5039  14.112
    5040  14.847
    5041  14.351
    5042  14.251
    5043  14.226
    5044  15.045
    5045  15.274
    5046  15.873
    5047  14.757
    5048  15.164
    5049  14.754
    5050  14.436
    5051  13.803
    5052  12.702
    5053  12.344
    5054  11.168
    5055  12.809
    5056  14.144
    5057  13.689
    5058  12.859
    5059  12.136
    5060  12.923
    5061  11.614
    5062  11.274
    5063  13.129
    5064  12.659
    5065  11.856
    5066   9.813
    5067   9.575
    5068  11.550
    5069   9.891
    5070  11.169
    5071  10.813
    5072  10.928
    5073  10.175
    5074   9.756
    5075   9.603
    5076  12.207
    5077  10.655
    5078  15.944
    5079  15.914
    5080  16.183
    5081  15.494
    5082  15.940
    5083  16.453
    5084  16.541
    5085  14.537
    5086  15.323
    5087  15.849
    5088  14.136
    5089  15.954
    5090  16.291
    5091  15.608
    5092  15.597
    5093  15.609
    5094  15.680
    5095  16.659
    5096  16.641
    5097  17.277
    5098  16.463
    5099  16.472
    5100  15.442
    5101  16.462
    5102  13.168
    5103  14.794
    5104  13.510
    5105  15.488
    5106  14.969
    5107  14.826
    5108  15.966
    5109  15.793
    5110  15.115
    5111  15.279
    5112  16.144
    5113  15.195
    5114  15.891
    5115  15.937
    5116  15.441
    5117  15.616
    5118  15.993
    5119  15.928
    5120  15.882
    5121  15.671
    5122  16.094
    5123  15.957
    5124  15.286
    5125  16.176
    5126  17.309
    5127  16.228
    5128  15.620
    5129  15.323
    5130  15.905
    5131  14.801
    5132  14.334
    5133  13.799
    5134  13.858
    5135  13.975
    5136  14.959
    5137  13.041
    5138   9.361
    5139  10.514
    5140  10.058
    5141  10.841
    5142  10.875
    5143  10.514
    5144  10.162
    5145   8.160
    5146   8.574
    5147   9.869
    5148  10.064
    5149  10.022
    5150  10.608
    5151  10.379
    5152  10.242
    5153  10.883
    5154  11.050
    5155  10.284
    5156  10.330
    5157  10.887
    5158  11.145
    5159  10.179
    5160  10.119
    5161  14.765
    5162  12.522
    5163  14.649
    5164  10.315
    5165   9.546
    5166  10.423
    5167  10.354
    5168  11.408
    5169  10.161
    5170   9.791
    5171  10.816
    5172  10.408
    5173  10.388
    5174  10.101
    5175  10.228
    5176   9.877
    5177  10.370
    5178  10.730
    5179   9.484
    5180  10.871
    5181  10.843
    5182  11.062
    5183   9.721
    5184  11.110
    5185  10.417
    5186  11.302
    5187  11.852
    5188  10.975
    5189   9.823
    5190  10.888
    5191  10.518
    5192  10.318
    5193  10.638
    5194  10.657
    5195   9.248
    5196  10.473
    5197   9.681
    5198  15.383
    5199  11.534
    5200  14.121
    5201  15.116
    5202  11.206
    5203  10.418
    5204   9.975
    5205  10.058
    5206  10.473
    5207   9.541
    5208  10.200
    5209  10.244
    5210  12.462
    5211   9.867
    5212  10.583
    5213  10.591
    5214  10.240
    5215  10.340
    5216  10.317
    5217   8.635
    5218  10.155
    5219  10.617
    5220   9.692
    5221   9.198
    5222   9.469
    5223  11.939
    5224   9.972
    5225  10.618
    5226  10.638
    5227  10.799
    5228  10.490
    5229  11.106
    5230  11.115
    5231   9.784
    5232  10.361
    5233   9.658
    5234   8.459
    5235  10.568
    5236   9.823
    5237  10.443
    5238   9.755
    5239  10.906
    5240   9.977
    5241   9.799
    5242  11.405
    5243   9.751
    5244  10.383
    5245  10.208
    5246  11.277
    5247  10.815
    5248  10.458
    5249  10.261
    5250  10.981
    5251  10.872
    5252   9.472
    5253  10.006
    5254  10.766
    5255  10.669
    5256  10.062
    5257  11.335
    5258  11.021
    5259  10.082
    5260   9.615
    5261   9.465
    5262  10.451
    5263   9.650
    5264  10.108
    5265   9.692
    5266  10.595
    5267   9.722
    5268   9.812
    5269  10.466
    5270   9.735
    5271  10.111
    5272   9.300
    5273   9.189
    5274  10.344
    5275   9.488
    5276  10.250
    5277  10.360
    5278  10.399
    5279   9.762
    5280   9.947
    5281   9.964
    5282   9.834
    5283   9.329
    5284  10.461
    5285   9.542
    5286   9.632
    5287   9.839
    5288  10.274
    5289   9.929
    5290   9.407
    5291   9.716
    5292  10.293
    5293   9.802
    5294   9.259
    5295  11.121
    5296   9.732
    5297   9.998
    5298  11.123
    5299  10.596
    5300  10.227
    5301   9.954
    5302   9.944
    5303   9.717
    5304  10.925
    5305  10.166
    5306  10.364
    5307   9.125
    5308   9.550
    5309   9.638
    5310   9.896
    5311  10.553
    5312   9.575
    5313   9.586
    5314  10.825
    5315  10.347
    5316   9.599
    5317  11.068
    5318  10.932
    5319  10.769
    5320   9.991
    5321  10.459
    5322  10.356
    5323   9.383
    5324  10.126
    5325   9.537
    5326   9.652
    5327  10.189
    5328  10.980
    5329  10.133
    5330  10.699
    5331  10.125
    5332  10.000
    5333   8.444
    5334  10.335
    5335  10.428
    5336   9.771
    5337   9.588
    5338  10.754
    5339  10.333
    5340   8.672
    5341   9.813
    5342   8.785
    5343   9.658
    5344   9.950
    5345   9.416
    5346   9.392
    5347   9.829
    5348   9.435
    5349  10.031
    5350  11.960
    5351   9.841
    5352   9.857
    5353   9.897
    5354   9.365
    5355   9.629
    5356  10.378
    5357  10.126
    5358  10.583
    5359   9.181
    5360   9.292
    5361   9.161
    5362   9.690
    5363   9.593
    5364  10.219
    5365   9.754
    5366  11.018
    5367  10.043
    5368   9.973
    5369   9.723
    5370   9.703
    5371   9.829
    5372   9.290
    5373   9.957
    5374   9.911
    5375   9.024
    5376  10.342
    5377   9.314
    5378   9.672
    5379   9.956
    5380   9.789
    5381   9.478
    5382   9.965
    5383  10.255
    5384   8.812
    5385   9.588
    5386  10.291
    5387  10.009
    5388   9.511
    5389   9.864
    5390  10.658
    5391  10.575
    5392  10.272
    5393   9.927
    5394   9.475
    5395  12.064
    5396  11.183
    5397  10.959
    5398  10.018
    5399  10.493
    5400   9.813
    5401  11.202
    5402   9.010
    5403  10.160
    5404   9.001
    5405   9.830
    5406   8.430
    5407   8.550
    5408   8.970
    5409   9.355
    5410   9.480
    5411  10.906
    5412  10.136
    5413  10.292
    5414  10.405
    5415   9.512
    5416   9.841
    5417   9.650
    5418   9.793
