# Supplementary material for: Breakage of the oligomeric CaMKII hub by the regulatory segment of the kinase
Source: eLife. 2020 Sep 9;9:e57784. doi: 10.7554/eLife.57784 (PMC7538161; doi:10.7554/eLife.57784)
Supplement: Figure 5—source data 1. [file elife-57784-fig5-data1.zip › figure5_source_data/dodecamer_FH_backbone_dist_N416-T306.dat]

    1  21.031
    2  26.554
    3  24.084
    4  23.536
    5  23.983
    6  20.742
    7  20.126
    8  18.952
    9  22.193
   10  24.449
   11  24.698
   12  23.131
   13  22.206
   14  28.768
   15  23.039
   16  17.711
   17  18.320
   18  17.849
   19  18.611
   20  23.339
   21  23.378
   22  18.646
   23  17.011
   24  16.611
   25  17.705
   26  16.646
   27  20.703
   28  18.902
   29  16.879
   30  15.616
   31  14.749
   32  21.613
   33  21.613
   34  18.356
   35  17.663
   36  20.775
   37  17.408
   38  16.952
   39  18.633
   40  20.262
   41  19.485
   42  18.817
   43  21.695
   44  19.938
   45  18.739
   46  16.210
   47  17.151
   48  16.764
   49  16.090
   50  19.054
   51  17.554
   52  14.302
   53  18.962
   54  17.055
   55  20.987
   56  17.029
   57  16.365
   58  19.295
   59  21.090
   60  21.950
   61  17.852
   62  18.159
   63  23.168
   64  22.344
   65  19.270
   66  22.763
   67  15.975
   68  23.169
   69  18.960
   70  15.581
   71  19.043
   72  17.248
   73  21.562
   74  15.401
   75  16.506
   76  12.717
   77  14.323
   78  13.906
   79  27.954
   80  22.581
   81  18.914
   82  15.961
   83  19.833
   84  24.193
   85  21.685
   86  22.213
   87  22.817
   88  21.608
   89  21.489
   90  16.706
   91  18.521
   92  21.377
   93  22.434
   94  23.249
   95  21.303
   96  21.397
   97  22.165
   98  23.180
   99  19.092
  100  20.892
  101  18.613
  102  15.485
  103  18.884
  104  18.068
  105  17.721
  106  15.534
  107  14.627
  108  10.950
  109  14.172
  110  11.420
  111   9.125
  112  16.815
  113  11.120
  114  17.320
  115  12.109
  116  14.494
  117  15.976
  118  12.929
  119  12.142
  120  15.811
  121   7.805
  122   9.409
  123  13.773
  124  11.955
  125  16.397
  126  17.510
  127  15.321
  128  12.620
  129  16.220
  130   9.288
  131  14.032
  132  17.320
  133  15.229
  134  14.496
  135  12.873
  136  15.609
  137  14.665
  138  12.468
  139  16.986
  140  18.351
  141  18.111
  142  16.866
  143  15.465
  144  18.184
  145  17.757
  146  15.862
  147  13.630
  148  14.517
  149  11.126
  150  15.952
  151  14.103
  152   9.442
  153  15.192
  154  15.637
  155  16.251
  156  13.976
  157  15.554
  158  18.354
  159  13.544
  160  13.129
  161  17.845
  162  15.776
  163  12.113
  164  15.497
  165  16.558
  166  14.444
  167  10.847
  168  15.368
  169  11.234
  170  16.971
  171  13.505
  172  12.850
  173  10.874
  174  12.007
  175  12.389
  176  10.788
  177  15.729
  178  14.389
  179  13.504
  180  11.153
  181  13.755
  182  14.463
  183  12.674
  184  15.501
  185  17.461
  186  17.531
  187  16.995
  188  17.083
  189  16.045
  190  16.894
  191  17.790
  192  16.738
  193  16.813
  194  16.375
  195  13.165
  196  16.142
  197  16.305
  198  17.095
  199  16.899
  200  16.664
  201  15.649
  202  16.267
  203  16.615
  204  16.318
  205  16.455
  206  14.695
  207  17.009
  208  16.374
  209  15.862
  210  15.626
  211  16.659
  212  13.808
  213  11.814
  214  16.132
  215  16.299
  216  15.688
  217  15.365
  218  16.225
  219  16.187
  220  15.953
  221  16.407
  222  16.476
  223  16.676
  224  16.824
  225  13.302
  226  15.955
  227  16.310
  228  16.714
  229  16.557
  230  15.930
  231  16.298
  232  16.395
  233  16.961
  234  16.007
  235  16.729
  236  16.795
  237  13.365
  238  15.608
  239  17.316
  240  14.370
  241  12.014
  242  14.093
  243  13.416
  244  15.832
  245  17.394
  246  18.570
  247  14.208
  248  15.310
  249  15.491
  250  14.196
  251  13.115
  252  15.582
  253  15.317
  254  16.208
  255  16.257
  256  17.769
  257  14.232
  258  16.300
  259  17.461
  260  17.799
  261  18.366
  262  16.196
  263  18.865
  264  20.495
  265  14.855
  266  20.441
  267  20.364
  268  20.928
  269  21.254
  270  14.590
  271  20.523
  272  19.550
  273  21.043
  274  17.413
  275  15.309
  276  19.858
  277  15.836
  278  18.061
  279  19.863
  280  16.703
  281  19.273
  282  19.032
  283  20.119
  284  16.650
  285  20.065
  286  19.729
  287  20.486
  288  18.825
  289  17.919
  290  16.053
  291  17.074
  292  17.619
  293  19.675
  294  21.250
  295  21.243
  296  18.155
  297  20.249
  298  20.578
  299  19.989
  300  20.276
  301  20.086
  302  19.161
  303  16.630
  304  20.028
  305  20.211
  306  19.330
  307  19.258
  308  16.527
  309  19.264
  310  19.558
  311  17.570
  312  19.295
  313  19.161
  314  20.019
  315  19.594
  316  17.539
  317  17.662
  318  17.518
  319  18.695
  320  16.214
  321  18.242
  322  19.154
  323  18.844
  324  18.333
  325  18.682
  326  16.555
  327  17.390
  328  17.745
  329  18.369
  330  17.251
  331  20.137
  332  20.262
  333  19.246
  334  19.611
  335  20.767
  336  15.448
  337  18.465
  338  20.206
  339  21.198
  340  16.494
  341  19.583
  342  16.145
  343  16.541
  344  19.062
  345  17.263
  346  14.967
  347  19.685
  348  19.597
  349  18.697
  350  20.455
  351  19.128
  352  18.740
  353  18.560
  354  18.962
  355  17.776
  356  19.768
  357  16.940
  358  18.168
  359  19.718
  360  18.660
  361  20.904
  362  19.380
  363  15.988
  364  20.319
  365  18.492
  366  18.308
  367  20.726
  368  19.358
  369  20.811
  370  20.631
  371  17.681
  372  21.462
  373  16.731
  374  21.383
  375  20.507
  376  20.470
  377  15.567
  378  20.225
  379  20.433
  380  18.281
  381  19.658
  382  20.060
  383  16.328
  384  17.647
  385  17.726
  386  15.411
  387  17.820
  388  20.847
  389  16.828
  390  19.659
  391  19.575
  392  19.184
  393  18.751
  394  20.009
  395  18.374
  396  19.186
  397  19.351
  398  20.131
  399  18.244
  400  20.026
  401  19.043
  402  18.086
  403  19.594
  404  19.203
  405  19.615
  406  19.988
  407  21.076
  408  17.867
  409  19.505
  410  19.590
  411  20.333
  412  20.613
  413  20.080
  414  16.595
  415  21.481
  416  18.124
  417  17.590
  418  16.877
  419  15.981
  420  20.934
  421  21.335
  422  18.357
  423  20.650
  424  20.467
  425  20.174
  426  21.364
  427  20.995
  428  19.205
  429  21.626
  430  19.196
  431  20.465
  432  19.877
  433  18.722
  434  20.180
  435  18.867
  436  20.347
  437  19.410
  438  19.409
  439  17.120
  440  21.270
  441  15.662
  442  19.967
  443  16.919
  444  19.994
  445  20.603
  446  19.188
  447  17.292
  448  19.709
  449  19.975
  450  18.460
  451  17.368
  452  19.172
  453  18.682
  454  19.314
  455  19.115
  456  17.770
  457  14.694
  458  19.199
  459  12.520
  460  21.010
  461  19.428
  462  18.321
  463  19.456
  464  20.426
  465  15.789
  466  18.512
  467  18.011
  468  16.774
  469  13.833
  470  17.820
  471  18.361
  472  14.775
  473  15.068
  474  14.855
  475  17.133
  476  16.849
  477  18.259
  478  14.270
  479  15.188
  480  19.108
  481  16.360
  482  18.065
  483  17.394
  484  18.413
  485  19.070
  486  17.677
  487  16.812
  488  19.268
  489  16.302
  490  17.586
  491  17.824
  492  14.477
  493  12.676
  494  15.759
  495  12.444
  496  16.843
  497  12.875
  498  16.804
  499  14.544
  500  16.156
  501  16.952
  502  17.905
  503  12.519
  504  15.106
  505  15.175
  506  17.283
  507  17.322
  508  13.402
  509  16.961
  510  16.257
  511  15.873
  512  18.861
  513  14.787
  514  15.127
  515  17.212
  516  15.243
  517  15.066
  518  13.010
  519  13.370
  520  13.671
  521  14.026
  522  13.593
  523  13.548
  524  13.426
  525  13.299
  526  14.301
  527  14.099
  528  14.248
  529  16.285
  530  14.661
  531  13.846
  532  17.823
  533  15.276
  534  15.870
  535  17.635
  536  15.940
  537  17.814
  538  18.117
  539  12.741
  540  16.809
  541  17.766
  542  16.950
  543  18.015
  544  16.747
  545  16.428
  546  15.811
  547  15.762
  548  14.609
  549  16.100
  550  15.066
  551  12.209
  552  16.937
  553  15.648
  554  15.557
  555  18.870
  556  17.540
  557  14.002
  558  18.756
  559  17.962
  560  18.304
  561  18.884
  562  13.957
  563  16.292
  564  16.098
  565  12.245
  566  15.267
  567  14.359
  568  15.851
  569  10.539
  570  13.335
  571  16.016
  572  11.549
  573   8.822
  574  12.186
  575  11.497
  576  16.986
  577  11.190
  578   4.737
  579   9.200
  580   6.548
  581  13.542
  582  12.864
  583  10.359
  584  14.226
  585  14.011
  586  12.739
  587   9.359
  588  11.145
  589  12.551
  590  13.005
  591  12.095
  592  13.673
  593  14.281
  594  14.432
  595  14.414
  596  15.041
  597  15.542
  598  13.533
  599  14.802
  600  12.533
  601  13.706
  602  11.561
  603  13.923
  604  12.403
  605  13.679
  606  11.204
  607  14.981
  608  11.690
  609  12.110
  610  13.642
  611  10.459
  612  13.223
  613  12.054
  614  14.398
  615  12.832
  616  12.354
  617  10.359
  618   9.062
  619  12.662
  620  15.769
  621  16.966
  622  14.411
  623  15.007
  624  12.175
  625  12.750
  626  12.961
  627  11.172
  628  12.295
  629  12.454
  630  11.583
  631  13.019
  632  13.047
  633  13.858
  634  13.464
  635  10.409
  636  10.123
  637  12.088
  638  10.905
  639  11.422
  640  12.064
  641  14.232
  642  13.094
  643   7.063
  644  12.010
  645  10.737
  646   8.475
  647  10.487
  648  10.513
  649  10.132
  650  11.768
  651  11.456
  652   9.596
  653  10.681
  654  11.209
  655  11.791
  656  11.103
  657  13.040
  658   8.991
  659  13.648
  660  11.845
  661  11.668
  662  11.348
  663  10.812
  664  11.909
  665  12.096
  666  12.465
  667  13.107
  668  13.030
  669  12.803
  670  11.796
  671  10.581
  672  12.866
  673  11.193
  674  10.085
  675  10.518
  676  12.396
  677  12.309
  678  12.628
  679   9.756
  680  12.285
  681  11.754
  682  11.904
  683  11.131
  684  11.031
  685  10.493
  686  11.366
  687  10.192
  688  12.955
  689  10.432
  690  10.765
  691  12.412
  692   9.561
  693  13.139
  694  11.880
  695   8.794
  696  10.758
  697   9.158
  698   9.567
  699  10.661
  700   9.005
  701   9.463
  702   9.472
  703  10.223
  704  10.545
  705   8.783
  706   8.938
  707   8.455
  708   7.541
  709   8.581
  710   7.643
  711   7.859
  712   8.368
  713  10.534
  714  10.424
  715   9.134
  716   8.739
  717  11.828
  718  10.787
  719   7.602
  720   7.731
  721   7.654
  722   7.411
  723   8.729
  724   8.865
  725  12.323
  726   9.600
  727   9.677
  728   9.022
  729  12.495
  730  11.909
  731  13.254
  732   8.953
  733   9.226
  734  12.053
  735  10.425
  736   9.821
  737  10.650
  738   9.322
  739  11.367
  740   8.727
  741  13.214
  742  12.859
  743  14.131
  744  13.831
  745  10.153
  746  10.748
  747  10.490
  748   9.434
  749   9.042
  750   8.012
  751  11.687
  752  10.112
  753   9.132
  754  12.799
  755  12.647
  756  11.428
  757  11.724
  758  14.042
  759  10.993
  760  12.920
  761  12.406
  762  11.677
  763  14.177
  764  13.855
  765  11.924
  766  12.027
  767  10.267
  768  11.803
  769   8.343
  770  11.744
  771  10.206
  772   9.667
  773  10.322
  774  10.092
  775  10.154
  776   9.722
  777  12.491
  778   9.134
  779   9.458
  780   9.306
  781   9.406
  782  10.150
  783   9.883
  784  13.478
  785   9.608
  786  15.206
  787  10.470
  788   9.583
  789  11.845
  790   9.282
  791  10.060
  792   9.181
  793  10.503
  794  10.383
  795   9.585
  796  10.613
  797   9.662
  798   9.608
  799   9.819
  800  12.828
  801  10.327
  802   8.944
  803  10.557
  804  11.481
  805  12.246
  806  11.345
  807   9.300
  808  11.013
  809   9.830
  810  10.450
  811  11.477
  812  10.458
  813  11.839
  814  10.635
  815  10.556
  816  10.250
  817   9.485
  818  11.424
  819   9.105
  820  10.685
  821   9.122
  822   9.876
  823  10.960
  824   9.471
  825   9.921
  826  10.535
  827  12.071
  828  12.588
  829  11.371
  830   9.978
  831   9.538
  832   5.326
  833   5.319
  834   7.597
  835   8.820
  836   8.622
  837   7.673
  838   9.098
  839   8.828
  840   4.426
  841   6.080
  842   6.300
  843   5.598
  844   6.857
  845   5.536
  846  11.580
  847   9.259
  848   9.486
  849   9.970
  850  10.148
  851  11.469
  852  10.370
  853  10.882
  854   9.599
  855   9.970
  856  13.045
  857   9.529
  858   8.715
  859  10.016
  860  11.035
  861   8.360
  862  11.215
  863  10.952
  864  10.149
  865   5.945
  866   6.923
  867   7.638
  868   9.384
  869  10.641
  870   7.638
  871  11.146
  872   9.826
  873  14.037
  874   8.871
  875   9.588
  876  12.079
  877   8.056
  878   8.902
  879   9.175
  880  11.378
  881  10.985
  882   9.896
  883  10.339
  884   9.021
  885   6.660
  886   7.320
  887   8.138
  888   7.722
  889   7.895
  890   7.056
  891   5.608
  892   6.222
  893   8.990
  894   7.657
  895   5.801
  896   5.516
  897   7.126
  898   7.395
  899   7.646
  900   5.822
  901   7.550
  902   6.279
  903   6.371
  904   6.230
  905   8.092
  906   5.672
  907   7.156
  908   8.336
  909   9.915
  910  10.294
  911  12.993
  912  11.107
  913  12.338
  914  10.311
  915  10.911
  916   9.917
  917   9.866
  918   9.078
  919   9.324
  920  10.141
  921  12.702
  922  10.518
  923  11.108
  924  10.450
  925   9.827
  926  11.803
  927   9.094
  928  11.521
  929  10.705
  930  10.403
  931  11.911
  932  11.818
  933  12.519
  934  14.888
  935  11.908
  936   9.498
  937  16.333
  938  11.355
  939  13.525
  940  12.969
  941  13.794
  942  12.312
  943  12.158
  944  12.163
  945  12.512
  946  12.300
  947  12.844
  948  13.075
  949  11.093
  950  10.448
  951   8.821
  952  12.985
  953  12.773
  954  10.413
  955  10.636
  956  11.335
  957  10.739
  958  12.194
  959   9.546
  960  12.786
  961  13.186
  962   9.764
  963   9.373
  964  10.815
  965   6.642
  966   8.742
  967  12.299
  968   7.670
  969   9.669
  970  10.206
  971   8.360
  972   9.375
  973  12.062
  974   8.670
  975   9.546
  976   8.420
  977   7.740
  978   9.192
  979  10.286
  980   9.751
  981   9.674
  982   8.746
  983  13.584
  984  12.716
  985   9.615
  986  10.119
  987  11.317
  988   8.722
  989  13.253
  990  11.118
  991  12.811
  992  13.675
  993   9.630
  994  11.290
  995   9.356
  996  11.196
  997  12.537
  998  15.344
  999  10.351
 1000  11.010
 1001  12.784
 1002  10.746
 1003  10.943
 1004  12.267
 1005  12.297
 1006  10.136
 1007  11.267
 1008  14.164
 1009  11.363
 1010  14.200
 1011  13.317
 1012  11.778
 1013   9.993
 1014   8.709
 1015  11.684
 1016   9.698
 1017  10.391
 1018  12.073
 1019  10.016
 1020  11.301
 1021  12.257
 1022  14.369
 1023  13.868
 1024  15.214
 1025  12.506
 1026  10.406
 1027  11.998
 1028  12.786
 1029  13.961
 1030  12.927
 1031  11.027
 1032  12.909
 1033  13.016
 1034  12.527
 1035  13.337
 1036  12.756
 1037  14.102
 1038  14.123
 1039  15.207
 1040  14.291
 1041  13.317
 1042  11.948
 1043  12.149
 1044  14.832
 1045  12.494
 1046  14.282
 1047  13.527
 1048  13.909
 1049  13.782
 1050  14.151
 1051  13.914
 1052  13.365
 1053  12.663
 1054  13.927
 1055  10.558
 1056  12.969
 1057  12.941
 1058  13.523
 1059  13.970
 1060  12.367
 1061  12.689
 1062   8.832
 1063   9.021
 1064   9.984
 1065  11.077
 1066   8.527
 1067   9.377
 1068   9.669
 1069  10.636
 1070   9.696
 1071   9.868
 1072  12.547
 1073   9.082
 1074   9.939
 1075  11.388
 1076   8.710
 1077   8.774
 1078   9.223
 1079   8.985
 1080  12.361
 1081   9.345
 1082   8.787
 1083  10.922
 1084   9.402
 1085   9.426
 1086  10.513
 1087   9.664
 1088   9.291
 1089   9.034
 1090  11.393
 1091   8.844
 1092  11.823
 1093  12.055
 1094  10.986
 1095  11.484
 1096  10.442
 1097  10.621
 1098  13.360
 1099  11.263
 1100  10.395
 1101   8.836
 1102  10.810
 1103  11.724
 1104   9.096
 1105  10.336
 1106   9.197
 1107   9.773
 1108  10.503
 1109   9.953
 1110  10.825
 1111   7.016
 1112   8.063
 1113   8.292
 1114  10.004
 1115   7.323
 1116   9.067
 1117  10.394
 1118   9.185
 1119   8.346
 1120   8.513
 1121   9.831
 1122  11.426
 1123   8.991
 1124   8.963
 1125   9.678
 1126  12.769
 1127   7.477
 1128   9.570
 1129   9.506
 1130   8.592
 1131   9.293
 1132   9.110
 1133   8.773
 1134   8.718
 1135  10.198
 1136   8.777
 1137   9.176
 1138   9.891
 1139  10.220
 1140  10.015
 1141   9.713
 1142   8.978
 1143   9.757
 1144   9.215
 1145  11.075
 1146   8.308
 1147  10.065
 1148  10.841
 1149  10.371
 1150  10.417
 1151   8.694
 1152   6.071
 1153   6.557
 1154   5.441
 1155   8.881
 1156   7.475
 1157   7.178
 1158   8.035
 1159   6.583
 1160   7.094
 1161   8.702
 1162  13.725
 1163  15.721
 1164  12.266
 1165  11.916
 1166  11.316
 1167  12.413
 1168  11.512
 1169   8.533
 1170   7.373
 1171   8.107
 1172   9.646
 1173  10.232
 1174   7.017
 1175   6.745
 1176   6.818
 1177   5.884
 1178   9.975
 1179   6.443
 1180   7.245
 1181   7.171
 1182   7.022
 1183   5.960
 1184  10.459
 1185   6.053
 1186  10.166
 1187   8.078
 1188   6.186
 1189   6.175
 1190   7.617
 1191   7.054
 1192   8.973
 1193   8.265
 1194  12.117
 1195   8.386
 1196   7.641
 1197  12.846
 1198  10.112
 1199  10.995
 1200   9.296
 1201  19.178
 1202  13.529
 1203  14.407
 1204  15.241
 1205  12.043
 1206  11.911
 1207  12.694
 1208  19.336
 1209  12.200
 1210  14.155
 1211  13.029
 1212  13.735
 1213  14.571
 1214  16.139
 1215  13.577
 1216  12.141
 1217  10.438
 1218  11.033
 1219  11.578
 1220  11.773
 1221   8.674
 1222  11.716
 1223  11.291
 1224  10.832
 1225  15.318
 1226   6.343
 1227   2.917
 1228   3.757
 1229   2.710
 1230   3.030
 1231   3.607
 1232   2.843
 1233   2.822
 1234   3.019
 1235   3.350
 1236   3.509
 1237   3.297
 1238   2.889
 1239   2.846
 1240   3.048
 1241   3.079
 1242   3.149
 1243   2.995
 1244   2.948
 1245   2.925
 1246   3.035
 1247   3.024
 1248   2.813
 1249   3.081
 1250   3.098
 1251   3.967
 1252   7.173
 1253   3.659
 1254   4.706
 1255   3.622
 1256   5.063
 1257   5.628
 1258   5.096
 1259   4.611
 1260   5.389
 1261   5.197
 1262   4.418
 1263   4.863
 1264   4.374
 1265   4.923
 1266   4.116
 1267   3.924
 1268   4.568
 1269   3.670
 1270   4.427
 1271   3.627
 1272   4.436
 1273   3.720
 1274   4.090
 1275   3.732
 1276   4.327
 1277   7.001
 1278   2.943
 1279   4.342
 1280   3.916
 1281   4.707
 1282   4.601
 1283   3.992
 1284   3.771
 1285   3.625
 1286   3.134
 1287   3.319
 1288   3.895
 1289   4.555
 1290   3.624
 1291   4.599
 1292   3.162
 1293   3.398
 1294   3.535
 1295   8.679
 1296   4.066
 1297   5.795
 1298   3.497
 1299   4.712
 1300   3.566
 1301   2.880
 1302   4.699
 1303   3.853
 1304   3.908
 1305   3.757
 1306   4.274
 1307   3.543
 1308   3.113
 1309   4.512
 1310   4.059
 1311   4.335
 1312   4.592
 1313   3.866
 1314   4.674
 1315   4.705
 1316   4.146
 1317   6.668
 1318   5.783
 1319   4.756
 1320   4.328
 1321   5.034
 1322   4.424
 1323   5.067
 1324   4.302
 1325   4.466
 1326   5.517
 1327   4.474
 1328   4.295
 1329   4.882
 1330   3.912
 1331   4.272
 1332   5.967
 1333   6.838
 1334   4.315
 1335   3.567
 1336   4.773
 1337   4.717
 1338   4.793
 1339   4.044
 1340   3.492
 1341   4.308
 1342   4.841
 1343   4.813
 1344   4.168
 1345   3.635
 1346   4.473
 1347   4.383
 1348   3.624
 1349   3.917
 1350   4.338
 1351   3.927
 1352   3.308
 1353   3.680
 1354   3.079
 1355   2.883
 1356   4.420
 1357   4.446
 1358   3.622
 1359   4.661
 1360   3.878
 1361   4.732
 1362   4.200
 1363   3.192
 1364   3.098
 1365   2.792
 1366   2.970
 1367   4.507
 1368   2.606
 1369   3.822
 1370   2.924
 1371   2.776
 1372   5.066
 1373   3.079
 1374   3.657
 1375   4.036
 1376   3.190
 1377   2.909
 1378   3.960
 1379   3.853
 1380   4.104
 1381   4.512
 1382   3.652
 1383   3.060
 1384   3.058
 1385   2.865
 1386   3.530
 1387   3.765
 1388   4.323
 1389   2.987
 1390   3.021
 1391   4.522
 1392   4.601
 1393   2.980
 1394   2.905
 1395   2.831
 1396   2.733
 1397   3.057
 1398   2.773
 1399   3.283
 1400   2.817
 1401   2.780
 1402   2.889
 1403   3.007
 1404   2.787
 1405   2.833
 1406   3.086
 1407   2.784
 1408   3.036
 1409   3.284
 1410   2.803
 1411   2.730
 1412   3.566
 1413   2.785
 1414   3.006
 1415   2.938
 1416   2.895
 1417   2.783
 1418   2.707
 1419   2.793
 1420   3.180
 1421   2.914
 1422   2.954
 1423   3.225
 1424   2.686
 1425   3.021
 1426   3.009
 1427   2.833
 1428   2.778
 1429   2.890
 1430   2.954
 1431   2.879
 1432   2.942
 1433   3.218
 1434   2.680
 1435   2.911
 1436   2.742
 1437   2.843
 1438   2.607
 1439   2.876
 1440   2.779
 1441   2.794
 1442   2.966
 1443   2.957
 1444   3.103
 1445   3.176
 1446   2.982
 1447   2.943
 1448   3.031
 1449   3.441
 1450   2.995
 1451   2.736
 1452   3.085
 1453   2.896
 1454   3.162
 1455   2.680
 1456   2.917
 1457   2.730
 1458   3.892
 1459   2.826
 1460   2.963
 1461   2.754
 1462   2.938
 1463   2.852
 1464   2.785
 1465   2.658
 1466   3.496
 1467   2.754
 1468   2.856
 1469   2.888
 1470   2.952
 1471   2.873
 1472   2.697
 1473   2.965
 1474   2.961
 1475   2.665
 1476   3.005
 1477   2.878
 1478   3.044
 1479   3.448
 1480   2.842
 1481   2.956
 1482   2.677
 1483   2.952
 1484   2.716
 1485   2.713
 1486   2.740
 1487   2.883
 1488   2.854
 1489   2.659
 1490   2.723
 1491   2.993
 1492   2.903
 1493   3.053
 1494   3.154
 1495   2.739
 1496   2.727
 1497   2.898
 1498   2.964
 1499   2.786
 1500   2.957
 1501   2.822
 1502   2.855
 1503   2.913
 1504   2.866
 1505   3.091
 1506   3.619
 1507   2.766
 1508   3.175
 1509   2.691
 1510   3.146
 1511   3.003
 1512   2.800
 1513   2.861
 1514   3.081
 1515   2.855
 1516   3.022
 1517   3.050
 1518   3.072
 1519   2.687
 1520   3.013
 1521   3.202
 1522   2.757
 1523   2.836
 1524   3.450
 1525   3.093
 1526   2.583
 1527   2.894
 1528   3.187
 1529   2.719
 1530   2.937
 1531   2.976
 1532   3.306
 1533   3.016
 1534   2.883
 1535   2.882
 1536   2.738
 1537   2.801
 1538   2.740
 1539   2.832
 1540   2.751
 1541   3.095
 1542   2.772
 1543   2.796
 1544   2.752
 1545   2.754
 1546   2.678
 1547   2.770
 1548   3.184
 1549   2.745
 1550   2.798
 1551   3.063
 1552   2.868
 1553   3.167
 1554   2.715
 1555   2.793
 1556   3.067
 1557   2.808
 1558   2.854
 1559   2.917
 1560   2.784
 1561   2.729
 1562   3.267
 1563   2.855
 1564   2.824
 1565   3.018
 1566   2.662
 1567   3.188
 1568   2.934
 1569   3.044
 1570   2.810
 1571   2.854
 1572   2.743
 1573   2.832
 1574   2.647
 1575   2.735
 1576   2.688
 1577   3.010
 1578   2.890
 1579   2.644
 1580   2.789
 1581   2.792
 1582   2.988
 1583   2.967
 1584   3.047
 1585   2.837
 1586   2.880
 1587   2.932
 1588   2.944
 1589   2.900
 1590   2.749
 1591   2.839
 1592   3.074
 1593   2.931
 1594   2.782
 1595   3.106
 1596   3.132
 1597   2.964
 1598   2.737
 1599   3.426
 1600   2.951
 1601   2.788
 1602   2.647
 1603   2.786
 1604   2.907
 1605   2.838
 1606   3.203
 1607   2.924
 1608   2.892
 1609   2.920
 1610   2.746
 1611   2.983
 1612   2.809
 1613   2.788
 1614   2.945
 1615   2.982
 1616   3.061
 1617   2.877
 1618   2.783
 1619   3.159
 1620   2.993
 1621   2.852
 1622   2.764
 1623   2.766
 1624   3.051
 1625   2.843
 1626   2.757
 1627   3.060
 1628   2.646
 1629   3.154
 1630   3.003
 1631   3.103
 1632   3.022
 1633   3.207
 1634   2.687
 1635   2.887
 1636   2.962
 1637   3.033
 1638   2.801
 1639   2.904
 1640   2.828
 1641   2.805
 1642   2.801
 1643   2.803
 1644   3.088
 1645   2.862
 1646   2.761
 1647   3.116
 1648   2.823
 1649   3.278
 1650   2.671
 1651   3.551
 1652   2.789
 1653   2.778
 1654   2.917
 1655   2.867
 1656   2.843
 1657   3.027
 1658   2.973
 1659   2.938
 1660   2.912
 1661   2.708
 1662   2.843
 1663   2.759
 1664   2.885
 1665   2.820
 1666   2.724
 1667   2.811
 1668   2.764
 1669   2.907
 1670   3.044
 1671   2.846
 1672   2.921
 1673   2.834
 1674   2.860
 1675   2.905
 1676   2.907
 1677   3.029
 1678   3.119
 1679   2.779
 1680   2.999
 1681   2.863
 1682   2.786
 1683   3.378
 1684   3.051
 1685   3.048
 1686   2.943
 1687   2.721
 1688   3.040
 1689   3.022
 1690   3.026
 1691   2.838
 1692   2.860
 1693   3.019
 1694   2.870
 1695   3.118
 1696   2.868
 1697   2.759
 1698   2.783
 1699   2.853
 1700   3.106
 1701   2.977
 1702   2.879
 1703   3.035
 1704   2.649
 1705   2.771
 1706   2.797
 1707   2.981
 1708   2.698
 1709   3.002
 1710   3.064
 1711   2.686
 1712   2.804
 1713   2.647
 1714   3.024
 1715   2.887
 1716   2.949
 1717   3.031
 1718   3.141
 1719   2.785
 1720   3.144
 1721   2.847
 1722   2.764
 1723   2.792
 1724   2.764
 1725   2.697
 1726   3.221
 1727   5.345
 1728   2.780
 1729   2.974
 1730   2.623
 1731   3.688
 1732   2.862
 1733   3.045
 1734   3.213
 1735   5.298
 1736   3.223
 1737   2.983
 1738   5.003
 1739   4.099
 1740   5.129
 1741   4.970
 1742   4.897
 1743   2.809
 1744   4.615
 1745   3.538
 1746   2.935
 1747   2.926
 1748   3.223
 1749   2.947
 1750   3.010
 1751   3.256
 1752   2.960
 1753   3.271
 1754   2.819
 1755   5.948
 1756   5.885
 1757   5.651
 1758   6.719
 1759   3.315
 1760   3.103
 1761   3.531
 1762   6.584
 1763   4.246
 1764   4.773
 1765   4.781
 1766   6.440
 1767   7.135
 1768   4.751
 1769   4.183
 1770   4.682
 1771   4.499
 1772   5.298
 1773   6.800
 1774   4.525
 1775   4.436
 1776   6.060
 1777   8.429
 1778   6.031
 1779   8.740
 1780   9.849
 1781   4.860
 1782   5.774
 1783   4.667
 1784   4.728
 1785   7.245
 1786   4.297
 1787   4.471
 1788   4.758
 1789   5.165
 1790   5.140
 1791   5.199
 1792   4.492
 1793   4.952
 1794   7.585
 1795   5.084
 1796   4.813
 1797   4.891
 1798   6.643
 1799   4.871
 1800   3.999
 1801   4.272
 1802   4.764
 1803   4.511
 1804   4.917
 1805   5.094
 1806   5.685
 1807   5.615
 1808   4.428
 1809   6.063
 1810   5.561
 1811   5.684
 1812   4.207
 1813   5.028
 1814   5.027
 1815   4.389
 1816   4.817
 1817   5.188
 1818   6.012
 1819   5.468
 1820   4.392
 1821   4.732
 1822   5.211
 1823   4.384
 1824   5.506
 1825   4.785
 1826   4.517
 1827   7.077
 1828   4.707
 1829   4.903
 1830   6.127
 1831   4.625
 1832   4.578
 1833   5.282
 1834   5.056
 1835   5.378
 1836   5.034
 1837   6.517
 1838   6.531
 1839   4.463
 1840   5.566
 1841   4.897
 1842   5.708
 1843   5.127
 1844   4.970
 1845   7.443
 1846   4.809
 1847   5.174
 1848   5.550
 1849   4.956
 1850   4.335
 1851   6.995
 1852   4.864
 1853   4.995
 1854   4.977
 1855   7.004
 1856   4.997
 1857   5.098
 1858   4.672
 1859   5.858
 1860   5.932
 1861   7.223
 1862   5.279
 1863   4.613
 1864   3.826
 1865   6.762
 1866   7.458
 1867   7.051
 1868   4.569
 1869   6.611
 1870   3.984
 1871   4.621
 1872   4.569
 1873   6.330
 1874   5.542
 1875   6.620
 1876   4.440
 1877   4.920
 1878   4.651
 1879   4.499
 1880   4.473
 1881   4.756
 1882   4.516
 1883   4.399
 1884   4.405
 1885   4.905
 1886   7.077
 1887   4.578
 1888   5.152
 1889   4.807
 1890   4.393
 1891   4.773
 1892   4.836
 1893   5.270
 1894   4.072
 1895   4.469
 1896   6.265
 1897   5.823
 1898   5.113
 1899   4.658
 1900   5.569
 1901   5.278
 1902   5.653
 1903   4.318
 1904   5.650
 1905   4.554
 1906   4.448
 1907   4.396
 1908   4.544
 1909   3.787
 1910   5.071
 1911   4.094
 1912   4.330
 1913   3.918
 1914   4.479
 1915   3.912
 1916   4.605
 1917   3.483
 1918   2.969
 1919   4.940
 1920   4.704
 1921   4.851
 1922   4.415
 1923   4.577
 1924   4.718
 1925   5.285
 1926   4.074
 1927   4.100
 1928   4.092
 1929   4.645
 1930   4.816
 1931   4.082
 1932   3.906
 1933   4.781
 1934   4.565
 1935   4.353
 1936   5.263
 1937   5.771
 1938   6.044
 1939   6.604
 1940   4.929
 1941   5.875
 1942   6.052
 1943   6.002
 1944   6.321
 1945   4.606
 1946   4.091
 1947   4.784
 1948   4.895
 1949   3.992
 1950   5.726
 1951   4.536
 1952   6.017
 1953   5.191
 1954   4.939
 1955   4.651
 1956   5.183
 1957   4.566
 1958   3.777
 1959   4.384
 1960   7.016
 1961   6.028
 1962   4.873
 1963   5.963
 1964   6.948
 1965   6.032
 1966   4.604
 1967   3.691
 1968   4.790
 1969   7.330
 1970   4.555
 1971   6.448
 1972   5.434
 1973   3.901
 1974   5.806
 1975   3.324
 1976   4.496
 1977   4.514
 1978   5.043
 1979   4.667
 1980   4.958
 1981   5.156
 1982   4.439
 1983   4.921
 1984   6.266
 1985   3.831
 1986   3.301
 1987   3.202
 1988   5.494
 1989   3.547
 1990   4.344
 1991   2.824
 1992   2.761
 1993   2.916
 1994   2.896
 1995   3.363
 1996   3.076
 1997   3.271
 1998   2.845
 1999   2.887
 2000   3.471
 2001   3.544
 2002   4.456
 2003   5.060
 2004   2.783
 2005   3.132
 2006   6.883
 2007   4.179
 2008   3.934
 2009   4.530
 2010   4.699
 2011   4.792
 2012   4.241
 2013   4.943
 2014   4.717
 2015   4.511
 2016   4.488
 2017   4.851
 2018   4.441
 2019   4.480
 2020   4.232
 2021   5.072
 2022   4.721
 2023   3.146
 2024   5.320
 2025   3.234
 2026   3.507
 2027   3.623
 2028   4.673
 2029   5.506
 2030   5.059
 2031   4.930
 2032   4.652
 2033   5.175
 2034   4.488
 2035   4.819
 2036   5.136
 2037   4.853
 2038   4.261
 2039   5.835
 2040   4.175
 2041   3.996
 2042   4.993
 2043   4.592
 2044   4.215
 2045   4.254
 2046   3.613
 2047   3.265
 2048   4.717
 2049   4.664
 2050   4.825
 2051   5.086
 2052   4.675
 2053   4.641
 2054   4.239
 2055   4.697
 2056   3.017
 2057   4.470
 2058   3.375
 2059   2.944
 2060   2.953
 2061   4.663
 2062   5.072
 2063   4.428
 2064   4.770
 2065   4.844
 2066   5.174
 2067   4.063
 2068   4.415
 2069   5.416
 2070   4.858
 2071   4.118
 2072   4.004
 2073   3.579
 2074   4.327
 2075   5.003
 2076   4.345
 2077   4.634
 2078   6.644
 2079   4.393
 2080   3.691
 2081   5.169
 2082   5.274
 2083   3.280
 2084   4.416
 2085   5.396
 2086   4.778
 2087   3.844
 2088   4.636
 2089   4.189
 2090   4.536
 2091   4.461
 2092   4.183
 2093   4.358
 2094   3.957
 2095   3.710
 2096   4.799
 2097   3.440
 2098   4.070
 2099   4.536
 2100   4.559
 2101   2.855
 2102   3.230
 2103   5.018
 2104   5.834
 2105   6.008
 2106   4.742
 2107   3.971
 2108   3.218
 2109   2.773
 2110   3.303
 2111   5.745
 2112   5.918
 2113   2.858
 2114   4.707
 2115   4.848
 2116   4.545
 2117   5.949
 2118   5.177
 2119   6.163
 2120   3.988
 2121   4.346
 2122   3.489
 2123   4.092
 2124   4.950
 2125   4.318
 2126   4.980
 2127   4.410
 2128   4.032
 2129   4.578
 2130   4.343
 2131   3.466
 2132   4.256
 2133   3.837
 2134   5.089
 2135   4.764
 2136   4.415
 2137   4.382
 2138   5.673
 2139   4.637
 2140   4.637
 2141   5.435
 2142   4.787
 2143   5.084
 2144   4.113
 2145   5.100
 2146   5.199
 2147   4.428
 2148   5.431
 2149   7.124
 2150   4.477
 2151   4.741
 2152   6.584
 2153   6.698
 2154   6.492
 2155   7.130
 2156   4.588
 2157   4.374
 2158   6.791
 2159   6.420
 2160   6.626
 2161   6.163
 2162   6.397
 2163   5.737
 2164   6.476
 2165   4.294
 2166   4.779
 2167   4.594
 2168   5.259
 2169   4.778
 2170   6.135
 2171   6.716
 2172   4.158
 2173   4.354
 2174   4.661
 2175   5.914
 2176   4.707
 2177   4.949
 2178   5.467
 2179   5.446
 2180   6.964
 2181   6.615
 2182   5.874
 2183   5.352
 2184   6.554
 2185   6.308
 2186   6.912
 2187   5.001
 2188   4.159
 2189   4.788
 2190   6.390
 2191   7.270
 2192   5.947
 2193   3.892
 2194   3.890
 2195   5.313
 2196   4.464
 2197   4.333
 2198   4.454
 2199   4.281
 2200   7.033
 2201   5.308
 2202   4.870
 2203   6.399
 2204   5.701
 2205   5.715
 2206   4.486
 2207   5.048
 2208   4.916
 2209   4.341
 2210   4.677
 2211   4.026
 2212   7.927
 2213   4.567
 2214   4.378
 2215   6.677
 2216   5.452
 2217   4.829
 2218   4.056
 2219   5.811
 2220   5.104
 2221   5.723
 2222   6.859
 2223   7.366
 2224   4.475
 2225   3.966
 2226   5.532
 2227   4.583
 2228   4.464
 2229   4.420
 2230   4.191
 2231   4.386
 2232   4.780
 2233   4.297
 2234   4.432
 2235   4.527
 2236   4.386
 2237   4.333
 2238   4.675
 2239   4.690
 2240   7.331
 2241   4.205
 2242   4.733
 2243   8.153
 2244   4.932
 2245   4.733
 2246   4.665
 2247   4.292
 2248   4.288
 2249   4.180
 2250   5.069
 2251   5.310
 2252   5.192
 2253   4.979
 2254   4.869
 2255   5.080
 2256   4.699
 2257   5.373
 2258   4.261
 2259   4.881
 2260   4.855
 2261   3.762
 2262   5.056
 2263   4.256
 2264   4.597
 2265   7.674
 2266   6.811
 2267   7.827
 2268   5.323
 2269   6.306
 2270   7.499
 2271   6.831
 2272   6.567
 2273   7.245
 2274   8.403
 2275  10.921
 2276  10.746
 2277  10.681
 2278   9.908
 2279   9.650
 2280   9.688
 2281   5.182
 2282   5.207
 2283   5.539
 2284   4.368
 2285   4.726
 2286   5.357
 2287   4.560
 2288   4.313
 2289   4.587
 2290   6.979
 2291   4.460
 2292   4.661
 2293   6.464
 2294   7.226
 2295   5.482
 2296   4.931
 2297   5.229
 2298   4.328
 2299   4.763
 2300   3.330
 2301   4.251
 2302   4.578
 2303   3.966
 2304   4.771
 2305   5.135
 2306   4.980
 2307   5.180
 2308   3.798
 2309   4.142
 2310   3.565
 2311   3.264
 2312   3.486
 2313   4.312
 2314   4.893
 2315   4.821
 2316   6.058
 2317   4.252
 2318   5.262
 2319   4.604
 2320   3.541
 2321   7.570
 2322   5.692
 2323   3.233
 2324   3.126
 2325   4.352
 2326   4.639
 2327   5.460
 2328   5.441
 2329   4.848
 2330  10.913
 2331   6.844
 2332   6.765
 2333   8.646
 2334  10.691
 2335  10.755
 2336  11.310
 2337  10.808
 2338   9.648
 2339  11.659
 2340  11.656
 2341   7.863
 2342  12.493
 2343   8.924
 2344   6.775
 2345   7.275
 2346   6.751
 2347   7.146
 2348  10.548
 2349   8.021
 2350   7.444
 2351   9.913
 2352   9.657
 2353   6.778
 2354   8.842
 2355   8.637
 2356   5.588
 2357   4.132
 2358   8.690
 2359   7.710
 2360   4.785
 2361   5.210
 2362   4.634
 2363   4.739
 2364   5.171
 2365   5.483
 2366   8.688
 2367   4.989
 2368   5.757
 2369   4.787
 2370   5.414
 2371   5.038
 2372   5.575
 2373   7.269
 2374   5.004
 2375   5.673
 2376   5.678
 2377   4.940
 2378  10.757
 2379   5.548
 2380  10.180
 2381   6.284
 2382   6.420
 2383   5.985
 2384   5.799
 2385   9.538
 2386   9.086
 2387  10.571
 2388   5.985
 2389   6.904
 2390   8.879
 2391   8.433
 2392   6.014
 2393   5.251
 2394   4.294
 2395   3.997
 2396   3.463
 2397   3.701
 2398   4.216
 2399   3.542
 2400   3.601
 2401   2.909
 2402   3.091
 2403   3.156
 2404   2.760
 2405   2.860
 2406   2.867
 2407   2.970
 2408   4.580
 2409   4.198
 2410   4.074
 2411   6.572
 2412   3.459
 2413   3.604
 2414   3.959
 2415   4.448
 2416   3.966
 2417   3.148
 2418   3.284
 2419   3.080
 2420   3.817
 2421   3.758
 2422   4.245
 2423   3.493
 2424   3.410
 2425   3.296
 2426   3.683
 2427   4.806
 2428   3.983
 2429   4.142
 2430   4.900
 2431   3.266
 2432   3.606
 2433   3.567
 2434   4.130
 2435   3.429
 2436   3.008
 2437   2.841
 2438   2.879
 2439   2.828
 2440   3.147
 2441   3.214
 2442   3.225
 2443   3.514
 2444   3.015
 2445   2.842
 2446   3.538
 2447   3.699
 2448   2.951
 2449   2.850
 2450   2.710
 2451   3.198
 2452   2.641
 2453   3.064
 2454   2.775
 2455   3.346
 2456   5.042
 2457   2.968
 2458   3.173
 2459   2.979
 2460   2.899
 2461   2.956
 2462   3.340
 2463   3.284
 2464   2.808
 2465   3.070
 2466   2.703
 2467   2.817
 2468   2.678
 2469   2.860
 2470   3.733
 2471   4.047
 2472   2.878
 2473   2.737
 2474   3.028
 2475   3.142
 2476   3.155
 2477   3.311
 2478   2.942
 2479   3.296
 2480   2.919
 2481   3.794
 2482   3.768
 2483   4.688
 2484   3.019
 2485   5.243
 2486   4.164
 2487   5.002
 2488   4.601
 2489   2.850
 2490   4.134
 2491   4.284
 2492   4.147
 2493   4.433
 2494   4.646
 2495   4.002
 2496   4.149
 2497   4.421
 2498   4.336
 2499   3.749
 2500   3.765
 2501   4.316
 2502   4.167
 2503   3.672
 2504   4.542
 2505   4.067
 2506   4.884
 2507   4.344
 2508   4.693
 2509   5.404
 2510   4.975
 2511   4.261
 2512   4.501
 2513   4.915
 2514   4.734
 2515   4.897
 2516   4.822
 2517   6.417
 2518   4.764
 2519   4.923
 2520   5.198
 2521   4.748
 2522   4.804
 2523   4.539
 2524   5.335
 2525   4.927
 2526   4.496
 2527   5.270
 2528   5.410
 2529   4.131
 2530   3.833
 2531   6.893
 2532   4.624
 2533   4.652
 2534   4.416
 2535   4.590
 2536   5.152
 2537   3.761
 2538   5.839
 2539   5.201
 2540   4.485
 2541   4.245
 2542   4.250
 2543   6.420
 2544   6.041
 2545   7.297
 2546   6.909
 2547   5.430
 2548   2.714
 2549   5.620
 2550   2.955
 2551   3.044
 2552   3.032
 2553   3.484
 2554   3.950
 2555   6.135
 2556   5.418
 2557   2.961
 2558   3.059
 2559   3.023
 2560   2.913
 2561   4.581
 2562   3.814
 2563   3.987
 2564   6.269
 2565   4.525
 2566   2.896
 2567   2.742
 2568   3.106
 2569   3.244
 2570   3.959
 2571   2.907
 2572   3.321
 2573   4.497
 2574   3.526
 2575   2.942
 2576   4.252
 2577   4.546
 2578   4.317
 2579   5.133
 2580   4.169
 2581   3.904
 2582   4.353
 2583   4.525
 2584   4.324
 2585   4.642
 2586   4.958
 2587   4.117
 2588   4.808
 2589   5.148
 2590   5.014
 2591   4.624
 2592   5.509
 2593   3.852
 2594   5.984
 2595   7.768
 2596   6.804
 2597   5.557
 2598   4.459
 2599   6.239
 2600   4.792
 2601   5.865
 2602   5.593
 2603   5.429
 2604   5.059
 2605   8.639
 2606   5.841
 2607   6.402
 2608   5.537
 2609   5.040
 2610   4.405
 2611   5.012
 2612   4.387
 2613   7.078
 2614   7.258
 2615   7.557
 2616   4.437
 2617  10.493
 2618   5.447
 2619   5.482
 2620   5.254
 2621   5.154
 2622   4.686
 2623   4.387
 2624   4.384
 2625   4.080
 2626   4.133
 2627   3.891
 2628   4.977
 2629   4.930
 2630   4.509
 2631   5.266
 2632   4.408
 2633   4.323
 2634   4.325
 2635   5.102
 2636   4.227
 2637   4.089
 2638   7.953
 2639   8.258
 2640   5.381
 2641   7.248
 2642   7.439
 2643   7.647
 2644   7.540
 2645   8.465
 2646   8.050
 2647   4.648
 2648   8.139
 2649   7.621
 2650   8.367
 2651  10.480
 2652   9.103
 2653  10.133
 2654   8.055
 2655   6.936
 2656   7.610
 2657   9.262
 2658   8.470
 2659  11.162
 2660   4.075
 2661   4.950
 2662   3.727
 2663   4.392
 2664   5.536
 2665   4.024
 2666   5.033
 2667   4.882
 2668   5.371
 2669   4.563
 2670   2.959
 2671   5.925
 2672   6.538
 2673   3.907
 2674   4.626
 2675   4.612
 2676   5.258
 2677   4.550
 2678   4.465
 2679   3.410
 2680   3.115
 2681   4.753
 2682   2.906
 2683   3.056
 2684   5.214
 2685   5.729
 2686   4.223
 2687   3.250
 2688   4.948
 2689   3.502
 2690   3.368
 2691   4.311
 2692   3.616
 2693   4.434
 2694   2.780
 2695   4.179
 2696   6.496
 2697   6.667
 2698   6.055
 2699   6.470
 2700   9.405
 2701   8.948
 2702   8.210
 2703   8.158
 2704  10.690
 2705   9.777
 2706   8.628
 2707   9.130
 2708  11.134
 2709   9.674
 2710   5.719
 2711   6.087
 2712   6.410
 2713   5.145
 2714   3.803
 2715   3.854
 2716   3.749
 2717   5.955
 2718   4.857
 2719   4.624
 2720   3.598
 2721   3.430
 2722   3.217
 2723   3.892
 2724   3.279
 2725   3.926
 2726   2.952
 2727   2.872
 2728   3.604
 2729   2.854
 2730   2.776
 2731   2.805
 2732   3.003
 2733   2.935
 2734   2.796
 2735   2.816
 2736   2.965
 2737   6.326
 2738   2.883
 2739   3.003
 2740   3.049
 2741   2.920
 2742   3.110
 2743   3.360
 2744   3.017
 2745   2.694
 2746   2.901
 2747   3.338
 2748   2.741
 2749   2.926
 2750   2.871
 2751   3.344
 2752   2.899
 2753   2.891
 2754   2.908
 2755   2.809
 2756   2.720
 2757   2.721
 2758   3.135
 2759   2.982
 2760   2.768
 2761   3.164
 2762   2.995
 2763   3.007
 2764   3.153
 2765   3.017
 2766   2.755
 2767   2.916
 2768   2.728
 2769   2.924
 2770   2.990
 2771   2.964
 2772   2.953
 2773   2.777
 2774   3.001
 2775   2.760
 2776   2.890
 2777   2.717
 2778   3.107
 2779   2.855
 2780   3.845
 2781   3.108
 2782   2.841
 2783   3.008
 2784   2.954
 2785   2.705
 2786   2.890
 2787   2.799
 2788   2.725
 2789   2.885
 2790   2.989
 2791   2.968
 2792   2.752
 2793   2.617
 2794   3.065
 2795   3.102
 2796   2.690
 2797   2.786
 2798   2.784
 2799   2.800
 2800   2.758
 2801   2.933
 2802   2.909
 2803   2.916
 2804   2.829
 2805   3.021
 2806   2.925
 2807   2.872
 2808   2.920
 2809   2.837
 2810   2.833
 2811   2.745
 2812   2.740
 2813   3.693
 2814   2.946
 2815   2.999
 2816   2.863
 2817   2.765
 2818   2.668
 2819   2.947
 2820   2.759
 2821   2.839
 2822   2.969
 2823   2.988
 2824   3.208
 2825   3.021
 2826   2.964
 2827   2.671
 2828   2.788
 2829   2.933
 2830   2.792
 2831   2.703
 2832   2.805
 2833   2.812
 2834   2.810
 2835   2.742
 2836   2.922
 2837   2.741
 2838   2.970
 2839   2.928
 2840   2.870
 2841   2.956
 2842   2.827
 2843   2.745
 2844   3.053
 2845   2.896
 2846   2.967
 2847   2.774
 2848   2.744
 2849   2.793
 2850   2.757
 2851   2.811
 2852   3.082
 2853   2.771
 2854   2.869
 2855   2.811
 2856   3.023
 2857   2.818
 2858   2.953
 2859   2.781
 2860   2.788
 2861   2.713
 2862   2.997
 2863   3.484
 2864   3.107
 2865   2.632
 2866   2.765
 2867   2.979
 2868   2.905
 2869   3.037
 2870   2.709
 2871   3.082
 2872   2.760
 2873   2.810
 2874   2.863
 2875   2.849
 2876   2.831
 2877   2.892
 2878   2.839
 2879   2.974
 2880   2.705
 2881   2.648
 2882   2.960
 2883   2.888
 2884   3.057
 2885   2.930
 2886   2.620
 2887   2.664
 2888   2.990
 2889   2.902
 2890   3.100
 2891   2.732
 2892   3.892
 2893   3.480
 2894   3.588
 2895   3.436
 2896   3.722
 2897   2.902
 2898   3.245
 2899   2.752
 2900   2.778
 2901   2.667
 2902   2.764
 2903   2.873
 2904   2.996
 2905   2.746
 2906   2.828
 2907   2.640
 2908   2.968
 2909   3.055
 2910   3.172
 2911   2.869
 2912   3.046
 2913   2.821
 2914   2.893
 2915   2.892
 2916   2.702
 2917   2.945
 2918   3.139
 2919   2.946
 2920   2.927
 2921   3.090
 2922   3.023
 2923   2.993
 2924   3.059
 2925   2.828
 2926   2.763
 2927   3.161
 2928   2.698
 2929   3.023
 2930   2.973
 2931   2.929
 2932   2.828
 2933   2.897
 2934   2.987
 2935   2.828
 2936   3.119
 2937   2.736
 2938   2.955
 2939   3.045
 2940   2.668
 2941   2.799
 2942   2.906
 2943   2.917
 2944   2.899
 2945   2.965
 2946   2.984
 2947   2.850
 2948   2.862
 2949   3.092
 2950   3.090
 2951   2.884
 2952   2.899
 2953   2.993
 2954   3.004
 2955   3.095
 2956   2.837
 2957   3.874
 2958   3.155
 2959   2.857
 2960   2.814
 2961   2.774
 2962   2.762
 2963   2.902
 2964   3.009
 2965   2.746
 2966   2.874
 2967   3.046
 2968   3.196
 2969   2.900
 2970   2.581
 2971   2.913
 2972   2.839
 2973   2.684
 2974   2.710
 2975   3.055
 2976   2.843
 2977   2.816
 2978   3.323
 2979   2.873
 2980   2.982
 2981   2.914
 2982   2.833
 2983   2.972
 2984   2.845
 2985   3.201
 2986   2.799
 2987   3.082
 2988   2.887
 2989   2.787
 2990   3.487
 2991   3.991
 2992   2.682
 2993   2.782
 2994   2.949
 2995   2.772
 2996   2.872
 2997   2.855
 2998   3.921
 2999   4.466
 3000   2.748
 3001   2.910
 3002   3.112
 3003   2.824
 3004   2.677
 3005   2.907
 3006   3.236
 3007   2.780
 3008   4.046
 3009   3.512
 3010   2.788
 3011   2.964
 3012   2.956
 3013   4.802
 3014   5.592
 3015   3.720
 3016   4.137
 3017   4.099
 3018   2.871
 3019   2.823
 3020   2.708
 3021   2.766
 3022   2.990
 3023   2.753
 3024   2.905
 3025   2.712
 3026   2.775
 3027   3.084
 3028   2.877
 3029   2.883
 3030   3.349
 3031   3.088
 3032   2.784
 3033   2.760
 3034   2.865
 3035   2.762
 3036   2.905
 3037   3.043
 3038   2.746
 3039   2.938
 3040   3.028
 3041   3.027
 3042   2.973
 3043   2.915
 3044   3.079
 3045   2.803
 3046   3.221
 3047   3.097
 3048   3.000
 3049   2.960
 3050   3.250
 3051   3.010
 3052   2.843
 3053   2.953
 3054   2.846
 3055   3.152
 3056   3.291
 3057   2.953
 3058   2.853
 3059   3.075
 3060   3.334
 3061   3.302
 3062   2.879
 3063   3.135
 3064   2.942
 3065   3.359
 3066   3.322
 3067   2.843
 3068   2.979
 3069   3.128
 3070   3.229
 3071   3.468
 3072   3.170
 3073   2.964
 3074   3.080
 3075   3.233
 3076   3.361
 3077   2.981
 3078   2.934
 3079   2.959
 3080   2.877
 3081   2.603
 3082   2.782
 3083   3.189
 3084   3.309
 3085   3.022
 3086   3.060
 3087   2.867
 3088   3.013
 3089   3.287
 3090   3.710
 3091   3.651
 3092   2.919
 3093   3.420
 3094   2.922
 3095   3.401
 3096   2.798
 3097   2.729
 3098   3.136
 3099   2.837
 3100   2.957
 3101   2.961
 3102   3.481
 3103   2.816
 3104   2.897
 3105   3.272
 3106   3.033
 3107   3.036
 3108   2.624
 3109   3.030
 3110   2.866
 3111   2.649
 3112   2.880
 3113   2.991
 3114   3.005
 3115   2.959
 3116   2.858
 3117   2.919
 3118   2.858
 3119   3.091
 3120   2.817
 3121   2.687
 3122   3.228
 3123   2.660
 3124   2.988
 3125   2.676
 3126   2.884
 3127   3.738
 3128   2.956
 3129   3.235
 3130   3.116
 3131   3.336
 3132   2.788
 3133   3.147
 3134   2.638
 3135   2.725
 3136   3.205
 3137   2.856
 3138   2.975
 3139   2.773
 3140   3.442
 3141   3.122
 3142   3.035
 3143   2.889
 3144   2.811
 3145   2.707
 3146   2.738
 3147   2.578
 3148   2.766
 3149   2.794
 3150   2.835
 3151   2.727
 3152   2.723
 3153   2.928
 3154   2.819
 3155   2.750
 3156   2.800
 3157   3.049
 3158   2.992
 3159   3.190
 3160   2.769
 3161   2.733
 3162   2.811
 3163   2.824
 3164   2.926
 3165   7.830
 3166   6.711
 3167   5.916
 3168   3.039
 3169   2.860
 3170   5.464
 3171   3.061
 3172   3.020
 3173   3.112
 3174   3.234
 3175   3.078
 3176   3.361
 3177   3.083
 3178   3.068
 3179   3.116
 3180   3.200
 3181   2.743
 3182   2.848
 3183   2.779
 3184   2.688
 3185   3.144
 3186   2.994
 3187   2.987
 3188   2.877
 3189   2.937
 3190   3.047
 3191   2.835
 3192   2.942
 3193   2.837
 3194   2.901
 3195   2.885
 3196   3.020
 3197   2.836
 3198   2.904
 3199   2.984
 3200   3.058
 3201   2.903
 3202   2.963
 3203   2.900
 3204   2.922
 3205   2.931
 3206   2.826
 3207   2.955
 3208   2.886
 3209   2.960
 3210   2.961
 3211   2.751
 3212   2.952
 3213   2.771
 3214   2.910
 3215   2.779
 3216   3.123
 3217   2.809
 3218   2.835
 3219   2.791
 3220   3.098
 3221   2.997
 3222   3.806
 3223   2.999
 3224   2.905
 3225   2.615
 3226   2.718
 3227   2.940
 3228   2.976
 3229   2.886
 3230   2.903
 3231   3.415
 3232   2.949
 3233   3.099
 3234   2.874
 3235   3.246
 3236   2.691
 3237   3.053
 3238   2.863
 3239   3.014
 3240   2.971
 3241   3.023
 3242   2.866
 3243   3.024
 3244   3.096
 3245   3.145
 3246   2.954
 3247   3.230
 3248   2.701
 3249   3.451
 3250   3.140
 3251   2.785
 3252   2.918
 3253   2.751
 3254   2.784
 3255   2.854
 3256   2.742
 3257   2.790
 3258   2.931
 3259   2.996
 3260   3.298
 3261   3.143
 3262   3.095
 3263   2.860
 3264   2.890
 3265   3.206
 3266   2.949
 3267   3.387
 3268   2.704
 3269   3.068
 3270   3.027
 3271   2.935
 3272   2.868
 3273   2.681
 3274   3.095
 3275   2.913
 3276   2.945
 3277   2.745
 3278   3.052
 3279   6.282
 3280   3.235
 3281   3.048
 3282   2.960
 3283   3.243
 3284   2.939
 3285   3.112
 3286   3.110
 3287   3.087
 3288   2.875
 3289   2.837
 3290   2.803
 3291   5.794
 3292   6.459
 3293   2.924
 3294   3.163
 3295   5.257
 3296   3.507
 3297   3.149
 3298   5.160
 3299   3.180
 3300   2.861
 3301   3.360
 3302   2.812
 3303   3.111
 3304   6.077
 3305   6.092
 3306   6.088
 3307   6.152
 3308   3.191
 3309   2.730
 3310   5.135
 3311   3.193
 3312   6.217
 3313   7.941
 3314   7.804
 3315   7.957
 3316   6.530
 3317   6.754
 3318   6.046
 3319   5.325
 3320   2.674
 3321   2.871
 3322   2.823
 3323   2.861
 3324   2.858
 3325   2.909
 3326   2.810
 3327   2.980
 3328   2.718
 3329   3.106
 3330   2.784
 3331   2.893
 3332   2.779
 3333   2.648
 3334   2.803
 3335   2.869
 3336   3.010
 3337   2.675
 3338   2.961
 3339   2.774
 3340   2.674
 3341   2.828
 3342   2.717
 3343   2.806
 3344   2.821
 3345   2.774
 3346   3.077
 3347   2.616
 3348   3.166
 3349   2.802
 3350   2.710
 3351   3.082
 3352   2.815
 3353   2.915
 3354   2.731
 3355   2.913
 3356   2.699
 3357   2.821
 3358   2.856
 3359   3.276
 3360   2.775
 3361   2.733
 3362   3.001
 3363   2.851
 3364   2.845
 3365   2.932
 3366   2.897
 3367   2.963
 3368   3.033
 3369   2.798
 3370   2.835
 3371   2.878
 3372   2.845
 3373   2.862
 3374   2.999
 3375   2.829
 3376   2.795
 3377   2.748
 3378   3.271
 3379   2.855
 3380   2.625
 3381   2.672
 3382   2.891
 3383   2.774
 3384   3.113
 3385   2.757
 3386   2.836
 3387   2.812
 3388   3.033
 3389   2.911
 3390   2.866
 3391   2.833
 3392   2.972
 3393   2.753
 3394   3.393
 3395   6.655
 3396   2.849
 3397   2.966
 3398   2.978
 3399   2.891
 3400   2.825
 3401   2.659
 3402   2.972
 3403   2.820
 3404   2.840
 3405   3.115
 3406   3.152
 3407   2.905
 3408   2.883
 3409   3.076
 3410   2.868
 3411   2.776
 3412   2.869
 3413   2.931
 3414   2.980
 3415   2.938
 3416   3.277
 3417   2.799
 3418   2.932
 3419   2.712
 3420   2.815
 3421   2.944
 3422   2.833
 3423   3.183
 3424   2.896
 3425   2.713
 3426   2.776
 3427   2.814
 3428   2.688
 3429   2.710
 3430   2.663
 3431   2.933
 3432   2.881
 3433   2.620
 3434   2.954
 3435   2.867
 3436   2.883
 3437   2.876
 3438   2.923
 3439   2.956
 3440   2.797
 3441   2.936
 3442   2.814
 3443   3.239
 3444   2.721
 3445   2.989
 3446   2.725
 3447   3.019
 3448   2.807
 3449   2.830
 3450   3.064
 3451   2.769
 3452   5.893
 3453   2.758
 3454   2.692
 3455   3.577
 3456   2.719
 3457   2.929
 3458   2.899
 3459   3.004
 3460   2.957
 3461   2.796
 3462   2.738
 3463   3.156
 3464   2.765
 3465   2.948
 3466   2.826
 3467   3.245
 3468   2.758
 3469   2.964
 3470   3.171
 3471   4.457
 3472   4.303
 3473   4.372
 3474   4.848
 3475   4.663
 3476   4.830
 3477   2.905
 3478   2.828
 3479   2.997
 3480   2.849
 3481   2.842
 3482   3.361
 3483   2.819
 3484   2.865
 3485   4.004
 3486   4.770
 3487   3.027
 3488   2.871
 3489   3.205
 3490   2.639
 3491   3.865
 3492   2.768
 3493   2.667
 3494   2.930
 3495   3.161
 3496   2.694
 3497   2.745
 3498   2.651
 3499   3.152
 3500   2.837
 3501   2.897
 3502   2.922
 3503   2.898
 3504   2.783
 3505   2.728
 3506   2.879
 3507   2.951
 3508   2.795
 3509   3.162
 3510   2.794
 3511   2.900
 3512   2.909
 3513   2.805
 3514   2.960
 3515   3.193
 3516   3.288
 3517   3.584
 3518   4.309
 3519   3.715
 3520   3.641
 3521   2.941
 3522   2.813
 3523   2.969
 3524   2.917
 3525   2.959
 3526   3.237
 3527   3.066
 3528   2.912
 3529   2.854
 3530   3.336
 3531   2.954
 3532   2.877
 3533   2.841
 3534   3.166
 3535   3.118
 3536   2.935
 3537   3.575
 3538   3.474
 3539   2.792
 3540   5.997
 3541   3.491
 3542   3.049
 3543   3.162
 3544   2.931
 3545   2.933
 3546   3.482
 3547   2.961
 3548   2.925
 3549   3.426
 3550   3.545
 3551   3.609
 3552   3.277
 3553   6.800
 3554   8.406
 3555   8.392
 3556   6.366
 3557   6.286
 3558   7.421
 3559   3.032
 3560   3.892
 3561   3.097
 3562   6.104
 3563   5.709
 3564   3.035
 3565   3.117
 3566   3.100
 3567   2.845
 3568   3.098
 3569   4.645
 3570   3.128
 3571   6.416
 3572   3.497
 3573   3.222
 3574   2.888
 3575   2.764
 3576   2.826
 3577   2.915
 3578   2.855
 3579   2.843
 3580   2.955
 3581   2.947
 3582   2.705
 3583   2.738
 3584   2.842
 3585   2.775
 3586   2.771
 3587   2.881
 3588   2.776
 3589   2.781
 3590   2.987
 3591   2.951
 3592   2.958
 3593   2.869
 3594   3.139
 3595   3.208
 3596   7.566
 3597   3.102
 3598   3.048
 3599   2.872
 3600   4.560
 3601   2.751
 3602   2.983
 3603   2.716
 3604   2.928
 3605   2.944
 3606   3.097
 3607   2.827
 3608   2.809
 3609   2.863
 3610   3.274
 3611   3.098
 3612   2.824
 3613   3.468
 3614   4.007
 3615   3.157
 3616   2.841
 3617   3.056
 3618   2.953
 3619   3.084
 3620   2.941
 3621   2.798
 3622   2.972
 3623   3.178
 3624   3.126
 3625   2.835
 3626   2.809
 3627   2.862
 3628   3.442
 3629   3.102
 3630   2.992
 3631   3.042
 3632   3.723
 3633   2.890
 3634   2.860
 3635   2.926
 3636   2.930
 3637   3.944
 3638   3.003
 3639   3.201
 3640   2.863
 3641   2.749
 3642   3.340
 3643   3.023
 3644   3.109
 3645   5.361
 3646   6.906
 3647   4.305
 3648   3.637
 3649   2.934
 3650   3.877
 3651   3.261
 3652   2.994
 3653   4.145
 3654   2.878
 3655   3.261
 3656   4.089
 3657   2.752
 3658   2.841
 3659   2.930
 3660   6.373
 3661   2.899
 3662   2.940
 3663   2.885
 3664   6.501
 3665   2.847
 3666   3.052
 3667   2.839
 3668   2.909
 3669   2.803
 3670   2.845
 3671   2.757
 3672   2.597
 3673   3.010
 3674   3.002
 3675   2.984
 3676   3.448
 3677   2.832
 3678   2.716
 3679   7.170
 3680   3.440
 3681   2.742
 3682   2.825
 3683   2.922
 3684   2.976
 3685   3.376
 3686   2.769
 3687   2.790
 3688   3.212
 3689   3.206
 3690   2.756
 3691   2.796
 3692   2.811
 3693   2.932
 3694   3.263
 3695   2.923
 3696   3.009
 3697   2.896
 3698   3.069
 3699   2.800
 3700   3.095
 3701   2.796
 3702   2.785
 3703   2.791
 3704   3.018
 3705   3.029
 3706   3.051
 3707   3.161
 3708   7.558
 3709   5.907
 3710   3.239
 3711   2.967
 3712   3.038
 3713   2.976
 3714   2.770
 3715   2.880
 3716   2.736
 3717   2.861
 3718   2.883
 3719   2.966
 3720   3.021
 3721   3.007
 3722   3.133
 3723   3.105
 3724   2.916
 3725   2.810
 3726   2.934
 3727   2.692
 3728   2.862
 3729   2.670
 3730   2.894
 3731   3.043
 3732   2.910
 3733   3.120
 3734   3.046
 3735   2.956
 3736   2.914
 3737   3.012
 3738   2.734
 3739   2.862
 3740   2.852
 3741   3.066
 3742   3.006
 3743   2.734
 3744   2.924
 3745   3.261
 3746   2.797
 3747   2.871
 3748   3.226
 3749   2.705
 3750   2.865
 3751   2.929
 3752   2.835
 3753   2.983
 3754   3.048
 3755   2.960
 3756   3.049
 3757   2.806
 3758   2.682
 3759   2.825
 3760   2.983
 3761   2.862
 3762   2.770
 3763   3.020
 3764   2.876
 3765   2.836
 3766   2.765
 3767   3.059
 3768   2.734
 3769   2.776
 3770   2.956
 3771   2.939
 3772   3.024
 3773   2.926
 3774   2.846
 3775   2.702
 3776   2.696
 3777   2.822
 3778   2.744
 3779   2.901
 3780   2.940
 3781   2.860
 3782   2.697
 3783   2.848
 3784   2.958
 3785   2.684
 3786   3.049
 3787   2.677
 3788   2.715
 3789   3.042
 3790   2.899
 3791   2.660
 3792   3.049
 3793   2.890
 3794   2.965
 3795   2.904
 3796   2.865
 3797   2.919
 3798   2.789
 3799   2.826
 3800   2.779
 3801   2.977
 3802   2.808
 3803   2.797
 3804   2.641
 3805   2.834
 3806   3.103
 3807   2.803
 3808   2.752
 3809   2.857
 3810   2.852
 3811   2.740
 3812   2.692
 3813   3.077
 3814   2.799
 3815   2.887
 3816   2.769
 3817   2.752
 3818   2.827
 3819   2.916
 3820   2.669
 3821   2.875
 3822   2.997
 3823   2.772
 3824   2.724
 3825   2.761
 3826   2.733
 3827   3.076
 3828   2.892
 3829   2.709
 3830   2.908
 3831   2.875
 3832   3.098
 3833   2.636
 3834   2.916
 3835   3.145
 3836   2.932
 3837   2.755
 3838   2.877
 3839   2.886
 3840   3.069
 3841   2.765
 3842   2.785
 3843   2.753
 3844   2.905
 3845   2.886
 3846   2.942
 3847   3.036
 3848   3.074
 3849   2.930
 3850   2.860
 3851   2.916
 3852   2.683
 3853   2.939
 3854   2.768
 3855   2.816
 3856   2.751
 3857   2.808
 3858   2.894
 3859   3.129
 3860   2.788
 3861   2.769
 3862   2.809
 3863   2.756
 3864   2.787
 3865   2.876
 3866   2.974
 3867   3.011
 3868   2.674
 3869   2.975
 3870   2.846
 3871   2.832
 3872   3.239
 3873   2.982
 3874   2.763
 3875   3.154
 3876   2.888
 3877   2.892
 3878   2.835
 3879   3.014
 3880   3.206
 3881   2.843
 3882   2.950
 3883   2.900
 3884   2.846
 3885   3.145
 3886   2.806
 3887   2.829
 3888   3.148
 3889   2.884
 3890   2.751
 3891   2.692
 3892   3.084
 3893   2.791
 3894   2.857
 3895   3.030
 3896   2.760
 3897   2.888
 3898   2.861
 3899   2.890
 3900   2.994
 3901   2.887
 3902   3.156
 3903   2.873
 3904   3.018
 3905   2.975
 3906   2.773
 3907   2.774
 3908   2.829
 3909   3.115
 3910   2.820
 3911   2.797
 3912   2.686
 3913   2.795
 3914   2.854
 3915   2.822
 3916   2.744
 3917   2.814
 3918   2.823
 3919   3.022
 3920   3.011
 3921   2.767
 3922   3.031
 3923   2.914
 3924   2.818
 3925   2.825
 3926   2.756
 3927   2.916
 3928   2.955
 3929   2.778
 3930   3.041
 3931   2.970
 3932   2.785
 3933   2.732
 3934   3.164
 3935   2.666
 3936   2.963
 3937   3.025
 3938   2.957
 3939   3.037
 3940   2.728
 3941   2.837
 3942   2.860
 3943   2.856
 3944   2.674
 3945   3.012
 3946   2.760
 3947   2.700
 3948   2.839
 3949   2.852
 3950   3.094
 3951   2.955
 3952   2.778
 3953   3.066
 3954   2.987
 3955   2.697
 3956   2.996
 3957   2.820
 3958   2.880
 3959   2.830
 3960   2.672
 3961   2.722
 3962   2.884
 3963   2.776
 3964   3.091
 3965   2.917
 3966   3.111
 3967   2.844
 3968   3.058
 3969   2.890
 3970   2.912
 3971   2.999
 3972   2.962
 3973   3.293
 3974   2.787
 3975   2.827
 3976   2.757
 3977   2.932
 3978   2.847
 3979   2.862
 3980   2.984
 3981   2.790
 3982   3.246
 3983   3.967
 3984   2.803
 3985   2.830
 3986   3.099
 3987   3.102
 3988   2.808
 3989   2.916
 3990   2.849
 3991   2.864
 3992   2.818
 3993   2.912
 3994   2.965
 3995   2.882
 3996   2.713
 3997   2.917
 3998   3.040
 3999   2.878
 4000   3.006
 4001   2.955
 4002   3.059
 4003   2.963
 4004   2.876
 4005   3.072
 4006   3.445
 4007   2.935
 4008   2.853
 4009   2.748
 4010   2.966
 4011   2.856
 4012   2.848
 4013   2.973
 4014   3.117
 4015   3.228
 4016   2.860
 4017   2.659
 4018   2.851
 4019   2.772
 4020   2.848
 4021   2.967
 4022   2.942
 4023   3.024
 4024   2.791
 4025   3.089
 4026   2.845
 4027   2.872
 4028   2.740
 4029   3.127
 4030   3.112
 4031   2.824
 4032   2.702
 4033   2.844
 4034   3.084
 4035   2.633
 4036   2.830
 4037   2.710
 4038   2.851
 4039   3.287
 4040   2.960
 4041   2.792
 4042   2.803
 4043   2.976
 4044   2.734
 4045   2.704
 4046   3.061
 4047   2.980
 4048   3.254
 4049   2.988
 4050   2.912
 4051   2.847
 4052   2.863
 4053   3.082
 4054   2.828
 4055   2.918
 4056   3.031
 4057   2.899
 4058   2.996
 4059   2.734
 4060   2.939
 4061   3.041
 4062   2.860
 4063   3.105
 4064   3.027
 4065   2.965
 4066   2.998
 4067   3.261
 4068   2.963
 4069   2.796
 4070   2.844
 4071   3.173
 4072   3.085
 4073   3.035
 4074   2.970
 4075   2.936
 4076   2.906
 4077   2.876
 4078   2.862
 4079   2.830
 4080   2.712
 4081   2.966
 4082   3.129
 4083   2.963
 4084   2.730
 4085   2.826
 4086   2.810
 4087   3.014
 4088   2.801
 4089   2.932
 4090   2.867
 4091   2.839
 4092   2.975
 4093   3.016
 4094   2.993
 4095   2.873
 4096   3.002
 4097   2.794
 4098   2.709
 4099   2.749
 4100   2.931
 4101   2.902
 4102   2.692
 4103   2.652
 4104   2.844
 4105   2.900
 4106   2.967
 4107   3.016
 4108   2.987
 4109   2.879
 4110   2.750
 4111   2.691
 4112   2.782
 4113   2.946
 4114   2.909
 4115   2.955
 4116   2.769
 4117   2.821
 4118   2.734
 4119   2.904
 4120   3.026
 4121   2.843
 4122   2.708
 4123   2.931
 4124   2.805
 4125   2.915
 4126   2.990
 4127   2.946
 4128   3.044
 4129   2.753
 4130   2.767
 4131   3.221
 4132   3.036
 4133   2.954
 4134   2.901
 4135   2.884
 4136   4.129
 4137   2.677
 4138   3.045
 4139   2.831
 4140   2.697
 4141   3.473
 4142   2.885
 4143   3.766
 4144   2.991
 4145   2.809
 4146   2.892
 4147   2.651
 4148   2.822
 4149   3.288
 4150   2.872
 4151   3.040
 4152   2.874
 4153   3.037
 4154   2.805
 4155   2.949
 4156   3.033
 4157   2.810
 4158   3.033
 4159   2.518
 4160   2.828
 4161   2.742
 4162   3.596
 4163   2.794
 4164   2.861
 4165   2.817
 4166   2.832
 4167   3.126
 4168   2.646
 4169   2.942
 4170   2.820
 4171   2.735
 4172   2.841
 4173   2.659
 4174   2.935
 4175   2.728
 4176   2.608
 4177   2.834
 4178   2.939
 4179   2.917
 4180   2.913
 4181   2.708
 4182   2.843
 4183   3.199
 4184   2.913
 4185   2.845
 4186   2.800
 4187   2.822
 4188   2.944
 4189   3.196
 4190   2.897
 4191   2.860
 4192   2.878
 4193   2.806
 4194   2.866
 4195   2.860
 4196   2.782
 4197   2.791
 4198   2.866
 4199   2.930
 4200   2.840
 4201   2.693
 4202   2.681
 4203   2.682
 4204   2.808
 4205   2.733
 4206   2.773
 4207   3.288
 4208   2.812
 4209   3.053
 4210   2.870
 4211   2.979
 4212   2.810
 4213   2.910
 4214   3.192
 4215   3.033
 4216   3.341
 4217   2.792
 4218   2.827
 4219   2.791
 4220   3.103
 4221   2.772
 4222   3.152
 4223   2.905
 4224   2.797
 4225   3.231
 4226   2.831
 4227   3.234
 4228   3.036
 4229   3.030
 4230   3.098
 4231   2.796
 4232   2.872
 4233   2.907
 4234   2.926
 4235   2.837
 4236   2.952
 4237   2.733
 4238   3.350
 4239   2.815
 4240   3.149
 4241   2.870
 4242   2.888
 4243   2.951
 4244   2.730
 4245   2.660
 4246   3.133
 4247   2.844
 4248   3.012
 4249   2.849
 4250   3.072
 4251   2.836
 4252   2.801
 4253   4.763
 4254   2.875
 4255   3.355
 4256   2.997
 4257   3.233
 4258   2.814
 4259   2.890
 4260   2.792
 4261   3.072
 4262   3.653
 4263   2.858
 4264   3.329
 4265   2.782
 4266   2.682
 4267   2.830
 4268   2.954
 4269   2.848
 4270   2.739
 4271   2.840
 4272   2.786
 4273   3.534
 4274   3.118
 4275   3.143
 4276   3.147
 4277   2.902
 4278   3.804
 4279   3.070
 4280   2.892
 4281   2.924
 4282   2.933
 4283   2.848
 4284   3.005
 4285   2.824
 4286   2.904
 4287   3.076
 4288   3.393
 4289   3.058
 4290   2.756
 4291   3.064
 4292   2.995
 4293   2.808
 4294   2.803
 4295   2.699
 4296   2.791
 4297   2.927
 4298   3.455
 4299   2.866
 4300   2.904
 4301   3.146
 4302   2.983
 4303   2.834
 4304   2.690
 4305   2.922
 4306   3.152
 4307   2.892
 4308   2.695
 4309   3.245
 4310   3.136
 4311   2.908
 4312   2.896
 4313   4.194
 4314   3.135
 4315   2.952
 4316   2.999
 4317   2.871
 4318   3.067
 4319   2.899
 4320   2.937
 4321   2.656
 4322   2.909
 4323   2.757
 4324   2.964
 4325   3.102
 4326   2.713
 4327   2.794
 4328   2.661
 4329   2.747
 4330   2.880
 4331   2.877
 4332   3.298
 4333   2.903
 4334   2.783
 4335   2.892
 4336   3.395
 4337   2.998
 4338   2.800
 4339   2.727
 4340   3.100
 4341   3.332
 4342   2.889
 4343   4.829
 4344   3.742
 4345   2.834
 4346   2.841
 4347   2.735
 4348   2.857
 4349   2.862
 4350   3.062
 4351   2.995
 4352   2.768
 4353   2.996
 4354   2.889
 4355   3.267
 4356   3.032
 4357   3.015
 4358   2.997
 4359   2.852
 4360   2.884
 4361   2.863
 4362   2.884
 4363   3.064
 4364   2.889
 4365   3.087
 4366   2.885
 4367   2.875
 4368   2.758
 4369   3.329
 4370   2.892
 4371   2.898
 4372   3.038
 4373   3.045
 4374   2.979
 4375   2.966
 4376   3.083
 4377   2.565
 4378   2.775
 4379   2.935
 4380   3.121
 4381   2.976
 4382   2.833
 4383   3.052
 4384   3.135
 4385   2.759
 4386   4.726
 4387   2.985
 4388   3.051
 4389   3.146
 4390   4.267
 4391   2.860
 4392   2.838
 4393   2.969
 4394   2.683
 4395   2.900
 4396   3.022
 4397   2.792
 4398   3.765
 4399   2.830
 4400   3.129
 4401   2.841
 4402   3.258
 4403   2.934
 4404   2.839
 4405   2.830
 4406   2.670
 4407   4.252
 4408   2.786
 4409   2.893
 4410   2.700
 4411   2.821
 4412   2.763
 4413   3.084
 4414   2.981
 4415   2.904
 4416   3.096
 4417   2.933
 4418   2.779
 4419   2.868
 4420   2.976
 4421   2.849
 4422   3.283
 4423   3.442
 4424   2.809
 4425   2.766
 4426   2.977
 4427   2.665
 4428   2.882
 4429   2.811
 4430   2.885
 4431   2.771
 4432   3.168
 4433   3.452
 4434   2.853
 4435   2.750
 4436   2.665
 4437   3.275
 4438   2.826
 4439   2.753
 4440   2.855
 4441   2.595
 4442   3.531
 4443   2.671
 4444   2.937
 4445   2.765
 4446   2.679
 4447   3.136
 4448   2.963
 4449   2.745
 4450   2.749
 4451   2.651
 4452   3.055
 4453   3.022
 4454   2.851
 4455   3.314
 4456   3.242
 4457   2.863
 4458   2.741
 4459   2.881
 4460   2.907
 4461   3.084
 4462   4.482
 4463   2.931
 4464   2.998
 4465   2.718
 4466   2.796
 4467   3.130
 4468   2.780
 4469   2.935
 4470   3.117
 4471   2.907
 4472   2.812
 4473   3.077
 4474   2.998
 4475   2.856
 4476   3.079
 4477   2.645
 4478   3.156
 4479   3.028
 4480   2.937
 4481   3.141
 4482   2.759
 4483   2.937
 4484   3.007
 4485   2.828
 4486   2.757
 4487   3.009
 4488   3.006
 4489   2.987
 4490   2.922
 4491   2.905
 4492   2.926
 4493   3.103
 4494   2.857
 4495   2.739
 4496   2.874
 4497   2.871
 4498   2.902
 4499   2.908
 4500   3.496
 4501   4.185
 4502   3.028
 4503   3.239
 4504   2.886
 4505   2.971
 4506   2.990
 4507   2.599
 4508   2.869
 4509   2.899
 4510   2.904
 4511   2.779
 4512   3.122
 4513   2.754
 4514   2.881
 4515   3.059
 4516   2.908
 4517   2.720
 4518   3.124
 4519   2.857
 4520   2.812
 4521   3.197
 4522   2.824
 4523   2.877
 4524   2.825
 4525   2.759
 4526   2.724
 4527   2.727
 4528   2.798
 4529   2.819
 4530   2.932
 4531   3.191
 4532   2.909
 4533   2.753
 4534   2.822
 4535   3.053
 4536   3.328
 4537   2.867
 4538   2.785
 4539   3.074
 4540   2.944
 4541   2.819
 4542   2.728
 4543   2.767
 4544   2.625
 4545   2.889
 4546   2.941
 4547   3.005
 4548   2.811
 4549   2.790
 4550   3.054
 4551   2.840
 4552   3.064
 4553   3.113
 4554   2.912
 4555   2.926
 4556   3.183
 4557   3.027
 4558   2.753
 4559   2.906
 4560   2.730
 4561   3.214
 4562   3.686
 4563   2.775
 4564   5.300
 4565   3.210
 4566   4.346
 4567   4.079
 4568   4.899
 4569   3.196
 4570   4.727
 4571   4.645
 4572   3.421
 4573   3.455
 4574   3.036
 4575   3.310
 4576   3.571
 4577   3.600
 4578   4.015
 4579   3.751
 4580   3.629
 4581   3.836
 4582   4.494
 4583   4.808
 4584   5.796
 4585   6.008
 4586   6.536
 4587   6.188
 4588   4.138
 4589   5.759
 4590   5.321
 4591   4.092
 4592   4.818
 4593   4.158
 4594   3.297
 4595   5.410
 4596   5.301
 4597   4.033
 4598   2.916
 4599   2.734
 4600   3.918
 4601   2.924
 4602   3.241
 4603   3.352
 4604   6.014
 4605   3.705
 4606   3.557
 4607   3.882
 4608   4.515
 4609   3.495
 4610   2.871
 4611   3.477
 4612   4.110
 4613   4.794
 4614   4.542
 4615   5.937
 4616   3.000
 4617   3.072
 4618   3.505
 4619   3.008
 4620   3.032
 4621   2.838
 4622   2.865
 4623   4.779
 4624   4.332
 4625   4.637
 4626   4.943
 4627   5.599
 4628   5.790
 4629   5.362
 4630   4.209
 4631   5.043
 4632   4.342
 4633   4.330
 4634   3.389
 4635   4.724
 4636   4.606
 4637   4.806
 4638   4.252
 4639   4.821
 4640   4.868
 4641   5.066
 4642   3.768
 4643   4.113
 4644   3.057
 4645   4.001
 4646   3.996
 4647   2.907
 4648   3.727
 4649   2.992
 4650   2.972
 4651   4.843
 4652   4.954
 4653   4.160
 4654   5.529
 4655   4.806
 4656   5.361
 4657   4.912
 4658   3.407
 4659   3.647
 4660   3.782
 4661   3.142
 4662   4.786
 4663   3.584
 4664   4.410
 4665   5.294
 4666   5.338
 4667   5.447
 4668   5.254
 4669   5.246
 4670   5.202
 4671   4.733
 4672   5.029
 4673   5.047
 4674   5.173
 4675   5.407
 4676   4.598
 4677   5.558
 4678   4.580
 4679   3.947
 4680   3.094
 4681   3.946
 4682   4.646
 4683   5.377
 4684   2.859
 4685   3.063
 4686   3.570
 4687   6.615
 4688   5.197
 4689   5.616
 4690   3.021
 4691   3.895
 4692   2.817
 4693   4.473
 4694   3.450
 4695   3.001
 4696   2.682
 4697   3.467
 4698   3.151
 4699   3.463
 4700   3.936
 4701   3.222
 4702   3.405
 4703   3.661
 4704   2.825
 4705   4.154
 4706   3.266
 4707   2.933
 4708   3.403
 4709   3.397
 4710   3.067
 4711   3.815
 4712   2.948
 4713   3.750
 4714   3.459
 4715   3.159
 4716   3.015
 4717   3.455
 4718   3.209
 4719   2.835
 4720   2.835
 4721   3.248
 4722   2.929
 4723   2.953
 4724   2.891
 4725   2.942
 4726   3.005
 4727   2.752
 4728   2.990
 4729   2.643
 4730   3.096
 4731   3.706
 4732   2.942
 4733   2.924
 4734   2.990
 4735   2.914
 4736   2.930
 4737   2.892
 4738   3.490
 4739   3.692
 4740   3.096
 4741   4.288
 4742   3.055
 4743   2.985
 4744   3.202
 4745   3.195
 4746   3.491
 4747   2.752
 4748   3.173
 4749   2.993
 4750   2.889
 4751   3.382
 4752   2.939
 4753   3.122
 4754   3.106
 4755   4.340
 4756   3.979
 4757   2.939
 4758   4.338
 4759   4.050
 4760   3.984
 4761   4.072
 4762   3.537
 4763   3.612
 4764   3.912
 4765   3.076
 4766   3.269
 4767   3.524
 4768   3.445
 4769   3.015
 4770   3.638
 4771   3.006
 4772   2.809
 4773   2.804
 4774   2.868
 4775   2.831
 4776   2.670
 4777   2.879
 4778   2.881
 4779   2.934
 4780   2.713
 4781   2.803
 4782   2.835
 4783   2.754
 4784   3.543
 4785   2.904
 4786   2.928
 4787   2.702
 4788   2.778
 4789   2.902
 4790   2.729
 4791   2.631
 4792   2.658
 4793   3.630
 4794   3.384
 4795   3.388
 4796   3.727
 4797   3.098
 4798   3.496
 4799   3.193
 4800   3.819
 4801   4.143
 4802   3.321
 4803   3.838
 4804   3.164
 4805   2.797
 4806   2.784
 4807   3.520
 4808   3.046
 4809   2.950
 4810   2.876
 4811   2.806
 4812   2.656
 4813   2.905
 4814   3.015
 4815   2.962
 4816   3.075
 4817   2.870
 4818   2.833
 4819   2.719
 4820   2.846
 4821   2.813
 4822   3.152
 4823   2.780
 4824   2.815
 4825   2.934
 4826   2.764
 4827   2.839
 4828   2.784
 4829   2.933
 4830   2.760
 4831   2.752
 4832   2.886
 4833   2.818
 4834   2.861
 4835   2.942
 4836   2.865
 4837   2.894
 4838   2.801
 4839   3.212
 4840   3.297
 4841   2.891
 4842   4.033
 4843   3.228
 4844   2.964
 4845   2.828
 4846   2.993
 4847   2.964
 4848   3.143
 4849   2.586
 4850   2.799
 4851   2.935
 4852   3.093
 4853   2.944
 4854   3.057
 4855   3.033
 4856   3.226
 4857   2.864
 4858   2.928
 4859   2.880
 4860   3.129
 4861   3.096
 4862   2.936
 4863   2.690
 4864   2.865
 4865   2.788
 4866   2.916
 4867   2.806
 4868   2.799
 4869   3.203
 4870   2.725
 4871   2.872
 4872   2.951
 4873   2.882
 4874   2.981
 4875   2.908
 4876   2.861
 4877   2.942
 4878   2.710
 4879   3.125
 4880   3.103
 4881   3.382
 4882   2.805
 4883   3.110
 4884   2.705
 4885   2.671
 4886   2.891
 4887   2.839
 4888   2.892
 4889   2.898
 4890   2.914
 4891   2.822
 4892   3.293
 4893   3.030
 4894   2.656
 4895   2.768
 4896   2.998
 4897   3.118
 4898   3.213
 4899   2.734
 4900   2.742
 4901   2.967
 4902   2.834
 4903   2.904
 4904   2.757
 4905   2.718
 4906   2.929
 4907   2.806
 4908   3.071
 4909   2.784
 4910   2.946
 4911   2.702
 4912   3.077
 4913   3.075
 4914   2.929
 4915   2.699
 4916   2.779
 4917   2.894
 4918   2.875
 4919   2.637
 4920   3.049
 4921   2.785
 4922   2.694
 4923   3.066
 4924   2.957
 4925   2.819
 4926   2.662
 4927   2.989
 4928   3.015
 4929   3.046
 4930   2.935
 4931   2.808
 4932   2.798
 4933   2.863
 4934   2.861
 4935   2.720
 4936   3.154
 4937   2.972
 4938   2.817
 4939   2.941
 4940   2.834
 4941   2.838
 4942   2.953
 4943   2.849
 4944   2.814
 4945   3.077
 4946   2.842
 4947   2.969
 4948   2.909
 4949   3.491
 4950   3.212
 4951   2.981
 4952   2.795
 4953   3.002
 4954   2.654
 4955   3.049
 4956   3.075
 4957   2.803
 4958   2.867
 4959   2.970
 4960   2.905
 4961   2.811
 4962   2.772
 4963   2.714
 4964   3.170
 4965   2.840
 4966   2.731
 4967   2.825
 4968   2.710
 4969   3.085
 4970   2.846
 4971   2.913
 4972   2.883
 4973   3.058
 4974   2.681
 4975   3.074
 4976   2.969
 4977   2.840
 4978   2.773
 4979   2.764
 4980   3.060
 4981   2.735
 4982   2.739
 4983   4.740
 4984   2.792
 4985   2.863
 4986   2.755
 4987   2.923
 4988   2.846
 4989   2.814
 4990   3.029
 4991   2.667
 4992   2.959
 4993   2.834
 4994   2.921
 4995   3.255
 4996   2.852
 4997   2.736
 4998   2.918
 4999   3.243
 5000   2.750
 5001   2.864
 5002   2.781
 5003   2.784
 5004   2.810
 5005   2.810
 5006   2.860
 5007   2.829
 5008   2.895
 5009   2.779
 5010   2.685
 5011   2.791
 5012   2.848
 5013   2.810
 5014   2.962
 5015   2.963
 5016   2.784
 5017   3.083
 5018   2.820
 5019   2.684
 5020   2.803
 5021   2.813
 5022   2.960
 5023   2.927
 5024   3.028
 5025   2.958
 5026   2.852
 5027   2.920
 5028   2.737
 5029   2.799
 5030   2.865
 5031   2.754
 5032   2.931
 5033   2.844
 5034   2.707
 5035   2.790
 5036   2.822
 5037   2.946
 5038   2.898
 5039   2.953
 5040   3.024
 5041   2.897
 5042   3.086
 5043   2.740
 5044   2.797
 5045   2.844
 5046   2.998
 5047   2.806
 5048   3.014
 5049   2.918
 5050   2.730
 5051   2.828
 5052   2.678
 5053   2.773
 5054   2.844
 5055   2.762
 5056   2.661
 5057   3.009
 5058   2.786
 5059   2.877
 5060   2.705
 5061   3.149
 5062   2.786
 5063   3.069
 5064   2.676
 5065   3.018
 5066   2.985
 5067   2.725
 5068   2.939
 5069   2.851
 5070   2.788
 5071   2.885
 5072   2.884
 5073   2.819
 5074   2.748
 5075   2.902
 5076   2.989
 5077   2.835
 5078   2.791
 5079   2.728
 5080   2.952
 5081   3.301
 5082   2.975
 5083   2.859
 5084   3.103
 5085   2.826
 5086   2.815
 5087   2.927
 5088   3.072
 5089   2.786
 5090   2.796
 5091   2.738
 5092   2.941
 5093   2.990
 5094   2.749
 5095   2.806
 5096   2.640
 5097   3.092
 5098   2.853
 5099   2.919
 5100   2.759
 5101   2.880
 5102   2.981
 5103   2.868
 5104   3.035
 5105   2.723
 5106   2.978
 5107   2.973
 5108   3.075
 5109   2.858
 5110   2.703
 5111   2.685
 5112   2.911
 5113   2.759
 5114   2.890
 5115   3.009
 5116   2.859
 5117   3.189
 5118   2.786
 5119   2.801
 5120   2.934
 5121   2.706
 5122   2.877
 5123   3.240
 5124   2.847
 5125   2.874
 5126   3.003
 5127   2.853
 5128   3.114
 5129   3.139
 5130   2.880
 5131   2.916
 5132   2.698
 5133   3.281
 5134   2.802
 5135   2.959
 5136   2.873
 5137   2.811
 5138   2.942
 5139   2.892
 5140   2.731
 5141   2.841
 5142   2.890
 5143   2.907
 5144   2.840
 5145   2.778
 5146   2.739
 5147   2.914
 5148   2.867
 5149   2.835
 5150   2.982
 5151   2.898
 5152   3.015
 5153   2.786
 5154   2.858
 5155   2.866
 5156   2.785
 5157   2.872
 5158   2.879
 5159   3.011
 5160   3.070
 5161   2.959
 5162   2.805
 5163   3.056
 5164   3.147
 5165   2.938
 5166   2.970
 5167   2.775
 5168   3.542
 5169   2.760
 5170   2.996
 5171   2.974
 5172   3.059
 5173   2.897
 5174   2.822
 5175   2.801
 5176   2.955
 5177   2.706
 5178   2.987
 5179   3.142
 5180   3.570
 5181   3.322
 5182   2.887
 5183   2.778
 5184   3.053
 5185   2.790
 5186   2.927
 5187   2.880
 5188   2.956
 5189   2.822
 5190   2.764
 5191   2.950
 5192   2.818
 5193   2.728
 5194   2.736
 5195   3.202
 5196   2.777
 5197   2.847
 5198   2.809
 5199   2.894
 5200   2.960
 5201   2.789
 5202   2.765
 5203   3.267
 5204   2.946
 5205   2.676
 5206   2.899
 5207   2.901
 5208   2.543
 5209   2.690
 5210   2.872
 5211   2.833
 5212   2.792
 5213   2.775
 5214   2.634
 5215   2.928
 5216   2.942
 5217   2.933
 5218   2.902
 5219   3.004
 5220   3.191
 5221   3.056
 5222   3.003
 5223   2.891
 5224   3.018
 5225   2.896
 5226   2.969
 5227   2.862
 5228   2.942
 5229   3.251
 5230   2.904
 5231   3.011
 5232   3.074
 5233   2.703
 5234   2.687
 5235   2.711
 5236   2.930
 5237   2.684
 5238   3.022
 5239   2.761
 5240   2.739
 5241   3.023
 5242   2.815
 5243   2.911
 5244   3.071
 5245   2.719
 5246   3.535
 5247   2.946
 5248   2.991
 5249   2.745
 5250   2.950
 5251   3.019
 5252   2.747
 5253   2.951
 5254   2.755
 5255   2.986
 5256   2.882
 5257   2.716
 5258   2.705
 5259   2.811
 5260   2.808
 5261   2.823
 5262   2.790
 5263   2.645
 5264   2.920
 5265   2.897
 5266   2.836
 5267   3.839
 5268   3.410
 5269   2.921
 5270   4.078
 5271   2.855
 5272   2.989
 5273   3.213
 5274   3.051
 5275   3.237
 5276   3.286
 5277   2.900
 5278   3.112
 5279   3.075
 5280   2.883
 5281   2.981
 5282   7.436
 5283   3.044
 5284   3.066
 5285   5.865
 5286   2.733
 5287   2.953
 5288   2.822
 5289   3.258
 5290   3.864
 5291   4.500
 5292   4.528
 5293   3.903
 5294   5.166
 5295   2.710
 5296   2.885
 5297   2.942
 5298   2.932
 5299   3.039
 5300   3.038
 5301   3.254
 5302   2.930
 5303   3.079
 5304   2.917
 5305   2.870
 5306   2.737
 5307   3.006
 5308   2.820
 5309   3.006
 5310   2.838
 5311   2.879
 5312   2.939
 5313   3.024
 5314   2.900
 5315   3.136
 5316   3.091
 5317   2.894
 5318   2.819
 5319   3.002
 5320   2.750
 5321   3.006
 5322   3.171
 5323   3.269
 5324   3.360
 5325   3.171
 5326   3.280
 5327   3.569
 5328   3.572
 5329   2.709
 5330   3.267
 5331   3.060
 5332   3.139
 5333   3.108
 5334   3.079
 5335   2.737
 5336   2.969
 5337   2.828
 5338   2.955
 5339   2.976
 5340   3.205
 5341   3.109
 5342   2.857
 5343   2.941
 5344   3.258
 5345   2.779
 5346   2.738
 5347   3.092
 5348   2.931
 5349   2.979
 5350   3.054
 5351   2.720
 5352   2.955
 5353   2.682
 5354   2.818
 5355   2.821
 5356   2.872
 5357   2.777
 5358   2.797
 5359   3.089
 5360   3.581
 5361   3.303
 5362   2.961
 5363   3.350
 5364   3.135
 5365   2.826
 5366   5.077
 5367   2.947
 5368   3.923
 5369   3.122
 5370   4.143
 5371   2.699
 5372   2.820
 5373   2.871
 5374   2.842
 5375   2.939
 5376   3.715
 5377   3.066
 5378   3.010
 5379   3.017
 5380   2.985
 5381   3.145
 5382   2.879
 5383   3.056
 5384   2.925
 5385   2.811
 5386   2.775
 5387   3.116
 5388   7.005
 5389   2.891
 5390   3.162
 5391   2.940
 5392   2.961
 5393   3.054
 5394   2.783
 5395   3.074
 5396   2.977
 5397   2.874
 5398   3.030
 5399   3.174
 5400   3.750
 5401   3.231
 5402   2.985
 5403   3.198
 5404   3.176
 5405   2.935
 5406   2.835
 5407   2.902
 5408   3.184
 5409   3.138
 5410   3.002
 5411   2.904
 5412   3.133
 5413   3.311
 5414   3.069
 5415   3.144
 5416   2.844
 5417   2.758
 5418   2.806
