# Supplementary material for: Breakage of the oligomeric CaMKII hub by the regulatory segment of the kinase
Source: eLife. 2020 Sep 9;9:e57784. doi: 10.7554/eLife.57784 (PMC7538161; doi:10.7554/eLife.57784)
Supplement: Figure 5—source data 1. [file elife-57784-fig5-data1.zip › figure5_source_data/dodecamer_BL_backbone_dist_N416-K300.dat]

    1  23.831
    2  23.709
    3  24.653
    4  24.157
    5  23.785
    6  24.234
    7  23.807
    8  23.142
    9  23.862
   10  23.745
   11  22.046
   12  21.663
   13  22.783
   14  23.255
   15  23.998
   16  25.722
   17  25.380
   18  23.118
   19  24.109
   20  26.025
   21  21.532
   22  24.852
   23  21.532
   24  20.642
   25  22.092
   26  21.961
   27  20.801
   28  19.109
   29  18.284
   30  23.092
   31  20.708
   32  18.622
   33  18.709
   34  17.866
   35  17.888
   36  18.431
   37  16.437
   38  18.471
   39  18.939
   40  15.531
   41  16.621
   42  17.199
   43  16.258
   44  15.353
   45  15.867
   46  16.672
   47  15.517
   48  15.119
   49  17.221
   50  14.015
   51  15.802
   52  17.083
   53  16.197
   54  17.943
   55  16.357
   56  17.251
   57  19.618
   58  15.657
   59  16.735
   60  15.317
   61  15.619
   62  14.954
   63  18.435
   64  17.810
   65  17.438
   66  17.119
   67  16.257
   68  16.815
   69  16.440
   70  18.076
   71  17.726
   72  17.404
   73  16.694
   74  16.559
   75  16.029
   76  17.402
   77  17.933
   78  17.048
   79  16.439
   80  15.155
   81  18.302
   82  14.958
   83  15.342
   84  17.163
   85  16.771
   86  15.571
   87  18.306
   88  19.411
   89  16.753
   90  17.966
   91  17.699
   92  15.402
   93  16.700
   94  16.151
   95  18.726
   96  20.165
   97  18.419
   98  16.227
   99  15.299
  100  14.379
  101  13.718
  102  14.205
  103  14.922
  104  13.569
  105  13.010
  106  14.072
  107  12.958
  108  14.153
  109  13.270
  110  12.414
  111  12.141
  112  11.983
  113  13.064
  114  13.921
  115  12.090
  116  12.463
  117  12.188
  118  11.726
  119  12.312
  120  11.514
  121  10.462
  122  12.749
  123  12.392
  124  11.798
  125  12.037
  126  11.304
  127  12.215
  128  11.190
  129  12.542
  130  10.359
  131  11.932
  132  10.292
  133  12.870
  134  12.512
  135  10.411
  136  10.244
  137  11.238
  138  12.174
  139  11.717
  140  12.165
  141  11.522
  142  11.573
  143  11.601
  144  10.844
  145  11.856
  146  11.496
  147  10.128
  148   9.317
  149  10.500
  150  13.252
  151  10.247
  152  13.804
  153  12.144
  154  12.178
  155  12.686
  156  11.673
  157  11.483
  158  10.434
  159  10.903
  160  10.992
  161  11.201
  162  13.526
  163  13.734
  164  16.120
  165  12.207
  166  13.349
  167  13.396
  168  11.015
  169  10.095
  170  12.142
  171  12.130
  172  11.979
  173  14.250
  174  11.911
  175  11.976
  176  10.669
  177   5.151
  178   6.693
  179   7.583
  180   7.983
  181   8.572
  182   8.143
  183   7.996
  184   7.630
  185   8.701
  186   8.444
  187   7.598
  188   7.849
  189   7.524
  190   7.509
  191   8.292
  192   7.522
  193   7.951
  194   8.073
  195   8.300
  196   7.196
  197   8.312
  198   7.428
  199   2.897
  200   2.883
  201   2.854
  202   2.776
  203   3.713
  204   2.829
  205   2.979
  206   2.757
  207   2.895
  208   2.790
  209   2.921
  210   2.923
  211   2.824
  212   2.872
  213   3.135
  214   2.965
  215   2.909
  216   3.345
  217   3.007
  218   3.031
  219   2.987
  220   2.933
  221   2.801
  222   3.144
  223   3.181
  224   3.001
  225   2.822
  226   3.002
  227   2.913
  228   3.113
  229   2.774
  230   3.038
  231   3.055
  232   2.704
  233   3.273
  234   3.309
  235   2.913
  236   2.878
  237   2.923
  238   2.965
  239   2.768
  240   2.843
  241   3.087
  242   3.401
  243   2.947
  244   2.876
  245   3.285
  246   3.047
  247   3.072
  248   2.853
  249   2.678
  250   3.013
  251   2.804
  252   2.952
  253   2.869
  254   2.732
  255   3.198
  256   2.741
  257   3.068
  258   3.001
  259   2.954
  260   2.922
  261   2.848
  262   2.770
  263   2.962
  264   3.069
  265   2.767
  266   2.822
  267   3.269
  268   2.843
  269   3.465
  270   2.757
  271   2.708
  272   2.828
  273   3.069
  274   3.143
  275   3.121
  276   4.548
  277   3.408
  278   3.259
  279   3.453
  280   2.889
  281   2.721
  282   2.751
  283   2.775
  284   3.060
  285   2.890
  286   2.744
  287   2.958
  288   2.737
  289   2.979
  290   2.685
  291   2.780
  292   2.928
  293   3.246
  294   2.860
  295   2.825
  296   3.101
  297   3.250
  298   2.703
  299   3.081
  300   2.907
  301   2.893
  302   2.793
  303   2.709
  304   3.119
  305   2.826
  306   2.915
  307   2.841
  308   2.865
  309   3.355
  310   3.057
  311   3.244
  312   2.858
  313   3.274
  314   3.230
  315   3.146
  316   3.227
  317   3.195
  318   3.333
  319   2.898
  320   2.900
  321   2.678
  322   3.043
  323   3.027
  324   2.696
  325   3.045
  326   3.002
  327   3.280
  328   2.840
  329   3.636
  330   2.864
  331   3.128
  332   3.161
  333   2.984
  334   2.908
  335   2.628
  336   2.803
  337   2.972
  338   2.913
  339   2.854
  340   3.765
  341   2.819
  342   2.841
  343   3.041
  344   2.809
  345   2.910
  346   2.915
  347   3.031
  348   2.943
  349   3.828
  350   2.876
  351   2.891
  352   2.776
  353   3.109
  354   2.752
  355   2.713
  356   2.973
  357   3.053
  358   3.002
  359   2.673
  360   3.008
  361   2.662
  362   2.853
  363   2.808
  364   3.179
  365   2.695
  366   2.813
  367   3.014
  368   3.038
  369   3.084
  370   2.998
  371   3.065
  372   2.812
  373   2.763
  374   3.161
  375   2.912
  376   2.974
  377   2.879
  378   2.829
  379   2.863
  380   3.110
  381   3.346
  382   2.867
  383   3.051
  384   2.662
  385   2.960
  386   2.787
  387   2.810
  388   2.981
  389   2.945
  390   2.742
  391   2.939
  392   3.174
  393   2.917
  394   2.952
  395   2.781
  396   4.207
  397   3.086
  398   2.834
  399   3.337
  400   2.952
  401   3.586
  402   3.340
  403   2.985
  404   3.063
  405   3.048
  406   2.981
  407   2.837
  408   3.232
  409   2.782
  410   3.203
  411   3.002
  412   2.977
  413   3.499
  414   3.430
  415   2.962
  416   2.966
  417   3.461
  418   2.818
  419   2.845
  420   2.790
  421   3.621
  422   2.994
  423   3.131
  424   2.783
  425   3.116
  426   2.818
  427   2.819
  428   3.194
  429   3.301
  430   2.994
  431   3.156
  432   2.826
  433   3.256
  434   2.758
  435   3.169
  436   3.040
  437   3.074
  438   2.983
  439   2.767
  440   2.853
  441   2.892
  442   2.816
  443   3.174
  444   2.955
  445   2.990
  446   2.748
  447   2.985
  448   3.176
  449   3.086
  450   2.862
  451   3.074
  452   2.807
  453   2.900
  454   2.693
  455   3.116
  456   2.925
  457   2.953
  458   2.772
  459   2.760
  460   2.928
  461   2.970
  462   3.047
  463   2.763
  464   2.993
  465   3.078
  466   3.031
  467   3.215
  468   2.774
  469   2.829
  470   2.827
  471   3.086
  472   2.709
  473   3.011
  474   2.978
  475   3.019
  476   2.715
  477   2.895
  478   2.863
  479   3.135
  480   3.168
  481   2.711
  482   3.189
  483   4.971
  484   2.892
  485   3.047
  486   2.762
  487   2.898
  488   2.754
  489   2.836
  490   2.866
  491   2.944
  492   2.728
  493   2.828
  494   3.290
  495   3.061
  496   2.845
  497   2.846
  498   3.148
  499   2.756
  500   2.785
  501   4.771
  502   5.876
  503   3.644
  504   3.281
  505   2.952
  506   3.086
  507   2.745
  508   2.993
  509   2.717
  510   2.999
  511   2.897
  512   2.925
  513   3.353
  514   2.755
  515   2.743
  516   2.737
  517   5.536
  518   3.018
  519   3.075
  520   5.527
  521   3.001
  522   2.999
  523   2.977
  524   3.263
  525   2.882
  526   2.900
  527   5.358
  528   3.160
  529   5.161
  530   3.304
  531   2.761
  532   3.472
  533   2.758
  534   5.100
  535   5.678
  536   6.600
  537   3.115
  538   2.847
  539   3.065
  540   5.740
  541   2.896
  542   2.937
  543   2.866
  544   2.816
  545   4.671
  546   7.931
  547   6.292
  548   6.376
  549   7.985
  550   4.639
  551   2.832
  552   3.309
  553   3.149
  554   3.097
  555   3.084
  556   4.297
  557   4.934
  558   3.059
  559   4.410
  560   2.896
  561   3.221
  562   2.816
  563   2.685
  564   3.133
  565   3.268
  566   2.958
  567   3.038
  568   2.952
  569   2.674
  570   2.985
  571   3.086
  572   3.242
  573   2.970
  574   2.874
  575   3.119
  576   2.827
  577   2.909
  578   2.907
  579   2.752
  580   2.773
  581   2.829
  582   2.899
  583   2.697
  584   3.093
  585   3.194
  586   2.755
  587   3.012
  588   2.831
  589   3.200
  590   2.815
  591   2.908
  592   3.311
  593   3.190
  594   2.732
  595   2.914
  596   2.762
  597   2.989
  598   2.769
  599   2.875
  600   2.957
  601   2.803
  602   2.924
  603   2.705
  604   2.835
  605   2.731
  606   2.977
  607   2.844
  608   3.156
  609   3.058
  610   2.920
  611   2.958
  612   2.773
  613   2.883
  614   3.179
  615   2.736
  616   2.928
  617   2.894
  618   5.436
  619   2.885
  620   2.951
  621   2.915
  622   2.840
  623   2.865
  624   3.063
  625   3.107
  626   2.818
  627   2.726
  628   2.842
  629   2.981
  630   3.226
  631   3.051
  632   2.777
  633   2.788
  634   2.686
  635   3.148
  636   3.094
  637   2.740
  638   2.668
  639   2.787
  640   2.880
  641   2.808
  642   2.826
  643   2.827
  644   3.023
  645   2.769
  646   2.611
  647   7.842
  648   7.360
  649   6.346
  650   7.666
  651   7.213
  652   7.705
  653   7.347
  654   7.304
  655   4.695
  656   5.711
  657   7.822
  658   5.956
  659   5.042
  660   4.812
  661   4.826
  662   5.340
  663   5.624
  664   4.858
  665   5.291
  666   6.397
  667   8.427
  668   6.483
  669   6.408
  670   6.793
  671   5.448
  672   6.950
  673   5.193
  674   4.881
  675   4.914
  676   4.796
  677   3.123
  678   2.929
  679   3.046
  680   2.698
  681   5.503
  682   5.159
  683   4.676
  684   6.066
  685   7.522
  686   7.393
  687   7.369
  688   8.954
  689   7.717
  690   9.831
  691   9.490
  692   8.216
  693   7.875
  694   7.841
  695   4.697
  696   5.190
  697   3.218
  698   5.033
  699   4.985
  700   5.228
  701   6.105
  702   6.712
  703   6.148
  704   5.317
  705   4.799
  706   4.979
  707   4.821
  708   6.298
  709   5.563
  710   5.898
  711   5.248
  712   5.232
  713   5.286
  714   4.802
  715   6.728
  716   5.181
  717   6.657
  718   6.350
  719   4.748
  720   5.700
  721   4.762
  722   4.809
  723   5.722
  724   4.765
  725   4.570
  726   5.583
  727   5.395
  728   5.274
  729   5.713
  730   2.782
  731   5.360
  732   3.663
  733   2.763
  734   2.778
  735   2.922
  736   2.794
  737   2.698
  738   2.667
  739   2.838
  740   3.130
  741   2.898
  742   2.855
  743   3.146
  744   2.614
  745   2.946
  746   2.724
  747   2.794
  748   2.669
  749   2.666
  750   3.179
  751   2.863
  752   3.069
  753   3.067
  754   2.981
  755   2.823
  756   4.572
  757   2.937
  758   2.790
  759   2.876
  760   3.129
  761   2.918
  762   2.832
  763   2.834
  764   2.898
  765   2.783
  766   3.132
  767   2.972
  768   3.180
  769   2.846
  770   3.034
  771   2.792
  772   2.990
  773   2.749
  774   2.926
  775   3.110
  776   5.031
  777   5.258
  778   2.792
  779   3.032
  780   5.436
  781   3.336
  782   4.669
  783   2.739
  784   2.822
  785   2.734
  786   3.221
  787   2.778
  788   3.096
  789   2.693
  790   3.236
  791   3.287
  792   2.938
  793   3.131
  794   3.068
  795   2.915
  796   3.209
  797   2.811
  798   2.752
  799   2.762
  800   2.791
  801   2.943
  802   2.850
  803   2.912
  804   2.838
  805   2.989
  806   2.933
  807   3.130
  808   2.734
  809   2.845
  810   4.957
  811   3.138
  812   3.476
  813   2.884
  814   2.980
  815   2.677
  816   2.618
  817   2.957
  818   2.856
  819   2.952
  820   3.307
  821   2.844
  822   3.135
  823   3.335
  824   3.263
  825   3.099
  826   2.870
  827   2.830
  828   3.001
  829   2.804
  830   2.858
  831   2.887
  832   2.828
  833   4.901
  834   5.870
  835   2.973
  836   3.023
  837   2.923
  838   2.831
  839   2.683
  840   2.878
  841   2.809
  842   3.208
  843   2.823
  844   3.002
  845   2.841
  846   2.771
  847   3.471
  848   2.867
  849   3.215
  850   2.818
  851   3.058
  852   2.670
  853   3.006
  854   2.787
  855   2.809
  856   2.849
  857   2.949
  858   2.881
  859   3.000
  860   2.782
  861   3.049
  862   2.912
  863   2.857
  864   2.934
  865   2.722
  866   3.000
  867   2.810
  868   3.003
  869   2.993
  870   2.878
  871   3.020
  872   2.743
  873   2.830
  874   3.105
  875   3.214
  876   3.105
  877   3.052
  878   2.908
  879   2.810
  880   2.864
  881   3.306
  882   3.005
  883   2.701
  884   2.761
  885   2.896
  886   2.780
  887   3.239
  888   3.474
  889   3.019
  890   5.087
  891   5.251
  892   4.745
  893   2.803
  894   2.861
  895   2.807
  896   2.755
  897   3.395
  898   3.447
  899   2.933
  900   2.718
  901   2.947
  902   2.885
  903   2.853
  904   3.808
  905   2.664
  906   2.735
  907   3.291
  908   2.808
  909   2.711
  910   3.006
  911   2.695
  912   2.893
  913   2.880
  914   2.940
  915   3.166
  916   3.062
  917   3.046
  918   2.914
  919   3.202
  920   2.952
  921   2.879
  922   3.199
  923   4.481
  924   4.558
  925   5.999
  926   5.577
  927   5.279
  928   5.391
  929   2.835
  930   3.783
  931   4.102
  932   5.693
  933   5.118
  934   4.828
  935   7.374
  936   4.991
  937   5.248
  938   5.397
  939   7.360
  940   9.533
  941  10.429
  942  13.190
  943   8.196
  944  10.960
  945  13.254
  946  10.494
  947  12.672
  948  11.821
  949  10.479
  950  11.037
  951  11.066
  952  10.350
  953  13.609
  954  15.424
  955  11.212
  956  12.740
  957  11.199
  958  11.926
  959  11.026
  960  10.699
  961  12.207
  962  12.994
  963  11.605
  964  14.373
  965  13.232
  966  11.790
  967  12.555
  968  11.339
  969  10.718
  970  10.367
  971  10.911
  972  11.058
  973   9.316
  974   9.707
  975  10.044
  976  10.951
  977  11.822
  978  12.035
  979  10.743
  980  11.139
  981  11.011
  982   9.254
  983  10.874
  984  14.007
  985  12.500
  986  12.507
  987  13.284
  988  12.133
  989  11.622
  990  11.584
  991   6.752
  992   6.328
  993   5.469
  994   7.444
  995   7.379
  996   6.798
  997   7.146
  998   7.187
  999   4.846
 1000   3.021
 1001   5.850
 1002   5.110
 1003   5.080
 1004   3.076
 1005   3.232
 1006   2.809
 1007   2.838
 1008   5.400
 1009   4.830
 1010   3.092
 1011   2.859
 1012   2.675
 1013   2.919
 1014   2.956
 1015   3.125
 1016   2.988
 1017   3.016
 1018   3.049
 1019   2.813
 1020   3.253
 1021   2.958
 1022   2.822
 1023   3.164
 1024   2.902
 1025   2.985
 1026   3.357
 1027   3.225
 1028   3.005
 1029   5.639
 1030   2.836
 1031   2.666
 1032   3.144
 1033   2.976
 1034   2.792
 1035   2.867
 1036   2.756
 1037   2.743
 1038   2.784
 1039   3.038
 1040   3.263
 1041   2.863
 1042   2.736
 1043   3.404
 1044   2.882
 1045   2.843
 1046   2.812
 1047   2.723
 1048   2.902
 1049   2.839
 1050   2.924
 1051   3.309
 1052   3.308
 1053   3.159
 1054   2.900
 1055   2.900
 1056   3.248
 1057   2.931
 1058   2.749
 1059   2.921
 1060   2.973
 1061   2.778
 1062   2.856
 1063   4.382
 1064   3.092
 1065   2.721
 1066   2.757
 1067   2.995
 1068   2.896
 1069   2.681
 1070   3.090
 1071   3.255
 1072   2.926
 1073   2.694
 1074   2.881
 1075   3.588
 1076   3.879
 1077   2.899
 1078   2.947
 1079   2.899
 1080   2.872
 1081   2.881
 1082   2.768
 1083   2.958
 1084   2.806
 1085   2.885
 1086   2.941
 1087   2.887
 1088   2.780
 1089   3.180
 1090   3.078
 1091   3.238
 1092   2.720
 1093   3.022
 1094   2.996
 1095   2.923
 1096   3.557
 1097   2.968
 1098   2.797
 1099   2.856
 1100   2.826
 1101   3.202
 1102   2.825
 1103   2.988
 1104   2.885
 1105   3.132
 1106   2.997
 1107   2.900
 1108   3.052
 1109   2.929
 1110   3.020
 1111   2.932
 1112   2.877
 1113   2.855
 1114   3.073
 1115   2.972
 1116   2.785
 1117   3.108
 1118   2.760
 1119   2.776
 1120   3.340
 1121   2.977
 1122   4.612
 1123   3.442
 1124   3.014
 1125   3.038
 1126   2.848
 1127   3.031
 1128   2.851
 1129   2.841
 1130   2.808
 1131   2.853
 1132   2.961
 1133   2.885
 1134   2.919
 1135   2.851
 1136   2.953
 1137   3.214
 1138   3.512
 1139   3.193
 1140   2.909
 1141   2.942
 1142   3.011
 1143   3.361
 1144   3.104
 1145   3.105
 1146   2.908
 1147   3.545
 1148   3.167
 1149   2.858
 1150   2.791
 1151   3.193
 1152   2.866
 1153   3.016
 1154   2.799
 1155   2.735
 1156   2.887
 1157   2.809
 1158   2.899
 1159   3.048
 1160   3.065
 1161   2.797
 1162   2.879
 1163   2.868
 1164   2.785
 1165   2.880
 1166   3.031
 1167   2.995
 1168   2.711
 1169   2.726
 1170   3.009
 1171   4.168
 1172   2.835
 1173   2.785
 1174   2.968
 1175   3.146
 1176   2.730
 1177   2.939
 1178   2.753
 1179   2.799
 1180   2.747
 1181   5.242
 1182   3.092
 1183   2.668
 1184   2.799
 1185   3.093
 1186   2.949
 1187   2.844
 1188   2.804
 1189   3.323
 1190   2.816
 1191   2.810
 1192   2.945
 1193   3.042
 1194   2.798
 1195   2.952
 1196   2.867
 1197   3.007
 1198   3.117
 1199   2.661
 1200   2.994
 1201   3.216
 1202   3.299
 1203   2.829
 1204   3.412
 1205   2.933
 1206   2.734
 1207   3.651
 1208   5.079
 1209   5.182
 1210   4.259
 1211   2.753
 1212   2.919
 1213   4.079
 1214   2.782
 1215   2.926
 1216   3.078
 1217   4.878
 1218   2.828
 1219   4.841
 1220   2.986
 1221   2.972
 1222   3.251
 1223   2.805
 1224   3.357
 1225   2.954
 1226   2.763
 1227   3.050
 1228   3.092
 1229   7.299
 1230   8.805
 1231   4.880
 1232   2.881
 1233   4.223
 1234   2.809
 1235   3.426
 1236   3.397
 1237   2.886
 1238   2.859
 1239   3.104
 1240   2.936
 1241   3.277
 1242   3.140
 1243   3.027
 1244   2.946
 1245   3.170
 1246   2.781
 1247   2.811
 1248   3.163
 1249   2.902
 1250   3.144
 1251   4.883
 1252   5.975
 1253   5.805
 1254   6.563
 1255   5.617
 1256   3.332
 1257   3.116
 1258   6.876
 1259   4.268
 1260   5.170
 1261   5.069
 1262   4.705
 1263   5.102
 1264   4.487
 1265   4.822
 1266   5.710
 1267   5.404
 1268   4.919
 1269   5.224
 1270   4.849
 1271   2.940
 1272   4.200
 1273   2.941
 1274   3.330
 1275   2.725
 1276   2.857
 1277   4.714
 1278   6.531
 1279   4.366
 1280   4.553
 1281   2.878
 1282   2.987
 1283   2.864
 1284   3.153
 1285   2.782
 1286   3.085
 1287   2.882
 1288   2.751
 1289   2.857
 1290   3.180
 1291   2.800
 1292   2.860
 1293   2.766
 1294   3.048
 1295   3.079
 1296   2.869
 1297   2.981
 1298   2.848
 1299   2.844
 1300   2.802
 1301   2.769
 1302   2.806
 1303   3.153
 1304   2.986
 1305   3.043
 1306   2.710
 1307   2.992
 1308   2.701
 1309   2.860
 1310   4.973
 1311   5.543
 1312   2.998
 1313   5.196
 1314   3.054
 1315   3.212
 1316   2.834
 1317   4.447
 1318   2.727
 1319   2.891
 1320   2.780
 1321   3.648
 1322   2.802
 1323   3.010
 1324   2.869
 1325   3.056
 1326   2.745
 1327   2.849
 1328   3.273
 1329   2.812
 1330   3.214
 1331   3.677
 1332   3.328
 1333   3.004
 1334   3.081
 1335   3.142
 1336   2.952
 1337   2.972
 1338   2.937
 1339   2.964
 1340   3.072
 1341   2.741
 1342   3.179
 1343   2.625
 1344   5.306
 1345   2.838
 1346   2.886
 1347   3.059
 1348   3.194
 1349   2.844
 1350   3.387
 1351   2.797
 1352   2.728
 1353   2.938
 1354   2.833
 1355   3.207
 1356   2.884
 1357   2.637
 1358   4.784
 1359   5.875
 1360   2.745
 1361   2.779
 1362   2.945
 1363   2.955
 1364   2.946
 1365   3.458
 1366   3.052
 1367   2.969
 1368   3.016
 1369   2.835
 1370   2.832
 1371   5.100
 1372   7.695
 1373   7.527
 1374   8.273
 1375   8.228
 1376   7.581
 1377   5.128
 1378   3.559
 1379   5.836
 1380   5.833
 1381   8.690
 1382   8.385
 1383   5.448
 1384   4.205
 1385   4.018
 1386   4.991
 1387   2.994
 1388   2.709
 1389   2.933
 1390   2.856
 1391   2.823
 1392   4.575
 1393   2.836
 1394   2.721
 1395   2.994
 1396   2.644
 1397   2.769
 1398   2.846
 1399   2.883
 1400   3.086
 1401   2.831
 1402   2.823
 1403   3.081
 1404   3.041
 1405   2.823
 1406   3.519
 1407   2.859
 1408   2.597
 1409   3.410
 1410   2.957
 1411   3.290
 1412   2.845
 1413   2.989
 1414   2.710
 1415   4.659
 1416   4.710
 1417   2.944
 1418   2.862
 1419   5.114
 1420   2.937
 1421   3.049
 1422   2.843
 1423   4.389
 1424   3.136
 1425   2.885
 1426   3.036
 1427   2.976
 1428   3.084
 1429   3.246
 1430   2.932
 1431   3.345
 1432   2.947
 1433   2.862
 1434   5.403
 1435   3.338
 1436   4.582
 1437   3.190
 1438   2.835
 1439   4.307
 1440   2.925
 1441   2.896
 1442   5.368
 1443   3.087
 1444   3.149
 1445   2.992
 1446   2.939
 1447   2.696
 1448   2.997
 1449   2.750
 1450   3.045
 1451   3.877
 1452   4.039
 1453   3.185
 1454   2.780
 1455   2.668
 1456   3.012
 1457   4.732
 1458   3.024
 1459   2.769
 1460   3.017
 1461   3.078
 1462   2.918
 1463   2.889
 1464   2.908
 1465   3.044
 1466   3.015
 1467   3.172
 1468   3.085
 1469   2.960
 1470   2.885
 1471   2.868
 1472   3.397
 1473   3.044
 1474   4.403
 1475   2.702
 1476   7.862
 1477   2.769
 1478   2.679
 1479   3.002
 1480   3.004
 1481   2.877
 1482   2.822
 1483   2.901
 1484   2.880
 1485   2.731
 1486   4.277
 1487   2.751
 1488   2.975
 1489   3.082
 1490   2.843
 1491   3.055
 1492   2.811
 1493   3.134
 1494   2.925
 1495   2.728
 1496   3.250
 1497   3.008
 1498   2.888
 1499   2.777
 1500   2.900
 1501   2.806
 1502   2.935
 1503   3.040
 1504   2.680
 1505   2.923
 1506   2.876
 1507   3.015
 1508   2.842
 1509   2.998
 1510   2.841
 1511   2.810
 1512   2.931
 1513   2.930
 1514   2.844
 1515   3.403
 1516   2.937
 1517   3.166
 1518   2.865
 1519   2.954
 1520   2.825
 1521   2.790
 1522   2.758
 1523   3.049
 1524   2.913
 1525   2.879
 1526   3.148
 1527   3.126
 1528   2.783
 1529   5.991
 1530   2.838
 1531   3.102
 1532   2.824
 1533   2.977
 1534   5.312
 1535   4.321
 1536   2.849
 1537   2.838
 1538   2.796
 1539   2.606
 1540   2.811
 1541   2.937
 1542   3.227
 1543   2.834
 1544   2.866
 1545   4.265
 1546   3.256
 1547   3.034
 1548   3.032
 1549   3.116
 1550   2.789
 1551   2.719
 1552   2.843
 1553   3.204
 1554   2.847
 1555   2.722
 1556   3.003
 1557   3.195
 1558   2.788
 1559   2.740
 1560   3.034
 1561   2.838
 1562   2.813
 1563   2.924
 1564   3.136
 1565   3.095
 1566   2.813
 1567   3.633
 1568   2.889
 1569   2.890
 1570   3.242
 1571   2.739
 1572   3.337
 1573   2.855
 1574   2.750
 1575   2.836
 1576   2.744
 1577   2.732
 1578   4.832
 1579   3.625
 1580   2.971
 1581   2.875
 1582   2.877
 1583   2.708
 1584   2.894
 1585   2.817
 1586   2.849
 1587   3.283
 1588   2.897
 1589   2.802
 1590   2.799
 1591   3.045
 1592   2.856
 1593   2.777
 1594   2.947
 1595   2.739
 1596   2.682
 1597   2.640
 1598   2.929
 1599   2.850
 1600   3.073
 1601   2.988
 1602   4.334
 1603   2.912
 1604   3.170
 1605   2.912
 1606   2.867
 1607   2.867
 1608   2.929
 1609   2.828
 1610   3.563
 1611   3.159
 1612   3.039
 1613   5.488
 1614   4.571
 1615   2.946
 1616   3.227
 1617   2.841
 1618   4.963
 1619   5.676
 1620   2.947
 1621   2.937
 1622   2.815
 1623   2.665
 1624   3.099
 1625   2.973
 1626   4.981
 1627   3.137
 1628   3.080
 1629   2.839
 1630   3.084
 1631   3.206
 1632   3.427
 1633   2.904
 1634   3.310
 1635   3.148
 1636   2.826
 1637   2.968
 1638   2.873
 1639   2.729
 1640   2.948
 1641   2.955
 1642   3.478
 1643   3.150
 1644   3.070
 1645   3.514
 1646   3.025
 1647   3.006
 1648   2.710
 1649   2.895
 1650   3.359
 1651   6.098
 1652   3.000
 1653   2.886
 1654   2.955
 1655   3.180
 1656   5.084
 1657   2.995
 1658   3.173
 1659   2.771
 1660   3.192
 1661   2.804
 1662   2.872
 1663   2.888
 1664   3.031
 1665   3.432
 1666   2.843
 1667   3.062
 1668   3.150
 1669   2.860
 1670   2.904
 1671   3.412
 1672   3.154
 1673   3.204
 1674   3.858
 1675   2.905
 1676   3.180
 1677   3.210
 1678   3.096
 1679   2.932
 1680   2.840
 1681   4.135
 1682   2.723
 1683   3.234
 1684   2.820
 1685   2.996
 1686   3.118
 1687   2.959
 1688   2.751
 1689   5.203
 1690   4.787
 1691   2.948
 1692   3.006
 1693   2.966
 1694   2.834
 1695   3.012
 1696   3.002
 1697   3.742
 1698   3.090
 1699   4.824
 1700   5.295
 1701   4.683
 1702   2.858
 1703   2.716
 1704   3.154
 1705   3.064
 1706   2.919
 1707   2.873
 1708   2.810
 1709   2.668
 1710   3.053
 1711   3.136
 1712   6.714
 1713   3.006
 1714   2.982
 1715   2.858
 1716   2.941
 1717   4.885
 1718   2.699
 1719   2.839
 1720   2.880
 1721   3.238
 1722   2.926
 1723   3.129
 1724   2.896
 1725   3.197
 1726   2.865
 1727   2.866
 1728   2.965
 1729   2.811
 1730   3.048
 1731   3.042
 1732   2.737
 1733   4.736
 1734   5.913
 1735   9.047
 1736   6.061
 1737   6.904
 1738   5.265
 1739   3.098
 1740   2.777
 1741   3.075
 1742   2.908
 1743   3.112
 1744   3.012
 1745   3.055
 1746   2.907
 1747   2.922
 1748   2.825
 1749   3.451
 1750   3.067
 1751   3.165
 1752   3.156
 1753   3.456
 1754   2.869
 1755   2.934
 1756   2.846
 1757   2.679
 1758   2.892
 1759   2.922
 1760   2.892
 1761   2.925
 1762   3.174
 1763   3.025
 1764   2.932
 1765   2.886
 1766   3.079
 1767   3.402
 1768   3.287
 1769   4.525
 1770   4.637
 1771   2.808
 1772   3.069
 1773   3.213
 1774   2.822
 1775   2.753
 1776   3.026
 1777   2.766
 1778   2.848
 1779   2.773
 1780   2.841
 1781   2.898
 1782   2.978
 1783   2.933
 1784   5.496
 1785   5.864
 1786   2.948
 1787   3.069
 1788   2.809
 1789   3.188
 1790   2.789
 1791   3.129
 1792   3.055
 1793   2.915
 1794   2.967
 1795   2.912
 1796   3.197
 1797   2.721
 1798   2.880
 1799   2.868
 1800   3.326
 1801   2.742
 1802   2.798
 1803   2.814
 1804   3.116
 1805   2.817
 1806   3.037
 1807   2.984
 1808   2.674
 1809   4.473
 1810   2.769
 1811   5.173
 1812   2.797
 1813   2.810
 1814   2.827
 1815   2.701
 1816   4.962
 1817   2.931
 1818   2.952
 1819   3.168
 1820   2.895
 1821   2.842
 1822   2.932
 1823   2.754
 1824   2.961
 1825   2.992
 1826   2.934
 1827   2.757
 1828   2.938
 1829   3.112
 1830   2.759
 1831   5.739
 1832   5.361
 1833   2.889
 1834   4.427
 1835   5.143
 1836   2.770
 1837   2.756
 1838   3.040
 1839   3.239
 1840   3.501
 1841   3.348
 1842   3.155
 1843   2.780
 1844   2.914
 1845   2.933
 1846   2.816
 1847   3.111
 1848   2.697
 1849   2.941
 1850   2.883
 1851   2.919
 1852   2.795
 1853   3.641
 1854   2.756
 1855   2.749
 1856   2.776
 1857   2.987
 1858   3.115
 1859   2.810
 1860   3.110
 1861   2.874
 1862   2.981
 1863   2.977
 1864   2.737
 1865   2.998
 1866   2.808
 1867   3.582
 1868   2.843
 1869   3.032
 1870   2.760
 1871   2.860
 1872   2.711
 1873   2.855
 1874   4.724
 1875   6.155
 1876   6.224
 1877   8.112
 1878   2.938
 1879   3.167
 1880   2.871
 1881   3.090
 1882   4.306
 1883   4.817
 1884   5.355
 1885   3.097
 1886   4.695
 1887   2.997
 1888   2.914
 1889   2.766
 1890   2.784
 1891   4.727
 1892   3.174
 1893   2.937
 1894   2.839
 1895   5.459
 1896   4.671
 1897   3.020
 1898   5.501
 1899   8.083
 1900   5.320
 1901   4.642
 1902   3.155
 1903   2.902
 1904   2.808
 1905   2.958
 1906   2.740
 1907   3.031
 1908   2.933
 1909   3.238
 1910   2.835
 1911   3.146
 1912   3.002
 1913   2.842
 1914   2.915
 1915   3.141
 1916   2.847
 1917   8.851
 1918   8.359
 1919   4.809
 1920   2.981
 1921   2.624
 1922   3.603
 1923   3.021
 1924   2.789
 1925   3.084
 1926   3.348
 1927   2.904
 1928   2.762
 1929   3.076
 1930   3.339
 1931   3.090
 1932   2.837
 1933   3.068
 1934   3.157
 1935   2.726
 1936   2.853
 1937   3.078
 1938   2.797
 1939   2.987
 1940   2.837
 1941   2.644
 1942   2.721
 1943   2.731
 1944   2.841
 1945   2.863
 1946   2.936
 1947   3.081
 1948   3.053
 1949   3.321
 1950   3.086
 1951   2.741
 1952   3.429
 1953   2.871
 1954   2.708
 1955   3.058
 1956   2.916
 1957   3.045
 1958   2.898
 1959   2.860
 1960   2.789
 1961   3.130
 1962   2.979
 1963   3.195
 1964   2.900
 1965   2.867
 1966   2.955
 1967   2.879
 1968   2.878
 1969   2.924
 1970   2.797
 1971   2.961
 1972   2.968
 1973   2.695
 1974   3.287
 1975   2.882
 1976   2.868
 1977   2.833
 1978   3.008
 1979   3.201
 1980   2.803
 1981   2.941
 1982   2.843
 1983   2.937
 1984   2.968
 1985   3.146
 1986   3.369
 1987   3.011
 1988   2.957
 1989   2.831
 1990   2.993
 1991   3.111
 1992   3.274
 1993   2.831
 1994   2.905
 1995   3.194
 1996   2.862
 1997   2.900
 1998   2.847
 1999   2.855
 2000   3.198
 2001   2.999
 2002   2.967
 2003   3.104
 2004   2.674
 2005   3.091
 2006   2.872
 2007   3.025
 2008   2.935
 2009   2.764
 2010   3.251
 2011   2.898
 2012   2.923
 2013   3.058
 2014   2.796
 2015   2.949
 2016   2.848
 2017   3.222
 2018   3.040
 2019   3.152
 2020   2.839
 2021   2.931
 2022   2.689
 2023   3.391
 2024   2.860
 2025   2.780
 2026   2.853
 2027   2.870
 2028   2.888
 2029   3.017
 2030   2.912
 2031   2.748
 2032   2.703
 2033   2.984
 2034   2.749
 2035   3.355
 2036   3.133
 2037   2.892
 2038   2.726
 2039   3.172
 2040   2.863
 2041   2.907
 2042   2.858
 2043   3.159
 2044   3.318
 2045   3.034
 2046   3.114
 2047   3.192
 2048   2.984
 2049   2.959
 2050   3.125
 2051   2.897
 2052   3.138
 2053   2.987
 2054   2.823
 2055   2.854
 2056   3.161
 2057   2.735
 2058   2.807
 2059   3.108
 2060   2.716
 2061   2.802
 2062   2.881
 2063   2.667
 2064   3.024
 2065   3.180
 2066   3.044
 2067   2.952
 2068   2.693
 2069   2.886
 2070   3.104
 2071   2.721
 2072   3.025
 2073   2.819
 2074   2.861
 2075   3.204
 2076   3.700
 2077   3.005
 2078   2.874
 2079   3.025
 2080   2.949
 2081   2.872
 2082   2.955
 2083   2.862
 2084   2.754
 2085   3.090
 2086   2.679
 2087   2.890
 2088   2.788
 2089   2.752
 2090   3.031
 2091   3.015
 2092   3.345
 2093   3.344
 2094   4.272
 2095   2.859
 2096   3.127
 2097   5.357
 2098   3.078
 2099   3.071
 2100   2.789
 2101   2.780
 2102   2.803
 2103   3.146
 2104   2.972
 2105   3.193
 2106   5.304
 2107   8.650
 2108   8.243
 2109   6.779
 2110   8.103
 2111   7.925
 2112   6.640
 2113   5.243
 2114   2.775
 2115   2.780
 2116   2.748
 2117   2.915
 2118   3.045
 2119   2.801
 2120   2.790
 2121   3.223
 2122   3.570
 2123   2.747
 2124   2.759
 2125   2.883
 2126   2.989
 2127   2.761
 2128   3.363
 2129   2.778
 2130   2.877
 2131   2.999
 2132   2.972
 2133   4.419
 2134   2.788
 2135   4.601
 2136   4.154
 2137   4.381
 2138   2.784
 2139   3.883
 2140   4.144
 2141   4.012
 2142   4.322
 2143   5.509
 2144   4.935
 2145   5.105
 2146   4.778
 2147   4.062
 2148   6.141
 2149   3.226
 2150   4.936
 2151   2.928
 2152   5.063
 2153   3.427
 2154   2.762
 2155   5.269
 2156   2.972
 2157   3.438
 2158   3.157
 2159   3.434
 2160   3.145
 2161   3.207
 2162   2.965
 2163   2.997
 2164   2.921
 2165   2.977
 2166   2.979
 2167   2.783
 2168   2.669
 2169   4.700
 2170   3.233
 2171   4.487
 2172   4.354
 2173   3.008
 2174   2.941
 2175   5.003
 2176   2.979
 2177   2.881
 2178   3.136
 2179   2.904
 2180   3.120
 2181   2.803
 2182   2.811
 2183   2.847
 2184   3.066
 2185   3.023
 2186   2.863
 2187   2.805
 2188   2.959
 2189   2.910
 2190   5.898
 2191   5.451
 2192   5.655
 2193   6.855
 2194   7.297
 2195   4.036
 2196   2.882
 2197   7.930
 2198   8.949
 2199   4.413
 2200   3.367
 2201   3.176
 2202   2.902
 2203   3.064
 2204   2.890
 2205   3.177
 2206   2.680
 2207   5.356
 2208   4.545
 2209   5.422
 2210   5.242
 2211   2.887
 2212   5.270
 2213   4.534
 2214   5.226
 2215   5.601
 2216   4.658
 2217   5.005
 2218   4.383
 2219   6.521
 2220   6.641
 2221   6.136
 2222   4.253
 2223   6.576
 2224   5.915
 2225   6.656
 2226   4.353
 2227   5.531
 2228   5.634
 2229   4.807
 2230   4.720
 2231   5.619
 2232   5.524
 2233   6.555
 2234   4.948
 2235   5.771
 2236   5.563
 2237   5.396
 2238   5.722
 2239   6.441
 2240   6.424
 2241   6.421
 2242   5.864
 2243   5.567
 2244   6.907
 2245   7.217
 2246   7.234
 2247   9.164
 2248   7.802
 2249   8.804
 2250   8.614
 2251   8.961
 2252   8.180
 2253   6.696
 2254   6.684
 2255   6.949
 2256   7.834
 2257   6.720
 2258   7.933
 2259   6.908
 2260   8.083
 2261   7.086
 2262   7.120
 2263   7.305
 2264   8.451
 2265   7.596
 2266   7.471
 2267   7.356
 2268   8.896
 2269   7.551
 2270   6.914
 2271   6.971
 2272   7.124
 2273   6.775
 2274   7.848
 2275   6.628
 2276   7.410
 2277   7.577
 2278   7.723
 2279   7.176
 2280   6.920
 2281   6.326
 2282   7.255
 2283   6.524
 2284   7.267
 2285   7.232
 2286   5.962
 2287   7.144
 2288   7.250
 2289   7.309
 2290   7.274
 2291   7.866
 2292   6.320
 2293   6.019
 2294   5.947
 2295   6.911
 2296   4.879
 2297   4.738
 2298   5.916
 2299   6.217
 2300   6.334
 2301   6.262
 2302   4.872
 2303   6.103
 2304   2.784
 2305   4.697
 2306   5.222
 2307   6.642
 2308   3.104
 2309   2.714
 2310   2.868
 2311   4.746
 2312   4.749
 2313   8.641
 2314   6.785
 2315   5.878
 2316   3.246
 2317   3.325
 2318   3.130
 2319   3.238
 2320   2.991
 2321   3.551
 2322   2.790
 2323   3.204
 2324   3.004
 2325   3.991
 2326   3.479
 2327   2.952
 2328   3.364
 2329   3.156
 2330   2.847
 2331   2.789
 2332   3.027
 2333   3.529
 2334   2.852
 2335   3.245
 2336   2.745
 2337   3.028
 2338   3.860
 2339   5.032
 2340   5.002
 2341   2.724
 2342   3.242
 2343   2.948
 2344   3.192
 2345   2.899
 2346   4.474
 2347   2.730
 2348   3.286
 2349   2.972
 2350   2.977
 2351   3.005
 2352   3.350
 2353   2.911
 2354   3.022
 2355   3.046
 2356   2.868
 2357   2.946
 2358   2.694
 2359   2.866
 2360   2.698
 2361   2.793
 2362   6.524
 2363   2.801
 2364   5.115
 2365   3.104
 2366   5.004
 2367   5.846
 2368   4.720
 2369   2.625
 2370   2.900
 2371   3.025
 2372   2.747
 2373   3.065
 2374   2.876
 2375   2.783
 2376   2.753
 2377   3.020
 2378   2.826
 2379   2.679
 2380   2.783
 2381   2.791
 2382   2.830
 2383   5.098
 2384   4.105
 2385   2.987
 2386   3.034
 2387   3.049
 2388   2.703
 2389   6.173
 2390   2.908
 2391   4.349
 2392   5.401
 2393   2.642
 2394   2.994
 2395   3.214
 2396   2.825
 2397   2.994
 2398   2.892
 2399   2.750
 2400   2.786
 2401   3.020
 2402   2.608
 2403   4.418
 2404   2.908
 2405   2.970
 2406   2.801
 2407   2.914
 2408   5.637
 2409   5.945
 2410   5.384
 2411   5.361
 2412   5.453
 2413   3.121
 2414   5.266
 2415   4.600
 2416   5.911
 2417   5.134
 2418   4.986
 2419   5.989
 2420   4.998
 2421   4.398
 2422   2.989
 2423   3.108
 2424   2.798
 2425   2.867
 2426   2.939
 2427   2.936
 2428   2.765
 2429   3.086
 2430   3.193
 2431   2.886
 2432   2.884
 2433   2.971
 2434   2.796
 2435   2.739
 2436   2.986
 2437   2.964
 2438   2.748
 2439   4.821
 2440   4.266
 2441   2.727
 2442   2.818
 2443   3.366
 2444   2.882
 2445   3.278
 2446   2.927
 2447   3.059
 2448   2.826
 2449   2.884
 2450   3.250
 2451   2.957
 2452   3.554
 2453   2.976
 2454   2.694
 2455   4.377
 2456   3.132
 2457   3.136
 2458   3.222
 2459   2.800
 2460   2.727
 2461   3.217
 2462   3.242
 2463   4.371
 2464   2.895
 2465   2.895
 2466   2.974
 2467   2.904
 2468   2.994
 2469   3.178
 2470   3.028
 2471   3.142
 2472   4.647
 2473   2.838
 2474   2.646
 2475   2.720
 2476   2.913
 2477   2.984
 2478   3.251
 2479   2.711
 2480   2.653
 2481   3.268
 2482   5.403
 2483   4.323
 2484   4.493
 2485   4.777
 2486   4.304
 2487   2.695
 2488   2.764
 2489   2.868
 2490   3.028
 2491   3.453
 2492   3.544
 2493   3.003
 2494   2.994
 2495   2.879
 2496   3.176
 2497   2.781
 2498   3.013
 2499   3.020
 2500   2.977
 2501   3.474
 2502   3.525
 2503   3.395
 2504   2.877
 2505   2.888
 2506   2.766
 2507   2.860
 2508   2.772
 2509   3.494
 2510   2.893
 2511   2.992
 2512   3.063
 2513   2.855
 2514   2.835
 2515   2.880
 2516   4.461
 2517   2.914
 2518   2.889
 2519   2.673
 2520   5.248
 2521   2.984
 2522   4.683
 2523   3.230
 2524   2.851
 2525   2.857
 2526   3.413
 2527   3.064
 2528   3.055
 2529   2.927
 2530   3.033
 2531   2.817
 2532   3.880
 2533   2.993
 2534   3.222
 2535   2.956
 2536   3.325
 2537   2.967
 2538   2.830
 2539   3.184
 2540   3.063
 2541   3.590
 2542   3.181
 2543   3.120
 2544   2.992
 2545   2.717
 2546   3.140
 2547   3.444
 2548   3.342
 2549   2.924
 2550   2.880
 2551   3.334
 2552   3.219
 2553   2.923
 2554   2.704
 2555   2.910
 2556   2.965
 2557   3.133
 2558   2.750
 2559   2.811
 2560   2.819
 2561   2.822
 2562   2.868
 2563   2.801
 2564   2.762
 2565   2.899
 2566   2.754
 2567   2.829
 2568   2.889
 2569   2.654
 2570   2.985
 2571   2.979
 2572   3.100
 2573   2.750
 2574   2.814
 2575   2.974
 2576   3.054
 2577   2.839
 2578   2.881
 2579   3.763
 2580   2.894
 2581   2.809
 2582   2.995
 2583   2.883
 2584   2.993
 2585   2.750
 2586   2.847
 2587   2.886
 2588   3.189
 2589   2.885
 2590   4.126
 2591   3.332
 2592   2.943
 2593   2.985
 2594   2.792
 2595   2.957
 2596   2.839
 2597   2.625
 2598   2.884
 2599   2.611
 2600   4.936
 2601   3.282
 2602   3.040
 2603   3.027
 2604   3.016
 2605   3.028
 2606   3.121
 2607   2.811
 2608   2.992
 2609   3.004
 2610   2.968
 2611   2.854
 2612   2.902
 2613   2.980
 2614   2.957
 2615   2.799
 2616   2.911
 2617   3.054
 2618   3.207
 2619   2.911
 2620   3.007
 2621   2.941
 2622   3.075
 2623   2.681
 2624   2.780
 2625   3.123
 2626   2.879
 2627   3.024
 2628   3.114
 2629   3.329
 2630   3.116
 2631   4.063
 2632   2.865
 2633   2.774
 2634   2.923
 2635   2.897
 2636   2.958
 2637   2.837
 2638   2.929
 2639   3.077
 2640   2.945
 2641   2.728
 2642   2.994
 2643   3.103
 2644   2.827
 2645   2.882
 2646   2.745
 2647   2.998
 2648   2.954
 2649   3.045
 2650   2.939
 2651   2.943
 2652   2.629
 2653   3.164
 2654   2.944
 2655   2.999
 2656   2.812
 2657   2.907
 2658   2.879
 2659   2.786
 2660   5.644
 2661   9.422
 2662   5.918
 2663   3.019
 2664   3.033
 2665   2.955
 2666   2.938
 2667   3.273
 2668   2.897
 2669   2.819
 2670   2.754
 2671   2.865
 2672   2.750
 2673  11.208
 2674   7.784
 2675   5.146
 2676   5.194
 2677   5.920
 2678   3.621
 2679   2.975
 2680   3.162
 2681   4.830
 2682   9.352
 2683   7.223
 2684   5.259
 2685   5.183
 2686   5.161
 2687   5.307
 2688   5.743
 2689   5.537
 2690   7.703
 2691   5.359
 2692   4.501
 2693   4.343
 2694   5.311
 2695   2.761
 2696   2.787
 2697   3.337
 2698   6.083
 2699   3.239
 2700   8.000
 2701   7.750
 2702   5.695
 2703  10.554
 2704   5.954
 2705   7.970
 2706   6.414
 2707   6.595
 2708   6.145
 2709   6.240
 2710   5.420
 2711   6.240
 2712   6.200
 2713   5.088
 2714   6.385
 2715   6.007
 2716   4.561
 2717   5.765
 2718   5.778
 2719   5.359
 2720   7.751
 2721   6.835
 2722   5.574
 2723   5.792
 2724   5.989
 2725   6.089
 2726   6.205
 2727   7.118
 2728   6.861
 2729   6.224
 2730   5.655
 2731   5.433
 2732   6.595
 2733   7.290
 2734   7.153
 2735   7.443
 2736   7.728
 2737   8.559
 2738   8.612
 2739   9.810
 2740   8.029
 2741   9.482
 2742   8.780
 2743   8.475
 2744   7.046
 2745   8.648
 2746   9.142
 2747   8.357
 2748   8.622
 2749   8.468
 2750   8.821
 2751   7.971
 2752   7.307
 2753   8.596
 2754   7.923
 2755   8.981
 2756   7.899
 2757   8.901
 2758   9.947
 2759   8.188
 2760   8.074
 2761   8.974
 2762   8.963
 2763   9.459
 2764   9.448
 2765   7.733
 2766  10.212
 2767   8.222
 2768   9.074
 2769   6.110
 2770   5.572
 2771   6.696
 2772   7.645
 2773   7.621
 2774  10.100
 2775   9.096
 2776   9.397
 2777   6.222
 2778   7.318
 2779   8.204
 2780   7.603
 2781   7.242
 2782   6.755
 2783   7.772
 2784   7.853
 2785   7.453
 2786   8.159
 2787   7.443
 2788   7.001
 2789   7.895
 2790   7.095
 2791   6.853
 2792   7.024
 2793   6.055
 2794   6.097
 2795   6.644
 2796   5.917
 2797   7.947
 2798   5.927
 2799   7.481
 2800   4.929
 2801   7.400
 2802   7.775
 2803   8.328
 2804  10.013
 2805   7.537
 2806   9.001
 2807   9.197
 2808   9.362
 2809   8.701
 2810   8.590
 2811   9.526
 2812  10.193
 2813   8.027
 2814   5.577
 2815   5.050
 2816   6.625
 2817   6.075
 2818   6.540
 2819   6.332
 2820   6.966
 2821   7.210
 2822   6.229
 2823   4.181
 2824   6.549
 2825   5.358
 2826   6.858
 2827   6.257
 2828   8.426
 2829   6.758
 2830   6.022
 2831   5.284
 2832   4.985
 2833   6.156
 2834   5.263
 2835   8.522
 2836   8.473
 2837   8.337
 2838   5.717
 2839   6.153
 2840   4.836
 2841   5.698
 2842   5.519
 2843   6.513
 2844   8.181
 2845   8.951
 2846   5.317
 2847   5.100
 2848   4.752
 2849   2.948
 2850   4.809
 2851   6.804
 2852   2.840
 2853   4.836
 2854   4.798
 2855   3.962
 2856   6.100
 2857   7.141
 2858   5.579
 2859   5.638
 2860   4.543
 2861   5.016
 2862   4.944
 2863   2.926
 2864   2.786
 2865   3.171
 2866   5.490
 2867   3.124
 2868   2.979
 2869   2.951
 2870   3.106
 2871   2.618
 2872   2.821
 2873   3.651
 2874   2.892
 2875   5.548
 2876   6.013
 2877   8.751
 2878   4.644
 2879   4.188
 2880   8.254
 2881   7.193
 2882   9.098
 2883   8.073
 2884   4.927
 2885   2.751
 2886   3.074
 2887   3.610
 2888   3.007
 2889   2.914
 2890   2.791
 2891   4.872
 2892   6.350
 2893   6.952
 2894   6.265
 2895   6.898
 2896   8.623
 2897   5.644
 2898   5.142
 2899   5.466
 2900   5.413
 2901   4.942
 2902   4.699
 2903   6.110
 2904   5.985
 2905   5.160
 2906   4.467
 2907   5.130
 2908   4.661
 2909   4.905
 2910   4.863
 2911   5.464
 2912   4.838
 2913   7.121
 2914   3.054
 2915   2.877
 2916   3.126
 2917   5.577
 2918   4.249
 2919   5.474
 2920   2.975
 2921   7.810
 2922   8.116
 2923   8.059
 2924   4.690
 2925   4.420
 2926   3.293
 2927   4.117
 2928   2.862
 2929   5.413
 2930   5.082
 2931   5.041
 2932   5.184
 2933   4.464
 2934   3.310
 2935   2.832
 2936   3.279
 2937   3.575
 2938   4.506
 2939   4.771
 2940   5.555
 2941   4.930
 2942   4.686
 2943   2.830
 2944   2.873
 2945   4.817
 2946   5.290
 2947   4.984
 2948   5.626
 2949   5.373
 2950   4.395
 2951   3.175
 2952   2.875
 2953   2.892
 2954   7.097
 2955   4.836
 2956   2.739
 2957   2.904
 2958   2.754
 2959   2.923
 2960   2.841
 2961   2.663
 2962   2.941
 2963   4.542
 2964   2.833
 2965   4.256
 2966   2.765
 2967   5.206
 2968   2.816
 2969   3.174
 2970   2.997
 2971   3.135
 2972   3.363
 2973   2.848
 2974   4.834
 2975   5.258
 2976   4.736
 2977   4.949
 2978   4.377
 2979   4.259
 2980   5.372
 2981   6.265
 2982   2.845
 2983   2.980
 2984   3.222
 2985   3.279
 2986   4.854
 2987   2.913
 2988   3.263
 2989   3.207
 2990   5.197
 2991   3.409
 2992   4.225
 2993   5.205
 2994   5.787
 2995   8.063
 2996   8.085
 2997   7.190
 2998   5.018
 2999   4.950
 3000   2.893
 3001   6.083
 3002   5.446
 3003   5.443
 3004   5.162
 3005   2.835
 3006   3.475
 3007   3.023
 3008   2.878
 3009   2.988
 3010   3.365
 3011   5.533
 3012   5.415
 3013   5.049
 3014   2.894
 3015   3.193
 3016   4.970
 3017   2.946
 3018   5.566
 3019   3.153
 3020   2.859
 3021   3.357
 3022   2.813
 3023   2.894
 3024   2.875
 3025   3.006
 3026   6.918
 3027   5.215
 3028   5.731
 3029   7.679
 3030   6.531
 3031   7.166
 3032   3.181
 3033   2.991
 3034   2.906
 3035   2.963
 3036   2.955
 3037   3.671
 3038   3.166
 3039   3.307
 3040   4.127
 3041   2.723
 3042   2.792
 3043   2.841
 3044   3.197
 3045   3.127
 3046   3.786
 3047   3.796
 3048   3.145
 3049   3.009
 3050   2.866
 3051   2.970
 3052   3.211
 3053   3.382
 3054   5.133
 3055   3.444
 3056   3.130
 3057   5.395
 3058   3.923
 3059   3.248
 3060   3.007
 3061   4.345
 3062   3.093
 3063   2.764
 3064   4.977
 3065   2.859
 3066   3.077
 3067   5.399
 3068   4.908
 3069   4.902
 3070   6.201
 3071   6.111
 3072   6.150
 3073   5.739
 3074   2.978
 3075   2.960
 3076   5.811
 3077   3.125
 3078   5.925
 3079   5.108
 3080   3.048
 3081   5.329
 3082   5.559
 3083   5.680
 3084   5.542
 3085   4.674
 3086   3.057
 3087   6.573
 3088   4.639
 3089   5.016
 3090   2.846
 3091   2.968
 3092   2.892
 3093   3.685
 3094   3.190
 3095   4.175
 3096   4.722
 3097   6.837
 3098   5.159
 3099   5.532
 3100   5.781
 3101   3.025
 3102   2.956
 3103   5.972
 3104   5.483
 3105   3.200
 3106   2.865
 3107   5.385
 3108   5.663
 3109   4.487
 3110   5.680
 3111   3.297
 3112   2.996
 3113   2.952
 3114   3.148
 3115   6.493
 3116   2.913
 3117   2.867
 3118   5.532
 3119   5.893
 3120   3.009
 3121   5.818
 3122   5.896
 3123   5.031
 3124   6.548
 3125   5.994
 3126   7.519
 3127   4.803
 3128   5.597
 3129   7.707
 3130   5.171
 3131   5.483
 3132   5.363
 3133   2.952
 3134   5.262
 3135   5.003
 3136   5.166
 3137   5.493
 3138   5.157
 3139   3.226
 3140   2.741
 3141   3.123
 3142   2.948
 3143   2.912
 3144   5.981
 3145   5.470
 3146   3.104
 3147   3.088
 3148   2.962
 3149   3.159
 3150   3.063
 3151   2.926
 3152   3.177
 3153   2.763
 3154   2.858
 3155   2.816
 3156   2.877
 3157   2.880
 3158   2.988
 3159   2.809
 3160   3.146
 3161   3.076
 3162   2.815
 3163   3.010
 3164   3.155
 3165   2.902
 3166   2.971
 3167   3.060
 3168   2.957
 3169   3.066
 3170   2.893
 3171   2.711
 3172   2.978
 3173   2.853
 3174   3.209
 3175   3.189
 3176   2.879
 3177   3.469
 3178   2.875
 3179   3.126
 3180   2.928
 3181   3.212
 3182   4.441
 3183   2.933
 3184   3.042
 3185   5.838
 3186   5.517
 3187   5.271
 3188   4.919
 3189   4.985
 3190   3.106
 3191   2.959
 3192   2.779
 3193   2.730
 3194   3.118
 3195   2.686
 3196   4.237
 3197   5.653
 3198   4.984
 3199   3.022
 3200   3.032
 3201   2.988
 3202   3.112
 3203   2.831
 3204   3.125
 3205   3.244
 3206   2.870
 3207   3.038
 3208   4.976
 3209   3.031
 3210   2.891
 3211   4.878
 3212   2.888
 3213   3.098
 3214   3.279
 3215   3.736
 3216   2.877
 3217   3.225
 3218   3.036
 3219   3.305
 3220   3.187
 3221   3.045
 3222   2.898
 3223   5.369
 3224   3.274
 3225   2.921
 3226   2.953
 3227   2.920
 3228   2.764
 3229   5.034
 3230   3.375
 3231   2.829
 3232   2.976
 3233   2.964
 3234   2.825
 3235   4.329
 3236   2.776
 3237   5.398
 3238   2.873
 3239   3.470
 3240   3.009
 3241   5.282
 3242   2.932
 3243   3.100
 3244   3.128
 3245   2.881
 3246   3.517
 3247   3.174
 3248   3.259
 3249   8.519
 3250   7.990
 3251   3.199
 3252   6.200
 3253   6.124
 3254   5.359
 3255   5.072
 3256   5.740
 3257   8.727
 3258   5.710
 3259   3.156
 3260   5.884
 3261   5.726
 3262   5.537
 3263   6.340
 3264   5.600
 3265   3.019
 3266   3.262
 3267   5.348
 3268   2.995
 3269   6.113
 3270   5.756
 3271   2.847
 3272   6.668
 3273   5.793
 3274   4.690
 3275   6.046
 3276   6.129
 3277   7.002
 3278   6.584
 3279   5.371
 3280   4.890
 3281   5.652
 3282   6.466
 3283   5.308
 3284   7.592
 3285   5.400
 3286   4.854
 3287   6.022
 3288   8.119
 3289   9.052
 3290   9.164
 3291   8.345
 3292   8.672
 3293   8.243
 3294   9.310
 3295   8.997
 3296   8.709
 3297   7.842
 3298   4.921
 3299   5.486
 3300   4.947
 3301   5.994
 3302   6.454
 3303   6.838
 3304   6.869
 3305   6.277
 3306   4.964
 3307   5.261
 3308   5.823
 3309   5.996
 3310   5.244
 3311   6.770
 3312   6.921
 3313   5.194
 3314   5.634
 3315   7.337
 3316   6.269
 3317   7.640
 3318   8.262
 3319   5.187
 3320   5.579
 3321   5.311
 3322   6.919
 3323   5.503
 3324   5.480
 3325   4.977
 3326   4.939
 3327   5.395
 3328   5.529
 3329   5.337
 3330   5.322
 3331   5.623
 3332   5.800
 3333   5.599
 3334   5.678
 3335   8.387
 3336   9.790
 3337   9.608
 3338  10.983
 3339   6.856
 3340   9.155
 3341   9.186
 3342   8.870
 3343   9.547
 3344   8.085
 3345  13.738
 3346  17.976
 3347  18.307
 3348  12.015
 3349  14.489
 3350  14.086
 3351  13.643
 3352  15.234
 3353  15.082
 3354  15.889
 3355  14.504
 3356  11.316
 3357  10.720
 3358   6.146
 3359   7.007
 3360   7.217
 3361   4.903
 3362   5.628
 3363   5.996
 3364   6.329
 3365   8.773
 3366   7.975
 3367   8.037
 3368   8.541
 3369   7.619
 3370   6.981
 3371   8.813
 3372   7.271
 3373   6.205
 3374   5.977
 3375   6.360
 3376   5.587
 3377  10.906
 3378   2.911
 3379   2.892
 3380   2.880
 3381   3.321
 3382   4.374
 3383   2.892
 3384   3.039
 3385   2.840
 3386   2.967
 3387   2.783
 3388   4.581
 3389   4.007
 3390   4.556
 3391   4.254
 3392   3.975
 3393   4.122
 3394   2.746
 3395   4.837
 3396   4.019
 3397   4.666
 3398   4.209
 3399   2.740
 3400   2.799
 3401   2.933
 3402   3.058
 3403   2.953
 3404   2.863
 3405   2.758
 3406   2.769
 3407   3.359
 3408   2.743
 3409   2.792
 3410   4.683
 3411   3.193
 3412   2.831
 3413   3.972
 3414   3.358
 3415   4.394
 3416   2.788
 3417   3.264
 3418   4.205
 3419   4.131
 3420   2.763
 3421   3.770
 3422   4.079
 3423   2.894
 3424   3.056
 3425   2.782
 3426   2.850
 3427   3.030
 3428   2.970
 3429   3.110
 3430   3.097
 3431   2.630
 3432   2.915
 3433   3.106
 3434   2.759
 3435   3.102
 3436   3.225
 3437   2.881
 3438   4.447
 3439   4.112
 3440   2.869
 3441   2.901
 3442   2.905
 3443   2.827
 3444   2.820
 3445   2.958
 3446   2.917
 3447   2.867
 3448   2.869
 3449   3.148
 3450   3.847
 3451   4.844
 3452   3.609
 3453   2.860
 3454   2.809
 3455   2.717
 3456   2.727
 3457   2.975
 3458   2.975
 3459   2.818
 3460   2.757
 3461   2.793
 3462   2.784
 3463   2.872
 3464   2.717
 3465   3.546
 3466   2.898
 3467   2.793
 3468   2.892
 3469   2.781
 3470   3.068
 3471   2.717
 3472   4.254
 3473   2.793
 3474   2.692
 3475   2.761
 3476   2.875
 3477   2.909
 3478   3.117
 3479   2.808
 3480   2.818
 3481   3.088
 3482   3.438
 3483   3.094
 3484   3.532
 3485   3.028
 3486   2.802
 3487   2.863
 3488   2.781
 3489   2.855
 3490   2.638
 3491   2.944
 3492   3.058
 3493   2.895
 3494   2.926
 3495   2.789
 3496   2.615
 3497   3.080
 3498   2.826
 3499   2.987
 3500   3.128
 3501   2.873
 3502   3.828
 3503   3.345
 3504   4.393
 3505   4.158
 3506   2.871
 3507   3.097
 3508   3.931
 3509   3.069
 3510   2.939
 3511   2.985
 3512   3.133
 3513   2.747
 3514   3.080
 3515   2.841
 3516   3.523
 3517   4.130
 3518   2.959
 3519   4.037
 3520   3.725
 3521   2.915
 3522   3.033
 3523   2.741
 3524   3.105
 3525   3.095
 3526   3.014
 3527   2.751
 3528   3.016
 3529   2.796
 3530   2.941
 3531   2.746
 3532   4.390
 3533   4.025
 3534   4.404
 3535   3.873
 3536   4.603
 3537   4.207
 3538   3.974
 3539   3.032
 3540   3.249
 3541   3.896
 3542   2.825
 3543   3.158
 3544   2.994
 3545   4.151
 3546   2.968
 3547   2.947
 3548   4.113
 3549   2.747
 3550   3.948
 3551   2.905
 3552   4.494
 3553   3.946
 3554   3.033
 3555   3.028
 3556   4.062
 3557   2.806
 3558   2.958
 3559   2.839
 3560   2.888
 3561   3.164
 3562   3.119
 3563   3.198
 3564   4.130
 3565   4.309
 3566   4.054
 3567   3.220
 3568   4.263
 3569   4.047
 3570   4.369
 3571   2.988
 3572   4.036
 3573   4.662
 3574   3.861
 3575   2.891
 3576   2.941
 3577   2.962
 3578   2.869
 3579   2.964
 3580   2.863
 3581   3.927
 3582   3.075
 3583   4.086
 3584   3.552
 3585   4.151
 3586   4.423
 3587   4.425
 3588   4.510
 3589   3.847
 3590   4.337
 3591   4.689
 3592   3.986
 3593   4.003
 3594   4.107
 3595   4.504
 3596   4.479
 3597   4.566
 3598   3.048
 3599   4.331
 3600   4.233
 3601   2.848
 3602   3.187
 3603   3.880
 3604   2.913
 3605   3.125
 3606   3.107
 3607   4.404
 3608   2.760
 3609   2.873
 3610   3.106
 3611   3.021
 3612   3.091
 3613   3.370
 3614   3.130
 3615   3.845
 3616   3.491
 3617   2.877
 3618   4.193
 3619   3.278
 3620   2.970
 3621   3.371
 3622   3.323
 3623   4.175
 3624   4.449
 3625   4.503
 3626   2.805
 3627   3.002
 3628   4.556
 3629   4.474
 3630   4.676
 3631   4.154
 3632   3.988
 3633   3.495
 3634   3.656
 3635   4.453
 3636   3.235
 3637   3.880
 3638   4.261
 3639   4.356
 3640   5.488
 3641   4.373
 3642   2.828
 3643   4.454
 3644   9.933
 3645   7.806
 3646   4.071
 3647   2.884
 3648   3.924
 3649   4.123
 3650   4.002
 3651   3.993
 3652   4.620
 3653   3.058
 3654   4.926
 3655   3.226
 3656   2.692
 3657   2.877
 3658   2.902
 3659   2.752
 3660   2.684
 3661   3.988
 3662   3.385
 3663   3.541
 3664   4.097
 3665   4.806
 3666   3.491
 3667   3.080
 3668   4.249
 3669   4.065
 3670   4.080
 3671   2.829
 3672   3.037
 3673   3.544
 3674   3.243
 3675   4.776
 3676   4.245
 3677   3.655
 3678   4.164
 3679   4.634
 3680   4.294
 3681   4.283
 3682   3.072
 3683   2.992
 3684   2.848
 3685   3.747
 3686   2.983
 3687   3.879
 3688   3.022
 3689   2.856
 3690   4.530
 3691   4.604
 3692   2.947
 3693   4.718
 3694   3.306
 3695   4.418
 3696   4.517
 3697   4.004
 3698   4.208
 3699   4.216
 3700   4.422
 3701   3.999
 3702   4.436
 3703   4.344
 3704   4.522
 3705   3.056
 3706   5.092
 3707   3.007
 3708   2.775
 3709   3.590
 3710   4.271
 3711   2.719
 3712   3.467
 3713   4.254
 3714   4.556
 3715   4.630
 3716   3.460
 3717   4.509
 3718   5.054
 3719   4.257
 3720   2.958
 3721   2.999
 3722   2.841
 3723   2.840
 3724   4.721
 3725   4.891
 3726   4.524
 3727   4.305
 3728   4.238
 3729   4.589
 3730   4.283
 3731   4.421
 3732   4.185
 3733   4.246
 3734   4.405
 3735   4.725
 3736   4.512
 3737   4.616
 3738   4.013
 3739   3.908
 3740   4.694
 3741   8.218
 3742   7.126
 3743   5.070
 3744   3.552
 3745   4.311
 3746   4.505
 3747   4.052
 3748   4.368
 3749   3.067
 3750   3.845
 3751   4.522
 3752   3.095
 3753   4.019
 3754   4.371
 3755   2.774
 3756   4.098
 3757   3.867
 3758   4.358
 3759   4.098
 3760   3.549
 3761   3.727
 3762   2.895
 3763   2.888
 3764   3.436
 3765   2.886
 3766   3.261
 3767   4.327
 3768   2.901
 3769   4.433
 3770   4.233
 3771   4.165
 3772   4.320
 3773   4.103
 3774   2.832
 3775   4.265
 3776   3.389
 3777   2.917
 3778   4.133
 3779   3.169
 3780   2.914
 3781   4.160
 3782   3.373
 3783   4.345
 3784   2.946
 3785   3.713
 3786   4.244
 3787   4.637
 3788   4.527
 3789   3.336
 3790   3.976
 3791   3.520
 3792   4.413
 3793   3.955
 3794   2.787
 3795   4.007
 3796   4.223
 3797   4.229
 3798   3.770
 3799   4.414
 3800   2.727
 3801   4.391
 3802   2.832
 3803   4.337
 3804   3.536
 3805   4.309
 3806   3.977
 3807   3.906
 3808   3.285
 3809   3.459
 3810   3.480
 3811   4.286
 3812   4.067
 3813   4.176
 3814   4.187
 3815   3.556
 3816   4.281
 3817   2.815
 3818   4.408
 3819   4.086
 3820   3.972
 3821   4.730
 3822   4.074
 3823   4.130
 3824   3.872
 3825   4.276
 3826   3.796
 3827   2.808
 3828   2.911
 3829   3.264
 3830   4.106
 3831   3.930
 3832   4.138
 3833   3.671
 3834   2.942
 3835   2.779
 3836   2.934
 3837   3.177
 3838   4.429
 3839   4.100
 3840   4.316
 3841   4.534
 3842   3.919
 3843   3.220
 3844   2.862
 3845   4.555
 3846   4.263
 3847   3.929
 3848   3.996
 3849   3.997
 3850   3.836
 3851   4.050
 3852   3.059
 3853   4.167
 3854   3.879
 3855   4.039
 3856   4.299
 3857   4.104
 3858   4.266
 3859   3.774
 3860   3.694
 3861   4.383
 3862   3.296
 3863   3.979
 3864   3.757
 3865   4.327
 3866   3.256
 3867   3.653
 3868   4.571
 3869   4.173
 3870   3.864
 3871   4.155
 3872   3.431
 3873   4.240
 3874   3.078
 3875   4.486
 3876   3.065
 3877   4.473
 3878   3.946
 3879   4.043
 3880   3.874
 3881   4.505
 3882   4.530
 3883   4.301
 3884   3.883
 3885   5.226
 3886   4.254
 3887   4.229
 3888   4.412
 3889   4.371
 3890   4.206
 3891   3.824
 3892   2.781
 3893   3.940
 3894   3.865
 3895   4.150
 3896   3.800
 3897   3.611
 3898   2.793
 3899   4.364
 3900   3.268
 3901   2.656
 3902   2.938
 3903   3.849
 3904   3.431
 3905   3.329
 3906   2.985
 3907   2.883
 3908   3.689
 3909   3.791
 3910   3.964
 3911   4.134
 3912   3.691
 3913   2.775
 3914   3.030
 3915   2.926
 3916   3.855
 3917   4.251
 3918   4.342
 3919   2.930
 3920   3.026
 3921   4.573
 3922   4.013
 3923   4.338
 3924   4.266
 3925   2.875
 3926   3.935
 3927   4.009
 3928   3.957
 3929   3.042
 3930   4.940
 3931   3.836
 3932   4.500
 3933   4.295
 3934   4.233
 3935   4.392
 3936   4.344
 3937   4.607
 3938   4.400
 3939   4.003
 3940   4.261
 3941   4.102
 3942   4.142
 3943   2.902
 3944   4.001
 3945   3.093
 3946   3.048
 3947   3.568
 3948   4.369
 3949   3.010
 3950   3.924
 3951   4.003
 3952   4.410
 3953   4.133
 3954   3.745
 3955   4.151
 3956   3.993
 3957   3.910
 3958   3.933
 3959   4.195
 3960   4.094
 3961   3.824
 3962   3.808
 3963   4.101
 3964   4.140
 3965   3.756
 3966   4.184
 3967   4.423
 3968   4.330
 3969   4.051
 3970   3.782
 3971   2.883
 3972   3.389
 3973   3.160
 3974   2.961
 3975   2.932
 3976   2.899
 3977   2.758
 3978   2.797
 3979   3.479
 3980   4.117
 3981   4.127
 3982   2.965
 3983   2.729
 3984   3.045
 3985   2.961
 3986   3.320
 3987   2.889
 3988   3.113
 3989   3.132
 3990   3.691
 3991   3.147
 3992   4.852
 3993   4.654
 3994   2.742
 3995   4.305
 3996   3.160
 3997   4.396
 3998   4.450
 3999   3.167
 4000   3.355
 4001   2.934
 4002   2.830
 4003   3.650
 4004   4.130
 4005   4.292
 4006   2.888
 4007   4.697
 4008   5.223
 4009   4.215
 4010   4.645
 4011   3.943
 4012   4.631
 4013   2.858
 4014   3.616
 4015   4.151
 4016   4.667
 4017   3.538
 4018   4.189
 4019   4.044
 4020   4.988
 4021   3.963
 4022   4.346
 4023   4.208
 4024   2.963
 4025   4.216
 4026   5.061
 4027   2.827
 4028   4.345
 4029   4.404
 4030   3.992
 4031   4.333
 4032   3.143
 4033   4.411
 4034   4.838
 4035   4.292
 4036   4.349
 4037   3.299
 4038   3.733
 4039   4.352
 4040   2.862
 4041   4.153
 4042   2.843
 4043   3.430
 4044   3.713
 4045   2.706
 4046   2.978
 4047   3.701
 4048   4.343
 4049   4.072
 4050   4.136
 4051   4.087
 4052   3.954
 4053   4.048
 4054   3.763
 4055   3.673
 4056   4.903
 4057   4.773
 4058   3.982
 4059   3.762
 4060   4.535
 4061   4.736
 4062   4.099
 4063   4.549
 4064   3.700
 4065   3.767
 4066   3.445
 4067   3.029
 4068   2.926
 4069   4.206
 4070   4.478
 4071   3.904
 4072   3.831
 4073   4.851
 4074   3.707
 4075   4.651
 4076   4.664
 4077   3.792
 4078   4.972
 4079   4.204
 4080   4.491
 4081   4.203
 4082   4.265
 4083   2.935
 4084   3.457
 4085   2.998
 4086   3.044
 4087   4.652
 4088   2.916
 4089   4.123
 4090   6.231
 4091   7.214
 4092   4.028
 4093   3.686
 4094   3.873
 4095   4.370
 4096   3.899
 4097   3.247
 4098   3.773
 4099   3.970
 4100   4.600
 4101   3.994
 4102   2.980
 4103   4.463
 4104   3.890
 4105   4.268
 4106   4.185
 4107   3.883
 4108   2.809
 4109   6.641
 4110   5.395
 4111   6.106
 4112   4.117
 4113   4.938
 4114   4.445
 4115   4.278
 4116   3.892
 4117   3.469
 4118   4.154
 4119   4.114
 4120   4.344
 4121   4.101
 4122   4.312
 4123   4.196
 4124   3.029
 4125   3.167
 4126   4.249
 4127   4.098
 4128   3.705
 4129   2.954
 4130   4.325
 4131   3.894
 4132   3.355
 4133   4.300
 4134   3.691
 4135   3.543
 4136   3.821
 4137   3.646
 4138   3.218
 4139   4.516
 4140   2.697
 4141   4.113
 4142   2.673
 4143   3.044
 4144   4.187
 4145   3.043
 4146   2.964
 4147   3.658
 4148   4.446
 4149   2.933
 4150   2.884
 4151   3.118
 4152   2.908
 4153   4.204
 4154   4.875
 4155   2.848
 4156   3.200
 4157   2.893
 4158   4.365
 4159   3.610
 4160   3.066
 4161   4.006
 4162   4.009
 4163   3.473
 4164   4.260
 4165   3.812
 4166   4.118
 4167   5.108
 4168   4.420
 4169   3.704
 4170   4.587
 4171   3.369
 4172   4.327
 4173   3.260
 4174   4.384
 4175   2.863
 4176   2.824
 4177   2.869
 4178   4.193
 4179   2.638
 4180   3.878
 4181   2.889
 4182   2.954
 4183   3.851
 4184   3.604
 4185   4.336
 4186   3.913
 4187   4.008
 4188   3.638
 4189   3.556
 4190   2.849
 4191   4.315
 4192   3.960
 4193   2.910
 4194   3.132
 4195   3.158
 4196   3.782
 4197   3.858
 4198   2.807
 4199   2.731
 4200   2.851
 4201   4.124
 4202   2.901
 4203   4.917
 4204   4.728
 4205   3.709
 4206   4.377
 4207   4.873
 4208   4.060
 4209   3.933
 4210   3.942
 4211   3.203
 4212   4.199
 4213   4.560
 4214   3.445
 4215   2.834
 4216   4.213
 4217   2.812
 4218   4.322
 4219   4.335
 4220   3.915
 4221   4.402
 4222   4.346
 4223   3.966
 4224   4.269
 4225   4.281
 4226   3.548
 4227   3.607
 4228   4.104
 4229   3.073
 4230   4.346
 4231   4.053
 4232   3.430
 4233   3.817
 4234   4.523
 4235   4.249
 4236   4.285
 4237   4.407
 4238   3.993
 4239   4.722
 4240   2.985
 4241   4.442
 4242   4.533
 4243   3.928
 4244   3.922
 4245   2.844
 4246   4.144
 4247   3.765
 4248   3.769
 4249   4.096
 4250   4.573
 4251   3.634
 4252   3.683
 4253   3.912
 4254   4.489
 4255   4.263
 4256   3.292
 4257   4.317
 4258   4.114
 4259   4.270
 4260   4.094
 4261   3.876
 4262   3.816
 4263   4.046
 4264   2.839
 4265   2.985
 4266   4.102
 4267   4.464
 4268   3.800
 4269   4.318
 4270   4.035
 4271   3.830
 4272   3.731
 4273   4.193
 4274   3.115
 4275   2.927
 4276   3.030
 4277   2.823
 4278   2.855
 4279   4.083
 4280   2.800
 4281   3.151
 4282   2.941
 4283   3.228
 4284   3.183
 4285   3.851
 4286   3.740
 4287   2.939
 4288   4.238
 4289   4.304
 4290   4.894
 4291   4.752
 4292   3.071
 4293   4.402
 4294   2.921
 4295   3.124
 4296   4.581
 4297   4.159
 4298   3.889
 4299   4.076
 4300   4.699
 4301   4.990
 4302   6.102
 4303   3.406
 4304   4.586
 4305   4.576
 4306   4.018
 4307   3.879
 4308   4.252
 4309   2.744
 4310   3.133
 4311   3.258
 4312   2.794
 4313   3.919
 4314   4.757
 4315   4.084
 4316   3.792
 4317   4.464
 4318   4.428
 4319   4.737
 4320   4.244
 4321   4.309
 4322   2.881
 4323   4.528
 4324   2.942
 4325   3.157
 4326   2.756
 4327   4.095
 4328   4.169
 4329   2.736
 4330   4.631
 4331   3.258
 4332   3.250
 4333   3.551
 4334   4.213
 4335   3.993
 4336   4.610
 4337   4.281
 4338   4.272
 4339   4.005
 4340   4.083
 4341   4.004
 4342   4.289
 4343   3.275
 4344   4.431
 4345   4.294
 4346   4.781
 4347   2.869
 4348   3.977
 4349   4.705
 4350   2.860
 4351   3.615
 4352   2.856
 4353   2.806
 4354   4.171
 4355   2.981
 4356   4.112
 4357   3.797
 4358   2.919
 4359   3.932
 4360   2.897
 4361   4.428
 4362   4.616
 4363   3.275
 4364   3.494
 4365   2.867
 4366   2.938
 4367   4.393
 4368   4.310
 4369   4.020
 4370   3.410
 4371   4.426
 4372   4.393
 4373   4.056
 4374   4.344
 4375   4.243
 4376   4.324
 4377   4.087
 4378   3.863
 4379   4.348
 4380   4.325
 4381   2.894
 4382   3.186
 4383   2.854
 4384   3.106
 4385   3.751
 4386   3.893
 4387   4.051
 4388   4.381
 4389   4.400
 4390   4.500
 4391   4.225
 4392   3.988
 4393   4.381
 4394   3.341
 4395   4.364
 4396   3.877
 4397   4.204
 4398   4.173
 4399   2.748
 4400   4.134
 4401   4.063
 4402   2.802
 4403   4.050
 4404   3.975
 4405   4.366
 4406   4.162
 4407   2.755
 4408   4.283
 4409   2.955
 4410   4.154
 4411   2.658
 4412   4.199
 4413   4.437
 4414   4.245
 4415   4.695
 4416   3.371
 4417   3.047
 4418   4.255
 4419   4.136
 4420   2.887
 4421   4.175
 4422   3.055
 4423   3.702
 4424   3.057
 4425   4.058
 4426   4.396
 4427   6.535
 4428   2.797
 4429   2.870
 4430   2.861
 4431   3.980
 4432   2.749
 4433   2.722
 4434   3.180
 4435   3.742
 4436   2.995
 4437   3.868
 4438   3.395
 4439   4.772
 4440   3.401
 4441   4.653
 4442   3.932
 4443   2.774
 4444   3.168
 4445   2.990
 4446   2.827
 4447   2.891
 4448   3.212
 4449   3.189
 4450   3.089
 4451   2.713
 4452   3.119
 4453   2.931
 4454   2.927
 4455   3.558
 4456   4.941
 4457   2.976
 4458   3.093
 4459   3.014
 4460   2.956
 4461   2.871
 4462   3.092
 4463   2.830
 4464   2.820
 4465   4.229
 4466   4.030
 4467   2.837
 4468   4.247
 4469   3.392
 4470   3.054
 4471   3.208
 4472   3.027
 4473   4.151
 4474   3.808
 4475   3.313
 4476   4.228
 4477   2.960
 4478   3.027
 4479   2.854
 4480   2.824
 4481   2.824
 4482   3.071
 4483   2.793
 4484   2.889
 4485   3.704
 4486   4.460
 4487   2.846
 4488   3.217
 4489   3.282
 4490   2.933
 4491   2.745
 4492   2.722
 4493   3.751
 4494   3.128
 4495   3.277
 4496   2.848
 4497   3.081
 4498   3.250
 4499   4.631
 4500   2.808
 4501   2.839
 4502   2.716
 4503   3.232
 4504   3.640
 4505   3.552
 4506   2.977
 4507   2.848
 4508   2.810
 4509   3.023
 4510   3.421
 4511   3.026
 4512   3.118
 4513   4.659
 4514   4.488
 4515   3.864
 4516   3.796
 4517   3.896
 4518   2.776
 4519   4.117
 4520   4.020
 4521   2.867
 4522   4.178
 4523   4.513
 4524   4.313
 4525   4.176
 4526   4.200
 4527   4.370
 4528   4.467
 4529   4.032
 4530   2.942
 4531   2.693
 4532   3.048
 4533   2.894
 4534   2.904
 4535   3.000
 4536   2.767
 4537   2.765
 4538   3.045
 4539   3.314
 4540   3.039
 4541   2.685
 4542   2.777
 4543   4.099
 4544   4.043
 4545   3.205
 4546   2.693
 4547   3.513
 4548   3.020
 4549   2.990
 4550   3.766
 4551   5.539
 4552   5.201
 4553   2.864
 4554   3.054
 4555   2.901
 4556   2.969
 4557   3.016
 4558   2.830
 4559   3.124
 4560   3.135
 4561   4.247
 4562   3.618
 4563   2.902
 4564   3.196
 4565   2.726
 4566   3.366
 4567   3.318
 4568   2.972
 4569   3.093
 4570   2.894
 4571   2.890
 4572   4.240
 4573   3.730
 4574   4.390
 4575   2.951
 4576   2.911
 4577   2.950
 4578   3.193
 4579   4.104
 4580   3.243
 4581   3.143
 4582   3.020
 4583   4.044
 4584   4.397
 4585   4.472
 4586   4.489
 4587   3.843
 4588   4.343
 4589   2.813
 4590   4.465
 4591   3.876
 4592   4.660
 4593   5.773
 4594   4.736
 4595   4.176
 4596   2.915
 4597   3.189
 4598   2.928
 4599   4.353
 4600   4.509
 4601   4.305
 4602   3.814
 4603   3.709
 4604   3.689
 4605   3.991
 4606   3.144
 4607   3.915
 4608   2.783
 4609   4.471
 4610   4.070
 4611   4.221
 4612   4.386
 4613   4.441
 4614   4.300
 4615   3.735
 4616   4.247
 4617   2.773
 4618   4.371
 4619   3.561
 4620   4.057
 4621   4.225
 4622   2.814
 4623   4.237
 4624   4.695
 4625   3.898
 4626   2.774
 4627   2.857
 4628   2.749
 4629   2.953
 4630   2.809
 4631   2.975
 4632   4.738
 4633   2.788
 4634   4.349
 4635   2.974
 4636   4.849
 4637   3.187
 4638   4.458
 4639   5.773
 4640   4.343
 4641   3.964
 4642   3.386
 4643   2.882
 4644   4.479
 4645   4.101
 4646   2.934
 4647   4.244
 4648   3.067
 4649   3.041
 4650   2.928
 4651   2.987
 4652   2.848
 4653   3.298
 4654   2.862
 4655   2.808
 4656   2.916
 4657   3.330
 4658   2.899
 4659   2.980
 4660   2.786
 4661   3.207
 4662   2.872
 4663   3.002
 4664   4.274
 4665   3.079
 4666   2.905
 4667   3.327
 4668   3.031
 4669   3.922
 4670   2.802
 4671   3.069
 4672   4.208
 4673   3.252
 4674   4.209
 4675   2.816
 4676   2.842
 4677   3.403
 4678   2.653
 4679   2.832
 4680   2.989
 4681   2.874
 4682   2.749
 4683   3.045
 4684   2.668
 4685   3.056
 4686   4.143
 4687   3.552
 4688   4.374
 4689   2.797
 4690   2.872
 4691   4.312
 4692   2.892
 4693   3.085
 4694   2.828
 4695   3.028
 4696   3.226
 4697   2.897
 4698   4.321
 4699   4.144
 4700   3.836
 4701   2.751
 4702   3.958
 4703   3.545
 4704   2.891
 4705   4.098
 4706   3.195
 4707   5.980
 4708   4.368
 4709   2.719
 4710   4.569
 4711   4.246
 4712   2.777
 4713   3.722
 4714   3.012
 4715   4.397
 4716   2.789
 4717   2.887
 4718   3.131
 4719   2.768
 4720   3.207
 4721   3.126
 4722   3.059
 4723   2.840
 4724   2.909
 4725   2.862
 4726   3.141
 4727   2.892
 4728   2.969
 4729   3.186
 4730   3.104
 4731   3.255
 4732   2.739
 4733   3.076
 4734   2.790
 4735   3.110
 4736   2.873
 4737   3.017
 4738   2.973
 4739   2.816
 4740   2.851
 4741   2.788
 4742   2.792
 4743   2.803
 4744   2.779
 4745   3.135
 4746   2.855
 4747   4.472
 4748   2.884
 4749   2.748
 4750   2.904
 4751   2.876
 4752   2.780
 4753   2.776
 4754   3.121
 4755   2.934
 4756   2.774
 4757   3.277
 4758   2.823
 4759   2.928
 4760   3.298
 4761   2.790
 4762   2.706
 4763   3.298
 4764   4.022
 4765   2.928
 4766   2.974
 4767   2.957
 4768   2.833
 4769   4.689
 4770   2.907
 4771   3.493
 4772   2.969
 4773   3.248
 4774   3.080
 4775   2.707
 4776   3.093
 4777   3.251
 4778   2.888
 4779   3.976
 4780   2.761
 4781   3.784
 4782   3.230
 4783   4.424
 4784   2.806
 4785   2.913
 4786   3.048
 4787   3.155
 4788   3.045
 4789   2.849
 4790   2.653
 4791   2.780
 4792   2.845
 4793   2.776
 4794   2.964
 4795   2.926
 4796   3.075
 4797   2.976
 4798   3.202
 4799   3.139
 4800   2.909
 4801   2.795
 4802   2.772
 4803   3.485
 4804   3.046
 4805   2.960
 4806   4.131
 4807   2.938
 4808   3.243
 4809   2.965
 4810   2.901
 4811   3.162
 4812   2.955
 4813   2.909
 4814   3.064
 4815   3.042
 4816   3.047
 4817   2.829
 4818   3.061
 4819   3.099
 4820   3.032
 4821   3.234
 4822   2.901
 4823   2.959
 4824   3.381
 4825   3.106
 4826   2.990
 4827   2.677
 4828   3.417
 4829   3.209
 4830   2.711
 4831   2.833
 4832   3.143
 4833   3.546
 4834   2.812
 4835   3.223
 4836   2.788
 4837   2.792
 4838   2.748
 4839   3.172
 4840   2.876
 4841   2.858
 4842   3.195
 4843   2.632
 4844   4.496
 4845   3.250
 4846   3.101
 4847   3.111
 4848   3.021
 4849   3.535
 4850   2.903
 4851   3.286
 4852   2.772
 4853   3.115
 4854   2.938
 4855   3.220
 4856   4.377
 4857   2.886
 4858   2.752
 4859   2.961
 4860   2.921
 4861   3.076
 4862   2.774
 4863   3.323
 4864   3.070
 4865   2.854
 4866   3.075
 4867   2.982
 4868   2.671
 4869   2.832
 4870   2.933
 4871   2.874
 4872   2.949
 4873   2.646
 4874   2.987
 4875   2.863
 4876   2.963
 4877   4.412
 4878   2.849
 4879   2.900
 4880   3.593
 4881   2.843
 4882   2.837
 4883   3.144
 4884   4.264
 4885   2.993
 4886   2.789
 4887   2.940
 4888   3.808
 4889   3.189
 4890   2.923
 4891   2.910
 4892   3.107
 4893   3.103
 4894   3.226
 4895   2.980
 4896   2.765
 4897   4.506
 4898   2.748
 4899   3.129
 4900   2.942
 4901   2.876
 4902   4.368
 4903   2.757
 4904   3.138
 4905   3.010
 4906   2.946
 4907   3.433
 4908   2.987
 4909   3.056
 4910   2.768
 4911   3.285
 4912   2.919
 4913   3.167
 4914   7.732
 4915   2.955
 4916   2.984
 4917   2.843
 4918   2.921
 4919   3.027
 4920   3.134
 4921   4.158
 4922   3.163
 4923   3.665
 4924   2.935
 4925   3.066
 4926   2.694
 4927   2.836
 4928   2.893
 4929   2.810
 4930   2.835
 4931   4.147
 4932   3.007
 4933   2.799
 4934   3.059
 4935   2.986
 4936   2.961
 4937   2.861
 4938   3.022
 4939   2.647
 4940   3.665
 4941   2.986
 4942   3.028
 4943   2.797
 4944   3.171
 4945   4.435
 4946   2.813
 4947   3.598
 4948   3.015
 4949   2.912
 4950   4.470
 4951   3.163
 4952   4.025
 4953   2.810
 4954   4.084
 4955   2.716
 4956   3.066
 4957   2.965
 4958   2.700
 4959   2.909
 4960   3.169
 4961   2.720
 4962   2.808
 4963   3.300
 4964   3.106
 4965   3.296
 4966   3.526
 4967   3.695
 4968   3.081
 4969   2.816
 4970   3.828
 4971   3.438
 4972   2.928
 4973   3.105
 4974   3.491
 4975   2.934
 4976   3.149
 4977   2.843
 4978   4.038
 4979   2.865
 4980   3.230
 4981   3.076
 4982   4.376
 4983   2.856
 4984   3.013
 4985   3.034
 4986   2.919
 4987   3.020
 4988   2.827
 4989   2.759
 4990   2.721
 4991   4.390
 4992   4.059
 4993   4.548
 4994   2.995
 4995   2.906
 4996   3.994
 4997   2.621
 4998   4.131
 4999   2.798
 5000   3.151
 5001   3.052
 5002   8.947
 5003   8.503
 5004   8.502
 5005   9.556
 5006   4.507
 5007   7.917
 5008   3.110
 5009   3.105
 5010   3.382
 5011   2.921
 5012   2.619
 5013   2.987
 5014   2.931
 5015   2.933
 5016   3.029
 5017   4.204
 5018   2.985
 5019   2.802
 5020   3.136
 5021   3.050
 5022   3.058
 5023   2.859
 5024   2.711
 5025   2.980
 5026   2.825
 5027   2.827
 5028   3.111
 5029   3.892
 5030   2.918
 5031   2.900
 5032   3.198
 5033   2.983
 5034   3.045
 5035   4.354
 5036   4.233
 5037   4.119
 5038   2.723
 5039   2.919
 5040   4.151
 5041   3.344
 5042   2.936
 5043   2.771
 5044   2.672
 5045   3.000
 5046   3.179
 5047   2.865
 5048   3.025
 5049   2.835
 5050   3.320
 5051   3.060
 5052   2.896
 5053   3.096
 5054   3.216
 5055   2.872
 5056   3.020
 5057   2.823
 5058   3.436
 5059   2.828
 5060   3.270
 5061   3.391
 5062   3.117
 5063   2.846
 5064   4.352
 5065   3.163
 5066   2.853
 5067   3.016
 5068   3.516
 5069   3.188
 5070   2.686
 5071   4.190
 5072   2.826
 5073   4.092
 5074   2.722
 5075   2.866
 5076   2.860
 5077   2.890
 5078   2.851
 5079   2.879
 5080   2.788
 5081   3.048
 5082   3.283
 5083   3.356
 5084   2.978
 5085   2.838
 5086   2.772
 5087   3.005
 5088   2.881
 5089   3.898
 5090   4.763
 5091   3.434
 5092   3.056
 5093   2.879
 5094   3.226
 5095   2.950
 5096   2.877
 5097   2.872
 5098   3.046
 5099   3.910
 5100   2.866
 5101   3.813
 5102   4.169
 5103   2.842
 5104   2.806
 5105   2.837
 5106   3.474
 5107   2.919
 5108   2.800
 5109   2.724
 5110   3.062
 5111   2.888
 5112   2.731
 5113   2.844
 5114   3.189
 5115   3.169
 5116   3.048
 5117   2.775
 5118   2.732
 5119   3.203
 5120   3.902
 5121   3.080
 5122   3.153
 5123   3.747
 5124   3.279
 5125   2.718
 5126   2.768
 5127   2.928
 5128   4.051
 5129   3.401
 5130   3.046
 5131   2.960
 5132   2.880
 5133   2.943
 5134   3.849
 5135   3.062
 5136   3.219
 5137   2.878
 5138   3.434
 5139   4.946
 5140   3.027
 5141   2.895
 5142   3.114
 5143   2.886
 5144   3.232
 5145   3.033
 5146   4.772
 5147   3.089
 5148   3.920
 5149   3.156
 5150   4.894
 5151   4.524
 5152   4.916
 5153   4.343
 5154   3.992
 5155   3.834
 5156   2.843
 5157   3.338
 5158   3.713
 5159   4.233
 5160   2.912
 5161   3.073
 5162   3.892
 5163   4.495
 5164   2.855
 5165   3.130
 5166   2.843
 5167   2.883
 5168   2.797
 5169   3.046
 5170   2.852
 5171   2.951
 5172   2.906
 5173   3.385
 5174   3.090
 5175   3.178
 5176   2.888
 5177   2.748
 5178   3.047
 5179   3.000
 5180   2.883
 5181   2.641
 5182   2.928
 5183   2.923
 5184   2.985
 5185   4.327
 5186   2.746
 5187   2.982
 5188   3.294
 5189   2.870
 5190   2.791
 5191   2.776
 5192   2.862
 5193   3.013
 5194   2.978
 5195   2.971
 5196   4.316
 5197   3.002
 5198   2.932
 5199   3.934
 5200   2.913
 5201   2.964
 5202   2.959
 5203   2.705
 5204   2.852
 5205   3.059
 5206   2.802
 5207   3.165
 5208   3.086
 5209   2.864
 5210   2.955
 5211   2.870
 5212   2.843
 5213   3.160
 5214   3.426
 5215   3.326
 5216   2.967
 5217   3.132
 5218   2.849
 5219   2.907
 5220   2.887
 5221   6.317
 5222   2.838
 5223   2.722
 5224   3.596
 5225   3.480
 5226   2.681
 5227   3.399
 5228   2.811
 5229   2.790
 5230   2.981
 5231   2.901
 5232   2.994
 5233   3.009
 5234   2.877
 5235   2.744
 5236   2.888
 5237   3.362
 5238   3.507
 5239   4.092
 5240   3.764
 5241   2.812
 5242   2.979
 5243   2.802
 5244   3.142
 5245   3.088
 5246   2.821
 5247   2.889
 5248   3.266
 5249   2.772
 5250   4.514
 5251   3.164
 5252   3.144
 5253   3.259
 5254   2.747
 5255   3.046
 5256   5.550
 5257   2.793
 5258   2.808
 5259   2.869
 5260   2.851
 5261   2.651
 5262   3.494
 5263   3.260
 5264   2.834
 5265   2.821
 5266   2.916
 5267   2.776
 5268   2.840
 5269   2.920
 5270   2.963
 5271   3.211
 5272   2.795
 5273   2.824
 5274   2.844
 5275   2.815
 5276   2.847
 5277   3.008
 5278   3.240
 5279   3.166
 5280   3.144
 5281   2.864
 5282   3.114
 5283   2.955
 5284   3.991
 5285   3.138
 5286   2.829
 5287   3.102
 5288   2.936
 5289   2.845
 5290   2.643
 5291   2.822
 5292   3.147
 5293   2.888
 5294   2.854
 5295   4.183
 5296   2.970
 5297   4.399
 5298   2.767
 5299   3.938
 5300   3.284
 5301   2.993
 5302   2.904
 5303   3.102
 5304   2.956
 5305   4.236
 5306   2.856
 5307   3.295
 5308   4.787
 5309   8.248
 5310   6.811
 5311   8.546
 5312   3.144
 5313   3.520
 5314   2.944
 5315   3.265
 5316   3.738
 5317   4.907
 5318   3.084
 5319   3.062
 5320   2.941
 5321   3.295
 5322   3.932
 5323   2.929
 5324   3.475
 5325   4.007
 5326   2.868
 5327   3.195
 5328   3.087
 5329   4.530
 5330   3.788
 5331   2.863
 5332   4.240
 5333   4.159
 5334   3.186
 5335   2.868
 5336   3.008
 5337   2.931
 5338   3.829
 5339   2.976
 5340   3.752
 5341   3.187
 5342   2.896
 5343   2.821
 5344   3.526
 5345   3.044
 5346   2.819
 5347   2.965
 5348   2.758
 5349   2.930
 5350   3.063
 5351   2.596
 5352   3.115
 5353   3.653
 5354   2.779
 5355   2.985
 5356   3.092
 5357   3.249
 5358   2.909
 5359   3.734
 5360   2.912
 5361   2.797
 5362   3.025
 5363   3.089
 5364   3.004
 5365   2.875
 5366   2.732
 5367   2.782
 5368   4.570
 5369   3.434
 5370   4.023
 5371   3.004
 5372   3.073
 5373   3.217
 5374   2.832
 5375   2.997
 5376   3.089
 5377   4.608
 5378   2.814
 5379   3.232
 5380   2.811
 5381   2.856
 5382   2.924
 5383   3.183
 5384   3.255
 5385   3.248
 5386   3.109
 5387   3.042
 5388   3.671
 5389   2.919
 5390   3.087
 5391   3.917
 5392   2.969
 5393   2.934
 5394   3.110
 5395   2.970
 5396   4.095
 5397   4.632
 5398   2.796
 5399   3.195
 5400   3.031
 5401   2.704
 5402   3.281
 5403   4.084
 5404   3.007
 5405   3.195
 5406   4.443
 5407   3.263
 5408   3.060
 5409   4.430
 5410   2.836
 5411   2.738
 5412   3.464
 5413   2.951
 5414   3.188
 5415   6.919
 5416   6.114
 5417   5.574
 5418   6.404
