# Supplementary material for: Breakage of the oligomeric CaMKII hub by the regulatory segment of the kinase
Source: eLife. 2020 Sep 9;9:e57784. doi: 10.7554/eLife.57784 (PMC7538161; doi:10.7554/eLife.57784)
Supplement: Figure 5—source data 1. [file elife-57784-fig5-data1.zip › figure5_source_data/dodecamer_FH_backbone_dist_I414-L304.dat]

    1  20.238
    2  22.054
    3  19.715
    4  22.053
    5  19.369
    6  16.983
    7  17.203
    8  18.087
    9  17.779
   10  20.548
   11  24.526
   12  23.753
   13  21.082
   14  29.067
   15  26.613
   16  23.998
   17  22.762
   18  20.857
   19  23.088
   20  24.307
   21  23.884
   22  23.647
   23  21.682
   24  21.385
   25  20.857
   26  20.752
   27  22.110
   28  20.641
   29  21.355
   30  20.991
   31  19.968
   32  22.305
   33  23.313
   34  22.538
   35  21.906
   36  24.508
   37  24.613
   38  21.599
   39  19.194
   40  18.302
   41  19.598
   42  17.642
   43  19.243
   44  16.819
   45  15.690
   46  17.216
   47  16.644
   48  17.355
   49  15.039
   50  16.287
   51  15.511
   52  15.104
   53  16.885
   54  15.343
   55  22.563
   56  18.921
   57  14.658
   58  18.929
   59  23.455
   60  19.591
   61  16.879
   62  16.235
   63  22.564
   64  20.485
   65  20.593
   66  19.889
   67  19.829
   68  23.366
   69  19.997
   70  18.807
   71  22.897
   72  23.425
   73  22.592
   74  13.720
   75  17.031
   76  15.687
   77  17.678
   78  14.721
   79  21.630
   80  16.647
   81  15.094
   82  15.772
   83  15.512
   84  18.366
   85  16.556
   86  18.116
   87  17.305
   88  18.324
   89  17.261
   90  14.573
   91  14.223
   92  16.231
   93  16.940
   94  18.605
   95  16.738
   96  17.686
   97  17.150
   98  16.643
   99  17.020
  100  16.454
  101  14.394
  102  15.445
  103  15.991
  104  16.233
  105  15.822
  106  15.183
  107  15.285
  108  10.085
  109   7.055
  110   7.378
  111   4.510
  112   9.157
  113   9.348
  114  10.705
  115   9.338
  116  11.949
  117  10.401
  118  12.187
  119  11.086
  120  11.474
  121   9.764
  122  12.605
  123  12.896
  124  11.899
  125  13.346
  126  14.737
  127  13.538
  128  13.394
  129  12.962
  130  11.212
  131  11.327
  132  13.472
  133  13.068
  134  13.062
  135  12.513
  136  12.469
  137  10.383
  138  11.657
  139  12.351
  140  12.421
  141  11.042
  142  10.871
  143  11.700
  144  11.972
  145  13.767
  146  10.661
  147  11.345
  148  11.169
  149  11.342
  150  12.228
  151  10.111
  152   9.539
  153  12.596
  154  12.246
  155  11.775
  156  11.349
  157  12.159
  158  12.590
  159  12.009
  160  10.562
  161  11.542
  162  11.638
  163  10.301
  164  11.848
  165  11.780
  166  12.445
  167  11.106
  168  11.814
  169  10.922
  170  10.820
  171  14.567
  172  13.686
  173   9.282
  174  10.801
  175   8.750
  176   8.699
  177  11.991
  178   9.027
  179  11.387
  180  10.139
  181   9.546
  182   8.216
  183   8.815
  184   8.452
  185  10.868
  186  11.226
  187  11.225
  188   8.729
  189   9.080
  190   8.666
  191   9.943
  192  10.151
  193   8.951
  194   9.190
  195   9.559
  196   9.636
  197   7.627
  198   8.159
  199   7.987
  200   8.432
  201   8.667
  202   8.421
  203   8.907
  204   9.369
  205   8.588
  206   8.533
  207   8.434
  208   8.012
  209   8.247
  210   8.228
  211   8.291
  212   8.456
  213   8.722
  214   7.990
  215   8.435
  216   8.740
  217   8.663
  218   8.797
  219   8.424
  220   8.115
  221   8.216
  222   8.125
  223   7.860
  224   8.371
  225   8.409
  226   7.970
  227   9.384
  228   8.317
  229   8.288
  230   8.636
  231   8.036
  232   8.575
  233   8.873
  234   8.930
  235   8.530
  236   9.216
  237   9.384
  238   9.958
  239   9.204
  240   9.811
  241   9.287
  242  11.290
  243  11.427
  244  12.294
  245  11.205
  246  13.076
  247  11.414
  248   8.890
  249   8.621
  250  11.278
  251   8.406
  252   8.357
  253   8.751
  254   8.834
  255  10.559
  256  12.618
  257  10.991
  258  12.963
  259  12.995
  260  13.643
  261  14.155
  262  11.878
  263  12.917
  264  12.438
  265  12.651
  266  13.923
  267  13.829
  268  13.360
  269  13.022
  270  11.676
  271  12.646
  272  12.456
  273  13.778
  274  11.435
  275  11.182
  276  13.234
  277  11.747
  278  11.642
  279  12.310
  280  11.325
  281  10.791
  282  11.887
  283  11.694
  284  13.795
  285  12.844
  286  12.328
  287  12.233
  288  12.875
  289  13.093
  290  11.298
  291  12.688
  292  12.467
  293  12.455
  294  14.063
  295  13.517
  296  13.109
  297  12.708
  298  12.712
  299  11.710
  300  12.184
  301  11.735
  302  10.787
  303  12.813
  304  11.748
  305  10.918
  306  11.882
  307  10.345
  308  10.740
  309  11.609
  310  11.540
  311  11.922
  312  10.786
  313  11.586
  314  11.600
  315  12.343
  316  11.703
  317  11.500
  318  10.493
  319  11.422
  320  10.751
  321  11.727
  322  11.681
  323  11.804
  324  11.194
  325  10.849
  326  11.459
  327  11.780
  328  11.375
  329  10.998
  330  11.927
  331  11.938
  332  11.810
  333  11.155
  334  11.298
  335  12.115
  336  12.865
  337  11.023
  338  11.052
  339  13.905
  340  12.144
  341  12.585
  342  12.462
  343  13.263
  344  11.929
  345  13.000
  346  12.452
  347  13.017
  348  11.126
  349  11.813
  350  12.772
  351  10.520
  352  11.964
  353  11.750
  354  12.281
  355   9.903
  356  12.543
  357  10.176
  358  10.858
  359  10.925
  360  10.211
  361  12.062
  362  10.418
  363  12.596
  364  14.404
  365  12.039
  366  11.422
  367  12.266
  368  10.633
  369  12.594
  370  13.517
  371  12.686
  372  13.328
  373  14.081
  374  12.890
  375  11.206
  376  12.568
  377  11.765
  378  13.991
  379  10.764
  380  12.829
  381  12.462
  382  11.167
  383  12.538
  384  11.597
  385   9.967
  386  10.919
  387  11.948
  388  11.093
  389  12.254
  390  10.193
  391  11.731
  392  10.718
  393  10.481
  394  11.016
  395  12.262
  396  12.148
  397  11.344
  398  11.086
  399  11.411
  400  11.063
  401  12.412
  402   9.663
  403  11.465
  404  10.519
  405  10.999
  406  12.470
  407  11.828
  408  12.589
  409  11.894
  410  12.752
  411  11.633
  412  11.578
  413  12.329
  414  12.218
  415  14.794
  416  12.778
  417  13.453
  418  11.510
  419  13.137
  420  12.303
  421  13.426
  422  13.218
  423  11.882
  424  12.525
  425  12.332
  426  13.569
  427  13.099
  428  12.664
  429  13.304
  430  11.925
  431  11.271
  432  12.188
  433  11.989
  434  12.617
  435  11.769
  436  13.762
  437  12.391
  438  10.926
  439  11.731
  440  12.196
  441  10.295
  442  10.817
  443  10.435
  444  12.421
  445  12.820
  446  10.613
  447  11.838
  448  11.522
  449  12.833
  450  11.587
  451  11.630
  452  11.796
  453  12.077
  454  11.677
  455  13.395
  456  13.763
  457  13.434
  458  13.119
  459  12.050
  460  13.373
  461  13.659
  462  13.063
  463  11.956
  464  12.073
  465  10.932
  466  13.329
  467  13.611
  468  12.101
  469  12.315
  470  11.941
  471  12.602
  472  12.374
  473  13.494
  474  11.635
  475  12.260
  476  12.720
  477  13.404
  478  13.383
  479  11.748
  480  12.668
  481  12.495
  482  13.680
  483  11.652
  484  12.557
  485  14.081
  486  11.614
  487  12.358
  488  12.234
  489  12.123
  490  13.345
  491  12.559
  492  13.011
  493  11.902
  494  12.158
  495  12.168
  496  13.125
  497  11.671
  498  11.139
  499  11.521
  500  11.937
  501  11.202
  502  13.510
  503  13.044
  504  13.108
  505  13.671
  506  11.389
  507  12.572
  508  12.417
  509  11.236
  510  12.179
  511  10.989
  512  12.304
  513  11.311
  514  11.337
  515  12.309
  516  10.546
  517  12.754
  518  11.248
  519  10.962
  520  11.754
  521  11.730
  522  11.489
  523  10.738
  524  11.042
  525  10.468
  526  13.602
  527  12.329
  528  12.059
  529  11.864
  530  11.614
  531  11.819
  532  11.618
  533  11.399
  534  11.172
  535  11.183
  536  12.421
  537  13.166
  538  13.697
  539  13.611
  540  11.416
  541  13.763
  542  12.033
  543  12.301
  544  13.412
  545  11.500
  546  10.032
  547  11.704
  548  11.841
  549  11.922
  550  13.656
  551  14.687
  552  13.962
  553  14.709
  554  16.475
  555  15.984
  556  12.901
  557  12.342
  558  13.032
  559  13.281
  560  12.862
  561  13.596
  562  13.157
  563  13.102
  564  14.382
  565  13.551
  566  14.309
  567  13.755
  568  15.085
  569  14.135
  570  13.031
  571  13.998
  572  13.017
  573  10.431
  574  13.321
  575  10.197
  576  12.231
  577   9.978
  578   7.057
  579  11.066
  580   9.790
  581  10.190
  582   8.359
  583  10.047
  584  10.998
  585  10.194
  586  10.983
  587   9.470
  588   8.651
  589   9.079
  590   9.990
  591  11.568
  592  11.049
  593  13.967
  594  13.603
  595  15.732
  596  14.657
  597  15.307
  598  14.772
  599  13.805
  600  14.653
  601  12.257
  602  11.445
  603  11.658
  604  13.316
  605  12.238
  606  13.588
  607  11.925
  608  13.584
  609  13.529
  610  13.002
  611  11.447
  612  13.002
  613  12.377
  614  12.215
  615  12.067
  616  12.565
  617  12.181
  618  11.079
  619  13.385
  620  13.456
  621  14.081
  622  12.045
  623  13.627
  624  13.045
  625  13.364
  626  14.063
  627  14.389
  628  13.485
  629  13.040
  630  13.376
  631  14.476
  632  13.517
  633  12.341
  634  13.245
  635  11.996
  636  12.488
  637  13.968
  638  12.302
  639  13.228
  640  13.340
  641  14.723
  642  12.265
  643  12.638
  644  13.859
  645  12.801
  646   9.261
  647  11.556
  648  12.241
  649  10.463
  650  12.026
  651  12.355
  652  11.204
  653  11.673
  654  10.946
  655  13.117
  656  12.166
  657  11.660
  658  11.957
  659  13.691
  660  13.354
  661  12.047
  662  11.768
  663  12.708
  664  12.953
  665  12.691
  666  12.351
  667  12.975
  668  12.781
  669  12.597
  670  12.922
  671  11.218
  672  12.077
  673  11.037
  674  11.457
  675  11.429
  676  13.648
  677  11.059
  678  12.832
  679  10.129
  680  11.112
  681  12.195
  682  12.766
  683  11.574
  684  11.227
  685  11.870
  686  11.014
  687  10.308
  688   9.310
  689  10.213
  690  11.299
  691  10.491
  692  11.254
  693  11.701
  694  10.821
  695  11.351
  696  11.291
  697  10.526
  698  12.147
  699  10.891
  700  11.686
  701  10.546
  702  10.034
  703  11.673
  704  10.487
  705  10.655
  706   9.964
  707  10.718
  708  10.299
  709  10.442
  710  10.352
  711   9.545
  712  10.201
  713  11.422
  714  11.074
  715  10.830
  716  11.200
  717  11.113
  718  11.534
  719  10.793
  720  11.697
  721  10.798
  722  10.173
  723  10.980
  724  10.534
  725  10.752
  726  11.044
  727  10.304
  728  10.025
  729   9.967
  730  11.362
  731  11.974
  732   9.415
  733   9.103
  734   9.612
  735  10.879
  736  10.919
  737   9.893
  738  10.178
  739  12.583
  740  11.006
  741  10.598
  742  11.678
  743  10.799
  744  10.807
  745  11.806
  746  10.792
  747  10.037
  748   9.589
  749  10.389
  750  10.100
  751  10.535
  752   9.003
  753  10.514
  754  11.727
  755  10.787
  756  10.706
  757  10.100
  758  10.340
  759  11.122
  760  12.546
  761  10.690
  762  12.204
  763  12.038
  764  13.963
  765  12.214
  766  10.756
  767  11.301
  768  11.645
  769  11.604
  770  10.991
  771  10.764
  772  10.169
  773  13.187
  774  12.867
  775  12.910
  776  16.185
  777  14.045
  778  13.842
  779  13.050
  780  11.318
  781  12.075
  782  12.033
  783  11.965
  784  11.196
  785   9.750
  786  15.501
  787  11.532
  788  10.440
  789  11.605
  790  11.417
  791  12.182
  792  11.298
  793  12.512
  794  12.066
  795  10.551
  796  10.350
  797  10.108
  798  11.295
  799  11.501
  800  11.064
  801  10.075
  802  10.192
  803  11.449
  804  10.444
  805  11.008
  806  11.756
  807   9.783
  808  10.315
  809   9.771
  810  10.853
  811  10.369
  812   9.451
  813  10.560
  814  11.116
  815  11.915
  816  12.313
  817  12.329
  818  12.708
  819  11.487
  820  13.475
  821  11.520
  822  11.764
  823  12.105
  824  11.790
  825  11.743
  826  12.272
  827  12.677
  828  17.872
  829  15.333
  830  11.371
  831  10.372
  832  11.056
  833  12.337
  834  12.623
  835  13.441
  836  12.978
  837  11.720
  838   9.501
  839  10.601
  840  10.254
  841  12.298
  842   9.784
  843   9.743
  844  10.900
  845  10.433
  846  12.385
  847  10.239
  848  10.022
  849  11.233
  850  12.426
  851  13.921
  852  12.165
  853  12.484
  854   9.800
  855  10.824
  856   9.805
  857  10.091
  858  10.971
  859  10.764
  860  11.493
  861   9.127
  862  15.014
  863  13.580
  864  12.963
  865   9.844
  866  11.085
  867  11.429
  868  10.929
  869  13.160
  870  12.061
  871  11.980
  872  12.081
  873  13.409
  874  10.512
  875  10.201
  876  10.864
  877   9.369
  878   9.610
  879  11.673
  880  12.371
  881  12.158
  882  12.031
  883  13.318
  884  12.081
  885  10.950
  886  12.710
  887  11.428
  888  11.924
  889  13.283
  890  12.799
  891  12.069
  892  12.869
  893  12.977
  894  13.214
  895  12.093
  896  12.300
  897  12.367
  898  12.604
  899  12.758
  900  12.643
  901  12.387
  902  12.553
  903  12.735
  904  12.352
  905  12.681
  906  11.886
  907  12.333
  908  13.439
  909  13.100
  910  13.981
  911  14.094
  912  13.596
  913  12.969
  914  13.652
  915  13.170
  916  13.274
  917  12.985
  918  12.510
  919  14.615
  920  12.320
  921  13.735
  922  14.457
  923  13.864
  924  14.088
  925  13.624
  926  13.749
  927  13.912
  928  13.974
  929  13.324
  930  12.387
  931  12.175
  932  14.004
  933  12.688
  934  14.353
  935  14.022
  936  14.167
  937  14.299
  938  14.739
  939  13.895
  940  14.415
  941  13.950
  942  12.829
  943  12.357
  944  12.951
  945  13.482
  946  10.698
  947  13.306
  948  13.101
  949  11.261
  950  11.882
  951  10.246
  952  12.709
  953  12.870
  954  12.987
  955  11.410
  956  11.166
  957  11.228
  958  10.767
  959  12.518
  960  12.387
  961  13.735
  962  12.360
  963   9.112
  964  10.438
  965  10.074
  966  11.174
  967  12.817
  968  11.320
  969  11.286
  970  10.868
  971   9.802
  972  10.265
  973  11.137
  974   9.509
  975  10.702
  976  10.481
  977  10.382
  978  11.625
  979  10.108
  980  12.386
  981  12.320
  982  12.215
  983  13.188
  984  12.825
  985  13.573
  986  13.690
  987  13.195
  988  13.192
  989  13.594
  990  13.824
  991  12.443
  992  13.101
  993  12.272
  994  13.388
  995  12.993
  996  14.389
  997  14.547
  998  15.262
  999  15.553
 1000  16.816
 1001  14.561
 1002  14.941
 1003  14.259
 1004  14.038
 1005  14.807
 1006  13.253
 1007  12.477
 1008  14.460
 1009  13.297
 1010  14.177
 1011  14.228
 1012  13.482
 1013  14.801
 1014  13.724
 1015  12.903
 1016  13.430
 1017  14.097
 1018  14.534
 1019  13.118
 1020  13.908
 1021  13.492
 1022  14.864
 1023  12.809
 1024  14.375
 1025  13.128
 1026  13.310
 1027  12.955
 1028  13.904
 1029  14.799
 1030  14.772
 1031  13.675
 1032  14.553
 1033  13.614
 1034  12.535
 1035  13.810
 1036  13.579
 1037  13.427
 1038  13.516
 1039  14.165
 1040  13.657
 1041  14.726
 1042  12.612
 1043  12.037
 1044  12.887
 1045  13.111
 1046  13.120
 1047  13.752
 1048  14.674
 1049  14.470
 1050  14.491
 1051  13.291
 1052  13.239
 1053  13.160
 1054  14.168
 1055  12.385
 1056  13.535
 1057  15.549
 1058  14.522
 1059  15.186
 1060  11.628
 1061  10.307
 1062  11.171
 1063  10.644
 1064  11.264
 1065  11.929
 1066   9.356
 1067  11.136
 1068   9.926
 1069  11.288
 1070  11.469
 1071   9.987
 1072  10.901
 1073  10.153
 1074  10.747
 1075  10.808
 1076  11.261
 1077  10.217
 1078  10.372
 1079  10.816
 1080  12.035
 1081  10.985
 1082  10.433
 1083  12.345
 1084  11.206
 1085   9.766
 1086  10.993
 1087  10.845
 1088  11.383
 1089  11.180
 1090  12.737
 1091  11.033
 1092  11.805
 1093  12.303
 1094  11.837
 1095  12.060
 1096  10.962
 1097  11.089
 1098  11.539
 1099  10.822
 1100  10.862
 1101  11.522
 1102  12.285
 1103  12.077
 1104  11.548
 1105  10.651
 1106  11.144
 1107  11.309
 1108  11.652
 1109  11.209
 1110  12.855
 1111  10.231
 1112  10.695
 1113  10.452
 1114  10.043
 1115  10.400
 1116  10.746
 1117  10.862
 1118  10.982
 1119  10.618
 1120  11.139
 1121  11.235
 1122  11.546
 1123  10.967
 1124  10.702
 1125  10.756
 1126  11.284
 1127   9.595
 1128  11.286
 1129  11.045
 1130   9.567
 1131  11.307
 1132  10.145
 1133  10.657
 1134  11.083
 1135  11.314
 1136   9.815
 1137  10.889
 1138  11.195
 1139  11.766
 1140  11.477
 1141  11.894
 1142  11.166
 1143  11.462
 1144  11.372
 1145  13.113
 1146  11.523
 1147  12.795
 1148  13.153
 1149  13.412
 1150  11.584
 1151  13.061
 1152  10.504
 1153  10.464
 1154  11.333
 1155  11.793
 1156  10.211
 1157  11.437
 1158  13.122
 1159  13.191
 1160  12.165
 1161  12.472
 1162  19.910
 1163  18.952
 1164  20.622
 1165  19.532
 1166  17.475
 1167  19.934
 1168  18.560
 1169  12.874
 1170  12.280
 1171  13.271
 1172  13.528
 1173  12.287
 1174  10.847
 1175  11.182
 1176  11.621
 1177  10.100
 1178  12.830
 1179  11.124
 1180  12.164
 1181  12.583
 1182  11.524
 1183  11.415
 1184  12.302
 1185  10.635
 1186  12.095
 1187  11.893
 1188  11.056
 1189  10.924
 1190  11.972
 1191  12.335
 1192   9.984
 1193  10.598
 1194  11.800
 1195  11.306
 1196   9.840
 1197   8.493
 1198  10.790
 1199  13.778
 1200  10.765
 1201  15.156
 1202  13.489
 1203  12.708
 1204  16.087
 1205  13.375
 1206  14.442
 1207  13.370
 1208  16.257
 1209  11.028
 1210  13.083
 1211  15.893
 1212  14.743
 1213  14.129
 1214  16.702
 1215  13.508
 1216  13.586
 1217  11.922
 1218  13.531
 1219  12.764
 1220  12.891
 1221   9.336
 1222  10.884
 1223  12.344
 1224  11.927
 1225  15.825
 1226   5.527
 1227   4.419
 1228   4.318
 1229   3.959
 1230   3.724
 1231   4.267
 1232   4.270
 1233   4.244
 1234   3.901
 1235   4.067
 1236   4.752
 1237   3.934
 1238   2.916
 1239   3.135
 1240   3.182
 1241   2.824
 1242   3.252
 1243   2.911
 1244   2.919
 1245   2.678
 1246   2.653
 1247   3.031
 1248   2.775
 1249   2.893
 1250   2.746
 1251   2.804
 1252   2.911
 1253   3.008
 1254   3.185
 1255   2.820
 1256   2.779
 1257   2.659
 1258   2.931
 1259   2.982
 1260   2.742
 1261   2.841
 1262   2.915
 1263   3.123
 1264   2.829
 1265   2.719
 1266   2.837
 1267   3.016
 1268   2.949
 1269   3.098
 1270   2.947
 1271   2.868
 1272   2.651
 1273   2.689
 1274   2.837
 1275   2.822
 1276   2.985
 1277   2.775
 1278   2.899
 1279   3.200
 1280   2.782
 1281   2.978
 1282   2.942
 1283   2.921
 1284   2.914
 1285   3.173
 1286   2.720
 1287   2.905
 1288   3.165
 1289   3.195
 1290   2.895
 1291   2.765
 1292   2.993
 1293   2.861
 1294   2.876
 1295   2.902
 1296   2.979
 1297   2.838
 1298   2.810
 1299   3.103
 1300   2.782
 1301   2.736
 1302   2.904
 1303   2.802
 1304   3.013
 1305   2.818
 1306   2.909
 1307   2.769
 1308   3.010
 1309   3.109
 1310   2.705
 1311   2.827
 1312   2.954
 1313   2.772
 1314   2.852
 1315   2.885
 1316   2.669
 1317   2.934
 1318   3.029
 1319   2.787
 1320   2.680
 1321   2.870
 1322   3.034
 1323   2.954
 1324   2.721
 1325   2.713
 1326   2.776
 1327   2.828
 1328   2.850
 1329   2.711
 1330   2.861
 1331   3.029
 1332   3.073
 1333   2.801
 1334   2.858
 1335   2.821
 1336   2.737
 1337   2.751
 1338   2.873
 1339   2.860
 1340   2.883
 1341   2.853
 1342   2.648
 1343   2.844
 1344   2.942
 1345   2.736
 1346   3.007
 1347   2.598
 1348   2.944
 1349   2.874
 1350   2.995
 1351   2.994
 1352   2.792
 1353   2.949
 1354   2.904
 1355   2.803
 1356   2.863
 1357   2.841
 1358   2.816
 1359   2.899
 1360   2.856
 1361   2.748
 1362   2.796
 1363   2.576
 1364   2.616
 1365   2.855
 1366   2.659
 1367   3.000
 1368   2.828
 1369   2.848
 1370   2.777
 1371   2.616
 1372   2.684
 1373   2.986
 1374   3.002
 1375   2.820
 1376   2.792
 1377   2.992
 1378   2.961
 1379   2.990
 1380   2.871
 1381   2.946
 1382   2.954
 1383   2.839
 1384   2.575
 1385   2.977
 1386   2.864
 1387   2.696
 1388   2.869
 1389   3.021
 1390   3.265
 1391   2.831
 1392   2.755
 1393   3.075
 1394   3.000
 1395   2.855
 1396   2.695
 1397   3.009
 1398   2.842
 1399   2.764
 1400   2.884
 1401   2.934
 1402   2.881
 1403   2.798
 1404   2.763
 1405   2.945
 1406   2.972
 1407   2.823
 1408   2.830
 1409   2.729
 1410   2.894
 1411   2.997
 1412   2.729
 1413   2.941
 1414   2.724
 1415   2.781
 1416   2.952
 1417   2.698
 1418   3.050
 1419   2.662
 1420   2.814
 1421   2.670
 1422   2.888
 1423   2.833
 1424   2.980
 1425   2.812
 1426   2.822
 1427   3.066
 1428   2.675
 1429   2.850
 1430   2.966
 1431   2.850
 1432   3.068
 1433   2.915
 1434   3.022
 1435   2.710
 1436   2.675
 1437   3.087
 1438   2.817
 1439   3.017
 1440   2.967
 1441   2.841
 1442   2.727
 1443   2.798
 1444   2.785
 1445   2.578
 1446   2.723
 1447   2.603
 1448   2.766
 1449   2.797
 1450   2.791
 1451   2.891
 1452   2.873
 1453   2.806
 1454   2.886
 1455   2.768
 1456   2.880
 1457   2.876
 1458   2.921
 1459   2.826
 1460   2.940
 1461   2.938
 1462   2.790
 1463   2.730
 1464   2.842
 1465   2.822
 1466   2.796
 1467   2.759
 1468   2.860
 1469   2.938
 1470   2.671
 1471   2.983
 1472   2.922
 1473   2.849
 1474   3.003
 1475   3.098
 1476   2.882
 1477   2.788
 1478   2.833
 1479   2.852
 1480   2.743
 1481   2.619
 1482   2.758
 1483   2.684
 1484   2.894
 1485   2.747
 1486   2.847
 1487   2.683
 1488   2.920
 1489   2.776
 1490   2.949
 1491   2.745
 1492   2.732
 1493   2.961
 1494   2.858
 1495   2.931
 1496   2.567
 1497   2.865
 1498   2.758
 1499   2.822
 1500   2.913
 1501   2.786
 1502   2.780
 1503   2.824
 1504   2.904
 1505   2.758
 1506   2.855
 1507   2.912
 1508   2.760
 1509   2.821
 1510   2.637
 1511   3.054
 1512   3.006
 1513   2.812
 1514   2.833
 1515   2.880
 1516   2.937
 1517   2.879
 1518   2.915
 1519   2.843
 1520   2.800
 1521   2.666
 1522   2.871
 1523   2.835
 1524   2.812
 1525   2.738
 1526   2.897
 1527   3.038
 1528   2.725
 1529   2.916
 1530   2.758
 1531   2.852
 1532   2.758
 1533   2.845
 1534   2.994
 1535   2.892
 1536   2.878
 1537   2.948
 1538   2.816
 1539   2.968
 1540   2.746
 1541   2.830
 1542   2.877
 1543   2.862
 1544   2.983
 1545   2.776
 1546   2.808
 1547   3.102
 1548   2.969
 1549   2.860
 1550   2.918
 1551   2.730
 1552   3.020
 1553   2.831
 1554   3.034
 1555   2.809
 1556   2.783
 1557   2.879
 1558   2.767
 1559   2.749
 1560   2.839
 1561   3.074
 1562   2.972
 1563   3.000
 1564   2.847
 1565   2.944
 1566   2.935
 1567   2.967
 1568   2.914
 1569   2.927
 1570   2.826
 1571   2.847
 1572   2.805
 1573   2.968
 1574   3.002
 1575   2.983
 1576   2.900
 1577   2.849
 1578   3.112
 1579   3.025
 1580   2.793
 1581   2.901
 1582   2.899
 1583   3.332
 1584   3.091
 1585   2.670
 1586   2.975
 1587   2.896
 1588   2.926
 1589   2.633
 1590   3.075
 1591   2.948
 1592   2.849
 1593   2.744
 1594   2.816
 1595   2.973
 1596   2.995
 1597   2.812
 1598   2.847
 1599   2.734
 1600   2.868
 1601   2.895
 1602   3.077
 1603   2.892
 1604   2.753
 1605   3.180
 1606   2.752
 1607   2.892
 1608   2.920
 1609   2.828
 1610   3.015
 1611   2.667
 1612   2.681
 1613   2.861
 1614   2.744
 1615   2.775
 1616   2.859
 1617   2.751
 1618   2.675
 1619   2.836
 1620   2.869
 1621   3.003
 1622   2.926
 1623   2.881
 1624   2.759
 1625   2.803
 1626   3.169
 1627   2.890
 1628   2.777
 1629   2.790
 1630   2.923
 1631   2.782
 1632   2.885
 1633   2.842
 1634   2.861
 1635   2.861
 1636   2.647
 1637   2.802
 1638   2.674
 1639   2.784
 1640   2.830
 1641   2.658
 1642   2.974
 1643   3.043
 1644   2.990
 1645   2.969
 1646   3.150
 1647   2.910
 1648   3.322
 1649   3.188
 1650   2.945
 1651   3.000
 1652   2.914
 1653   2.956
 1654   2.972
 1655   2.754
 1656   2.944
 1657   2.895
 1658   2.887
 1659   3.204
 1660   2.949
 1661   2.883
 1662   2.917
 1663   2.720
 1664   3.058
 1665   2.801
 1666   2.821
 1667   2.782
 1668   2.769
 1669   2.692
 1670   2.923
 1671   2.877
 1672   3.066
 1673   2.904
 1674   3.049
 1675   2.985
 1676   2.868
 1677   2.923
 1678   2.742
 1679   2.815
 1680   2.850
 1681   2.938
 1682   2.746
 1683   2.633
 1684   2.752
 1685   3.007
 1686   2.787
 1687   2.684
 1688   2.745
 1689   3.013
 1690   2.708
 1691   2.939
 1692   2.778
 1693   2.797
 1694   2.910
 1695   2.810
 1696   2.899
 1697   2.815
 1698   2.774
 1699   2.925
 1700   3.038
 1701   2.913
 1702   2.822
 1703   2.634
 1704   2.873
 1705   2.888
 1706   2.773
 1707   2.599
 1708   2.925
 1709   2.679
 1710   2.957
 1711   2.865
 1712   2.797
 1713   2.734
 1714   2.665
 1715   2.763
 1716   2.972
 1717   2.837
 1718   2.821
 1719   2.890
 1720   2.955
 1721   3.167
 1722   2.866
 1723   2.949
 1724   2.643
 1725   2.990
 1726   2.795
 1727   3.062
 1728   2.810
 1729   3.087
 1730   2.888
 1731   2.810
 1732   2.776
 1733   2.935
 1734   2.769
 1735   2.940
 1736   3.101
 1737   2.798
 1738   2.712
 1739   2.717
 1740   2.810
 1741   2.879
 1742   2.870
 1743   2.826
 1744   2.945
 1745   2.709
 1746   2.904
 1747   2.725
 1748   2.804
 1749   2.700
 1750   2.925
 1751   2.922
 1752   2.842
 1753   2.831
 1754   2.942
 1755   2.742
 1756   3.175
 1757   2.857
 1758   2.747
 1759   3.032
 1760   2.651
 1761   2.800
 1762   2.722
 1763   2.821
 1764   2.890
 1765   2.739
 1766   2.742
 1767   2.756
 1768   2.931
 1769   2.653
 1770   2.695
 1771   2.696
 1772   2.920
 1773   2.906
 1774   2.868
 1775   2.977
 1776   3.073
 1777   2.627
 1778   2.706
 1779   2.698
 1780   2.689
 1781   2.724
 1782   2.811
 1783   2.579
 1784   2.758
 1785   2.703
 1786   2.738
 1787   2.808
 1788   2.715
 1789   2.755
 1790   2.676
 1791   2.826
 1792   2.808
 1793   2.830
 1794   2.679
 1795   2.818
 1796   2.738
 1797   2.970
 1798   2.629
 1799   2.708
 1800   3.050
 1801   2.789
 1802   3.010
 1803   2.775
 1804   2.895
 1805   2.921
 1806   2.711
 1807   3.020
 1808   2.855
 1809   2.818
 1810   2.740
 1811   2.737
 1812   2.844
 1813   2.919
 1814   2.757
 1815   2.903
 1816   2.895
 1817   2.876
 1818   3.030
 1819   2.844
 1820   2.902
 1821   2.846
 1822   2.739
 1823   2.811
 1824   2.733
 1825   2.748
 1826   3.120
 1827   2.899
 1828   2.718
 1829   2.826
 1830   2.751
 1831   2.779
 1832   2.961
 1833   2.760
 1834   2.717
 1835   2.903
 1836   3.046
 1837   2.789
 1838   2.846
 1839   2.805
 1840   2.785
 1841   2.649
 1842   2.856
 1843   2.907
 1844   2.688
 1845   2.769
 1846   2.876
 1847   2.834
 1848   2.839
 1849   2.794
 1850   2.738
 1851   2.915
 1852   2.710
 1853   2.832
 1854   2.789
 1855   2.841
 1856   2.850
 1857   2.962
 1858   2.695
 1859   2.740
 1860   2.715
 1861   2.764
 1862   2.839
 1863   2.663
 1864   2.867
 1865   2.888
 1866   2.801
 1867   2.964
 1868   2.867
 1869   2.911
 1870   2.887
 1871   2.908
 1872   2.801
 1873   2.824
 1874   2.824
 1875   2.735
 1876   2.775
 1877   2.848
 1878   2.805
 1879   2.685
 1880   3.074
 1881   2.815
 1882   2.981
 1883   2.675
 1884   2.750
 1885   2.807
 1886   3.059
 1887   3.040
 1888   2.697
 1889   2.898
 1890   2.928
 1891   2.721
 1892   2.691
 1893   2.775
 1894   2.981
 1895   2.872
 1896   2.641
 1897   2.967
 1898   2.941
 1899   2.918
 1900   2.667
 1901   2.775
 1902   2.742
 1903   2.776
 1904   2.656
 1905   2.696
 1906   2.843
 1907   2.623
 1908   2.538
 1909   2.796
 1910   2.790
 1911   2.878
 1912   2.676
 1913   2.904
 1914   2.800
 1915   2.840
 1916   2.664
 1917   3.011
 1918   2.911
 1919   2.773
 1920   2.872
 1921   2.874
 1922   2.848
 1923   2.790
 1924   2.667
 1925   2.971
 1926   2.996
 1927   2.838
 1928   3.074
 1929   2.899
 1930   2.746
 1931   2.872
 1932   2.888
 1933   3.071
 1934   2.673
 1935   2.772
 1936   2.904
 1937   2.793
 1938   3.137
 1939   2.719
 1940   2.888
 1941   2.873
 1942   2.787
 1943   2.630
 1944   3.027
 1945   2.873
 1946   2.582
 1947   2.829
 1948   2.796
 1949   2.828
 1950   2.922
 1951   2.836
 1952   2.863
 1953   2.653
 1954   2.822
 1955   2.811
 1956   2.863
 1957   3.015
 1958   2.820
 1959   2.957
 1960   2.734
 1961   2.795
 1962   2.860
 1963   3.168
 1964   2.721
 1965   2.757
 1966   2.714
 1967   2.669
 1968   2.695
 1969   2.934
 1970   2.735
 1971   2.679
 1972   2.664
 1973   2.973
 1974   2.989
 1975   2.972
 1976   2.823
 1977   2.898
 1978   2.848
 1979   2.964
 1980   2.975
 1981   2.644
 1982   2.888
 1983   2.823
 1984   2.930
 1985   2.908
 1986   2.678
 1987   2.928
 1988   2.970
 1989   3.056
 1990   2.952
 1991   2.751
 1992   2.972
 1993   2.782
 1994   2.764
 1995   2.768
 1996   2.785
 1997   2.920
 1998   2.794
 1999   2.829
 2000   2.715
 2001   2.748
 2002   2.658
 2003   2.801
 2004   2.804
 2005   2.833
 2006   2.972
 2007   2.822
 2008   2.940
 2009   2.961
 2010   2.763
 2011   2.709
 2012   2.804
 2013   2.865
 2014   2.780
 2015   2.823
 2016   2.597
 2017   2.817
 2018   2.914
 2019   2.863
 2020   2.848
 2021   2.660
 2022   2.764
 2023   2.853
 2024   2.652
 2025   2.940
 2026   2.739
 2027   2.639
 2028   2.772
 2029   2.990
 2030   2.899
 2031   2.809
 2032   2.694
 2033   2.682
 2034   2.940
 2035   3.073
 2036   2.928
 2037   2.758
 2038   2.800
 2039   3.112
 2040   2.774
 2041   2.817
 2042   2.915
 2043   2.981
 2044   2.816
 2045   2.823
 2046   2.758
 2047   2.820
 2048   2.869
 2049   2.939
 2050   2.836
 2051   3.068
 2052   2.973
 2053   3.127
 2054   2.872
 2055   2.827
 2056   2.846
 2057   3.018
 2058   2.666
 2059   2.899
 2060   2.851
 2061   2.703
 2062   2.864
 2063   2.942
 2064   2.878
 2065   2.799
 2066   3.046
 2067   2.951
 2068   2.695
 2069   2.709
 2070   2.731
 2071   2.802
 2072   2.935
 2073   2.806
 2074   2.930
 2075   2.675
 2076   2.913
 2077   2.942
 2078   2.694
 2079   2.758
 2080   2.661
 2081   2.949
 2082   3.177
 2083   2.792
 2084   2.681
 2085   2.763
 2086   2.786
 2087   3.050
 2088   2.953
 2089   2.795
 2090   2.683
 2091   2.663
 2092   2.802
 2093   2.747
 2094   2.975
 2095   2.928
 2096   3.020
 2097   2.918
 2098   3.069
 2099   3.166
 2100   2.895
 2101   2.730
 2102   2.754
 2103   2.835
 2104   2.800
 2105   2.996
 2106   2.968
 2107   2.854
 2108   2.975
 2109   2.910
 2110   2.723
 2111   2.622
 2112   2.690
 2113   3.069
 2114   2.940
 2115   2.753
 2116   2.871
 2117   2.998
 2118   2.955
 2119   2.620
 2120   2.772
 2121   3.128
 2122   2.837
 2123   2.758
 2124   2.911
 2125   2.960
 2126   2.766
 2127   2.910
 2128   3.178
 2129   2.917
 2130   2.855
 2131   2.772
 2132   2.927
 2133   2.795
 2134   2.881
 2135   2.860
 2136   2.801
 2137   3.072
 2138   2.711
 2139   2.873
 2140   2.665
 2141   2.687
 2142   2.950
 2143   2.815
 2144   2.827
 2145   2.682
 2146   2.721
 2147   2.980
 2148   2.628
 2149   2.832
 2150   2.879
 2151   3.202
 2152   2.801
 2153   2.846
 2154   2.725
 2155   2.600
 2156   3.119
 2157   2.815
 2158   2.873
 2159   2.954
 2160   2.821
 2161   2.981
 2162   2.881
 2163   2.644
 2164   2.743
 2165   2.795
 2166   2.807
 2167   2.758
 2168   2.697
 2169   2.899
 2170   2.958
 2171   2.929
 2172   2.873
 2173   2.780
 2174   2.837
 2175   3.008
 2176   2.935
 2177   2.723
 2178   2.587
 2179   2.756
 2180   2.803
 2181   2.725
 2182   2.665
 2183   2.765
 2184   2.943
 2185   2.668
 2186   2.838
 2187   2.766
 2188   2.896
 2189   2.876
 2190   2.750
 2191   3.116
 2192   2.675
 2193   2.673
 2194   2.697
 2195   2.855
 2196   2.839
 2197   2.661
 2198   3.005
 2199   3.005
 2200   2.790
 2201   2.687
 2202   2.743
 2203   2.797
 2204   2.841
 2205   2.844
 2206   2.716
 2207   2.978
 2208   2.871
 2209   2.872
 2210   2.659
 2211   2.603
 2212   2.856
 2213   2.983
 2214   2.577
 2215   2.693
 2216   2.840
 2217   2.611
 2218   2.776
 2219   3.017
 2220   2.731
 2221   2.835
 2222   2.736
 2223   2.900
 2224   2.893
 2225   2.891
 2226   2.762
 2227   2.956
 2228   2.760
 2229   2.998
 2230   2.767
 2231   2.738
 2232   2.721
 2233   2.851
 2234   2.771
 2235   2.829
 2236   2.764
 2237   2.926
 2238   3.025
 2239   2.865
 2240   2.814
 2241   2.810
 2242   2.773
 2243   2.736
 2244   2.795
 2245   2.924
 2246   2.968
 2247   2.997
 2248   2.845
 2249   2.776
 2250   2.651
 2251   2.604
 2252   2.793
 2253   2.952
 2254   2.973
 2255   2.627
 2256   2.929
 2257   2.788
 2258   2.662
 2259   2.769
 2260   2.672
 2261   2.811
 2262   2.669
 2263   2.808
 2264   2.893
 2265   2.873
 2266   3.031
 2267   2.859
 2268   2.889
 2269   2.988
 2270   2.829
 2271   2.754
 2272   2.759
 2273   2.685
 2274   2.892
 2275   2.964
 2276   2.948
 2277   2.827
 2278   2.833
 2279   2.969
 2280   2.970
 2281   2.771
 2282   2.940
 2283   2.686
 2284   2.865
 2285   2.816
 2286   2.786
 2287   2.717
 2288   2.795
 2289   2.961
 2290   3.062
 2291   2.759
 2292   2.857
 2293   2.776
 2294   2.733
 2295   3.017
 2296   2.827
 2297   2.696
 2298   2.809
 2299   2.927
 2300   2.873
 2301   3.003
 2302   2.888
 2303   2.732
 2304   2.793
 2305   2.815
 2306   2.758
 2307   2.855
 2308   2.857
 2309   2.714
 2310   2.729
 2311   2.854
 2312   2.830
 2313   2.722
 2314   2.907
 2315   2.661
 2316   2.844
 2317   2.887
 2318   2.717
 2319   2.796
 2320   2.927
 2321   2.818
 2322   2.871
 2323   2.659
 2324   2.795
 2325   2.876
 2326   3.099
 2327   2.862
 2328   2.862
 2329   2.857
 2330   3.005
 2331   2.694
 2332   2.875
 2333   2.816
 2334   3.160
 2335   3.039
 2336   3.352
 2337   3.197
 2338   2.724
 2339   3.136
 2340   3.142
 2341   3.023
 2342   3.427
 2343   3.029
 2344   2.807
 2345   3.171
 2346   2.875
 2347   2.759
 2348   3.294
 2349   2.986
 2350   2.910
 2351   3.064
 2352   2.665
 2353   2.717
 2354   3.136
 2355   2.737
 2356   2.844
 2357   2.829
 2358   2.896
 2359   3.167
 2360   2.668
 2361   2.806
 2362   2.703
 2363   2.994
 2364   2.729
 2365   2.678
 2366   2.831
 2367   2.804
 2368   2.864
 2369   2.619
 2370   2.662
 2371   2.701
 2372   2.878
 2373   2.804
 2374   2.780
 2375   2.801
 2376   2.825
 2377   2.881
 2378   2.702
 2379   2.788
 2380   3.019
 2381   3.096
 2382   2.949
 2383   2.772
 2384   3.152
 2385   3.111
 2386   2.832
 2387   2.931
 2388   3.332
 2389   4.436
 2390   3.765
 2391   4.880
 2392   2.786
 2393   2.908
 2394   3.000
 2395   2.888
 2396   2.910
 2397   2.947
 2398   2.745
 2399   2.952
 2400   2.875
 2401   2.842
 2402   2.864
 2403   2.687
 2404   2.811
 2405   2.848
 2406   2.754
 2407   2.877
 2408   2.742
 2409   2.898
 2410   2.828
 2411   2.743
 2412   2.965
 2413   2.923
 2414   2.940
 2415   3.147
 2416   2.916
 2417   2.930
 2418   3.005
 2419   2.817
 2420   2.587
 2421   2.679
 2422   2.716
 2423   2.754
 2424   2.660
 2425   2.763
 2426   2.758
 2427   2.862
 2428   3.110
 2429   2.972
 2430   2.931
 2431   2.809
 2432   2.706
 2433   2.933
 2434   3.117
 2435   2.780
 2436   2.940
 2437   2.979
 2438   2.790
 2439   2.959
 2440   2.882
 2441   2.832
 2442   2.763
 2443   2.734
 2444   2.627
 2445   2.708
 2446   2.929
 2447   2.785
 2448   2.828
 2449   2.816
 2450   3.214
 2451   2.846
 2452   2.860
 2453   2.964
 2454   2.805
 2455   2.738
 2456   2.854
 2457   2.873
 2458   2.760
 2459   2.920
 2460   2.820
 2461   2.882
 2462   2.893
 2463   2.814
 2464   2.745
 2465   2.676
 2466   2.784
 2467   2.673
 2468   2.950
 2469   2.774
 2470   2.714
 2471   2.993
 2472   2.827
 2473   2.735
 2474   2.689
 2475   3.166
 2476   2.809
 2477   3.082
 2478   3.110
 2479   2.716
 2480   2.841
 2481   2.776
 2482   2.895
 2483   2.658
 2484   2.895
 2485   2.846
 2486   2.848
 2487   2.899
 2488   2.871
 2489   2.957
 2490   2.868
 2491   3.021
 2492   2.717
 2493   2.715
 2494   2.779
 2495   2.762
 2496   2.774
 2497   2.808
 2498   2.924
 2499   2.888
 2500   2.780
 2501   2.862
 2502   2.858
 2503   2.883
 2504   2.755
 2505   2.890
 2506   2.790
 2507   3.005
 2508   2.789
 2509   2.908
 2510   2.800
 2511   2.829
 2512   2.828
 2513   2.717
 2514   2.967
 2515   2.648
 2516   2.749
 2517   2.734
 2518   2.932
 2519   2.951
 2520   2.659
 2521   2.599
 2522   2.848
 2523   3.134
 2524   3.000
 2525   2.922
 2526   2.956
 2527   3.014
 2528   2.776
 2529   2.806
 2530   2.697
 2531   2.861
 2532   2.801
 2533   2.720
 2534   2.724
 2535   2.821
 2536   2.946
 2537   2.953
 2538   2.799
 2539   2.868
 2540   2.654
 2541   2.842
 2542   2.687
 2543   2.807
 2544   2.956
 2545   2.722
 2546   2.753
 2547   2.901
 2548   2.787
 2549   2.869
 2550   2.771
 2551   3.039
 2552   3.140
 2553   2.887
 2554   2.725
 2555   2.748
 2556   2.782
 2557   3.031
 2558   2.857
 2559   2.886
 2560   2.788
 2561   3.129
 2562   2.929
 2563   2.892
 2564   3.013
 2565   2.870
 2566   2.935
 2567   2.812
 2568   2.854
 2569   2.900
 2570   2.819
 2571   2.685
 2572   3.290
 2573   2.909
 2574   2.862
 2575   3.107
 2576   2.796
 2577   2.891
 2578   2.987
 2579   2.755
 2580   3.165
 2581   2.888
 2582   2.963
 2583   3.094
 2584   3.006
 2585   2.705
 2586   2.931
 2587   2.939
 2588   2.877
 2589   2.861
 2590   3.106
 2591   2.798
 2592   2.814
 2593   2.840
 2594   2.838
 2595   2.904
 2596   2.752
 2597   2.712
 2598   2.714
 2599   3.038
 2600   2.936
 2601   3.173
 2602   2.835
 2603   2.910
 2604   2.692
 2605   2.854
 2606   2.645
 2607   2.797
 2608   2.698
 2609   2.713
 2610   2.842
 2611   2.866
 2612   3.004
 2613   2.690
 2614   2.715
 2615   2.661
 2616   2.892
 2617   2.678
 2618   2.978
 2619   2.892
 2620   2.712
 2621   2.771
 2622   2.608
 2623   2.618
 2624   2.783
 2625   3.027
 2626   3.007
 2627   2.757
 2628   2.851
 2629   2.770
 2630   2.819
 2631   3.019
 2632   2.938
 2633   2.846
 2634   2.672
 2635   2.856
 2636   2.829
 2637   2.787
 2638   2.905
 2639   3.079
 2640   2.897
 2641   2.873
 2642   2.910
 2643   2.784
 2644   2.686
 2645   2.895
 2646   3.168
 2647   2.812
 2648   2.873
 2649   2.903
 2650   3.037
 2651   3.241
 2652   3.049
 2653   3.316
 2654   3.269
 2655   3.119
 2656   2.900
 2657   2.939
 2658   3.111
 2659   3.113
 2660   2.927
 2661   2.891
 2662   2.715
 2663   3.040
 2664   2.797
 2665   2.941
 2666   2.815
 2667   2.700
 2668   3.225
 2669   3.153
 2670   2.699
 2671   2.810
 2672   2.603
 2673   2.792
 2674   2.650
 2675   2.901
 2676   2.853
 2677   2.855
 2678   2.965
 2679   2.829
 2680   2.740
 2681   2.698
 2682   3.093
 2683   2.825
 2684   2.950
 2685   2.942
 2686   2.820
 2687   2.836
 2688   2.773
 2689   2.922
 2690   2.985
 2691   2.980
 2692   2.930
 2693   2.633
 2694   2.866
 2695   2.751
 2696   2.911
 2697   2.902
 2698   2.698
 2699   2.725
 2700   2.977
 2701   2.810
 2702   2.836
 2703   2.862
 2704   3.170
 2705   3.118
 2706   3.199
 2707   2.756
 2708   2.817
 2709   2.781
 2710   2.902
 2711   3.212
 2712   2.944
 2713   2.723
 2714   2.869
 2715   2.891
 2716   2.940
 2717   2.861
 2718   2.948
 2719   2.874
 2720   3.003
 2721   2.834
 2722   2.843
 2723   3.048
 2724   2.948
 2725   2.845
 2726   2.671
 2727   2.825
 2728   3.178
 2729   2.901
 2730   2.980
 2731   2.783
 2732   2.845
 2733   2.757
 2734   2.745
 2735   2.795
 2736   2.697
 2737   2.873
 2738   2.826
 2739   2.755
 2740   2.882
 2741   2.735
 2742   2.807
 2743   3.010
 2744   2.952
 2745   2.859
 2746   2.838
 2747   2.690
 2748   2.918
 2749   2.912
 2750   2.801
 2751   3.030
 2752   2.709
 2753   2.909
 2754   2.761
 2755   2.761
 2756   2.833
 2757   2.821
 2758   2.781
 2759   2.811
 2760   2.715
 2761   2.700
 2762   2.861
 2763   2.768
 2764   2.996
 2765   3.040
 2766   3.004
 2767   2.892
 2768   3.012
 2769   2.835
 2770   2.873
 2771   2.983
 2772   2.710
 2773   2.797
 2774   2.811
 2775   2.743
 2776   2.626
 2777   2.744
 2778   2.648
 2779   3.147
 2780   2.887
 2781   2.776
 2782   2.859
 2783   2.768
 2784   3.084
 2785   2.607
 2786   2.789
 2787   2.646
 2788   2.789
 2789   2.745
 2790   2.889
 2791   2.734
 2792   2.807
 2793   2.937
 2794   2.955
 2795   2.953
 2796   2.605
 2797   2.660
 2798   2.825
 2799   2.741
 2800   2.860
 2801   2.750
 2802   2.705
 2803   2.826
 2804   2.782
 2805   2.884
 2806   2.898
 2807   2.869
 2808   2.941
 2809   3.369
 2810   2.699
 2811   2.859
 2812   2.853
 2813   2.768
 2814   3.172
 2815   2.748
 2816   2.923
 2817   2.784
 2818   2.750
 2819   2.870
 2820   3.051
 2821   2.839
 2822   2.822
 2823   2.735
 2824   2.882
 2825   2.689
 2826   2.853
 2827   2.743
 2828   2.750
 2829   2.704
 2830   2.870
 2831   2.859
 2832   2.766
 2833   2.937
 2834   2.844
 2835   2.652
 2836   2.819
 2837   2.670
 2838   2.874
 2839   2.899
 2840   2.736
 2841   2.939
 2842   2.769
 2843   2.985
 2844   2.860
 2845   2.875
 2846   3.147
 2847   3.167
 2848   2.870
 2849   2.899
 2850   2.790
 2851   2.766
 2852   2.885
 2853   2.965
 2854   2.958
 2855   2.929
 2856   2.702
 2857   2.667
 2858   2.908
 2859   2.788
 2860   2.927
 2861   2.930
 2862   2.776
 2863   2.706
 2864   2.806
 2865   2.875
 2866   2.920
 2867   2.851
 2868   2.615
 2869   2.847
 2870   3.084
 2871   2.702
 2872   3.077
 2873   2.752
 2874   2.805
 2875   2.976
 2876   2.827
 2877   2.793
 2878   2.712
 2879   2.792
 2880   2.909
 2881   2.715
 2882   2.639
 2883   2.915
 2884   2.780
 2885   2.906
 2886   2.823
 2887   2.818
 2888   2.824
 2889   3.145
 2890   3.074
 2891   2.783
 2892   2.729
 2893   2.894
 2894   3.021
 2895   2.749
 2896   2.869
 2897   2.915
 2898   2.823
 2899   2.885
 2900   2.908
 2901   2.956
 2902   2.870
 2903   2.869
 2904   2.815
 2905   2.871
 2906   2.791
 2907   3.545
 2908   2.781
 2909   2.715
 2910   2.743
 2911   3.053
 2912   2.816
 2913   2.730
 2914   2.660
 2915   2.946
 2916   2.791
 2917   2.792
 2918   2.864
 2919   2.949
 2920   2.999
 2921   2.992
 2922   2.930
 2923   2.859
 2924   2.898
 2925   3.103
 2926   2.821
 2927   2.821
 2928   3.107
 2929   2.884
 2930   2.977
 2931   2.799
 2932   2.941
 2933   2.718
 2934   2.962
 2935   2.743
 2936   3.446
 2937   2.947
 2938   2.796
 2939   2.796
 2940   2.788
 2941   2.730
 2942   2.852
 2943   3.210
 2944   2.820
 2945   2.771
 2946   3.032
 2947   2.722
 2948   2.676
 2949   2.822
 2950   2.811
 2951   2.856
 2952   2.718
 2953   2.926
 2954   2.854
 2955   2.741
 2956   2.809
 2957   2.646
 2958   2.895
 2959   2.761
 2960   3.147
 2961   2.925
 2962   2.857
 2963   3.089
 2964   2.747
 2965   2.937
 2966   2.911
 2967   2.881
 2968   2.816
 2969   2.757
 2970   3.148
 2971   2.680
 2972   2.976
 2973   2.801
 2974   2.653
 2975   2.830
 2976   2.728
 2977   2.976
 2978   2.680
 2979   2.710
 2980   2.938
 2981   3.066
 2982   3.121
 2983   2.687
 2984   2.795
 2985   2.797
 2986   2.753
 2987   2.946
 2988   2.772
 2989   2.980
 2990   3.005
 2991   2.841
 2992   2.775
 2993   3.004
 2994   2.826
 2995   2.824
 2996   2.801
 2997   2.893
 2998   2.853
 2999   2.631
 3000   3.001
 3001   2.807
 3002   2.724
 3003   2.783
 3004   2.784
 3005   2.869
 3006   2.888
 3007   2.869
 3008   2.820
 3009   2.891
 3010   2.810
 3011   2.811
 3012   2.978
 3013   2.804
 3014   2.629
 3015   2.854
 3016   2.752
 3017   2.744
 3018   2.805
 3019   2.832
 3020   2.745
 3021   2.896
 3022   2.754
 3023   2.709
 3024   3.046
 3025   3.054
 3026   2.666
 3027   2.713
 3028   2.944
 3029   2.796
 3030   2.942
 3031   2.783
 3032   2.949
 3033   2.909
 3034   2.880
 3035   3.021
 3036   2.744
 3037   2.870
 3038   2.780
 3039   2.873
 3040   2.876
 3041   2.761
 3042   3.032
 3043   3.072
 3044   2.955
 3045   2.829
 3046   2.833
 3047   2.812
 3048   2.715
 3049   2.831
 3050   2.737
 3051   2.675
 3052   3.058
 3053   2.926
 3054   2.845
 3055   2.880
 3056   2.852
 3057   2.781
 3058   3.116
 3059   2.998
 3060   2.685
 3061   2.777
 3062   2.797
 3063   2.688
 3064   2.734
 3065   2.651
 3066   2.823
 3067   2.789
 3068   2.885
 3069   2.706
 3070   2.752
 3071   2.910
 3072   2.796
 3073   2.645
 3074   2.774
 3075   2.787
 3076   2.940
 3077   2.827
 3078   3.092
 3079   2.776
 3080   3.018
 3081   2.676
 3082   2.869
 3083   2.695
 3084   2.779
 3085   2.772
 3086   2.835
 3087   3.025
 3088   2.953
 3089   3.031
 3090   2.863
 3091   3.046
 3092   2.986
 3093   2.783
 3094   3.236
 3095   2.708
 3096   2.875
 3097   2.725
 3098   3.084
 3099   3.046
 3100   2.898
 3101   2.949
 3102   2.904
 3103   2.944
 3104   3.015
 3105   2.842
 3106   2.775
 3107   2.810
 3108   2.654
 3109   2.819
 3110   2.833
 3111   2.794
 3112   2.883
 3113   2.869
 3114   2.613
 3115   2.734
 3116   2.780
 3117   2.839
 3118   2.659
 3119   2.741
 3120   2.839
 3121   2.807
 3122   2.883
 3123   2.865
 3124   2.769
 3125   2.760
 3126   3.078
 3127   2.976
 3128   2.945
 3129   2.911
 3130   2.854
 3131   2.965
 3132   2.863
 3133   3.056
 3134   2.805
 3135   2.655
 3136   2.919
 3137   2.891
 3138   2.966
 3139   2.844
 3140   2.776
 3141   2.964
 3142   3.021
 3143   2.874
 3144   2.995
 3145   3.082
 3146   2.815
 3147   2.744
 3148   3.041
 3149   3.049
 3150   2.958
 3151   2.760
 3152   2.911
 3153   2.793
 3154   2.654
 3155   2.839
 3156   2.710
 3157   2.935
 3158   2.759
 3159   2.797
 3160   2.773
 3161   2.819
 3162   2.905
 3163   3.001
 3164   2.916
 3165   2.825
 3166   2.816
 3167   2.714
 3168   3.005
 3169   3.032
 3170   2.856
 3171   2.625
 3172   2.665
 3173   2.818
 3174   2.907
 3175   2.702
 3176   2.785
 3177   2.891
 3178   2.984
 3179   3.195
 3180   2.821
 3181   2.839
 3182   2.818
 3183   3.009
 3184   3.024
 3185   2.809
 3186   2.839
 3187   2.817
 3188   2.866
 3189   2.907
 3190   2.951
 3191   3.136
 3192   2.837
 3193   2.915
 3194   2.884
 3195   2.935
 3196   3.043
 3197   2.831
 3198   2.682
 3199   2.737
 3200   2.785
 3201   2.727
 3202   2.757
 3203   3.033
 3204   2.638
 3205   2.781
 3206   2.816
 3207   3.099
 3208   2.833
 3209   3.039
 3210   2.673
 3211   2.665
 3212   2.827
 3213   2.792
 3214   2.839
 3215   2.951
 3216   2.943
 3217   2.769
 3218   2.713
 3219   2.727
 3220   2.856
 3221   2.822
 3222   2.998
 3223   2.939
 3224   2.879
 3225   2.772
 3226   2.776
 3227   2.974
 3228   2.775
 3229   2.662
 3230   2.758
 3231   2.867
 3232   3.003
 3233   2.681
 3234   2.912
 3235   2.879
 3236   2.841
 3237   2.827
 3238   2.808
 3239   3.051
 3240   2.840
 3241   2.793
 3242   2.913
 3243   2.667
 3244   2.809
 3245   2.889
 3246   2.726
 3247   2.739
 3248   2.928
 3249   2.801
 3250   2.948
 3251   2.772
 3252   2.746
 3253   2.865
 3254   2.700
 3255   2.740
 3256   2.764
 3257   2.912
 3258   2.816
 3259   2.921
 3260   2.866
 3261   2.957
 3262   2.899
 3263   2.769
 3264   2.857
 3265   2.715
 3266   2.684
 3267   2.673
 3268   3.207
 3269   2.887
 3270   2.826
 3271   2.867
 3272   2.892
 3273   3.097
 3274   2.727
 3275   3.020
 3276   2.987
 3277   2.898
 3278   2.860
 3279   2.881
 3280   2.767
 3281   2.834
 3282   2.940
 3283   2.686
 3284   2.901
 3285   2.951
 3286   2.920
 3287   3.215
 3288   3.038
 3289   2.825
 3290   2.690
 3291   2.730
 3292   3.049
 3293   2.989
 3294   3.246
 3295   3.288
 3296   2.699
 3297   2.756
 3298   3.041
 3299   2.811
 3300   2.844
 3301   2.867
 3302   2.830
 3303   2.682
 3304   2.981
 3305   2.897
 3306   2.832
 3307   2.695
 3308   2.959
 3309   2.765
 3310   2.676
 3311   2.719
 3312   2.891
 3313   2.820
 3314   2.748
 3315   2.680
 3316   2.788
 3317   2.767
 3318   2.868
 3319   3.193
 3320   2.745
 3321   2.882
 3322   2.752
 3323   3.095
 3324   2.815
 3325   2.742
 3326   2.896
 3327   2.806
 3328   2.985
 3329   2.792
 3330   2.790
 3331   3.253
 3332   2.833
 3333   2.890
 3334   2.866
 3335   2.786
 3336   2.910
 3337   2.661
 3338   2.681
 3339   2.734
 3340   2.648
 3341   2.876
 3342   2.783
 3343   2.818
 3344   2.912
 3345   3.040
 3346   2.781
 3347   3.066
 3348   2.771
 3349   2.764
 3350   3.092
 3351   2.888
 3352   2.642
 3353   2.953
 3354   2.815
 3355   2.706
 3356   2.886
 3357   2.919
 3358   2.717
 3359   2.686
 3360   3.094
 3361   2.615
 3362   2.825
 3363   2.959
 3364   2.681
 3365   2.785
 3366   2.772
 3367   2.841
 3368   2.921
 3369   2.746
 3370   2.858
 3371   2.840
 3372   2.877
 3373   2.896
 3374   2.786
 3375   2.763
 3376   2.699
 3377   2.848
 3378   2.726
 3379   2.943
 3380   2.808
 3381   2.977
 3382   2.718
 3383   2.827
 3384   3.062
 3385   2.830
 3386   2.821
 3387   3.001
 3388   3.082
 3389   2.764
 3390   2.864
 3391   2.767
 3392   2.663
 3393   3.029
 3394   2.854
 3395   2.736
 3396   2.748
 3397   2.665
 3398   2.786
 3399   2.764
 3400   2.744
 3401   2.910
 3402   2.616
 3403   2.843
 3404   2.711
 3405   2.604
 3406   2.799
 3407   3.055
 3408   2.888
 3409   2.818
 3410   2.811
 3411   2.914
 3412   2.731
 3413   2.642
 3414   2.965
 3415   2.836
 3416   2.743
 3417   2.827
 3418   2.747
 3419   2.737
 3420   3.188
 3421   2.730
 3422   2.841
 3423   2.828
 3424   3.105
 3425   2.769
 3426   2.661
 3427   2.802
 3428   2.699
 3429   2.689
 3430   2.975
 3431   2.857
 3432   2.817
 3433   2.985
 3434   2.735
 3435   2.742
 3436   2.812
 3437   2.684
 3438   2.815
 3439   2.728
 3440   2.900
 3441   2.742
 3442   2.633
 3443   2.916
 3444   2.866
 3445   2.883
 3446   2.981
 3447   2.920
 3448   2.930
 3449   2.745
 3450   2.815
 3451   2.920
 3452   2.822
 3453   2.683
 3454   2.838
 3455   3.066
 3456   2.734
 3457   2.924
 3458   2.790
 3459   2.739
 3460   2.683
 3461   2.756
 3462   2.613
 3463   2.684
 3464   2.797
 3465   3.061
 3466   2.829
 3467   2.885
 3468   2.954
 3469   3.119
 3470   2.806
 3471   2.858
 3472   2.676
 3473   2.755
 3474   2.699
 3475   3.070
 3476   2.719
 3477   2.979
 3478   2.732
 3479   2.832
 3480   2.807
 3481   2.735
 3482   2.822
 3483   2.795
 3484   2.772
 3485   3.271
 3486   2.784
 3487   2.813
 3488   2.887
 3489   2.770
 3490   2.942
 3491   3.049
 3492   3.012
 3493   2.818
 3494   2.701
 3495   2.822
 3496   2.742
 3497   2.883
 3498   2.775
 3499   2.684
 3500   2.761
 3501   2.665
 3502   2.741
 3503   2.754
 3504   2.798
 3505   2.833
 3506   2.797
 3507   2.896
 3508   2.852
 3509   2.668
 3510   2.849
 3511   3.083
 3512   2.778
 3513   2.895
 3514   2.819
 3515   2.703
 3516   2.742
 3517   2.715
 3518   2.805
 3519   2.894
 3520   3.042
 3521   2.944
 3522   2.704
 3523   2.730
 3524   2.852
 3525   3.062
 3526   2.826
 3527   3.116
 3528   2.987
 3529   3.033
 3530   2.771
 3531   2.960
 3532   2.864
 3533   2.689
 3534   2.929
 3535   2.750
 3536   2.795
 3537   2.974
 3538   3.078
 3539   2.703
 3540   2.830
 3541   2.748
 3542   3.091
 3543   2.978
 3544   2.749
 3545   3.103
 3546   2.889
 3547   2.799
 3548   2.637
 3549   2.766
 3550   2.865
 3551   2.979
 3552   2.919
 3553   3.238
 3554   3.116
 3555   3.233
 3556   3.171
 3557   3.139
 3558   2.831
 3559   2.870
 3560   3.245
 3561   2.694
 3562   2.835
 3563   2.669
 3564   2.980
 3565   3.117
 3566   2.708
 3567   2.953
 3568   2.933
 3569   2.745
 3570   2.866
 3571   2.759
 3572   2.881
 3573   2.760
 3574   2.642
 3575   3.242
 3576   2.864
 3577   2.895
 3578   2.687
 3579   2.788
 3580   3.051
 3581   2.968
 3582   2.814
 3583   2.818
 3584   3.042
 3585   2.852
 3586   2.696
 3587   2.869
 3588   2.979
 3589   2.787
 3590   2.905
 3591   2.947
 3592   2.708
 3593   2.877
 3594   2.797
 3595   2.821
 3596   2.795
 3597   2.740
 3598   2.783
 3599   2.713
 3600   2.880
 3601   2.742
 3602   2.875
 3603   2.979
 3604   2.818
 3605   2.686
 3606   3.085
 3607   2.927
 3608   2.837
 3609   2.801
 3610   2.795
 3611   2.932
 3612   2.725
 3613   2.776
 3614   2.937
 3615   2.844
 3616   2.805
 3617   3.028
 3618   2.981
 3619   2.835
 3620   2.739
 3621   2.853
 3622   2.733
 3623   2.798
 3624   2.854
 3625   2.914
 3626   2.849
 3627   2.994
 3628   2.756
 3629   2.845
 3630   3.012
 3631   2.802
 3632   2.917
 3633   2.943
 3634   2.986
 3635   2.816
 3636   3.181
 3637   3.001
 3638   2.939
 3639   3.064
 3640   2.954
 3641   2.805
 3642   3.011
 3643   2.955
 3644   2.859
 3645   2.804
 3646   2.791
 3647   2.855
 3648   2.922
 3649   3.028
 3650   2.744
 3651   2.834
 3652   2.887
 3653   3.038
 3654   3.244
 3655   2.879
 3656   2.949
 3657   3.014
 3658   2.835
 3659   2.858
 3660   3.070
 3661   3.014
 3662   2.717
 3663   2.887
 3664   2.879
 3665   2.990
 3666   2.649
 3667   2.796
 3668   2.870
 3669   2.888
 3670   2.702
 3671   3.105
 3672   2.689
 3673   2.745
 3674   2.981
 3675   2.954
 3676   2.769
 3677   2.809
 3678   2.819
 3679   2.718
 3680   2.945
 3681   2.781
 3682   2.711
 3683   2.938
 3684   2.962
 3685   2.818
 3686   3.228
 3687   2.944
 3688   2.887
 3689   3.081
 3690   2.635
 3691   3.223
 3692   2.744
 3693   2.914
 3694   2.879
 3695   2.912
 3696   2.857
 3697   2.718
 3698   2.986
 3699   2.916
 3700   2.872
 3701   3.052
 3702   2.661
 3703   2.808
 3704   2.687
 3705   2.943
 3706   2.795
 3707   2.703
 3708   2.771
 3709   2.909
 3710   3.002
 3711   2.877
 3712   2.773
 3713   2.937
 3714   3.107
 3715   2.877
 3716   2.796
 3717   2.710
 3718   2.773
 3719   2.620
 3720   2.849
 3721   2.847
 3722   2.881
 3723   2.824
 3724   2.786
 3725   2.808
 3726   2.838
 3727   2.813
 3728   2.753
 3729   2.786
 3730   2.701
 3731   2.965
 3732   2.789
 3733   2.665
 3734   2.932
 3735   2.781
 3736   2.936
 3737   2.706
 3738   2.783
 3739   2.733
 3740   2.801
 3741   2.843
 3742   2.823
 3743   2.859
 3744   3.044
 3745   3.001
 3746   2.934
 3747   2.915
 3748   2.980
 3749   2.922
 3750   2.962
 3751   2.804
 3752   3.101
 3753   2.859
 3754   2.926
 3755   2.774
 3756   2.834
 3757   2.741
 3758   3.493
 3759   2.692
 3760   2.818
 3761   2.803
 3762   2.981
 3763   2.832
 3764   3.029
 3765   2.806
 3766   2.821
 3767   2.691
 3768   2.868
 3769   2.788
 3770   2.638
 3771   2.812
 3772   2.854
 3773   3.153
 3774   2.766
 3775   2.850
 3776   2.962
 3777   2.783
 3778   2.782
 3779   2.829
 3780   2.865
 3781   2.785
 3782   3.021
 3783   2.807
 3784   2.744
 3785   2.646
 3786   2.855
 3787   2.934
 3788   2.894
 3789   2.980
 3790   2.679
 3791   2.703
 3792   2.754
 3793   2.842
 3794   2.801
 3795   2.611
 3796   2.623
 3797   2.822
 3798   2.676
 3799   2.795
 3800   2.876
 3801   2.708
 3802   2.639
 3803   2.912
 3804   2.950
 3805   2.960
 3806   2.782
 3807   2.925
 3808   2.842
 3809   2.805
 3810   2.939
 3811   2.776
 3812   2.649
 3813   3.005
 3814   2.838
 3815   2.844
 3816   2.884
 3817   3.284
 3818   2.633
 3819   2.921
 3820   2.857
 3821   2.825
 3822   2.788
 3823   2.805
 3824   2.757
 3825   2.884
 3826   2.860
 3827   2.859
 3828   2.861
 3829   3.025
 3830   2.888
 3831   2.913
 3832   2.870
 3833   2.873
 3834   2.801
 3835   2.965
 3836   3.003
 3837   2.776
 3838   2.705
 3839   2.914
 3840   2.732
 3841   2.876
 3842   2.932
 3843   2.919
 3844   3.013
 3845   2.863
 3846   2.681
 3847   2.829
 3848   2.671
 3849   2.949
 3850   2.743
 3851   2.949
 3852   2.729
 3853   2.809
 3854   2.956
 3855   2.728
 3856   2.814
 3857   2.825
 3858   2.820
 3859   2.707
 3860   2.795
 3861   2.655
 3862   2.785
 3863   2.827
 3864   2.835
 3865   3.415
 3866   2.807
 3867   2.856
 3868   2.872
 3869   2.767
 3870   2.942
 3871   2.848
 3872   3.028
 3873   3.013
 3874   2.955
 3875   3.142
 3876   2.838
 3877   2.766
 3878   2.781
 3879   2.898
 3880   2.910
 3881   2.873
 3882   2.981
 3883   2.890
 3884   2.791
 3885   2.884
 3886   3.045
 3887   3.103
 3888   2.811
 3889   2.979
 3890   2.875
 3891   2.648
 3892   2.619
 3893   2.783
 3894   2.712
 3895   2.985
 3896   2.849
 3897   2.755
 3898   2.815
 3899   2.860
 3900   2.937
 3901   2.784
 3902   2.692
 3903   2.921
 3904   2.834
 3905   2.912
 3906   2.998
 3907   2.894
 3908   2.821
 3909   2.801
 3910   2.661
 3911   2.743
 3912   2.802
 3913   2.651
 3914   2.809
 3915   2.691
 3916   3.057
 3917   2.776
 3918   3.041
 3919   2.864
 3920   2.900
 3921   2.797
 3922   3.022
 3923   2.807
 3924   2.883
 3925   3.014
 3926   2.926
 3927   2.965
 3928   2.943
 3929   2.810
 3930   2.905
 3931   2.752
 3932   3.178
 3933   3.010
 3934   2.871
 3935   2.891
 3936   2.934
 3937   2.871
 3938   3.166
 3939   2.831
 3940   2.704
 3941   2.880
 3942   2.829
 3943   2.919
 3944   2.803
 3945   2.815
 3946   2.915
 3947   2.667
 3948   2.725
 3949   2.793
 3950   2.923
 3951   2.684
 3952   2.746
 3953   2.912
 3954   2.690
 3955   2.710
 3956   2.699
 3957   2.627
 3958   2.929
 3959   2.802
 3960   2.734
 3961   2.780
 3962   2.749
 3963   2.803
 3964   2.774
 3965   2.769
 3966   2.746
 3967   2.838
 3968   2.832
 3969   2.658
 3970   2.725
 3971   2.865
 3972   2.831
 3973   2.781
 3974   2.891
 3975   2.886
 3976   2.838
 3977   2.734
 3978   2.869
 3979   2.890
 3980   2.753
 3981   2.656
 3982   2.698
 3983   2.928
 3984   2.915
 3985   2.901
 3986   2.851
 3987   2.824
 3988   2.843
 3989   2.844
 3990   2.957
 3991   2.859
 3992   3.187
 3993   2.894
 3994   2.810
 3995   2.668
 3996   2.741
 3997   2.816
 3998   2.935
 3999   2.786
 4000   2.748
 4001   2.624
 4002   2.851
 4003   2.970
 4004   2.795
 4005   2.676
 4006   2.871
 4007   2.960
 4008   2.732
 4009   2.767
 4010   2.720
 4011   2.762
 4012   2.795
 4013   2.679
 4014   2.838
 4015   2.804
 4016   2.900
 4017   2.883
 4018   3.015
 4019   3.095
 4020   2.921
 4021   3.046
 4022   2.691
 4023   2.635
 4024   2.912
 4025   2.776
 4026   2.838
 4027   2.726
 4028   2.785
 4029   2.633
 4030   2.846
 4031   2.891
 4032   2.809
 4033   3.060
 4034   3.009
 4035   2.827
 4036   2.687
 4037   2.866
 4038   2.699
 4039   2.832
 4040   3.119
 4041   2.897
 4042   2.723
 4043   2.775
 4044   2.888
 4045   2.890
 4046   2.726
 4047   2.635
 4048   2.760
 4049   2.872
 4050   2.876
 4051   2.719
 4052   2.908
 4053   2.762
 4054   2.761
 4055   2.817
 4056   2.799
 4057   2.867
 4058   2.758
 4059   2.917
 4060   2.702
 4061   2.885
 4062   2.733
 4063   2.825
 4064   2.696
 4065   2.763
 4066   2.856
 4067   2.918
 4068   2.734
 4069   2.727
 4070   2.595
 4071   2.788
 4072   2.870
 4073   2.806
 4074   2.825
 4075   2.596
 4076   2.830
 4077   2.909
 4078   2.789
 4079   2.958
 4080   2.964
 4081   2.760
 4082   3.030
 4083   2.902
 4084   2.881
 4085   2.774
 4086   2.736
 4087   2.662
 4088   2.701
 4089   2.969
 4090   2.865
 4091   2.878
 4092   2.899
 4093   2.634
 4094   2.806
 4095   2.900
 4096   2.786
 4097   2.816
 4098   2.846
 4099   2.794
 4100   2.666
 4101   2.750
 4102   2.762
 4103   2.771
 4104   3.278
 4105   2.743
 4106   2.723
 4107   2.697
 4108   2.898
 4109   2.696
 4110   2.734
 4111   2.766
 4112   2.768
 4113   2.736
 4114   2.709
 4115   2.821
 4116   2.824
 4117   2.657
 4118   2.656
 4119   2.987
 4120   2.840
 4121   2.927
 4122   2.816
 4123   3.090
 4124   2.762
 4125   3.001
 4126   2.901
 4127   2.785
 4128   2.972
 4129   2.861
 4130   2.882
 4131   2.792
 4132   2.837
 4133   2.933
 4134   2.823
 4135   2.780
 4136   2.991
 4137   2.693
 4138   2.876
 4139   3.062
 4140   2.759
 4141   2.839
 4142   3.151
 4143   2.850
 4144   2.857
 4145   2.959
 4146   2.626
 4147   2.693
 4148   2.764
 4149   2.922
 4150   2.922
 4151   2.757
 4152   2.704
 4153   2.906
 4154   2.875
 4155   2.747
 4156   2.981
 4157   2.956
 4158   2.756
 4159   2.845
 4160   2.791
 4161   2.803
 4162   2.998
 4163   2.708
 4164   2.764
 4165   3.005
 4166   3.115
 4167   2.717
 4168   2.711
 4169   2.788
 4170   2.914
 4171   2.872
 4172   2.782
 4173   2.791
 4174   2.820
 4175   2.673
 4176   2.875
 4177   2.716
 4178   2.933
 4179   2.800
 4180   2.977
 4181   2.878
 4182   2.861
 4183   2.802
 4184   2.916
 4185   2.840
 4186   2.679
 4187   2.814
 4188   2.711
 4189   2.664
 4190   3.047
 4191   2.750
 4192   2.718
 4193   2.792
 4194   2.712
 4195   2.849
 4196   2.760
 4197   2.843
 4198   2.817
 4199   3.019
 4200   2.649
 4201   2.919
 4202   2.625
 4203   2.834
 4204   2.815
 4205   2.709
 4206   2.927
 4207   2.787
 4208   2.911
 4209   2.966
 4210   2.861
 4211   2.842
 4212   2.715
 4213   2.843
 4214   2.770
 4215   2.979
 4216   2.737
 4217   2.727
 4218   2.873
 4219   2.755
 4220   3.080
 4221   2.813
 4222   2.811
 4223   2.854
 4224   3.026
 4225   2.795
 4226   2.775
 4227   2.815
 4228   2.827
 4229   2.620
 4230   2.827
 4231   3.024
 4232   2.771
 4233   2.820
 4234   2.874
 4235   2.816
 4236   2.949
 4237   2.805
 4238   2.731
 4239   2.817
 4240   2.702
 4241   2.729
 4242   2.736
 4243   2.782
 4244   2.852
 4245   2.831
 4246   2.861
 4247   2.793
 4248   2.933
 4249   2.659
 4250   2.653
 4251   2.655
 4252   2.946
 4253   2.988
 4254   2.876
 4255   3.012
 4256   2.875
 4257   2.715
 4258   3.035
 4259   2.954
 4260   2.775
 4261   2.822
 4262   2.692
 4263   2.695
 4264   2.826
 4265   2.794
 4266   2.777
 4267   2.686
 4268   2.796
 4269   2.717
 4270   2.680
 4271   2.800
 4272   2.735
 4273   2.831
 4274   2.712
 4275   2.702
 4276   2.705
 4277   2.994
 4278   2.688
 4279   2.827
 4280   2.863
 4281   3.116
 4282   2.683
 4283   2.794
 4284   2.828
 4285   2.903
 4286   2.768
 4287   2.814
 4288   2.794
 4289   2.751
 4290   2.793
 4291   2.762
 4292   2.744
 4293   2.861
 4294   2.847
 4295   2.993
 4296   2.804
 4297   2.798
 4298   2.704
 4299   2.931
 4300   2.757
 4301   2.755
 4302   2.762
 4303   3.011
 4304   2.660
 4305   2.721
 4306   2.913
 4307   2.770
 4308   2.940
 4309   2.815
 4310   2.878
 4311   2.852
 4312   2.877
 4313   2.730
 4314   2.973
 4315   2.843
 4316   2.902
 4317   2.819
 4318   2.899
 4319   2.760
 4320   3.019
 4321   2.733
 4322   2.795
 4323   2.817
 4324   3.074
 4325   3.150
 4326   2.735
 4327   3.140
 4328   2.811
 4329   2.769
 4330   2.592
 4331   3.028
 4332   2.813
 4333   2.709
 4334   2.873
 4335   2.801
 4336   2.822
 4337   2.927
 4338   2.841
 4339   2.821
 4340   2.858
 4341   2.832
 4342   2.567
 4343   2.774
 4344   2.788
 4345   2.794
 4346   2.958
 4347   2.836
 4348   2.798
 4349   2.978
 4350   2.777
 4351   3.021
 4352   2.859
 4353   2.746
 4354   2.925
 4355   2.732
 4356   2.834
 4357   3.029
 4358   3.091
 4359   2.620
 4360   2.776
 4361   2.995
 4362   2.853
 4363   2.719
 4364   2.733
 4365   2.725
 4366   2.790
 4367   2.837
 4368   2.868
 4369   2.899
 4370   2.899
 4371   2.645
 4372   2.794
 4373   2.758
 4374   2.835
 4375   2.877
 4376   2.537
 4377   2.825
 4378   2.662
 4379   3.122
 4380   2.826
 4381   2.747
 4382   2.843
 4383   2.859
 4384   2.660
 4385   2.814
 4386   2.807
 4387   2.915
 4388   2.808
 4389   3.139
 4390   2.814
 4391   2.847
 4392   2.971
 4393   2.923
 4394   2.838
 4395   2.905
 4396   2.866
 4397   2.969
 4398   2.722
 4399   2.676
 4400   2.843
 4401   2.723
 4402   2.662
 4403   2.795
 4404   2.875
 4405   2.769
 4406   2.689
 4407   2.673
 4408   2.893
 4409   2.851
 4410   2.527
 4411   2.660
 4412   2.844
 4413   2.840
 4414   2.982
 4415   2.713
 4416   2.888
 4417   2.815
 4418   2.733
 4419   2.800
 4420   2.793
 4421   2.864
 4422   2.875
 4423   2.789
 4424   2.704
 4425   3.007
 4426   2.707
 4427   2.844
 4428   2.772
 4429   2.885
 4430   2.772
 4431   2.773
 4432   3.163
 4433   2.979
 4434   2.789
 4435   2.972
 4436   2.687
 4437   2.702
 4438   2.794
 4439   2.725
 4440   2.983
 4441   2.791
 4442   2.850
 4443   2.946
 4444   3.025
 4445   3.032
 4446   2.751
 4447   2.821
 4448   2.960
 4449   2.604
 4450   2.910
 4451   2.675
 4452   2.793
 4453   2.663
 4454   2.739
 4455   2.954
 4456   2.679
 4457   2.635
 4458   2.749
 4459   2.851
 4460   2.933
 4461   2.730
 4462   2.666
 4463   2.784
 4464   2.856
 4465   2.853
 4466   2.876
 4467   2.899
 4468   2.850
 4469   2.717
 4470   2.889
 4471   3.005
 4472   2.774
 4473   2.781
 4474   2.808
 4475   2.757
 4476   2.788
 4477   2.827
 4478   2.835
 4479   2.664
 4480   2.814
 4481   2.795
 4482   2.835
 4483   2.753
 4484   2.870
 4485   2.756
 4486   2.716
 4487   2.783
 4488   2.835
 4489   2.793
 4490   3.063
 4491   2.668
 4492   2.716
 4493   2.837
 4494   2.743
 4495   2.651
 4496   2.773
 4497   2.755
 4498   2.726
 4499   2.798
 4500   2.680
 4501   2.936
 4502   2.833
 4503   2.750
 4504   2.927
 4505   2.728
 4506   2.852
 4507   2.783
 4508   2.783
 4509   2.859
 4510   2.844
 4511   2.670
 4512   2.859
 4513   2.707
 4514   2.789
 4515   3.038
 4516   2.759
 4517   2.796
 4518   2.873
 4519   2.905
 4520   2.744
 4521   2.757
 4522   2.816
 4523   2.811
 4524   3.011
 4525   2.804
 4526   2.793
 4527   2.779
 4528   2.855
 4529   2.610
 4530   2.849
 4531   2.880
 4532   2.802
 4533   2.833
 4534   2.808
 4535   2.872
 4536   2.979
 4537   2.899
 4538   2.770
 4539   2.678
 4540   3.175
 4541   2.710
 4542   2.643
 4543   2.831
 4544   2.950
 4545   2.740
 4546   2.910
 4547   2.834
 4548   2.784
 4549   2.953
 4550   2.886
 4551   2.828
 4552   2.826
 4553   2.884
 4554   2.765
 4555   2.878
 4556   2.913
 4557   2.784
 4558   2.887
 4559   2.757
 4560   2.699
 4561   2.787
 4562   2.876
 4563   3.095
 4564   2.750
 4565   2.760
 4566   2.710
 4567   2.777
 4568   2.815
 4569   2.841
 4570   2.880
 4571   2.744
 4572   3.044
 4573   2.970
 4574   2.951
 4575   2.722
 4576   2.720
 4577   2.654
 4578   2.773
 4579   3.098
 4580   2.964
 4581   2.885
 4582   2.994
 4583   2.714
 4584   2.857
 4585   2.713
 4586   3.055
 4587   2.784
 4588   2.799
 4589   2.635
 4590   3.038
 4591   2.773
 4592   2.677
 4593   3.143
 4594   2.817
 4595   3.139
 4596   2.702
 4597   2.710
 4598   2.860
 4599   2.817
 4600   3.022
 4601   2.797
 4602   2.699
 4603   2.952
 4604   2.815
 4605   3.045
 4606   2.787
 4607   2.864
 4608   2.931
 4609   2.689
 4610   2.843
 4611   2.932
 4612   2.717
 4613   2.908
 4614   2.757
 4615   2.737
 4616   3.049
 4617   3.060
 4618   2.932
 4619   2.746
 4620   2.793
 4621   3.229
 4622   2.793
 4623   2.674
 4624   2.688
 4625   2.692
 4626   2.979
 4627   2.801
 4628   2.901
 4629   2.797
 4630   2.873
 4631   2.700
 4632   2.794
 4633   2.721
 4634   2.843
 4635   2.820
 4636   2.911
 4637   2.863
 4638   2.831
 4639   2.829
 4640   2.732
 4641   2.892
 4642   2.673
 4643   2.772
 4644   2.769
 4645   2.985
 4646   2.729
 4647   3.187
 4648   2.877
 4649   2.813
 4650   2.940
 4651   2.777
 4652   2.796
 4653   2.754
 4654   2.900
 4655   2.970
 4656   2.941
 4657   2.732
 4658   2.612
 4659   2.808
 4660   2.775
 4661   2.783
 4662   2.933
 4663   2.809
 4664   2.755
 4665   3.010
 4666   2.726
 4667   2.607
 4668   2.873
 4669   2.618
 4670   2.697
 4671   2.737
 4672   2.835
 4673   2.792
 4674   2.852
 4675   2.768
 4676   2.912
 4677   3.046
 4678   2.946
 4679   2.707
 4680   2.829
 4681   2.696
 4682   2.899
 4683   2.749
 4684   2.805
 4685   2.769
 4686   3.006
 4687   2.699
 4688   2.797
 4689   2.765
 4690   2.780
 4691   2.698
 4692   2.844
 4693   2.801
 4694   2.853
 4695   2.779
 4696   2.907
 4697   2.986
 4698   2.853
 4699   2.926
 4700   2.804
 4701   3.235
 4702   2.845
 4703   2.905
 4704   2.806
 4705   2.913
 4706   2.826
 4707   2.989
 4708   3.015
 4709   2.961
 4710   2.985
 4711   2.896
 4712   2.944
 4713   2.803
 4714   2.796
 4715   2.759
 4716   2.798
 4717   2.839
 4718   2.851
 4719   2.750
 4720   2.897
 4721   2.747
 4722   3.009
 4723   2.799
 4724   2.961
 4725   2.711
 4726   2.726
 4727   3.015
 4728   3.077
 4729   2.985
 4730   2.810
 4731   3.024
 4732   3.207
 4733   2.893
 4734   3.152
 4735   2.716
 4736   2.929
 4737   2.848
 4738   3.089
 4739   3.086
 4740   2.700
 4741   2.810
 4742   3.223
 4743   2.950
 4744   2.931
 4745   2.960
 4746   3.074
 4747   2.817
 4748   2.972
 4749   2.887
 4750   2.839
 4751   2.918
 4752   2.652
 4753   2.972
 4754   2.919
 4755   3.057
 4756   3.274
 4757   2.802
 4758   2.798
 4759   2.799
 4760   2.919
 4761   2.911
 4762   2.630
 4763   2.844
 4764   2.747
 4765   2.624
 4766   3.049
 4767   2.765
 4768   2.823
 4769   2.836
 4770   3.085
 4771   2.983
 4772   2.971
 4773   2.695
 4774   2.701
 4775   2.764
 4776   2.789
 4777   2.921
 4778   2.806
 4779   3.104
 4780   2.874
 4781   3.012
 4782   2.733
 4783   2.860
 4784   2.775
 4785   2.766
 4786   2.619
 4787   2.891
 4788   2.904
 4789   2.791
 4790   2.662
 4791   2.987
 4792   2.895
 4793   2.862
 4794   3.001
 4795   2.808
 4796   2.623
 4797   2.714
 4798   2.915
 4799   2.853
 4800   2.791
 4801   2.736
 4802   2.800
 4803   2.951
 4804   3.454
 4805   2.881
 4806   2.780
 4807   2.870
 4808   3.200
 4809   2.945
 4810   2.847
 4811   2.760
 4812   2.836
 4813   2.891
 4814   2.826
 4815   3.159
 4816   2.810
 4817   2.807
 4818   2.824
 4819   2.762
 4820   3.051
 4821   2.716
 4822   2.843
 4823   2.776
 4824   3.054
 4825   2.801
 4826   2.797
 4827   2.790
 4828   3.156
 4829   2.751
 4830   2.796
 4831   2.955
 4832   2.755
 4833   2.701
 4834   2.877
 4835   2.776
 4836   2.773
 4837   2.816
 4838   2.929
 4839   3.014
 4840   2.970
 4841   2.919
 4842   2.797
 4843   2.738
 4844   2.849
 4845   2.750
 4846   2.874
 4847   2.826
 4848   2.643
 4849   2.947
 4850   2.889
 4851   2.832
 4852   2.963
 4853   2.769
 4854   3.008
 4855   2.750
 4856   2.777
 4857   2.654
 4858   2.816
 4859   2.912
 4860   2.718
 4861   2.947
 4862   2.755
 4863   2.738
 4864   2.725
 4865   2.726
 4866   2.764
 4867   2.777
 4868   2.903
 4869   2.748
 4870   2.699
 4871   2.989
 4872   2.842
 4873   2.692
 4874   2.892
 4875   2.946
 4876   2.894
 4877   2.848
 4878   2.936
 4879   2.628
 4880   2.907
 4881   2.707
 4882   3.055
 4883   2.938
 4884   2.806
 4885   2.788
 4886   2.767
 4887   2.882
 4888   2.806
 4889   3.057
 4890   3.061
 4891   2.849
 4892   2.659
 4893   2.855
 4894   2.824
 4895   2.746
 4896   2.961
 4897   2.635
 4898   2.975
 4899   2.988
 4900   2.790
 4901   2.894
 4902   2.789
 4903   2.637
 4904   2.799
 4905   2.899
 4906   2.929
 4907   2.759
 4908   2.817
 4909   3.091
 4910   2.832
 4911   2.723
 4912   3.051
 4913   2.861
 4914   2.940
 4915   2.723
 4916   2.807
 4917   2.906
 4918   2.878
 4919   3.038
 4920   2.685
 4921   2.888
 4922   2.868
 4923   2.720
 4924   2.895
 4925   2.820
 4926   2.647
 4927   2.735
 4928   2.924
 4929   2.762
 4930   2.868
 4931   3.116
 4932   2.934
 4933   2.998
 4934   2.719
 4935   2.740
 4936   2.647
 4937   2.862
 4938   2.754
 4939   2.861
 4940   2.872
 4941   2.776
 4942   2.837
 4943   2.892
 4944   2.777
 4945   2.866
 4946   2.702
 4947   2.771
 4948   2.747
 4949   2.825
 4950   2.817
 4951   3.024
 4952   2.725
 4953   2.622
 4954   2.856
 4955   2.700
 4956   2.740
 4957   2.883
 4958   2.907
 4959   2.811
 4960   2.777
 4961   2.705
 4962   2.771
 4963   2.798
 4964   2.829
 4965   2.922
 4966   2.773
 4967   2.824
 4968   3.075
 4969   2.659
 4970   2.681
 4971   2.760
 4972   2.840
 4973   2.789
 4974   2.829
 4975   2.754
 4976   2.662
 4977   2.767
 4978   2.779
 4979   3.006
 4980   2.757
 4981   2.753
 4982   2.808
 4983   2.638
 4984   2.874
 4985   3.037
 4986   2.754
 4987   2.796
 4988   2.841
 4989   2.964
 4990   2.733
 4991   2.666
 4992   2.819
 4993   2.788
 4994   2.929
 4995   2.738
 4996   3.007
 4997   2.748
 4998   2.885
 4999   2.663
 5000   2.814
 5001   2.805
 5002   2.944
 5003   2.713
 5004   2.751
 5005   3.064
 5006   2.738
 5007   2.969
 5008   2.619
 5009   2.889
 5010   2.860
 5011   2.846
 5012   2.954
 5013   2.923
 5014   2.731
 5015   2.817
 5016   2.751
 5017   2.836
 5018   2.782
 5019   2.904
 5020   2.826
 5021   2.805
 5022   2.825
 5023   2.865
 5024   2.775
 5025   2.906
 5026   2.777
 5027   2.624
 5028   2.663
 5029   2.746
 5030   2.745
 5031   2.864
 5032   2.760
 5033   2.867
 5034   2.990
 5035   2.881
 5036   3.001
 5037   2.722
 5038   2.874
 5039   2.830
 5040   2.675
 5041   3.078
 5042   2.675
 5043   2.836
 5044   3.056
 5045   2.801
 5046   2.842
 5047   2.729
 5048   2.723
 5049   2.874
 5050   2.643
 5051   2.960
 5052   2.761
 5053   2.739
 5054   2.769
 5055   2.792
 5056   2.995
 5057   2.761
 5058   2.892
 5059   2.908
 5060   2.779
 5061   2.945
 5062   2.696
 5063   2.836
 5064   2.794
 5065   2.869
 5066   2.824
 5067   2.861
 5068   2.653
 5069   2.808
 5070   3.018
 5071   2.996
 5072   3.062
 5073   2.963
 5074   2.842
 5075   2.600
 5076   2.692
 5077   2.752
 5078   2.758
 5079   2.694
 5080   2.853
 5081   2.812
 5082   2.749
 5083   2.845
 5084   2.765
 5085   2.779
 5086   2.748
 5087   2.803
 5088   2.761
 5089   2.823
 5090   2.878
 5091   2.646
 5092   2.742
 5093   2.831
 5094   3.028
 5095   2.873
 5096   2.835
 5097   2.980
 5098   2.939
 5099   2.767
 5100   2.870
 5101   2.931
 5102   2.639
 5103   2.792
 5104   2.841
 5105   2.769
 5106   2.972
 5107   2.790
 5108   2.781
 5109   2.828
 5110   3.045
 5111   2.690
 5112   2.762
 5113   2.794
 5114   2.930
 5115   2.810
 5116   2.893
 5117   2.649
 5118   2.826
 5119   2.911
 5120   2.986
 5121   2.824
 5122   2.782
 5123   2.830
 5124   3.043
 5125   2.721
 5126   2.925
 5127   2.675
 5128   2.820
 5129   2.752
 5130   2.901
 5131   2.628
 5132   2.785
 5133   2.942
 5134   2.825
 5135   2.734
 5136   2.879
 5137   2.680
 5138   2.753
 5139   2.836
 5140   2.823
 5141   2.667
 5142   3.049
 5143   2.970
 5144   2.846
 5145   2.952
 5146   3.000
 5147   2.779
 5148   2.835
 5149   2.962
 5150   2.739
 5151   2.965
 5152   2.678
 5153   2.674
 5154   2.948
 5155   2.848
 5156   2.722
 5157   2.794
 5158   2.808
 5159   2.739
 5160   2.923
 5161   2.789
 5162   2.966
 5163   2.909
 5164   3.015
 5165   2.768
 5166   2.844
 5167   2.760
 5168   2.687
 5169   2.930
 5170   2.885
 5171   2.763
 5172   2.860
 5173   2.872
 5174   2.870
 5175   2.679
 5176   3.051
 5177   2.798
 5178   2.828
 5179   2.684
 5180   2.652
 5181   2.753
 5182   2.916
 5183   2.753
 5184   2.849
 5185   2.845
 5186   2.871
 5187   2.967
 5188   2.879
 5189   2.700
 5190   2.831
 5191   2.728
 5192   2.780
 5193   3.012
 5194   2.693
 5195   2.697
 5196   2.719
 5197   3.032
 5198   3.005
 5199   2.608
 5200   2.959
 5201   2.816
 5202   2.726
 5203   2.907
 5204   2.934
 5205   2.831
 5206   2.815
 5207   2.904
 5208   2.794
 5209   2.686
 5210   2.678
 5211   2.963
 5212   2.848
 5213   2.936
 5214   2.909
 5215   2.808
 5216   2.668
 5217   3.217
 5218   2.738
 5219   2.878
 5220   2.967
 5221   2.927
 5222   2.718
 5223   3.012
 5224   2.922
 5225   3.073
 5226   2.904
 5227   2.834
 5228   2.815
 5229   2.777
 5230   2.982
 5231   2.846
 5232   2.794
 5233   2.989
 5234   2.780
 5235   2.791
 5236   2.946
 5237   2.698
 5238   2.672
 5239   2.728
 5240   2.804
 5241   2.741
 5242   2.635
 5243   2.892
 5244   2.650
 5245   2.901
 5246   3.051
 5247   2.817
 5248   2.886
 5249   2.745
 5250   2.898
 5251   2.827
 5252   2.767
 5253   3.017
 5254   2.739
 5255   2.776
 5256   2.886
 5257   3.325
 5258   2.758
 5259   2.707
 5260   2.906
 5261   2.652
 5262   2.610
 5263   2.798
 5264   2.665
 5265   2.712
 5266   2.721
 5267   2.779
 5268   3.013
 5269   3.196
 5270   2.648
 5271   2.634
 5272   2.842
 5273   2.705
 5274   2.892
 5275   3.122
 5276   2.805
 5277   3.077
 5278   2.800
 5279   2.739
 5280   2.963
 5281   2.880
 5282   2.822
 5283   2.642
 5284   2.886
 5285   2.708
 5286   2.916
 5287   2.673
 5288   3.425
 5289   2.801
 5290   2.767
 5291   2.768
 5292   2.956
 5293   2.810
 5294   2.759
 5295   2.730
 5296   2.975
 5297   2.755
 5298   2.664
 5299   2.628
 5300   2.875
 5301   2.763
 5302   2.841
 5303   2.936
 5304   2.804
 5305   2.877
 5306   3.037
 5307   2.989
 5308   2.806
 5309   2.720
 5310   2.801
 5311   2.954
 5312   2.691
 5313   2.796
 5314   2.801
 5315   2.618
 5316   2.824
 5317   2.759
 5318   2.666
 5319   2.785
 5320   2.998
 5321   2.841
 5322   2.704
 5323   2.814
 5324   2.748
 5325   2.797
 5326   2.984
 5327   2.815
 5328   2.845
 5329   2.667
 5330   2.703
 5331   2.900
 5332   2.974
 5333   2.754
 5334   2.780
 5335   3.109
 5336   2.816
 5337   2.646
 5338   2.960
 5339   2.708
 5340   2.821
 5341   2.748
 5342   2.792
 5343   2.805
 5344   2.764
 5345   2.898
 5346   2.726
 5347   2.745
 5348   2.773
 5349   2.613
 5350   2.890
 5351   2.946
 5352   2.770
 5353   3.152
 5354   2.571
 5355   2.796
 5356   2.757
 5357   2.836
 5358   2.819
 5359   2.807
 5360   2.752
 5361   2.698
 5362   3.038
 5363   2.905
 5364   2.875
 5365   3.028
 5366   2.719
 5367   2.682
 5368   2.887
 5369   3.080
 5370   2.766
 5371   2.854
 5372   2.949
 5373   2.782
 5374   2.848
 5375   2.821
 5376   2.799
 5377   2.699
 5378   2.670
 5379   2.764
 5380   3.011
 5381   2.931
 5382   2.772
 5383   2.992
 5384   2.820
 5385   2.721
 5386   2.909
 5387   2.616
 5388   2.852
 5389   2.844
 5390   2.681
 5391   2.662
 5392   2.991
 5393   2.801
 5394   3.001
 5395   2.944
 5396   2.759
 5397   2.933
 5398   2.788
 5399   2.613
 5400   2.901
 5401   2.613
 5402   2.706
 5403   2.925
 5404   3.110
 5405   2.850
 5406   2.687
 5407   2.709
 5408   2.799
 5409   2.866
 5410   2.775
 5411   2.918
 5412   2.651
 5413   2.669
 5414   2.904
 5415   2.610
 5416   2.662
 5417   2.657
 5418   2.839
