# Supplementary material for: Breakage of the oligomeric CaMKII hub by the regulatory segment of the kinase
Source: eLife. 2020 Sep 9;9:e57784. doi: 10.7554/eLife.57784 (PMC7538161; doi:10.7554/eLife.57784)
Supplement: Figure 5—source data 1. [file elife-57784-fig5-data1.zip › figure5_source_data/dodecamer_FH_side-chain_dist_E359-K298.dat]

       1  19.210
       2  18.759
       3  16.380
       4  18.559
       5  14.683
       6  12.606
       7  14.408
       8  15.925
       9  18.284
      10  19.317
      11  25.188
      12  29.772
      13  26.826
      14  36.324
      15  34.961
      16  32.425
      17  34.793
      18  32.316
      19  35.050
      20  32.782
      21  34.264
      22  36.532
      23  30.991
      24  32.367
      25  29.741
      26  30.977
      27  30.912
      28  31.925
      29  32.129
      30  33.851
      31  32.355
      32  31.793
      33  32.678
      34  37.212
      35  33.638
      36  34.759
      37  38.001
      38  35.203
      39  23.888
      40  14.765
      41  23.834
      42   6.700
      43   4.070
      44   3.754
      45  10.955
      46   8.738
      47   9.056
      48  13.102
      49  14.329
      50  12.814
      51  11.965
      52  10.874
      53   8.737
      54  12.519
      55   8.177
      56  12.135
      57   8.831
      58  11.245
      59  12.769
      60  10.414
      61  12.651
      62   9.303
      63  10.749
      64  10.700
      65   5.327
      66   8.580
      67  10.168
      68  13.476
      69  12.058
      70  10.392
      71  12.625
      72  12.661
      73  10.771
      74   9.200
      75  10.044
      76   9.984
      77  11.989
      78  13.682
      79  12.322
      80  11.103
      81  13.114
      82  11.529
      83  11.330
      84  12.760
      85   9.403
      86  12.113
      87  10.897
      88  12.460
      89  13.123
      90   9.895
      91   9.684
      92  11.955
      93  10.797
      94  14.644
      95  10.081
      96  11.514
      97  13.626
      98  11.711
      99  12.374
     100  12.180
     101  12.528
     102  11.667
     103  11.129
     104  11.788
     105  11.927
     106  11.098
     107  13.242
     108  10.546
     109  10.715
     110  11.838
     111   8.750
     112  12.277
     113  10.699
     114  10.614
     115   8.441
     116   8.971
     117   6.802
     118   5.914
     119   9.671
     120   8.050
     121   6.534
     122  10.188
     123   8.496
     124   9.857
     125   9.644
     126   9.975
     127   9.260
     128   9.667
     129  11.386
     130  12.782
     131  12.864
     132   8.840
     133  13.405
     134  12.333
     135  11.835
     136   9.573
     137  12.252
     138   8.649
     139  13.979
     140  12.621
     141  14.364
     142  14.736
     143  14.331
     144  12.479
     145  13.258
     146  11.351
     147  10.182
     148  11.507
     149  14.415
     150  12.226
     151  11.238
     152   9.711
     153  10.435
     154  10.844
     155  11.153
     156  10.881
     157  10.677
     158  11.543
     159   8.265
     160   9.115
     161  10.467
     162   8.969
     163  12.750
     164  12.539
     165  11.015
     166   9.598
     167  10.390
     168  10.466
     169  10.854
     170   8.792
     171  11.074
     172   9.246
     173  12.084
     174  12.402
     175  12.476
     176  12.853
     177   7.056
     178   4.834
     179   5.610
     180   4.464
     181   4.952
     182   5.701
     183   4.579
     184   4.711
     185  10.093
     186  10.649
     187   9.586
     188   6.350
     189   6.501
     190   4.173
     191   4.329
     192   4.481
     193   4.075
     194   4.128
     195   3.945
     196   4.181
     197   3.862
     198   4.664
     199   3.989
     200   4.532
     201   4.404
     202   4.374
     203   4.385
     204   3.987
     205   7.626
     206   7.330
     207   6.403
     208   5.606
     209   7.097
     210   4.716
     211  11.073
     212  10.946
     213   9.027
     214   7.886
     215  11.379
     216  13.034
     217   9.585
     218  10.098
     219   7.444
     220   6.773
     221   6.702
     222   6.269
     223   7.081
     224   6.396
     225   7.279
     226   4.271
     227   4.665
     228   4.861
     229   7.549
     230  11.747
     231   5.189
     232  13.015
     233  10.848
     234   8.838
     235  11.408
     236  12.762
     237  12.776
     238  11.475
     239  14.450
     240  10.795
     241  13.317
     242  11.764
     243  13.340
     244   8.989
     245  12.177
     246   9.030
     247  10.361
     248   9.878
     249  12.808
     250  11.043
     251  11.149
     252  10.036
     253  12.559
     254  10.299
     255   9.539
     256   9.105
     257  14.104
     258  14.337
     259  10.592
     260  12.666
     261  13.616
     262  14.952
     263  14.507
     264  10.616
     265  13.838
     266  12.125
     267  11.482
     268  13.349
     269  10.730
     270   8.844
     271  12.063
     272  12.127
     273   8.737
     274  10.827
     275  11.734
     276   9.590
     277  12.652
     278  11.202
     279  11.286
     280   8.849
     281   8.287
     282  11.639
     283  11.108
     284   9.971
     285   9.347
     286  12.834
     287  12.206
     288  12.435
     289   9.959
     290  11.329
     291   9.737
     292   9.842
     293  10.149
     294   9.495
     295  10.319
     296   9.950
     297   8.389
     298  11.982
     299  11.273
     300  10.779
     301   9.597
     302  12.295
     303  10.824
     304  10.372
     305  11.023
     306  10.911
     307  10.764
     308   9.128
     309  10.519
     310  11.929
     311  10.594
     312   8.824
     313   9.612
     314   7.483
     315  10.460
     316  10.865
     317  11.050
     318  10.382
     319  11.994
     320  11.058
     321   9.338
     322  10.322
     323   9.442
     324  11.401
     325  11.318
     326  11.349
     327  10.865
     328  10.845
     329  11.221
     330  10.563
     331  10.697
     332  10.433
     333   7.973
     334  10.674
     335   9.153
     336   9.426
     337   9.004
     338   8.036
     339  10.662
     340   8.684
     341  11.473
     342  10.672
     343  11.415
     344  12.821
     345   9.297
     346   4.829
     347   4.981
     348   5.787
     349   6.499
     350   4.588
     351   9.310
     352   9.158
     353   8.738
     354   9.086
     355   8.234
     356   9.883
     357   8.991
     358   9.291
     359   8.582
     360  11.225
     361   9.855
     362   9.966
     363   9.533
     364   8.558
     365   8.301
     366  12.384
     367  12.238
     368  12.433
     369   6.855
     370  10.620
     371  11.691
     372  13.059
     373  10.460
     374  13.677
     375  11.309
     376   9.600
     377  11.263
     378   9.541
     379  12.879
     380   9.893
     381  11.043
     382   9.770
     383   5.366
     384  14.242
     385   9.877
     386   9.865
     387   9.836
     388  14.258
     389  14.443
     390  14.149
     391  13.167
     392  14.649
     393  14.150
     394  14.684
     395  14.860
     396  14.697
     397  14.768
     398  14.236
     399  15.112
     400   8.129
     401   9.527
     402  12.677
     403  10.938
     404  10.782
     405  13.724
     406  13.619
     407  12.820
     408  11.575
     409  12.037
     410  11.479
     411  10.136
     412  10.998
     413  11.898
     414  13.475
     415  12.487
     416  13.617
     417  10.575
     418  13.106
     419  13.111
     420  12.435
     421  15.377
     422  12.452
     423  13.504
     424  10.878
     425  13.197
     426  12.760
     427  12.622
     428  13.871
     429  12.451
     430  13.996
     431   9.370
     432  14.275
     433  11.006
     434  13.977
     435  13.053
     436  14.777
     437  12.661
     438  12.759
     439  13.326
     440  13.131
     441  13.219
     442  12.193
     443  10.644
     444  12.184
     445  11.245
     446   8.711
     447  12.058
     448  12.773
     449  11.600
     450  10.956
     451  12.896
     452  10.036
     453   9.422
     454  11.556
     455  12.307
     456  10.729
     457   8.692
     458  10.732
     459   8.234
     460  10.874
     461  11.180
     462  11.056
     463  12.501
     464   9.953
     465  12.618
     466   9.574
     467  10.871
     468   9.554
     469   9.168
     470  10.965
     471  11.516
     472  10.417
     473  10.772
     474  12.983
     475  11.869
     476   9.070
     477  12.378
     478  12.281
     479  13.536
     480  13.556
     481  13.497
     482  10.310
     483  12.610
     484  11.049
     485  11.868
     486  12.295
     487  12.125
     488  13.360
     489  11.642
     490  11.505
     491  12.092
     492  11.671
     493  12.362
     494  12.461
     495  11.461
     496   8.550
     497   8.735
     498  11.215
     499   8.590
     500  13.184
     501  10.075
     502  10.687
     503  12.556
     504  10.162
     505  13.773
     506  11.077
     507  13.907
     508  13.276
     509   8.476
     510  12.798
     511  10.126
     512   9.710
     513  12.320
     514  12.932
     515  12.784
     516  11.859
     517  13.316
     518  12.241
     519   9.950
     520  11.711
     521  12.104
     522  10.460
     523  11.199
     524  13.637
     525   8.987
     526   9.371
     527  10.953
     528  10.181
     529  11.828
     530  11.369
     531  13.244
     532  12.162
     533  11.410
     534  13.454
     535  12.954
     536   9.745
     537   9.822
     538   8.854
     539   9.442
     540   7.701
     541  11.105
     542  10.038
     543   9.176
     544  13.902
     545  13.332
     546  13.655
     547   9.783
     548  10.330
     549  10.101
     550   9.472
     551  12.575
     552  10.320
     553  12.648
     554   9.036
     555   8.693
     556  12.022
     557   9.458
     558   8.692
     559   9.326
     560  12.417
     561  11.118
     562  14.074
     563  13.178
     564   8.343
     565  11.938
     566  10.485
     567  12.801
     568  12.405
     569  13.205
     570  13.917
     571  12.864
     572  11.768
     573  10.226
     574   8.748
     575   5.642
     576   5.647
     577   4.886
     578   7.724
     579   9.035
     580  11.758
     581   8.409
     582   3.980
     583   8.737
     584  10.314
     585   9.423
     586   9.572
     587  10.444
     588  10.808
     589  10.839
     590   8.481
     591   7.383
     592  11.644
     593  10.614
     594   8.020
     595  11.604
     596   9.263
     597   9.809
     598   7.684
     599  10.966
     600  10.991
     601  10.943
     602  11.902
     603   9.618
     604  10.738
     605   6.573
     606   7.327
     607   9.232
     608  11.644
     609  13.966
     610  10.685
     611  10.468
     612  11.051
     613  11.633
     614  12.487
     615   9.049
     616  11.397
     617  10.001
     618  13.443
     619   8.951
     620  10.740
     621  14.277
     622  13.075
     623   9.764
     624   9.707
     625  11.450
     626  12.601
     627  12.687
     628  14.768
     629  11.022
     630  13.933
     631   7.945
     632  13.065
     633  13.684
     634  13.843
     635  15.501
     636  13.125
     637  13.374
     638   8.804
     639  12.989
     640  11.153
     641  14.086
     642  16.456
     643  12.965
     644   9.422
     645  11.861
     646  14.147
     647  13.581
     648   9.083
     649  14.006
     650  14.052
     651  14.131
     652  13.453
     653  14.815
     654  13.696
     655  13.899
     656  13.318
     657  11.587
     658  13.613
     659  14.400
     660  12.852
     661  10.307
     662  13.656
     663  12.045
     664  12.857
     665  13.422
     666  11.854
     667  13.433
     668  13.876
     669  12.551
     670  10.044
     671  11.413
     672  12.074
     673  13.773
     674  13.035
     675  13.746
     676  13.392
     677  12.186
     678  10.542
     679  11.010
     680  13.573
     681  10.266
     682  12.039
     683  11.659
     684   9.850
     685  11.945
     686  13.155
     687  12.664
     688   9.329
     689   9.719
     690  10.341
     691  14.107
     692  14.754
     693  13.611
     694  11.694
     695   9.585
     696  10.819
     697  13.574
     698  12.893
     699  11.921
     700   8.696
     701  12.031
     702  10.030
     703  12.773
     704  13.255
     705  10.948
     706  14.141
     707  14.650
     708  10.204
     709  11.313
     710  13.248
     711  11.821
     712  13.469
     713   9.778
     714  12.218
     715  11.315
     716  13.071
     717  13.219
     718  14.731
     719  13.849
     720  12.018
     721  12.956
     722  13.518
     723  12.406
     724  11.656
     725  12.329
     726   9.752
     727  13.828
     728  11.208
     729  10.623
     730  11.757
     731  11.300
     732  11.277
     733  11.861
     734  13.100
     735  11.490
     736  10.393
     737   8.693
     738  14.286
     739  12.926
     740  12.775
     741   9.573
     742  12.544
     743  14.136
     744  12.880
     745  12.180
     746  11.485
     747   9.489
     748  10.226
     749  10.768
     750   8.465
     751  12.921
     752  10.838
     753  13.015
     754   9.586
     755  14.927
     756  13.608
     757   7.833
     758  12.313
     759  10.382
     760  11.987
     761  13.082
     762  13.308
     763  13.082
     764  13.341
     765  13.354
     766  11.022
     767  11.828
     768  13.056
     769  13.090
     770  14.674
     771  13.062
     772  13.667
     773  12.107
     774  10.509
     775   9.930
     776   9.234
     777   9.928
     778  12.053
     779  10.035
     780   8.890
     781   9.145
     782  14.838
     783  13.921
     784   7.653
     785  10.474
     786  13.878
     787   9.071
     788  10.663
     789  10.027
     790  10.724
     791   9.740
     792  10.363
     793   9.362
     794   6.781
     795   9.782
     796  10.960
     797   9.283
     798   9.478
     799   9.198
     800   9.548
     801  10.054
     802  11.576
     803   9.885
     804  10.363
     805   8.057
     806   6.980
     807   9.477
     808   7.861
     809   9.408
     810  10.384
     811   7.166
     812   9.592
     813  11.538
     814  10.086
     815   9.585
     816   8.611
     817   8.499
     818   5.368
     819   4.465
     820   8.807
     821  10.341
     822  12.922
     823  11.498
     824  10.555
     825  13.263
     826   9.796
     827   8.274
     828  10.162
     829   7.523
     830   9.991
     831   8.360
     832   9.129
     833   6.913
     834   7.770
     835   6.309
     836   8.945
     837  10.726
     838   8.590
     839   8.473
     840   9.565
     841  11.280
     842  12.931
     843   8.581
     844   6.801
     845   6.697
     846  10.333
     847  10.533
     848   4.600
     849   4.736
     850   6.773
     851  10.994
     852   6.688
     853   8.959
     854   4.366
     855   7.069
     856   6.675
     857   7.403
     858   5.826
     859   4.462
     860   4.220
     861   6.885
     862   9.911
     863  12.796
     864   9.484
     865  10.916
     866   8.517
     867  10.665
     868  10.854
     869   9.370
     870  10.042
     871   9.741
     872  11.342
     873   9.039
     874  10.607
     875  10.166
     876   9.318
     877   8.886
     878   7.569
     879   6.783
     880   9.752
     881   7.409
     882   7.478
     883  10.038
     884  10.143
     885   9.868
     886   8.193
     887   7.518
     888  10.028
     889   9.332
     890  10.330
     891   9.197
     892  10.184
     893   9.530
     894  12.475
     895   7.595
     896  12.796
     897  11.897
     898  13.145
     899  11.412
     900  11.215
     901  11.571
     902   7.232
     903  11.957
     904  14.232
     905  11.464
     906  12.998
     907  11.570
     908   8.763
     909  12.041
     910  13.699
     911  11.816
     912  10.826
     913  13.287
     914  13.209
     915  12.327
     916  11.837
     917  12.142
     918  12.679
     919  11.551
     920  10.620
     921  10.797
     922  10.722
     923  11.235
     924  10.546
     925  10.865
     926  13.758
     927   9.476
     928   8.958
     929  11.453
     930  11.239
     931  12.604
     932  10.619
     933  13.098
     934  13.558
     935  17.145
     936  13.485
     937  10.659
     938  15.583
     939  12.449
     940  14.140
     941  12.544
     942  12.866
     943  10.552
     944  12.161
     945  10.156
     946  13.361
     947  10.168
     948  10.728
     949  14.859
     950   9.452
     951  12.262
     952  11.867
     953  12.332
     954   9.625
     955  19.201
     956  17.977
     957  17.049
     958  15.479
     959  18.348
     960  17.938
     961  16.928
     962  17.707
     963  16.286
     964  17.838
     965  16.778
     966  15.305
     967  17.180
     968  16.943
     969  17.043
     970  17.328
     971  16.445
     972  15.211
     973  17.533
     974  16.409
     975  16.467
     976  17.092
     977  16.479
     978  11.907
     979   8.827
     980  13.426
     981  11.492
     982  13.909
     983  13.252
     984  12.772
     985  14.195
     986  14.430
     987  12.961
     988  14.893
     989  14.582
     990  13.539
     991  13.406
     992  16.843
     993  13.725
     994  12.597
     995  13.466
     996  12.912
     997  11.317
     998  13.283
     999  10.696
    1000  12.851
    1001  14.292
    1002  10.130
    1003  12.151
    1004  13.659
    1005  11.481
    1006  10.680
    1007   9.112
    1008  10.298
    1009   9.948
    1010  10.957
    1011   9.192
    1012  11.374
    1013  10.779
    1014   7.319
    1015  11.251
    1016   8.377
    1017  12.340
    1018   7.789
    1019   8.069
    1020  10.943
    1021  10.772
    1022  12.921
    1023  11.164
    1024  14.168
    1025  13.279
    1026  12.596
    1027  14.350
    1028  11.751
    1029  12.630
    1030  12.714
    1031  13.726
    1032  10.986
    1033  12.712
    1034  13.370
    1035  11.876
    1036   9.386
    1037  13.042
    1038  12.944
    1039  11.257
    1040  11.810
    1041   9.817
    1042  14.234
    1043  15.829
    1044  13.838
    1045  14.405
    1046  14.048
    1047  15.485
    1048  14.769
    1049  14.495
    1050  13.723
    1051   9.571
    1052  13.082
    1053  12.286
    1054  12.169
    1055  12.820
    1056  10.670
    1057  12.985
    1058  14.346
    1059  13.102
    1060  13.299
    1061   8.769
    1062   8.849
    1063   7.300
    1064  12.275
    1065   9.312
    1066  14.744
    1067  12.570
    1068  13.516
    1069  12.538
    1070  14.030
    1071  14.500
    1072  14.376
    1073   8.945
    1074  15.113
    1075  15.172
    1076  14.820
    1077  14.115
    1078  12.793
    1079  13.809
    1080  14.326
    1081  13.215
    1082  12.363
    1083  15.318
    1084  10.891
    1085  10.582
    1086  12.918
    1087  11.215
    1088   9.919
    1089   9.782
    1090  13.687
    1091  11.140
    1092  10.046
    1093   9.849
    1094  12.576
    1095  13.223
    1096  12.131
    1097  11.669
    1098  12.471
    1099  11.941
    1100  11.716
    1101  10.376
    1102  13.555
    1103  12.607
    1104  11.161
    1105  13.269
    1106  11.042
    1107  11.127
    1108  12.748
    1109  12.142
    1110  11.810
    1111  10.201
    1112  13.465
    1113  12.524
    1114  12.255
    1115  10.479
    1116  10.891
    1117  11.816
    1118  12.009
    1119  12.110
    1120  13.501
    1121  11.813
    1122  11.906
    1123  11.726
    1124  11.986
    1125  10.901
    1126  11.076
    1127  15.246
    1128  16.645
    1129  15.378
    1130  12.864
    1131  10.657
    1132   9.849
    1133  10.954
    1134  10.188
    1135  10.788
    1136   9.294
    1137  10.075
    1138  11.215
    1139   8.865
    1140  11.266
    1141  10.594
    1142  11.102
    1143  10.830
    1144  10.231
    1145  11.636
    1146  10.396
    1147  12.082
    1148  11.246
    1149  13.092
    1150  11.859
    1151  11.034
    1152   8.026
    1153   7.871
    1154  10.339
    1155  10.534
    1156  15.161
    1157  10.440
    1158   8.780
    1159   9.158
    1160   9.162
    1161  15.751
    1162  15.149
    1163  14.909
    1164  12.552
    1165  13.006
    1166   9.239
    1167  12.329
    1168  12.247
    1169  11.376
    1170  14.113
    1171  11.300
    1172  13.370
    1173  12.681
    1174  12.752
    1175  11.560
    1176  12.461
    1177  11.579
    1178  12.149
    1179  10.891
    1180  11.716
    1181  13.610
    1182  10.486
    1183  13.786
    1184  13.923
    1185  16.102
    1186  12.985
    1187  16.755
    1188  12.951
    1189  16.080
    1190  13.505
    1191  16.813
    1192  11.740
    1193  13.616
    1194  11.991
    1195  15.220
    1196  10.849
    1197  11.139
    1198   9.468
    1199   9.741
    1200   7.401
    1201   4.504
    1202  10.399
    1203  12.509
    1204   9.407
    1205   6.685
    1206   6.721
    1207  11.788
    1208  12.564
    1209   8.642
    1210  14.723
    1211  11.341
    1212  13.359
    1213  12.046
    1214  14.505
    1215  12.279
    1216  13.392
    1217  14.691
    1218  10.686
    1219  11.695
    1220  10.275
    1221  11.801
    1222  11.235
    1223  11.267
    1224   9.558
    1225  11.927
    1226  10.702
    1227  11.856
    1228  11.365
    1229  14.312
    1230  12.699
    1231   9.074
    1232  13.010
    1233  12.246
    1234  12.982
    1235  12.242
    1236  12.034
    1237  14.032
    1238  11.642
    1239  10.423
    1240   9.909
    1241   9.833
    1242  10.322
    1243   6.060
    1244   4.122
    1245   6.320
    1246   4.662
    1247   6.218
    1248   4.537
    1249   4.346
    1250   4.530
    1251   4.055
    1252   4.232
    1253   4.265
    1254   4.544
    1255   4.387
    1256   4.151
    1257   4.233
    1258   4.121
    1259   3.969
    1260   4.145
    1261   4.420
    1262   4.058
    1263   4.110
    1264   3.885
    1265   4.029
    1266   4.231
    1267   4.043
    1268   4.003
    1269   3.720
    1270   4.315
    1271   4.132
    1272   4.724
    1273   3.972
    1274   3.751
    1275   4.248
    1276   4.148
    1277   3.903
    1278   4.140
    1279   4.201
    1280   4.092
    1281   4.169
    1282   4.547
    1283   4.615
    1284   4.272
    1285   4.201
    1286   3.791
    1287   4.115
    1288   4.193
    1289   6.181
    1290   4.700
    1291   3.991
    1292   4.198
    1293   4.023
    1294   4.002
    1295   4.100
    1296   4.135
    1297   4.829
    1298   4.300
    1299   4.091
    1300   4.168
    1301   4.093
    1302   4.341
    1303   4.191
    1304   4.171
    1305   4.209
    1306   3.918
    1307   3.789
    1308   4.553
    1309   4.099
    1310   4.643
    1311   3.968
    1312   3.707
    1313   4.287
    1314   4.189
    1315   4.233
    1316   4.328
    1317   4.017
    1318   4.026
    1319   4.173
    1320   4.266
    1321   4.116
    1322   4.314
    1323   4.439
    1324   4.426
    1325   4.333
    1326   4.275
    1327   4.205
    1328   3.956
    1329   4.363
    1330   3.987
    1331   4.244
    1332   4.002
    1333   4.102
    1334  11.830
    1335   9.392
    1336   8.396
    1337   8.080
    1338   6.505
    1339   6.849
    1340   8.605
    1341  10.174
    1342   7.762
    1343   7.968
    1344   8.833
    1345   8.809
    1346   9.904
    1347  10.375
    1348   9.229
    1349   9.518
    1350  10.580
    1351   9.018
    1352  10.100
    1353   8.114
    1354  10.724
    1355  11.342
    1356   9.726
    1357   9.895
    1358   8.392
    1359  10.744
    1360  10.822
    1361   9.752
    1362  11.184
    1363  10.040
    1364   9.489
    1365   8.418
    1366  10.414
    1367   9.126
    1368   8.734
    1369   9.934
    1370  10.128
    1371   8.008
    1372   8.942
    1373   6.478
    1374   9.173
    1375   6.058
    1376   8.906
    1377   9.059
    1378  11.497
    1379   8.333
    1380  10.506
    1381   9.632
    1382   9.280
    1383  10.833
    1384  10.082
    1385   7.104
    1386  10.944
    1387  10.969
    1388  10.095
    1389  10.103
    1390  11.158
    1391  10.168
    1392   9.210
    1393  10.380
    1394  11.908
    1395  11.737
    1396  11.978
    1397  10.896
    1398  11.055
    1399  10.020
    1400  11.116
    1401  10.296
    1402  11.448
    1403   9.660
    1404  11.176
    1405   8.383
    1406  10.335
    1407   9.478
    1408   7.769
    1409   8.674
    1410   6.141
    1411   8.764
    1412  10.345
    1413  11.596
    1414  10.324
    1415  11.039
    1416  10.560
    1417  11.466
    1418  12.733
    1419  11.067
    1420   8.705
    1421   8.396
    1422  10.350
    1423  10.183
    1424   9.915
    1425  11.709
    1426  11.526
    1427  11.695
    1428   8.917
    1429  11.795
    1430  10.598
    1431  11.393
    1432  11.595
    1433  11.414
    1434  11.469
    1435   9.552
    1436  10.549
    1437   9.767
    1438  11.260
    1439  10.557
    1440  10.186
    1441  11.941
    1442   9.643
    1443  10.297
    1444  11.116
    1445  11.498
    1446  10.660
    1447  10.788
    1448  10.785
    1449  11.190
    1450  10.743
    1451  11.016
    1452   9.718
    1453  10.977
    1454  10.146
    1455  10.456
    1456   9.624
    1457  10.487
    1458   9.302
    1459  11.715
    1460  11.179
    1461  11.382
    1462  11.822
    1463  11.437
    1464  11.023
    1465  10.624
    1466  11.277
    1467  10.483
    1468  10.654
    1469  11.114
    1470  12.686
    1471  11.280
    1472  12.081
    1473  11.030
    1474  11.874
    1475  11.106
    1476  12.082
    1477  11.537
    1478  11.398
    1479   9.644
    1480  10.903
    1481  11.053
    1482  10.767
    1483   8.277
    1484  11.177
    1485  10.865
    1486   9.396
    1487  10.382
    1488  10.821
    1489  10.769
    1490  11.751
    1491  11.615
    1492  11.157
    1493  11.336
    1494   8.328
    1495   8.763
    1496   7.468
    1497   9.851
    1498  11.826
    1499  12.531
    1500   8.016
    1501  12.135
    1502  10.277
    1503   9.882
    1504  10.822
    1505  10.208
    1506   9.821
    1507  10.345
    1508   9.086
    1509  11.485
    1510  12.057
    1511  11.380
    1512  11.250
    1513  11.149
    1514  11.641
    1515  11.490
    1516  11.708
    1517  12.427
    1518  11.410
    1519  11.461
    1520  11.792
    1521  11.444
    1522  11.390
    1523   9.138
    1524   9.037
    1525  10.120
    1526  10.452
    1527   9.265
    1528  13.212
    1529   9.009
    1530  11.480
    1531  12.046
    1532  10.800
    1533   9.341
    1534   9.326
    1535  10.656
    1536  11.808
    1537  10.085
    1538   9.769
    1539  10.563
    1540  11.125
    1541  11.560
    1542  11.058
    1543   9.848
    1544  10.938
    1545  11.805
    1546   9.725
    1547  11.590
    1548   8.878
    1549  10.563
    1550  11.385
    1551   9.199
    1552  10.655
    1553  10.804
    1554   9.104
    1555  11.347
    1556  10.657
    1557  11.151
    1558  10.497
    1559   8.677
    1560  10.198
    1561  10.057
    1562  10.726
    1563  10.343
    1564  10.395
    1565  10.048
    1566  11.030
    1567   9.123
    1568  10.886
    1569  10.930
    1570   9.501
    1571  10.463
    1572  11.371
    1573  10.621
    1574  11.216
    1575  10.601
    1576  10.799
    1577  10.510
    1578  11.112
    1579  11.250
    1580  10.808
    1581  11.224
    1582   9.462
    1583  11.125
    1584   8.893
    1585   9.030
    1586  10.733
    1587  11.133
    1588  11.711
    1589  11.926
    1590   9.105
    1591  11.706
    1592  11.598
    1593  10.575
    1594  11.955
    1595  12.219
    1596  11.735
    1597  11.092
    1598  11.376
    1599   9.065
    1600  10.840
    1601  10.706
    1602  10.162
    1603  10.981
    1604  10.216
    1605   8.711
    1606   9.852
    1607  11.095
    1608   9.586
    1609   9.265
    1610  10.326
    1611  10.302
    1612  10.115
    1613  10.864
    1614  10.095
    1615   6.906
    1616  11.239
    1617  10.225
    1618   9.992
    1619   8.582
    1620   3.637
    1621   4.158
    1622   4.524
    1623   4.699
    1624   4.603
    1625   4.566
    1626   4.342
    1627   8.163
    1628   7.907
    1629  12.028
    1630   8.538
    1631   9.185
    1632   8.212
    1633   9.999
    1634  11.898
    1635  11.309
    1636  11.045
    1637  12.308
    1638  11.698
    1639  12.329
    1640  11.507
    1641  11.990
    1642  12.615
    1643  11.239
    1644  11.588
    1645  10.672
    1646  12.144
    1647  11.701
    1648  10.298
    1649   8.860
    1650  12.103
    1651  10.855
    1652   8.343
    1653   8.240
    1654  11.571
    1655  11.031
    1656  10.881
    1657  10.370
    1658  12.260
    1659  11.029
    1660  10.091
    1661  10.692
    1662   9.439
    1663   9.228
    1664  11.720
    1665  11.342
    1666  11.525
    1667  11.641
    1668  11.907
    1669  10.144
    1670  13.198
    1671  11.549
    1672  11.438
    1673   9.529
    1674  13.176
    1675   9.502
    1676   7.885
    1677   9.949
    1678   6.611
    1679  10.877
    1680   8.792
    1681  10.463
    1682   9.318
    1683  11.698
    1684  10.759
    1685  10.572
    1686  12.244
    1687  13.824
    1688  13.730
    1689  12.980
    1690  10.737
    1691  15.168
    1692  12.463
    1693  11.050
    1694  11.793
    1695  10.674
    1696  11.711
    1697  10.819
    1698  10.413
    1699   9.948
    1700  10.250
    1701   9.250
    1702  10.173
    1703  10.070
    1704  10.297
    1705  11.452
    1706  10.858
    1707   9.769
    1708   9.840
    1709  10.463
    1710   7.767
    1711  11.449
    1712   9.799
    1713  10.090
    1714  10.469
    1715  10.434
    1716   7.864
    1717  10.230
    1718  10.653
    1719  11.301
    1720   9.572
    1721  11.204
    1722  12.027
    1723   9.780
    1724   6.943
    1725   9.367
    1726   6.897
    1727  10.551
    1728  11.457
    1729   9.362
    1730   9.279
    1731  10.427
    1732  10.494
    1733  11.456
    1734   7.417
    1735   7.439
    1736   7.491
    1737  10.999
    1738   7.374
    1739   6.813
    1740   3.988
    1741   3.917
    1742   3.697
    1743   4.119
    1744   9.262
    1745   9.708
    1746   8.489
    1747   6.046
    1748  10.848
    1749   7.044
    1750   8.581
    1751   8.008
    1752   7.795
    1753  12.486
    1754  10.034
    1755   8.563
    1756   9.897
    1757   8.069
    1758  11.784
    1759   9.731
    1760   7.522
    1761   6.789
    1762  10.386
    1763   7.714
    1764   6.856
    1765   3.694
    1766   5.589
    1767  11.026
    1768   9.633
    1769   8.288
    1770   6.831
    1771   5.464
    1772   4.053
    1773   3.960
    1774   4.038
    1775   4.648
    1776   4.032
    1777   6.153
    1778   3.971
    1779   3.842
    1780   4.045
    1781   3.908
    1782   3.856
    1783   3.999
    1784   4.092
    1785   3.872
    1786   4.087
    1787   3.743
    1788   3.988
    1789   3.842
    1790   4.001
    1791   3.988
    1792   4.512
    1793   3.827
    1794   3.926
    1795   4.019
    1796   3.917
    1797   4.095
    1798   3.925
    1799   3.915
    1800   3.995
    1801   3.971
    1802   3.892
    1803   4.050
    1804   4.535
    1805   4.391
    1806   3.932
    1807   3.879
    1808   3.937
    1809   3.932
    1810   3.834
    1811   3.988
    1812   3.801
    1813   4.314
    1814   3.691
    1815   4.190
    1816   4.027
    1817   3.730
    1818   3.858
    1819   4.242
    1820   3.873
    1821   3.888
    1822   4.398
    1823   3.813
    1824   3.807
    1825   4.143
    1826   4.252
    1827   7.440
    1828   7.053
    1829   6.182
    1830   4.002
    1831   7.217
    1832   8.478
    1833   7.042
    1834   3.932
    1835   8.235
    1836   7.427
    1837   5.084
    1838   3.763
    1839   3.733
    1840   3.976
    1841   3.817
    1842   4.000
    1843   3.785
    1844   3.888
    1845   4.348
    1846   3.727
    1847   3.776
    1848   4.158
    1849   3.887
    1850   3.992
    1851   3.866
    1852   3.885
    1853   3.985
    1854   3.904
    1855   4.175
    1856   3.664
    1857   3.960
    1858   3.723
    1859   3.824
    1860   3.945
    1861   3.934
    1862   3.866
    1863   3.908
    1864   4.000
    1865   4.462
    1866   3.908
    1867   3.921
    1868   3.761
    1869   4.018
    1870   3.860
    1871   4.020
    1872   3.833
    1873   3.691
    1874   3.850
    1875   3.907
    1876   3.773
    1877   4.083
    1878   4.090
    1879   4.002
    1880   3.863
    1881   3.804
    1882   4.133
    1883   4.496
    1884   4.459
    1885   3.983
    1886   4.104
    1887   3.978
    1888   4.015
    1889   4.281
    1890   3.852
    1891   4.300
    1892   4.480
    1893   3.947
    1894   3.998
    1895   4.130
    1896   5.698
    1897   3.898
    1898   4.070
    1899   3.887
    1900   3.802
    1901   3.904
    1902   3.754
    1903   4.089
    1904   4.148
    1905   4.270
    1906   4.168
    1907   6.239
    1908   3.903
    1909   7.296
    1910   5.660
    1911   4.112
    1912   4.569
    1913   4.235
    1914   4.005
    1915   3.795
    1916   4.394
    1917   3.703
    1918   3.889
    1919   5.282
    1920   4.467
    1921   4.181
    1922   4.181
    1923   3.833
    1924   4.015
    1925   4.549
    1926   3.557
    1927   5.843
    1928   3.842
    1929   4.002
    1930   6.138
    1931   7.124
    1932   9.188
    1933   3.882
    1934   3.833
    1935   3.720
    1936   9.809
    1937   8.046
    1938   7.577
    1939   9.395
    1940   4.332
    1941   3.930
    1942   4.258
    1943   4.132
    1944   3.967
    1945   4.169
    1946   4.028
    1947   4.124
    1948   4.136
    1949   4.286
    1950   4.073
    1951   3.734
    1952   4.377
    1953   4.360
    1954   3.990
    1955   4.060
    1956   3.925
    1957   4.064
    1958   4.378
    1959   4.010
    1960   3.919
    1961   4.063
    1962   4.063
    1963   5.618
    1964   8.348
    1965   5.021
    1966   9.417
    1967   8.303
    1968   9.281
    1969   7.544
    1970   7.900
    1971   4.534
    1972   3.810
    1973   4.125
    1974   3.961
    1975   4.405
    1976   5.562
    1977   7.464
    1978   4.665
    1979   4.725
    1980   3.591
    1981   3.918
    1982   3.963
    1983   3.879
    1984   4.010
    1985   3.912
    1986   3.840
    1987   4.195
    1988   4.107
    1989   4.112
    1990   4.224
    1991   4.384
    1992   6.290
    1993   4.346
    1994   4.692
    1995   4.477
    1996   4.095
    1997   4.215
    1998   4.088
    1999   4.254
    2000   4.601
    2001   4.392
    2002   4.008
    2003   4.283
    2004   3.996
    2005   4.733
    2006   4.171
    2007   3.697
    2008   4.783
    2009   4.114
    2010   3.974
    2011   4.491
    2012   4.463
    2013   4.143
    2014   4.029
    2015   3.830
    2016   4.386
    2017   4.322
    2018   4.304
    2019   4.017
    2020   4.136
    2021   3.724
    2022   4.236
    2023   4.409
    2024   4.058
    2025   4.307
    2026   4.167
    2027   3.942
    2028   3.596
    2029   4.035
    2030   3.754
    2031   4.694
    2032   4.118
    2033   3.813
    2034   3.950
    2035   4.572
    2036   4.441
    2037   3.646
    2038   3.701
    2039   4.437
    2040   4.189
    2041   4.232
    2042   5.108
    2043   3.783
    2044   3.942
    2045   3.694
    2046   4.086
    2047   4.348
    2048   3.857
    2049   4.119
    2050   3.602
    2051   3.816
    2052   4.384
    2053   4.161
    2054   4.272
    2055   4.276
    2056   3.970
    2057   4.471
    2058   4.263
    2059   4.000
    2060   4.610
    2061   4.721
    2062   4.139
    2063   4.519
    2064   4.114
    2065   4.292
    2066   3.921
    2067   4.506
    2068   4.013
    2069   4.390
    2070   4.421
    2071   4.659
    2072   4.008
    2073   4.480
    2074   4.099
    2075   4.050
    2076   4.164
    2077   4.240
    2078   4.301
    2079   4.707
    2080   3.928
    2081   3.963
    2082   4.529
    2083   4.242
    2084   3.902
    2085   4.302
    2086   4.169
    2087   4.056
    2088   4.086
    2089   3.998
    2090   4.184
    2091   4.083
    2092   3.757
    2093   4.601
    2094   4.013
    2095   4.258
    2096   4.399
    2097   4.167
    2098   4.111
    2099   4.367
    2100   4.341
    2101   4.023
    2102   8.519
    2103   5.745
    2104   3.875
    2105   3.882
    2106   3.813
    2107   4.394
    2108   4.028
    2109   3.784
    2110   3.905
    2111   4.106
    2112   4.480
    2113   5.058
    2114   3.936
    2115   3.824
    2116   3.737
    2117   4.134
    2118   4.113
    2119   4.628
    2120   4.213
    2121   4.254
    2122   4.732
    2123   4.601
    2124   4.358
    2125   4.369
    2126   4.424
    2127   4.114
    2128   4.370
    2129   4.652
    2130   4.160
    2131   4.486
    2132   4.494
    2133   4.209
    2134   4.034
    2135   6.871
    2136   6.695
    2137   4.214
    2138   4.165
    2139   4.384
    2140   3.934
    2141   4.894
    2142   4.540
    2143   5.078
    2144   7.081
    2145   4.750
    2146   3.711
    2147   3.844
    2148   4.091
    2149   4.030
    2150   4.148
    2151   6.189
    2152   4.147
    2153   4.213
    2154   4.060
    2155   4.006
    2156   4.348
    2157   3.990
    2158   3.771
    2159   3.814
    2160   4.060
    2161   3.869
    2162   3.901
    2163   4.278
    2164   4.004
    2165   4.144
    2166   4.013
    2167   3.947
    2168   4.601
    2169   3.858
    2170   4.310
    2171   4.206
    2172   3.786
    2173   4.098
    2174   4.149
    2175   3.844
    2176   7.594
    2177   4.030
    2178   4.001
    2179   4.635
    2180   4.813
    2181   3.911
    2182   9.921
    2183   4.782
    2184   3.696
    2185   4.003
    2186   3.842
    2187   4.688
    2188   4.530
    2189   4.065
    2190   4.563
    2191   4.341
    2192   6.057
    2193   4.657
    2194   4.163
    2195   9.933
    2196   3.789
    2197   4.279
    2198   6.409
    2199   6.653
    2200   8.943
    2201   4.266
    2202   7.469
    2203   9.589
    2204   6.846
    2205   7.884
    2206   6.483
    2207   9.202
    2208   8.483
    2209   8.626
    2210   8.827
    2211   5.135
    2212   4.257
    2213   6.907
    2214   3.652
    2215   9.497
    2216   9.621
    2217  12.236
    2218   3.975
    2219   4.464
    2220   4.152
    2221   4.257
    2222   4.700
    2223   4.560
    2224   4.688
    2225   4.147
    2226   8.827
    2227   4.037
    2228   4.458
    2229   3.922
    2230   4.138
    2231   9.785
    2232   7.791
    2233   9.743
    2234   8.225
    2235   7.900
    2236   8.671
    2237   3.835
    2238   3.748
    2239   3.920
    2240   4.158
    2241   9.624
    2242   7.837
    2243   7.973
    2244   8.405
    2245   8.262
    2246   8.993
    2247  12.307
    2248  10.669
    2249   5.463
    2250   4.568
    2251   3.996
    2252   4.113
    2253  12.441
    2254   7.465
    2255   8.971
    2256   4.044
    2257   3.989
    2258   4.217
    2259   4.650
    2260   4.192
    2261   3.985
    2262   4.056
    2263   3.794
    2264   4.024
    2265   4.271
    2266   4.039
    2267   3.656
    2268   4.340
    2269   6.480
    2270   5.726
    2271  12.514
    2272  11.409
    2273   8.400
    2274  13.652
    2275  14.224
    2276   8.110
    2277   7.471
    2278  10.102
    2279   9.310
    2280   9.380
    2281   4.215
    2282   4.139
    2283   4.808
    2284   3.781
    2285   3.438
    2286   4.087
    2287   4.511
    2288   4.392
    2289   4.262
    2290   4.002
    2291   3.721
    2292   4.059
    2293   4.036
    2294   4.058
    2295   6.294
    2296   6.569
    2297   3.780
    2298   4.405
    2299   4.609
    2300   4.595
    2301   3.752
    2302   4.339
    2303   4.634
    2304   3.765
    2305   3.653
    2306   4.039
    2307   9.886
    2308   9.200
    2309   7.566
    2310   8.364
    2311   8.860
    2312   9.126
    2313   7.972
    2314   4.009
    2315   5.792
    2316   4.060
    2317   4.248
    2318   3.748
    2319   4.660
    2320   8.814
    2321   9.419
    2322   4.189
    2323   3.825
    2324   6.466
    2325   8.847
    2326   6.541
    2327   6.387
    2328   3.869
    2329   5.425
    2330   4.178
    2331   5.799
    2332  15.118
    2333   9.569
    2334  11.702
    2335   9.821
    2336  10.711
    2337   8.783
    2338   8.152
    2339  10.430
    2340   9.041
    2341   9.943
    2342  10.731
    2343  10.172
    2344   7.654
    2345   8.974
    2346   9.251
    2347   8.620
    2348   8.260
    2349   5.866
    2350  12.495
    2351   9.498
    2352   9.538
    2353  14.657
    2354  14.150
    2355   7.951
    2356   4.470
    2357  10.726
    2358  10.093
    2359  10.646
    2360   8.407
    2361   9.866
    2362   7.154
    2363   5.451
    2364   4.877
    2365   8.479
    2366   6.509
    2367  11.721
    2368   9.612
    2369  10.315
    2370   9.469
    2371   8.941
    2372   7.343
    2373   4.420
    2374   4.178
    2375   3.988
    2376   3.925
    2377   4.433
    2378   4.284
    2379   4.044
    2380   4.249
    2381   4.096
    2382   5.713
    2383   4.263
    2384   5.464
    2385   4.203
    2386   3.985
    2387   4.737
    2388   4.820
    2389   3.887
    2390   6.488
    2391   4.143
    2392   4.197
    2393   4.062
    2394   5.028
    2395   4.539
    2396   4.670
    2397   4.420
    2398   4.368
    2399   4.487
    2400   4.589
    2401   4.445
    2402   4.483
    2403   4.309
    2404   4.466
    2405   4.420
    2406   4.458
    2407   4.543
    2408   4.530
    2409   4.572
    2410   4.717
    2411   4.758
    2412   4.635
    2413   4.635
    2414   4.805
    2415   4.448
    2416   4.103
    2417   4.648
    2418   4.780
    2419   4.248
    2420   4.365
    2421   4.847
    2422   4.437
    2423   4.528
    2424   4.529
    2425   4.848
    2426   4.648
    2427   4.844
    2428   4.556
    2429   4.925
    2430   4.500
    2431   4.547
    2432   4.303
    2433   4.511
    2434   4.743
    2435   4.786
    2436   4.445
    2437   4.601
    2438   4.636
    2439   4.416
    2440   4.184
    2441   4.447
    2442   4.636
    2443   4.866
    2444   4.723
    2445   4.590
    2446   4.583
    2447   4.562
    2448   4.725
    2449   4.438
    2450   4.508
    2451   4.380
    2452   4.877
    2453   4.701
    2454   4.471
    2455   4.676
    2456   4.494
    2457   4.725
    2458   4.483
    2459   4.210
    2460   4.442
    2461   4.559
    2462   4.511
    2463   4.765
    2464   4.700
    2465   4.475
    2466   4.528
    2467   4.682
    2468   4.650
    2469   4.651
    2470   4.065
    2471   4.461
    2472   4.542
    2473   4.372
    2474   4.618
    2475   4.475
    2476   4.468
    2477   4.123
    2478   4.568
    2479   4.559
    2480   4.709
    2481   4.518
    2482   4.914
    2483   4.460
    2484   4.537
    2485   4.272
    2486   4.509
    2487   4.615
    2488   4.567
    2489   4.571
    2490   4.526
    2491   4.529
    2492   4.144
    2493   4.499
    2494   4.444
    2495   4.378
    2496   4.484
    2497   4.508
    2498   4.822
    2499   4.569
    2500   4.519
    2501   4.465
    2502   4.657
    2503   4.566
    2504   4.315
    2505   4.588
    2506   4.407
    2507   4.275
    2508   4.765
    2509   4.404
    2510   4.248
    2511   4.829
    2512   4.665
    2513   4.594
    2514   4.211
    2515   4.787
    2516   4.467
    2517   4.345
    2518   4.514
    2519   4.388
    2520   3.916
    2521   4.278
    2522   4.595
    2523   4.374
    2524   4.272
    2525   4.627
    2526   4.316
    2527   4.096
    2528   3.683
    2529   4.554
    2530   4.477
    2531   4.141
    2532   4.308
    2533   4.345
    2534   4.276
    2535   4.080
    2536   4.332
    2537   4.495
    2538   4.219
    2539   4.397
    2540   4.217
    2541   4.146
    2542   4.170
    2543   4.277
    2544   4.233
    2545   4.321
    2546   4.522
    2547   4.862
    2548   4.220
    2549   4.109
    2550   4.522
    2551   4.523
    2552   3.796
    2553   3.898
    2554   4.238
    2555   4.086
    2556   4.062
    2557   4.149
    2558   4.135
    2559   3.907
    2560   4.299
    2561   4.163
    2562   4.444
    2563   4.052
    2564   4.248
    2565   4.618
    2566   4.435
    2567   4.275
    2568   4.257
    2569   4.482
    2570   4.326
    2571   4.239
    2572   4.475
    2573   4.271
    2574   4.181
    2575   4.553
    2576   4.346
    2577   4.175
    2578   4.374
    2579   4.409
    2580   4.530
    2581   4.441
    2582   4.290
    2583   3.949
    2584   4.617
    2585   4.527
    2586   4.522
    2587   4.174
    2588   4.156
    2589   4.485
    2590   4.183
    2591   4.138
    2592   4.267
    2593   4.695
    2594   4.600
    2595   4.635
    2596   4.586
    2597   4.322
    2598   4.341
    2599   4.143
    2600   4.240
    2601   4.240
    2602   4.243
    2603   4.163
    2604   4.426
    2605   4.510
    2606   4.451
    2607   4.464
    2608   4.202
    2609   4.333
    2610   4.340
    2611   3.921
    2612   4.363
    2613   4.396
    2614   4.201
    2615   3.963
    2616   4.609
    2617   4.664
    2618   4.229
    2619   4.262
    2620   4.297
    2621   4.256
    2622   4.144
    2623   4.114
    2624   4.391
    2625   4.494
    2626   4.505
    2627   4.606
    2628   4.152
    2629   4.499
    2630   4.295
    2631   4.489
    2632   4.344
    2633   4.367
    2634   4.210
    2635   3.934
    2636   4.450
    2637   4.271
    2638   4.540
    2639   4.590
    2640   4.510
    2641   3.970
    2642   4.179
    2643   3.869
    2644   4.253
    2645   4.147
    2646   4.339
    2647   4.080
    2648   4.232
    2649   4.246
    2650   4.586
    2651   4.149
    2652   4.307
    2653   4.113
    2654   4.636
    2655   4.379
    2656   4.085
    2657   4.495
    2658   4.418
    2659   4.503
    2660   4.730
    2661   4.541
    2662   4.425
    2663   4.296
    2664   4.340
    2665   4.420
    2666   4.534
    2667   4.558
    2668   4.397
    2669   4.348
    2670   4.525
    2671   4.247
    2672   3.981
    2673   4.518
    2674   4.099
    2675   4.033
    2676   4.236
    2677   4.151
    2678   4.099
    2679   4.215
    2680   4.329
    2681   4.361
    2682   4.221
    2683   4.507
    2684   4.426
    2685   4.504
    2686   4.362
    2687   4.096
    2688   3.654
    2689   4.730
    2690   4.432
    2691   4.513
    2692   4.185
    2693   4.410
    2694   4.276
    2695   4.154
    2696   4.244
    2697   4.305
    2698   4.537
    2699   4.523
    2700   4.619
    2701   4.666
    2702   4.364
    2703   4.291
    2704   4.424
    2705   4.266
    2706   4.443
    2707   4.331
    2708   4.191
    2709   6.128
    2710   3.867
    2711   4.095
    2712   4.097
    2713   4.207
    2714   4.244
    2715   4.433
    2716   4.237
    2717   4.473
    2718   4.250
    2719   4.454
    2720   4.347
    2721   4.339
    2722   4.477
    2723   4.494
    2724   4.288
    2725   4.304
    2726   4.336
    2727   4.351
    2728   4.327
    2729   4.259
    2730   4.503
    2731   4.329
    2732   4.642
    2733   4.213
    2734   4.408
    2735   4.318
    2736   4.486
    2737   4.503
    2738   4.323
    2739   4.205
    2740   4.357
    2741   4.487
    2742   4.542
    2743   4.549
    2744   4.438
    2745   4.121
    2746   4.955
    2747   4.485
    2748   4.286
    2749   4.673
    2750   4.476
    2751   4.633
    2752   4.402
    2753   4.311
    2754   4.683
    2755   4.037
    2756   4.411
    2757   4.472
    2758   4.463
    2759   4.343
    2760   4.430
    2761   4.105
    2762   4.430
    2763   4.433
    2764   4.265
    2765   4.070
    2766   3.994
    2767   4.448
    2768   4.212
    2769   4.361
    2770   4.462
    2771   4.329
    2772   4.172
    2773   4.109
    2774   4.134
    2775   4.518
    2776   4.295
    2777   4.366
    2778   4.337
    2779   4.465
    2780   4.224
    2781   4.471
    2782   4.329
    2783   4.555
    2784   4.372
    2785   4.150
    2786   4.153
    2787   4.537
    2788   4.677
    2789   4.200
    2790   4.849
    2791   4.335
    2792   4.399
    2793   4.472
    2794   4.321
    2795   4.383
    2796   4.628
    2797   4.376
    2798   4.640
    2799   4.143
    2800   4.476
    2801   4.351
    2802   4.195
    2803   4.400
    2804   4.477
    2805   4.588
    2806   4.277
    2807   4.239
    2808   4.620
    2809   4.316
    2810   4.536
    2811   4.521
    2812   4.440
    2813   4.231
    2814   4.450
    2815   4.434
    2816   4.255
    2817   4.424
    2818   4.332
    2819   4.429
    2820   4.412
    2821   4.639
    2822   4.163
    2823   4.480
    2824   4.358
    2825   4.510
    2826   4.660
    2827   4.469
    2828   4.458
    2829   4.529
    2830   4.307
    2831   4.047
    2832   4.433
    2833   4.315
    2834   4.420
    2835   4.133
    2836   4.313
    2837   4.336
    2838   4.566
    2839   4.252
    2840   4.202
    2841   4.280
    2842   4.173
    2843   4.514
    2844   4.188
    2845   4.161
    2846   4.387
    2847   4.510
    2848   4.422
    2849   4.304
    2850   4.409
    2851   4.553
    2852   4.152
    2853   4.322
    2854   4.720
    2855   4.394
    2856   4.518
    2857   4.457
    2858   4.273
    2859   4.346
    2860   4.357
    2861   4.424
    2862   4.331
    2863   4.745
    2864   4.483
    2865   4.404
    2866   4.459
    2867   4.317
    2868   4.363
    2869   4.248
    2870   4.562
    2871   4.679
    2872   4.457
    2873   4.532
    2874   4.088
    2875   4.599
    2876   4.638
    2877   4.550
    2878   4.606
    2879   4.449
    2880   4.548
    2881   4.390
    2882   4.664
    2883   4.681
    2884   4.516
    2885   4.354
    2886   4.173
    2887   4.641
    2888   4.750
    2889   4.125
    2890   4.497
    2891   4.332
    2892   4.436
    2893   4.268
    2894   4.351
    2895   4.628
    2896   4.126
    2897   4.167
    2898   4.997
    2899   4.544
    2900   4.499
    2901   4.231
    2902   4.766
    2903   4.278
    2904   4.511
    2905   4.406
    2906   4.498
    2907   4.356
    2908   4.380
    2909   4.442
    2910   4.184
    2911   4.254
    2912   4.584
    2913   4.751
    2914   4.489
    2915   4.292
    2916   4.200
    2917   4.203
    2918   4.215
    2919   4.391
    2920   4.396
    2921   4.235
    2922   3.985
    2923   4.567
    2924   4.391
    2925   4.413
    2926   4.550
    2927   4.471
    2928   4.038
    2929   4.178
    2930   4.575
    2931   4.333
    2932   4.608
    2933   3.627
    2934   4.299
    2935   4.294
    2936   4.637
    2937   4.633
    2938   4.229
    2939   4.467
    2940   4.705
    2941   4.327
    2942   4.745
    2943   4.482
    2944   4.707
    2945   4.502
    2946   4.553
    2947   4.704
    2948   4.330
    2949   4.272
    2950   4.149
    2951   4.583
    2952   4.284
    2953   4.049
    2954   4.703
    2955   4.398
    2956   4.399
    2957   4.549
    2958   4.576
    2959   4.223
    2960   4.361
    2961   4.657
    2962   4.457
    2963   4.790
    2964   4.036
    2965   4.384
    2966   4.265
    2967   4.476
    2968   4.813
    2969   4.383
    2970   4.465
    2971   4.491
    2972   4.414
    2973   4.342
    2974   4.321
    2975   4.822
    2976   4.452
    2977   3.871
    2978   4.433
    2979   4.330
    2980   4.557
    2981   4.450
    2982   4.689
    2983   4.543
    2984   4.444
    2985   3.992
    2986   4.610
    2987   4.723
    2988   4.511
    2989   4.817
    2990   4.298
    2991   4.482
    2992   4.743
    2993   4.298
    2994   4.480
    2995   4.743
    2996   4.580
    2997   4.296
    2998   4.313
    2999   4.631
    3000   4.536
    3001   4.743
    3002   4.572
    3003   4.875
    3004   4.853
    3005   4.395
    3006   4.479
    3007   4.901
    3008   4.709
    3009   4.431
    3010   4.890
    3011   4.331
    3012   4.362
    3013   4.616
    3014   4.322
    3015   4.239
    3016   4.677
    3017   4.337
    3018   4.617
    3019   4.628
    3020   4.356
    3021   4.584
    3022   4.414
    3023   4.680
    3024   4.494
    3025   4.349
    3026   4.309
    3027   4.221
    3028   4.439
    3029   4.173
    3030   4.609
    3031   4.177
    3032   4.154
    3033   4.374
    3034   4.418
    3035   4.336
    3036   3.818
    3037   4.131
    3038   4.679
    3039   4.548
    3040   4.384
    3041   4.539
    3042   4.694
    3043   4.313
    3044   4.091
    3045   4.351
    3046   4.230
    3047   4.502
    3048   4.528
    3049   4.703
    3050   4.490
    3051   4.816
    3052   4.567
    3053   4.581
    3054   4.259
    3055   4.592
    3056   4.366
    3057   4.365
    3058   4.407
    3059   4.432
    3060   4.343
    3061   4.702
    3062   4.204
    3063   4.619
    3064   4.388
    3065   4.303
    3066   4.388
    3067   4.263
    3068   4.264
    3069   4.518
    3070   4.138
    3071   4.104
    3072   4.405
    3073   4.169
    3074   4.465
    3075   4.297
    3076   4.289
    3077   4.488
    3078   4.573
    3079   4.356
    3080   4.440
    3081   4.305
    3082   4.401
    3083   4.467
    3084   4.857
    3085   4.455
    3086   4.390
    3087   4.403
    3088   4.236
    3089   4.282
    3090   4.455
    3091   4.093
    3092   4.570
    3093   4.518
    3094   4.707
    3095   4.855
    3096   4.652
    3097   4.314
    3098   4.354
    3099   4.425
    3100   4.523
    3101   4.729
    3102   4.400
    3103   4.804
    3104   4.235
    3105   4.304
    3106   4.249
    3107   4.586
    3108   4.236
    3109   4.210
    3110   4.335
    3111   4.248
    3112   4.424
    3113   4.453
    3114   4.170
    3115   4.678
    3116   4.045
    3117   4.256
    3118   3.902
    3119   4.496
    3120   4.448
    3121   4.652
    3122   4.506
    3123   4.653
    3124   4.516
    3125   4.805
    3126   4.484
    3127   4.210
    3128   4.568
    3129   4.228
    3130   4.259
    3131   4.388
    3132   4.417
    3133   4.614
    3134   4.509
    3135   4.408
    3136   4.414
    3137   4.575
    3138   4.447
    3139   4.296
    3140   3.720
    3141   4.354
    3142   3.838
    3143   4.184
    3144   3.994
    3145   4.713
    3146   4.033
    3147   4.370
    3148   4.606
    3149   4.428
    3150   4.260
    3151   4.495
    3152   4.336
    3153   4.606
    3154   4.602
    3155   4.474
    3156   4.466
    3157   4.079
    3158   4.602
    3159   4.567
    3160   4.419
    3161   4.512
    3162   4.495
    3163   4.481
    3164   4.456
    3165   4.645
    3166   4.581
    3167   4.437
    3168   4.589
    3169   4.674
    3170   4.719
    3171   4.442
    3172   4.501
    3173   4.147
    3174   4.127
    3175   4.214
    3176   5.053
    3177   4.506
    3178   4.432
    3179   4.603
    3180   4.904
    3181   4.519
    3182   4.548
    3183   4.428
    3184   4.729
    3185   4.563
    3186   4.571
    3187   4.549
    3188   4.464
    3189   4.546
    3190   4.493
    3191   4.692
    3192   4.171
    3193   4.532
    3194   4.205
    3195   4.650
    3196   4.550
    3197   4.287
    3198   4.572
    3199   4.340
    3200   4.723
    3201   4.486
    3202   4.789
    3203   4.535
    3204   4.573
    3205   4.465
    3206   4.552
    3207   4.454
    3208   4.710
    3209   4.673
    3210   4.778
    3211   4.288
    3212   4.534
    3213   4.427
    3214   4.662
    3215   4.544
    3216   4.536
    3217   4.346
    3218   4.520
    3219   4.722
    3220   4.466
    3221   4.636
    3222   4.530
    3223   4.671
    3224   4.533
    3225   4.768
    3226   4.910
    3227   4.536
    3228   4.729
    3229   4.670
    3230   4.564
    3231   4.306
    3232   4.458
    3233   4.421
    3234   4.395
    3235   4.543
    3236   4.444
    3237   4.370
    3238   4.390
    3239   4.523
    3240   4.644
    3241   4.598
    3242   4.672
    3243   4.597
    3244   4.596
    3245   4.541
    3246   4.518
    3247   4.523
    3248   4.347
    3249   4.581
    3250   4.558
    3251   4.532
    3252   4.756
    3253   4.388
    3254   4.519
    3255   4.646
    3256   4.474
    3257   4.281
    3258   4.552
    3259   4.497
    3260   4.469
    3261   4.295
    3262   4.567
    3263   4.633
    3264   4.595
    3265   4.370
    3266   4.520
    3267   4.305
    3268   4.382
    3269   4.324
    3270   4.548
    3271   4.329
    3272   4.666
    3273   4.456
    3274   4.465
    3275   4.427
    3276   4.491
    3277   4.759
    3278   4.466
    3279   4.751
    3280   4.583
    3281   4.368
    3282   4.675
    3283   4.550
    3284   4.837
    3285   4.277
    3286   4.546
    3287   4.501
    3288   4.484
    3289   4.385
    3290   4.578
    3291   4.739
    3292   4.587
    3293   4.544
    3294   4.540
    3295   4.581
    3296   4.245
    3297   4.611
    3298   4.366
    3299   4.496
    3300   4.687
    3301   4.680
    3302   4.478
    3303   4.529
    3304   4.466
    3305   4.356
    3306   4.434
    3307   4.075
    3308   4.300
    3309   4.394
    3310   4.604
    3311   4.451
    3312   4.615
    3313   4.681
    3314   4.616
    3315   4.474
    3316   4.659
    3317   4.327
    3318   4.553
    3319   4.162
    3320   4.471
    3321   4.743
    3322   4.532
    3323   4.527
    3324   4.344
    3325   4.511
    3326   4.536
    3327   4.501
    3328   4.387
    3329   4.657
    3330   4.379
    3331   4.391
    3332   4.616
    3333   4.537
    3334   4.583
    3335   4.577
    3336   4.445
    3337   4.901
    3338   4.490
    3339   4.674
    3340   4.631
    3341   4.278
    3342   4.679
    3343   4.719
    3344   4.579
    3345   4.503
    3346   4.507
    3347   4.439
    3348   4.415
    3349   4.665
    3350   4.412
    3351   4.686
    3352   4.809
    3353   4.491
    3354   4.685
    3355   4.506
    3356   4.545
    3357   4.602
    3358   4.693
    3359   4.608
    3360   4.636
    3361   4.553
    3362   4.549
    3363   4.546
    3364   4.655
    3365   4.101
    3366   4.253
    3367   4.408
    3368   4.582
    3369   4.622
    3370   4.659
    3371   4.519
    3372   4.673
    3373   4.624
    3374   4.713
    3375   4.613
    3376   4.479
    3377   4.606
    3378   4.620
    3379   4.570
    3380   4.205
    3381   4.545
    3382   4.473
    3383   4.444
    3384   4.544
    3385   4.279
    3386   4.591
    3387   4.398
    3388   4.199
    3389   4.533
    3390   4.554
    3391   4.364
    3392   4.781
    3393   4.288
    3394   4.477
    3395   4.492
    3396   4.852
    3397   4.572
    3398   4.459
    3399   4.515
    3400   4.470
    3401   4.554
    3402   4.536
    3403   4.468
    3404   4.543
    3405   4.299
    3406   4.397
    3407   4.620
    3408   4.434
    3409   4.580
    3410   4.437
    3411   4.521
    3412   4.699
    3413   4.296
    3414   4.621
    3415   4.525
    3416   4.786
    3417   4.557
    3418   4.587
    3419   4.456
    3420   4.423
    3421   4.451
    3422   4.712
    3423   4.647
    3424   4.517
    3425   4.747
    3426   4.752
    3427   4.488
    3428   4.463
    3429   4.520
    3430   4.549
    3431   4.757
    3432   4.592
    3433   4.428
    3434   4.670
    3435   4.287
    3436   4.581
    3437   4.655
    3438   4.354
    3439   4.674
    3440   4.445
    3441   4.607
    3442   4.510
    3443   4.697
    3444   4.350
    3445   4.620
    3446   4.552
    3447   4.338
    3448   4.432
    3449   4.474
    3450   4.389
    3451   4.672
    3452   4.613
    3453   4.253
    3454   4.619
    3455   4.629
    3456   4.659
    3457   4.590
    3458   4.562
    3459   4.476
    3460   4.642
    3461   4.508
    3462   4.388
    3463   4.324
    3464   4.450
    3465   4.682
    3466   4.768
    3467   4.455
    3468   4.524
    3469   4.651
    3470   4.700
    3471   4.842
    3472   4.570
    3473   4.421
    3474   4.513
    3475   4.470
    3476   4.608
    3477   4.499
    3478   4.661
    3479   4.585
    3480   4.399
    3481   4.432
    3482   4.468
    3483   4.487
    3484   4.484
    3485   4.598
    3486   4.537
    3487   4.621
    3488   4.497
    3489   4.749
    3490   4.456
    3491   4.433
    3492   4.684
    3493   4.777
    3494   4.399
    3495   4.354
    3496   4.539
    3497   4.466
    3498   4.456
    3499   4.411
    3500   4.502
    3501   4.482
    3502   4.428
    3503   4.524
    3504   4.452
    3505   4.617
    3506   4.687
    3507   4.380
    3508   4.417
    3509   4.727
    3510   4.663
    3511   4.566
    3512   4.443
    3513   4.544
    3514   4.699
    3515   4.842
    3516   4.592
    3517   4.096
    3518   4.618
    3519   4.842
    3520   4.690
    3521   4.554
    3522   4.618
    3523   4.457
    3524   4.652
    3525   4.273
    3526   4.426
    3527   4.374
    3528   4.309
    3529   4.877
    3530   4.558
    3531   4.155
    3532   4.167
    3533   4.440
    3534   4.452
    3535   4.369
    3536   4.560
    3537   4.586
    3538   4.493
    3539   4.431
    3540   4.751
    3541   4.315
    3542   4.431
    3543   4.881
    3544   4.663
    3545   4.561
    3546   4.391
    3547   4.586
    3548   4.571
    3549   4.385
    3550   4.307
    3551   4.573
    3552   4.628
    3553   4.643
    3554   4.464
    3555   4.527
    3556   4.362
    3557   4.542
    3558   4.532
    3559   4.579
    3560   4.570
    3561   4.630
    3562   4.419
    3563   4.311
    3564   4.715
    3565   4.564
    3566   4.637
    3567   4.473
    3568   4.460
    3569   4.682
    3570   4.697
    3571   4.771
    3572   4.374
    3573   4.651
    3574   4.673
    3575   4.501
    3576   4.420
    3577   4.557
    3578   4.732
    3579   4.332
    3580   4.561
    3581   4.341
    3582   4.469
    3583   4.275
    3584   4.415
    3585   4.571
    3586   4.212
    3587   4.320
    3588   4.479
    3589   4.460
    3590   4.650
    3591   4.548
    3592   4.532
    3593   4.202
    3594   4.405
    3595   4.440
    3596   4.609
    3597   4.722
    3598   4.625
    3599   4.811
    3600   4.329
    3601   4.311
    3602   4.388
    3603   4.340
    3604   4.541
    3605   4.421
    3606   4.405
    3607   4.262
    3608   3.789
    3609   4.467
    3610   4.372
    3611   4.443
    3612   4.468
    3613   4.516
    3614   4.532
    3615   4.275
    3616   4.311
    3617   4.242
    3618   4.669
    3619   4.388
    3620   4.519
    3621   4.343
    3622   4.416
    3623   4.049
    3624   4.473
    3625   4.389
    3626   4.496
    3627   4.518
    3628   4.315
    3629   4.157
    3630   4.325
    3631   4.430
    3632   4.201
    3633   4.318
    3634   4.605
    3635   3.708
    3636   4.358
    3637   4.677
    3638   4.400
    3639   4.611
    3640   4.349
    3641   4.501
    3642   4.432
    3643   4.336
    3644   4.539
    3645   4.365
    3646   4.516
    3647   4.263
    3648   4.518
    3649   4.491
    3650   4.281
    3651   4.651
    3652   4.612
    3653   4.187
    3654   4.584
    3655   4.475
    3656   4.527
    3657   4.394
    3658   4.351
    3659   4.571
    3660   4.565
    3661   4.203
    3662   4.299
    3663   4.339
    3664   4.413
    3665   4.413
    3666   4.747
    3667   4.535
    3668   4.741
    3669   4.600
    3670   4.720
    3671   4.625
    3672   4.868
    3673   4.551
    3674   4.309
    3675   4.289
    3676   4.558
    3677   4.731
    3678   4.782
    3679   4.438
    3680   4.445
    3681   4.343
    3682   4.206
    3683   4.507
    3684   4.365
    3685   4.606
    3686   4.657
    3687   4.686
    3688   4.840
    3689   4.908
    3690   4.661
    3691   4.411
    3692   4.582
    3693   4.493
    3694   4.468
    3695   4.474
    3696   4.504
    3697   4.366
    3698   4.447
    3699   4.542
    3700   4.830
    3701   4.391
    3702   4.576
    3703   4.610
    3704   4.579
    3705   3.879
    3706   4.676
    3707   4.726
    3708   4.673
    3709   4.515
    3710   4.290
    3711   4.840
    3712   4.711
    3713   4.469
    3714   4.268
    3715   4.578
    3716   4.396
    3717   4.551
    3718   4.882
    3719   4.919
    3720   4.595
    3721   4.675
    3722   4.170
    3723   4.733
    3724   4.508
    3725   4.598
    3726   4.470
    3727   4.700
    3728   4.364
    3729   4.765
    3730   4.735
    3731   4.806
    3732   4.604
    3733   4.466
    3734   4.592
    3735   4.530
    3736   4.163
    3737   4.589
    3738   4.315
    3739   4.257
    3740   4.555
    3741   4.386
    3742   4.624
    3743   4.747
    3744   4.500
    3745   4.809
    3746   4.211
    3747   4.466
    3748   4.412
    3749   4.604
    3750   4.291
    3751   4.383
    3752   4.490
    3753   4.441
    3754   4.436
    3755   4.348
    3756   4.567
    3757   4.489
    3758   4.439
    3759   4.422
    3760   4.557
    3761   4.418
    3762   4.022
    3763   4.561
    3764   4.495
    3765   4.342
    3766   4.416
    3767   4.255
    3768   4.475
    3769   4.325
    3770   4.598
    3771   4.281
    3772   4.364
    3773   4.212
    3774   4.244
    3775   4.270
    3776   4.655
    3777   4.522
    3778   4.641
    3779   4.483
    3780   4.121
    3781   4.510
    3782   4.405
    3783   4.419
    3784   4.229
    3785   4.208
    3786   4.165
    3787   4.386
    3788   4.061
    3789   4.597
    3790   4.115
    3791   3.937
    3792   4.425
    3793   4.262
    3794   4.429
    3795   4.314
    3796   4.618
    3797   4.495
    3798   4.603
    3799   4.122
    3800   4.272
    3801   3.959
    3802   3.849
    3803   4.240
    3804   4.369
    3805   4.066
    3806   4.358
    3807   4.078
    3808   3.799
    3809   4.076
    3810   3.846
    3811   4.156
    3812   4.488
    3813   4.621
    3814   4.025
    3815   4.423
    3816   6.206
    3817   4.282
    3818   4.224
    3819   3.814
    3820   4.192
    3821   3.525
    3822   4.206
    3823   4.390
    3824   4.498
    3825   4.060
    3826   4.652
    3827   4.557
    3828   4.485
    3829   3.746
    3830   4.416
    3831   4.081
    3832   3.811
    3833   4.044
    3834   3.977
    3835   4.220
    3836   4.189
    3837   3.923
    3838   4.383
    3839   3.750
    3840   4.140
    3841  10.185
    3842   6.714
    3843   6.235
    3844   7.345
    3845   8.088
    3846   5.895
    3847   8.354
    3848   7.069
    3849   4.466
    3850   6.642
    3851   9.698
    3852   9.978
    3853   6.946
    3854   7.990
    3855   5.927
    3856   9.664
    3857   6.604
    3858   5.896
    3859   9.354
    3860   6.543
    3861   8.549
    3862   5.849
    3863   8.221
    3864   7.794
    3865   6.834
    3866   7.072
    3867   9.512
    3868   7.964
    3869   8.765
    3870   9.547
    3871   8.941
    3872   8.505
    3873   5.922
    3874   7.121
    3875   8.826
    3876   5.502
    3877   8.406
    3878  10.008
    3879   8.390
    3880   8.660
    3881   7.608
    3882   5.281
    3883  10.261
    3884   9.523
    3885  10.022
    3886  11.124
    3887   6.095
    3888   8.648
    3889  11.560
    3890   3.638
    3891   6.670
    3892   7.472
    3893   5.573
    3894   9.660
    3895   6.927
    3896   8.050
    3897   9.131
    3898   4.084
    3899   9.575
    3900   5.328
    3901   7.927
    3902   7.376
    3903   5.939
    3904   7.400
    3905   7.969
    3906  11.241
    3907   5.739
    3908  10.200
    3909   7.860
    3910   8.901
    3911   5.917
    3912   6.853
    3913   6.528
    3914   9.520
    3915   9.219
    3916   7.969
    3917   7.368
    3918   6.258
    3919   3.767
    3920  10.935
    3921   6.572
    3922   9.593
    3923   8.401
    3924   7.998
    3925   9.575
    3926   7.878
    3927   8.388
    3928   7.256
    3929   3.960
    3930  10.152
    3931  10.351
    3932   6.137
    3933  10.407
    3934  10.158
    3935   7.323
    3936   7.689
    3937   6.814
    3938  10.618
    3939   5.418
    3940   6.168
    3941   6.909
    3942   8.700
    3943   8.795
    3944   8.405
    3945   7.243
    3946   5.844
    3947   9.602
    3948   9.246
    3949   9.944
    3950   9.541
    3951   5.890
    3952   8.712
    3953  10.164
    3954   8.277
    3955  10.514
    3956   7.664
    3957   9.098
    3958   9.538
    3959   4.191
    3960   8.032
    3961   9.537
    3962   5.356
    3963   9.997
    3964   5.494
    3965  10.230
    3966   6.400
    3967   7.447
    3968   6.243
    3969  10.237
    3970   8.865
    3971  10.490
    3972  11.199
    3973   8.557
    3974   8.429
    3975   6.273
    3976   6.501
    3977   9.485
    3978  10.444
    3979   7.911
    3980  10.330
    3981  11.461
    3982   9.392
    3983   6.762
    3984   9.308
    3985   6.412
    3986  10.001
    3987   8.029
    3988   8.870
    3989   5.843
    3990  11.097
    3991   9.461
    3992   5.417
    3993   6.160
    3994   5.178
    3995   5.887
    3996   9.333
    3997   7.706
    3998  11.125
    3999  10.138
    4000   7.646
    4001   9.283
    4002  10.067
    4003   9.877
    4004  10.795
    4005   6.454
    4006  11.751
    4007   6.723
    4008   7.315
    4009   7.739
    4010   8.312
    4011   7.593
    4012   6.149
    4013   8.066
    4014   4.725
    4015   7.987
    4016   7.168
    4017   9.375
    4018   6.865
    4019  10.167
    4020   6.162
    4021   3.935
    4022   3.819
    4023   7.892
    4024  10.316
    4025   9.195
    4026   6.773
    4027   9.257
    4028   7.871
    4029   9.361
    4030   4.624
    4031   4.121
    4032   3.851
    4033   5.966
    4034   7.431
    4035   6.509
    4036   7.567
    4037   6.268
    4038  10.353
    4039   3.890
    4040  10.390
    4041   8.019
    4042   7.699
    4043   7.368
    4044   7.632
    4045   9.142
    4046   9.877
    4047  10.418
    4048   4.542
    4049   6.221
    4050   8.740
    4051   8.990
    4052   9.404
    4053   9.333
    4054   8.218
    4055   8.235
    4056   6.324
    4057   8.486
    4058  11.435
    4059  10.558
    4060   7.339
    4061   8.166
    4062   6.637
    4063   9.961
    4064  10.352
    4065  10.865
    4066  10.075
    4067  10.318
    4068  11.540
    4069   6.605
    4070  10.760
    4071  10.961
    4072   7.724
    4073   6.293
    4074  10.122
    4075   6.895
    4076   8.898
    4077   8.949
    4078   8.722
    4079   9.444
    4080  10.194
    4081   7.539
    4082   8.174
    4083   9.416
    4084  11.150
    4085   8.233
    4086   8.133
    4087   9.346
    4088   7.737
    4089  11.091
    4090   8.643
    4091   6.699
    4092   7.835
    4093   5.572
    4094   7.667
    4095  10.485
    4096   6.622
    4097   8.622
    4098   7.450
    4099  10.321
    4100   5.224
    4101   4.080
    4102   4.397
    4103   4.037
    4104   4.145
    4105   4.145
    4106   3.733
    4107   4.078
    4108   3.827
    4109   3.995
    4110   9.140
    4111   8.892
    4112   8.731
    4113   9.116
    4114   8.309
    4115   9.156
    4116   8.226
    4117   9.937
    4118   9.530
    4119   9.178
    4120   9.036
    4121  11.464
    4122   7.699
    4123   3.683
    4124  11.670
    4125  11.689
    4126   7.415
    4127   9.492
    4128  13.709
    4129  10.606
    4130  10.179
    4131   9.716
    4132  11.156
    4133  13.856
    4134  10.834
    4135  14.055
    4136   9.245
    4137   9.653
    4138   9.132
    4139   7.710
    4140   9.939
    4141   8.584
    4142  11.268
    4143  11.623
    4144   6.728
    4145   6.198
    4146   8.938
    4147   7.050
    4148   9.737
    4149  12.406
    4150   8.105
    4151   4.357
    4152   4.435
    4153   4.300
    4154   6.106
    4155   5.987
    4156   7.813
    4157  10.904
    4158  12.160
    4159  10.289
    4160  10.012
    4161  13.298
    4162  10.560
    4163   9.497
    4164   6.712
    4165   7.441
    4166   4.508
    4167   6.477
    4168   3.484
    4169   6.122
    4170  11.777
    4171  12.022
    4172  10.181
    4173   6.608
    4174   9.806
    4175   8.572
    4176  10.789
    4177  11.872
    4178  11.129
    4179  11.060
    4180   9.569
    4181  10.116
    4182   8.966
    4183   8.194
    4184   7.967
    4185  10.270
    4186  11.832
    4187  10.236
    4188   8.420
    4189  11.595
    4190  10.847
    4191   7.474
    4192  10.536
    4193   9.058
    4194   3.635
    4195   3.897
    4196   3.664
    4197   4.227
    4198   9.528
    4199  10.588
    4200  10.766
    4201   5.794
    4202   6.666
    4203  12.419
    4204   9.759
    4205  10.420
    4206  11.127
    4207   7.138
    4208  10.440
    4209  10.998
    4210  10.849
    4211   8.332
    4212   9.709
    4213   8.230
    4214   9.699
    4215   8.893
    4216  11.797
    4217   9.452
    4218  10.183
    4219   9.872
    4220   9.935
    4221  10.036
    4222   8.873
    4223   9.106
    4224  12.188
    4225   9.719
    4226   9.110
    4227   7.790
    4228  10.215
    4229   9.238
    4230  10.981
    4231   9.733
    4232  10.500
    4233  11.039
    4234  10.342
    4235   9.159
    4236   9.515
    4237   9.941
    4238  11.944
    4239  13.584
    4240  11.424
    4241   9.871
    4242  13.332
    4243  10.514
    4244  12.809
    4245  14.982
    4246   9.714
    4247   9.220
    4248   8.334
    4249  10.870
    4250   9.271
    4251  10.808
    4252   8.038
    4253   7.013
    4254   9.838
    4255  12.496
    4256  11.630
    4257  11.268
    4258   9.031
    4259  10.162
    4260   8.875
    4261  11.192
    4262   8.657
    4263  12.275
    4264  11.260
    4265  11.296
    4266  11.428
    4267   8.095
    4268   8.101
    4269  10.552
    4270  13.627
    4271   8.953
    4272  13.155
    4273  11.082
    4274   8.072
    4275  11.570
    4276  10.971
    4277   8.240
    4278  12.421
    4279  12.031
    4280   8.091
    4281  10.307
    4282  11.489
    4283  11.328
    4284   8.313
    4285   9.295
    4286  10.961
    4287  13.622
    4288  10.898
    4289  10.645
    4290  11.657
    4291  11.648
    4292   8.926
    4293  10.210
    4294   9.332
    4295   9.291
    4296   9.917
    4297  10.200
    4298  10.691
    4299  10.058
    4300  11.671
    4301   9.103
    4302  10.247
    4303   9.711
    4304   6.294
    4305   9.649
    4306   8.552
    4307   9.736
    4308  10.261
    4309   9.870
    4310   9.049
    4311  10.182
    4312  10.454
    4313   9.894
    4314   8.524
    4315  10.071
    4316  10.235
    4317   9.838
    4318   9.708
    4319  10.759
    4320   8.055
    4321   9.382
    4322  11.617
    4323  10.004
    4324   8.486
    4325   5.959
    4326   9.438
    4327  10.685
    4328   9.855
    4329   8.014
    4330  10.996
    4331   8.130
    4332   7.437
    4333   8.723
    4334  11.140
    4335   9.271
    4336  10.041
    4337  10.941
    4338   8.319
    4339  11.561
    4340  11.034
    4341   9.330
    4342   9.279
    4343   8.878
    4344   9.570
    4345   9.326
    4346   8.473
    4347  10.627
    4348  10.880
    4349  12.241
    4350  11.002
    4351   9.909
    4352  10.332
    4353   9.047
    4354  11.446
    4355  11.637
    4356  10.900
    4357  12.338
    4358  11.624
    4359   9.525
    4360   9.544
    4361  10.598
    4362   7.640
    4363   7.141
    4364   9.390
    4365  11.135
    4366  10.184
    4367   9.602
    4368   8.654
    4369  10.565
    4370   7.764
    4371   8.082
    4372   5.683
    4373   9.771
    4374   6.218
    4375   8.656
    4376   9.018
    4377  10.696
    4378   8.818
    4379  10.064
    4380   8.213
    4381   8.894
    4382  10.967
    4383  10.596
    4384  10.185
    4385  10.410
    4386  10.908
    4387  11.724
    4388  10.634
    4389   8.941
    4390  11.017
    4391   9.064
    4392  10.738
    4393  11.924
    4394   9.466
    4395   9.691
    4396  10.265
    4397   9.144
    4398   9.083
    4399   8.314
    4400   8.942
    4401   7.766
    4402  11.023
    4403  12.289
    4404   7.401
    4405   8.808
    4406  11.374
    4407   9.858
    4408   9.697
    4409  10.330
    4410  10.705
    4411   8.900
    4412   9.840
    4413   9.279
    4414  10.022
    4415  10.001
    4416  10.824
    4417  10.394
    4418  10.172
    4419  10.828
    4420  10.635
    4421   9.865
    4422   7.328
    4423   8.711
    4424   6.179
    4425  10.171
    4426  10.395
    4427  10.099
    4428  10.065
    4429   8.598
    4430  10.754
    4431   8.889
    4432   9.604
    4433  12.357
    4434  10.980
    4435  10.847
    4436  10.711
    4437   9.458
    4438   9.603
    4439   9.787
    4440   9.722
    4441   9.169
    4442   6.387
    4443  10.276
    4444   8.449
    4445   8.963
    4446   7.545
    4447   9.058
    4448  10.643
    4449   8.165
    4450   6.266
    4451   9.392
    4452   7.840
    4453   9.013
    4454  10.237
    4455  10.178
    4456   9.689
    4457  10.723
    4458   8.899
    4459   7.835
    4460   5.325
    4461  10.153
    4462  11.388
    4463   9.937
    4464   9.576
    4465   9.805
    4466   9.017
    4467   9.257
    4468   9.674
    4469   9.420
    4470   6.889
    4471   9.900
    4472   9.916
    4473  10.114
    4474   9.539
    4475   8.012
    4476  12.182
    4477   9.158
    4478  10.792
    4479  10.272
    4480   9.530
    4481   9.024
    4482   9.678
    4483   9.550
    4484   7.398
    4485   8.629
    4486   8.173
    4487   7.027
    4488   9.217
    4489  11.098
    4490   8.471
    4491  11.636
    4492   8.528
    4493  10.645
    4494  11.878
    4495  11.021
    4496  11.307
    4497  11.667
    4498  10.534
    4499   8.822
    4500  11.062
    4501  11.032
    4502  10.334
    4503  10.869
    4504  10.647
    4505  11.036
    4506  10.466
    4507  11.407
    4508  11.664
    4509   9.411
    4510  12.206
    4511  10.271
    4512  11.007
    4513  11.363
    4514  12.335
    4515  11.447
    4516   9.170
    4517   7.128
    4518   9.257
    4519  10.926
    4520  11.429
    4521   9.034
    4522   8.073
    4523  11.952
    4524  12.717
    4525   9.242
    4526   9.291
    4527   8.991
    4528  11.317
    4529  10.174
    4530  11.098
    4531   7.861
    4532   9.938
    4533  11.365
    4534   9.789
    4535  12.379
    4536  11.155
    4537  11.126
    4538  10.173
    4539   9.476
    4540  10.034
    4541  10.037
    4542  10.176
    4543  11.210
    4544  11.190
    4545  10.737
    4546   9.488
    4547   8.086
    4548  10.145
    4549   9.286
    4550   9.521
    4551   9.995
    4552  10.686
    4553  11.108
    4554  11.310
    4555   8.339
    4556   6.278
    4557   8.874
    4558   8.981
    4559   9.640
    4560  11.237
    4561  11.241
    4562   6.904
    4563   8.061
    4564   9.592
    4565  10.613
    4566   9.364
    4567   9.925
    4568  10.042
    4569   9.267
    4570  10.147
    4571  10.760
    4572  10.143
    4573  10.389
    4574   8.716
    4575   6.763
    4576   6.605
    4577   9.736
    4578  10.235
    4579   9.389
    4580   8.935
    4581   7.504
    4582   9.070
    4583   8.588
    4584   7.934
    4585   6.670
    4586   9.092
    4587   6.617
    4588   9.091
    4589   6.649
    4590   8.127
    4591   7.377
    4592   6.104
    4593   8.179
    4594   7.259
    4595  10.618
    4596  12.299
    4597  12.735
    4598  12.436
    4599  10.375
    4600  10.096
    4601  10.783
    4602  10.248
    4603  11.321
    4604   9.425
    4605   8.192
    4606  11.690
    4607  11.520
    4608  13.646
    4609  14.782
    4610  10.310
    4611  12.380
    4612  13.615
    4613  11.410
    4614  13.667
    4615  12.565
    4616  14.316
    4617  13.133
    4618  12.818
    4619  13.232
    4620  13.341
    4621  14.877
    4622  13.074
    4623  14.186
    4624  14.634
    4625  10.879
    4626  10.463
    4627  15.088
    4628  13.572
    4629  11.835
    4630  12.111
    4631  10.845
    4632  13.393
    4633   9.897
    4634  13.993
    4635  12.712
    4636   7.912
    4637   8.339
    4638   9.612
    4639   9.774
    4640  12.393
    4641  13.625
    4642  11.862
    4643  11.449
    4644   9.793
    4645  10.127
    4646  12.343
    4647  10.049
    4648  13.449
    4649   9.777
    4650  11.802
    4651   8.782
    4652   5.566
    4653   9.636
    4654   8.518
    4655   7.213
    4656  10.015
    4657  10.598
    4658   9.325
    4659   7.217
    4660  10.108
    4661  10.130
    4662   6.370
    4663  11.047
    4664   9.098
    4665  11.936
    4666  11.735
    4667  11.120
    4668  11.777
    4669  11.889
    4670  11.890
    4671  11.001
    4672  11.696
    4673  10.928
    4674  12.224
    4675  11.438
    4676  10.105
    4677  13.861
    4678  12.059
    4679  12.059
    4680   7.947
    4681   6.435
    4682  11.276
    4683   3.655
    4684   6.630
    4685   5.838
    4686   6.006
    4687   3.680
    4688   3.767
    4689   6.172
    4690   6.627
    4691   4.282
    4692   4.289
    4693   4.518
    4694   6.378
    4695   4.352
    4696   3.948
    4697   4.451
    4698   4.085
    4699   3.915
    4700   5.074
    4701   5.567
    4702   3.706
    4703   5.940
    4704   4.541
    4705   4.307
    4706   6.362
    4707   4.431
    4708   4.023
    4709   3.995
    4710   3.310
    4711   3.961
    4712   3.823
    4713   4.442
    4714   6.258
    4715   3.947
    4716   3.974
    4717   4.356
    4718   4.025
    4719   3.961
    4720   4.142
    4721   7.069
    4722   4.168
    4723   3.821
    4724   7.171
    4725   6.992
    4726   4.259
    4727   3.947
    4728   3.750
    4729   4.066
    4730   3.822
    4731   4.021
    4732   5.834
    4733   5.412
    4734  10.369
    4735   8.250
    4736   4.070
    4737   6.424
    4738   3.478
    4739   7.089
    4740   5.267
    4741   6.428
    4742   5.958
    4743   3.783
    4744   4.540
    4745   3.724
    4746   4.099
    4747   7.525
    4748   6.991
    4749   3.697
    4750   5.046
    4751   5.820
    4752   4.433
    4753   4.736
    4754   4.075
    4755   4.035
    4756   4.807
    4757   6.000
    4758   6.521
    4759   4.301
    4760   6.876
    4761   6.864
    4762   6.086
    4763   8.320
    4764   9.543
    4765   8.360
    4766  10.679
    4767   9.645
    4768   8.102
    4769  10.658
    4770  10.780
    4771   7.154
    4772   8.251
    4773  12.801
    4774  11.073
    4775  11.813
    4776  10.480
    4777  10.091
    4778  10.759
    4779  13.234
    4780  10.472
    4781   7.816
    4782  11.905
    4783  10.935
    4784   9.285
    4785   7.480
    4786   3.986
    4787   6.811
    4788   6.140
    4789   6.390
    4790   5.397
    4791   5.356
    4792   4.797
    4793   4.173
    4794   9.681
    4795   9.092
    4796   6.658
    4797   4.578
    4798   7.802
    4799   8.968
    4800   9.166
    4801   6.301
    4802   5.970
    4803   3.660
    4804   6.551
    4805   6.040
    4806   6.371
    4807  10.577
    4808   7.307
    4809  12.357
    4810   8.274
    4811   9.048
    4812   9.611
    4813   9.897
    4814   8.749
    4815   6.901
    4816   9.096
    4817  10.189
    4818  10.289
    4819  10.488
    4820   9.325
    4821  10.300
    4822  10.656
    4823  10.166
    4824  10.969
    4825   9.013
    4826  10.773
    4827   8.441
    4828   8.101
    4829   9.735
    4830  10.338
    4831  11.950
    4832  10.265
    4833  10.352
    4834   8.538
    4835  10.871
    4836  11.355
    4837  11.532
    4838  10.023
    4839  10.321
    4840  10.414
    4841   9.445
    4842  10.409
    4843  11.157
    4844   9.125
    4845   7.938
    4846  11.110
    4847   5.763
    4848   9.795
    4849   7.997
    4850   4.522
    4851   4.376
    4852  12.100
    4853  10.852
    4854   9.104
    4855   8.583
    4856   9.498
    4857   3.805
    4858   3.430
    4859   7.310
    4860   9.214
    4861   9.642
    4862  10.950
    4863  10.574
    4864   4.011
    4865   8.952
    4866  11.990
    4867   6.323
    4868   6.231
    4869   8.209
    4870  11.979
    4871  10.984
    4872  12.237
    4873  10.164
    4874  10.421
    4875  10.534
    4876  10.645
    4877   9.208
    4878  11.071
    4879   7.770
    4880   9.086
    4881   8.320
    4882   7.554
    4883   9.669
    4884   9.116
    4885   9.877
    4886   8.238
    4887   9.955
    4888   8.277
    4889   6.611
    4890   8.200
    4891   8.840
    4892   5.940
    4893   4.514
    4894   4.304
    4895   5.919
    4896   3.556
    4897   3.905
    4898   3.522
    4899   6.397
    4900   6.242
    4901   7.193
    4902   7.623
    4903   7.173
    4904   5.892
    4905   3.829
    4906   4.100
    4907   4.296
    4908   5.997
    4909   6.241
    4910   6.622
    4911   8.036
    4912   4.182
    4913   4.128
    4914   6.508
    4915   5.727
    4916   5.960
    4917   5.536
    4918   4.529
    4919   4.660
    4920   3.842
    4921   4.095
    4922   3.782
    4923   3.732
    4924   4.370
    4925   4.054
    4926   4.093
    4927   4.000
    4928   4.263
    4929   3.954
    4930   5.017
    4931   6.013
    4932   4.449
    4933   3.786
    4934   6.077
    4935   7.325
    4936   9.004
    4937   9.273
    4938   8.401
    4939   8.288
    4940   8.252
    4941   5.538
    4942   9.840
    4943   7.485
    4944   9.178
    4945   8.450
    4946   8.753
    4947   9.880
    4948   8.843
    4949  10.351
    4950   8.386
    4951   8.724
    4952   8.044
    4953   9.794
    4954   8.530
    4955   8.658
    4956   8.183
    4957   7.982
    4958   8.165
    4959   6.227
    4960   5.993
    4961   8.986
    4962   4.828
    4963   6.549
    4964   9.793
    4965   6.706
    4966   9.520
    4967   9.256
    4968   9.599
    4969   8.194
    4970   9.793
    4971   9.914
    4972   8.412
    4973   5.767
    4974   7.802
    4975  10.808
    4976  12.236
    4977  10.004
    4978  10.504
    4979   7.071
    4980   8.652
    4981  11.595
    4982   8.588
    4983   9.528
    4984   9.020
    4985   7.101
    4986  10.067
    4987   6.460
    4988   8.554
    4989   8.957
    4990   8.058
    4991   5.732
    4992  10.167
    4993   9.950
    4994   8.718
    4995   8.042
    4996   7.851
    4997   4.425
    4998   7.141
    4999   5.185
    5000   6.123
    5001   4.075
    5002   4.056
    5003   6.770
    5004   7.692
    5005   7.749
    5006   9.236
    5007   9.083
    5008   9.183
    5009   5.409
    5010   6.975
    5011   8.699
    5012   9.410
    5013   7.146
    5014   8.814
    5015   7.732
    5016   6.744
    5017   6.320
    5018   7.719
    5019   9.026
    5020   6.555
    5021   6.290
    5022   8.188
    5023   9.602
    5024   9.454
    5025   6.888
    5026   8.688
    5027   9.023
    5028   8.812
    5029   6.540
    5030   4.743
    5031   5.434
    5032   6.022
    5033   5.330
    5034   8.239
    5035   5.565
    5036   5.350
    5037   4.225
    5038   8.436
    5039   5.087
    5040   5.230
    5041   7.828
    5042   6.828
    5043   4.154
    5044   8.166
    5045   7.903
    5046   8.285
    5047   9.370
    5048   6.385
    5049   6.193
    5050   6.672
    5051   7.794
    5052   6.943
    5053   7.635
    5054   6.683
    5055   8.642
    5056   6.775
    5057   7.725
    5058   7.868
    5059   6.155
    5060   7.112
    5061   4.374
    5062   7.723
    5063   6.880
    5064   8.864
    5065   4.228
    5066   6.164
    5067   9.867
    5068   8.281
    5069   6.590
    5070   8.639
    5071   6.463
    5072   5.264
    5073   7.527
    5074   4.243
    5075   6.071
    5076   7.999
    5077   8.135
    5078   8.709
    5079   8.297
    5080   6.544
    5081   5.234
    5082   8.039
    5083   4.549
    5084   4.281
    5085   4.251
    5086   3.555
    5087   4.350
    5088   7.159
    5089   5.729
    5090   5.587
    5091   6.053
    5092   7.958
    5093   6.639
    5094   9.281
    5095  10.002
    5096   8.763
    5097   9.397
    5098   6.306
    5099   6.437
    5100   7.789
    5101   8.030
    5102   4.463
    5103   8.143
    5104   7.351
    5105   9.143
    5106   7.389
    5107   6.953
    5108   8.905
    5109   8.328
    5110   7.828
    5111   6.991
    5112   7.302
    5113   8.201
    5114   8.197
    5115   7.992
    5116   8.918
    5117   8.818
    5118   7.355
    5119   9.443
    5120   8.779
    5121   6.099
    5122   8.354
    5123   8.378
    5124   8.512
    5125   8.707
    5126  10.163
    5127   8.033
    5128   8.310
    5129   7.907
    5130   8.185
    5131  10.296
    5132  11.739
    5133  11.784
    5134  10.567
    5135  10.751
    5136   8.540
    5137   9.938
    5138   7.449
    5139   6.544
    5140   7.279
    5141   7.184
    5142   5.936
    5143   8.731
    5144   9.532
    5145   7.042
    5146   6.889
    5147   6.823
    5148   6.828
    5149   7.331
    5150   6.977
    5151   7.772
    5152   8.814
    5153   7.964
    5154   8.464
    5155   8.535
    5156   7.359
    5157   9.800
    5158  11.840
    5159  11.180
    5160  10.836
    5161  11.370
    5162  11.321
    5163  10.965
    5164  11.463
    5165  10.995
    5166  10.819
    5167  10.192
    5168   7.735
    5169   8.875
    5170   8.339
    5171   8.025
    5172   9.569
    5173  10.200
    5174  10.999
    5175  10.948
    5176   8.413
    5177  10.813
    5178   5.983
    5179   9.394
    5180  10.410
    5181   8.377
    5182   7.250
    5183   9.213
    5184   7.423
    5185  11.337
    5186   6.001
    5187   6.823
    5188   8.689
    5189   6.315
    5190   9.315
    5191   9.179
    5192   6.909
    5193   9.357
    5194  10.115
    5195  10.509
    5196  11.429
    5197  10.435
    5198  10.069
    5199  12.473
    5200   8.291
    5201   9.783
    5202  11.531
    5203  11.360
    5204   8.471
    5205  10.315
    5206   8.824
    5207   9.686
    5208  10.007
    5209   9.409
    5210  11.954
    5211  11.355
    5212   8.729
    5213   8.471
    5214  11.535
    5215   9.117
    5216   7.290
    5217   7.473
    5218  10.976
    5219  11.489
    5220   8.377
    5221   7.859
    5222   8.727
    5223   7.143
    5224   3.839
    5225   9.817
    5226   8.777
    5227  11.515
    5228   8.450
    5229   7.905
    5230   9.290
    5231  10.362
    5232  10.445
    5233   9.623
    5234   9.582
    5235   9.559
    5236  10.541
    5237  10.372
    5238  11.048
    5239   9.278
    5240   8.561
    5241   9.776
    5242  11.261
    5243  10.633
    5244  10.650
    5245   8.988
    5246   9.445
    5247   8.148
    5248   9.665
    5249   9.317
    5250   9.100
    5251   9.754
    5252   9.862
    5253  12.249
    5254  11.708
    5255   8.841
    5256  10.364
    5257   9.939
    5258  11.700
    5259   9.920
    5260  10.406
    5261  10.456
    5262  10.649
    5263  10.110
    5264  10.944
    5265  11.232
    5266   8.993
    5267  11.846
    5268  10.217
    5269   8.306
    5270   9.082
    5271   9.465
    5272   8.478
    5273  10.120
    5274  11.591
    5275  10.570
    5276   8.315
    5277  10.073
    5278   8.682
    5279   9.917
    5280   9.529
    5281   9.511
    5282   9.506
    5283   9.657
    5284  11.515
    5285  10.039
    5286  10.196
    5287   8.960
    5288   9.050
    5289  10.896
    5290  10.327
    5291   9.951
    5292   9.191
    5293   9.136
    5294  10.249
    5295   9.562
    5296   7.269
    5297  10.195
    5298  10.762
    5299   9.193
    5300  10.350
    5301  10.019
    5302   9.567
    5303  10.901
    5304  10.216
    5305  11.656
    5306   9.679
    5307   9.799
    5308  10.657
    5309  10.059
    5310  11.368
    5311  11.398
    5312   9.372
    5313  10.596
    5314  11.743
    5315  10.527
    5316   9.669
    5317  11.653
    5318  12.251
    5319  10.304
    5320   9.677
    5321  10.756
    5322  10.659
    5323   9.189
    5324  10.080
    5325   9.187
    5326   8.948
    5327  10.656
    5328  11.073
    5329  10.690
    5330   8.699
    5331   9.965
    5332   8.253
    5333   9.268
    5334   7.744
    5335   8.836
    5336  11.069
    5337   8.593
    5338  10.060
    5339  11.447
    5340   9.296
    5341   9.310
    5342   9.711
    5343   8.684
    5344  10.711
    5345  10.477
    5346   9.184
    5347   9.594
    5348   8.979
    5349   8.636
    5350   8.321
    5351   9.451
    5352   9.606
    5353  10.594
    5354   8.404
    5355   8.065
    5356  11.601
    5357  10.730
    5358   8.920
    5359  10.732
    5360   9.871
    5361   9.650
    5362  10.242
    5363   8.116
    5364   9.263
    5365   7.938
    5366   8.404
    5367   7.361
    5368   9.732
    5369  10.595
    5370  11.622
    5371   8.849
    5372   9.632
    5373   9.457
    5374   8.153
    5375   8.005
    5376   8.441
    5377   9.058
    5378   9.956
    5379   9.481
    5380   8.991
    5381   9.032
    5382   9.152
    5383   9.013
    5384  10.290
    5385   8.063
    5386  10.608
    5387   8.253
    5388  10.694
    5389   9.340
    5390  11.203
    5391  11.237
    5392  10.022
    5393  11.193
    5394   8.084
    5395   9.328
    5396  11.523
    5397  10.664
    5398  10.027
    5399   8.231
    5400   8.508
    5401  11.375
    5402  10.243
    5403   8.444
    5404   8.746
    5405  11.084
    5406   9.823
    5407  10.233
    5408   9.047
    5409   8.918
    5410   9.896
    5411   8.996
    5412  11.472
    5413  11.358
    5414  10.877
    5415   9.579
    5416  11.419
    5417   9.979
    5418  10.746
