# Supplementary material for: Breakage of the oligomeric CaMKII hub by the regulatory segment of the kinase
Source: eLife. 2020 Sep 9;9:e57784. doi: 10.7554/eLife.57784 (PMC7538161; doi:10.7554/eLife.57784)
Supplement: Figure 5—source data 1. [file elife-57784-fig5-data1.zip › figure5_source_data/dodecamer_FH_backbone_dist_N416-L304.dat]

    1  24.879
    2  27.535
    3  24.636
    4  25.896
    5  24.910
    6  21.832
    7  21.394
    8  20.481
    9  22.535
   10  23.789
   11  26.257
   12  24.383
   13  23.881
   14  30.271
   15  25.080
   16  22.580
   17  21.272
   18  20.593
   19  22.839
   20  25.823
   21  23.356
   22  22.331
   23  20.682
   24  18.823
   25  19.594
   26  19.503
   27  21.334
   28  19.704
   29  20.333
   30  18.250
   31  18.523
   32  20.516
   33  22.672
   34  20.948
   35  21.518
   36  22.810
   37  22.908
   38  19.965
   39  19.566
   40  20.837
   41  22.036
   42  21.124
   43  22.719
   44  18.661
   45  17.580
   46  18.530
   47  18.370
   48  18.923
   49  18.425
   50  20.135
   51  19.780
   52  17.873
   53  21.264
   54  19.695
   55  23.760
   56  21.425
   57  15.917
   58  22.620
   59  23.961
   60  21.394
   61  18.069
   62  19.172
   63  22.768
   64  23.295
   65  20.729
   66  21.357
   67  20.208
   68  24.522
   69  19.035
   70  17.615
   71  23.071
   72  21.529
   73  21.838
   74  12.480
   75  16.699
   76  14.170
   77  16.786
   78  13.094
   79  26.040
   80  18.424
   81  15.617
   82  16.014
   83  15.198
   84  20.034
   85  17.587
   86  19.690
   87  19.145
   88  20.272
   89  18.071
   90  13.795
   91  15.046
   92  17.384
   93  17.831
   94  20.503
   95  18.551
   96  19.015
   97  18.265
   98  18.668
   99  17.875
  100  18.163
  101  16.568
  102  15.626
  103  16.875
  104  17.200
  105  16.320
  106  16.356
  107  15.445
  108  10.339
  109   8.610
  110   8.472
  111   5.854
  112  12.233
  113   9.858
  114  12.615
  115  10.216
  116  13.864
  117  12.713
  118  13.292
  119  12.319
  120  12.981
  121   9.201
  122  12.016
  123  13.288
  124  11.951
  125  14.403
  126  15.772
  127  13.823
  128  13.704
  129  13.208
  130  11.873
  131  13.661
  132  14.890
  133  15.010
  134  14.411
  135  13.474
  136  14.092
  137  11.676
  138  12.550
  139  14.516
  140  14.200
  141  14.316
  142  13.228
  143  13.071
  144  14.339
  145  15.376
  146  13.346
  147  13.482
  148  13.985
  149  12.931
  150  13.650
  151  13.029
  152  10.845
  153  14.387
  154  14.047
  155  14.121
  156  13.528
  157  14.133
  158  14.490
  159  13.238
  160  12.826
  161  13.571
  162  13.672
  163  12.177
  164  13.515
  165  14.438
  166  14.551
  167  12.805
  168  14.346
  169  12.478
  170  14.475
  171  16.607
  172  15.699
  173  11.617
  174  12.294
  175  11.270
  176  11.515
  177  14.083
  178  11.090
  179  11.615
  180   9.196
  181   8.997
  182   7.859
  183   8.256
  184   9.897
  185  14.592
  186  14.232
  187  14.303
  188  12.236
  189  13.052
  190  13.120
  191  14.878
  192  13.779
  193  12.808
  194  12.773
  195  12.875
  196  13.060
  197  11.381
  198  12.448
  199  11.952
  200  12.322
  201  12.037
  202  11.930
  203  12.795
  204  12.708
  205  12.238
  206  12.150
  207  12.965
  208  12.314
  209  12.117
  210  11.417
  211  12.557
  212  11.892
  213  11.623
  214  12.138
  215  12.198
  216  12.046
  217  11.908
  218  12.159
  219  12.406
  220  12.196
  221  12.414
  222  12.396
  223  12.397
  224  12.656
  225  11.184
  226  11.326
  227  12.369
  228  12.080
  229  12.276
  230  12.238
  231  12.239
  232  12.346
  233  12.458
  234  11.924
  235  12.030
  236  12.433
  237  12.475
  238  12.804
  239  12.684
  240  11.839
  241  11.437
  242  13.491
  243  13.609
  244  13.999
  245  14.246
  246  15.494
  247  13.662
  248  11.988
  249  11.900
  250  13.336
  251  11.786
  252  11.590
  253  11.890
  254  12.180
  255  13.315
  256  15.332
  257  13.068
  258  14.435
  259  15.199
  260  15.510
  261  16.264
  262  14.135
  263  15.434
  264  14.961
  265  13.614
  266  15.729
  267  14.705
  268  15.324
  269  15.587
  270  13.122
  271  14.910
  272  13.137
  273  15.456
  274  13.868
  275  13.148
  276  14.887
  277  13.766
  278  14.013
  279  14.104
  280  13.630
  281  13.470
  282  13.291
  283  14.942
  284  13.929
  285  14.496
  286  12.976
  287  13.752
  288  13.855
  289  13.475
  290  13.775
  291  13.965
  292  15.058
  293  14.081
  294  16.353
  295  15.890
  296  13.262
  297  14.321
  298  14.687
  299  14.140
  300  14.142
  301  14.387
  302  13.889
  303  14.208
  304  14.592
  305  13.874
  306  13.994
  307  13.972
  308  12.827
  309  14.028
  310  13.847
  311  14.360
  312  13.545
  313  13.743
  314  14.895
  315  14.473
  316  14.031
  317  12.102
  318  11.761
  319  12.896
  320  12.736
  321  13.265
  322  13.728
  323  13.069
  324  13.752
  325  13.425
  326  13.872
  327  13.872
  328  14.089
  329  12.949
  330  13.846
  331  14.599
  332  14.352
  333  13.525
  334  13.853
  335  15.511
  336  13.344
  337  13.554
  338  14.279
  339  14.899
  340  14.019
  341  14.324
  342  13.928
  343  14.524
  344  13.630
  345  14.431
  346  13.795
  347  14.223
  348  13.310
  349  13.848
  350  15.031
  351  13.394
  352  13.205
  353  12.630
  354  13.743
  355  12.060
  356  13.679
  357  11.923
  358  12.831
  359  13.137
  360  12.430
  361  14.450
  362  13.472
  363  13.620
  364  14.688
  365  12.870
  366  12.853
  367  13.652
  368  13.314
  369  15.043
  370  14.494
  371  13.905
  372  14.502
  373  13.826
  374  15.087
  375  13.980
  376  14.121
  377  12.443
  378  15.524
  379  13.966
  380  14.901
  381  14.075
  382  13.435
  383  13.330
  384  13.630
  385  12.291
  386  13.931
  387  13.968
  388  14.624
  389  14.769
  390  13.773
  391  14.117
  392  13.785
  393  13.356
  394  14.020
  395  13.916
  396  13.848
  397  14.306
  398  14.080
  399  13.500
  400  14.178
  401  14.832
  402  12.821
  403  13.452
  404  13.033
  405  13.975
  406  14.467
  407  15.104
  408  14.560
  409  14.185
  410  14.292
  411  14.682
  412  15.033
  413  14.051
  414  13.900
  415  16.258
  416  15.395
  417  15.422
  418  14.606
  419  14.676
  420  15.402
  421  15.465
  422  15.298
  423  14.400
  424  14.623
  425  14.843
  426  15.874
  427  15.399
  428  15.521
  429  15.776
  430  14.628
  431  14.869
  432  14.517
  433  14.201
  434  14.904
  435  13.812
  436  13.518
  437  14.684
  438  14.053
  439  14.359
  440  15.050
  441  13.374
  442  13.856
  443  13.021
  444  14.293
  445  15.567
  446  13.730
  447  13.087
  448  14.169
  449  14.985
  450  13.582
  451  14.007
  452  13.954
  453  14.181
  454  14.022
  455  14.996
  456  14.912
  457  14.053
  458  14.836
  459  13.032
  460  15.828
  461  15.734
  462  15.191
  463  14.583
  464  14.754
  465  13.444
  466  14.710
  467  14.932
  468  13.805
  469  13.478
  470  14.112
  471  13.940
  472  13.484
  473  14.666
  474  13.508
  475  14.176
  476  14.612
  477  14.942
  478  14.126
  479  14.411
  480  14.253
  481  13.063
  482  14.785
  483  13.776
  484  13.841
  485  16.042
  486  13.966
  487  13.959
  488  14.759
  489  13.798
  490  14.873
  491  14.568
  492  13.789
  493  13.987
  494  13.769
  495  13.625
  496  15.486
  497  13.034
  498  13.560
  499  13.822
  500  13.995
  501  13.875
  502  15.381
  503  14.278
  504  14.614
  505  14.208
  506  14.487
  507  14.053
  508  14.071
  509  13.582
  510  14.370
  511  13.199
  512  14.916
  513  12.855
  514  13.537
  515  14.293
  516  12.980
  517  14.112
  518  12.848
  519  13.611
  520  13.661
  521  14.327
  522  13.983
  523  13.722
  524  13.504
  525  12.885
  526  15.648
  527  14.876
  528  13.898
  529  13.834
  530  14.108
  531  14.295
  532  14.223
  533  13.568
  534  13.025
  535  14.324
  536  14.150
  537  14.304
  538  14.133
  539  13.310
  540  13.265
  541  15.264
  542  13.137
  543  14.346
  544  13.559
  545  13.554
  546  12.929
  547  13.254
  548  13.616
  549  13.548
  550  15.484
  551  14.511
  552  16.620
  553  15.840
  554  17.190
  555  17.147
  556  14.347
  557  13.334
  558  15.658
  559  15.799
  560  15.250
  561  16.307
  562  15.621
  563  14.834
  564  15.536
  565  14.916
  566  15.514
  567  14.838
  568  15.972
  569  14.735
  570  14.150
  571  15.295
  572  13.908
  573   9.638
  574  11.585
  575   9.877
  576  12.970
  577   9.916
  578   7.792
  579  10.291
  580   9.119
  581   9.739
  582  10.179
  583  10.097
  584  11.643
  585  10.427
  586  11.259
  587   9.121
  588  10.026
  589   9.962
  590  11.214
  591  10.925
  592  11.466
  593  14.005
  594  13.633
  595  15.646
  596  14.949
  597  16.435
  598  15.539
  599  13.860
  600  15.061
  601  11.654
  602  10.494
  603  12.218
  604  13.056
  605  13.213
  606  13.233
  607  12.121
  608  13.489
  609  14.183
  610  13.815
  611  10.805
  612  15.142
  613  11.601
  614  12.592
  615  11.434
  616  12.862
  617  10.434
  618  10.707
  619  13.291
  620  14.803
  621  14.863
  622  12.662
  623  13.972
  624  13.900
  625  12.130
  626  12.441
  627  14.281
  628  13.756
  629  13.922
  630  14.213
  631  15.031
  632  14.694
  633  13.365
  634  14.009
  635  11.833
  636  12.646
  637  13.563
  638  13.248
  639  13.298
  640  13.271
  641  15.465
  642  12.057
  643  11.575
  644  14.916
  645  14.624
  646  10.922
  647  12.304
  648  13.225
  649  11.490
  650  13.438
  651  13.269
  652  12.427
  653  12.341
  654  12.494
  655  14.063
  656  13.277
  657  13.179
  658  11.707
  659  14.977
  660  13.854
  661  13.518
  662  12.426
  663  13.050
  664  13.989
  665  13.770
  666  13.872
  667  14.097
  668  13.152
  669  14.364
  670  14.182
  671   9.841
  672  12.683
  673  12.365
  674  12.867
  675  12.682
  676  15.014
  677  13.111
  678  13.390
  679  11.527
  680  12.255
  681  13.191
  682  13.615
  683  12.008
  684  11.185
  685  11.249
  686  12.402
  687  11.487
  688  11.839
  689   9.963
  690  11.535
  691  10.937
  692  10.835
  693  11.669
  694  11.132
  695  10.552
  696  11.677
  697  10.094
  698  12.309
  699  10.916
  700  11.447
  701  11.502
  702  10.314
  703  12.864
  704  10.619
  705  10.222
  706   9.511
  707  10.334
  708  10.010
  709  10.685
  710   9.526
  711  10.172
  712  10.564
  713  11.958
  714  11.460
  715  11.737
  716  10.774
  717  11.492
  718  12.602
  719  10.348
  720  11.274
  721  10.799
  722  11.141
  723  11.149
  724  10.782
  725  11.640
  726  12.369
  727  11.687
  728  11.073
  729  10.344
  730  10.675
  731  12.949
  732  10.242
  733  10.090
  734  10.520
  735  10.833
  736  11.386
  737  10.507
  738  10.327
  739  14.573
  740  11.402
  741  10.981
  742  11.189
  743  10.699
  744  10.499
  745  12.064
  746  10.323
  747  10.844
  748   9.946
  749  10.729
  750  10.620
  751  11.993
  752   9.988
  753  11.441
  754  11.724
  755  11.725
  756  11.491
  757  11.503
  758  12.172
  759  12.383
  760  13.222
  761  12.785
  762  13.709
  763  13.526
  764  15.228
  765  13.914
  766  11.447
  767  11.072
  768  10.461
  769  10.352
  770  10.900
  771  10.031
  772   9.343
  773  13.352
  774  13.630
  775  12.633
  776  15.666
  777  12.466
  778  13.265
  779  12.245
  780  11.098
  781  10.618
  782  11.189
  783  11.158
  784  12.261
  785   9.965
  786  16.060
  787  11.289
  788  10.611
  789  10.462
  790   9.680
  791  12.752
  792  11.087
  793  12.743
  794  12.183
  795  11.607
  796  12.867
  797  11.169
  798  11.303
  799  11.758
  800  11.931
  801  11.173
  802  10.229
  803  11.401
  804  11.342
  805  12.075
  806  11.954
  807  10.932
  808  11.283
  809  10.827
  810  11.805
  811  11.299
  812  11.490
  813  11.944
  814  11.625
  815  11.177
  816  12.436
  817  11.690
  818  12.571
  819  11.942
  820  12.197
  821  11.582
  822  11.516
  823  10.512
  824  11.377
  825  11.525
  826  11.806
  827  13.479
  828  17.009
  829  14.857
  830   9.639
  831  10.610
  832   9.528
  833  10.408
  834  10.438
  835  12.248
  836  12.297
  837   9.860
  838   8.425
  839  10.207
  840   9.096
  841   9.551
  842   8.257
  843   7.899
  844   8.954
  845   9.773
  846  12.077
  847   8.366
  848  10.875
  849  10.545
  850  11.898
  851  14.607
  852  11.780
  853  12.391
  854  10.587
  855   9.788
  856  11.187
  857  10.346
  858  11.111
  859  11.500
  860  12.138
  861   9.512
  862  14.468
  863  13.633
  864  12.714
  865   9.680
  866  10.618
  867   9.750
  868  11.215
  869  13.540
  870  11.750
  871  11.525
  872  11.539
  873  13.509
  874  10.626
  875   9.611
  876  11.177
  877  10.142
  878   9.597
  879  11.521
  880  13.549
  881  12.703
  882  12.178
  883  12.763
  884  11.350
  885  10.914
  886  11.281
  887  10.005
  888  11.439
  889  12.083
  890  10.711
  891   9.883
  892  10.217
  893  10.635
  894  11.249
  895  10.335
  896  10.221
  897  11.068
  898  11.833
  899  10.620
  900  11.227
  901  10.553
  902  10.590
  903   9.810
  904  10.475
  905  11.228
  906   9.782
  907  11.478
  908  11.740
  909  12.956
  910  12.603
  911  13.876
  912  13.333
  913  12.734
  914  12.821
  915  12.330
  916  12.639
  917  12.192
  918  12.677
  919  13.439
  920  12.443
  921  13.092
  922  13.057
  923  13.749
  924  13.362
  925  12.796
  926  13.038
  927  12.419
  928  13.866
  929  13.026
  930  11.353
  931  11.480
  932  12.612
  933  11.164
  934  14.919
  935  13.091
  936  12.058
  937  14.784
  938  13.523
  939  13.639
  940  13.202
  941  13.185
  942  12.010
  943  12.036
  944  10.286
  945  12.268
  946  11.043
  947  12.887
  948  12.830
  949   9.272
  950  11.157
  951   9.801
  952  12.579
  953  11.888
  954  12.913
  955  10.614
  956  10.863
  957  11.179
  958  10.378
  959  11.855
  960  12.146
  961  13.461
  962  12.196
  963   9.576
  964   9.823
  965  10.465
  966  11.387
  967  12.706
  968  10.988
  969  10.888
  970  10.882
  971   9.085
  972  10.401
  973  10.916
  974   9.801
  975  11.203
  976  10.993
  977  10.441
  978  10.654
  979  11.512
  980  12.402
  981  12.014
  982  11.954
  983  12.934
  984  11.891
  985  12.884
  986  13.467
  987  12.930
  988  11.995
  989  12.405
  990  12.715
  991  11.375
  992  12.419
  993  10.736
  994  11.618
  995  11.719
  996  13.369
  997  13.635
  998  16.627
  999  14.779
 1000  15.558
 1001  14.544
 1002  14.812
 1003  14.107
 1004  14.028
 1005  14.344
 1006  12.254
 1007  13.184
 1008  14.425
 1009  13.245
 1010  13.887
 1011  14.858
 1012  13.803
 1013  15.013
 1014  13.564
 1015  13.313
 1016  13.570
 1017  14.295
 1018  15.210
 1019  12.584
 1020  14.460
 1021  14.240
 1022  16.454
 1023  13.670
 1024  14.185
 1025  13.006
 1026  13.088
 1027  11.971
 1028  13.837
 1029  14.751
 1030  14.153
 1031  13.614
 1032  14.265
 1033  14.728
 1034  12.235
 1035  13.880
 1036  13.429
 1037  13.820
 1038  14.079
 1039  15.716
 1040  13.806
 1041  13.846
 1042  10.838
 1043  11.853
 1044  13.468
 1045  13.503
 1046  12.887
 1047  13.328
 1048  14.635
 1049  13.943
 1050  14.894
 1051  12.614
 1052  13.846
 1053  12.498
 1054  14.095
 1055  11.820
 1056  13.507
 1057  15.265
 1058  14.310
 1059  14.331
 1060   9.985
 1061  10.067
 1062   9.801
 1063  10.174
 1064  10.507
 1065  10.803
 1066   8.641
 1067  11.050
 1068   9.829
 1069  10.679
 1070  10.627
 1071   9.540
 1072  10.817
 1073  10.072
 1074   9.821
 1075  11.052
 1076  10.754
 1077   9.670
 1078  10.585
 1079  10.243
 1080  11.227
 1081  10.382
 1082   9.188
 1083  10.741
 1084  10.507
 1085   9.280
 1086  10.437
 1087  10.558
 1088   9.801
 1089  10.178
 1090  11.947
 1091   9.963
 1092  10.858
 1093  11.202
 1094  11.571
 1095  12.088
 1096   9.882
 1097  10.512
 1098  10.647
 1099   9.602
 1100  10.573
 1101   9.872
 1102  11.592
 1103  12.324
 1104  10.224
 1105  10.065
 1106   9.343
 1107  10.893
 1108  10.471
 1109   9.260
 1110  12.724
 1111   9.570
 1112   9.733
 1113   9.131
 1114   9.354
 1115   9.375
 1116   9.254
 1117   8.982
 1118  10.567
 1119   9.209
 1120   9.478
 1121  10.456
 1122  11.003
 1123  11.240
 1124   9.483
 1125   9.728
 1126  11.335
 1127   8.328
 1128  10.630
 1129  10.685
 1130   9.054
 1131  10.225
 1132   9.837
 1133   9.610
 1134  10.265
 1135   9.741
 1136   8.715
 1137  10.555
 1138   9.920
 1139  11.077
 1140  10.285
 1141  10.203
 1142   9.768
 1143  10.486
 1144  11.206
 1145  13.253
 1146  11.217
 1147  13.161
 1148  12.685
 1149  12.491
 1150  11.257
 1151  12.600
 1152   7.874
 1153   7.818
 1154   9.603
 1155   9.167
 1156   9.565
 1157   9.718
 1158  11.471
 1159  11.276
 1160  10.955
 1161  11.539
 1162  18.714
 1163  19.321
 1164  19.297
 1165  16.918
 1166  15.889
 1167  19.128
 1168  17.049
 1169  11.541
 1170  10.359
 1171  11.041
 1172  13.038
 1173  11.778
 1174  10.363
 1175  10.780
 1176  10.421
 1177   8.522
 1178  11.997
 1179  10.809
 1180  11.137
 1181  10.806
 1182  11.356
 1183  10.039
 1184  11.811
 1185   9.328
 1186  10.931
 1187  10.997
 1188   9.255
 1189  10.022
 1190  10.268
 1191  10.509
 1192  10.652
 1193  11.199
 1194  13.310
 1195  11.532
 1196   9.844
 1197  11.238
 1198  12.301
 1199  12.935
 1200  10.231
 1201  16.538
 1202  14.250
 1203  13.807
 1204  17.129
 1205  14.142
 1206  15.869
 1207  14.076
 1208  16.598
 1209  11.553
 1210  11.842
 1211  13.943
 1212  13.328
 1213  14.504
 1214  14.772
 1215  13.266
 1216  13.150
 1217  11.383
 1218  11.974
 1219  12.356
 1220  12.363
 1221   8.711
 1222  11.999
 1223  12.246
 1224  13.928
 1225  15.526
 1226   5.561
 1227   3.140
 1228   2.920
 1229   3.194
 1230   3.062
 1231   3.037
 1232   3.085
 1233   2.957
 1234   3.556
 1235   3.475
 1236   2.890
 1237   3.065
 1238   2.811
 1239   2.989
 1240   2.973
 1241   2.960
 1242   2.734
 1243   2.990
 1244   2.616
 1245   3.069
 1246   2.827
 1247   2.760
 1248   2.809
 1249   2.837
 1250   2.842
 1251   2.910
 1252   3.063
 1253   2.899
 1254   2.797
 1255   2.776
 1256   3.037
 1257   3.180
 1258   2.884
 1259   3.101
 1260   3.054
 1261   3.040
 1262   2.892
 1263   3.154
 1264   2.831
 1265   3.058
 1266   2.756
 1267   2.823
 1268   2.956
 1269   2.846
 1270   3.232
 1271   2.717
 1272   2.918
 1273   2.734
 1274   3.189
 1275   2.977
 1276   2.813
 1277   3.654
 1278   2.707
 1279   3.098
 1280   3.106
 1281   2.965
 1282   2.835
 1283   3.024
 1284   2.968
 1285   2.764
 1286   2.963
 1287   2.922
 1288   3.161
 1289   3.217
 1290   2.632
 1291   2.964
 1292   2.907
 1293   2.851
 1294   3.070
 1295   4.304
 1296   2.705
 1297   3.226
 1298   2.837
 1299   2.863
 1300   2.670
 1301   2.645
 1302   2.723
 1303   2.725
 1304   2.796
 1305   3.122
 1306   2.852
 1307   2.778
 1308   2.807
 1309   3.242
 1310   2.753
 1311   2.942
 1312   2.869
 1313   2.665
 1314   3.057
 1315   3.026
 1316   2.656
 1317   3.087
 1318   2.886
 1319   2.973
 1320   2.886
 1321   3.124
 1322   2.895
 1323   3.076
 1324   2.944
 1325   2.941
 1326   2.914
 1327   3.044
 1328   3.004
 1329   2.974
 1330   2.806
 1331   3.157
 1332   2.848
 1333   3.011
 1334   3.029
 1335   2.923
 1336   3.537
 1337   2.858
 1338   3.347
 1339   2.641
 1340   2.902
 1341   3.166
 1342   2.998
 1343   3.045
 1344   3.006
 1345   2.873
 1346   2.907
 1347   2.786
 1348   2.833
 1349   2.877
 1350   3.232
 1351   2.952
 1352   3.011
 1353   2.890
 1354   2.981
 1355   2.870
 1356   3.179
 1357   2.754
 1358   2.747
 1359   3.146
 1360   2.923
 1361   3.062
 1362   2.967
 1363   2.843
 1364   2.895
 1365   3.100
 1366   3.010
 1367   3.017
 1368   2.789
 1369   2.784
 1370   2.821
 1371   2.854
 1372   2.857
 1373   2.809
 1374   2.927
 1375   2.856
 1376   2.874
 1377   3.087
 1378   2.763
 1379   2.943
 1380   2.803
 1381   3.300
 1382   2.896
 1383   3.066
 1384   2.761
 1385   3.282
 1386   2.840
 1387   3.018
 1388   3.135
 1389   2.930
 1390   2.902
 1391   2.954
 1392   3.248
 1393   2.964
 1394   3.097
 1395   2.693
 1396   2.670
 1397   2.695
 1398   2.667
 1399   2.882
 1400   2.684
 1401   2.808
 1402   2.694
 1403   2.948
 1404   2.729
 1405   3.246
 1406   2.971
 1407   2.875
 1408   2.844
 1409   3.045
 1410   2.778
 1411   2.739
 1412   3.197
 1413   2.873
 1414   2.669
 1415   2.766
 1416   2.956
 1417   2.716
 1418   2.885
 1419   3.004
 1420   2.857
 1421   2.717
 1422   2.743
 1423   2.882
 1424   3.054
 1425   3.102
 1426   2.868
 1427   2.802
 1428   2.711
 1429   2.837
 1430   3.119
 1431   3.254
 1432   2.732
 1433   2.848
 1434   2.888
 1435   3.072
 1436   2.753
 1437   2.983
 1438   2.936
 1439   3.112
 1440   2.747
 1441   2.835
 1442   2.825
 1443   2.978
 1444   2.732
 1445   2.751
 1446   2.671
 1447   2.688
 1448   2.811
 1449   2.829
 1450   2.769
 1451   2.703
 1452   2.770
 1453   2.842
 1454   2.739
 1455   2.818
 1456   2.964
 1457   2.611
 1458   2.909
 1459   2.800
 1460   2.978
 1461   2.692
 1462   3.127
 1463   2.730
 1464   2.862
 1465   3.190
 1466   2.912
 1467   2.647
 1468   3.018
 1469   2.767
 1470   2.719
 1471   2.873
 1472   2.879
 1473   2.911
 1474   2.700
 1475   2.769
 1476   2.812
 1477   2.657
 1478   2.699
 1479   2.954
 1480   2.761
 1481   2.719
 1482   2.912
 1483   2.781
 1484   2.872
 1485   2.812
 1486   2.653
 1487   2.852
 1488   2.983
 1489   2.973
 1490   2.780
 1491   2.757
 1492   2.993
 1493   2.906
 1494   2.745
 1495   3.211
 1496   2.959
 1497   2.877
 1498   2.970
 1499   2.693
 1500   3.083
 1501   2.991
 1502   2.864
 1503   2.684
 1504   2.879
 1505   2.924
 1506   2.888
 1507   2.920
 1508   2.817
 1509   2.768
 1510   2.732
 1511   2.967
 1512   2.817
 1513   2.653
 1514   2.750
 1515   3.018
 1516   2.732
 1517   2.673
 1518   2.711
 1519   2.649
 1520   2.832
 1521   2.838
 1522   2.866
 1523   2.893
 1524   2.942
 1525   2.900
 1526   2.882
 1527   2.780
 1528   2.949
 1529   2.885
 1530   2.781
 1531   3.274
 1532   2.798
 1533   2.926
 1534   2.827
 1535   2.954
 1536   2.763
 1537   2.839
 1538   2.942
 1539   2.902
 1540   2.773
 1541   2.774
 1542   2.829
 1543   2.743
 1544   2.960
 1545   2.668
 1546   2.754
 1547   2.842
 1548   2.806
 1549   2.944
 1550   2.940
 1551   2.831
 1552   2.818
 1553   2.847
 1554   2.880
 1555   2.688
 1556   2.766
 1557   2.966
 1558   2.950
 1559   2.896
 1560   3.070
 1561   2.830
 1562   2.869
 1563   2.936
 1564   2.590
 1565   3.046
 1566   2.842
 1567   2.996
 1568   2.839
 1569   2.764
 1570   2.829
 1571   3.010
 1572   2.725
 1573   2.828
 1574   2.797
 1575   2.816
 1576   2.742
 1577   2.807
 1578   2.922
 1579   2.842
 1580   2.866
 1581   2.997
 1582   3.055
 1583   2.879
 1584   2.782
 1585   2.602
 1586   2.686
 1587   3.069
 1588   3.106
 1589   2.810
 1590   2.891
 1591   2.833
 1592   2.958
 1593   2.831
 1594   2.892
 1595   2.823
 1596   2.961
 1597   2.718
 1598   3.102
 1599   2.922
 1600   2.790
 1601   3.115
 1602   3.044
 1603   2.810
 1604   2.744
 1605   3.019
 1606   3.049
 1607   2.994
 1608   2.861
 1609   2.866
 1610   3.002
 1611   2.814
 1612   2.809
 1613   2.903
 1614   2.861
 1615   3.064
 1616   2.686
 1617   2.920
 1618   2.886
 1619   2.775
 1620   2.738
 1621   2.934
 1622   2.959
 1623   2.991
 1624   2.761
 1625   2.867
 1626   3.048
 1627   2.829
 1628   2.823
 1629   2.674
 1630   2.964
 1631   3.002
 1632   2.899
 1633   2.931
 1634   2.880
 1635   2.995
 1636   2.844
 1637   2.663
 1638   2.968
 1639   2.839
 1640   2.919
 1641   2.779
 1642   2.875
 1643   2.767
 1644   2.835
 1645   2.636
 1646   2.884
 1647   2.808
 1648   2.845
 1649   2.876
 1650   2.703
 1651   2.703
 1652   2.754
 1653   2.827
 1654   2.690
 1655   2.883
 1656   2.715
 1657   2.774
 1658   2.699
 1659   2.928
 1660   3.038
 1661   2.983
 1662   2.992
 1663   2.790
 1664   2.818
 1665   2.863
 1666   2.911
 1667   2.978
 1668   2.897
 1669   2.825
 1670   3.262
 1671   2.842
 1672   2.883
 1673   3.080
 1674   2.841
 1675   2.803
 1676   3.003
 1677   2.981
 1678   2.862
 1679   2.875
 1680   2.962
 1681   3.078
 1682   3.142
 1683   2.787
 1684   2.835
 1685   2.880
 1686   2.937
 1687   2.895
 1688   2.714
 1689   3.043
 1690   2.983
 1691   2.804
 1692   2.765
 1693   2.809
 1694   2.931
 1695   3.206
 1696   3.022
 1697   2.874
 1698   2.917
 1699   2.841
 1700   2.987
 1701   2.836
 1702   2.773
 1703   2.945
 1704   2.897
 1705   2.897
 1706   2.842
 1707   2.852
 1708   2.787
 1709   2.671
 1710   2.706
 1711   2.862
 1712   2.741
 1713   2.813
 1714   2.925
 1715   2.875
 1716   2.715
 1717   2.863
 1718   2.786
 1719   2.839
 1720   2.788
 1721   3.026
 1722   2.763
 1723   2.976
 1724   2.694
 1725   3.374
 1726   2.861
 1727   4.177
 1728   2.833
 1729   3.096
 1730   3.062
 1731   2.992
 1732   2.722
 1733   2.702
 1734   2.780
 1735   2.895
 1736   2.817
 1737   3.165
 1738   3.040
 1739   2.696
 1740   3.160
 1741   3.386
 1742   2.786
 1743   2.988
 1744   2.950
 1745   3.188
 1746   3.015
 1747   2.763
 1748   2.822
 1749   2.912
 1750   2.739
 1751   2.905
 1752   2.890
 1753   2.808
 1754   2.816
 1755   2.979
 1756   3.013
 1757   2.780
 1758   3.208
 1759   2.790
 1760   2.921
 1761   3.024
 1762   3.397
 1763   2.846
 1764   3.428
 1765   2.976
 1766   2.915
 1767   3.443
 1768   2.958
 1769   2.874
 1770   2.965
 1771   2.946
 1772   2.971
 1773   3.348
 1774   2.701
 1775   2.829
 1776   2.837
 1777   4.618
 1778   2.792
 1779   3.741
 1780   5.126
 1781   2.765
 1782   3.277
 1783   2.769
 1784   3.171
 1785   3.758
 1786   2.828
 1787   2.747
 1788   2.806
 1789   2.925
 1790   2.959
 1791   2.935
 1792   3.118
 1793   3.002
 1794   3.022
 1795   3.285
 1796   2.996
 1797   3.067
 1798   3.552
 1799   2.938
 1800   2.780
 1801   2.681
 1802   2.730
 1803   3.221
 1804   3.064
 1805   3.033
 1806   3.049
 1807   2.953
 1808   2.881
 1809   3.614
 1810   2.798
 1811   3.119
 1812   2.939
 1813   2.766
 1814   3.015
 1815   2.942
 1816   2.873
 1817   3.126
 1818   2.868
 1819   2.832
 1820   2.927
 1821   2.779
 1822   2.968
 1823   2.996
 1824   3.346
 1825   2.816
 1826   2.798
 1827   3.089
 1828   3.287
 1829   2.948
 1830   2.989
 1831   3.093
 1832   3.081
 1833   2.931
 1834   3.217
 1835   3.165
 1836   3.158
 1837   2.934
 1838   2.827
 1839   2.923
 1840   3.315
 1841   3.074
 1842   2.925
 1843   2.853
 1844   2.805
 1845   3.006
 1846   3.121
 1847   2.895
 1848   3.281
 1849   3.011
 1850   2.804
 1851   2.995
 1852   3.201
 1853   2.801
 1854   2.832
 1855   3.277
 1856   3.028
 1857   2.925
 1858   3.112
 1859   3.018
 1860   3.113
 1861   2.809
 1862   2.781
 1863   2.765
 1864   2.801
 1865   3.011
 1866   3.252
 1867   3.382
 1868   3.269
 1869   3.157
 1870   2.971
 1871   2.770
 1872   3.102
 1873   3.265
 1874   2.925
 1875   3.018
 1876   2.958
 1877   2.874
 1878   2.988
 1879   2.955
 1880   2.827
 1881   3.147
 1882   3.004
 1883   2.832
 1884   2.658
 1885   3.025
 1886   2.751
 1887   3.097
 1888   2.922
 1889   3.117
 1890   2.915
 1891   2.769
 1892   3.213
 1893   3.105
 1894   2.898
 1895   2.863
 1896   2.839
 1897   2.670
 1898   3.194
 1899   2.993
 1900   2.898
 1901   2.929
 1902   3.243
 1903   2.752
 1904   3.165
 1905   2.929
 1906   3.097
 1907   2.946
 1908   2.881
 1909   2.796
 1910   3.306
 1911   2.907
 1912   3.094
 1913   2.957
 1914   3.221
 1915   2.781
 1916   2.975
 1917   2.849
 1918   3.105
 1919   3.128
 1920   2.875
 1921   3.399
 1922   3.100
 1923   2.913
 1924   2.944
 1925   3.573
 1926   3.370
 1927   2.895
 1928   3.075
 1929   2.942
 1930   3.045
 1931   2.678
 1932   2.936
 1933   3.044
 1934   2.749
 1935   2.977
 1936   2.774
 1937   2.795
 1938   3.058
 1939   3.048
 1940   2.918
 1941   3.094
 1942   2.945
 1943   2.947
 1944   2.860
 1945   2.886
 1946   2.792
 1947   3.067
 1948   2.923
 1949   2.837
 1950   3.083
 1951   2.885
 1952   2.878
 1953   2.997
 1954   3.101
 1955   3.012
 1956   2.962
 1957   2.888
 1958   2.981
 1959   2.683
 1960   3.080
 1961   2.903
 1962   2.861
 1963   2.932
 1964   2.968
 1965   2.667
 1966   3.116
 1967   3.026
 1968   3.035
 1969   3.647
 1970   3.176
 1971   3.888
 1972   3.344
 1973   2.716
 1974   3.875
 1975   2.842
 1976   3.200
 1977   3.211
 1978   3.178
 1979   2.787
 1980   3.546
 1981   3.461
 1982   3.214
 1983   3.037
 1984   3.104
 1985   2.884
 1986   2.729
 1987   3.114
 1988   3.100
 1989   2.994
 1990   2.807
 1991   2.844
 1992   2.769
 1993   2.705
 1994   2.780
 1995   2.736
 1996   3.110
 1997   2.882
 1998   3.011
 1999   3.011
 2000   3.015
 2001   2.842
 2002   2.934
 2003   3.056
 2004   2.870
 2005   3.051
 2006   2.903
 2007   2.865
 2008   2.827
 2009   2.813
 2010   2.921
 2011   2.861
 2012   2.904
 2013   2.950
 2014   3.121
 2015   3.132
 2016   2.769
 2017   2.724
 2018   3.164
 2019   3.115
 2020   2.805
 2021   2.821
 2022   2.853
 2023   3.127
 2024   2.628
 2025   2.839
 2026   2.734
 2027   2.692
 2028   2.890
 2029   3.451
 2030   3.169
 2031   2.987
 2032   2.960
 2033   2.814
 2034   2.871
 2035   3.044
 2036   3.308
 2037   2.887
 2038   3.001
 2039   4.677
 2040   2.920
 2041   2.771
 2042   3.102
 2043   3.187
 2044   2.970
 2045   2.792
 2046   2.747
 2047   3.045
 2048   3.089
 2049   3.018
 2050   2.798
 2051   2.789
 2052   2.843
 2053   3.112
 2054   3.014
 2055   2.989
 2056   2.889
 2057   3.289
 2058   2.933
 2059   2.791
 2060   2.971
 2061   3.214
 2062   3.254
 2063   3.344
 2064   3.185
 2065   3.144
 2066   3.660
 2067   2.788
 2068   2.854
 2069   3.236
 2070   3.342
 2071   2.850
 2072   3.023
 2073   3.073
 2074   3.194
 2075   3.215
 2076   3.062
 2077   3.214
 2078   3.407
 2079   2.901
 2080   3.461
 2081   3.167
 2082   3.528
 2083   3.052
 2084   2.847
 2085   3.038
 2086   2.863
 2087   3.079
 2088   3.444
 2089   2.646
 2090   3.036
 2091   2.816
 2092   2.855
 2093   2.801
 2094   2.746
 2095   2.854
 2096   3.037
 2097   2.979
 2098   2.854
 2099   3.394
 2100   2.980
 2101   3.018
 2102   2.879
 2103   2.794
 2104   2.871
 2105   3.076
 2106   3.145
 2107   2.812
 2108   2.668
 2109   2.898
 2110   2.860
 2111   2.810
 2112   3.105
 2113   3.072
 2114   2.933
 2115   3.039
 2116   3.228
 2117   3.344
 2118   2.803
 2119   3.088
 2120   2.969
 2121   3.498
 2122   2.831
 2123   2.959
 2124   2.893
 2125   2.879
 2126   2.813
 2127   2.859
 2128   2.934
 2129   3.153
 2130   2.904
 2131   3.009
 2132   2.874
 2133   2.837
 2134   3.306
 2135   2.842
 2136   2.641
 2137   2.968
 2138   3.030
 2139   2.862
 2140   2.774
 2141   2.792
 2142   2.844
 2143   2.787
 2144   3.165
 2145   2.759
 2146   3.045
 2147   3.087
 2148   2.847
 2149   3.129
 2150   2.880
 2151   3.060
 2152   3.091
 2153   3.020
 2154   2.772
 2155   3.030
 2156   3.379
 2157   2.952
 2158   3.002
 2159   2.786
 2160   3.203
 2161   2.724
 2162   2.942
 2163   2.938
 2164   2.653
 2165   3.038
 2166   2.658
 2167   2.975
 2168   2.717
 2169   2.898
 2170   3.178
 2171   3.057
 2172   2.933
 2173   2.721
 2174   3.071
 2175   3.135
 2176   2.903
 2177   3.001
 2178   2.948
 2179   2.976
 2180   3.221
 2181   2.779
 2182   3.048
 2183   2.638
 2184   3.164
 2185   3.012
 2186   2.931
 2187   2.905
 2188   2.730
 2189   2.907
 2190   2.875
 2191   3.379
 2192   2.798
 2193   2.727
 2194   3.020
 2195   2.736
 2196   2.910
 2197   2.924
 2198   3.093
 2199   3.255
 2200   3.378
 2201   3.081
 2202   3.042
 2203   2.915
 2204   2.927
 2205   2.819
 2206   2.941
 2207   3.593
 2208   3.187
 2209   2.877
 2210   3.034
 2211   2.888
 2212   3.118
 2213   2.999
 2214   2.846
 2215   2.834
 2216   3.026
 2217   2.785
 2218   2.829
 2219   2.811
 2220   2.932
 2221   2.869
 2222   2.977
 2223   3.032
 2224   2.870
 2225   2.856
 2226   3.144
 2227   2.740
 2228   3.170
 2229   2.844
 2230   2.886
 2231   3.016
 2232   3.105
 2233   2.781
 2234   3.125
 2235   3.022
 2236   3.049
 2237   2.818
 2238   2.741
 2239   3.036
 2240   3.225
 2241   2.950
 2242   2.863
 2243   2.986
 2244   2.744
 2245   2.919
 2246   3.069
 2247   2.846
 2248   2.810
 2249   2.899
 2250   3.023
 2251   2.944
 2252   2.858
 2253   3.099
 2254   2.942
 2255   2.892
 2256   2.874
 2257   2.926
 2258   3.037
 2259   2.918
 2260   3.030
 2261   3.119
 2262   2.813
 2263   2.980
 2264   2.735
 2265   3.372
 2266   3.646
 2267   3.582
 2268   2.889
 2269   2.786
 2270   3.198
 2271   2.819
 2272   2.770
 2273   2.806
 2274   3.390
 2275   5.424
 2276   5.692
 2277   5.130
 2278   4.771
 2279   4.971
 2280   4.575
 2281   3.296
 2282   3.787
 2283   2.809
 2284   2.928
 2285   3.166
 2286   2.852
 2287   2.984
 2288   2.881
 2289   3.003
 2290   2.877
 2291   3.065
 2292   2.874
 2293   2.940
 2294   3.104
 2295   2.780
 2296   2.723
 2297   2.954
 2298   2.708
 2299   3.184
 2300   2.972
 2301   2.742
 2302   3.055
 2303   2.733
 2304   2.842
 2305   2.838
 2306   2.948
 2307   2.988
 2308   2.972
 2309   2.881
 2310   2.847
 2311   2.734
 2312   2.959
 2313   2.588
 2314   2.922
 2315   2.817
 2316   3.136
 2317   2.791
 2318   3.067
 2319   2.800
 2320   2.756
 2321   3.413
 2322   3.127
 2323   2.776
 2324   2.838
 2325   2.932
 2326   3.005
 2327   2.885
 2328   3.145
 2329   2.983
 2330   5.138
 2331   4.315
 2332   4.163
 2333   5.481
 2334   5.322
 2335   4.992
 2336   6.234
 2337   6.023
 2338   5.376
 2339   5.755
 2340   5.548
 2341   6.029
 2342   6.123
 2343   6.139
 2344   5.416
 2345   6.132
 2346   5.429
 2347   5.495
 2348   6.290
 2349   5.774
 2350   5.549
 2351   6.106
 2352   5.221
 2353   4.626
 2354   5.079
 2355   4.740
 2356   3.380
 2357   2.832
 2358   4.472
 2359   4.389
 2360   3.586
 2361   3.050
 2362   2.999
 2363   3.280
 2364   3.497
 2365   3.522
 2366   4.645
 2367   3.063
 2368   3.840
 2369   3.161
 2370   3.553
 2371   3.460
 2372   3.096
 2373   4.454
 2374   3.156
 2375   3.190
 2376   3.507
 2377   3.329
 2378   3.915
 2379   3.144
 2380   5.282
 2381   2.743
 2382   2.908
 2383   2.699
 2384   2.801
 2385   5.309
 2386   3.913
 2387   5.179
 2388   3.871
 2389   4.927
 2390   4.052
 2391   5.166
 2392   2.870
 2393   3.433
 2394   3.109
 2395   3.393
 2396   3.136
 2397   3.137
 2398   2.906
 2399   3.070
 2400   2.833
 2401   3.018
 2402   2.799
 2403   2.746
 2404   3.049
 2405   3.094
 2406   2.739
 2407   2.921
 2408   2.999
 2409   2.959
 2410   2.797
 2411   2.936
 2412   2.962
 2413   2.875
 2414   2.989
 2415   3.066
 2416   2.801
 2417   2.829
 2418   3.082
 2419   2.930
 2420   2.980
 2421   3.003
 2422   3.436
 2423   3.135
 2424   2.998
 2425   2.928
 2426   3.035
 2427   2.884
 2428   3.108
 2429   2.884
 2430   3.144
 2431   2.811
 2432   3.094
 2433   2.892
 2434   3.189
 2435   3.046
 2436   2.937
 2437   2.800
 2438   2.866
 2439   2.935
 2440   2.955
 2441   2.796
 2442   2.876
 2443   2.897
 2444   2.743
 2445   2.901
 2446   2.911
 2447   2.958
 2448   3.001
 2449   3.125
 2450   3.002
 2451   3.169
 2452   2.750
 2453   2.995
 2454   2.766
 2455   2.903
 2456   2.845
 2457   2.931
 2458   2.804
 2459   3.042
 2460   3.009
 2461   3.264
 2462   3.061
 2463   3.085
 2464   2.716
 2465   3.150
 2466   2.928
 2467   3.089
 2468   3.094
 2469   2.880
 2470   3.045
 2471   2.956
 2472   2.847
 2473   2.851
 2474   2.812
 2475   3.053
 2476   3.267
 2477   2.845
 2478   2.933
 2479   2.805
 2480   2.887
 2481   3.325
 2482   2.887
 2483   3.107
 2484   3.133
 2485   3.267
 2486   2.849
 2487   3.056
 2488   3.234
 2489   3.152
 2490   3.100
 2491   3.030
 2492   2.812
 2493   3.042
 2494   3.132
 2495   2.806
 2496   2.791
 2497   2.990
 2498   3.077
 2499   3.074
 2500   3.092
 2501   3.074
 2502   2.769
 2503   2.952
 2504   2.920
 2505   2.696
 2506   3.105
 2507   2.874
 2508   3.172
 2509   2.959
 2510   3.021
 2511   3.091
 2512   3.080
 2513   2.825
 2514   2.951
 2515   3.157
 2516   2.951
 2517   2.873
 2518   3.398
 2519   2.944
 2520   2.922
 2521   2.813
 2522   3.690
 2523   2.873
 2524   2.965
 2525   2.880
 2526   3.064
 2527   2.932
 2528   2.788
 2529   3.048
 2530   2.828
 2531   5.118
 2532   3.094
 2533   2.854
 2534   3.056
 2535   2.838
 2536   3.016
 2537   3.071
 2538   3.167
 2539   3.406
 2540   2.826
 2541   2.772
 2542   3.212
 2543   3.195
 2544   3.197
 2545   3.249
 2546   3.102
 2547   2.790
 2548   2.888
 2549   2.922
 2550   2.774
 2551   3.088
 2552   2.869
 2553   2.914
 2554   2.915
 2555   2.904
 2556   2.767
 2557   2.997
 2558   2.880
 2559   3.115
 2560   2.784
 2561   2.958
 2562   2.954
 2563   2.888
 2564   3.601
 2565   2.866
 2566   3.084
 2567   3.019
 2568   2.979
 2569   2.982
 2570   2.952
 2571   2.973
 2572   2.770
 2573   2.892
 2574   3.001
 2575   3.024
 2576   2.978
 2577   2.971
 2578   2.976
 2579   2.991
 2580   3.092
 2581   3.060
 2582   2.971
 2583   2.778
 2584   2.779
 2585   2.860
 2586   2.957
 2587   2.857
 2588   2.887
 2589   2.974
 2590   3.131
 2591   2.747
 2592   2.814
 2593   2.855
 2594   3.115
 2595   4.554
 2596   3.544
 2597   3.118
 2598   2.967
 2599   3.338
 2600   3.098
 2601   3.579
 2602   2.971
 2603   3.393
 2604   2.935
 2605   4.127
 2606   3.526
 2607   3.116
 2608   3.216
 2609   2.848
 2610   3.399
 2611   2.932
 2612   2.636
 2613   3.035
 2614   3.241
 2615   3.072
 2616   2.833
 2617   4.253
 2618   2.843
 2619   2.802
 2620   3.346
 2621   3.258
 2622   3.007
 2623   2.848
 2624   3.147
 2625   3.005
 2626   2.830
 2627   2.988
 2628   3.327
 2629   3.190
 2630   2.941
 2631   3.665
 2632   2.970
 2633   3.040
 2634   3.071
 2635   3.110
 2636   3.082
 2637   2.958
 2638   5.107
 2639   5.243
 2640   3.812
 2641   3.784
 2642   4.944
 2643   4.806
 2644   4.657
 2645   5.908
 2646   5.509
 2647   2.916
 2648   5.284
 2649   4.558
 2650   5.205
 2651   5.625
 2652   4.449
 2653   5.403
 2654   4.673
 2655   5.339
 2656   2.974
 2657   5.320
 2658   4.669
 2659   5.480
 2660   2.839
 2661   3.222
 2662   2.800
 2663   2.939
 2664   2.865
 2665   2.915
 2666   3.130
 2667   2.843
 2668   3.389
 2669   3.159
 2670   2.747
 2671   2.928
 2672   2.926
 2673   2.714
 2674   2.886
 2675   2.772
 2676   3.038
 2677   2.947
 2678   2.802
 2679   2.728
 2680   2.964
 2681   2.982
 2682   2.933
 2683   2.781
 2684   3.187
 2685   2.848
 2686   2.996
 2687   3.273
 2688   2.947
 2689   2.846
 2690   2.809
 2691   3.145
 2692   2.762
 2693   3.079
 2694   2.897
 2695   3.001
 2696   2.854
 2697   3.138
 2698   2.932
 2699   2.808
 2700   4.308
 2701   3.874
 2702   4.278
 2703   3.524
 2704   5.302
 2705   4.306
 2706   4.671
 2707   3.200
 2708   3.911
 2709   3.810
 2710   3.112
 2711   3.590
 2712   2.800
 2713   2.906
 2714   2.908
 2715   2.734
 2716   2.708
 2717   2.991
 2718   3.107
 2719   3.024
 2720   2.909
 2721   2.799
 2722   2.891
 2723   2.969
 2724   2.965
 2725   2.801
 2726   3.126
 2727   2.899
 2728   2.871
 2729   2.830
 2730   3.029
 2731   2.983
 2732   2.822
 2733   2.826
 2734   3.014
 2735   2.936
 2736   3.076
 2737   3.064
 2738   3.438
 2739   2.913
 2740   3.115
 2741   2.820
 2742   2.941
 2743   3.272
 2744   2.748
 2745   2.614
 2746   2.820
 2747   2.770
 2748   3.043
 2749   2.929
 2750   2.794
 2751   2.863
 2752   2.698
 2753   3.008
 2754   2.924
 2755   2.840
 2756   2.748
 2757   2.747
 2758   2.745
 2759   2.805
 2760   2.891
 2761   2.934
 2762   2.911
 2763   3.087
 2764   3.145
 2765   2.939
 2766   2.694
 2767   2.831
 2768   3.002
 2769   2.812
 2770   2.936
 2771   2.961
 2772   3.072
 2773   3.042
 2774   2.951
 2775   2.847
 2776   2.813
 2777   2.965
 2778   2.870
 2779   3.004
 2780   3.008
 2781   2.970
 2782   2.873
 2783   2.986
 2784   2.950
 2785   2.730
 2786   2.864
 2787   2.989
 2788   2.983
 2789   2.813
 2790   2.992
 2791   2.916
 2792   2.878
 2793   2.922
 2794   3.146
 2795   2.833
 2796   2.942
 2797   3.014
 2798   2.862
 2799   2.796
 2800   2.873
 2801   2.884
 2802   2.935
 2803   2.828
 2804   2.848
 2805   2.960
 2806   2.917
 2807   2.945
 2808   2.997
 2809   3.240
 2810   2.776
 2811   2.852
 2812   2.794
 2813   3.053
 2814   3.180
 2815   2.735
 2816   2.751
 2817   2.790
 2818   2.870
 2819   2.824
 2820   2.764
 2821   2.877
 2822   2.818
 2823   2.815
 2824   3.204
 2825   2.731
 2826   3.004
 2827   2.788
 2828   2.826
 2829   2.924
 2830   2.729
 2831   2.754
 2832   2.795
 2833   2.822
 2834   2.801
 2835   2.742
 2836   2.863
 2837   3.035
 2838   2.753
 2839   2.784
 2840   2.903
 2841   2.751
 2842   2.759
 2843   2.940
 2844   3.062
 2845   2.628
 2846   2.804
 2847   2.785
 2848   2.957
 2849   2.965
 2850   2.899
 2851   3.143
 2852   2.930
 2853   3.048
 2854   2.888
 2855   2.893
 2856   2.854
 2857   2.886
 2858   2.812
 2859   3.111
 2860   3.000
 2861   2.883
 2862   2.905
 2863   3.271
 2864   3.109
 2865   3.000
 2866   3.064
 2867   3.151
 2868   2.886
 2869   3.266
 2870   2.986
 2871   2.986
 2872   3.162
 2873   3.119
 2874   2.881
 2875   3.127
 2876   2.776
 2877   3.049
 2878   3.005
 2879   3.024
 2880   3.022
 2881   2.938
 2882   2.921
 2883   2.877
 2884   3.079
 2885   2.875
 2886   2.767
 2887   3.000
 2888   2.905
 2889   3.069
 2890   3.156
 2891   2.864
 2892   2.804
 2893   3.133
 2894   3.122
 2895   2.986
 2896   2.896
 2897   2.906
 2898   3.209
 2899   2.783
 2900   2.882
 2901   2.746
 2902   2.936
 2903   2.888
 2904   2.757
 2905   2.908
 2906   2.868
 2907   3.124
 2908   2.794
 2909   2.966
 2910   2.858
 2911   2.948
 2912   2.934
 2913   2.932
 2914   2.840
 2915   2.808
 2916   3.070
 2917   3.205
 2918   2.834
 2919   2.983
 2920   3.016
 2921   2.715
 2922   2.825
 2923   3.149
 2924   2.964
 2925   2.962
 2926   2.727
 2927   2.908
 2928   2.967
 2929   2.797
 2930   2.996
 2931   2.662
 2932   2.935
 2933   2.986
 2934   2.899
 2935   2.737
 2936   2.878
 2937   3.155
 2938   2.815
 2939   3.055
 2940   2.898
 2941   3.082
 2942   2.723
 2943   2.802
 2944   2.992
 2945   3.165
 2946   3.039
 2947   2.952
 2948   2.783
 2949   2.937
 2950   2.894
 2951   2.766
 2952   2.750
 2953   2.984
 2954   2.917
 2955   2.827
 2956   2.878
 2957   2.921
 2958   2.912
 2959   2.857
 2960   2.961
 2961   2.807
 2962   2.882
 2963   2.653
 2964   2.856
 2965   2.843
 2966   2.856
 2967   2.989
 2968   2.778
 2969   3.364
 2970   2.526
 2971   2.701
 2972   2.768
 2973   2.963
 2974   2.868
 2975   2.740
 2976   3.033
 2977   2.603
 2978   2.899
 2979   2.825
 2980   2.870
 2981   2.755
 2982   2.960
 2983   2.778
 2984   2.910
 2985   2.854
 2986   2.914
 2987   2.816
 2988   2.780
 2989   2.773
 2990   3.040
 2991   2.952
 2992   2.894
 2993   2.849
 2994   2.851
 2995   2.873
 2996   3.266
 2997   2.816
 2998   2.799
 2999   3.392
 3000   2.734
 3001   2.785
 3002   2.731
 3003   2.983
 3004   2.774
 3005   2.896
 3006   2.764
 3007   2.916
 3008   2.973
 3009   3.249
 3010   2.884
 3011   2.753
 3012   2.682
 3013   2.983
 3014   3.446
 3015   2.839
 3016   2.907
 3017   3.204
 3018   2.959
 3019   2.752
 3020   2.829
 3021   2.884
 3022   2.817
 3023   3.131
 3024   2.747
 3025   2.993
 3026   2.731
 3027   2.774
 3028   2.961
 3029   2.755
 3030   2.866
 3031   2.811
 3032   2.926
 3033   2.804
 3034   2.771
 3035   2.946
 3036   2.676
 3037   2.832
 3038   2.927
 3039   2.858
 3040   3.116
 3041   2.764
 3042   2.881
 3043   2.988
 3044   2.823
 3045   2.848
 3046   3.133
 3047   2.817
 3048   2.628
 3049   2.957
 3050   2.885
 3051   2.779
 3052   2.780
 3053   2.957
 3054   3.113
 3055   2.714
 3056   2.992
 3057   2.819
 3058   2.864
 3059   3.140
 3060   2.997
 3061   3.135
 3062   2.921
 3063   2.844
 3064   2.693
 3065   2.940
 3066   3.001
 3067   3.123
 3068   3.054
 3069   2.975
 3070   3.475
 3071   3.144
 3072   2.886
 3073   2.875
 3074   2.873
 3075   2.988
 3076   2.900
 3077   3.255
 3078   3.460
 3079   3.212
 3080   2.956
 3081   2.994
 3082   2.852
 3083   2.869
 3084   3.209
 3085   2.904
 3086   2.858
 3087   3.096
 3088   3.123
 3089   3.081
 3090   3.168
 3091   2.922
 3092   2.965
 3093   3.322
 3094   3.068
 3095   2.904
 3096   2.813
 3097   3.197
 3098   2.839
 3099   2.919
 3100   2.678
 3101   2.908
 3102   2.865
 3103   3.044
 3104   2.989
 3105   3.205
 3106   2.933
 3107   2.931
 3108   2.891
 3109   2.978
 3110   3.140
 3111   2.940
 3112   2.764
 3113   3.252
 3114   2.858
 3115   2.911
 3116   2.784
 3117   3.095
 3118   2.781
 3119   3.140
 3120   2.945
 3121   3.281
 3122   3.073
 3123   2.787
 3124   2.876
 3125   2.996
 3126   3.074
 3127   3.234
 3128   2.918
 3129   2.874
 3130   3.318
 3131   2.876
 3132   2.995
 3133   2.984
 3134   3.006
 3135   3.005
 3136   3.250
 3137   2.658
 3138   2.771
 3139   2.963
 3140   2.926
 3141   3.004
 3142   2.923
 3143   2.821
 3144   3.091
 3145   2.986
 3146   2.999
 3147   2.896
 3148   3.042
 3149   2.906
 3150   3.220
 3151   2.877
 3152   2.882
 3153   3.137
 3154   3.078
 3155   2.812
 3156   3.014
 3157   2.910
 3158   2.955
 3159   2.671
 3160   2.895
 3161   3.068
 3162   3.295
 3163   2.933
 3164   3.064
 3165   3.405
 3166   3.397
 3167   2.858
 3168   2.876
 3169   2.899
 3170   3.022
 3171   3.179
 3172   3.020
 3173   3.074
 3174   3.047
 3175   2.942
 3176   2.774
 3177   2.962
 3178   3.022
 3179   2.955
 3180   2.962
 3181   3.230
 3182   3.251
 3183   3.026
 3184   2.994
 3185   2.902
 3186   2.991
 3187   2.928
 3188   2.977
 3189   2.931
 3190   3.104
 3191   3.143
 3192   2.997
 3193   2.997
 3194   3.136
 3195   2.976
 3196   2.987
 3197   2.858
 3198   3.025
 3199   2.756
 3200   2.751
 3201   2.939
 3202   2.938
 3203   3.187
 3204   2.823
 3205   2.902
 3206   2.969
 3207   2.925
 3208   2.938
 3209   3.108
 3210   2.857
 3211   2.853
 3212   2.787
 3213   3.066
 3214   3.184
 3215   2.925
 3216   3.229
 3217   2.844
 3218   3.031
 3219   2.884
 3220   2.851
 3221   3.162
 3222   3.059
 3223   3.152
 3224   2.778
 3225   2.929
 3226   2.686
 3227   3.105
 3228   2.751
 3229   2.817
 3230   3.161
 3231   3.023
 3232   2.720
 3233   2.991
 3234   2.786
 3235   2.886
 3236   2.733
 3237   3.028
 3238   2.862
 3239   2.983
 3240   2.766
 3241   3.142
 3242   2.741
 3243   2.884
 3244   2.919
 3245   2.910
 3246   2.816
 3247   2.796
 3248   2.715
 3249   2.865
 3250   2.865
 3251   3.040
 3252   3.100
 3253   2.935
 3254   2.997
 3255   2.837
 3256   2.891
 3257   3.388
 3258   2.874
 3259   2.702
 3260   2.898
 3261   2.994
 3262   2.834
 3263   2.735
 3264   2.883
 3265   2.767
 3266   2.924
 3267   2.864
 3268   3.109
 3269   3.212
 3270   3.071
 3271   2.718
 3272   2.887
 3273   2.808
 3274   2.841
 3275   3.186
 3276   2.956
 3277   2.964
 3278   2.950
 3279   3.279
 3280   2.932
 3281   3.053
 3282   2.926
 3283   2.823
 3284   2.663
 3285   2.812
 3286   2.850
 3287   3.100
 3288   3.024
 3289   2.694
 3290   2.809
 3291   2.990
 3292   3.307
 3293   2.785
 3294   3.044
 3295   3.207
 3296   2.925
 3297   2.892
 3298   3.183
 3299   2.806
 3300   2.902
 3301   2.789
 3302   2.938
 3303   2.969
 3304   2.921
 3305   2.937
 3306   3.213
 3307   3.019
 3308   2.876
 3309   2.887
 3310   2.935
 3311   2.991
 3312   3.104
 3313   4.375
 3314   3.585
 3315   4.201
 3316   3.125
 3317   3.104
 3318   3.104
 3319   2.957
 3320   2.921
 3321   3.049
 3322   2.789
 3323   2.915
 3324   3.055
 3325   2.870
 3326   3.079
 3327   3.030
 3328   2.874
 3329   3.275
 3330   2.947
 3331   2.796
 3332   2.851
 3333   2.867
 3334   2.801
 3335   3.034
 3336   2.857
 3337   3.012
 3338   3.129
 3339   3.086
 3340   2.830
 3341   2.785
 3342   2.690
 3343   3.152
 3344   2.787
 3345   2.820
 3346   3.164
 3347   2.864
 3348   2.847
 3349   2.961
 3350   2.789
 3351   3.282
 3352   2.841
 3353   2.738
 3354   2.698
 3355   2.945
 3356   2.874
 3357   2.814
 3358   2.771
 3359   2.958
 3360   2.776
 3361   2.883
 3362   2.927
 3363   2.562
 3364   2.817
 3365   2.871
 3366   2.990
 3367   2.902
 3368   3.058
 3369   3.040
 3370   3.091
 3371   2.767
 3372   2.873
 3373   3.136
 3374   3.124
 3375   2.986
 3376   2.748
 3377   2.778
 3378   2.810
 3379   2.986
 3380   2.794
 3381   2.995
 3382   2.934
 3383   2.958
 3384   3.036
 3385   2.719
 3386   2.890
 3387   3.065
 3388   3.150
 3389   3.155
 3390   2.729
 3391   3.032
 3392   2.941
 3393   3.035
 3394   2.944
 3395   3.130
 3396   3.148
 3397   2.766
 3398   3.088
 3399   3.001
 3400   3.119
 3401   2.725
 3402   3.270
 3403   2.806
 3404   3.119
 3405   2.592
 3406   3.093
 3407   3.316
 3408   2.960
 3409   3.337
 3410   2.871
 3411   3.119
 3412   2.868
 3413   2.774
 3414   2.998
 3415   2.922
 3416   2.848
 3417   2.806
 3418   2.834
 3419   2.814
 3420   2.692
 3421   3.053
 3422   2.812
 3423   2.876
 3424   3.014
 3425   2.719
 3426   2.826
 3427   3.015
 3428   2.821
 3429   2.774
 3430   2.858
 3431   3.002
 3432   2.784
 3433   3.014
 3434   3.005
 3435   2.801
 3436   2.880
 3437   3.051
 3438   2.884
 3439   2.938
 3440   2.865
 3441   2.864
 3442   3.032
 3443   2.835
 3444   2.821
 3445   2.988
 3446   2.911
 3447   3.152
 3448   2.773
 3449   2.799
 3450   2.969
 3451   2.671
 3452   2.960
 3453   2.884
 3454   2.822
 3455   2.802
 3456   2.782
 3457   3.311
 3458   3.027
 3459   2.904
 3460   2.818
 3461   2.924
 3462   2.829
 3463   2.858
 3464   3.224
 3465   2.977
 3466   2.751
 3467   3.437
 3468   3.243
 3469   3.297
 3470   2.819
 3471   3.375
 3472   2.928
 3473   3.123
 3474   3.242
 3475   2.935
 3476   3.388
 3477   2.738
 3478   2.894
 3479   2.909
 3480   2.971
 3481   2.790
 3482   3.012
 3483   2.654
 3484   2.720
 3485   2.943
 3486   3.060
 3487   3.059
 3488   2.844
 3489   2.963
 3490   2.852
 3491   2.868
 3492   2.776
 3493   3.001
 3494   2.716
 3495   2.811
 3496   2.880
 3497   3.155
 3498   2.895
 3499   2.933
 3500   2.684
 3501   2.755
 3502   3.011
 3503   3.046
 3504   2.863
 3505   2.978
 3506   2.972
 3507   3.241
 3508   2.707
 3509   2.863
 3510   2.877
 3511   3.028
 3512   2.997
 3513   2.938
 3514   2.929
 3515   2.791
 3516   2.766
 3517   2.804
 3518   2.972
 3519   2.914
 3520   2.776
 3521   3.153
 3522   2.933
 3523   2.611
 3524   2.971
 3525   3.210
 3526   2.749
 3527   3.262
 3528   2.967
 3529   2.753
 3530   3.062
 3531   2.787
 3532   2.774
 3533   2.931
 3534   3.164
 3535   2.715
 3536   3.042
 3537   2.926
 3538   3.199
 3539   2.758
 3540   2.778
 3541   2.976
 3542   3.057
 3543   3.276
 3544   2.912
 3545   3.098
 3546   3.158
 3547   3.119
 3548   2.969
 3549   2.782
 3550   2.766
 3551   2.671
 3552   3.070
 3553   4.473
 3554   4.806
 3555   3.635
 3556   4.111
 3557   3.646
 3558   4.101
 3559   2.854
 3560   3.091
 3561   2.924
 3562   3.485
 3563   2.762
 3564   2.771
 3565   2.891
 3566   2.811
 3567   2.880
 3568   2.862
 3569   3.383
 3570   3.433
 3571   3.644
 3572   2.911
 3573   2.896
 3574   3.221
 3575   3.079
 3576   2.905
 3577   2.997
 3578   2.932
 3579   2.993
 3580   2.915
 3581   3.162
 3582   2.846
 3583   3.123
 3584   2.907
 3585   2.862
 3586   2.810
 3587   2.872
 3588   2.899
 3589   2.944
 3590   2.760
 3591   3.159
 3592   3.131
 3593   2.849
 3594   3.129
 3595   2.845
 3596   3.254
 3597   3.233
 3598   3.136
 3599   2.859
 3600   3.560
 3601   2.806
 3602   2.817
 3603   2.889
 3604   3.281
 3605   3.027
 3606   2.785
 3607   3.268
 3608   2.900
 3609   3.065
 3610   3.038
 3611   3.156
 3612   2.734
 3613   2.694
 3614   3.139
 3615   2.967
 3616   2.848
 3617   3.152
 3618   2.788
 3619   3.015
 3620   2.886
 3621   2.863
 3622   2.882
 3623   2.867
 3624   2.720
 3625   2.876
 3626   2.857
 3627   2.838
 3628   3.112
 3629   2.967
 3630   3.142
 3631   2.707
 3632   3.658
 3633   3.048
 3634   2.817
 3635   3.099
 3636   2.732
 3637   3.114
 3638   2.858
 3639   2.953
 3640   2.769
 3641   3.177
 3642   2.979
 3643   3.132
 3644   2.807
 3645   3.089
 3646   2.958
 3647   2.868
 3648   3.115
 3649   2.723
 3650   3.123
 3651   3.088
 3652   2.812
 3653   2.857
 3654   3.129
 3655   2.776
 3656   2.857
 3657   2.777
 3658   2.828
 3659   2.859
 3660   3.752
 3661   3.103
 3662   3.052
 3663   2.877
 3664   2.844
 3665   3.165
 3666   2.944
 3667   2.700
 3668   2.825
 3669   2.733
 3670   2.786
 3671   2.780
 3672   2.804
 3673   2.838
 3674   2.775
 3675   2.866
 3676   2.949
 3677   2.750
 3678   2.802
 3679   3.190
 3680   3.028
 3681   2.769
 3682   2.913
 3683   2.915
 3684   2.815
 3685   2.705
 3686   3.069
 3687   3.000
 3688   2.839
 3689   3.057
 3690   3.047
 3691   2.939
 3692   3.008
 3693   3.033
 3694   3.027
 3695   2.916
 3696   3.032
 3697   2.928
 3698   2.957
 3699   2.836
 3700   2.691
 3701   2.787
 3702   2.982
 3703   3.047
 3704   2.773
 3705   2.893
 3706   2.932
 3707   3.036
 3708   2.926
 3709   2.764
 3710   3.409
 3711   2.858
 3712   2.713
 3713   2.774
 3714   2.739
 3715   2.622
 3716   2.764
 3717   2.973
 3718   3.085
 3719   2.830
 3720   2.718
 3721   2.738
 3722   2.831
 3723   2.962
 3724   2.789
 3725   3.010
 3726   3.043
 3727   2.717
 3728   2.858
 3729   2.693
 3730   2.988
 3731   2.907
 3732   2.898
 3733   3.329
 3734   3.087
 3735   3.146
 3736   3.107
 3737   2.794
 3738   2.962
 3739   3.116
 3740   2.799
 3741   3.365
 3742   3.123
 3743   2.916
 3744   3.048
 3745   2.955
 3746   3.162
 3747   3.242
 3748   3.067
 3749   2.704
 3750   2.919
 3751   2.708
 3752   3.086
 3753   2.921
 3754   2.916
 3755   2.715
 3756   2.887
 3757   2.804
 3758   2.916
 3759   3.034
 3760   2.964
 3761   2.931
 3762   3.017
 3763   2.862
 3764   2.978
 3765   3.224
 3766   2.859
 3767   2.938
 3768   2.877
 3769   2.858
 3770   2.819
 3771   3.147
 3772   3.384
 3773   2.933
 3774   2.932
 3775   2.895
 3776   2.854
 3777   2.990
 3778   2.970
 3779   3.092
 3780   2.928
 3781   2.654
 3782   2.754
 3783   3.239
 3784   3.025
 3785   2.872
 3786   2.922
 3787   2.818
 3788   3.177
 3789   2.736
 3790   2.895
 3791   2.890
 3792   2.935
 3793   2.897
 3794   2.878
 3795   2.751
 3796   2.922
 3797   3.075
 3798   2.764
 3799   2.915
 3800   2.842
 3801   2.784
 3802   2.837
 3803   3.163
 3804   2.866
 3805   3.080
 3806   3.083
 3807   2.921
 3808   3.087
 3809   2.941
 3810   2.998
 3811   2.787
 3812   2.790
 3813   2.886
 3814   2.902
 3815   2.825
 3816   2.876
 3817   3.069
 3818   2.749
 3819   2.971
 3820   2.948
 3821   2.915
 3822   3.022
 3823   2.762
 3824   2.909
 3825   2.953
 3826   3.028
 3827   2.906
 3828   2.752
 3829   3.276
 3830   3.046
 3831   3.017
 3832   3.177
 3833   2.883
 3834   3.200
 3835   3.023
 3836   3.210
 3837   2.970
 3838   3.061
 3839   2.884
 3840   2.952
 3841   3.145
 3842   3.103
 3843   3.151
 3844   3.067
 3845   2.788
 3846   2.912
 3847   3.107
 3848   2.907
 3849   3.053
 3850   2.811
 3851   2.966
 3852   2.961
 3853   3.131
 3854   3.235
 3855   2.726
 3856   2.826
 3857   3.131
 3858   2.782
 3859   3.093
 3860   2.796
 3861   2.738
 3862   2.744
 3863   3.150
 3864   2.752
 3865   2.863
 3866   2.967
 3867   2.932
 3868   3.138
 3869   2.748
 3870   2.920
 3871   2.848
 3872   3.157
 3873   2.765
 3874   3.241
 3875   3.210
 3876   2.871
 3877   2.847
 3878   2.848
 3879   2.901
 3880   3.324
 3881   2.864
 3882   2.870
 3883   2.828
 3884   3.143
 3885   3.438
 3886   2.910
 3887   3.036
 3888   2.841
 3889   2.813
 3890   2.742
 3891   2.783
 3892   3.180
 3893   2.936
 3894   2.979
 3895   3.112
 3896   3.266
 3897   2.944
 3898   2.881
 3899   2.961
 3900   3.213
 3901   2.720
 3902   2.930
 3903   2.809
 3904   2.872
 3905   2.965
 3906   2.945
 3907   3.201
 3908   3.027
 3909   2.830
 3910   3.026
 3911   2.909
 3912   2.902
 3913   2.713
 3914   3.142
 3915   2.951
 3916   2.876
 3917   2.821
 3918   2.939
 3919   2.810
 3920   3.075
 3921   2.736
 3922   3.047
 3923   2.896
 3924   2.908
 3925   2.919
 3926   3.002
 3927   3.038
 3928   2.830
 3929   2.958
 3930   2.969
 3931   2.812
 3932   3.067
 3933   2.919
 3934   2.798
 3935   2.842
 3936   2.966
 3937   2.688
 3938   2.948
 3939   2.877
 3940   2.749
 3941   2.735
 3942   2.918
 3943   3.041
 3944   2.813
 3945   2.910
 3946   3.279
 3947   2.763
 3948   3.008
 3949   2.843
 3950   3.322
 3951   2.836
 3952   3.106
 3953   2.859
 3954   2.805
 3955   2.811
 3956   2.707
 3957   2.837
 3958   2.951
 3959   2.919
 3960   2.871
 3961   2.877
 3962   2.738
 3963   2.920
 3964   3.119
 3965   3.165
 3966   3.123
 3967   2.762
 3968   2.940
 3969   2.739
 3970   3.020
 3971   2.948
 3972   2.772
 3973   3.021
 3974   2.822
 3975   2.915
 3976   3.042
 3977   3.041
 3978   2.970
 3979   2.834
 3980   3.160
 3981   2.763
 3982   3.099
 3983   2.865
 3984   2.717
 3985   2.889
 3986   2.758
 3987   2.620
 3988   2.801
 3989   2.782
 3990   2.811
 3991   2.919
 3992   2.967
 3993   2.731
 3994   2.801
 3995   2.783
 3996   2.811
 3997   2.843
 3998   2.899
 3999   2.894
 4000   3.047
 4001   2.975
 4002   2.681
 4003   2.759
 4004   2.977
 4005   2.794
 4006   3.093
 4007   2.724
 4008   2.912
 4009   3.159
 4010   2.837
 4011   2.921
 4012   2.813
 4013   3.235
 4014   3.014
 4015   2.890
 4016   2.970
 4017   2.877
 4018   2.946
 4019   3.193
 4020   3.542
 4021   2.923
 4022   2.946
 4023   3.001
 4024   2.897
 4025   2.824
 4026   2.903
 4027   2.719
 4028   2.918
 4029   2.750
 4030   2.881
 4031   2.878
 4032   2.803
 4033   2.860
 4034   2.748
 4035   3.038
 4036   2.709
 4037   2.695
 4038   2.949
 4039   2.933
 4040   2.826
 4041   2.842
 4042   2.714
 4043   2.879
 4044   3.096
 4045   2.968
 4046   2.906
 4047   2.780
 4048   3.439
 4049   2.673
 4050   2.891
 4051   2.787
 4052   2.963
 4053   2.845
 4054   2.919
 4055   2.738
 4056   2.772
 4057   2.894
 4058   3.113
 4059   2.755
 4060   3.027
 4061   3.030
 4062   2.671
 4063   2.812
 4064   2.925
 4065   2.915
 4066   3.000
 4067   2.963
 4068   3.052
 4069   2.734
 4070   2.826
 4071   2.864
 4072   3.347
 4073   3.246
 4074   2.835
 4075   2.798
 4076   2.987
 4077   2.932
 4078   2.857
 4079   3.080
 4080   2.740
 4081   2.965
 4082   3.084
 4083   2.811
 4084   2.902
 4085   2.731
 4086   2.839
 4087   2.849
 4088   2.898
 4089   3.210
 4090   3.111
 4091   2.750
 4092   2.891
 4093   2.754
 4094   2.747
 4095   2.854
 4096   3.045
 4097   3.056
 4098   2.837
 4099   2.805
 4100   2.846
 4101   2.800
 4102   3.083
 4103   2.801
 4104   3.294
 4105   3.118
 4106   3.009
 4107   2.842
 4108   2.820
 4109   3.007
 4110   3.090
 4111   2.782
 4112   2.730
 4113   2.807
 4114   2.850
 4115   3.205
 4116   2.825
 4117   2.951
 4118   2.876
 4119   2.919
 4120   2.890
 4121   2.867
 4122   2.979
 4123   2.906
 4124   2.915
 4125   3.032
 4126   2.916
 4127   2.878
 4128   2.883
 4129   3.126
 4130   2.970
 4131   2.966
 4132   2.943
 4133   3.100
 4134   2.806
 4135   2.690
 4136   2.946
 4137   2.849
 4138   2.943
 4139   2.900
 4140   2.775
 4141   3.004
 4142   2.957
 4143   2.766
 4144   2.745
 4145   2.830
 4146   2.870
 4147   2.740
 4148   2.707
 4149   3.070
 4150   3.004
 4151   2.847
 4152   2.730
 4153   3.100
 4154   2.968
 4155   2.822
 4156   3.029
 4157   2.786
 4158   3.156
 4159   2.903
 4160   2.816
 4161   2.989
 4162   3.161
 4163   3.030
 4164   3.205
 4165   3.230
 4166   2.880
 4167   3.148
 4168   2.958
 4169   2.907
 4170   2.901
 4171   2.805
 4172   3.078
 4173   2.920
 4174   2.840
 4175   2.793
 4176   2.858
 4177   2.998
 4178   2.933
 4179   3.285
 4180   2.949
 4181   2.942
 4182   3.382
 4183   2.944
 4184   3.125
 4185   2.805
 4186   3.386
 4187   2.712
 4188   2.785
 4189   2.875
 4190   3.052
 4191   2.979
 4192   2.726
 4193   3.060
 4194   2.845
 4195   3.292
 4196   3.057
 4197   2.664
 4198   2.649
 4199   2.956
 4200   2.648
 4201   2.919
 4202   2.858
 4203   3.041
 4204   2.792
 4205   2.869
 4206   3.314
 4207   2.767
 4208   2.670
 4209   2.839
 4210   3.181
 4211   2.900
 4212   2.717
 4213   2.637
 4214   3.000
 4215   2.600
 4216   3.207
 4217   2.871
 4218   2.885
 4219   3.249
 4220   3.218
 4221   2.817
 4222   2.967
 4223   3.151
 4224   3.133
 4225   2.837
 4226   2.941
 4227   2.894
 4228   2.887
 4229   3.061
 4230   3.155
 4231   2.908
 4232   2.802
 4233   2.758
 4234   2.953
 4235   2.809
 4236   2.897
 4237   2.707
 4238   2.664
 4239   3.268
 4240   2.954
 4241   2.884
 4242   2.824
 4243   2.824
 4244   3.005
 4245   2.905
 4246   2.820
 4247   3.017
 4248   3.345
 4249   2.759
 4250   2.819
 4251   3.140
 4252   2.635
 4253   3.420
 4254   2.970
 4255   3.217
 4256   2.957
 4257   2.763
 4258   2.932
 4259   3.025
 4260   3.320
 4261   3.105
 4262   3.320
 4263   2.703
 4264   2.875
 4265   2.867
 4266   3.120
 4267   2.792
 4268   2.941
 4269   2.869
 4270   2.892
 4271   2.957
 4272   2.922
 4273   2.984
 4274   2.703
 4275   3.105
 4276   2.762
 4277   2.864
 4278   2.898
 4279   2.992
 4280   2.827
 4281   2.788
 4282   2.967
 4283   2.845
 4284   2.876
 4285   2.991
 4286   2.929
 4287   3.096
 4288   3.266
 4289   3.108
 4290   2.890
 4291   2.978
 4292   2.769
 4293   3.043
 4294   2.932
 4295   2.799
 4296   3.051
 4297   3.004
 4298   3.292
 4299   2.967
 4300   2.846
 4301   2.755
 4302   3.062
 4303   3.664
 4304   2.975
 4305   2.935
 4306   3.012
 4307   2.640
 4308   2.879
 4309   3.143
 4310   2.816
 4311   2.930
 4312   3.002
 4313   2.948
 4314   2.914
 4315   2.882
 4316   2.778
 4317   3.143
 4318   3.056
 4319   3.021
 4320   3.232
 4321   2.670
 4322   3.147
 4323   2.926
 4324   3.290
 4325   2.801
 4326   3.072
 4327   3.347
 4328   2.939
 4329   3.014
 4330   3.231
 4331   3.111
 4332   3.291
 4333   2.915
 4334   2.898
 4335   2.964
 4336   3.154
 4337   3.266
 4338   3.063
 4339   3.077
 4340   3.127
 4341   2.972
 4342   3.016
 4343   4.261
 4344   3.136
 4345   2.915
 4346   2.992
 4347   2.980
 4348   2.635
 4349   2.715
 4350   3.088
 4351   3.012
 4352   3.089
 4353   2.895
 4354   2.857
 4355   2.870
 4356   2.983
 4357   2.954
 4358   2.884
 4359   2.759
 4360   3.102
 4361   3.279
 4362   2.878
 4363   3.233
 4364   2.785
 4365   2.822
 4366   3.017
 4367   2.778
 4368   3.016
 4369   2.965
 4370   2.887
 4371   2.893
 4372   3.087
 4373   2.919
 4374   2.742
 4375   2.938
 4376   2.840
 4377   2.820
 4378   2.821
 4379   2.842
 4380   2.911
 4381   2.929
 4382   2.949
 4383   3.112
 4384   2.948
 4385   3.271
 4386   3.330
 4387   2.922
 4388   2.925
 4389   3.445
 4390   3.289
 4391   2.752
 4392   2.930
 4393   2.983
 4394   3.030
 4395   3.001
 4396   2.777
 4397   2.731
 4398   2.884
 4399   2.721
 4400   2.964
 4401   3.040
 4402   3.425
 4403   3.165
 4404   2.882
 4405   3.142
 4406   3.294
 4407   3.109
 4408   2.735
 4409   2.780
 4410   2.787
 4411   3.024
 4412   2.650
 4413   3.083
 4414   2.979
 4415   2.948
 4416   3.300
 4417   2.924
 4418   2.758
 4419   2.867
 4420   3.134
 4421   2.728
 4422   2.826
 4423   2.884
 4424   2.915
 4425   2.968
 4426   2.756
 4427   3.170
 4428   3.020
 4429   2.933
 4430   2.815
 4431   2.776
 4432   3.160
 4433   3.013
 4434   2.898
 4435   2.969
 4436   2.766
 4437   2.891
 4438   2.747
 4439   2.722
 4440   2.810
 4441   3.086
 4442   3.091
 4443   3.103
 4444   2.958
 4445   3.376
 4446   2.617
 4447   3.103
 4448   2.979
 4449   3.146
 4450   2.919
 4451   2.702
 4452   3.353
 4453   2.799
 4454   2.677
 4455   2.882
 4456   2.792
 4457   2.918
 4458   2.792
 4459   2.979
 4460   3.004
 4461   2.928
 4462   3.592
 4463   3.057
 4464   3.030
 4465   2.665
 4466   2.749
 4467   3.280
 4468   3.005
 4469   2.835
 4470   3.118
 4471   2.997
 4472   2.799
 4473   2.997
 4474   3.109
 4475   2.787
 4476   3.038
 4477   3.107
 4478   3.100
 4479   2.983
 4480   2.853
 4481   3.104
 4482   2.950
 4483   3.246
 4484   3.251
 4485   2.840
 4486   3.004
 4487   2.855
 4488   2.941
 4489   2.795
 4490   2.861
 4491   2.926
 4492   2.778
 4493   3.043
 4494   3.092
 4495   2.628
 4496   3.041
 4497   3.210
 4498   2.908
 4499   2.840
 4500   3.094
 4501   3.514
 4502   2.923
 4503   2.837
 4504   2.932
 4505   2.742
 4506   3.019
 4507   3.054
 4508   2.943
 4509   3.048
 4510   2.784
 4511   3.030
 4512   3.216
 4513   2.921
 4514   3.139
 4515   3.395
 4516   2.949
 4517   2.773
 4518   2.912
 4519   2.904
 4520   2.997
 4521   2.873
 4522   2.837
 4523   2.980
 4524   3.239
 4525   3.297
 4526   3.301
 4527   2.817
 4528   3.031
 4529   2.925
 4530   3.001
 4531   2.853
 4532   3.019
 4533   2.672
 4534   2.707
 4535   3.044
 4536   3.074
 4537   3.098
 4538   3.019
 4539   3.037
 4540   2.863
 4541   2.955
 4542   2.887
 4543   2.794
 4544   3.052
 4545   3.153
 4546   2.897
 4547   2.816
 4548   2.739
 4549   3.200
 4550   2.725
 4551   2.866
 4552   2.885
 4553   2.782
 4554   3.130
 4555   3.207
 4556   3.031
 4557   2.991
 4558   3.012
 4559   2.895
 4560   3.025
 4561   3.212
 4562   2.871
 4563   2.829
 4564   3.375
 4565   2.637
 4566   3.056
 4567   3.161
 4568   3.242
 4569   2.835
 4570   3.506
 4571   3.843
 4572   2.832
 4573   2.763
 4574   2.875
 4575   2.838
 4576   3.031
 4577   3.027
 4578   3.077
 4579   2.960
 4580   2.934
 4581   2.947
 4582   2.997
 4583   3.043
 4584   3.206
 4585   3.555
 4586   4.198
 4587   3.410
 4588   2.761
 4589   2.801
 4590   2.975
 4591   2.816
 4592   3.082
 4593   2.994
 4594   2.944
 4595   3.233
 4596   3.222
 4597   3.567
 4598   2.973
 4599   3.110
 4600   2.881
 4601   2.741
 4602   2.998
 4603   2.823
 4604   3.329
 4605   2.776
 4606   2.802
 4607   2.690
 4608   2.833
 4609   2.971
 4610   2.990
 4611   2.845
 4612   2.995
 4613   2.743
 4614   2.962
 4615   3.235
 4616   2.731
 4617   2.913
 4618   2.770
 4619   2.786
 4620   2.955
 4621   3.281
 4622   2.785
 4623   2.906
 4624   2.832
 4625   2.987
 4626   3.335
 4627   3.155
 4628   3.162
 4629   3.412
 4630   3.059
 4631   2.743
 4632   2.872
 4633   3.001
 4634   3.109
 4635   3.134
 4636   2.903
 4637   2.818
 4638   3.081
 4639   3.319
 4640   2.911
 4641   3.054
 4642   3.036
 4643   2.854
 4644   2.698
 4645   2.880
 4646   3.081
 4647   3.328
 4648   3.375
 4649   3.181
 4650   3.207
 4651   2.944
 4652   3.116
 4653   2.853
 4654   2.868
 4655   3.477
 4656   3.026
 4657   2.744
 4658   2.786
 4659   2.972
 4660   2.789
 4661   2.958
 4662   2.994
 4663   3.021
 4664   2.815
 4665   3.201
 4666   3.063
 4667   3.205
 4668   3.394
 4669   2.994
 4670   3.022
 4671   3.260
 4672   3.026
 4673   3.253
 4674   2.986
 4675   3.401
 4676   3.133
 4677   3.047
 4678   3.067
 4679   2.841
 4680   2.904
 4681   2.886
 4682   3.137
 4683   2.922
 4684   2.796
 4685   2.806
 4686   3.064
 4687   3.684
 4688   3.029
 4689   3.574
 4690   2.978
 4691   2.879
 4692   2.846
 4693   2.843
 4694   2.800
 4695   3.193
 4696   2.759
 4697   3.065
 4698   2.703
 4699   2.767
 4700   2.912
 4701   3.029
 4702   2.831
 4703   2.757
 4704   2.756
 4705   3.165
 4706   2.860
 4707   2.785
 4708   3.156
 4709   2.814
 4710   2.834
 4711   2.723
 4712   2.761
 4713   2.724
 4714   2.920
 4715   2.713
 4716   2.895
 4717   2.727
 4718   2.894
 4719   2.705
 4720   2.688
 4721   2.764
 4722   2.667
 4723   2.684
 4724   2.674
 4725   2.705
 4726   2.814
 4727   2.807
 4728   2.792
 4729   2.751
 4730   2.839
 4731   2.993
 4732   3.220
 4733   2.834
 4734   3.136
 4735   2.990
 4736   2.966
 4737   2.972
 4738   2.915
 4739   2.815
 4740   2.949
 4741   2.981
 4742   2.794
 4743   2.754
 4744   2.940
 4745   2.900
 4746   2.996
 4747   2.699
 4748   3.004
 4749   2.975
 4750   3.200
 4751   2.757
 4752   2.826
 4753   3.050
 4754   2.848
 4755   3.357
 4756   3.067
 4757   2.726
 4758   3.285
 4759   2.877
 4760   2.876
 4761   3.256
 4762   3.195
 4763   2.811
 4764   2.962
 4765   2.929
 4766   2.982
 4767   3.027
 4768   2.897
 4769   2.823
 4770   2.901
 4771   3.115
 4772   2.873
 4773   2.805
 4774   2.667
 4775   2.594
 4776   2.708
 4777   2.994
 4778   2.940
 4779   2.709
 4780   2.751
 4781   2.889
 4782   2.783
 4783   2.866
 4784   2.766
 4785   3.094
 4786   3.189
 4787   2.935
 4788   2.731
 4789   2.753
 4790   2.805
 4791   3.045
 4792   2.975
 4793   2.841
 4794   2.926
 4795   2.906
 4796   3.076
 4797   2.924
 4798   3.195
 4799   2.962
 4800   2.977
 4801   2.899
 4802   3.037
 4803   2.884
 4804   3.071
 4805   3.020
 4806   2.656
 4807   2.927
 4808   3.070
 4809   2.919
 4810   2.755
 4811   2.923
 4812   3.173
 4813   2.843
 4814   3.133
 4815   2.599
 4816   2.715
 4817   2.916
 4818   2.884
 4819   2.795
 4820   2.911
 4821   2.989
 4822   3.138
 4823   2.822
 4824   2.909
 4825   2.779
 4826   2.642
 4827   2.719
 4828   3.219
 4829   2.708
 4830   2.766
 4831   3.052
 4832   2.815
 4833   2.915
 4834   3.327
 4835   2.757
 4836   2.967
 4837   2.800
 4838   2.920
 4839   3.044
 4840   2.857
 4841   2.861
 4842   2.982
 4843   2.897
 4844   3.068
 4845   2.839
 4846   3.116
 4847   3.045
 4848   2.821
 4849   2.993
 4850   3.085
 4851   2.768
 4852   2.921
 4853   3.243
 4854   2.972
 4855   2.884
 4856   3.002
 4857   2.824
 4858   3.035
 4859   3.020
 4860   2.890
 4861   2.941
 4862   3.225
 4863   2.773
 4864   2.952
 4865   2.803
 4866   2.890
 4867   2.829
 4868   3.208
 4869   3.070
 4870   2.756
 4871   3.123
 4872   3.065
 4873   2.850
 4874   2.976
 4875   2.900
 4876   2.861
 4877   3.106
 4878   3.118
 4879   3.098
 4880   3.191
 4881   2.988
 4882   2.937
 4883   2.759
 4884   3.123
 4885   2.994
 4886   3.021
 4887   2.950
 4888   2.769
 4889   3.319
 4890   3.004
 4891   3.101
 4892   2.962
 4893   2.695
 4894   2.959
 4895   2.919
 4896   2.990
 4897   2.904
 4898   3.010
 4899   2.996
 4900   2.882
 4901   2.966
 4902   2.999
 4903   2.736
 4904   2.805
 4905   3.098
 4906   3.340
 4907   2.865
 4908   2.827
 4909   3.031
 4910   2.913
 4911   2.690
 4912   2.885
 4913   3.014
 4914   2.857
 4915   2.729
 4916   2.817
 4917   2.676
 4918   2.642
 4919   2.985
 4920   2.923
 4921   2.728
 4922   2.915
 4923   2.954
 4924   2.958
 4925   2.806
 4926   3.040
 4927   2.736
 4928   3.043
 4929   2.814
 4930   2.742
 4931   2.857
 4932   2.760
 4933   2.915
 4934   3.236
 4935   2.930
 4936   2.807
 4937   2.992
 4938   2.863
 4939   3.058
 4940   2.913
 4941   2.902
 4942   2.755
 4943   2.864
 4944   3.065
 4945   2.911
 4946   2.803
 4947   2.960
 4948   2.842
 4949   3.232
 4950   2.903
 4951   2.898
 4952   3.123
 4953   2.816
 4954   2.615
 4955   3.092
 4956   2.862
 4957   2.937
 4958   2.713
 4959   2.817
 4960   2.863
 4961   2.981
 4962   2.935
 4963   2.712
 4964   2.768
 4965   2.954
 4966   2.734
 4967   2.838
 4968   2.815
 4969   2.840
 4970   2.785
 4971   3.121
 4972   2.854
 4973   2.900
 4974   2.918
 4975   2.913
 4976   2.904
 4977   3.055
 4978   3.324
 4979   2.933
 4980   2.793
 4981   2.873
 4982   2.908
 4983   3.284
 4984   2.912
 4985   2.943
 4986   2.975
 4987   2.816
 4988   2.813
 4989   2.969
 4990   2.941
 4991   2.816
 4992   2.858
 4993   2.793
 4994   3.062
 4995   3.049
 4996   3.024
 4997   2.756
 4998   2.917
 4999   2.873
 5000   2.864
 5001   2.789
 5002   2.741
 5003   2.899
 5004   2.868
 5005   3.021
 5006   2.870
 5007   2.906
 5008   2.885
 5009   2.910
 5010   2.870
 5011   2.843
 5012   2.889
 5013   2.907
 5014   3.072
 5015   2.807
 5016   2.755
 5017   3.178
 5018   3.146
 5019   2.981
 5020   3.035
 5021   3.413
 5022   2.843
 5023   3.153
 5024   2.870
 5025   3.174
 5026   2.836
 5027   2.761
 5028   2.740
 5029   3.009
 5030   2.810
 5031   2.842
 5032   2.833
 5033   2.862
 5034   3.049
 5035   2.942
 5036   2.907
 5037   2.816
 5038   2.944
 5039   2.687
 5040   2.755
 5041   2.933
 5042   3.079
 5043   2.825
 5044   3.026
 5045   2.947
 5046   2.940
 5047   2.821
 5048   2.806
 5049   3.023
 5050   2.891
 5051   2.929
 5052   2.866
 5053   2.890
 5054   2.656
 5055   2.782
 5056   2.956
 5057   2.933
 5058   2.894
 5059   3.119
 5060   2.953
 5061   2.880
 5062   2.730
 5063   2.905
 5064   3.109
 5065   3.011
 5066   2.835
 5067   2.854
 5068   2.782
 5069   3.056
 5070   2.920
 5071   2.951
 5072   3.075
 5073   2.790
 5074   2.842
 5075   2.794
 5076   2.732
 5077   2.785
 5078   2.761
 5079   2.777
 5080   3.054
 5081   3.040
 5082   3.435
 5083   3.020
 5084   2.741
 5085   2.977
 5086   3.052
 5087   2.671
 5088   2.834
 5089   2.736
 5090   3.049
 5091   2.909
 5092   3.140
 5093   3.151
 5094   2.863
 5095   2.731
 5096   2.816
 5097   2.809
 5098   2.785
 5099   2.950
 5100   2.773
 5101   3.081
 5102   2.850
 5103   2.875
 5104   3.017
 5105   2.746
 5106   3.010
 5107   2.915
 5108   2.980
 5109   3.109
 5110   2.798
 5111   3.030
 5112   2.762
 5113   3.103
 5114   2.782
 5115   2.834
 5116   2.906
 5117   2.861
 5118   3.074
 5119   2.773
 5120   2.722
 5121   2.716
 5122   2.841
 5123   2.862
 5124   3.133
 5125   2.805
 5126   3.068
 5127   2.873
 5128   3.102
 5129   3.008
 5130   2.876
 5131   2.743
 5132   2.767
 5133   2.750
 5134   3.120
 5135   3.016
 5136   2.831
 5137   2.925
 5138   3.222
 5139   2.728
 5140   2.840
 5141   2.746
 5142   2.986
 5143   3.003
 5144   2.944
 5145   2.887
 5146   2.798
 5147   3.048
 5148   2.706
 5149   2.977
 5150   3.095
 5151   3.079
 5152   2.653
 5153   2.904
 5154   2.954
 5155   2.606
 5156   3.068
 5157   2.907
 5158   3.017
 5159   2.768
 5160   3.134
 5161   3.113
 5162   2.931
 5163   3.106
 5164   2.850
 5165   2.973
 5166   2.734
 5167   2.810
 5168   3.025
 5169   2.936
 5170   3.073
 5171   2.804
 5172   3.178
 5173   2.762
 5174   2.852
 5175   2.886
 5176   3.056
 5177   3.074
 5178   2.941
 5179   2.973
 5180   2.929
 5181   2.989
 5182   2.957
 5183   2.946
 5184   2.703
 5185   2.688
 5186   2.764
 5187   2.714
 5188   3.028
 5189   2.753
 5190   2.826
 5191   3.137
 5192   2.859
 5193   2.761
 5194   2.775
 5195   3.171
 5196   2.952
 5197   3.176
 5198   2.904
 5199   3.114
 5200   2.860
 5201   3.059
 5202   2.810
 5203   2.676
 5204   2.971
 5205   2.789
 5206   2.879
 5207   3.058
 5208   2.666
 5209   2.788
 5210   2.984
 5211   2.919
 5212   2.832
 5213   2.992
 5214   2.760
 5215   2.885
 5216   2.908
 5217   3.269
 5218   2.776
 5219   3.114
 5220   3.044
 5221   2.860
 5222   2.862
 5223   2.795
 5224   2.906
 5225   3.105
 5226   2.967
 5227   3.116
 5228   2.954
 5229   2.975
 5230   3.035
 5231   2.973
 5232   2.915
 5233   3.169
 5234   2.995
 5235   2.956
 5236   2.776
 5237   2.902
 5238   2.656
 5239   2.642
 5240   2.947
 5241   3.287
 5242   2.923
 5243   2.982
 5244   2.726
 5245   2.822
 5246   2.761
 5247   2.857
 5248   2.725
 5249   2.843
 5250   2.717
 5251   3.037
 5252   2.777
 5253   2.944
 5254   3.034
 5255   2.739
 5256   2.852
 5257   3.384
 5258   2.899
 5259   2.723
 5260   2.852
 5261   2.752
 5262   2.691
 5263   2.909
 5264   2.821
 5265   2.776
 5266   2.730
 5267   3.254
 5268   2.971
 5269   3.050
 5270   2.793
 5271   2.911
 5272   2.821
 5273   2.889
 5274   3.000
 5275   3.117
 5276   2.932
 5277   2.911
 5278   3.123
 5279   2.915
 5280   3.039
 5281   3.104
 5282   4.827
 5283   2.965
 5284   2.854
 5285   4.554
 5286   3.035
 5287   2.904
 5288   3.050
 5289   3.211
 5290   3.065
 5291   3.018
 5292   3.830
 5293   2.938
 5294   4.225
 5295   2.817
 5296   3.288
 5297   2.640
 5298   2.941
 5299   3.004
 5300   2.841
 5301   2.852
 5302   2.952
 5303   2.747
 5304   2.900
 5305   2.899
 5306   2.875
 5307   3.086
 5308   2.817
 5309   2.807
 5310   2.850
 5311   2.744
 5312   2.898
 5313   3.008
 5314   2.941
 5315   3.140
 5316   3.291
 5317   2.765
 5318   2.897
 5319   3.039
 5320   3.495
 5321   3.006
 5322   3.116
 5323   3.087
 5324   2.925
 5325   2.827
 5326   2.983
 5327   2.876
 5328   2.988
 5329   3.096
 5330   2.971
 5331   2.810
 5332   2.957
 5333   2.952
 5334   3.146
 5335   2.974
 5336   2.895
 5337   2.777
 5338   2.937
 5339   2.747
 5340   2.864
 5341   3.114
 5342   2.911
 5343   3.231
 5344   3.058
 5345   3.115
 5346   2.779
 5347   3.039
 5348   2.992
 5349   2.917
 5350   3.015
 5351   2.866
 5352   2.741
 5353   2.885
 5354   2.702
 5355   3.170
 5356   2.891
 5357   2.862
 5358   2.940
 5359   3.062
 5360   3.267
 5361   3.074
 5362   2.808
 5363   2.909
 5364   2.774
 5365   3.120
 5366   2.898
 5367   3.221
 5368   3.196
 5369   2.973
 5370   3.462
 5371   2.938
 5372   3.013
 5373   2.801
 5374   3.014
 5375   3.150
 5376   2.845
 5377   2.915
 5378   2.775
 5379   2.824
 5380   2.667
 5381   3.059
 5382   2.852
 5383   3.004
 5384   2.909
 5385   2.706
 5386   3.036
 5387   2.980
 5388   5.309
 5389   2.930
 5390   2.869
 5391   2.878
 5392   2.937
 5393   3.012
 5394   2.999
 5395   3.133
 5396   3.188
 5397   2.935
 5398   3.083
 5399   3.087
 5400   2.917
 5401   3.075
 5402   2.980
 5403   3.330
 5404   2.952
 5405   2.795
 5406   3.177
 5407   2.894
 5408   2.877
 5409   2.963
 5410   2.852
 5411   2.995
 5412   2.913
 5413   2.859
 5414   2.900
 5415   2.863
 5416   2.766
 5417   2.740
 5418   2.863
