# Supplementary material for: Breakage of the oligomeric CaMKII hub by the regulatory segment of the kinase
Source: eLife. 2020 Sep 9;9:e57784. doi: 10.7554/eLife.57784 (PMC7538161; doi:10.7554/eLife.57784)
Supplement: Figure 5—source data 1. [file elife-57784-fig5-data1.zip › figure5_source_data/dodecamer_FH_backbone_dist_T412-A302.dat]

    1  17.714
    2  17.372
    3  16.183
    4  17.934
    5  15.295
    6  11.000
    7  13.310
    8  13.579
    9  14.484
   10  19.287
   11  24.200
   12  24.810
   13  20.638
   14  33.158
   15  33.852
   16  28.313
   17  25.867
   18  25.079
   19  26.607
   20  25.292
   21  26.887
   22  29.989
   23  25.600
   24  27.313
   25  25.884
   26  25.577
   27  27.287
   28  26.902
   29  28.241
   30  26.331
   31  23.464
   32  28.379
   33  29.499
   34  29.142
   35  27.904
   36  31.652
   37  30.490
   38  29.202
   39  25.432
   40  14.515
   41  17.909
   42  13.112
   43  14.516
   44  13.372
   45  13.248
   46  12.941
   47  21.295
   48  20.789
   49  12.399
   50  11.929
   51  12.756
   52  18.289
   53  15.038
   54  17.152
   55  21.613
   56  21.530
   57  18.701
   58  16.780
   59  21.640
   60  21.363
   61  15.881
   62  18.663
   63  22.439
   64  22.083
   65  22.737
   66  22.684
   67  22.140
   68  23.270
   69  23.050
   70  23.480
   71  22.168
   72  24.721
   73  23.496
   74  19.031
   75  19.042
   76  18.916
   77  18.527
   78  17.606
   79  18.398
   80  23.030
   81  23.661
   82  22.687
   83  23.551
   84  24.983
   85  23.943
   86  25.522
   87  24.214
   88  25.630
   89  24.177
   90  22.675
   91  22.989
   92  22.930
   93  24.612
   94  25.170
   95  23.032
   96  24.783
   97  24.327
   98  24.147
   99  23.549
  100  22.801
  101  21.477
  102  22.988
  103  24.773
  104  23.486
  105  23.580
  106  22.875
  107  22.857
  108  18.492
  109  14.821
  110  14.232
  111  14.838
  112  15.231
  113  17.433
  114  16.750
  115  16.234
  116  16.079
  117  14.179
  118  15.352
  119  15.807
  120  17.276
  121  16.049
  122  19.564
  123  19.946
  124  18.063
  125  19.590
  126  20.231
  127  19.093
  128  19.154
  129  20.371
  130  15.614
  131  14.650
  132  17.469
  133  16.500
  134  17.694
  135  15.401
  136  17.018
  137  13.599
  138  16.421
  139  14.835
  140  16.104
  141  13.657
  142  13.952
  143  13.295
  144  15.134
  145  16.881
  146  14.603
  147  15.457
  148  13.629
  149  13.648
  150  16.373
  151  13.722
  152  13.963
  153  14.330
  154  14.252
  155  15.401
  156  14.175
  157  14.708
  158  14.443
  159  14.728
  160  13.300
  161  15.427
  162  15.936
  163  15.450
  164  15.193
  165  15.566
  166  15.563
  167  12.887
  168  13.642
  169  14.610
  170  12.942
  171  15.006
  172  15.896
  173  13.355
  174  15.908
  175  11.188
  176  12.821
  177  14.020
  178  13.789
  179  14.298
  180  12.828
  181  13.877
  182  12.561
  183  12.803
  184  11.300
  185  13.887
  186  15.289
  187  12.992
  188  10.449
  189  11.114
  190   9.453
  191  10.761
  192  10.934
  193  11.180
  194  11.225
  195  10.367
  196  11.209
  197  10.209
  198  10.170
  199  10.756
  200  11.000
  201  10.466
  202  10.815
  203  10.575
  204  10.859
  205  11.041
  206  10.649
  207  10.682
  208  10.935
  209  10.920
  210  10.845
  211  10.649
  212  10.370
  213  11.624
  214  10.967
  215  10.675
  216  11.117
  217  11.129
  218  11.662
  219  10.496
  220  10.884
  221   9.195
  222   9.495
  223  11.743
  224  10.200
  225  12.233
  226  12.158
  227  12.560
  228  10.949
  229  12.737
  230  11.743
  231  10.500
  232  11.901
  233  10.664
  234  10.921
  235   9.288
  236  13.273
  237  12.364
  238  13.683
  239  13.351
  240  13.211
  241  12.986
  242  14.234
  243  13.653
  244  12.923
  245  12.235
  246  13.220
  247  12.548
  248   9.953
  249  11.794
  250  13.606
  251  10.000
  252  10.775
  253  10.809
  254  11.558
  255  13.981
  256  14.180
  257  11.346
  258  16.486
  259  15.169
  260  17.607
  261  16.835
  262  15.792
  263  15.372
  264  14.675
  265  14.781
  266  15.910
  267  15.398
  268  15.206
  269  13.789
  270  16.184
  271  14.979
  272  15.693
  273  16.514
  274  15.534
  275  15.565
  276  16.421
  277  15.878
  278  15.615
  279  16.870
  280  15.571
  281  15.181
  282  15.193
  283  14.736
  284  16.952
  285  15.506
  286  15.276
  287  15.407
  288  15.536
  289  15.203
  290  14.975
  291  16.922
  292  16.054
  293  15.676
  294  15.931
  295  14.215
  296  15.821
  297  14.409
  298  15.342
  299  14.149
  300  14.584
  301  15.737
  302  13.586
  303  16.493
  304  15.268
  305  13.573
  306  14.425
  307  14.431
  308  15.054
  309  14.589
  310  14.906
  311  14.933
  312  14.267
  313  15.514
  314  14.577
  315  15.545
  316  15.507
  317  15.012
  318  13.624
  319  14.450
  320  13.185
  321  13.950
  322  14.471
  323  15.188
  324  14.391
  325  12.634
  326  14.872
  327  15.344
  328  14.631
  329  14.012
  330  15.298
  331  14.379
  332  15.916
  333  14.342
  334  13.835
  335  14.421
  336  13.968
  337  13.639
  338  13.287
  339  16.074
  340  14.117
  341  14.108
  342  15.815
  343  14.642
  344  14.673
  345  16.271
  346  16.138
  347  17.124
  348  14.752
  349  15.026
  350  16.839
  351  14.931
  352  14.867
  353  14.694
  354  16.886
  355  13.675
  356  15.775
  357  11.010
  358  12.508
  359  14.158
  360  13.389
  361  13.599
  362  12.970
  363  14.997
  364  19.590
  365  13.253
  366  13.762
  367  15.452
  368  14.135
  369  15.305
  370  15.530
  371  15.420
  372  16.204
  373  15.974
  374  15.296
  375  14.604
  376  14.754
  377  14.662
  378  16.058
  379  13.501
  380  14.767
  381  16.077
  382  13.904
  383  16.517
  384  14.908
  385  13.362
  386  14.519
  387  14.815
  388  15.332
  389  16.032
  390  13.113
  391  15.098
  392  14.335
  393  14.776
  394  14.394
  395  16.182
  396  16.137
  397  15.278
  398  14.217
  399  14.580
  400  13.933
  401  15.868
  402  13.256
  403  14.528
  404  13.831
  405  13.755
  406  14.438
  407  14.459
  408  15.519
  409  15.907
  410  14.943
  411  14.667
  412  13.619
  413  14.700
  414  16.768
  415  17.925
  416  15.310
  417  16.469
  418  14.089
  419  16.777
  420  15.150
  421  15.605
  422  16.090
  423  16.107
  424  15.910
  425  15.770
  426  16.755
  427  17.646
  428  16.163
  429  16.318
  430  15.522
  431  14.813
  432  15.835
  433  16.592
  434  16.551
  435  15.116
  436  16.384
  437  16.802
  438  14.411
  439  15.319
  440  14.562
  441  13.569
  442  12.944
  443  13.438
  444  14.011
  445  15.726
  446  14.022
  447  15.161
  448  12.529
  449  14.071
  450  13.420
  451  11.504
  452  14.789
  453  14.536
  454  14.539
  455  15.730
  456  17.374
  457  16.273
  458  16.188
  459  14.228
  460  14.889
  461  15.639
  462  15.369
  463  14.561
  464  14.478
  465  14.549
  466  14.023
  467  14.384
  468  14.296
  469  13.713
  470  14.353
  471  15.000
  472  15.238
  473  16.087
  474  13.143
  475  13.757
  476  14.110
  477  14.685
  478  14.803
  479  14.040
  480  14.309
  481  14.484
  482  15.284
  483  13.601
  484  14.271
  485  14.429
  486  13.081
  487  12.017
  488  14.302
  489  14.639
  490  14.773
  491  13.679
  492  14.737
  493  13.489
  494  13.541
  495  14.700
  496  14.062
  497  13.606
  498  13.614
  499  13.626
  500  13.209
  501  13.678
  502  14.811
  503  14.994
  504  14.596
  505  16.113
  506  13.633
  507  13.641
  508  13.951
  509  13.213
  510  13.009
  511  12.493
  512  14.349
  513  13.875
  514  13.632
  515  13.290
  516  12.335
  517  13.927
  518  13.049
  519  11.851
  520  12.553
  521  12.125
  522  12.085
  523  11.538
  524  12.313
  525  11.187
  526  13.558
  527  12.807
  528  13.070
  529  12.789
  530  13.067
  531  13.200
  532  12.560
  533  12.666
  534  13.238
  535  12.633
  536  12.959
  537  13.929
  538  14.365
  539  15.295
  540  12.524
  541  14.502
  542  13.067
  543  12.311
  544  14.660
  545  14.078
  546  12.068
  547  12.891
  548  13.098
  549  13.440
  550  15.550
  551  16.259
  552  13.675
  553  14.701
  554  17.155
  555  15.641
  556  13.661
  557  13.787
  558  14.223
  559  14.129
  560  14.213
  561  14.424
  562  14.215
  563  13.784
  564  14.442
  565  14.341
  566  14.540
  567  15.423
  568  13.733
  569  14.220
  570  12.508
  571  14.258
  572  16.170
  573  16.566
  574  17.901
  575  18.369
  576  20.549
  577  19.215
  578  11.560
  579  19.034
  580  17.572
  581  18.759
  582  14.773
  583  17.972
  584  18.805
  585  19.981
  586  19.685
  587  17.603
  588  15.467
  589  16.719
  590  17.370
  591  18.134
  592  17.976
  593  19.780
  594  19.412
  595  19.640
  596  19.382
  597  19.877
  598  19.279
  599  18.544
  600  17.906
  601  16.465
  602  18.317
  603  17.657
  604  18.084
  605  18.228
  606  18.977
  607  15.368
  608  17.010
  609  16.241
  610  15.006
  611  15.792
  612  16.183
  613  15.560
  614  16.442
  615  15.700
  616  16.401
  617  17.052
  618  16.565
  619  16.404
  620  17.022
  621  16.579
  622  16.703
  623  18.702
  624  18.398
  625  17.505
  626  17.636
  627  16.157
  628  14.435
  629  15.601
  630  17.720
  631  18.258
  632  17.937
  633  17.428
  634  18.430
  635  17.286
  636  17.738
  637  19.361
  638  18.017
  639  18.418
  640  16.568
  641  18.746
  642  20.092
  643  21.240
  644  18.913
  645  17.858
  646  13.955
  647  16.010
  648  16.436
  649  16.208
  650  16.399
  651  17.290
  652  13.115
  653  14.106
  654  15.845
  655  16.501
  656  15.993
  657  14.249
  658  14.017
  659  17.461
  660  18.398
  661  17.170
  662  17.489
  663  18.359
  664  18.019
  665  18.486
  666  17.475
  667  16.857
  668  17.128
  669  17.435
  670  17.491
  671  16.776
  672  16.896
  673  16.033
  674  17.155
  675  18.116
  676  18.838
  677  16.147
  678  18.468
  679  15.791
  680  17.088
  681  17.609
  682  18.166
  683  16.804
  684  17.172
  685  18.678
  686  17.368
  687  16.566
  688  14.259
  689  17.465
  690  16.860
  691  17.486
  692  17.909
  693  16.784
  694  17.562
  695  19.003
  696  17.791
  697  17.608
  698  17.291
  699  18.058
  700  17.507
  701  17.243
  702  17.863
  703  16.469
  704  17.712
  705  17.904
  706  16.133
  707  16.858
  708  16.343
  709  14.734
  710  16.645
  711  16.204
  712  16.964
  713  15.713
  714  17.325
  715  16.418
  716  15.953
  717  17.011
  718  17.387
  719  16.704
  720  16.926
  721  16.289
  722  17.420
  723  17.758
  724  16.417
  725  15.863
  726  17.068
  727  15.999
  728  14.972
  729  15.132
  730  16.127
  731  15.657
  732  14.759
  733  15.691
  734  15.840
  735  16.229
  736  16.142
  737  15.253
  738  17.081
  739  14.661
  740  14.518
  741  15.471
  742  16.148
  743  16.114
  744  15.257
  745  16.879
  746  16.474
  747  15.563
  748  15.063
  749  14.831
  750  15.787
  751  14.866
  752  15.353
  753  15.562
  754  16.904
  755  17.568
  756  16.716
  757  16.232
  758  15.607
  759  15.700
  760  17.593
  761  15.961
  762  16.212
  763  13.893
  764  14.642
  765  17.201
  766  17.513
  767  16.413
  768  17.395
  769  17.897
  770  17.994
  771  17.269
  772  16.476
  773  17.347
  774  17.470
  775  16.000
  776  18.275
  777  17.692
  778  16.941
  779  17.493
  780  17.987
  781  17.745
  782  17.561
  783  18.564
  784  17.979
  785  17.322
  786  20.961
  787  18.967
  788  17.090
  789  19.257
  790  19.518
  791  18.825
  792  18.633
  793  19.451
  794  19.685
  795  17.689
  796  17.030
  797  17.443
  798  19.134
  799  18.228
  800  19.302
  801  17.644
  802  18.585
  803  19.343
  804  18.634
  805  19.763
  806  19.142
  807  17.613
  808  17.222
  809  16.446
  810  18.394
  811  17.952
  812  16.359
  813  18.188
  814  18.560
  815  19.677
  816  18.990
  817  19.440
  818  19.229
  819  18.338
  820  20.131
  821  17.060
  822  20.062
  823  19.898
  824  18.410
  825  18.698
  826  19.937
  827  19.951
  828  22.350
  829  20.424
  830  20.045
  831  18.180
  832  19.090
  833  19.784
  834  20.343
  835  19.794
  836  18.863
  837  20.287
  838  18.183
  839  18.772
  840  17.999
  841  20.449
  842  18.946
  843  18.909
  844  18.783
  845  18.109
  846  20.088
  847  18.888
  848  17.608
  849  19.170
  850  19.302
  851  18.665
  852  18.980
  853  19.357
  854  17.457
  855  18.092
  856  17.299
  857  18.022
  858  19.266
  859  16.948
  860  18.710
  861  15.665
  862  20.911
  863  19.867
  864  19.189
  865  18.171
  866  17.854
  867  18.870
  868  17.856
  869  18.610
  870  18.675
  871  19.249
  872  18.946
  873  19.265
  874  17.377
  875  17.963
  876  17.937
  877  16.756
  878  16.828
  879  17.848
  880  18.013
  881  19.151
  882  19.744
  883  20.247
  884  19.183
  885  18.728
  886  20.163
  887  19.037
  888  19.697
  889  20.549
  890  18.605
  891  19.917
  892  21.067
  893  20.676
  894  19.745
  895  19.694
  896  19.218
  897  20.458
  898  20.564
  899  20.332
  900  19.623
  901  19.444
  902  19.344
  903  20.010
  904  20.693
  905  20.124
  906  19.575
  907  19.360
  908  20.288
  909  19.925
  910  21.097
  911  20.891
  912  21.269
  913  20.884
  914  22.044
  915  20.906
  916  21.716
  917  21.357
  918  20.759
  919  22.009
  920  19.971
  921  21.582
  922  20.678
  923  20.379
  924  19.884
  925  21.173
  926  22.040
  927  21.054
  928  20.804
  929  20.604
  930  20.290
  931  19.916
  932  21.398
  933  20.857
  934  21.745
  935  21.222
  936  22.476
  937  22.069
  938  22.698
  939  21.470
  940  21.175
  941  19.794
  942  19.472
  943  19.550
  944  20.018
  945  19.753
  946  19.473
  947  20.481
  948  20.244
  949  19.446
  950  19.739
  951  19.822
  952  18.985
  953  20.776
  954  18.817
  955  17.902
  956  17.820
  957  16.855
  958  18.593
  959  18.388
  960  18.139
  961  20.502
  962  19.798
  963  17.568
  964  19.175
  965  17.418
  966  17.113
  967  20.498
  968  18.298
  969  18.459
  970  18.646
  971  18.006
  972  17.323
  973  18.532
  974  16.098
  975  17.672
  976  17.960
  977  18.434
  978  18.139
  979  15.800
  980  19.656
  981  19.171
  982  19.657
  983  19.690
  984  18.249
  985  21.196
  986  20.646
  987  19.983
  988  19.910
  989  21.188
  990  21.812
  991  20.443
  992  21.648
  993  20.534
  994  21.059
  995  20.867
  996  21.410
  997  19.505
  998  20.357
  999  19.642
 1000  20.910
 1001  20.236
 1002  19.318
 1003  18.639
 1004  19.315
 1005  20.790
 1006  19.251
 1007  17.809
 1008  19.306
 1009  19.252
 1010  19.461
 1011  19.680
 1012  19.942
 1013  18.985
 1014  19.097
 1015  18.838
 1016  18.558
 1017  19.035
 1018  18.972
 1019  19.113
 1020  18.500
 1021  19.062
 1022  19.536
 1023  18.127
 1024  18.490
 1025  19.616
 1026  18.043
 1027  19.046
 1028  19.118
 1029  19.972
 1030  19.329
 1031  17.778
 1032  19.534
 1033  18.809
 1034  18.072
 1035  19.564
 1036  19.392
 1037  18.509
 1038  19.767
 1039  19.082
 1040  20.221
 1041  20.516
 1042  19.497
 1043  18.536
 1044  18.415
 1045  18.412
 1046  19.018
 1047  18.652
 1048  17.415
 1049  18.598
 1050  18.096
 1051  17.395
 1052  16.888
 1053  17.025
 1054  17.287
 1055  17.835
 1056  18.743
 1057  18.628
 1058  17.990
 1059  19.938
 1060  17.297
 1061  16.742
 1062  16.961
 1063  17.162
 1064  15.898
 1065  16.983
 1066  16.217
 1067  16.060
 1068  16.044
 1069  15.642
 1070  15.638
 1071  16.605
 1072  16.816
 1073  15.648
 1074  15.723
 1075  13.977
 1076  15.282
 1077  15.594
 1078  14.020
 1079  15.005
 1080  15.969
 1081  16.208
 1082  15.809
 1083  17.888
 1084  15.394
 1085  15.912
 1086  15.613
 1087  15.657
 1088  16.801
 1089  14.941
 1090  15.133
 1091  14.851
 1092  15.828
 1093  17.185
 1094  16.612
 1095  17.025
 1096  16.914
 1097  16.296
 1098  16.124
 1099  16.311
 1100  14.741
 1101  17.019
 1102  15.953
 1103  17.315
 1104  16.512
 1105  15.365
 1106  16.564
 1107  16.260
 1108  16.656
 1109  16.430
 1110  16.918
 1111  15.172
 1112  16.441
 1113  15.976
 1114  16.507
 1115  15.932
 1116  17.210
 1117  16.896
 1118  17.210
 1119  16.070
 1120  17.224
 1121  16.217
 1122  16.811
 1123  16.943
 1124  16.225
 1125  15.998
 1126  15.715
 1127  15.532
 1128  15.854
 1129  14.808
 1130  15.065
 1131  17.473
 1132  16.567
 1133  16.902
 1134  16.436
 1135  16.410
 1136  16.379
 1137  16.868
 1138  16.830
 1139  17.275
 1140  16.967
 1141  17.418
 1142  16.405
 1143  16.269
 1144  16.378
 1145  17.742
 1146  17.571
 1147  16.700
 1148  18.261
 1149  18.013
 1150  18.259
 1151  18.709
 1152  18.078
 1153  18.206
 1154  18.781
 1155  19.034
 1156  18.570
 1157  19.456
 1158  19.345
 1159  17.464
 1160  18.824
 1161  18.021
 1162  22.045
 1163  22.378
 1164  23.657
 1165  23.604
 1166  21.841
 1167  22.978
 1168  22.943
 1169  19.277
 1170  18.810
 1171  19.652
 1172  21.079
 1173  18.529
 1174  17.867
 1175  17.639
 1176  17.884
 1177  17.174
 1178  20.089
 1179  17.700
 1180  18.014
 1181  20.374
 1182  17.800
 1183  19.096
 1184  20.395
 1185  19.609
 1186  19.788
 1187  19.849
 1188  18.818
 1189  20.101
 1190  19.560
 1191  20.835
 1192  16.859
 1193  16.776
 1194  15.810
 1195  16.088
 1196  14.902
 1197  11.856
 1198  13.909
 1199  15.561
 1200  16.256
 1201  16.788
 1202  15.820
 1203  15.898
 1204  19.082
 1205  13.575
 1206  16.286
 1207  18.740
 1208  17.521
 1209  13.761
 1210  16.028
 1211  18.848
 1212  19.797
 1213  14.760
 1214  18.367
 1215  15.995
 1216  15.521
 1217  15.390
 1218  17.047
 1219  15.338
 1220  15.174
 1221  12.253
 1222  12.593
 1223  13.474
 1224  13.186
 1225  16.099
 1226  11.479
 1227  11.366
 1228  11.950
 1229  10.765
 1230  11.882
 1231  12.876
 1232  12.195
 1233  12.759
 1234  12.336
 1235  11.411
 1236  13.042
 1237  11.485
 1238   8.327
 1239   9.088
 1240   7.076
 1241   7.578
 1242   8.360
 1243   5.645
 1244   3.689
 1245   2.910
 1246   3.764
 1247   3.890
 1248   4.366
 1249   4.103
 1250   4.432
 1251   4.405
 1252   3.846
 1253   4.205
 1254   4.052
 1255   2.811
 1256   3.828
 1257   3.807
 1258   4.336
 1259   2.981
 1260   2.889
 1261   2.982
 1262   3.246
 1263   3.754
 1264   3.102
 1265   3.241
 1266   2.896
 1267   2.900
 1268   2.924
 1269   2.956
 1270   2.844
 1271   2.670
 1272   2.945
 1273   3.016
 1274   2.959
 1275   2.990
 1276   3.064
 1277   3.353
 1278   3.094
 1279   2.972
 1280   3.206
 1281   3.281
 1282   3.694
 1283   3.415
 1284   3.176
 1285   3.385
 1286   2.705
 1287   2.831
 1288   2.677
 1289   3.719
 1290   2.707
 1291   3.494
 1292   3.072
 1293   3.101
 1294   3.092
 1295   3.170
 1296   3.874
 1297   3.069
 1298   3.399
 1299   2.953
 1300   3.484
 1301   2.980
 1302   2.912
 1303   4.262
 1304   3.608
 1305   3.724
 1306   4.472
 1307   3.095
 1308   3.485
 1309   4.015
 1310   3.987
 1311   3.795
 1312   3.250
 1313   3.193
 1314   2.966
 1315   4.563
 1316   3.792
 1317   3.691
 1318   3.554
 1319   2.890
 1320   3.283
 1321   4.254
 1322   4.852
 1323   4.617
 1324   4.312
 1325   2.998
 1326   5.130
 1327   3.960
 1328   4.822
 1329   4.644
 1330   4.244
 1331   4.537
 1332   4.234
 1333   3.526
 1334   3.947
 1335   4.422
 1336   3.392
 1337   3.843
 1338   3.107
 1339   2.988
 1340   2.868
 1341   2.951
 1342   2.822
 1343   3.401
 1344   3.210
 1345   2.850
 1346   3.275
 1347   4.245
 1348   3.140
 1349   3.083
 1350   2.891
 1351   3.269
 1352   2.805
 1353   2.983
 1354   2.909
 1355   2.962
 1356   2.835
 1357   2.890
 1358   3.917
 1359   2.762
 1360   3.999
 1361   3.616
 1362   3.796
 1363   3.111
 1364   3.405
 1365   2.802
 1366   3.478
 1367   2.892
 1368   2.890
 1369   2.992
 1370   3.040
 1371   2.901
 1372   4.377
 1373   3.214
 1374   3.199
 1375   2.998
 1376   3.066
 1377   3.027
 1378   3.474
 1379   2.969
 1380   3.698
 1381   3.015
 1382   3.071
 1383   2.870
 1384   3.138
 1385   3.049
 1386   3.392
 1387   4.108
 1388   3.485
 1389   2.750
 1390   2.844
 1391   2.898
 1392   3.467
 1393   4.086
 1394   3.008
 1395   3.266
 1396   3.153
 1397   3.260
 1398   3.648
 1399   2.859
 1400   3.306
 1401   3.276
 1402   3.441
 1403   2.973
 1404   3.006
 1405   2.775
 1406   3.115
 1407   3.572
 1408   3.008
 1409   2.847
 1410   3.135
 1411   3.003
 1412   2.830
 1413   2.800
 1414   3.079
 1415   3.067
 1416   3.076
 1417   2.843
 1418   2.788
 1419   3.012
 1420   3.149
 1421   3.035
 1422   3.010
 1423   3.532
 1424   2.815
 1425   2.828
 1426   2.884
 1427   2.780
 1428   3.233
 1429   3.189
 1430   2.943
 1431   3.111
 1432   2.988
 1433   3.245
 1434   2.800
 1435   3.032
 1436   2.881
 1437   2.847
 1438   2.695
 1439   2.936
 1440   2.813
 1441   2.962
 1442   2.928
 1443   2.856
 1444   2.882
 1445   2.933
 1446   3.008
 1447   3.058
 1448   2.723
 1449   2.955
 1450   3.056
 1451   2.813
 1452   2.911
 1453   2.840
 1454   2.968
 1455   2.868
 1456   3.143
 1457   2.996
 1458   3.240
 1459   2.973
 1460   3.010
 1461   2.910
 1462   2.901
 1463   2.926
 1464   2.872
 1465   2.962
 1466   3.225
 1467   2.980
 1468   2.820
 1469   2.754
 1470   3.022
 1471   3.076
 1472   2.760
 1473   3.291
 1474   2.828
 1475   2.766
 1476   3.130
 1477   3.345
 1478   3.074
 1479   2.995
 1480   3.196
 1481   2.883
 1482   3.024
 1483   3.025
 1484   3.198
 1485   3.062
 1486   3.356
 1487   3.034
 1488   2.958
 1489   3.042
 1490   2.997
 1491   3.113
 1492   2.909
 1493   2.743
 1494   3.047
 1495   2.776
 1496   3.031
 1497   2.986
 1498   3.099
 1499   2.750
 1500   2.948
 1501   3.301
 1502   2.808
 1503   2.688
 1504   2.878
 1505   3.092
 1506   2.944
 1507   2.755
 1508   2.919
 1509   2.944
 1510   3.137
 1511   3.064
 1512   2.667
 1513   2.969
 1514   3.005
 1515   3.355
 1516   3.015
 1517   3.083
 1518   2.735
 1519   2.906
 1520   3.052
 1521   3.000
 1522   2.941
 1523   3.218
 1524   2.691
 1525   2.813
 1526   3.004
 1527   2.904
 1528   3.142
 1529   2.700
 1530   2.876
 1531   2.872
 1532   2.923
 1533   2.877
 1534   2.752
 1535   3.090
 1536   2.945
 1537   2.860
 1538   2.815
 1539   2.822
 1540   3.131
 1541   2.812
 1542   2.799
 1543   2.844
 1544   3.164
 1545   2.942
 1546   2.837
 1547   3.224
 1548   2.983
 1549   2.924
 1550   2.788
 1551   2.962
 1552   2.821
 1553   2.710
 1554   2.875
 1555   2.900
 1556   2.854
 1557   2.760
 1558   2.896
 1559   2.918
 1560   2.862
 1561   2.764
 1562   2.950
 1563   2.969
 1564   2.739
 1565   3.247
 1566   2.871
 1567   2.744
 1568   2.950
 1569   2.859
 1570   2.712
 1571   3.100
 1572   2.914
 1573   2.938
 1574   2.868
 1575   2.778
 1576   3.747
 1577   2.938
 1578   2.975
 1579   2.916
 1580   3.143
 1581   2.682
 1582   2.931
 1583   3.161
 1584   2.979
 1585   3.532
 1586   2.769
 1587   2.840
 1588   2.850
 1589   3.060
 1590   3.006
 1591   2.926
 1592   3.067
 1593   3.349
 1594   3.065
 1595   2.862
 1596   3.004
 1597   2.959
 1598   3.042
 1599   2.950
 1600   2.722
 1601   3.002
 1602   2.739
 1603   3.179
 1604   2.887
 1605   2.972
 1606   3.012
 1607   3.169
 1608   3.003
 1609   2.802
 1610   2.994
 1611   2.798
 1612   3.118
 1613   3.046
 1614   2.878
 1615   2.865
 1616   3.147
 1617   2.844
 1618   3.153
 1619   3.241
 1620   2.862
 1621   2.807
 1622   3.014
 1623   2.698
 1624   2.993
 1625   3.100
 1626   2.945
 1627   2.867
 1628   3.149
 1629   2.965
 1630   2.785
 1631   2.891
 1632   2.708
 1633   2.931
 1634   2.853
 1635   3.761
 1636   3.991
 1637   2.901
 1638   2.886
 1639   2.860
 1640   3.206
 1641   2.856
 1642   2.800
 1643   3.237
 1644   3.092
 1645   3.405
 1646   3.342
 1647   2.798
 1648   2.789
 1649   3.716
 1650   2.968
 1651   4.508
 1652   3.555
 1653   2.893
 1654   3.136
 1655   2.948
 1656   3.365
 1657   3.123
 1658   3.590
 1659   3.615
 1660   3.727
 1661   3.472
 1662   3.303
 1663   3.392
 1664   3.412
 1665   3.319
 1666   4.164
 1667   2.952
 1668   3.086
 1669   3.300
 1670   3.013
 1671   4.103
 1672   4.086
 1673   3.997
 1674   2.806
 1675   3.207
 1676   3.021
 1677   4.562
 1678   3.221
 1679   3.440
 1680   2.845
 1681   3.152
 1682   2.663
 1683   2.977
 1684   2.930
 1685   2.820
 1686   3.522
 1687   4.006
 1688   2.924
 1689   2.732
 1690   2.844
 1691   2.915
 1692   3.145
 1693   3.126
 1694   2.918
 1695   2.847
 1696   3.199
 1697   2.832
 1698   2.891
 1699   3.281
 1700   2.851
 1701   3.105
 1702   3.059
 1703   2.958
 1704   2.960
 1705   2.800
 1706   2.772
 1707   3.591
 1708   2.884
 1709   3.234
 1710   2.988
 1711   3.598
 1712   2.904
 1713   3.154
 1714   4.362
 1715   3.976
 1716   7.101
 1717   4.594
 1718   3.013
 1719   2.958
 1720   3.851
 1721   2.936
 1722   6.719
 1723   3.124
 1724   2.927
 1725   3.469
 1726   3.535
 1727   3.459
 1728   2.964
 1729   3.155
 1730   3.055
 1731   3.036
 1732   3.078
 1733   2.785
 1734   2.903
 1735   3.585
 1736   6.556
 1737   4.736
 1738   4.684
 1739   4.670
 1740   3.394
 1741   8.084
 1742   5.626
 1743   3.637
 1744   4.472
 1745   4.009
 1746   3.125
 1747   3.203
 1748   2.954
 1749   3.186
 1750   2.935
 1751   2.853
 1752   2.859
 1753   2.953
 1754   3.238
 1755   3.391
 1756   3.055
 1757   2.982
 1758   3.147
 1759   2.850
 1760   3.210
 1761   3.088
 1762   3.061
 1763   4.046
 1764   3.839
 1765   4.600
 1766   4.420
 1767   4.750
 1768   4.189
 1769   4.525
 1770   4.152
 1771   3.986
 1772   3.826
 1773   3.965
 1774   4.111
 1775   4.451
 1776   4.202
 1777   4.141
 1778   3.964
 1779   4.186
 1780   4.039
 1781   4.302
 1782   4.192
 1783   4.585
 1784   3.846
 1785   4.150
 1786   4.147
 1787   4.101
 1788   4.851
 1789   4.375
 1790   4.172
 1791   4.049
 1792   4.282
 1793   3.760
 1794   4.205
 1795   4.654
 1796   4.222
 1797   4.399
 1798   4.475
 1799   4.329
 1800   3.928
 1801   4.053
 1802   4.286
 1803   3.886
 1804   4.809
 1805   3.514
 1806   3.733
 1807   3.090
 1808   3.719
 1809   3.987
 1810   3.956
 1811   4.273
 1812   3.757
 1813   4.356
 1814   4.052
 1815   4.726
 1816   4.631
 1817   4.478
 1818   4.224
 1819   4.663
 1820   4.920
 1821   3.967
 1822   4.322
 1823   4.281
 1824   3.746
 1825   3.684
 1826   4.350
 1827   4.307
 1828   4.211
 1829   4.024
 1830   4.144
 1831   4.199
 1832   4.229
 1833   4.183
 1834   4.644
 1835   4.645
 1836   4.469
 1837   3.802
 1838   4.454
 1839   4.094
 1840   5.069
 1841   4.085
 1842   4.246
 1843   3.956
 1844   3.641
 1845   4.504
 1846   4.365
 1847   4.602
 1848   4.297
 1849   4.419
 1850   4.136
 1851   3.937
 1852   4.274
 1853   4.459
 1854   3.774
 1855   3.947
 1856   3.971
 1857   3.462
 1858   3.836
 1859   3.901
 1860   4.149
 1861   4.040
 1862   3.478
 1863   4.206
 1864   4.115
 1865   4.757
 1866   4.175
 1867   4.340
 1868   3.774
 1869   4.697
 1870   4.286
 1871   4.243
 1872   3.943
 1873   4.239
 1874   4.321
 1875   4.028
 1876   3.912
 1877   3.927
 1878   4.312
 1879   4.031
 1880   4.069
 1881   4.064
 1882   4.806
 1883   4.676
 1884   3.959
 1885   3.989
 1886   4.197
 1887   4.225
 1888   4.033
 1889   3.810
 1890   4.127
 1891   3.443
 1892   4.287
 1893   4.158
 1894   4.314
 1895   4.301
 1896   4.484
 1897   4.346
 1898   3.738
 1899   4.149
 1900   3.946
 1901   4.423
 1902   4.951
 1903   3.933
 1904   4.263
 1905   4.275
 1906   3.851
 1907   3.566
 1908   3.887
 1909   4.129
 1910   4.813
 1911   4.390
 1912   4.449
 1913   3.573
 1914   4.054
 1915   3.163
 1916   4.210
 1917   3.202
 1918   3.594
 1919   3.947
 1920   4.846
 1921   4.736
 1922   5.029
 1923   4.882
 1924   5.125
 1925   4.883
 1926   4.672
 1927   4.133
 1928   3.549
 1929   4.280
 1930   4.472
 1931   3.786
 1932   4.152
 1933   4.538
 1934   3.672
 1935   4.300
 1936   4.093
 1937   4.596
 1938   4.255
 1939   4.474
 1940   3.834
 1941   4.024
 1942   4.048
 1943   3.847
 1944   3.980
 1945   4.466
 1946   4.652
 1947   3.894
 1948   4.705
 1949   3.461
 1950   4.198
 1951   4.447
 1952   4.587
 1953   4.790
 1954   4.415
 1955   4.586
 1956   4.448
 1957   5.312
 1958   4.378
 1959   4.387
 1960   4.606
 1961   4.521
 1962   3.493
 1963   4.474
 1964   4.431
 1965   4.144
 1966   2.995
 1967   3.184
 1968   3.415
 1969   3.469
 1970   3.074
 1971   3.541
 1972   3.505
 1973   2.902
 1974   3.072
 1975   4.283
 1976   4.272
 1977   4.430
 1978   4.145
 1979   4.399
 1980   2.868
 1981   3.919
 1982   3.245
 1983   3.033
 1984   3.428
 1985   3.848
 1986   3.258
 1987   3.707
 1988   3.821
 1989   3.615
 1990   3.974
 1991   4.524
 1992   4.654
 1993   4.574
 1994   4.512
 1995   4.205
 1996   4.055
 1997   4.749
 1998   4.189
 1999   4.560
 2000   4.379
 2001   4.140
 2002   4.433
 2003   5.061
 2004   4.309
 2005   3.836
 2006   3.962
 2007   3.289
 2008   4.015
 2009   4.342
 2010   4.521
 2011   4.546
 2012   4.494
 2013   4.867
 2014   4.488
 2015   4.257
 2016   3.459
 2017   3.389
 2018   3.926
 2019   3.726
 2020   3.050
 2021   3.091
 2022   3.540
 2023   3.445
 2024   3.932
 2025   3.797
 2026   3.779
 2027   3.855
 2028   3.163
 2029   2.891
 2030   3.155
 2031   2.764
 2032   2.980
 2033   3.674
 2034   2.837
 2035   3.740
 2036   3.748
 2037   4.306
 2038   3.036
 2039   3.210
 2040   3.899
 2041   4.369
 2042   4.087
 2043   4.474
 2044   3.370
 2045   3.595
 2046   3.837
 2047   3.564
 2048   4.173
 2049   4.038
 2050   3.925
 2051   4.776
 2052   7.383
 2053   6.634
 2054   6.884
 2055   7.110
 2056   4.574
 2057   6.742
 2058   5.103
 2059   4.277
 2060   4.254
 2061   5.003
 2062   6.983
 2063   6.639
 2064   4.865
 2065   4.500
 2066   3.835
 2067   4.550
 2068   5.775
 2069   4.116
 2070   4.570
 2071   5.097
 2072   4.607
 2073   4.326
 2074   4.599
 2075   4.412
 2076   4.716
 2077   5.118
 2078   5.364
 2079   4.800
 2080   4.524
 2081   4.880
 2082   5.178
 2083   4.387
 2084   4.767
 2085   6.731
 2086   7.584
 2087   4.786
 2088   4.131
 2089   4.513
 2090   5.217
 2091   4.497
 2092   4.938
 2093   4.642
 2094   5.484
 2095   6.759
 2096   6.167
 2097   5.982
 2098   7.283
 2099   6.662
 2100   6.904
 2101   4.442
 2102   4.760
 2103   4.602
 2104   4.829
 2105   4.577
 2106   4.172
 2107   4.538
 2108   4.173
 2109   3.610
 2110   4.056
 2111   5.339
 2112   3.649
 2113   6.269
 2114   4.757
 2115   6.109
 2116   4.095
 2117   4.401
 2118   5.223
 2119   5.144
 2120   4.113
 2121   3.912
 2122   4.461
 2123   4.796
 2124   4.925
 2125   7.805
 2126   7.490
 2127   7.427
 2128   6.794
 2129   4.959
 2130   4.588
 2131   4.127
 2132   4.297
 2133   4.144
 2134   4.810
 2135   4.083
 2136   4.983
 2137   4.685
 2138   4.191
 2139   4.372
 2140   4.346
 2141   4.200
 2142   4.974
 2143   3.974
 2144   3.980
 2145   4.059
 2146   4.135
 2147   4.698
 2148   5.392
 2149   4.446
 2150   4.381
 2151   6.754
 2152   3.461
 2153   3.920
 2154   3.903
 2155   3.951
 2156   3.638
 2157   4.041
 2158   4.261
 2159   3.654
 2160   3.522
 2161   3.275
 2162   4.181
 2163   3.636
 2164   3.772
 2165   3.569
 2166   3.435
 2167   3.682
 2168   3.315
 2169   4.203
 2170   3.397
 2171   3.832
 2172   2.795
 2173   3.207
 2174   3.923
 2175   4.116
 2176   3.741
 2177   3.986
 2178   3.959
 2179   3.070
 2180   3.178
 2181   3.905
 2182   3.373
 2183   3.182
 2184   3.807
 2185   3.217
 2186   3.246
 2187   3.057
 2188   3.939
 2189   3.826
 2190   3.485
 2191   3.906
 2192   3.397
 2193   3.132
 2194   4.062
 2195   3.958
 2196   3.356
 2197   4.507
 2198   3.591
 2199   4.182
 2200   4.532
 2201   3.985
 2202   3.904
 2203   4.014
 2204   3.155
 2205   4.259
 2206   4.192
 2207   3.740
 2208   3.980
 2209   3.172
 2210   4.183
 2211   3.477
 2212   3.776
 2213   4.200
 2214   3.626
 2215   3.961
 2216   3.234
 2217   4.369
 2218   3.329
 2219   3.870
 2220   3.846
 2221   4.481
 2222   3.979
 2223   4.039
 2224   4.475
 2225   4.810
 2226   4.844
 2227   4.460
 2228   3.584
 2229   3.893
 2230   4.762
 2231   4.039
 2232   4.260
 2233   3.504
 2234   3.992
 2235   3.591
 2236   4.125
 2237   3.974
 2238   3.941
 2239   4.486
 2240   5.281
 2241   3.707
 2242   3.369
 2243   4.488
 2244   3.255
 2245   3.508
 2246   3.727
 2247   5.665
 2248   3.987
 2249   3.829
 2250   3.387
 2251   3.134
 2252   5.853
 2253   4.321
 2254   4.428
 2255   4.369
 2256   3.835
 2257   3.203
 2258   2.985
 2259   3.127
 2260   3.174
 2261   3.886
 2262   4.751
 2263   4.255
 2264   3.724
 2265   3.199
 2266   2.971
 2267   3.498
 2268   2.992
 2269   3.310
 2270   3.907
 2271   3.996
 2272   2.984
 2273   2.940
 2274   3.592
 2275   2.830
 2276   2.834
 2277   3.593
 2278   3.340
 2279   3.911
 2280   2.961
 2281   3.212
 2282   2.892
 2283   2.806
 2284   3.136
 2285   3.411
 2286   3.175
 2287   4.035
 2288   4.232
 2289   2.924
 2290   2.964
 2291   3.577
 2292   3.113
 2293   3.071
 2294   3.218
 2295   3.373
 2296   4.137
 2297   4.193
 2298   4.650
 2299   4.217
 2300   2.724
 2301   4.638
 2302   4.034
 2303   4.257
 2304   4.367
 2305   3.013
 2306   2.886
 2307   3.004
 2308   3.065
 2309   2.874
 2310   3.069
 2311   3.095
 2312   2.751
 2313   3.462
 2314   3.406
 2315   2.801
 2316   2.627
 2317   3.068
 2318   3.032
 2319   3.984
 2320   2.880
 2321   3.102
 2322   3.643
 2323   3.460
 2324   2.859
 2325   3.042
 2326   2.808
 2327   2.826
 2328   3.444
 2329   3.702
 2330   3.194
 2331   5.283
 2332   6.232
 2333   5.428
 2334   5.876
 2335   4.935
 2336   5.606
 2337   5.114
 2338   5.742
 2339   5.145
 2340   5.491
 2341   4.264
 2342   5.549
 2343   4.516
 2344   4.682
 2345   5.155
 2346   4.801
 2347   6.076
 2348   5.041
 2349   4.902
 2350   4.583
 2351   5.276
 2352   5.122
 2353   5.669
 2354   5.582
 2355   4.502
 2356   4.522
 2357   4.717
 2358   4.562
 2359   4.574
 2360   4.863
 2361   4.971
 2362   4.739
 2363   4.450
 2364   4.743
 2365   4.402
 2366   4.391
 2367   4.583
 2368   4.770
 2369   4.795
 2370   4.747
 2371   3.516
 2372   3.668
 2373   3.276
 2374   5.465
 2375   4.530
 2376   4.346
 2377   4.430
 2378   4.327
 2379   4.107
 2380   2.844
 2381   4.289
 2382   2.913
 2383   3.390
 2384   6.154
 2385   4.521
 2386   4.613
 2387   5.631
 2388   7.049
 2389   5.416
 2390   4.075
 2391   5.713
 2392   6.395
 2393   6.338
 2394   5.803
 2395   5.922
 2396   3.155
 2397   3.048
 2398   3.116
 2399   2.985
 2400   3.054
 2401   2.991
 2402   3.033
 2403   2.854
 2404   3.261
 2405   3.240
 2406   3.072
 2407   3.078
 2408   2.798
 2409   3.264
 2410   2.922
 2411   2.844
 2412   3.085
 2413   2.733
 2414   3.061
 2415   2.875
 2416   3.295
 2417   2.919
 2418   2.695
 2419   3.319
 2420   2.962
 2421   2.807
 2422   2.767
 2423   2.800
 2424   2.800
 2425   2.666
 2426   2.882
 2427   3.142
 2428   3.029
 2429   2.937
 2430   3.013
 2431   2.969
 2432   3.046
 2433   3.418
 2434   3.121
 2435   3.176
 2436   3.119
 2437   3.233
 2438   2.807
 2439   2.909
 2440   2.953
 2441   2.981
 2442   2.905
 2443   3.119
 2444   3.287
 2445   3.369
 2446   2.825
 2447   2.869
 2448   3.318
 2449   2.961
 2450   2.895
 2451   2.914
 2452   2.895
 2453   3.199
 2454   2.983
 2455   3.368
 2456   2.858
 2457   2.979
 2458   3.025
 2459   3.337
 2460   2.759
 2461   3.005
 2462   3.199
 2463   3.132
 2464   2.779
 2465   2.827
 2466   2.990
 2467   3.229
 2468   3.261
 2469   2.771
 2470   2.743
 2471   2.851
 2472   2.865
 2473   3.189
 2474   2.771
 2475   3.071
 2476   3.166
 2477   2.960
 2478   3.153
 2479   3.300
 2480   3.770
 2481   4.183
 2482   3.092
 2483   2.778
 2484   2.966
 2485   3.089
 2486   3.186
 2487   3.124
 2488   3.641
 2489   2.708
 2490   2.984
 2491   3.136
 2492   2.979
 2493   3.529
 2494   3.364
 2495   3.207
 2496   3.136
 2497   2.914
 2498   2.878
 2499   2.699
 2500   3.005
 2501   3.036
 2502   2.838
 2503   2.907
 2504   3.101
 2505   3.094
 2506   3.876
 2507   3.556
 2508   3.013
 2509   2.949
 2510   2.849
 2511   3.042
 2512   3.309
 2513   2.744
 2514   2.900
 2515   3.501
 2516   2.787
 2517   3.251
 2518   3.723
 2519   3.564
 2520   2.876
 2521   3.167
 2522   3.005
 2523   2.917
 2524   3.187
 2525   3.171
 2526   3.181
 2527   2.949
 2528   3.343
 2529   2.986
 2530   3.179
 2531   3.504
 2532   4.059
 2533   3.105
 2534   4.031
 2535   4.230
 2536   3.386
 2537   3.117
 2538   3.380
 2539   3.184
 2540   3.460
 2541   3.760
 2542   3.290
 2543   3.023
 2544   3.006
 2545   2.929
 2546   3.425
 2547   3.190
 2548   3.023
 2549   3.210
 2550   2.819
 2551   2.840
 2552   3.048
 2553   2.919
 2554   3.001
 2555   2.910
 2556   3.135
 2557   2.853
 2558   3.219
 2559   3.379
 2560   3.516
 2561   2.831
 2562   2.987
 2563   2.957
 2564   3.071
 2565   3.125
 2566   2.866
 2567   3.033
 2568   3.289
 2569   3.374
 2570   3.048
 2571   2.923
 2572   2.817
 2573   2.916
 2574   3.196
 2575   3.091
 2576   3.424
 2577   3.758
 2578   2.872
 2579   2.947
 2580   2.899
 2581   2.909
 2582   3.507
 2583   3.353
 2584   3.710
 2585   3.288
 2586   2.933
 2587   3.285
 2588   3.294
 2589   3.075
 2590   3.025
 2591   3.255
 2592   2.803
 2593   2.731
 2594   2.877
 2595   2.901
 2596   3.010
 2597   3.117
 2598   3.806
 2599   3.837
 2600   3.129
 2601   3.013
 2602   2.833
 2603   3.440
 2604   3.226
 2605   3.492
 2606   4.392
 2607   3.596
 2608   2.904
 2609   4.248
 2610   2.713
 2611   3.296
 2612   3.796
 2613   3.017
 2614   3.153
 2615   2.860
 2616   3.054
 2617   2.653
 2618   3.084
 2619   2.799
 2620   2.895
 2621   4.148
 2622   3.383
 2623   3.456
 2624   3.385
 2625   3.336
 2626   4.088
 2627   2.889
 2628   3.701
 2629   2.830
 2630   3.032
 2631   3.996
 2632   2.853
 2633   3.374
 2634   3.144
 2635   2.996
 2636   2.830
 2637   3.042
 2638   3.050
 2639   3.086
 2640   3.013
 2641   3.631
 2642   2.881
 2643   3.715
 2644   3.556
 2645   3.782
 2646   3.236
 2647   3.647
 2648   2.723
 2649   3.033
 2650   3.766
 2651   3.133
 2652   3.190
 2653   3.672
 2654   2.922
 2655   3.400
 2656   2.697
 2657   3.033
 2658   2.991
 2659   3.071
 2660   3.002
 2661   3.234
 2662   2.939
 2663   3.351
 2664   3.003
 2665   3.095
 2666   3.042
 2667   3.870
 2668   3.060
 2669   3.280
 2670   2.712
 2671   2.824
 2672   2.875
 2673   2.907
 2674   3.138
 2675   3.308
 2676   2.788
 2677   3.244
 2678   2.825
 2679   2.914
 2680   3.086
 2681   2.967
 2682   2.911
 2683   2.925
 2684   2.911
 2685   2.755
 2686   3.062
 2687   3.225
 2688   2.910
 2689   3.281
 2690   2.777
 2691   3.174
 2692   3.157
 2693   3.043
 2694   2.869
 2695   3.155
 2696   3.547
 2697   2.847
 2698   3.339
 2699   3.637
 2700   3.345
 2701   2.948
 2702   3.457
 2703   2.997
 2704   2.904
 2705   2.845
 2706   3.212
 2707   3.126
 2708   2.942
 2709   2.955
 2710   3.168
 2711   2.797
 2712   2.885
 2713   2.886
 2714   2.972
 2715   2.981
 2716   2.983
 2717   2.665
 2718   2.931
 2719   2.987
 2720   3.133
 2721   3.754
 2722   3.267
 2723   3.034
 2724   3.053
 2725   2.973
 2726   3.064
 2727   3.187
 2728   3.036
 2729   3.681
 2730   3.665
 2731   3.532
 2732   2.943
 2733   2.935
 2734   3.038
 2735   3.065
 2736   3.038
 2737   2.799
 2738   2.906
 2739   2.766
 2740   3.169
 2741   2.723
 2742   2.618
 2743   3.069
 2744   2.986
 2745   3.075
 2746   2.994
 2747   2.764
 2748   2.697
 2749   3.034
 2750   2.853
 2751   2.887
 2752   3.192
 2753   2.906
 2754   2.785
 2755   2.795
 2756   2.826
 2757   2.785
 2758   3.032
 2759   2.910
 2760   2.751
 2761   3.376
 2762   3.020
 2763   3.234
 2764   3.039
 2765   3.164
 2766   3.741
 2767   3.272
 2768   2.828
 2769   2.980
 2770   3.104
 2771   3.168
 2772   3.126
 2773   2.837
 2774   3.300
 2775   2.949
 2776   3.231
 2777   3.209
 2778   3.080
 2779   3.168
 2780   2.954
 2781   2.954
 2782   3.559
 2783   3.209
 2784   3.064
 2785   3.114
 2786   3.277
 2787   3.043
 2788   3.850
 2789   2.894
 2790   3.454
 2791   3.359
 2792   3.129
 2793   2.640
 2794   2.850
 2795   2.875
 2796   3.229
 2797   2.918
 2798   2.719
 2799   2.971
 2800   2.901
 2801   3.292
 2802   3.242
 2803   2.870
 2804   3.173
 2805   3.172
 2806   2.995
 2807   2.951
 2808   3.227
 2809   3.204
 2810   3.298
 2811   2.845
 2812   3.002
 2813   3.066
 2814   3.437
 2815   3.033
 2816   3.100
 2817   3.052
 2818   3.141
 2819   2.925
 2820   3.223
 2821   3.337
 2822   3.396
 2823   3.289
 2824   2.812
 2825   2.737
 2826   2.821
 2827   2.928
 2828   3.065
 2829   3.213
 2830   2.969
 2831   3.285
 2832   3.159
 2833   3.004
 2834   2.888
 2835   2.865
 2836   2.871
 2837   3.425
 2838   4.060
 2839   3.145
 2840   3.343
 2841   2.885
 2842   3.320
 2843   2.986
 2844   3.133
 2845   3.409
 2846   3.176
 2847   3.293
 2848   2.922
 2849   2.862
 2850   2.995
 2851   2.743
 2852   2.824
 2853   3.101
 2854   3.222
 2855   3.107
 2856   3.625
 2857   2.824
 2858   2.841
 2859   3.188
 2860   3.167
 2861   2.811
 2862   3.090
 2863   2.890
 2864   3.358
 2865   2.901
 2866   3.099
 2867   3.320
 2868   3.017
 2869   3.361
 2870   2.968
 2871   3.037
 2872   3.436
 2873   3.235
 2874   2.906
 2875   2.844
 2876   3.345
 2877   2.836
 2878   2.971
 2879   2.716
 2880   2.654
 2881   3.401
 2882   3.113
 2883   2.818
 2884   2.856
 2885   3.156
 2886   2.937
 2887   3.231
 2888   2.996
 2889   3.314
 2890   3.009
 2891   3.233
 2892   3.161
 2893   2.805
 2894   3.082
 2895   2.994
 2896   2.735
 2897   2.869
 2898   2.929
 2899   2.912
 2900   2.935
 2901   2.856
 2902   3.073
 2903   3.356
 2904   2.919
 2905   2.863
 2906   2.977
 2907   6.298
 2908   3.151
 2909   3.125
 2910   2.951
 2911   2.977
 2912   3.021
 2913   2.897
 2914   3.733
 2915   3.150
 2916   2.779
 2917   3.450
 2918   3.459
 2919   2.972
 2920   2.807
 2921   3.561
 2922   2.902
 2923   3.293
 2924   3.209
 2925   3.054
 2926   3.169
 2927   2.811
 2928   3.326
 2929   3.230
 2930   3.110
 2931   2.887
 2932   3.153
 2933   2.799
 2934   2.886
 2935   3.138
 2936   2.824
 2937   3.104
 2938   3.114
 2939   3.021
 2940   2.781
 2941   2.828
 2942   3.088
 2943   3.255
 2944   3.085
 2945   3.494
 2946   3.323
 2947   3.151
 2948   2.945
 2949   2.768
 2950   3.409
 2951   3.552
 2952   2.964
 2953   3.272
 2954   2.805
 2955   3.161
 2956   3.066
 2957   3.303
 2958   3.019
 2959   3.329
 2960   3.385
 2961   2.996
 2962   3.276
 2963   3.119
 2964   2.847
 2965   3.148
 2966   3.023
 2967   3.271
 2968   3.266
 2969   2.970
 2970   2.880
 2971   2.915
 2972   2.972
 2973   3.146
 2974   2.791
 2975   3.411
 2976   3.501
 2977   3.044
 2978   3.252
 2979   2.850
 2980   3.051
 2981   3.104
 2982   3.137
 2983   3.194
 2984   3.154
 2985   2.660
 2986   2.915
 2987   3.174
 2988   2.908
 2989   3.226
 2990   2.839
 2991   2.943
 2992   2.802
 2993   2.884
 2994   3.027
 2995   3.763
 2996   2.866
 2997   3.303
 2998   3.091
 2999   3.167
 3000   3.522
 3001   3.015
 3002   3.032
 3003   3.008
 3004   2.990
 3005   3.230
 3006   3.139
 3007   3.041
 3008   2.890
 3009   3.063
 3010   2.859
 3011   2.742
 3012   3.303
 3013   2.744
 3014   2.926
 3015   3.771
 3016   2.894
 3017   3.065
 3018   2.826
 3019   2.797
 3020   3.031
 3021   2.783
 3022   2.946
 3023   2.927
 3024   2.982
 3025   2.885
 3026   2.785
 3027   3.152
 3028   2.853
 3029   2.897
 3030   3.117
 3031   3.229
 3032   3.420
 3033   3.028
 3034   3.418
 3035   2.793
 3036   3.463
 3037   3.210
 3038   2.929
 3039   3.078
 3040   2.685
 3041   2.867
 3042   3.285
 3043   3.137
 3044   3.526
 3045   3.758
 3046   2.854
 3047   2.731
 3048   2.892
 3049   2.905
 3050   3.031
 3051   3.071
 3052   3.263
 3053   3.181
 3054   3.368
 3055   3.060
 3056   3.131
 3057   2.914
 3058   3.079
 3059   2.700
 3060   3.324
 3061   3.271
 3062   3.142
 3063   3.177
 3064   3.007
 3065   3.102
 3066   2.636
 3067   3.181
 3068   3.449
 3069   2.971
 3070   3.264
 3071   3.440
 3072   3.385
 3073   3.557
 3074   3.017
 3075   2.877
 3076   3.091
 3077   3.348
 3078   3.122
 3079   3.203
 3080   3.055
 3081   2.986
 3082   2.963
 3083   2.987
 3084   3.071
 3085   2.788
 3086   3.241
 3087   3.274
 3088   3.105
 3089   2.852
 3090   3.337
 3091   2.799
 3092   2.925
 3093   2.866
 3094   2.862
 3095   3.600
 3096   3.130
 3097   2.880
 3098   3.295
 3099   2.898
 3100   3.081
 3101   2.739
 3102   3.077
 3103   3.078
 3104   3.484
 3105   3.036
 3106   2.956
 3107   2.941
 3108   2.906
 3109   3.254
 3110   3.049
 3111   3.457
 3112   3.635
 3113   3.172
 3114   3.122
 3115   3.221
 3116   3.231
 3117   2.881
 3118   3.052
 3119   2.942
 3120   3.145
 3121   3.038
 3122   3.499
 3123   3.000
 3124   3.054
 3125   3.420
 3126   3.033
 3127   3.356
 3128   2.973
 3129   3.122
 3130   3.119
 3131   3.345
 3132   2.765
 3133   3.471
 3134   2.972
 3135   2.819
 3136   2.865
 3137   2.754
 3138   2.901
 3139   2.969
 3140   2.789
 3141   2.948
 3142   2.724
 3143   2.751
 3144   2.986
 3145   3.051
 3146   3.031
 3147   3.041
 3148   2.844
 3149   2.896
 3150   3.115
 3151   2.971
 3152   3.058
 3153   2.861
 3154   2.894
 3155   2.916
 3156   2.848
 3157   2.894
 3158   3.104
 3159   3.302
 3160   3.098
 3161   2.994
 3162   2.723
 3163   2.911
 3164   2.675
 3165   3.023
 3166   2.750
 3167   2.756
 3168   3.434
 3169   3.291
 3170   2.923
 3171   2.909
 3172   2.905
 3173   2.916
 3174   2.851
 3175   3.004
 3176   3.096
 3177   2.831
 3178   2.719
 3179   3.274
 3180   2.895
 3181   3.078
 3182   2.870
 3183   2.878
 3184   2.859
 3185   2.946
 3186   2.758
 3187   2.981
 3188   2.767
 3189   3.093
 3190   3.012
 3191   3.000
 3192   2.935
 3193   2.929
 3194   3.418
 3195   3.111
 3196   3.573
 3197   2.742
 3198   3.390
 3199   2.975
 3200   2.940
 3201   2.647
 3202   2.751
 3203   3.030
 3204   3.229
 3205   2.971
 3206   3.095
 3207   3.700
 3208   2.804
 3209   3.195
 3210   2.898
 3211   3.115
 3212   3.245
 3213   3.610
 3214   2.925
 3215   3.676
 3216   3.147
 3217   3.331
 3218   3.241
 3219   3.206
 3220   3.414
 3221   3.490
 3222   3.318
 3223   2.903
 3224   3.292
 3225   2.832
 3226   3.037
 3227   3.342
 3228   2.954
 3229   3.228
 3230   3.183
 3231   3.546
 3232   3.209
 3233   2.883
 3234   3.107
 3235   3.444
 3236   3.199
 3237   3.279
 3238   2.838
 3239   3.099
 3240   2.996
 3241   3.005
 3242   3.442
 3243   3.056
 3244   3.013
 3245   3.436
 3246   3.371
 3247   3.136
 3248   3.357
 3249   3.160
 3250   2.867
 3251   2.943
 3252   2.794
 3253   2.971
 3254   3.801
 3255   3.163
 3256   3.282
 3257   3.101
 3258   3.747
 3259   2.871
 3260   3.691
 3261   3.152
 3262   2.798
 3263   3.442
 3264   3.122
 3265   3.618
 3266   3.704
 3267   3.518
 3268   3.832
 3269   3.548
 3270   3.129
 3271   2.887
 3272   3.402
 3273   2.920
 3274   3.329
 3275   2.841
 3276   2.859
 3277   2.913
 3278   3.638
 3279   3.682
 3280   3.343
 3281   3.145
 3282   3.380
 3283   3.179
 3284   3.467
 3285   3.255
 3286   3.826
 3287   3.208
 3288   3.024
 3289   3.291
 3290   3.804
 3291   3.544
 3292   3.344
 3293   3.081
 3294   4.098
 3295   3.624
 3296   3.882
 3297   3.364
 3298   3.393
 3299   3.336
 3300   2.899
 3301   2.917
 3302   2.779
 3303   3.184
 3304   3.690
 3305   3.636
 3306   3.239
 3307   3.301
 3308   3.546
 3309   3.640
 3310   3.867
 3311   3.306
 3312   4.069
 3313   3.018
 3314   4.080
 3315   3.569
 3316   3.211
 3317   3.221
 3318   3.474
 3319   3.200
 3320   3.435
 3321   3.136
 3322   3.077
 3323   3.024
 3324   3.372
 3325   3.406
 3326   3.849
 3327   3.896
 3328   3.071
 3329   2.997
 3330   3.162
 3331   3.258
 3332   3.243
 3333   2.910
 3334   3.206
 3335   3.271
 3336   3.342
 3337   3.248
 3338   3.902
 3339   3.201
 3340   3.604
 3341   3.230
 3342   2.703
 3343   3.608
 3344   3.246
 3345   3.149
 3346   3.165
 3347   3.106
 3348   3.119
 3349   2.943
 3350   3.015
 3351   3.437
 3352   2.802
 3353   3.358
 3354   3.061
 3355   2.789
 3356   2.999
 3357   3.066
 3358   3.134
 3359   3.124
 3360   2.746
 3361   3.059
 3362   3.005
 3363   3.310
 3364   3.002
 3365   3.455
 3366   3.363
 3367   3.127
 3368   3.140
 3369   3.122
 3370   2.878
 3371   2.868
 3372   2.938
 3373   3.414
 3374   3.187
 3375   3.388
 3376   2.904
 3377   2.815
 3378   2.948
 3379   3.109
 3380   3.807
 3381   3.257
 3382   2.896
 3383   3.002
 3384   2.803
 3385   3.549
 3386   2.998
 3387   3.171
 3388   3.646
 3389   3.263
 3390   3.368
 3391   3.581
 3392   3.098
 3393   3.126
 3394   3.687
 3395   3.452
 3396   3.382
 3397   2.956
 3398   3.703
 3399   3.204
 3400   3.108
 3401   3.109
 3402   3.004
 3403   3.563
 3404   2.814
 3405   3.637
 3406   3.661
 3407   3.578
 3408   3.694
 3409   3.104
 3410   3.177
 3411   2.992
 3412   3.217
 3413   2.807
 3414   3.479
 3415   3.444
 3416   3.085
 3417   2.865
 3418   3.242
 3419   3.144
 3420   3.184
 3421   3.277
 3422   3.630
 3423   3.090
 3424   3.504
 3425   2.997
 3426   3.462
 3427   3.174
 3428   3.018
 3429   3.513
 3430   3.570
 3431   3.462
 3432   3.403
 3433   3.082
 3434   3.382
 3435   2.844
 3436   3.073
 3437   3.308
 3438   3.148
 3439   3.062
 3440   2.937
 3441   2.870
 3442   3.412
 3443   2.793
 3444   3.012
 3445   2.881
 3446   3.446
 3447   3.405
 3448   3.426
 3449   3.812
 3450   3.027
 3451   3.436
 3452   3.371
 3453   3.101
 3454   3.162
 3455   3.057
 3456   2.870
 3457   3.004
 3458   2.911
 3459   3.794
 3460   3.611
 3461   3.073
 3462   3.547
 3463   3.485
 3464   3.072
 3465   3.147
 3466   3.190
 3467   3.444
 3468   3.273
 3469   3.589
 3470   3.596
 3471   3.280
 3472   3.911
 3473   3.536
 3474   3.606
 3475   3.762
 3476   4.238
 3477   3.975
 3478   2.823
 3479   3.091
 3480   3.335
 3481   3.358
 3482   3.155
 3483   3.574
 3484   3.415
 3485   3.570
 3486   3.051
 3487   3.564
 3488   3.276
 3489   3.038
 3490   3.010
 3491   2.936
 3492   3.342
 3493   3.546
 3494   4.078
 3495   3.083
 3496   2.838
 3497   2.982
 3498   2.957
 3499   3.128
 3500   3.061
 3501   3.642
 3502   3.513
 3503   3.463
 3504   3.759
 3505   3.006
 3506   3.099
 3507   3.201
 3508   3.163
 3509   2.801
 3510   3.189
 3511   2.917
 3512   4.079
 3513   3.077
 3514   3.272
 3515   3.016
 3516   3.781
 3517   3.874
 3518   3.590
 3519   3.089
 3520   2.976
 3521   2.982
 3522   3.371
 3523   3.825
 3524   2.945
 3525   3.379
 3526   3.688
 3527   2.960
 3528   3.120
 3529   3.079
 3530   3.710
 3531   3.231
 3532   3.185
 3533   3.120
 3534   3.366
 3535   3.256
 3536   3.062
 3537   3.292
 3538   2.996
 3539   3.396
 3540   3.416
 3541   3.165
 3542   2.854
 3543   3.167
 3544   3.108
 3545   3.222
 3546   2.805
 3547   2.916
 3548   2.869
 3549   3.671
 3550   3.202
 3551   3.137
 3552   3.437
 3553   3.231
 3554   2.974
 3555   2.968
 3556   3.066
 3557   3.202
 3558   3.181
 3559   2.782
 3560   3.912
 3561   2.807
 3562   3.125
 3563   2.959
 3564   3.530
 3565   3.143
 3566   2.992
 3567   2.903
 3568   2.963
 3569   3.003
 3570   3.044
 3571   3.366
 3572   3.230
 3573   3.226
 3574   3.307
 3575   2.803
 3576   3.128
 3577   3.272
 3578   3.076
 3579   3.067
 3580   3.703
 3581   3.311
 3582   2.976
 3583   3.441
 3584   2.917
 3585   3.330
 3586   3.556
 3587   2.967
 3588   3.455
 3589   2.886
 3590   3.326
 3591   3.083
 3592   3.666
 3593   3.373
 3594   4.113
 3595   3.213
 3596   3.083
 3597   3.048
 3598   3.094
 3599   3.116
 3600   2.922
 3601   3.046
 3602   2.857
 3603   3.940
 3604   3.095
 3605   3.006
 3606   3.415
 3607   3.609
 3608   3.529
 3609   3.937
 3610   3.815
 3611   3.283
 3612   3.703
 3613   4.082
 3614   3.238
 3615   3.249
 3616   3.323
 3617   3.195
 3618   3.323
 3619   2.998
 3620   3.809
 3621   2.993
 3622   3.785
 3623   2.860
 3624   3.000
 3625   3.275
 3626   3.693
 3627   4.346
 3628   3.726
 3629   3.985
 3630   3.829
 3631   4.077
 3632   3.002
 3633   3.287
 3634   3.482
 3635   3.120
 3636   3.469
 3637   3.560
 3638   3.725
 3639   3.540
 3640   4.017
 3641   3.544
 3642   4.176
 3643   2.906
 3644   3.291
 3645   3.808
 3646   4.551
 3647   4.310
 3648   4.658
 3649   3.192
 3650   4.195
 3651   4.421
 3652   3.390
 3653   2.901
 3654   3.042
 3655   3.171
 3656   3.384
 3657   3.370
 3658   4.039
 3659   3.483
 3660   3.087
 3661   3.181
 3662   3.244
 3663   3.547
 3664   3.407
 3665   4.149
 3666   3.600
 3667   3.973
 3668   4.171
 3669   4.715
 3670   4.121
 3671   3.293
 3672   3.336
 3673   4.019
 3674   3.459
 3675   3.651
 3676   3.273
 3677   3.447
 3678   3.209
 3679   3.449
 3680   3.127
 3681   3.322
 3682   3.113
 3683   3.135
 3684   3.553
 3685   3.122
 3686   3.046
 3687   3.145
 3688   4.074
 3689   3.111
 3690   2.918
 3691   2.953
 3692   3.245
 3693   3.038
 3694   2.976
 3695   3.829
 3696   3.090
 3697   3.342
 3698   3.590
 3699   3.001
 3700   3.977
 3701   3.099
 3702   3.055
 3703   3.396
 3704   2.796
 3705   3.467
 3706   2.906
 3707   3.032
 3708   2.901
 3709   2.998
 3710   3.055
 3711   3.142
 3712   3.078
 3713   3.330
 3714   2.858
 3715   3.222
 3716   3.117
 3717   3.304
 3718   3.443
 3719   3.931
 3720   3.694
 3721   2.856
 3722   3.179
 3723   3.754
 3724   3.268
 3725   3.234
 3726   3.295
 3727   4.264
 3728   3.159
 3729   3.493
 3730   3.054
 3731   3.200
 3732   3.086
 3733   3.358
 3734   2.987
 3735   3.063
 3736   3.188
 3737   3.101
 3738   3.037
 3739   3.051
 3740   2.812
 3741   3.626
 3742   3.310
 3743   3.219
 3744   3.786
 3745   3.442
 3746   3.150
 3747   3.643
 3748   2.921
 3749   4.192
 3750   3.643
 3751   3.676
 3752   3.918
 3753   3.375
 3754   3.600
 3755   3.426
 3756   3.125
 3757   2.885
 3758   2.944
 3759   3.223
 3760   3.215
 3761   3.026
 3762   3.185
 3763   3.192
 3764   3.082
 3765   3.112
 3766   3.160
 3767   3.050
 3768   3.035
 3769   3.336
 3770   2.923
 3771   2.909
 3772   2.950
 3773   3.207
 3774   3.167
 3775   3.257
 3776   2.973
 3777   3.027
 3778   3.443
 3779   3.520
 3780   3.256
 3781   3.011
 3782   3.477
 3783   3.172
 3784   3.347
 3785   3.394
 3786   3.031
 3787   3.060
 3788   3.199
 3789   2.994
 3790   3.163
 3791   3.457
 3792   2.954
 3793   3.465
 3794   2.898
 3795   2.844
 3796   3.126
 3797   3.158
 3798   3.052
 3799   2.840
 3800   3.167
 3801   3.261
 3802   3.609
 3803   3.828
 3804   3.074
 3805   3.557
 3806   3.280
 3807   2.969
 3808   2.776
 3809   2.934
 3810   2.937
 3811   3.123
 3812   3.104
 3813   3.437
 3814   3.311
 3815   3.243
 3816   3.412
 3817   4.633
 3818   3.316
 3819   3.783
 3820   3.121
 3821   3.183
 3822   3.371
 3823   3.939
 3824   2.917
 3825   3.408
 3826   3.686
 3827   3.107
 3828   2.863
 3829   2.894
 3830   3.343
 3831   3.144
 3832   3.379
 3833   3.042
 3834   3.120
 3835   2.999
 3836   2.891
 3837   3.533
 3838   3.047
 3839   3.416
 3840   3.093
 3841   3.002
 3842   2.765
 3843   2.820
 3844   2.642
 3845   3.101
 3846   3.131
 3847   3.325
 3848   3.258
 3849   2.962
 3850   3.042
 3851   2.932
 3852   2.718
 3853   2.845
 3854   3.130
 3855   3.233
 3856   2.860
 3857   2.781
 3858   2.736
 3859   2.933
 3860   3.188
 3861   2.994
 3862   2.928
 3863   3.049
 3864   2.880
 3865   3.803
 3866   2.928
 3867   2.863
 3868   3.744
 3869   3.319
 3870   3.041
 3871   2.964
 3872   3.099
 3873   2.956
 3874   2.906
 3875   2.881
 3876   3.101
 3877   2.904
 3878   2.898
 3879   3.100
 3880   2.908
 3881   2.948
 3882   3.032
 3883   2.915
 3884   3.415
 3885   2.703
 3886   3.211
 3887   3.097
 3888   2.701
 3889   3.126
 3890   2.671
 3891   3.152
 3892   3.175
 3893   2.842
 3894   2.654
 3895   2.778
 3896   2.889
 3897   2.730
 3898   2.766
 3899   3.428
 3900   2.973
 3901   2.804
 3902   3.196
 3903   2.975
 3904   3.061
 3905   2.798
 3906   2.933
 3907   2.822
 3908   3.027
 3909   2.919
 3910   3.097
 3911   3.368
 3912   2.796
 3913   3.349
 3914   2.939
 3915   2.830
 3916   2.744
 3917   2.966
 3918   3.579
 3919   2.719
 3920   3.126
 3921   2.845
 3922   3.205
 3923   3.030
 3924   2.893
 3925   2.789
 3926   2.974
 3927   2.855
 3928   3.155
 3929   2.789
 3930   2.952
 3931   3.589
 3932   2.848
 3933   2.848
 3934   3.224
 3935   3.074
 3936   2.974
 3937   3.147
 3938   3.752
 3939   3.140
 3940   2.990
 3941   3.035
 3942   3.090
 3943   3.189
 3944   2.941
 3945   2.928
 3946   3.288
 3947   2.836
 3948   2.790
 3949   2.701
 3950   3.422
 3951   2.738
 3952   2.914
 3953   3.165
 3954   3.328
 3955   3.337
 3956   3.131
 3957   3.654
 3958   3.070
 3959   2.757
 3960   2.825
 3961   3.209
 3962   3.126
 3963   2.919
 3964   3.281
 3965   3.092
 3966   3.221
 3967   2.753
 3968   2.952
 3969   2.811
 3970   2.916
 3971   2.917
 3972   3.094
 3973   2.917
 3974   2.853
 3975   2.813
 3976   3.115
 3977   3.202
 3978   3.077
 3979   2.880
 3980   2.776
 3981   2.972
 3982   2.684
 3983   2.817
 3984   2.696
 3985   2.851
 3986   3.173
 3987   2.893
 3988   2.827
 3989   2.751
 3990   3.311
 3991   2.708
 3992   3.241
 3993   3.072
 3994   3.278
 3995   3.424
 3996   3.205
 3997   3.108
 3998   2.797
 3999   3.227
 4000   3.397
 4001   2.933
 4002   2.912
 4003   3.110
 4004   3.084
 4005   2.881
 4006   2.823
 4007   3.089
 4008   3.131
 4009   3.468
 4010   3.044
 4011   3.349
 4012   3.107
 4013   3.097
 4014   2.927
 4015   2.792
 4016   2.857
 4017   3.027
 4018   2.911
 4019   2.840
 4020   2.812
 4021   2.803
 4022   2.905
 4023   3.113
 4024   2.872
 4025   3.063
 4026   3.147
 4027   2.757
 4028   2.875
 4029   3.004
 4030   3.405
 4031   2.994
 4032   2.804
 4033   3.055
 4034   2.673
 4035   2.883
 4036   2.824
 4037   2.976
 4038   2.746
 4039   3.093
 4040   3.128
 4041   3.071
 4042   2.835
 4043   2.730
 4044   2.755
 4045   2.929
 4046   2.894
 4047   2.743
 4048   2.867
 4049   2.988
 4050   2.805
 4051   3.313
 4052   2.843
 4053   3.449
 4054   2.721
 4055   2.980
 4056   3.116
 4057   2.771
 4058   3.051
 4059   2.983
 4060   2.867
 4061   2.908
 4062   2.953
 4063   3.004
 4064   3.003
 4065   2.942
 4066   3.048
 4067   3.167
 4068   3.071
 4069   2.849
 4070   2.950
 4071   2.767
 4072   3.044
 4073   2.875
 4074   2.943
 4075   3.146
 4076   2.899
 4077   3.066
 4078   3.063
 4079   2.842
 4080   2.807
 4081   2.899
 4082   3.231
 4083   3.210
 4084   3.185
 4085   3.241
 4086   2.781
 4087   3.029
 4088   2.812
 4089   2.871
 4090   2.941
 4091   3.122
 4092   3.729
 4093   3.061
 4094   3.313
 4095   2.838
 4096   2.791
 4097   2.815
 4098   2.849
 4099   3.139
 4100   2.855
 4101   3.077
 4102   2.776
 4103   2.796
 4104   3.122
 4105   3.034
 4106   2.968
 4107   3.351
 4108   3.064
 4109   3.021
 4110   3.392
 4111   3.036
 4112   2.886
 4113   3.103
 4114   2.998
 4115   2.925
 4116   3.202
 4117   2.895
 4118   2.957
 4119   2.732
 4120   3.372
 4121   3.244
 4122   3.098
 4123   3.602
 4124   3.695
 4125   3.174
 4126   3.005
 4127   3.477
 4128   4.139
 4129   3.636
 4130   3.631
 4131   3.399
 4132   3.023
 4133   3.595
 4134   4.366
 4135   4.846
 4136   4.622
 4137   3.608
 4138   3.238
 4139   4.190
 4140   4.071
 4141   4.077
 4142   4.963
 4143   5.049
 4144   4.918
 4145   4.537
 4146   3.148
 4147   2.904
 4148   2.874
 4149   3.210
 4150   3.252
 4151   3.309
 4152   3.028
 4153   2.940
 4154   3.310
 4155   2.864
 4156   2.701
 4157   2.953
 4158   2.973
 4159   2.870
 4160   3.670
 4161   3.078
 4162   3.189
 4163   2.875
 4164   3.125
 4165   2.738
 4166   2.914
 4167   2.861
 4168   2.878
 4169   4.567
 4170   3.063
 4171   2.942
 4172   2.911
 4173   3.043
 4174   3.124
 4175   2.960
 4176   2.777
 4177   3.163
 4178   3.000
 4179   3.451
 4180   2.854
 4181   2.978
 4182   3.272
 4183   3.008
 4184   3.063
 4185   2.935
 4186   3.042
 4187   2.946
 4188   2.816
 4189   3.081
 4190   2.911
 4191   4.366
 4192   3.094
 4193   3.146
 4194   3.091
 4195   2.673
 4196   2.749
 4197   2.875
 4198   2.986
 4199   3.522
 4200   3.069
 4201   3.575
 4202   3.155
 4203   3.228
 4204   3.021
 4205   2.739
 4206   2.897
 4207   3.105
 4208   3.233
 4209   2.951
 4210   3.084
 4211   2.906
 4212   3.057
 4213   2.932
 4214   2.932
 4215   2.962
 4216   3.079
 4217   2.900
 4218   3.146
 4219   2.877
 4220   3.157
 4221   2.972
 4222   3.030
 4223   3.176
 4224   3.289
 4225   2.856
 4226   2.973
 4227   3.260
 4228   3.833
 4229   3.513
 4230   2.993
 4231   3.204
 4232   3.241
 4233   3.070
 4234   3.336
 4235   3.514
 4236   3.114
 4237   3.051
 4238   3.637
 4239   3.220
 4240   2.992
 4241   2.864
 4242   3.088
 4243   3.099
 4244   3.282
 4245   3.386
 4246   3.565
 4247   3.203
 4248   3.031
 4249   2.789
 4250   3.376
 4251   2.983
 4252   3.394
 4253   3.086
 4254   2.993
 4255   3.226
 4256   2.917
 4257   2.947
 4258   2.955
 4259   2.876
 4260   2.792
 4261   3.130
 4262   2.948
 4263   3.110
 4264   2.810
 4265   2.810
 4266   2.901
 4267   2.881
 4268   2.887
 4269   2.924
 4270   2.640
 4271   3.142
 4272   2.902
 4273   3.151
 4274   2.966
 4275   3.015
 4276   3.080
 4277   2.982
 4278   3.014
 4279   2.957
 4280   3.925
 4281   3.680
 4282   3.386
 4283   3.116
 4284   2.844
 4285   3.222
 4286   3.483
 4287   3.192
 4288   3.135
 4289   3.376
 4290   3.367
 4291   3.167
 4292   3.711
 4293   3.734
 4294   3.572
 4295   3.195
 4296   3.031
 4297   3.335
 4298   3.553
 4299   3.043
 4300   3.454
 4301   3.311
 4302   3.010
 4303   3.252
 4304   3.385
 4305   3.452
 4306   3.540
 4307   3.337
 4308   3.305
 4309   3.167
 4310   3.204
 4311   3.382
 4312   3.371
 4313   3.560
 4314   3.808
 4315   3.616
 4316   3.480
 4317   3.489
 4318   3.600
 4319   3.476
 4320   3.218
 4321   3.554
 4322   3.035
 4323   3.441
 4324   2.928
 4325   3.215
 4326   3.473
 4327   3.036
 4328   3.082
 4329   3.587
 4330   3.752
 4331   3.168
 4332   3.241
 4333   3.069
 4334   3.126
 4335   3.334
 4336   3.613
 4337   3.823
 4338   3.174
 4339   3.260
 4340   3.712
 4341   3.147
 4342   3.447
 4343   4.077
 4344   3.384
 4345   3.972
 4346   2.974
 4347   3.390
 4348   3.027
 4349   3.204
 4350   3.243
 4351   3.019
 4352   3.183
 4353   3.066
 4354   3.218
 4355   2.899
 4356   2.712
 4357   2.947
 4358   3.201
 4359   3.145
 4360   3.014
 4361   2.836
 4362   2.993
 4363   3.071
 4364   2.964
 4365   3.241
 4366   3.177
 4367   3.225
 4368   3.359
 4369   3.390
 4370   4.130
 4371   3.282
 4372   2.934
 4373   3.777
 4374   3.132
 4375   3.201
 4376   3.521
 4377   2.854
 4378   2.837
 4379   3.074
 4380   3.283
 4381   3.072
 4382   3.439
 4383   3.447
 4384   3.348
 4385   3.026
 4386   3.522
 4387   2.936
 4388   3.460
 4389   3.166
 4390   3.204
 4391   3.058
 4392   2.918
 4393   3.345
 4394   3.655
 4395   3.148
 4396   2.975
 4397   2.801
 4398   3.384
 4399   3.531
 4400   3.004
 4401   3.496
 4402   3.084
 4403   3.635
 4404   3.071
 4405   3.177
 4406   3.326
 4407   3.132
 4408   3.302
 4409   3.599
 4410   2.977
 4411   3.538
 4412   2.929
 4413   3.354
 4414   3.276
 4415   3.185
 4416   2.984
 4417   3.051
 4418   3.081
 4419   3.278
 4420   2.918
 4421   3.939
 4422   3.505
 4423   2.906
 4424   3.351
 4425   3.417
 4426   2.993
 4427   3.055
 4428   3.200
 4429   2.903
 4430   3.078
 4431   3.081
 4432   3.455
 4433   3.381
 4434   3.342
 4435   3.672
 4436   2.777
 4437   3.507
 4438   3.246
 4439   3.128
 4440   3.083
 4441   3.254
 4442   2.891
 4443   2.877
 4444   2.911
 4445   3.200
 4446   3.384
 4447   3.213
 4448   3.433
 4449   2.931
 4450   3.166
 4451   3.129
 4452   2.958
 4453   2.970
 4454   3.130
 4455   3.065
 4456   3.456
 4457   3.129
 4458   3.189
 4459   2.949
 4460   3.159
 4461   3.011
 4462   3.245
 4463   3.081
 4464   3.348
 4465   3.324
 4466   3.238
 4467   3.455
 4468   2.990
 4469   3.085
 4470   2.905
 4471   3.275
 4472   3.111
 4473   3.407
 4474   3.169
 4475   2.963
 4476   2.985
 4477   3.336
 4478   2.915
 4479   3.382
 4480   3.190
 4481   3.603
 4482   3.159
 4483   2.813
 4484   3.205
 4485   3.079
 4486   3.543
 4487   3.290
 4488   3.137
 4489   3.301
 4490   3.027
 4491   3.750
 4492   3.293
 4493   3.239
 4494   3.086
 4495   2.928
 4496   3.166
 4497   3.587
 4498   3.167
 4499   2.959
 4500   3.762
 4501   2.886
 4502   3.185
 4503   3.368
 4504   2.948
 4505   3.341
 4506   2.847
 4507   3.104
 4508   2.752
 4509   3.192
 4510   3.213
 4511   3.021
 4512   2.857
 4513   3.236
 4514   2.965
 4515   2.945
 4516   3.110
 4517   2.984
 4518   3.219
 4519   3.588
 4520   3.109
 4521   3.367
 4522   2.908
 4523   3.049
 4524   3.032
 4525   2.807
 4526   2.941
 4527   3.247
 4528   3.134
 4529   3.424
 4530   2.942
 4531   3.027
 4532   2.783
 4533   3.426
 4534   3.448
 4535   3.065
 4536   2.855
 4537   3.170
 4538   2.884
 4539   3.139
 4540   2.836
 4541   3.050
 4542   3.193
 4543   3.122
 4544   3.140
 4545   3.170
 4546   3.035
 4547   3.385
 4548   3.397
 4549   3.235
 4550   3.552
 4551   3.460
 4552   3.069
 4553   3.077
 4554   3.157
 4555   3.022
 4556   2.772
 4557   2.874
 4558   3.201
 4559   2.991
 4560   2.868
 4561   3.584
 4562   3.154
 4563   3.540
 4564   2.854
 4565   2.857
 4566   2.994
 4567   2.918
 4568   3.116
 4569   2.971
 4570   3.295
 4571   2.957
 4572   3.183
 4573   3.126
 4574   3.218
 4575   3.209
 4576   3.129
 4577   2.841
 4578   3.068
 4579   3.255
 4580   4.528
 4581   2.864
 4582   2.813
 4583   3.056
 4584   3.077
 4585   2.903
 4586   3.261
 4587   2.950
 4588   3.168
 4589   3.029
 4590   3.312
 4591   2.991
 4592   3.253
 4593   3.375
 4594   3.057
 4595   2.997
 4596   2.867
 4597   2.924
 4598   2.926
 4599   2.991
 4600   3.269
 4601   3.248
 4602   3.539
 4603   3.558
 4604   3.232
 4605   3.091
 4606   2.964
 4607   2.856
 4608   3.516
 4609   3.385
 4610   3.564
 4611   3.808
 4612   3.060
 4613   3.244
 4614   3.090
 4615   3.166
 4616   3.061
 4617   6.440
 4618   4.211
 4619   4.182
 4620   5.610
 4621   3.291
 4622   2.957
 4623   3.610
 4624   2.864
 4625   2.882
 4626   5.743
 4627   3.981
 4628   4.326
 4629   4.200
 4630   3.644
 4631   3.824
 4632   3.129
 4633   3.413
 4634   2.728
 4635   3.022
 4636   3.062
 4637   2.965
 4638   2.721
 4639   3.709
 4640   3.284
 4641   3.593
 4642   3.069
 4643   3.537
 4644   3.307
 4645   3.530
 4646   3.571
 4647   3.331
 4648   3.255
 4649   3.470
 4650   2.923
 4651   3.652
 4652   3.094
 4653   3.236
 4654   2.796
 4655   2.986
 4656   3.403
 4657   2.890
 4658   2.938
 4659   3.212
 4660   3.007
 4661   3.149
 4662   3.128
 4663   2.911
 4664   2.891
 4665   2.801
 4666   2.920
 4667   3.491
 4668   2.964
 4669   3.241
 4670   2.993
 4671   3.272
 4672   3.031
 4673   3.542
 4674   2.977
 4675   3.670
 4676   2.974
 4677   3.394
 4678   3.018
 4679   3.063
 4680   2.968
 4681   2.893
 4682   3.100
 4683   3.268
 4684   2.938
 4685   3.214
 4686   3.096
 4687   2.804
 4688   2.930
 4689   3.872
 4690   3.578
 4691   3.792
 4692   3.694
 4693   5.318
 4694   3.910
 4695   3.132
 4696   3.840
 4697   2.908
 4698   3.211
 4699   3.248
 4700   3.313
 4701   3.095
 4702   2.885
 4703   2.955
 4704   2.933
 4705   2.814
 4706   3.258
 4707   3.559
 4708   3.027
 4709   3.441
 4710   2.747
 4711   2.829
 4712   3.016
 4713   3.075
 4714   3.069
 4715   3.086
 4716   2.922
 4717   3.683
 4718   3.086
 4719   3.276
 4720   3.178
 4721   3.145
 4722   3.468
 4723   3.234
 4724   3.468
 4725   2.936
 4726   2.918
 4727   3.326
 4728   3.051
 4729   2.956
 4730   3.284
 4731   3.162
 4732   3.106
 4733   3.368
 4734   3.133
 4735   3.127
 4736   3.491
 4737   3.109
 4738   3.081
 4739   3.092
 4740   2.815
 4741   3.628
 4742   3.384
 4743   3.010
 4744   3.056
 4745   3.424
 4746   2.944
 4747   3.649
 4748   4.409
 4749   3.377
 4750   2.879
 4751   3.133
 4752   3.593
 4753   2.863
 4754   3.046
 4755   2.965
 4756   3.252
 4757   3.639
 4758   3.258
 4759   4.233
 4760   3.672
 4761   4.145
 4762   4.305
 4763   4.031
 4764   3.815
 4765   4.607
 4766   3.855
 4767   4.311
 4768   6.291
 4769   4.324
 4770   5.587
 4771   4.332
 4772   4.744
 4773   4.019
 4774   2.880
 4775   3.278
 4776   2.894
 4777   2.879
 4778   3.129
 4779   3.266
 4780   3.931
 4781   3.510
 4782   3.703
 4783   4.215
 4784   3.722
 4785   3.291
 4786   3.074
 4787   3.540
 4788   3.164
 4789   3.367
 4790   3.312
 4791   3.283
 4792   3.971
 4793   5.479
 4794   3.584
 4795   3.306
 4796   3.093
 4797   3.173
 4798   4.170
 4799   3.540
 4800   3.317
 4801   3.465
 4802   3.496
 4803   3.967
 4804   3.333
 4805   3.321
 4806   3.784
 4807   3.435
 4808   3.448
 4809   3.319
 4810   3.209
 4811   4.152
 4812   3.353
 4813   2.890
 4814   3.301
 4815   2.994
 4816   3.091
 4817   2.862
 4818   3.258
 4819   2.856
 4820   3.456
 4821   3.276
 4822   2.899
 4823   3.017
 4824   2.814
 4825   2.812
 4826   3.171
 4827   3.203
 4828   3.052
 4829   3.179
 4830   3.493
 4831   2.995
 4832   3.278
 4833   3.091
 4834   3.173
 4835   3.090
 4836   3.497
 4837   3.834
 4838   3.535
 4839   2.957
 4840   3.160
 4841   3.206
 4842   3.008
 4843   3.236
 4844   3.361
 4845   3.330
 4846   2.757
 4847   3.166
 4848   3.060
 4849   3.128
 4850   2.947
 4851   3.291
 4852   3.524
 4853   3.572
 4854   3.176
 4855   3.857
 4856   2.827
 4857   2.932
 4858   2.869
 4859   3.331
 4860   2.989
 4861   2.959
 4862   3.312
 4863   3.018
 4864   2.845
 4865   3.163
 4866   4.002
 4867   2.906
 4868   2.707
 4869   2.774
 4870   3.272
 4871   2.832
 4872   2.873
 4873   3.079
 4874   3.153
 4875   3.121
 4876   3.231
 4877   3.357
 4878   3.918
 4879   3.911
 4880   3.758
 4881   3.712
 4882   3.990
 4883   3.029
 4884   3.076
 4885   3.437
 4886   3.210
 4887   4.234
 4888   3.736
 4889   3.391
 4890   3.087
 4891   2.879
 4892   2.985
 4893   3.658
 4894   2.830
 4895   2.876
 4896   3.131
 4897   2.927
 4898   2.984
 4899   2.845
 4900   3.255
 4901   3.224
 4902   3.077
 4903   3.070
 4904   3.179
 4905   3.526
 4906   2.779
 4907   3.609
 4908   3.140
 4909   3.475
 4910   2.764
 4911   3.708
 4912   3.246
 4913   3.371
 4914   3.063
 4915   3.416
 4916   2.832
 4917   3.096
 4918   2.863
 4919   3.726
 4920   3.091
 4921   3.332
 4922   3.119
 4923   3.323
 4924   2.773
 4925   3.933
 4926   3.752
 4927   2.981
 4928   2.828
 4929   3.283
 4930   3.028
 4931   2.653
 4932   3.019
 4933   2.993
 4934   3.314
 4935   3.575
 4936   3.137
 4937   2.804
 4938   2.816
 4939   3.133
 4940   3.220
 4941   2.955
 4942   3.321
 4943   3.014
 4944   3.308
 4945   3.027
 4946   3.270
 4947   2.946
 4948   3.158
 4949   3.569
 4950   2.980
 4951   2.792
 4952   2.975
 4953   2.958
 4954   3.087
 4955   3.132
 4956   2.967
 4957   3.650
 4958   2.774
 4959   3.323
 4960   3.249
 4961   3.698
 4962   2.997
 4963   3.024
 4964   3.268
 4965   3.032
 4966   3.301
 4967   3.754
 4968   3.020
 4969   3.071
 4970   3.633
 4971   3.217
 4972   3.110
 4973   3.124
 4974   3.018
 4975   3.095
 4976   3.379
 4977   3.298
 4978   3.173
 4979   3.056
 4980   3.229
 4981   3.093
 4982   3.095
 4983   3.285
 4984   4.248
 4985   3.080
 4986   2.947
 4987   3.407
 4988   2.914
 4989   3.059
 4990   2.840
 4991   3.097
 4992   3.081
 4993   2.951
 4994   3.147
 4995   3.084
 4996   2.770
 4997   3.412
 4998   3.128
 4999   2.930
 5000   2.901
 5001   2.934
 5002   3.399
 5003   3.091
 5004   3.046
 5005   3.044
 5006   3.102
 5007   3.062
 5008   2.842
 5009   3.224
 5010   2.959
 5011   2.800
 5012   3.020
 5013   2.883
 5014   3.039
 5015   2.929
 5016   3.193
 5017   3.142
 5018   3.243
 5019   3.105
 5020   3.226
 5021   3.106
 5022   2.987
 5023   3.049
 5024   3.283
 5025   3.390
 5026   3.266
 5027   2.726
 5028   3.208
 5029   3.024
 5030   3.089
 5031   2.945
 5032   2.813
 5033   2.983
 5034   3.137
 5035   3.496
 5036   3.050
 5037   3.079
 5038   2.920
 5039   2.815
 5040   2.941
 5041   3.412
 5042   2.910
 5043   2.948
 5044   3.137
 5045   3.288
 5046   3.086
 5047   3.156
 5048   2.963
 5049   2.898
 5050   2.868
 5051   2.895
 5052   3.024
 5053   3.081
 5054   2.672
 5055   3.127
 5056   2.969
 5057   2.711
 5058   2.836
 5059   2.687
 5060   2.844
 5061   2.914
 5062   2.921
 5063   2.749
 5064   3.147
 5065   2.882
 5066   2.821
 5067   3.480
 5068   3.108
 5069   3.134
 5070   3.008
 5071   3.151
 5072   2.991
 5073   2.915
 5074   2.637
 5075   2.958
 5076   3.021
 5077   2.820
 5078   3.400
 5079   2.905
 5080   2.910
 5081   2.798
 5082   2.998
 5083   3.028
 5084   2.826
 5085   2.720
 5086   2.963
 5087   3.026
 5088   2.944
 5089   3.156
 5090   3.312
 5091   2.967
 5092   2.895
 5093   2.703
 5094   2.880
 5095   2.718
 5096   3.191
 5097   3.174
 5098   2.881
 5099   2.877
 5100   2.762
 5101   2.983
 5102   3.383
 5103   2.783
 5104   2.759
 5105   2.671
 5106   3.009
 5107   3.086
 5108   2.971
 5109   2.798
 5110   2.899
 5111   2.819
 5112   2.744
 5113   2.735
 5114   2.915
 5115   2.823
 5116   2.823
 5117   3.177
 5118   2.969
 5119   2.887
 5120   2.863
 5121   2.831
 5122   2.888
 5123   2.926
 5124   3.394
 5125   2.723
 5126   2.801
 5127   3.040
 5128   2.714
 5129   2.853
 5130   3.017
 5131   3.460
 5132   3.170
 5133   3.094
 5134   2.910
 5135   2.793
 5136   3.015
 5137   3.027
 5138   2.869
 5139   2.737
 5140   2.844
 5141   2.994
 5142   3.190
 5143   2.796
 5144   2.748
 5145   2.567
 5146   3.108
 5147   3.140
 5148   3.013
 5149   2.771
 5150   2.969
 5151   3.059
 5152   2.833
 5153   2.910
 5154   2.857
 5155   2.853
 5156   2.939
 5157   2.998
 5158   2.859
 5159   2.926
 5160   3.075
 5161   2.870
 5162   2.968
 5163   2.958
 5164   3.153
 5165   2.873
 5166   3.076
 5167   2.819
 5168   2.720
 5169   2.806
 5170   2.905
 5171   2.897
 5172   2.707
 5173   2.743
 5174   2.923
 5175   2.640
 5176   2.888
 5177   2.769
 5178   2.822
 5179   2.722
 5180   2.965
 5181   3.001
 5182   2.891
 5183   2.903
 5184   2.969
 5185   3.127
 5186   2.735
 5187   2.972
 5188   2.893
 5189   3.807
 5190   3.021
 5191   2.778
 5192   3.053
 5193   2.755
 5194   2.779
 5195   3.065
 5196   3.134
 5197   2.956
 5198   2.901
 5199   2.963
 5200   2.979
 5201   3.237
 5202   3.219
 5203   2.741
 5204   2.712
 5205   2.855
 5206   2.945
 5207   2.734
 5208   2.977
 5209   2.999
 5210   2.922
 5211   2.899
 5212   3.169
 5213   2.775
 5214   3.054
 5215   3.209
 5216   2.937
 5217   2.770
 5218   2.719
 5219   3.049
 5220   2.950
 5221   2.923
 5222   3.726
 5223   2.776
 5224   2.934
 5225   3.119
 5226   3.429
 5227   3.029
 5228   2.776
 5229   3.000
 5230   3.077
 5231   2.698
 5232   2.863
 5233   2.851
 5234   2.898
 5235   2.718
 5236   2.867
 5237   2.701
 5238   3.132
 5239   2.839
 5240   2.987
 5241   2.961
 5242   2.811
 5243   2.897
 5244   2.879
 5245   2.781
 5246   3.103
 5247   2.888
 5248   2.845
 5249   2.956
 5250   2.881
 5251   2.840
 5252   2.741
 5253   2.787
 5254   2.854
 5255   3.080
 5256   3.146
 5257   2.706
 5258   3.075
 5259   2.843
 5260   2.981
 5261   3.011
 5262   2.828
 5263   2.824
 5264   3.039
 5265   2.712
 5266   3.050
 5267   3.011
 5268   2.852
 5269   2.875
 5270   3.063
 5271   2.827
 5272   3.064
 5273   2.875
 5274   2.756
 5275   3.134
 5276   2.803
 5277   2.715
 5278   2.790
 5279   3.621
 5280   2.816
 5281   2.880
 5282   3.033
 5283   2.978
 5284   2.819
 5285   2.867
 5286   3.018
 5287   3.027
 5288   3.285
 5289   2.694
 5290   2.868
 5291   2.710
 5292   3.000
 5293   2.957
 5294   3.080
 5295   2.919
 5296   3.165
 5297   3.134
 5298   3.175
 5299   2.883
 5300   2.794
 5301   3.180
 5302   3.364
 5303   2.990
 5304   2.968
 5305   2.705
 5306   3.017
 5307   2.937
 5308   3.325
 5309   3.001
 5310   2.693
 5311   2.947
 5312   3.123
 5313   3.029
 5314   2.840
 5315   2.907
 5316   3.123
 5317   3.279
 5318   2.901
 5319   3.361
 5320   2.833
 5321   3.078
 5322   2.971
 5323   3.088
 5324   2.862
 5325   2.891
 5326   2.825
 5327   2.904
 5328   2.905
 5329   2.883
 5330   2.800
 5331   2.921
 5332   2.813
 5333   3.034
 5334   2.829
 5335   2.939
 5336   2.922
 5337   2.967
 5338   3.308
 5339   3.043
 5340   3.055
 5341   2.980
 5342   2.847
 5343   2.962
 5344   2.839
 5345   2.962
 5346   3.666
 5347   3.080
 5348   2.996
 5349   2.997
 5350   2.848
 5351   3.640
 5352   3.069
 5353   2.862
 5354   2.923
 5355   2.882
 5356   2.740
 5357   3.037
 5358   3.076
 5359   2.779
 5360   3.037
 5361   2.650
 5362   2.822
 5363   2.723
 5364   2.873
 5365   2.758
 5366   2.872
 5367   2.783
 5368   2.715
 5369   3.283
 5370   2.892
 5371   2.899
 5372   3.089
 5373   2.773
 5374   2.969
 5375   2.774
 5376   2.919
 5377   3.130
 5378   2.962
 5379   3.290
 5380   2.838
 5381   2.946
 5382   3.548
 5383   2.735
 5384   2.663
 5385   2.856
 5386   2.904
 5387   2.868
 5388   2.819
 5389   3.070
 5390   2.936
 5391   2.816
 5392   2.881
 5393   3.172
 5394   2.910
 5395   3.180
 5396   3.113
 5397   2.939
 5398   3.311
 5399   3.035
 5400   3.024
 5401   2.877
 5402   2.845
 5403   2.789
 5404   2.949
 5405   3.099
 5406   2.647
 5407   2.810
 5408   3.407
 5409   3.035
 5410   2.662
 5411   2.726
 5412   3.121
 5413   3.113
 5414   2.822
 5415   3.087
 5416   3.095
 5417   3.100
 5418   3.154
