# Supplementary material for: Breakage of the oligomeric CaMKII hub by the regulatory segment of the kinase
Source: eLife. 2020 Sep 9;9:e57784. doi: 10.7554/eLife.57784 (PMC7538161; doi:10.7554/eLife.57784)
Supplement: Figure 5—source data 1. [file elife-57784-fig5-data1.zip › figure5_source_data/dodecamer_BL_backbone_dist_I414-K300.dat]

    1  19.402
    2  19.351
    3  19.362
    4  20.000
    5  19.579
    6  20.425
    7  19.276
    8  18.620
    9  18.901
   10  19.514
   11  18.390
   12  18.876
   13  19.775
   14  19.533
   15  21.296
   16  22.703
   17  20.809
   18  20.022
   19  20.168
   20  21.366
   21  18.312
   22  22.855
   23  20.905
   24  19.859
   25  22.509
   26  20.912
   27  19.070
   28  16.840
   29  16.765
   30  19.270
   31  15.888
   32  16.045
   33  14.994
   34  15.298
   35  15.178
   36  14.835
   37  14.305
   38  14.417
   39  15.335
   40  12.624
   41  13.909
   42  13.899
   43  14.225
   44  13.132
   45  13.699
   46  13.649
   47  12.613
   48  12.612
   49  15.638
   50  12.167
   51  13.539
   52  14.286
   53  14.182
   54  14.881
   55  12.490
   56  13.300
   57  15.334
   58  13.251
   59  13.581
   60  12.360
   61  12.863
   62  12.420
   63  14.914
   64  14.352
   65  14.309
   66  14.616
   67  13.114
   68  12.891
   69  13.425
   70  14.349
   71  13.408
   72  14.120
   73  12.566
   74  13.925
   75  13.845
   76  14.326
   77  14.152
   78  14.633
   79  14.068
   80  12.450
   81  16.336
   82  11.926
   83  12.985
   84  14.199
   85  14.067
   86  12.621
   87  14.054
   88  16.896
   89  14.221
   90  15.251
   91  15.405
   92  13.701
   93  14.041
   94  14.829
   95  16.957
   96  17.961
   97  16.596
   98  15.255
   99  14.562
  100  13.610
  101  13.550
  102  12.869
  103  13.803
  104  13.538
  105  11.580
  106  13.302
  107  12.454
  108  13.233
  109  11.646
  110  12.242
  111  12.439
  112  11.904
  113  13.045
  114  14.058
  115  12.568
  116  11.081
  117  12.784
  118  13.255
  119  12.830
  120  12.386
  121  11.644
  122  13.716
  123  12.306
  124  12.344
  125  11.623
  126  10.457
  127  11.288
  128  10.762
  129  11.524
  130  10.834
  131  11.963
  132  11.244
  133  11.899
  134  11.581
  135   8.638
  136   9.010
  137  11.177
  138  12.469
  139  11.266
  140  12.978
  141  11.910
  142  11.731
  143  11.856
  144   9.861
  145  10.314
  146  10.902
  147   9.726
  148   9.591
  149   8.820
  150  10.031
  151   8.469
  152  10.785
  153   9.682
  154   9.806
  155  10.321
  156   9.110
  157  10.302
  158   9.479
  159   9.752
  160   9.646
  161   9.871
  162  11.554
  163  12.063
  164  13.235
  165  11.269
  166  11.209
  167  10.959
  168   8.724
  169   8.066
  170   9.811
  171   9.551
  172  10.965
  173  11.157
  174   9.599
  175  10.131
  176  11.495
  177   6.692
  178   6.681
  179   7.093
  180   7.904
  181   8.553
  182   7.083
  183   7.268
  184   7.210
  185   8.618
  186   7.278
  187   7.013
  188   7.127
  189   6.560
  190   6.408
  191   7.113
  192   6.943
  193   6.708
  194   7.848
  195   8.381
  196   6.164
  197   8.162
  198   7.473
  199   4.048
  200   3.352
  201   3.183
  202   2.891
  203   3.550
  204   3.010
  205   3.180
  206   3.938
  207   3.280
  208   2.893
  209   3.479
  210   3.389
  211   3.131
  212   4.176
  213   4.135
  214   4.162
  215   3.687
  216   4.312
  217   2.849
  218   3.870
  219   3.697
  220   3.231
  221   3.619
  222   3.761
  223   4.096
  224   3.747
  225   3.215
  226   3.975
  227   3.315
  228   4.098
  229   2.923
  230   4.128
  231   3.783
  232   2.813
  233   3.998
  234   4.538
  235   3.281
  236   3.882
  237   3.600
  238   4.300
  239   3.626
  240   3.743
  241   4.318
  242   4.489
  243   3.941
  244   4.457
  245   3.682
  246   3.867
  247   4.507
  248   3.601
  249   3.446
  250   3.805
  251   3.363
  252   4.095
  253   4.026
  254   2.932
  255   3.296
  256   3.165
  257   4.323
  258   4.215
  259   3.140
  260   3.858
  261   3.859
  262   4.211
  263   3.634
  264   3.886
  265   4.039
  266   3.032
  267   4.220
  268   3.541
  269   4.061
  270   2.814
  271   3.143
  272   3.890
  273   3.739
  274   3.260
  275   3.689
  276   4.532
  277   3.544
  278   4.341
  279   4.158
  280   3.041
  281   3.307
  282   3.214
  283   3.379
  284   3.123
  285   3.547
  286   3.244
  287   3.939
  288   3.523
  289   3.283
  290   3.667
  291   3.167
  292   3.898
  293   4.687
  294   3.333
  295   3.975
  296   3.013
  297   3.825
  298   3.019
  299   4.069
  300   3.385
  301   4.072
  302   3.347
  303   4.586
  304   5.137
  305   2.972
  306   3.242
  307   4.075
  308   3.631
  309   3.680
  310   4.147
  311   4.201
  312   3.818
  313   4.394
  314   3.911
  315   3.874
  316   3.584
  317   3.914
  318   4.069
  319   3.570
  320   3.053
  321   3.471
  322   4.428
  323   4.382
  324   3.550
  325   3.373
  326   3.759
  327   3.566
  328   3.290
  329   4.176
  330   3.477
  331   4.192
  332   3.249
  333   3.781
  334   3.180
  335   3.727
  336   3.082
  337   3.973
  338   4.357
  339   3.799
  340   3.043
  341   3.096
  342   2.879
  343   3.758
  344   3.735
  345   4.193
  346   3.808
  347   4.144
  348   3.875
  349   4.293
  350   4.375
  351   3.863
  352   3.629
  353   4.192
  354   3.789
  355   3.727
  356   4.143
  357   3.056
  358   3.224
  359   3.144
  360   3.844
  361   2.798
  362   3.669
  363   4.163
  364   4.111
  365   3.076
  366   3.001
  367   3.762
  368   3.558
  369   3.043
  370   3.304
  371   3.633
  372   3.277
  373   3.448
  374   4.078
  375   3.599
  376   4.274
  377   4.176
  378   3.889
  379   3.612
  380   4.311
  381   4.473
  382   3.422
  383   3.043
  384   3.110
  385   3.076
  386   3.743
  387   3.908
  388   4.209
  389   2.975
  390   3.833
  391   2.959
  392   4.297
  393   3.786
  394   3.927
  395   3.988
  396   4.090
  397   4.204
  398   4.135
  399   4.706
  400   4.099
  401   3.360
  402   4.595
  403   3.552
  404   4.732
  405   4.100
  406   4.346
  407   4.261
  408   4.672
  409   4.237
  410   4.016
  411   3.902
  412   4.009
  413   4.227
  414   5.003
  415   4.522
  416   4.815
  417   3.740
  418   4.357
  419   4.123
  420   4.024
  421   4.048
  422   3.543
  423   3.908
  424   3.117
  425   4.186
  426   4.452
  427   3.534
  428   4.281
  429   4.439
  430   2.923
  431   4.068
  432   3.125
  433   3.910
  434   3.090
  435   4.040
  436   3.414
  437   3.056
  438   3.601
  439   3.282
  440   4.706
  441   2.892
  442   2.940
  443   3.222
  444   4.058
  445   2.956
  446   3.071
  447   3.437
  448   3.172
  449   3.484
  450   3.278
  451   4.056
  452   4.277
  453   3.648
  454   2.950
  455   3.776
  456   3.026
  457   3.400
  458   3.050
  459   3.357
  460   3.606
  461   3.442
  462   4.008
  463   4.090
  464   3.811
  465   3.877
  466   4.194
  467   3.877
  468   3.764
  469   4.087
  470   4.052
  471   3.086
  472   3.042
  473   3.376
  474   4.099
  475   3.213
  476   3.393
  477   3.681
  478   3.406
  479   4.107
  480   3.967
  481   3.197
  482   4.273
  483   5.652
  484   3.502
  485   4.322
  486   3.244
  487   3.053
  488   3.262
  489   3.060
  490   3.906
  491   4.170
  492   3.403
  493   3.636
  494   4.600
  495   4.227
  496   3.933
  497   3.722
  498   2.800
  499   2.792
  500   3.704
  501   4.749
  502   4.652
  503   3.823
  504   4.739
  505   4.174
  506   4.393
  507   3.110
  508   3.237
  509   3.190
  510   3.641
  511   4.244
  512   3.400
  513   4.845
  514   4.602
  515   4.068
  516   3.123
  517   4.207
  518   4.312
  519   4.764
  520   5.918
  521   4.092
  522   4.075
  523   4.771
  524   4.481
  525   4.660
  526   4.345
  527   6.266
  528   4.881
  529   5.489
  530   5.095
  531   3.968
  532   4.084
  533   3.432
  534   5.100
  535   5.072
  536   4.327
  537   4.062
  538   3.840
  539   3.258
  540   5.129
  541   2.787
  542   3.276
  543   3.363
  544   3.575
  545   5.110
  546   6.533
  547   5.212
  548   6.268
  549   5.201
  550   4.619
  551   3.621
  552   3.194
  553   2.927
  554   3.351
  555   3.305
  556   4.420
  557   5.075
  558   3.112
  559   3.662
  560   3.367
  561   3.709
  562   3.023
  563   3.187
  564   2.934
  565   3.570
  566   3.310
  567   3.271
  568   3.286
  569   3.145
  570   3.201
  571   2.935
  572   4.360
  573   3.049
  574   2.858
  575   2.974
  576   4.144
  577   4.090
  578   3.344
  579   3.008
  580   4.295
  581   2.901
  582   3.849
  583   3.736
  584   3.431
  585   3.168
  586   3.846
  587   4.168
  588   3.501
  589   3.273
  590   2.875
  591   3.761
  592   3.988
  593   4.159
  594   3.315
  595   3.549
  596   3.307
  597   3.499
  598   3.833
  599   2.975
  600   3.338
  601   3.100
  602   3.454
  603   3.227
  604   3.309
  605   2.922
  606   2.878
  607   3.522
  608   3.268
  609   2.891
  610   2.837
  611   3.164
  612   2.787
  613   3.295
  614   3.017
  615   3.408
  616   3.343
  617   3.320
  618   5.868
  619   3.015
  620   4.148
  621   3.569
  622   3.731
  623   3.472
  624   3.515
  625   4.399
  626   3.235
  627   2.796
  628   3.041
  629   3.012
  630   2.915
  631   3.232
  632   2.766
  633   3.416
  634   3.325
  635   3.076
  636   4.308
  637   3.398
  638   3.805
  639   2.995
  640   3.044
  641   2.957
  642   3.134
  643   3.054
  644   3.653
  645   2.872
  646   2.905
  647   5.214
  648   5.356
  649   5.048
  650   5.850
  651   5.907
  652   6.378
  653   6.041
  654   5.921
  655   4.121
  656   5.397
  657   5.555
  658   5.229
  659   4.638
  660   4.425
  661   4.647
  662   4.848
  663   5.130
  664   4.684
  665   4.679
  666   5.074
  667   7.175
  668   4.611
  669   5.051
  670   5.556
  671   5.121
  672   6.567
  673   4.865
  674   4.519
  675   6.076
  676   5.268
  677   3.770
  678   3.846
  679   4.586
  680   3.958
  681   5.672
  682   6.000
  683   4.460
  684   5.113
  685   6.147
  686   5.549
  687   5.588
  688   5.545
  689   4.965
  690   6.323
  691   6.816
  692   4.204
  693   4.252
  694   5.005
  695   4.246
  696   4.383
  697   3.187
  698   4.399
  699   4.526
  700   4.638
  701   4.903
  702   5.230
  703   5.009
  704   4.500
  705   4.684
  706   4.463
  707   4.280
  708   4.800
  709   5.011
  710   4.717
  711   5.061
  712   4.673
  713   5.475
  714   4.731
  715   6.861
  716   4.902
  717   5.572
  718   6.213
  719   4.874
  720   5.174
  721   5.300
  722   5.171
  723   5.410
  724   5.192
  725   4.607
  726   5.239
  727   5.093
  728   5.456
  729   5.050
  730   3.983
  731   5.791
  732   3.903
  733   3.398
  734   3.108
  735   3.277
  736   3.080
  737   3.638
  738   2.925
  739   3.478
  740   3.162
  741   3.317
  742   3.778
  743   5.313
  744   2.875
  745   4.570
  746   2.985
  747   3.482
  748   3.049
  749   3.301
  750   3.883
  751   3.137
  752   3.287
  753   3.648
  754   3.399
  755   3.540
  756   4.482
  757   3.861
  758   3.406
  759   3.662
  760   3.011
  761   3.197
  762   3.488
  763   2.960
  764   3.107
  765   2.973
  766   2.961
  767   3.773
  768   3.954
  769   3.758
  770   3.844
  771   2.829
  772   4.284
  773   3.137
  774   3.203
  775   2.850
  776   5.327
  777   4.948
  778   2.962
  779   3.570
  780   5.279
  781   3.387
  782   4.154
  783   3.802
  784   2.985
  785   3.141
  786   3.971
  787   4.060
  788   3.687
  789   3.991
  790   3.694
  791   3.582
  792   4.368
  793   3.774
  794   3.373
  795   3.307
  796   3.690
  797   3.173
  798   3.415
  799   2.768
  800   3.382
  801   3.434
  802   3.014
  803   2.941
  804   3.178
  805   3.373
  806   3.187
  807   3.685
  808   2.892
  809   2.812
  810   4.728
  811   4.856
  812   3.465
  813   3.125
  814   3.187
  815   3.219
  816   3.084
  817   3.111
  818   3.341
  819   3.607
  820   4.698
  821   2.933
  822   3.345
  823   3.275
  824   3.148
  825   3.387
  826   3.263
  827   3.339
  828   3.291
  829   2.976
  830   3.042
  831   3.218
  832   3.201
  833   4.986
  834   5.946
  835   3.838
  836   2.891
  837   3.283
  838   3.088
  839   2.907
  840   2.916
  841   3.602
  842   3.652
  843   3.197
  844   3.486
  845   3.357
  846   3.364
  847   4.444
  848   2.881
  849   3.482
  850   2.847
  851   3.966
  852   3.304
  853   3.113
  854   3.101
  855   2.954
  856   3.480
  857   4.207
  858   3.298
  859   3.033
  860   3.193
  861   3.903
  862   3.841
  863   3.669
  864   3.777
  865   2.774
  866   3.108
  867   2.817
  868   3.398
  869   4.415
  870   2.947
  871   3.651
  872   3.286
  873   3.343
  874   4.468
  875   3.037
  876   3.987
  877   3.148
  878   4.289
  879   3.031
  880   3.449
  881   3.703
  882   3.290
  883   2.995
  884   3.448
  885   2.959
  886   3.265
  887   3.077
  888   2.901
  889   2.912
  890   4.935
  891   4.575
  892   4.370
  893   3.627
  894   2.979
  895   3.029
  896   3.099
  897   3.406
  898   4.497
  899   4.093
  900   2.864
  901   3.323
  902   3.442
  903   2.889
  904   3.253
  905   2.938
  906   2.827
  907   3.195
  908   2.882
  909   3.086
  910   3.445
  911   3.246
  912   3.443
  913   3.012
  914   2.954
  915   4.098
  916   3.780
  917   3.638
  918   3.367
  919   4.360
  920   3.670
  921   3.238
  922   4.428
  923   4.694
  924   4.766
  925   6.158
  926   5.048
  927   4.538
  928   4.550
  929   3.022
  930   3.083
  931   4.859
  932   5.370
  933   4.722
  934   4.750
  935   4.569
  936   5.194
  937   4.709
  938   4.867
  939   5.452
  940   8.786
  941   9.103
  942  12.867
  943   8.903
  944  12.313
  945  13.180
  946  11.037
  947  13.418
  948  12.728
  949  11.563
  950  11.735
  951  10.781
  952   9.730
  953  13.456
  954  14.591
  955  11.141
  956  11.885
  957  10.949
  958  11.259
  959   9.545
  960   9.661
  961  11.200
  962  12.730
  963  11.445
  964  13.548
  965  13.092
  966  10.801
  967  12.790
  968  11.095
  969  10.188
  970   9.086
  971   9.544
  972  10.242
  973   9.096
  974   9.870
  975  10.054
  976   9.887
  977  11.366
  978  11.075
  979  10.538
  980  10.097
  981  11.141
  982   8.842
  983  10.477
  984  13.511
  985  11.534
  986  12.612
  987  13.465
  988  13.065
  989  11.736
  990  11.730
  991   5.625
  992   5.575
  993   6.134
  994   7.332
  995   6.819
  996   4.842
  997   5.594
  998   5.402
  999   4.869
 1000   4.184
 1001   5.388
 1002   6.085
 1003   6.134
 1004   4.282
 1005   3.225
 1006   3.232
 1007   3.710
 1008   4.620
 1009   4.788
 1010   3.193
 1011   3.752
 1012   2.818
 1013   3.202
 1014   2.948
 1015   3.027
 1016   4.060
 1017   2.991
 1018   3.456
 1019   3.631
 1020   3.631
 1021   3.972
 1022   3.261
 1023   2.966
 1024   3.231
 1025   3.432
 1026   3.709
 1027   3.564
 1028   3.652
 1029   5.807
 1030   3.648
 1031   3.206
 1032   3.247
 1033   3.894
 1034   3.255
 1035   3.155
 1036   2.994
 1037   3.741
 1038   3.600
 1039   3.817
 1040   3.831
 1041   4.205
 1042   3.181
 1043   4.702
 1044   3.606
 1045   3.346
 1046   2.921
 1047   3.016
 1048   3.196
 1049   3.215
 1050   3.737
 1051   4.400
 1052   3.175
 1053   3.439
 1054   3.232
 1055   3.016
 1056   2.863
 1057   2.932
 1058   3.027
 1059   3.473
 1060   3.491
 1061   2.755
 1062   2.985
 1063   4.228
 1064   3.854
 1065   4.233
 1066   4.353
 1067   4.147
 1068   3.963
 1069   3.625
 1070   3.754
 1071   3.084
 1072   4.031
 1073   3.959
 1074   3.938
 1075   4.548
 1076   4.006
 1077   4.474
 1078   3.395
 1079   3.594
 1080   3.855
 1081   3.988
 1082   3.906
 1083   4.025
 1084   3.181
 1085   4.280
 1086   3.129
 1087   3.871
 1088   3.497
 1089   3.750
 1090   3.692
 1091   4.124
 1092   4.011
 1093   4.398
 1094   4.017
 1095   3.940
 1096   3.389
 1097   3.794
 1098   3.843
 1099   3.611
 1100   3.501
 1101   3.710
 1102   4.393
 1103   3.687
 1104   3.896
 1105   4.324
 1106   4.027
 1107   4.057
 1108   3.974
 1109   4.113
 1110   4.146
 1111   4.186
 1112   3.709
 1113   3.477
 1114   3.714
 1115   3.567
 1116   3.106
 1117   3.414
 1118   3.164
 1119   3.133
 1120   3.595
 1121   3.435
 1122   3.822
 1123   4.222
 1124   4.308
 1125   3.379
 1126   4.031
 1127   3.727
 1128   4.208
 1129   3.923
 1130   3.679
 1131   3.993
 1132   3.732
 1133   3.981
 1134   2.907
 1135   3.573
 1136   4.164
 1137   5.527
 1138   4.301
 1139   3.750
 1140   4.688
 1141   3.430
 1142   3.555
 1143   3.933
 1144   3.019
 1145   3.426
 1146   3.435
 1147   3.986
 1148   3.892
 1149   3.787
 1150   3.340
 1151   3.183
 1152   4.031
 1153   4.428
 1154   3.995
 1155   3.549
 1156   3.933
 1157   3.286
 1158   4.268
 1159   4.535
 1160   4.161
 1161   3.949
 1162   4.056
 1163   3.250
 1164   3.180
 1165   3.524
 1166   4.187
 1167   3.639
 1168   4.210
 1169   4.294
 1170   4.195
 1171   4.437
 1172   4.215
 1173   3.608
 1174   4.135
 1175   4.144
 1176   3.799
 1177   4.211
 1178   3.574
 1179   3.195
 1180   3.825
 1181   5.090
 1182   4.251
 1183   3.509
 1184   3.194
 1185   3.704
 1186   3.511
 1187   3.763
 1188   2.748
 1189   3.064
 1190   3.695
 1191   3.937
 1192   3.577
 1193   3.291
 1194   3.643
 1195   3.227
 1196   3.595
 1197   3.546
 1198   3.562
 1199   3.538
 1200   3.554
 1201   3.312
 1202   3.781
 1203   3.484
 1204   4.321
 1205   3.407
 1206   3.949
 1207   5.036
 1208   5.075
 1209   6.213
 1210   3.810
 1211   4.104
 1212   3.551
 1213   4.194
 1214   3.597
 1215   3.941
 1216   3.868
 1217   4.428
 1218   4.043
 1219   5.031
 1220   3.539
 1221   2.845
 1222   3.392
 1223   3.199
 1224   2.964
 1225   2.931
 1226   3.395
 1227   4.015
 1228   4.343
 1229   6.211
 1230   9.018
 1231   4.899
 1232   3.741
 1233   4.251
 1234   3.765
 1235   3.241
 1236   4.327
 1237   4.503
 1238   4.205
 1239   4.566
 1240   3.933
 1241   4.002
 1242   4.171
 1243   4.015
 1244   3.059
 1245   3.300
 1246   3.346
 1247   3.714
 1248   4.037
 1249   4.173
 1250   4.051
 1251   4.855
 1252   5.509
 1253   6.037
 1254   5.482
 1255   5.277
 1256   4.438
 1257   3.664
 1258   6.615
 1259   5.041
 1260   5.176
 1261   4.834
 1262   4.742
 1263   4.945
 1264   4.515
 1265   4.644
 1266   5.071
 1267   4.833
 1268   4.711
 1269   5.090
 1270   4.958
 1271   3.457
 1272   4.332
 1273   3.059
 1274   3.154
 1275   3.022
 1276   3.193
 1277   4.804
 1278   5.777
 1279   3.961
 1280   4.604
 1281   3.615
 1282   3.542
 1283   2.991
 1284   2.952
 1285   3.314
 1286   3.605
 1287   3.436
 1288   3.209
 1289   3.500
 1290   4.098
 1291   3.064
 1292   3.611
 1293   3.222
 1294   3.002
 1295   3.000
 1296   3.476
 1297   3.386
 1298   3.513
 1299   3.669
 1300   3.037
 1301   3.035
 1302   3.292
 1303   3.934
 1304   3.671
 1305   3.465
 1306   3.356
 1307   3.786
 1308   3.290
 1309   4.423
 1310   5.646
 1311   5.931
 1312   4.624
 1313   6.238
 1314   4.113
 1315   4.155
 1316   3.655
 1317   4.416
 1318   4.377
 1319   3.826
 1320   3.752
 1321   3.578
 1322   3.776
 1323   3.073
 1324   2.866
 1325   4.147
 1326   3.647
 1327   3.413
 1328   4.057
 1329   3.217
 1330   3.677
 1331   4.124
 1332   4.349
 1333   3.775
 1334   3.116
 1335   3.018
 1336   2.912
 1337   3.093
 1338   3.075
 1339   4.457
 1340   4.316
 1341   4.504
 1342   4.837
 1343   4.096
 1344   4.910
 1345   3.668
 1346   4.442
 1347   3.949
 1348   3.870
 1349   3.734
 1350   3.502
 1351   3.244
 1352   3.187
 1353   3.530
 1354   4.308
 1355   3.944
 1356   3.163
 1357   3.272
 1358   5.206
 1359   5.776
 1360   3.295
 1361   3.348
 1362   3.791
 1363   3.166
 1364   3.665
 1365   4.746
 1366   4.137
 1367   3.918
 1368   3.260
 1369   3.461
 1370   4.160
 1371   5.044
 1372   5.891
 1373   5.872
 1374   5.657
 1375   5.903
 1376   5.277
 1377   4.834
 1378   4.740
 1379   5.908
 1380   5.501
 1381   6.267
 1382   5.600
 1383   5.696
 1384   4.415
 1385   4.482
 1386   5.705
 1387   4.654
 1388   2.819
 1389   2.838
 1390   3.455
 1391   2.895
 1392   4.575
 1393   3.322
 1394   2.819
 1395   3.859
 1396   3.124
 1397   4.122
 1398   3.511
 1399   4.026
 1400   2.988
 1401   3.154
 1402   3.375
 1403   3.843
 1404   3.651
 1405   3.534
 1406   5.143
 1407   3.318
 1408   3.213
 1409   4.166
 1410   4.189
 1411   3.689
 1412   3.353
 1413   3.265
 1414   3.825
 1415   4.162
 1416   4.648
 1417   3.398
 1418   3.583
 1419   4.897
 1420   3.936
 1421   4.300
 1422   4.018
 1423   3.947
 1424   3.724
 1425   3.592
 1426   4.101
 1427   3.726
 1428   3.754
 1429   3.114
 1430   3.468
 1431   3.608
 1432   2.791
 1433   3.400
 1434   5.899
 1435   3.720
 1436   4.136
 1437   3.130
 1438   3.471
 1439   4.032
 1440   3.915
 1441   3.316
 1442   4.914
 1443   3.525
 1444   4.249
 1445   3.266
 1446   3.136
 1447   3.027
 1448   2.725
 1449   3.564
 1450   3.773
 1451   4.202
 1452   4.397
 1453   3.920
 1454   3.896
 1455   3.993
 1456   4.195
 1457   5.466
 1458   3.203
 1459   2.990
 1460   3.717
 1461   4.236
 1462   3.461
 1463   3.664
 1464   2.902
 1465   3.916
 1466   3.850
 1467   2.890
 1468   3.467
 1469   3.272
 1470   3.564
 1471   3.475
 1472   3.575
 1473   3.274
 1474   4.280
 1475   3.166
 1476   6.987
 1477   2.839
 1478   3.734
 1479   3.613
 1480   4.114
 1481   3.518
 1482   3.340
 1483   3.884
 1484   3.578
 1485   3.540
 1486   4.255
 1487   3.505
 1488   3.887
 1489   3.408
 1490   2.951
 1491   3.443
 1492   3.190
 1493   3.202
 1494   3.218
 1495   3.219
 1496   3.873
 1497   3.684
 1498   3.223
 1499   3.041
 1500   3.236
 1501   3.015
 1502   3.476
 1503   3.461
 1504   3.741
 1505   2.989
 1506   3.395
 1507   3.812
 1508   3.403
 1509   3.578
 1510   3.241
 1511   3.678
 1512   2.898
 1513   3.579
 1514   4.004
 1515   3.881
 1516   3.921
 1517   3.175
 1518   3.380
 1519   3.070
 1520   3.230
 1521   3.626
 1522   3.033
 1523   3.012
 1524   3.407
 1525   3.055
 1526   3.496
 1527   3.012
 1528   3.871
 1529   5.741
 1530   3.405
 1531   3.661
 1532   3.076
 1533   3.277
 1534   5.444
 1535   4.677
 1536   2.999
 1537   3.345
 1538   3.825
 1539   2.919
 1540   3.181
 1541   3.265
 1542   3.125
 1543   3.602
 1544   3.213
 1545   5.200
 1546   4.586
 1547   3.454
 1548   3.465
 1549   3.196
 1550   2.919
 1551   3.360
 1552   3.244
 1553   2.922
 1554   3.445
 1555   3.090
 1556   4.222
 1557   4.254
 1558   3.909
 1559   4.201
 1560   3.145
 1561   3.098
 1562   3.163
 1563   3.310
 1564   3.249
 1565   3.046
 1566   3.075
 1567   4.245
 1568   3.769
 1569   3.561
 1570   3.798
 1571   3.105
 1572   3.064
 1573   3.111
 1574   3.226
 1575   3.550
 1576   3.432
 1577   2.823
 1578   4.458
 1579   5.059
 1580   4.368
 1581   4.180
 1582   4.335
 1583   2.901
 1584   3.051
 1585   3.024
 1586   3.325
 1587   3.248
 1588   3.378
 1589   3.231
 1590   2.958
 1591   4.416
 1592   3.038
 1593   3.001
 1594   4.051
 1595   3.470
 1596   2.766
 1597   2.968
 1598   3.337
 1599   3.200
 1600   3.109
 1601   4.075
 1602   4.118
 1603   3.101
 1604   4.055
 1605   3.884
 1606   3.163
 1607   3.451
 1608   3.212
 1609   4.104
 1610   4.391
 1611   4.356
 1612   4.189
 1613   5.577
 1614   4.551
 1615   4.231
 1616   2.930
 1617   3.726
 1618   4.738
 1619   5.369
 1620   3.521
 1621   3.824
 1622   3.455
 1623   3.495
 1624   2.793
 1625   3.603
 1626   4.978
 1627   3.702
 1628   3.553
 1629   3.506
 1630   3.265
 1631   3.539
 1632   3.357
 1633   3.632
 1634   3.818
 1635   3.639
 1636   3.208
 1637   3.031
 1638   2.897
 1639   3.344
 1640   2.953
 1641   4.069
 1642   3.871
 1643   3.872
 1644   3.581
 1645   4.391
 1646   3.686
 1647   3.177
 1648   3.258
 1649   3.757
 1650   3.279
 1651   5.546
 1652   3.149
 1653   3.354
 1654   3.051
 1655   4.682
 1656   4.528
 1657   3.268
 1658   3.438
 1659   3.394
 1660   3.209
 1661   3.479
 1662   3.516
 1663   3.027
 1664   2.878
 1665   3.967
 1666   3.533
 1667   3.134
 1668   3.356
 1669   2.881
 1670   2.957
 1671   3.199
 1672   3.054
 1673   3.513
 1674   3.148
 1675   3.025
 1676   3.108
 1677   2.942
 1678   2.999
 1679   2.957
 1680   2.975
 1681   4.119
 1682   2.854
 1683   2.967
 1684   2.824
 1685   3.002
 1686   3.033
 1687   3.665
 1688   3.216
 1689   4.697
 1690   4.669
 1691   3.734
 1692   3.786
 1693   2.990
 1694   2.781
 1695   4.016
 1696   2.828
 1697   3.447
 1698   3.505
 1699   4.389
 1700   4.941
 1701   4.848
 1702   2.803
 1703   3.230
 1704   2.892
 1705   3.462
 1706   3.526
 1707   4.344
 1708   3.223
 1709   3.512
 1710   3.428
 1711   4.251
 1712   5.777
 1713   3.823
 1714   3.463
 1715   3.406
 1716   3.203
 1717   4.430
 1718   3.064
 1719   2.924
 1720   3.174
 1721   4.074
 1722   3.168
 1723   3.400
 1724   2.848
 1725   4.143
 1726   3.310
 1727   3.458
 1728   4.039
 1729   3.274
 1730   3.387
 1731   2.944
 1732   2.855
 1733   4.742
 1734   4.795
 1735   6.267
 1736   5.085
 1737   6.105
 1738   5.169
 1739   3.949
 1740   3.060
 1741   3.616
 1742   3.098
 1743   3.587
 1744   3.100
 1745   4.090
 1746   3.378
 1747   4.468
 1748   3.524
 1749   3.495
 1750   3.039
 1751   3.139
 1752   3.040
 1753   3.255
 1754   3.074
 1755   3.026
 1756   3.531
 1757   3.014
 1758   3.880
 1759   3.261
 1760   3.849
 1761   2.781
 1762   4.069
 1763   3.407
 1764   3.813
 1765   2.985
 1766   3.955
 1767   4.224
 1768   4.362
 1769   5.288
 1770   4.760
 1771   2.930
 1772   3.076
 1773   3.274
 1774   3.509
 1775   2.823
 1776   4.175
 1777   3.355
 1778   3.427
 1779   3.438
 1780   3.501
 1781   3.673
 1782   4.231
 1783   3.481
 1784   5.848
 1785   5.373
 1786   3.835
 1787   3.801
 1788   3.271
 1789   3.466
 1790   3.171
 1791   3.437
 1792   3.498
 1793   2.778
 1794   4.436
 1795   3.560
 1796   3.525
 1797   3.384
 1798   3.198
 1799   3.247
 1800   3.838
 1801   3.117
 1802   3.193
 1803   3.957
 1804   4.289
 1805   4.201
 1806   3.669
 1807   4.284
 1808   3.924
 1809   4.087
 1810   3.860
 1811   5.234
 1812   4.202
 1813   3.430
 1814   3.335
 1815   3.314
 1816   4.951
 1817   3.954
 1818   3.345
 1819   4.736
 1820   3.077
 1821   3.688
 1822   3.723
 1823   3.219
 1824   3.436
 1825   3.239
 1826   2.857
 1827   3.367
 1828   3.691
 1829   3.859
 1830   3.286
 1831   5.276
 1832   5.162
 1833   2.877
 1834   4.430
 1835   4.515
 1836   3.366
 1837   2.968
 1838   2.998
 1839   3.262
 1840   4.711
 1841   4.026
 1842   3.763
 1843   4.234
 1844   3.926
 1845   4.509
 1846   3.592
 1847   3.889
 1848   3.702
 1849   2.864
 1850   3.078
 1851   3.550
 1852   3.089
 1853   4.695
 1854   3.473
 1855   3.025
 1856   2.937
 1857   4.343
 1858   4.654
 1859   2.973
 1860   3.412
 1861   3.115
 1862   3.567
 1863   3.362
 1864   3.528
 1865   2.947
 1866   3.304
 1867   3.538
 1868   3.246
 1869   3.130
 1870   3.193
 1871   3.268
 1872   3.738
 1873   3.078
 1874   5.176
 1875   6.508
 1876   5.469
 1877   5.315
 1878   3.498
 1879   3.612
 1880   3.288
 1881   3.337
 1882   5.050
 1883   4.594
 1884   6.006
 1885   4.528
 1886   4.469
 1887   3.557
 1888   3.214
 1889   3.478
 1890   3.463
 1891   5.038
 1892   3.275
 1893   2.889
 1894   3.078
 1895   5.082
 1896   4.779
 1897   3.643
 1898   5.676
 1899   5.409
 1900   5.175
 1901   4.976
 1902   3.616
 1903   3.222
 1904   3.570
 1905   2.843
 1906   3.785
 1907   3.368
 1908   3.485
 1909   4.161
 1910   3.446
 1911   4.309
 1912   4.171
 1913   4.327
 1914   3.165
 1915   3.865
 1916   3.280
 1917   6.161
 1918   4.919
 1919   4.498
 1920   4.097
 1921   3.478
 1922   3.859
 1923   3.873
 1924   4.199
 1925   4.145
 1926   4.545
 1927   4.190
 1928   4.205
 1929   4.174
 1930   4.520
 1931   4.244
 1932   3.270
 1933   3.614
 1934   3.165
 1935   2.877
 1936   3.020
 1937   3.397
 1938   3.385
 1939   3.021
 1940   3.309
 1941   3.042
 1942   3.463
 1943   3.390
 1944   3.711
 1945   3.441
 1946   3.465
 1947   3.650
 1948   4.176
 1949   4.047
 1950   3.745
 1951   3.407
 1952   4.222
 1953   4.104
 1954   3.820
 1955   3.302
 1956   3.959
 1957   3.427
 1958   3.631
 1959   3.328
 1960   3.441
 1961   3.070
 1962   3.772
 1963   4.015
 1964   3.313
 1965   3.408
 1966   4.596
 1967   3.549
 1968   3.726
 1969   3.221
 1970   3.087
 1971   3.122
 1972   3.439
 1973   3.061
 1974   3.033
 1975   3.469
 1976   3.147
 1977   3.532
 1978   4.088
 1979   3.223
 1980   3.444
 1981   4.221
 1982   3.284
 1983   3.101
 1984   3.537
 1985   3.908
 1986   4.055
 1987   3.523
 1988   3.733
 1989   3.012
 1990   4.226
 1991   4.067
 1992   2.988
 1993   3.710
 1994   4.149
 1995   3.716
 1996   4.286
 1997   3.780
 1998   3.427
 1999   3.387
 2000   4.557
 2001   3.041
 2002   3.933
 2003   4.498
 2004   3.341
 2005   3.472
 2006   3.004
 2007   3.150
 2008   3.377
 2009   3.088
 2010   3.937
 2011   3.391
 2012   3.585
 2013   3.286
 2014   3.881
 2015   4.114
 2016   3.739
 2017   3.598
 2018   3.823
 2019   4.261
 2020   3.385
 2021   3.164
 2022   3.350
 2023   3.221
 2024   3.285
 2025   3.041
 2026   2.964
 2027   3.218
 2028   3.317
 2029   4.190
 2030   3.435
 2031   3.339
 2032   4.298
 2033   4.050
 2034   3.733
 2035   4.308
 2036   4.539
 2037   3.742
 2038   3.502
 2039   4.460
 2040   4.160
 2041   4.177
 2042   3.251
 2043   4.675
 2044   3.419
 2045   3.713
 2046   3.611
 2047   3.915
 2048   3.209
 2049   3.399
 2050   3.145
 2051   3.265
 2052   3.122
 2053   3.222
 2054   2.978
 2055   3.058
 2056   3.070
 2057   2.880
 2058   2.871
 2059   4.176
 2060   3.316
 2061   3.122
 2062   2.948
 2063   2.958
 2064   3.183
 2065   3.724
 2066   3.094
 2067   3.293
 2068   4.242
 2069   4.169
 2070   5.160
 2071   3.979
 2072   3.974
 2073   3.400
 2074   3.670
 2075   4.495
 2076   5.070
 2077   3.718
 2078   3.255
 2079   3.833
 2080   4.097
 2081   3.500
 2082   3.549
 2083   4.636
 2084   3.410
 2085   4.108
 2086   4.447
 2087   3.353
 2088   3.238
 2089   3.571
 2090   3.957
 2091   3.826
 2092   4.535
 2093   4.364
 2094   4.037
 2095   3.336
 2096   3.871
 2097   5.143
 2098   2.900
 2099   4.555
 2100   3.492
 2101   3.276
 2102   3.004
 2103   4.057
 2104   4.259
 2105   3.833
 2106   5.014
 2107   8.068
 2108   7.127
 2109   6.996
 2110   7.559
 2111   6.758
 2112   7.359
 2113   5.107
 2114   4.043
 2115   3.587
 2116   3.610
 2117   3.897
 2118   3.591
 2119   3.925
 2120   3.481
 2121   4.161
 2122   5.419
 2123   4.184
 2124   3.742
 2125   4.255
 2126   3.799
 2127   4.603
 2128   4.407
 2129   4.031
 2130   3.215
 2131   3.696
 2132   3.290
 2133   4.471
 2134   3.876
 2135   4.204
 2136   4.232
 2137   4.814
 2138   4.387
 2139   4.844
 2140   4.700
 2141   4.326
 2142   4.911
 2143   5.785
 2144   5.142
 2145   4.908
 2146   4.985
 2147   4.175
 2148   6.010
 2149   4.244
 2150   4.729
 2151   2.962
 2152   5.246
 2153   3.803
 2154   3.640
 2155   5.397
 2156   3.745
 2157   4.299
 2158   4.188
 2159   4.435
 2160   3.842
 2161   3.735
 2162   2.936
 2163   3.973
 2164   3.291
 2165   3.681
 2166   3.151
 2167   2.853
 2168   4.105
 2169   4.834
 2170   4.120
 2171   4.049
 2172   4.225
 2173   4.441
 2174   3.168
 2175   5.189
 2176   4.358
 2177   3.189
 2178   4.067
 2179   3.335
 2180   3.987
 2181   3.622
 2182   3.718
 2183   3.345
 2184   2.863
 2185   4.648
 2186   3.860
 2187   3.597
 2188   2.941
 2189   3.148
 2190   5.631
 2191   5.402
 2192   5.796
 2193   5.925
 2194   6.382
 2195   3.767
 2196   2.925
 2197   5.902
 2198   5.824
 2199   4.415
 2200   3.319
 2201   4.289
 2202   3.651
 2203   3.317
 2204   3.456
 2205   3.620
 2206   3.537
 2207   4.902
 2208   5.119
 2209   6.124
 2210   5.492
 2211   3.520
 2212   5.865
 2213   4.844
 2214   4.777
 2215   5.007
 2216   5.008
 2217   4.831
 2218   4.317
 2219   5.568
 2220   6.174
 2221   5.510
 2222   4.546
 2223   5.504
 2224   5.243
 2225   6.277
 2226   4.134
 2227   5.103
 2228   5.837
 2229   4.372
 2230   4.786
 2231   5.235
 2232   5.669
 2233   6.099
 2234   4.946
 2235   6.968
 2236   5.922
 2237   5.693
 2238   6.138
 2239   5.925
 2240   4.938
 2241   5.458
 2242   4.580
 2243   6.070
 2244   5.130
 2245   6.367
 2246   5.332
 2247   6.635
 2248   5.761
 2249   5.781
 2250   6.437
 2251   5.854
 2252   6.228
 2253   6.232
 2254   6.329
 2255   5.284
 2256   6.463
 2257   6.303
 2258   6.087
 2259   5.643
 2260   6.677
 2261   5.802
 2262   6.220
 2263   6.002
 2264   6.766
 2265   6.038
 2266   5.784
 2267   5.829
 2268   7.592
 2269   6.318
 2270   6.087
 2271   5.804
 2272   6.336
 2273   6.477
 2274   6.049
 2275   5.744
 2276   6.385
 2277   5.808
 2278   5.891
 2279   5.458
 2280   5.765
 2281   5.700
 2282   5.882
 2283   5.342
 2284   5.737
 2285   6.062
 2286   5.347
 2287   6.089
 2288   5.965
 2289   6.518
 2290   6.051
 2291   6.294
 2292   4.798
 2293   6.143
 2294   6.041
 2295   5.404
 2296   5.049
 2297   4.956
 2298   5.026
 2299   5.879
 2300   5.039
 2301   4.825
 2302   4.774
 2303   5.209
 2304   3.630
 2305   5.264
 2306   5.878
 2307   6.004
 2308   4.172
 2309   2.892
 2310   3.160
 2311   4.848
 2312   4.937
 2313   6.820
 2314   6.063
 2315   5.901
 2316   4.190
 2317   3.868
 2318   3.988
 2319   3.497
 2320   3.312
 2321   3.911
 2322   2.898
 2323   3.926
 2324   3.646
 2325   4.226
 2326   3.879
 2327   4.289
 2328   4.085
 2329   4.320
 2330   3.665
 2331   3.425
 2332   3.693
 2333   4.551
 2334   3.693
 2335   4.146
 2336   3.220
 2337   3.960
 2338   4.287
 2339   4.826
 2340   4.139
 2341   3.282
 2342   3.809
 2343   3.597
 2344   4.172
 2345   3.663
 2346   4.310
 2347   4.143
 2348   4.120
 2349   3.867
 2350   4.150
 2351   3.801
 2352   4.207
 2353   3.984
 2354   3.304
 2355   3.829
 2356   3.023
 2357   3.193
 2358   3.684
 2359   3.703
 2360   3.856
 2361   3.295
 2362   4.700
 2363   3.199
 2364   5.629
 2365   4.286
 2366   5.041
 2367   5.815
 2368   4.532
 2369   3.241
 2370   2.953
 2371   3.227
 2372   3.005
 2373   4.064
 2374   3.625
 2375   3.475
 2376   3.602
 2377   4.000
 2378   3.594
 2379   3.962
 2380   4.110
 2381   3.582
 2382   4.035
 2383   5.934
 2384   4.434
 2385   4.227
 2386   3.616
 2387   3.197
 2388   3.436
 2389   5.555
 2390   3.752
 2391   4.248
 2392   4.431
 2393   3.595
 2394   3.974
 2395   4.519
 2396   3.597
 2397   4.166
 2398   3.633
 2399   3.547
 2400   4.045
 2401   3.315
 2402   3.182
 2403   4.117
 2404   3.214
 2405   3.335
 2406   3.197
 2407   3.265
 2408   4.668
 2409   5.657
 2410   4.477
 2411   4.828
 2412   4.749
 2413   3.807
 2414   4.772
 2415   3.980
 2416   4.715
 2417   5.423
 2418   4.917
 2419   5.737
 2420   5.080
 2421   3.509
 2422   2.941
 2423   2.900
 2424   3.002
 2425   3.171
 2426   2.814
 2427   3.486
 2428   4.147
 2429   4.225
 2430   4.287
 2431   4.043
 2432   3.969
 2433   4.459
 2434   4.360
 2435   4.346
 2436   4.439
 2437   4.495
 2438   3.996
 2439   5.303
 2440   4.803
 2441   3.074
 2442   3.715
 2443   4.242
 2444   3.006
 2445   2.861
 2446   3.418
 2447   2.961
 2448   3.550
 2449   3.909
 2450   3.942
 2451   4.107
 2452   4.142
 2453   4.155
 2454   3.330
 2455   4.158
 2456   3.427
 2457   3.980
 2458   3.013
 2459   3.117
 2460   4.010
 2461   4.314
 2462   3.486
 2463   4.494
 2464   3.845
 2465   3.209
 2466   3.686
 2467   4.316
 2468   3.259
 2469   4.138
 2470   3.080
 2471   4.000
 2472   4.409
 2473   2.965
 2474   3.046
 2475   3.301
 2476   3.413
 2477   4.121
 2478   4.295
 2479   3.696
 2480   4.099
 2481   3.226
 2482   4.868
 2483   4.665
 2484   4.930
 2485   4.552
 2486   4.317
 2487   3.431
 2488   4.417
 2489   3.733
 2490   3.763
 2491   3.260
 2492   4.386
 2493   4.303
 2494   3.753
 2495   4.057
 2496   3.977
 2497   3.996
 2498   3.493
 2499   4.455
 2500   3.586
 2501   3.574
 2502   4.217
 2503   3.818
 2504   3.583
 2505   3.234
 2506   3.544
 2507   2.935
 2508   2.919
 2509   3.299
 2510   4.226
 2511   4.045
 2512   3.178
 2513   3.041
 2514   3.558
 2515   2.785
 2516   4.378
 2517   3.519
 2518   3.111
 2519   2.852
 2520   5.121
 2521   2.998
 2522   4.400
 2523   3.814
 2524   3.213
 2525   3.019
 2526   3.505
 2527   4.093
 2528   3.181
 2529   4.222
 2530   3.261
 2531   4.005
 2532   4.433
 2533   4.146
 2534   3.943
 2535   4.240
 2536   4.596
 2537   4.128
 2538   3.448
 2539   4.331
 2540   3.733
 2541   4.603
 2542   4.237
 2543   3.224
 2544   4.170
 2545   4.125
 2546   4.555
 2547   3.933
 2548   4.395
 2549   3.051
 2550   3.655
 2551   3.768
 2552   3.152
 2553   4.058
 2554   3.096
 2555   4.377
 2556   3.378
 2557   3.355
 2558   3.281
 2559   4.119
 2560   3.497
 2561   3.553
 2562   4.530
 2563   3.099
 2564   3.316
 2565   3.411
 2566   3.109
 2567   4.224
 2568   4.189
 2569   3.841
 2570   4.121
 2571   3.982
 2572   4.142
 2573   3.759
 2574   3.344
 2575   3.057
 2576   3.662
 2577   3.084
 2578   3.739
 2579   3.893
 2580   3.671
 2581   4.228
 2582   4.395
 2583   2.885
 2584   3.949
 2585   2.799
 2586   3.446
 2587   2.995
 2588   4.682
 2589   3.570
 2590   4.136
 2591   4.421
 2592   4.126
 2593   3.464
 2594   3.336
 2595   3.594
 2596   3.008
 2597   3.003
 2598   3.436
 2599   2.952
 2600   6.112
 2601   4.413
 2602   4.228
 2603   2.724
 2604   4.330
 2605   4.199
 2606   4.457
 2607   3.321
 2608   3.837
 2609   4.206
 2610   3.199
 2611   4.146
 2612   3.186
 2613   4.475
 2614   4.393
 2615   4.628
 2616   4.526
 2617   3.908
 2618   4.345
 2619   4.689
 2620   4.029
 2621   4.338
 2622   4.095
 2623   3.978
 2624   3.665
 2625   3.934
 2626   4.260
 2627   4.355
 2628   5.110
 2629   4.692
 2630   4.390
 2631   6.497
 2632   4.679
 2633   4.445
 2634   4.326
 2635   4.387
 2636   3.876
 2637   3.880
 2638   4.912
 2639   5.091
 2640   4.396
 2641   4.120
 2642   2.733
 2643   2.914
 2644   3.075
 2645   3.116
 2646   3.002
 2647   3.687
 2648   2.830
 2649   2.867
 2650   3.148
 2651   2.995
 2652   3.013
 2653   3.209
 2654   2.979
 2655   3.068
 2656   2.894
 2657   2.937
 2658   2.809
 2659   3.321
 2660   5.528
 2661   6.450
 2662   6.178
 2663   3.132
 2664   3.351
 2665   2.968
 2666   2.984
 2667   3.360
 2668   2.924
 2669   2.919
 2670   3.104
 2671   2.825
 2672   3.233
 2673   6.899
 2674   6.483
 2675   4.727
 2676   5.251
 2677   5.447
 2678   3.483
 2679   3.358
 2680   3.083
 2681   4.790
 2682   6.759
 2683   5.745
 2684   5.106
 2685   5.203
 2686   4.948
 2687   4.738
 2688   4.978
 2689   5.039
 2690   6.040
 2691   5.252
 2692   4.482
 2693   3.954
 2694   4.857
 2695   2.922
 2696   2.941
 2697   3.160
 2698   5.146
 2699   3.014
 2700   6.711
 2701   5.713
 2702   5.490
 2703   5.871
 2704   4.972
 2705   5.343
 2706   5.029
 2707   5.626
 2708   5.201
 2709   4.538
 2710   4.473
 2711   5.307
 2712   4.994
 2713   4.315
 2714   5.071
 2715   5.085
 2716   4.286
 2717   4.831
 2718   5.145
 2719   5.072
 2720   5.636
 2721   4.912
 2722   5.058
 2723   5.170
 2724   5.628
 2725   5.485
 2726   5.015
 2727   5.876
 2728   5.626
 2729   5.563
 2730   4.894
 2731   5.326
 2732   5.482
 2733   6.808
 2734   5.331
 2735   5.677
 2736   6.852
 2737   7.042
 2738   6.588
 2739   7.778
 2740   6.570
 2741   7.960
 2742   7.333
 2743   7.091
 2744   5.913
 2745   7.121
 2746   7.921
 2747   6.364
 2748   6.770
 2749   7.070
 2750   7.560
 2751   6.781
 2752   6.055
 2753   7.354
 2754   6.440
 2755   7.278
 2756   6.401
 2757   7.055
 2758   7.731
 2759   6.932
 2760   6.491
 2761   7.253
 2762   7.188
 2763   7.713
 2764   8.030
 2765   7.217
 2766   8.275
 2767   6.856
 2768   7.233
 2769   4.989
 2770   4.542
 2771   5.465
 2772   6.671
 2773   5.915
 2774   7.227
 2775   7.222
 2776   7.162
 2777   5.192
 2778   6.544
 2779   6.940
 2780   6.222
 2781   5.907
 2782   5.708
 2783   6.842
 2784   6.824
 2785   6.389
 2786   6.749
 2787   6.541
 2788   5.277
 2789   6.413
 2790   5.992
 2791   5.398
 2792   5.225
 2793   4.823
 2794   5.521
 2795   5.996
 2796   4.889
 2797   6.464
 2798   5.206
 2799   5.832
 2800   4.723
 2801   5.747
 2802   5.825
 2803   6.117
 2804   6.642
 2805   5.469
 2806   6.439
 2807   6.022
 2808   6.557
 2809   5.880
 2810   5.811
 2811   6.134
 2812   6.658
 2813   6.474
 2814   5.985
 2815   4.606
 2816   5.600
 2817   4.774
 2818   5.689
 2819   5.015
 2820   5.672
 2821   6.261
 2822   6.239
 2823   3.771
 2824   4.848
 2825   4.986
 2826   5.557
 2827   5.161
 2828   5.907
 2829   5.470
 2830   5.281
 2831   5.353
 2832   4.810
 2833   3.456
 2834   4.950
 2835   5.485
 2836   6.188
 2837   5.665
 2838   5.186
 2839   5.486
 2840   4.560
 2841   5.279
 2842   4.931
 2843   5.257
 2844   5.138
 2845   5.279
 2846   4.627
 2847   5.224
 2848   4.511
 2849   3.253
 2850   4.307
 2851   5.858
 2852   3.253
 2853   2.946
 2854   3.136
 2855   2.998
 2856   5.421
 2857   6.126
 2858   4.820
 2859   4.456
 2860   4.380
 2861   5.457
 2862   5.986
 2863   3.027
 2864   3.159
 2865   3.005
 2866   4.936
 2867   4.248
 2868   3.107
 2869   3.036
 2870   2.841
 2871   3.144
 2872   3.195
 2873   3.042
 2874   2.808
 2875   4.713
 2876   5.276
 2877   7.113
 2878   5.083
 2879   4.575
 2880   4.764
 2881   5.249
 2882   5.028
 2883   4.996
 2884   4.200
 2885   2.790
 2886   3.174
 2887   3.066
 2888   2.832
 2889   2.906
 2890   2.914
 2891   4.098
 2892   5.162
 2893   6.084
 2894   5.832
 2895   5.552
 2896   5.793
 2897   4.818
 2898   4.822
 2899   5.137
 2900   5.340
 2901   5.211
 2902   4.222
 2903   5.399
 2904   4.496
 2905   5.021
 2906   4.146
 2907   5.437
 2908   4.496
 2909   4.692
 2910   4.832
 2911   6.129
 2912   4.868
 2913   6.199
 2914   4.380
 2915   4.184
 2916   4.404
 2917   6.063
 2918   5.126
 2919   4.993
 2920   4.472
 2921   6.184
 2922   5.084
 2923   5.751
 2924   4.809
 2925   4.992
 2926   4.485
 2927   5.324
 2928   4.067
 2929   5.247
 2930   5.789
 2931   5.162
 2932   4.984
 2933   4.846
 2934   3.641
 2935   3.674
 2936   4.236
 2937   3.430
 2938   4.791
 2939   4.972
 2940   5.374
 2941   5.218
 2942   4.510
 2943   2.961
 2944   2.803
 2945   4.814
 2946   5.943
 2947   4.680
 2948   5.433
 2949   5.289
 2950   5.040
 2951   3.913
 2952   4.034
 2953   3.678
 2954   7.708
 2955   5.244
 2956   3.572
 2957   3.950
 2958   3.797
 2959   4.056
 2960   3.940
 2961   3.709
 2962   4.491
 2963   5.219
 2964   3.998
 2965   4.440
 2966   3.143
 2967   5.060
 2968   3.801
 2969   3.229
 2970   3.370
 2971   4.081
 2972   3.744
 2973   4.190
 2974   4.569
 2975   5.664
 2976   4.880
 2977   4.746
 2978   4.410
 2979   4.325
 2980   5.277
 2981   5.198
 2982   4.232
 2983   3.780
 2984   4.217
 2985   4.276
 2986   4.573
 2987   3.438
 2988   3.823
 2989   4.363
 2990   4.781
 2991   4.055
 2992   4.175
 2993   5.071
 2994   6.054
 2995   5.702
 2996   5.885
 2997   5.780
 2998   5.327
 2999   5.213
 3000   3.963
 3001   6.916
 3002   5.989
 3003   6.917
 3004   6.571
 3005   4.985
 3006   5.137
 3007   4.733
 3008   5.030
 3009   4.660
 3010   5.024
 3011   6.292
 3012   5.783
 3013   5.256
 3014   4.532
 3015   4.824
 3016   5.605
 3017   4.554
 3018   5.996
 3019   5.279
 3020   4.795
 3021   5.092
 3022   5.005
 3023   5.520
 3024   5.429
 3025   5.038
 3026   5.445
 3027   5.799
 3028   6.663
 3029   6.692
 3030   7.506
 3031   6.746
 3032   5.051
 3033   5.167
 3034   4.821
 3035   5.583
 3036   5.550
 3037   6.106
 3038   4.891
 3039   6.391
 3040   5.868
 3041   5.690
 3042   5.453
 3043   5.025
 3044   6.116
 3045   5.642
 3046   5.774
 3047   5.967
 3048   5.635
 3049   6.026
 3050   5.351
 3051   5.023
 3052   5.773
 3053   5.802
 3054   7.397
 3055   5.706
 3056   5.304
 3057   8.107
 3058   6.107
 3059   5.085
 3060   4.763
 3061   5.548
 3062   5.545
 3063   4.715
 3064   5.260
 3065   4.711
 3066   4.971
 3067   5.674
 3068   4.624
 3069   5.207
 3070   5.119
 3071   5.562
 3072   5.602
 3073   5.826
 3074   5.366
 3075   4.789
 3076   6.044
 3077   4.551
 3078   5.532
 3079   5.041
 3080   4.792
 3081   5.574
 3082   5.303
 3083   5.589
 3084   5.424
 3085   5.260
 3086   4.685
 3087   5.913
 3088   5.080
 3089   5.685
 3090   4.735
 3091   5.274
 3092   4.865
 3093   5.008
 3094   4.604
 3095   5.301
 3096   5.370
 3097   6.238
 3098   6.196
 3099   5.959
 3100   5.643
 3101   5.081
 3102   5.092
 3103   5.388
 3104   5.694
 3105   5.023
 3106   5.372
 3107   6.033
 3108   5.741
 3109   5.370
 3110   6.135
 3111   5.289
 3112   4.863
 3113   4.645
 3114   4.707
 3115   5.824
 3116   5.229
 3117   4.929
 3118   5.466
 3119   5.670
 3120   4.914
 3121   4.990
 3122   6.505
 3123   6.729
 3124   6.548
 3125   6.673
 3126   7.492
 3127   5.727
 3128   5.903
 3129   7.599
 3130   5.538
 3131   6.372
 3132   5.833
 3133   5.255
 3134   5.577
 3135   5.573
 3136   5.732
 3137   5.555
 3138   5.684
 3139   5.185
 3140   4.598
 3141   4.584
 3142   4.867
 3143   5.320
 3144   5.529
 3145   6.108
 3146   5.168
 3147   4.638
 3148   4.816
 3149   4.689
 3150   5.270
 3151   4.992
 3152   4.845
 3153   4.985
 3154   4.786
 3155   4.443
 3156   4.898
 3157   4.793
 3158   5.075
 3159   4.732
 3160   4.866
 3161   4.897
 3162   4.905
 3163   4.683
 3164   4.978
 3165   4.658
 3166   5.010
 3167   5.326
 3168   4.836
 3169   4.886
 3170   4.618
 3171   4.908
 3172   4.930
 3173   4.698
 3174   4.699
 3175   4.983
 3176   5.231
 3177   4.907
 3178   4.742
 3179   4.956
 3180   5.487
 3181   5.240
 3182   5.306
 3183   5.074
 3184   4.814
 3185   6.301
 3186   5.719
 3187   6.365
 3188   5.027
 3189   5.302
 3190   4.696
 3191   4.666
 3192   4.841
 3193   4.956
 3194   4.634
 3195   4.732
 3196   4.939
 3197   5.280
 3198   5.801
 3199   4.947
 3200   5.037
 3201   4.804
 3202   4.948
 3203   4.815
 3204   4.762
 3205   5.033
 3206   5.000
 3207   4.844
 3208   5.620
 3209   4.894
 3210   5.026
 3211   6.413
 3212   5.011
 3213   4.566
 3214   5.211
 3215   5.037
 3216   5.183
 3217   5.315
 3218   4.824
 3219   5.692
 3220   5.054
 3221   4.953
 3222   5.023
 3223   6.162
 3224   5.036
 3225   5.126
 3226   4.573
 3227   4.114
 3228   4.500
 3229   5.765
 3230   4.895
 3231   4.905
 3232   4.942
 3233   4.887
 3234   4.547
 3235   4.945
 3236   4.609
 3237   5.717
 3238   5.364
 3239   5.196
 3240   5.268
 3241   5.928
 3242   5.485
 3243   5.531
 3244   5.090
 3245   4.660
 3246   5.063
 3247   4.858
 3248   5.330
 3249   5.741
 3250   5.604
 3251   4.537
 3252   5.529
 3253   5.793
 3254   5.238
 3255   5.627
 3256   5.316
 3257   6.088
 3258   6.393
 3259   4.817
 3260   6.035
 3261   5.290
 3262   5.900
 3263   5.936
 3264   4.860
 3265   4.343
 3266   4.718
 3267   5.687
 3268   4.607
 3269   5.659
 3270   5.100
 3271   5.082
 3272   5.694
 3273   5.879
 3274   5.471
 3275   5.776
 3276   5.351
 3277   5.416
 3278   5.881
 3279   5.721
 3280   5.478
 3281   5.833
 3282   6.219
 3283   6.177
 3284   5.291
 3285   5.802
 3286   5.010
 3287   5.797
 3288   5.899
 3289   6.580
 3290   5.843
 3291   5.797
 3292   5.858
 3293   5.558
 3294   5.824
 3295   5.797
 3296   5.902
 3297   6.054
 3298   5.227
 3299   5.932
 3300   5.327
 3301   5.668
 3302   5.659
 3303   5.808
 3304   5.806
 3305   5.432
 3306   5.367
 3307   5.233
 3308   5.661
 3309   5.935
 3310   5.624
 3311   5.849
 3312   5.639
 3313   5.407
 3314   6.153
 3315   6.448
 3316   5.941
 3317   5.951
 3318   5.728
 3319   5.689
 3320   5.857
 3321   5.918
 3322   6.035
 3323   5.333
 3324   6.059
 3325   5.868
 3326   5.859
 3327   5.813
 3328   5.865
 3329   5.207
 3330   6.137
 3331   6.128
 3332   6.170
 3333   5.730
 3334   5.971
 3335   8.652
 3336   8.766
 3337   7.575
 3338   8.175
 3339   6.362
 3340   7.156
 3341   7.431
 3342   6.973
 3343   8.576
 3344   6.592
 3345  11.176
 3346  14.745
 3347  14.655
 3348  10.316
 3349  12.232
 3350  10.860
 3351  10.477
 3352  11.728
 3353  11.576
 3354  12.433
 3355  11.528
 3356   8.723
 3357   6.964
 3358   5.391
 3359   5.345
 3360   5.364
 3361   4.710
 3362   5.200
 3363   5.372
 3364   5.649
 3365   5.758
 3366   6.397
 3367   6.337
 3368   6.416
 3369   6.837
 3370   5.230
 3371   6.667
 3372   5.648
 3373   5.469
 3374   4.834
 3375   5.030
 3376   4.735
 3377   7.677
 3378   2.935
 3379   2.666
 3380   3.039
 3381   2.798
 3382   3.239
 3383   2.955
 3384   2.966
 3385   3.115
 3386   3.059
 3387   3.067
 3388   3.737
 3389   3.077
 3390   3.595
 3391   2.750
 3392   3.292
 3393   2.902
 3394   2.772
 3395   4.349
 3396   3.385
 3397   3.462
 3398   2.935
 3399   2.838
 3400   2.820
 3401   3.200
 3402   2.801
 3403   3.136
 3404   3.128
 3405   3.263
 3406   3.119
 3407   2.816
 3408   3.002
 3409   2.995
 3410   3.335
 3411   2.566
 3412   2.801
 3413   2.890
 3414   2.937
 3415   3.456
 3416   2.790
 3417   2.857
 3418   2.868
 3419   2.903
 3420   2.876
 3421   2.863
 3422   3.192
 3423   2.869
 3424   2.739
 3425   2.861
 3426   2.913
 3427   2.795
 3428   2.836
 3429   3.115
 3430   3.068
 3431   2.762
 3432   2.876
 3433   2.803
 3434   2.778
 3435   2.693
 3436   2.779
 3437   2.882
 3438   2.984
 3439   3.207
 3440   2.749
 3441   2.995
 3442   2.832
 3443   2.834
 3444   2.798
 3445   2.879
 3446   2.915
 3447   2.946
 3448   3.055
 3449   2.777
 3450   3.000
 3451   3.445
 3452   2.879
 3453   2.903
 3454   2.876
 3455   3.043
 3456   2.869
 3457   2.967
 3458   2.905
 3459   2.823
 3460   2.929
 3461   3.060
 3462   2.849
 3463   2.912
 3464   3.168
 3465   2.967
 3466   2.723
 3467   2.786
 3468   3.030
 3469   2.933
 3470   2.829
 3471   2.817
 3472   3.027
 3473   2.837
 3474   2.792
 3475   2.943
 3476   3.088
 3477   2.940
 3478   2.901
 3479   2.922
 3480   2.835
 3481   2.980
 3482   3.048
 3483   2.987
 3484   2.833
 3485   2.861
 3486   2.887
 3487   3.039
 3488   2.841
 3489   2.723
 3490   2.719
 3491   2.912
 3492   2.848
 3493   2.941
 3494   2.765
 3495   2.740
 3496   2.671
 3497   2.757
 3498   2.744
 3499   2.942
 3500   2.988
 3501   3.054
 3502   2.774
 3503   2.804
 3504   3.232
 3505   3.180
 3506   2.860
 3507   3.034
 3508   3.052
 3509   2.927
 3510   2.908
 3511   2.981
 3512   2.801
 3513   3.021
 3514   2.866
 3515   2.862
 3516   2.842
 3517   3.108
 3518   2.864
 3519   3.154
 3520   2.927
 3521   2.905
 3522   2.941
 3523   2.869
 3524   2.828
 3525   2.984
 3526   2.895
 3527   2.987
 3528   2.817
 3529   2.842
 3530   3.002
 3531   2.891
 3532   3.061
 3533   3.034
 3534   2.832
 3535   2.962
 3536   3.390
 3537   2.854
 3538   2.860
 3539   2.997
 3540   2.832
 3541   2.970
 3542   2.884
 3543   2.933
 3544   2.894
 3545   3.025
 3546   2.792
 3547   2.910
 3548   2.919
 3549   2.841
 3550   2.742
 3551   2.771
 3552   3.127
 3553   2.776
 3554   3.247
 3555   2.920
 3556   2.799
 3557   3.044
 3558   2.791
 3559   2.798
 3560   2.777
 3561   2.868
 3562   2.799
 3563   2.914
 3564   2.980
 3565   3.219
 3566   3.158
 3567   3.039
 3568   2.869
 3569   2.943
 3570   2.992
 3571   2.893
 3572   3.622
 3573   2.984
 3574   2.723
 3575   2.765
 3576   2.772
 3577   2.952
 3578   2.796
 3579   2.905
 3580   3.126
 3581   2.845
 3582   2.752
 3583   2.890
 3584   2.808
 3585   2.855
 3586   3.338
 3587   2.744
 3588   2.911
 3589   2.747
 3590   2.868
 3591   3.341
 3592   2.812
 3593   2.738
 3594   2.900
 3595   2.906
 3596   2.993
 3597   3.106
 3598   3.093
 3599   2.964
 3600   2.984
 3601   2.781
 3602   2.726
 3603   3.055
 3604   2.987
 3605   2.837
 3606   2.860
 3607   3.302
 3608   3.086
 3609   2.776
 3610   2.933
 3611   2.750
 3612   3.278
 3613   2.693
 3614   2.895
 3615   3.019
 3616   2.869
 3617   2.587
 3618   3.212
 3619   3.109
 3620   2.746
 3621   2.871
 3622   2.698
 3623   2.976
 3624   2.992
 3625   3.056
 3626   3.021
 3627   2.796
 3628   2.910
 3629   3.065
 3630   3.736
 3631   2.932
 3632   2.848
 3633   2.935
 3634   2.698
 3635   3.016
 3636   3.133
 3637   2.895
 3638   3.133
 3639   2.855
 3640   3.700
 3641   3.042
 3642   2.861
 3643   3.432
 3644   5.269
 3645   5.100
 3646   2.818
 3647   3.175
 3648   2.992
 3649   2.842
 3650   2.708
 3651   3.013
 3652   3.432
 3653   2.763
 3654   2.884
 3655   2.754
 3656   2.805
 3657   2.882
 3658   2.693
 3659   3.054
 3660   2.964
 3661   2.879
 3662   2.745
 3663   2.928
 3664   2.849
 3665   3.288
 3666   2.881
 3667   2.973
 3668   3.133
 3669   2.767
 3670   2.921
 3671   2.875
 3672   2.986
 3673   3.223
 3674   2.913
 3675   3.161
 3676   2.992
 3677   2.782
 3678   2.864
 3679   3.221
 3680   3.105
 3681   2.851
 3682   2.897
 3683   2.799
 3684   2.857
 3685   2.804
 3686   2.710
 3687   2.813
 3688   2.693
 3689   2.757
 3690   3.097
 3691   3.326
 3692   2.995
 3693   3.065
 3694   2.876
 3695   2.926
 3696   3.089
 3697   2.897
 3698   3.349
 3699   3.051
 3700   3.516
 3701   3.090
 3702   2.990
 3703   3.114
 3704   2.946
 3705   2.797
 3706   3.021
 3707   2.854
 3708   2.796
 3709   2.810
 3710   2.938
 3711   2.669
 3712   2.747
 3713   3.024
 3714   2.981
 3715   3.592
 3716   2.694
 3717   2.948
 3718   3.289
 3719   3.075
 3720   2.829
 3721   2.667
 3722   2.775
 3723   2.884
 3724   3.343
 3725   3.610
 3726   3.097
 3727   2.938
 3728   2.834
 3729   3.036
 3730   2.722
 3731   3.002
 3732   2.773
 3733   3.054
 3734   3.037
 3735   3.312
 3736   3.293
 3737   2.668
 3738   2.901
 3739   2.925
 3740   3.617
 3741   5.221
 3742   4.104
 3743   3.667
 3744   2.724
 3745   3.106
 3746   2.842
 3747   3.313
 3748   3.317
 3749   2.907
 3750   2.890
 3751   3.286
 3752   3.111
 3753   3.167
 3754   2.951
 3755   2.706
 3756   3.112
 3757   2.930
 3758   3.059
 3759   2.860
 3760   3.144
 3761   2.919
 3762   2.952
 3763   2.786
 3764   2.839
 3765   2.697
 3766   2.861
 3767   2.770
 3768   3.132
 3769   3.511
 3770   2.776
 3771   3.032
 3772   3.330
 3773   3.149
 3774   2.675
 3775   3.053
 3776   2.867
 3777   2.730
 3778   2.914
 3779   2.999
 3780   2.849
 3781   3.113
 3782   2.881
 3783   2.960
 3784   2.659
 3785   2.827
 3786   3.118
 3787   3.184
 3788   3.359
 3789   2.852
 3790   3.114
 3791   2.687
 3792   3.064
 3793   2.830
 3794   2.731
 3795   3.052
 3796   3.294
 3797   3.117
 3798   2.967
 3799   3.066
 3800   2.700
 3801   3.312
 3802   2.865
 3803   3.226
 3804   2.794
 3805   2.935
 3806   2.861
 3807   2.979
 3808   2.973
 3809   3.033
 3810   2.741
 3811   2.907
 3812   2.625
 3813   2.991
 3814   3.002
 3815   2.757
 3816   3.094
 3817   2.764
 3818   2.969
 3819   2.858
 3820   2.878
 3821   3.062
 3822   2.964
 3823   2.813
 3824   2.935
 3825   2.959
 3826   2.907
 3827   2.893
 3828   3.007
 3829   2.953
 3830   2.682
 3831   2.783
 3832   3.029
 3833   2.811
 3834   2.952
 3835   2.818
 3836   2.917
 3837   2.617
 3838   3.050
 3839   3.036
 3840   2.928
 3841   2.957
 3842   3.030
 3843   2.927
 3844   2.697
 3845   2.996
 3846   3.228
 3847   2.867
 3848   2.988
 3849   2.896
 3850   2.908
 3851   2.985
 3852   2.769
 3853   2.898
 3854   2.850
 3855   2.706
 3856   3.084
 3857   2.800
 3858   3.114
 3859   2.874
 3860   2.950
 3861   2.841
 3862   2.892
 3863   2.805
 3864   3.022
 3865   3.290
 3866   2.822
 3867   2.886
 3868   2.761
 3869   2.868
 3870   2.919
 3871   3.059
 3872   2.708
 3873   3.032
 3874   2.696
 3875   2.894
 3876   2.824
 3877   2.964
 3878   3.165
 3879   2.798
 3880   2.969
 3881   3.173
 3882   2.965
 3883   2.947
 3884   2.874
 3885   2.973
 3886   2.973
 3887   2.741
 3888   2.862
 3889   3.026
 3890   2.926
 3891   3.037
 3892   2.648
 3893   2.755
 3894   2.898
 3895   2.860
 3896   3.005
 3897   2.744
 3898   2.695
 3899   3.394
 3900   3.086
 3901   2.688
 3902   2.965
 3903   2.918
 3904   2.768
 3905   2.865
 3906   2.855
 3907   2.992
 3908   2.880
 3909   2.771
 3910   2.817
 3911   2.979
 3912   2.763
 3913   2.843
 3914   2.822
 3915   2.704
 3916   2.961
 3917   3.042
 3918   3.292
 3919   2.676
 3920   2.656
 3921   2.939
 3922   2.875
 3923   3.016
 3924   3.059
 3925   2.800
 3926   2.865
 3927   3.044
 3928   3.216
 3929   2.821
 3930   3.417
 3931   2.911
 3932   2.893
 3933   2.956
 3934   2.830
 3935   3.088
 3936   3.104
 3937   3.030
 3938   2.943
 3939   3.091
 3940   3.129
 3941   2.979
 3942   2.968
 3943   2.719
 3944   2.975
 3945   2.868
 3946   2.785
 3947   2.822
 3948   3.415
 3949   2.772
 3950   2.820
 3951   2.884
 3952   2.779
 3953   3.212
 3954   2.749
 3955   3.001
 3956   2.968
 3957   2.869
 3958   2.821
 3959   3.094
 3960   3.042
 3961   2.881
 3962   2.863
 3963   3.144
 3964   3.263
 3965   2.975
 3966   3.009
 3967   3.188
 3968   3.091
 3969   3.027
 3970   2.987
 3971   3.361
 3972   2.708
 3973   2.976
 3974   2.771
 3975   2.894
 3976   2.666
 3977   2.974
 3978   2.861
 3979   2.903
 3980   2.958
 3981   3.117
 3982   2.900
 3983   2.640
 3984   2.927
 3985   2.661
 3986   3.067
 3987   2.743
 3988   2.919
 3989   2.668
 3990   2.809
 3991   3.224
 3992   3.148
 3993   3.057
 3994   2.627
 3995   3.003
 3996   3.426
 3997   3.198
 3998   3.196
 3999   2.959
 4000   2.937
 4001   2.744
 4002   2.964
 4003   2.917
 4004   2.869
 4005   3.052
 4006   2.761
 4007   3.124
 4008   3.570
 4009   3.064
 4010   3.454
 4011   3.007
 4012   3.009
 4013   2.970
 4014   2.782
 4015   3.079
 4016   3.044
 4017   2.856
 4018   2.938
 4019   2.928
 4020   3.612
 4021   2.870
 4022   3.040
 4023   2.929
 4024   2.895
 4025   3.297
 4026   2.888
 4027   2.779
 4028   2.890
 4029   2.695
 4030   2.976
 4031   3.004
 4032   2.954
 4033   3.160
 4034   3.400
 4035   3.003
 4036   3.215
 4037   3.046
 4038   2.840
 4039   2.777
 4040   2.703
 4041   3.145
 4042   2.722
 4043   2.747
 4044   2.755
 4045   2.753
 4046   2.996
 4047   2.772
 4048   2.690
 4049   2.993
 4050   2.954
 4051   3.015
 4052   3.063
 4053   3.253
 4054   2.803
 4055   2.731
 4056   3.978
 4057   3.275
 4058   2.789
 4059   2.756
 4060   3.446
 4061   3.273
 4062   2.788
 4063   3.256
 4064   2.815
 4065   2.685
 4066   3.047
 4067   2.968
 4068   3.000
 4069   2.772
 4070   3.002
 4071   2.877
 4072   2.800
 4073   2.784
 4074   2.676
 4075   3.076
 4076   3.328
 4077   2.935
 4078   3.102
 4079   2.965
 4080   2.879
 4081   3.052
 4082   3.067
 4083   3.041
 4084   3.005
 4085   2.870
 4086   2.828
 4087   3.268
 4088   3.061
 4089   3.073
 4090   4.926
 4091   4.707
 4092   2.922
 4093   2.755
 4094   2.949
 4095   3.367
 4096   2.962
 4097   2.854
 4098   2.915
 4099   2.890
 4100   3.289
 4101   3.095
 4102   2.998
 4103   2.931
 4104   2.828
 4105   3.268
 4106   2.951
 4107   2.838
 4108   3.088
 4109   5.175
 4110   2.881
 4111   3.463
 4112   3.106
 4113   3.062
 4114   3.080
 4115   2.929
 4116   2.665
 4117   2.909
 4118   3.059
 4119   2.911
 4120   2.893
 4121   3.091
 4122   2.786
 4123   3.050
 4124   2.929
 4125   2.925
 4126   2.747
 4127   2.928
 4128   2.998
 4129   2.650
 4130   3.423
 4131   3.112
 4132   2.929
 4133   2.899
 4134   2.754
 4135   3.026
 4136   2.865
 4137   2.844
 4138   2.906
 4139   3.109
 4140   2.946
 4141   2.962
 4142   2.656
 4143   2.973
 4144   3.018
 4145   2.850
 4146   2.884
 4147   2.824
 4148   3.167
 4149   2.680
 4150   2.793
 4151   2.959
 4152   2.743
 4153   2.779
 4154   2.930
 4155   2.704
 4156   3.044
 4157   2.711
 4158   3.069
 4159   2.782
 4160   2.869
 4161   2.996
 4162   3.213
 4163   2.749
 4164   2.994
 4165   2.894
 4166   3.070
 4167   3.231
 4168   3.030
 4169   2.755
 4170   2.770
 4171   2.690
 4172   2.814
 4173   2.913
 4174   2.988
 4175   2.728
 4176   2.905
 4177   2.757
 4178   2.794
 4179   3.039
 4180   3.033
 4181   2.927
 4182   2.903
 4183   3.061
 4184   2.837
 4185   3.441
 4186   2.992
 4187   2.819
 4188   3.143
 4189   2.895
 4190   2.969
 4191   2.971
 4192   3.067
 4193   2.825
 4194   2.851
 4195   2.860
 4196   2.828
 4197   2.923
 4198   2.800
 4199   2.834
 4200   2.982
 4201   2.976
 4202   2.958
 4203   3.992
 4204   3.010
 4205   2.788
 4206   3.293
 4207   3.665
 4208   2.887
 4209   2.909
 4210   2.890
 4211   2.840
 4212   3.068
 4213   2.906
 4214   2.834
 4215   2.831
 4216   3.556
 4217   2.782
 4218   2.821
 4219   2.966
 4220   3.149
 4221   2.896
 4222   2.863
 4223   2.680
 4224   3.057
 4225   3.276
 4226   2.866
 4227   2.932
 4228   2.856
 4229   3.090
 4230   2.831
 4231   2.977
 4232   2.819
 4233   2.928
 4234   3.087
 4235   2.755
 4236   3.130
 4237   2.820
 4238   3.031
 4239   2.883
 4240   2.695
 4241   2.981
 4242   3.174
 4243   2.938
 4244   2.870
 4245   2.888
 4246   3.059
 4247   2.808
 4248   2.736
 4249   3.084
 4250   2.993
 4251   2.620
 4252   2.913
 4253   2.906
 4254   3.017
 4255   3.073
 4256   2.852
 4257   3.039
 4258   3.455
 4259   3.145
 4260   2.966
 4261   2.929
 4262   2.884
 4263   2.835
 4264   2.847
 4265   2.823
 4266   3.297
 4267   2.888
 4268   2.865
 4269   2.873
 4270   2.967
 4271   2.811
 4272   2.915
 4273   3.032
 4274   2.990
 4275   2.780
 4276   3.065
 4277   2.975
 4278   2.996
 4279   2.880
 4280   2.955
 4281   3.162
 4282   2.751
 4283   2.866
 4284   2.811
 4285   2.999
 4286   2.731
 4287   3.076
 4288   3.002
 4289   2.806
 4290   2.911
 4291   3.162
 4292   2.870
 4293   2.855
 4294   3.022
 4295   3.255
 4296   3.223
 4297   2.800
 4298   2.810
 4299   2.803
 4300   2.974
 4301   2.988
 4302   3.599
 4303   2.805
 4304   2.949
 4305   3.059
 4306   3.029
 4307   2.828
 4308   3.128
 4309   2.812
 4310   2.912
 4311   2.865
 4312   2.708
 4313   2.834
 4314   2.937
 4315   2.924
 4316   2.744
 4317   2.902
 4318   2.976
 4319   3.333
 4320   3.107
 4321   3.216
 4322   2.931
 4323   2.969
 4324   2.832
 4325   3.116
 4326   2.913
 4327   3.040
 4328   3.020
 4329   2.807
 4330   3.108
 4331   2.757
 4332   2.784
 4333   2.771
 4334   2.729
 4335   2.779
 4336   3.021
 4337   3.228
 4338   2.953
 4339   2.711
 4340   2.759
 4341   2.815
 4342   2.993
 4343   2.646
 4344   3.106
 4345   3.056
 4346   3.141
 4347   2.930
 4348   2.738
 4349   3.247
 4350   2.852
 4351   3.406
 4352   2.778
 4353   2.790
 4354   2.843
 4355   2.796
 4356   2.896
 4357   2.885
 4358   2.914
 4359   2.775
 4360   2.783
 4361   3.024
 4362   2.937
 4363   2.830
 4364   2.729
 4365   2.821
 4366   2.925
 4367   3.029
 4368   3.058
 4369   3.134
 4370   2.823
 4371   2.743
 4372   2.999
 4373   2.691
 4374   2.841
 4375   2.927
 4376   3.037
 4377   3.006
 4378   2.817
 4379   2.973
 4380   3.024
 4381   2.771
 4382   2.671
 4383   2.816
 4384   2.678
 4385   2.990
 4386   3.159
 4387   3.079
 4388   3.090
 4389   2.974
 4390   3.520
 4391   3.070
 4392   2.976
 4393   2.959
 4394   2.859
 4395   3.032
 4396   2.574
 4397   2.741
 4398   2.817
 4399   2.930
 4400   3.144
 4401   2.879
 4402   2.883
 4403   2.770
 4404   2.957
 4405   3.016
 4406   3.042
 4407   2.963
 4408   3.162
 4409   3.038
 4410   2.839
 4411   2.847
 4412   3.056
 4413   2.837
 4414   2.687
 4415   3.064
 4416   2.861
 4417   2.805
 4418   3.021
 4419   2.898
 4420   2.698
 4421   2.997
 4422   2.827
 4423   2.765
 4424   2.974
 4425   2.800
 4426   2.968
 4427   3.462
 4428   2.857
 4429   2.854
 4430   2.752
 4431   2.868
 4432   2.836
 4433   2.881
 4434   2.690
 4435   2.818
 4436   2.940
 4437   2.869
 4438   2.765
 4439   3.318
 4440   2.833
 4441   3.389
 4442   2.724
 4443   2.672
 4444   2.839
 4445   2.688
 4446   2.888
 4447   2.858
 4448   2.764
 4449   2.782
 4450   2.868
 4451   2.776
 4452   2.920
 4453   2.812
 4454   2.980
 4455   2.787
 4456   2.884
 4457   2.798
 4458   3.153
 4459   3.025
 4460   2.906
 4461   2.750
 4462   2.967
 4463   2.705
 4464   2.718
 4465   2.791
 4466   2.950
 4467   2.718
 4468   2.887
 4469   3.363
 4470   2.962
 4471   2.891
 4472   2.894
 4473   3.139
 4474   2.849
 4475   2.825
 4476   2.842
 4477   3.035
 4478   2.733
 4479   2.915
 4480   2.809
 4481   2.899
 4482   3.030
 4483   2.744
 4484   2.958
 4485   2.755
 4486   2.956
 4487   2.988
 4488   2.833
 4489   2.840
 4490   2.857
 4491   2.849
 4492   2.808
 4493   2.873
 4494   2.819
 4495   2.932
 4496   2.830
 4497   2.895
 4498   2.815
 4499   2.775
 4500   2.988
 4501   2.869
 4502   2.857
 4503   3.042
 4504   2.960
 4505   2.824
 4506   2.725
 4507   3.083
 4508   2.746
 4509   2.905
 4510   3.128
 4511   2.860
 4512   2.910
 4513   2.734
 4514   3.279
 4515   2.966
 4516   2.888
 4517   2.984
 4518   2.918
 4519   3.179
 4520   2.989
 4521   2.832
 4522   3.101
 4523   3.072
 4524   2.807
 4525   3.002
 4526   3.185
 4527   3.039
 4528   2.976
 4529   2.942
 4530   2.887
 4531   2.910
 4532   2.864
 4533   2.736
 4534   2.933
 4535   2.764
 4536   3.068
 4537   2.797
 4538   2.947
 4539   3.170
 4540   2.853
 4541   2.846
 4542   2.936
 4543   2.862
 4544   2.890
 4545   2.707
 4546   2.925
 4547   2.792
 4548   3.105
 4549   2.657
 4550   2.668
 4551   3.092
 4552   3.067
 4553   2.828
 4554   2.778
 4555   2.782
 4556   2.849
 4557   2.926
 4558   2.994
 4559   3.051
 4560   2.949
 4561   3.350
 4562   2.881
 4563   2.756
 4564   2.751
 4565   2.859
 4566   2.740
 4567   2.712
 4568   2.981
 4569   3.178
 4570   2.782
 4571   3.087
 4572   3.482
 4573   2.868
 4574   3.176
 4575   2.852
 4576   2.879
 4577   2.739
 4578   2.940
 4579   3.058
 4580   2.819
 4581   2.648
 4582   2.893
 4583   3.483
 4584   2.922
 4585   3.292
 4586   3.060
 4587   3.155
 4588   3.306
 4589   2.928
 4590   2.917
 4591   2.821
 4592   3.526
 4593   2.865
 4594   3.218
 4595   3.190
 4596   2.894
 4597   2.811
 4598   2.739
 4599   3.294
 4600   2.826
 4601   2.959
 4602   2.884
 4603   2.731
 4604   3.016
 4605   3.015
 4606   2.857
 4607   2.777
 4608   2.714
 4609   3.199
 4610   2.929
 4611   2.962
 4612   2.913
 4613   3.070
 4614   2.814
 4615   2.781
 4616   3.286
 4617   2.954
 4618   3.171
 4619   3.160
 4620   3.323
 4621   3.224
 4622   2.827
 4623   2.991
 4624   2.944
 4625   2.642
 4626   3.004
 4627   2.714
 4628   2.953
 4629   2.837
 4630   2.949
 4631   2.747
 4632   3.367
 4633   2.651
 4634   3.018
 4635   2.914
 4636   3.418
 4637   3.128
 4638   3.282
 4639   3.632
 4640   3.113
 4641   2.751
 4642   2.918
 4643   2.801
 4644   3.246
 4645   2.953
 4646   2.713
 4647   2.859
 4648   2.868
 4649   2.739
 4650   2.870
 4651   2.884
 4652   2.869
 4653   2.791
 4654   2.888
 4655   2.790
 4656   2.978
 4657   3.235
 4658   2.793
 4659   2.940
 4660   2.889
 4661   2.815
 4662   2.718
 4663   2.850
 4664   3.120
 4665   2.816
 4666   2.948
 4667   3.011
 4668   2.825
 4669   2.953
 4670   2.737
 4671   2.746
 4672   3.059
 4673   2.723
 4674   3.177
 4675   2.829
 4676   2.686
 4677   2.665
 4678   2.765
 4679   2.799
 4680   2.852
 4681   2.765
 4682   2.722
 4683   3.436
 4684   2.966
 4685   2.845
 4686   3.216
 4687   2.979
 4688   3.108
 4689   3.222
 4690   2.866
 4691   2.862
 4692   2.847
 4693   2.810
 4694   2.837
 4695   2.921
 4696   3.068
 4697   2.779
 4698   2.881
 4699   2.958
 4700   3.243
 4701   2.972
 4702   2.902
 4703   2.970
 4704   2.929
 4705   2.985
 4706   2.743
 4707   3.839
 4708   2.951
 4709   3.061
 4710   3.048
 4711   3.044
 4712   2.991
 4713   3.005
 4714   2.793
 4715   3.098
 4716   2.950
 4717   3.113
 4718   2.744
 4719   2.737
 4720   3.042
 4721   2.744
 4722   3.021
 4723   2.602
 4724   3.100
 4725   2.843
 4726   3.357
 4727   2.946
 4728   2.891
 4729   2.975
 4730   2.785
 4731   2.831
 4732   2.704
 4733   2.951
 4734   2.718
 4735   3.153
 4736   2.750
 4737   2.970
 4738   2.782
 4739   2.948
 4740   3.139
 4741   2.920
 4742   2.945
 4743   3.000
 4744   3.132
 4745   3.116
 4746   2.757
 4747   3.239
 4748   2.823
 4749   2.823
 4750   2.769
 4751   2.866
 4752   2.643
 4753   2.933
 4754   2.792
 4755   2.984
 4756   2.931
 4757   2.960
 4758   2.923
 4759   2.875
 4760   2.736
 4761   2.810
 4762   2.625
 4763   2.976
 4764   3.418
 4765   3.018
 4766   2.869
 4767   2.826
 4768   2.870
 4769   3.226
 4770   2.855
 4771   2.758
 4772   2.760
 4773   2.787
 4774   2.898
 4775   2.675
 4776   2.735
 4777   3.081
 4778   2.799
 4779   2.906
 4780   2.778
 4781   2.989
 4782   3.000
 4783   2.976
 4784   2.727
 4785   2.841
 4786   2.808
 4787   2.844
 4788   2.776
 4789   2.744
 4790   2.938
 4791   2.933
 4792   2.984
 4793   2.841
 4794   3.012
 4795   2.678
 4796   3.050
 4797   2.904
 4798   2.814
 4799   2.833
 4800   2.764
 4801   2.791
 4802   2.792
 4803   2.928
 4804   2.861
 4805   2.752
 4806   3.183
 4807   2.927
 4808   2.942
 4809   2.794
 4810   2.735
 4811   3.044
 4812   2.822
 4813   2.890
 4814   2.955
 4815   2.990
 4816   2.793
 4817   2.829
 4818   2.690
 4819   2.776
 4820   2.911
 4821   2.913
 4822   2.714
 4823   2.617
 4824   2.832
 4825   2.850
 4826   2.940
 4827   2.870
 4828   2.958
 4829   3.006
 4830   2.702
 4831   2.764
 4832   3.005
 4833   3.097
 4834   2.607
 4835   2.786
 4836   2.835
 4837   2.821
 4838   2.700
 4839   2.855
 4840   3.005
 4841   2.968
 4842   2.889
 4843   2.805
 4844   2.977
 4845   2.913
 4846   3.023
 4847   2.892
 4848   2.958
 4849   2.785
 4850   2.742
 4851   2.893
 4852   2.821
 4853   2.642
 4854   3.086
 4855   2.871
 4856   3.043
 4857   2.728
 4858   2.835
 4859   2.951
 4860   2.815
 4861   2.883
 4862   2.789
 4863   2.919
 4864   2.732
 4865   3.035
 4866   3.055
 4867   2.614
 4868   2.824
 4869   2.703
 4870   2.815
 4871   2.839
 4872   2.836
 4873   2.787
 4874   2.855
 4875   2.808
 4876   2.755
 4877   2.910
 4878   2.868
 4879   2.835
 4880   2.861
 4881   2.711
 4882   2.775
 4883   2.793
 4884   2.889
 4885   2.651
 4886   2.807
 4887   2.908
 4888   2.724
 4889   2.822
 4890   2.894
 4891   2.776
 4892   3.363
 4893   3.075
 4894   3.086
 4895   2.920
 4896   2.766
 4897   3.159
 4898   2.885
 4899   3.066
 4900   2.720
 4901   3.069
 4902   2.964
 4903   2.883
 4904   2.650
 4905   2.786
 4906   3.033
 4907   3.024
 4908   2.908
 4909   2.745
 4910   2.821
 4911   3.025
 4912   2.781
 4913   3.008
 4914   5.108
 4915   2.935
 4916   2.812
 4917   2.797
 4918   2.904
 4919   2.874
 4920   2.703
 4921   3.166
 4922   2.682
 4923   2.788
 4924   2.814
 4925   2.630
 4926   2.762
 4927   2.869
 4928   2.936
 4929   2.775
 4930   2.944
 4931   2.860
 4932   2.847
 4933   2.723
 4934   2.744
 4935   2.909
 4936   2.685
 4937   2.882
 4938   2.701
 4939   3.037
 4940   2.677
 4941   2.774
 4942   2.992
 4943   2.724
 4944   2.839
 4945   2.935
 4946   2.727
 4947   2.730
 4948   2.985
 4949   2.864
 4950   2.796
 4951   2.788
 4952   2.848
 4953   2.844
 4954   2.787
 4955   2.867
 4956   2.853
 4957   2.762
 4958   2.896
 4959   2.841
 4960   2.768
 4961   2.927
 4962   2.813
 4963   3.227
 4964   2.633
 4965   2.778
 4966   3.037
 4967   2.858
 4968   2.887
 4969   2.882
 4970   2.795
 4971   2.872
 4972   2.989
 4973   3.009
 4974   3.055
 4975   2.804
 4976   2.939
 4977   2.833
 4978   2.921
 4979   2.982
 4980   2.971
 4981   3.199
 4982   3.263
 4983   2.917
 4984   2.792
 4985   2.704
 4986   2.745
 4987   2.958
 4988   2.710
 4989   2.886
 4990   2.731
 4991   2.895
 4992   2.930
 4993   2.941
 4994   3.015
 4995   2.909
 4996   2.903
 4997   2.696
 4998   3.014
 4999   2.786
 5000   2.812
 5001   3.006
 5002   3.462
 5003   4.027
 5004   3.686
 5005   4.413
 5006   3.030
 5007   5.248
 5008   2.903
 5009   2.725
 5010   2.977
 5011   2.924
 5012   2.803
 5013   2.726
 5014   2.975
 5015   2.778
 5016   2.910
 5017   3.033
 5018   2.843
 5019   2.950
 5020   2.982
 5021   2.733
 5022   2.833
 5023   2.751
 5024   2.728
 5025   2.874
 5026   2.744
 5027   2.714
 5028   2.845
 5029   2.973
 5030   2.791
 5031   2.841
 5032   2.871
 5033   2.705
 5034   2.831
 5035   2.726
 5036   2.706
 5037   2.834
 5038   2.740
 5039   2.675
 5040   2.914
 5041   3.082
 5042   2.997
 5043   3.162
 5044   3.001
 5045   2.660
 5046   2.811
 5047   2.885
 5048   2.813
 5049   2.910
 5050   2.923
 5051   2.805
 5052   2.752
 5053   3.204
 5054   2.728
 5055   3.087
 5056   2.899
 5057   2.904
 5058   2.805
 5059   2.857
 5060   2.953
 5061   2.928
 5062   2.973
 5063   2.863
 5064   3.054
 5065   2.697
 5066   2.695
 5067   2.765
 5068   2.966
 5069   2.955
 5070   2.793
 5071   3.089
 5072   2.777
 5073   2.873
 5074   2.973
 5075   3.013
 5076   2.873
 5077   3.147
 5078   2.857
 5079   2.825
 5080   3.148
 5081   3.148
 5082   2.657
 5083   3.005
 5084   2.800
 5085   2.848
 5086   2.799
 5087   2.745
 5088   2.875
 5089   2.839
 5090   3.156
 5091   3.023
 5092   2.796
 5093   2.905
 5094   3.126
 5095   2.919
 5096   2.741
 5097   2.758
 5098   2.778
 5099   3.191
 5100   2.856
 5101   2.989
 5102   3.128
 5103   2.997
 5104   2.826
 5105   2.662
 5106   2.847
 5107   2.717
 5108   3.031
 5109   2.684
 5110   2.829
 5111   2.846
 5112   2.812
 5113   2.974
 5114   2.691
 5115   2.975
 5116   2.599
 5117   2.770
 5118   2.870
 5119   2.937
 5120   3.157
 5121   2.962
 5122   2.813
 5123   2.704
 5124   2.884
 5125   2.904
 5126   2.699
 5127   2.874
 5128   2.859
 5129   2.721
 5130   3.006
 5131   2.902
 5132   2.958
 5133   2.778
 5134   2.748
 5135   2.948
 5136   3.091
 5137   2.788
 5138   2.832
 5139   3.048
 5140   3.031
 5141   2.851
 5142   2.644
 5143   2.745
 5144   2.816
 5145   2.705
 5146   2.968
 5147   2.771
 5148   2.931
 5149   2.807
 5150   3.037
 5151   2.852
 5152   3.197
 5153   2.954
 5154   2.736
 5155   2.937
 5156   2.855
 5157   2.840
 5158   2.797
 5159   2.861
 5160   2.751
 5161   2.979
 5162   2.903
 5163   3.068
 5164   2.830
 5165   2.772
 5166   2.996
 5167   2.678
 5168   2.818
 5169   2.632
 5170   2.945
 5171   2.871
 5172   2.733
 5173   2.796
 5174   3.204
 5175   2.864
 5176   2.812
 5177   2.659
 5178   2.905
 5179   2.981
 5180   2.857
 5181   2.794
 5182   3.118
 5183   2.670
 5184   2.753
 5185   2.838
 5186   2.838
 5187   2.760
 5188   2.939
 5189   2.853
 5190   2.608
 5191   2.726
 5192   2.859
 5193   2.775
 5194   3.048
 5195   2.707
 5196   3.100
 5197   2.884
 5198   3.022
 5199   2.888
 5200   2.710
 5201   2.795
 5202   2.945
 5203   2.757
 5204   2.891
 5205   2.947
 5206   2.658
 5207   2.780
 5208   2.761
 5209   2.884
 5210   2.801
 5211   2.764
 5212   2.789
 5213   2.780
 5214   3.280
 5215   3.077
 5216   2.738
 5217   2.826
 5218   2.767
 5219   2.645
 5220   2.726
 5221   3.201
 5222   2.784
 5223   2.873
 5224   2.979
 5225   2.704
 5226   2.803
 5227   3.101
 5228   2.637
 5229   2.743
 5230   2.726
 5231   2.745
 5232   2.892
 5233   2.775
 5234   2.892
 5235   2.817
 5236   2.889
 5237   2.852
 5238   2.849
 5239   3.027
 5240   3.082
 5241   2.964
 5242   2.740
 5243   3.014
 5244   2.719
 5245   2.719
 5246   2.894
 5247   2.865
 5248   3.026
 5249   2.746
 5250   3.219
 5251   2.858
 5252   3.043
 5253   2.780
 5254   3.005
 5255   3.022
 5256   3.700
 5257   2.716
 5258   2.788
 5259   2.702
 5260   2.769
 5261   2.661
 5262   2.971
 5263   3.236
 5264   2.785
 5265   2.910
 5266   2.927
 5267   3.107
 5268   2.845
 5269   2.721
 5270   3.049
 5271   2.825
 5272   3.035
 5273   2.923
 5274   2.920
 5275   2.836
 5276   2.806
 5277   2.767
 5278   2.714
 5279   2.716
 5280   2.783
 5281   2.851
 5282   2.764
 5283   2.727
 5284   2.806
 5285   2.959
 5286   2.698
 5287   2.907
 5288   2.876
 5289   3.196
 5290   2.953
 5291   2.778
 5292   3.039
 5293   3.022
 5294   3.000
 5295   2.948
 5296   2.926
 5297   3.118
 5298   2.825
 5299   2.991
 5300   2.938
 5301   3.150
 5302   3.289
 5303   3.049
 5304   2.773
 5305   3.070
 5306   2.944
 5307   3.023
 5308   3.332
 5309   5.003
 5310   3.532
 5311   4.458
 5312   2.888
 5313   3.213
 5314   2.970
 5315   2.863
 5316   2.902
 5317   3.723
 5318   2.922
 5319   2.717
 5320   2.839
 5321   2.967
 5322   2.891
 5323   2.911
 5324   2.835
 5325   2.915
 5326   2.916
 5327   2.747
 5328   2.953
 5329   2.884
 5330   2.887
 5331   2.627
 5332   2.873
 5333   2.845
 5334   2.778
 5335   2.761
 5336   2.981
 5337   2.701
 5338   2.882
 5339   2.946
 5340   3.320
 5341   3.091
 5342   2.939
 5343   2.721
 5344   3.028
 5345   3.030
 5346   2.761
 5347   2.861
 5348   3.062
 5349   2.732
 5350   2.966
 5351   2.734
 5352   2.924
 5353   2.909
 5354   2.761
 5355   2.787
 5356   2.708
 5357   2.761
 5358   2.953
 5359   3.124
 5360   2.987
 5361   2.751
 5362   2.853
 5363   2.829
 5364   2.671
 5365   2.949
 5366   2.643
 5367   2.839
 5368   2.942
 5369   2.689
 5370   2.815
 5371   2.725
 5372   2.618
 5373   3.089
 5374   2.853
 5375   2.896
 5376   3.296
 5377   3.940
 5378   2.918
 5379   2.779
 5380   2.581
 5381   2.850
 5382   2.791
 5383   2.741
 5384   2.887
 5385   3.189
 5386   2.860
 5387   2.814
 5388   2.833
 5389   2.668
 5390   2.833
 5391   3.205
 5392   2.954
 5393   2.510
 5394   2.883
 5395   2.865
 5396   2.927
 5397   3.215
 5398   2.784
 5399   2.954
 5400   2.779
 5401   2.855
 5402   3.131
 5403   2.940
 5404   2.792
 5405   3.035
 5406   3.342
 5407   3.220
 5408   2.851
 5409   3.034
 5410   2.855
 5411   2.790
 5412   2.781
 5413   2.932
 5414   3.002
 5415   4.784
 5416   4.645
 5417   3.035
 5418   4.558
