# Supplementary material for: Breakage of the oligomeric CaMKII hub by the regulatory segment of the kinase
Source: eLife. 2020 Sep 9;9:e57784. doi: 10.7554/eLife.57784 (PMC7538161; doi:10.7554/eLife.57784)
Supplement: Figure 5—source data 1. [file elife-57784-fig5-data1.zip › figure5_source_data/dodecamer_BL_side-chain_dist_E400-R297.dat]

       1  11.562
       2  12.091
       3  13.751
       4  12.754
       5  13.192
       6  13.695
       7  13.475
       8  14.440
       9  14.146
      10  12.926
      11  11.678
      12  11.674
      13  13.290
      14  14.807
      15  26.487
      16  28.351
      17  23.366
      18  22.427
      19  24.632
      20  22.589
      21  20.055
      22  15.340
      23  14.503
      24  17.002
      25  14.394
      26  15.796
      27  13.493
      28  14.171
      29   3.951
      30   3.943
      31   3.930
      32   3.919
      33   4.042
      34   3.956
      35   3.955
      36   3.955
      37   3.889
      38   4.413
      39   3.846
      40   4.035
      41   3.746
      42   4.046
      43   4.161
      44   3.880
      45   3.861
      46   3.878
      47   3.961
      48   3.960
      49   4.066
      50   4.310
      51   3.923
      52   3.953
      53   3.923
      54   4.001
      55   4.061
      56   3.955
      57   4.099
      58   3.936
      59   3.931
      60   3.815
      61   4.145
      62   4.015
      63   4.035
      64   4.040
      65   3.948
      66   3.946
      67   3.911
      68   4.138
      69   3.984
      70   4.021
      71   4.001
      72   3.955
      73   4.160
      74   4.050
      75   4.090
      76   3.599
      77   3.816
      78   4.070
      79   4.304
      80   4.113
      81   6.231
      82   4.006
      83   4.002
      84   5.775
      85   4.124
      86   4.252
      87   3.888
      88   4.003
      89   4.031
      90   4.030
      91   3.997
      92   4.042
      93   3.870
      94   4.066
      95   4.120
      96   4.040
      97   6.956
      98   3.784
      99   3.942
     100   3.856
     101   3.855
     102   3.976
     103   3.956
     104   3.976
     105   4.017
     106   4.254
     107   4.059
     108   4.149
     109   3.790
     110   3.847
     111   3.911
     112   3.975
     113   3.921
     114   3.881
     115   4.071
     116   3.742
     117  11.073
     118  13.379
     119  12.486
     120   4.073
     121   9.964
     122  14.287
     123  16.624
     124  14.031
     125  14.217
     126  11.338
     127   4.090
     128   3.802
     129   4.030
     130   3.885
     131   3.937
     132   3.950
     133   4.178
     134  11.157
     135   4.207
     136   3.768
     137   4.027
     138   3.721
     139   4.105
     140   3.920
     141   3.951
     142   4.195
     143   3.944
     144   4.284
     145   3.879
     146   3.863
     147   4.077
     148   3.980
     149   4.197
     150   3.997
     151   3.965
     152   4.189
     153   4.284
     154   3.653
     155   3.906
     156   3.861
     157   3.858
     158   6.659
     159   6.710
     160  10.929
     161   4.073
     162   3.832
     163   3.925
     164   3.896
     165   3.993
     166   3.725
     167   3.807
     168   3.845
     169   4.340
     170   4.036
     171   3.935
     172   4.033
     173   3.855
     174   3.906
     175   4.417
     176   4.106
     177   5.208
     178   6.014
     179   5.941
     180   4.531
     181   6.338
     182   4.079
     183   5.854
     184   6.748
     185   6.071
     186   7.202
     187   6.741
     188   6.389
     189   6.516
     190   5.364
     191   6.301
     192   5.641
     193   6.461
     194   3.957
     195   4.257
     196   6.443
     197   6.231
     198   3.755
     199   7.157
     200   5.173
     201   4.090
     202   4.171
     203   4.822
     204   5.841
     205   5.219
     206   5.730
     207   5.685
     208   5.278
     209   4.283
     210   4.791
     211   5.437
     212   5.350
     213   5.509
     214   4.288
     215   3.983
     216   3.877
     217   4.117
     218   3.973
     219   3.952
     220   3.855
     221   4.116
     222   4.063
     223   4.265
     224   3.818
     225   4.044
     226   4.041
     227   4.060
     228   4.435
     229   4.180
     230   4.033
     231   3.967
     232   3.863
     233   3.919
     234   3.816
     235   3.692
     236   3.759
     237   4.427
     238   3.638
     239   4.266
     240   3.749
     241   3.988
     242   3.788
     243   4.220
     244   3.889
     245   3.948
     246   4.073
     247   3.881
     248   6.334
     249   3.813
     250   4.151
     251   3.975
     252   4.381
     253   3.950
     254   3.776
     255   3.928
     256   4.075
     257   3.924
     258   4.037
     259   4.202
     260   3.882
     261   3.990
     262   3.867
     263   3.889
     264   4.430
     265   4.633
     266   3.812
     267   3.830
     268   3.805
     269   3.815
     270   4.137
     271   3.894
     272   3.891
     273   7.587
     274   3.855
     275   3.972
     276   3.905
     277   4.376
     278   3.752
     279   3.862
     280   3.824
     281   3.791
     282   3.815
     283   3.872
     284   4.181
     285   6.290
     286   4.031
     287   3.868
     288   6.582
     289   3.897
     290   3.812
     291   3.696
     292   3.969
     293   4.335
     294   3.760
     295   4.265
     296   3.852
     297   4.048
     298   3.806
     299   3.850
     300   3.932
     301   4.154
     302   3.830
     303   4.757
     304   3.917
     305   3.759
     306   3.895
     307   3.677
     308   3.831
     309   3.952
     310   4.549
     311   3.865
     312   4.079
     313   4.436
     314   3.893
     315   4.068
     316   3.894
     317   4.286
     318   3.909
     319   4.652
     320   4.130
     321   3.987
     322   4.000
     323   3.835
     324   3.815
     325   3.939
     326   4.034
     327   4.011
     328   4.176
     329   3.752
     330   3.862
     331   4.199
     332   4.841
     333   4.007
     334   3.993
     335   3.826
     336   3.926
     337   3.756
     338   3.767
     339   3.900
     340   3.916
     341   4.007
     342   3.857
     343   4.793
     344   4.158
     345   4.031
     346   4.542
     347   3.999
     348   3.750
     349   4.668
     350   3.932
     351   4.800
     352   4.151
     353   3.806
     354   4.179
     355   4.780
     356   4.098
     357   4.000
     358   3.874
     359   3.841
     360   3.842
     361   4.406
     362   3.748
     363   3.938
     364   3.805
     365   3.933
     366   4.246
     367   3.728
     368   3.876
     369   4.167
     370   3.776
     371   3.822
     372   4.493
     373   4.358
     374   4.011
     375   3.828
     376   3.805
     377   4.052
     378   3.920
     379   4.360
     380   4.354
     381   5.763
     382   6.534
     383   3.871
     384   3.715
     385   4.138
     386   4.006
     387   3.938
     388   4.192
     389   4.118
     390   3.979
     391   3.985
     392   3.893
     393   3.996
     394   3.979
     395   4.103
     396   3.683
     397   3.689
     398   3.733
     399   4.233
     400   3.727
     401   4.118
     402   3.971
     403   3.642
     404   3.739
     405   3.744
     406   3.915
     407   3.828
     408   4.104
     409   3.973
     410   4.593
     411   4.352
     412   4.337
     413   4.353
     414   4.391
     415   7.367
     416   3.756
     417   4.489
     418   4.445
     419   4.323
     420   4.408
     421   4.390
     422   4.507
     423   4.438
     424   3.856
     425   4.497
     426   4.223
     427   4.422
     428   4.299
     429   4.446
     430   4.241
     431   4.668
     432   3.874
     433   4.164
     434   3.936
     435   4.552
     436   4.477
     437   3.991
     438   3.959
     439   3.884
     440   3.862
     441   3.641
     442   3.692
     443   4.263
     444   3.926
     445   3.919
     446   4.038
     447   4.022
     448   3.957
     449   4.122
     450   3.942
     451   4.215
     452   3.796
     453   3.799
     454   4.093
     455   3.726
     456   3.862
     457   3.969
     458   3.888
     459   4.342
     460   4.207
     461   3.937
     462   3.900
     463   3.990
     464   4.224
     465   5.942
     466   4.035
     467   4.015
     468   3.824
     469   3.909
     470   4.527
     471   3.980
     472   4.711
     473   3.851
     474   3.954
     475   4.042
     476   3.646
     477   4.050
     478   3.976
     479   3.861
     480   3.957
     481   4.032
     482   4.062
     483   3.591
     484   3.750
     485   3.712
     486   3.949
     487   3.923
     488   3.842
     489   3.922
     490   3.880
     491   3.896
     492   4.612
     493   3.830
     494   3.925
     495   6.329
     496   3.982
     497   4.183
     498   4.135
     499   4.074
     500   4.023
     501   4.125
     502   4.166
     503   4.303
     504   4.058
     505   4.244
     506   4.164
     507   3.871
     508   4.159
     509   4.350
     510   5.958
     511   4.168
     512   3.881
     513   3.797
     514   4.377
     515   4.046
     516   3.877
     517   6.225
     518   5.939
     519   3.784
     520   6.235
     521  10.496
     522   8.399
     523   8.060
     524   7.150
     525   6.797
     526   9.093
     527   8.253
     528   9.209
     529   7.256
     530   8.203
     531   8.227
     532   7.499
     533   6.165
     534   8.114
     535   6.581
     536   7.281
     537   8.308
     538  10.389
     539   8.023
     540   6.895
     541   9.456
     542   8.757
     543   8.271
     544   7.801
     545   9.279
     546  10.384
     547  10.626
     548   9.455
     549  10.418
     550  10.892
     551   7.296
     552   6.927
     553   7.901
     554   7.557
     555   7.609
     556   8.370
     557   6.513
     558   5.924
     559   6.825
     560   7.328
     561   6.448
     562   8.030
     563   7.287
     564   9.185
     565   7.261
     566   5.947
     567   6.715
     568   7.182
     569   8.250
     570   7.772
     571   8.666
     572   7.836
     573   6.739
     574   7.521
     575   7.491
     576   7.820
     577   7.623
     578   7.620
     579   6.154
     580   7.441
     581   6.288
     582   6.664
     583   7.817
     584   7.473
     585   7.461
     586   7.534
     587   6.942
     588   6.712
     589   6.554
     590   8.079
     591   7.767
     592   7.582
     593   7.406
     594   7.548
     595   7.416
     596   7.963
     597   8.272
     598   7.744
     599   7.024
     600   6.670
     601   7.752
     602   7.159
     603   8.935
     604   7.055
     605   6.444
     606   6.474
     607   5.981
     608   6.171
     609   5.848
     610   6.154
     611   6.866
     612   6.449
     613   6.565
     614   6.313
     615   8.591
     616   6.616
     617   6.856
     618   8.436
     619   3.909
     620   6.143
     621  10.140
     622   6.776
     623   7.101
     624   4.263
     625   3.866
     626   8.134
     627   4.898
     628   5.077
     629   4.957
     630   4.445
     631   4.605
     632   6.483
     633   4.415
     634   3.872
     635   4.342
     636   9.048
     637   6.346
     638   7.627
     639   6.033
     640   7.965
     641   7.168
     642   6.047
     643   7.960
     644   6.522
     645   6.713
     646   7.183
     647   6.690
     648   5.933
     649   7.104
     650   6.836
     651   6.350
     652   7.517
     653   7.681
     654   6.529
     655   9.075
     656   9.485
     657   7.428
     658   7.118
     659   8.906
     660  10.081
     661   8.528
     662  10.951
     663   8.685
     664   6.955
     665   9.357
     666   9.999
     667   5.807
     668   3.960
     669   3.728
     670   3.950
     671   3.750
     672   3.759
     673   4.197
     674   3.822
     675   6.243
     676   3.930
     677   4.055
     678   3.901
     679   3.781
     680   3.853
     681   5.698
     682   3.946
     683   3.996
     684   4.502
     685  11.669
     686  12.386
     687  14.041
     688  12.511
     689  13.298
     690  12.731
     691  11.504
     692  13.159
     693  10.345
     694  12.656
     695  15.279
     696  14.454
     697  14.600
     698  14.569
     699  12.682
     700  10.778
     701  12.190
     702  14.510
     703  11.299
     704  11.186
     705  11.300
     706  12.971
     707   7.731
     708   8.570
     709  10.375
     710  12.743
     711   3.790
     712   5.724
     713   4.336
     714   4.285
     715   4.542
     716   4.267
     717   3.905
     718   3.879
     719   3.928
     720   3.761
     721   3.782
     722   3.910
     723   4.670
     724   3.956
     725   3.907
     726   3.951
     727   6.902
     728   6.721
     729   8.361
     730   5.684
     731   6.241
     732   4.573
     733   4.166
     734   3.841
     735   3.717
     736   3.788
     737   3.843
     738   3.752
     739   3.871
     740   4.018
     741   3.679
     742   3.805
     743   3.899
     744   3.810
     745   3.780
     746   3.713
     747   4.501
     748   4.001
     749   3.669
     750   3.706
     751   3.907
     752   3.852
     753   6.331
     754   3.886
     755   3.754
     756   3.997
     757   4.578
     758   4.654
     759   3.805
     760   4.373
     761   3.737
     762   3.707
     763   4.352
     764   3.952
     765   4.372
     766   3.595
     767   3.889
     768   4.028
     769   3.928
     770   3.657
     771   3.936
     772   4.246
     773   3.786
     774   3.817
     775   3.826
     776   3.694
     777   3.738
     778   3.648
     779   3.743
     780   4.044
     781   3.974
     782   3.640
     783   3.722
     784   3.775
     785   3.878
     786   3.899
     787   3.570
     788   3.912
     789   3.905
     790   4.263
     791   3.802
     792   4.071
     793   3.652
     794   3.726
     795   3.730
     796   4.135
     797   3.616
     798   3.700
     799   4.556
     800   3.868
     801   3.833
     802   3.792
     803   3.619
     804   4.016
     805   4.628
     806   4.006
     807   3.704
     808   3.915
     809   4.072
     810   3.889
     811   3.794
     812   3.999
     813   3.718
     814   3.823
     815   3.852
     816   3.803
     817   3.748
     818   3.822
     819   3.771
     820   3.835
     821   6.205
     822   3.516
     823   3.544
     824   3.913
     825   3.602
     826   3.871
     827   4.387
     828   3.874
     829   3.919
     830   3.877
     831   3.794
     832   3.960
     833   3.733
     834   3.808
     835   3.933
     836   5.264
     837   7.488
     838   7.495
     839   3.870
     840   3.682
     841   3.809
     842   3.850
     843   3.660
     844   4.388
     845   3.848
     846   3.688
     847   3.695
     848   3.592
     849   3.740
     850   3.671
     851   3.760
     852   4.066
     853   3.793
     854   3.758
     855   3.733
     856   3.772
     857   3.855
     858   3.796
     859   4.360
     860   3.858
     861   4.026
     862   3.936
     863   3.968
     864   4.117
     865   4.019
     866   5.419
     867   6.089
     868   3.842
     869   4.416
     870   3.802
     871   4.080
     872   4.009
     873   6.205
     874   3.873
     875   3.825
     876   3.805
     877   4.470
     878   3.843
     879   3.834
     880   3.636
     881   3.866
     882   3.944
     883   3.753
     884   3.834
     885   4.096
     886   4.125
     887   3.897
     888   3.769
     889   4.027
     890   4.111
     891   3.998
     892   4.078
     893   4.213
     894   4.287
     895   3.909
     896   3.914
     897   3.932
     898   3.986
     899   3.851
     900   6.561
     901   4.124
     902   4.128
     903   4.649
     904   3.908
     905   4.608
     906   4.430
     907   3.821
     908   3.917
     909   3.992
     910   4.287
     911   4.186
     912   4.277
     913   4.715
     914   4.386
     915   4.050
     916   4.032
     917   3.875
     918   3.951
     919   4.041
     920   7.096
     921   4.134
     922   3.954
     923   3.742
     924   4.362
     925   3.979
     926   3.898
     927   4.117
     928   3.989
     929   5.881
     930   4.647
     931   4.513
     932   4.564
     933   4.774
     934   4.280
     935   3.786
     936   4.158
     937   4.192
     938   3.922
     939   3.852
     940   4.075
     941   3.888
     942   4.509
     943   4.125
     944   4.058
     945   3.885
     946   3.856
     947   3.923
     948   3.823
     949   4.004
     950   3.971
     951   3.767
     952   4.383
     953   3.946
     954   3.816
     955   3.864
     956   3.940
     957   4.098
     958   3.680
     959   3.675
     960   3.812
     961   3.774
     962   3.930
     963   3.958
     964   3.754
     965   4.071
     966   3.904
     967   3.817
     968   3.858
     969   3.889
     970   3.961
     971   3.876
     972   4.329
     973   4.763
     974   3.925
     975   4.742
     976   3.624
     977   3.991
     978   3.981
     979   3.868
     980   3.851
     981   3.855
     982   3.754
     983   3.795
     984   3.685
     985   3.996
     986   3.943
     987   3.652
     988   4.001
     989   3.939
     990   3.714
     991   3.653
     992   3.844
     993   3.821
     994   4.088
     995   3.751
     996   3.719
     997   3.877
     998   3.777
     999   3.811
    1000   3.728
    1001   3.913
    1002   3.955
    1003   3.718
    1004   3.832
    1005   3.748
    1006   3.960
    1007   3.835
    1008   3.694
    1009   3.596
    1010   6.453
    1011   3.920
    1012   3.612
    1013   3.708
    1014   3.825
    1015   3.690
    1016   3.894
    1017   3.787
    1018   4.267
    1019   3.693
    1020   3.809
    1021   3.830
    1022   3.659
    1023   3.929
    1024   3.819
    1025   3.652
    1026   3.664
    1027   3.855
    1028   3.780
    1029   3.892
    1030   3.675
    1031   3.794
    1032   3.996
    1033   4.998
    1034   4.067
    1035   4.369
    1036   3.881
    1037   3.978
    1038   3.800
    1039   3.700
    1040   3.913
    1041   3.643
    1042   3.733
    1043   3.840
    1044   3.813
    1045   3.576
    1046   3.798
    1047   3.695
    1048   3.792
    1049   3.761
    1050   3.592
    1051   3.702
    1052   3.829
    1053   3.835
    1054   4.266
    1055   3.811
    1056   3.779
    1057   3.688
    1058   3.618
    1059   3.581
    1060   3.671
    1061   3.818
    1062   3.767
    1063   4.108
    1064   3.846
    1065   3.857
    1066   3.732
    1067   4.091
    1068   3.852
    1069   3.819
    1070   3.915
    1071   3.920
    1072   3.771
    1073   3.785
    1074   3.699
    1075   3.982
    1076   3.751
    1077   3.689
    1078   3.798
    1079   4.545
    1080   3.649
    1081   4.272
    1082   3.943
    1083   3.685
    1084   3.696
    1085   3.659
    1086   3.999
    1087   3.752
    1088   3.865
    1089   3.753
    1090   3.630
    1091   3.909
    1092   3.762
    1093   3.764
    1094   3.781
    1095   3.823
    1096   3.809
    1097   3.743
    1098   3.640
    1099   3.714
    1100   3.670
    1101   3.870
    1102   3.727
    1103   3.564
    1104   4.448
    1105   4.622
    1106   4.018
    1107   3.661
    1108   3.773
    1109   3.965
    1110   4.372
    1111   3.842
    1112   4.328
    1113   4.553
    1114   3.829
    1115   3.663
    1116   3.917
    1117   3.750
    1118   3.910
    1119   3.668
    1120   4.354
    1121   3.902
    1122   3.808
    1123   3.875
    1124   3.767
    1125   3.741
    1126   3.654
    1127   3.881
    1128   3.822
    1129   3.848
    1130   3.951
    1131   3.800
    1132   3.605
    1133   3.823
    1134   3.632
    1135   4.432
    1136   3.643
    1137   3.775
    1138   4.117
    1139   4.437
    1140   3.850
    1141   3.684
    1142   4.121
    1143   3.812
    1144   3.710
    1145   3.846
    1146   3.779
    1147   4.219
    1148   4.116
    1149   3.794
    1150   3.899
    1151   4.596
    1152   3.871
    1153   3.776
    1154   3.856
    1155   3.885
    1156   3.781
    1157   3.982
    1158   3.855
    1159   3.786
    1160   3.942
    1161   4.077
    1162   3.885
    1163   3.643
    1164   3.791
    1165   3.791
    1166   3.754
    1167   4.369
    1168   3.763
    1169   3.831
    1170   3.761
    1171   3.754
    1172   3.786
    1173   3.870
    1174   3.761
    1175   3.565
    1176   3.843
    1177   3.709
    1178   3.772
    1179   3.699
    1180   4.139
    1181   3.792
    1182   3.766
    1183   3.802
    1184   3.761
    1185   3.660
    1186   3.840
    1187   4.298
    1188   3.591
    1189   3.711
    1190   3.893
    1191   3.940
    1192   3.715
    1193   3.876
    1194   3.750
    1195   4.426
    1196   3.642
    1197   3.855
    1198   4.249
    1199   3.840
    1200   3.798
    1201   3.974
    1202   3.778
    1203   4.669
    1204   3.877
    1205   3.590
    1206   3.669
    1207   3.672
    1208   3.846
    1209   3.840
    1210   4.594
    1211   4.026
    1212   4.099
    1213   3.920
    1214   3.867
    1215   4.103
    1216   3.700
    1217   3.674
    1218   3.680
    1219   3.890
    1220   3.890
    1221   3.974
    1222   3.761
    1223   3.709
    1224   3.816
    1225   3.738
    1226   3.722
    1227   4.068
    1228   3.709
    1229   3.611
    1230   4.347
    1231   3.825
    1232   3.757
    1233   3.838
    1234   3.823
    1235   3.862
    1236   4.166
    1237   3.886
    1238   3.812
    1239   3.698
    1240   3.613
    1241   3.807
    1242   3.723
    1243   4.326
    1244   3.660
    1245   3.672
    1246   3.771
    1247   3.803
    1248   4.246
    1249   3.783
    1250   3.556
    1251   3.839
    1252   3.796
    1253   3.790
    1254   3.888
    1255   3.838
    1256   4.417
    1257   4.280
    1258   3.706
    1259   4.182
    1260   3.687
    1261   3.774
    1262   4.111
    1263   3.671
    1264   3.679
    1265   3.847
    1266   3.675
    1267   4.212
    1268   4.157
    1269   3.792
    1270   3.690
    1271   3.757
    1272   4.628
    1273   4.425
    1274   3.798
    1275   6.572
    1276   4.994
    1277   3.728
    1278   3.861
    1279   3.832
    1280   4.138
    1281   3.700
    1282   3.936
    1283   3.840
    1284   3.719
    1285   3.918
    1286   3.956
    1287   3.834
    1288   3.797
    1289   3.666
    1290   3.720
    1291   4.580
    1292   3.993
    1293   4.073
    1294   3.673
    1295   3.983
    1296   3.613
    1297   3.528
    1298   3.678
    1299   3.891
    1300   3.639
    1301   4.346
    1302   3.924
    1303   4.374
    1304   4.028
    1305   3.563
    1306   3.803
    1307   3.753
    1308   3.919
    1309   3.864
    1310   3.680
    1311   4.256
    1312   3.685
    1313   3.886
    1314   3.726
    1315   3.766
    1316   3.723
    1317   4.358
    1318   3.759
    1319   3.659
    1320   3.751
    1321   3.808
    1322   3.907
    1323   3.578
    1324   3.889
    1325   4.609
    1326   3.846
    1327   5.899
    1328   3.888
    1329   4.222
    1330   3.714
    1331   3.929
    1332   3.760
    1333   3.683
    1334   3.859
    1335   3.647
    1336   3.794
    1337   4.640
    1338   4.389
    1339   3.794
    1340   3.805
    1341   3.879
    1342   3.934
    1343   4.234
    1344   3.973
    1345   3.635
    1346   3.792
    1347   4.130
    1348   3.757
    1349   3.806
    1350   3.916
    1351   3.674
    1352   3.773
    1353   3.788
    1354   3.894
    1355   3.732
    1356   3.804
    1357   4.031
    1358   3.881
    1359   4.296
    1360   4.512
    1361   3.930
    1362   3.706
    1363   3.670
    1364   3.617
    1365   4.082
    1366   3.901
    1367   3.682
    1368   3.605
    1369   3.895
    1370   3.753
    1371   4.285
    1372   3.640
    1373   3.840
    1374   3.674
    1375   3.847
    1376   3.665
    1377   3.678
    1378   3.643
    1379   3.754
    1380   3.791
    1381   3.841
    1382   3.949
    1383   4.446
    1384   3.738
    1385   4.374
    1386   3.859
    1387   3.827
    1388   3.684
    1389   3.590
    1390   3.863
    1391   4.470
    1392   3.657
    1393   4.076
    1394   3.621
    1395   3.699
    1396   3.900
    1397   3.918
    1398   4.035
    1399   3.954
    1400   4.370
    1401   3.733
    1402   4.154
    1403   3.921
    1404   4.070
    1405   3.736
    1406   3.561
    1407   4.321
    1408   3.731
    1409   3.829
    1410   4.396
    1411   3.864
    1412   3.811
    1413   3.744
    1414   3.801
    1415   3.752
    1416   3.934
    1417   3.749
    1418   4.617
    1419   3.854
    1420   3.638
    1421   3.622
    1422   3.785
    1423   3.845
    1424   3.845
    1425   4.446
    1426   3.829
    1427   3.866
    1428   3.613
    1429   3.699
    1430   3.683
    1431   3.702
    1432   3.822
    1433   3.792
    1434   3.796
    1435   3.585
    1436   3.753
    1437   4.271
    1438   3.847
    1439   3.640
    1440   3.699
    1441   3.793
    1442   3.592
    1443   3.762
    1444   3.802
    1445   4.373
    1446   3.759
    1447   3.843
    1448   4.666
    1449   4.187
    1450   3.704
    1451   3.771
    1452   3.879
    1453   3.890
    1454   3.792
    1455   4.313
    1456   3.968
    1457   3.940
    1458   3.811
    1459   3.668
    1460   4.501
    1461   3.649
    1462   3.730
    1463   3.890
    1464   3.664
    1465   3.819
    1466   4.214
    1467   5.661
    1468   3.679
    1469   3.646
    1470   3.732
    1471   3.671
    1472   3.760
    1473   3.747
    1474   4.986
    1475   3.787
    1476   3.813
    1477   3.974
    1478   3.794
    1479   3.776
    1480   3.758
    1481   3.764
    1482   4.853
    1483   3.705
    1484   3.895
    1485   3.819
    1486   3.783
    1487   3.797
    1488   3.837
    1489   3.830
    1490   3.803
    1491   3.809
    1492   3.710
    1493   3.738
    1494   3.646
    1495   3.919
    1496   4.029
    1497   3.932
    1498   4.062
    1499   3.873
    1500   3.929
    1501   3.829
    1502   3.828
    1503   4.384
    1504   3.681
    1505   3.727
    1506   3.942
    1507   3.753
    1508   3.772
    1509   3.738
    1510   3.668
    1511   3.837
    1512   3.819
    1513   4.592
    1514   4.201
    1515   3.744
    1516   3.671
    1517   3.866
    1518   3.835
    1519   3.769
    1520   3.962
    1521   3.894
    1522   3.753
    1523   3.731
    1524   3.920
    1525   4.238
    1526   3.745
    1527   4.525
    1528   3.819
    1529   3.867
    1530   3.733
    1531   4.238
    1532   3.871
    1533   3.786
    1534   3.747
    1535   3.612
    1536   3.790
    1537   3.682
    1538   3.795
    1539   3.773
    1540   3.726
    1541   3.835
    1542   3.759
    1543   3.878
    1544   3.846
    1545   3.959
    1546   3.978
    1547   4.340
    1548   3.800
    1549   4.044
    1550   3.783
    1551   3.816
    1552   3.892
    1553   3.846
    1554   3.876
    1555   4.269
    1556   3.758
    1557   3.631
    1558   3.742
    1559   3.734
    1560   4.333
    1561   3.658
    1562   3.894
    1563   3.640
    1564   3.995
    1565   3.834
    1566   3.878
    1567   4.006
    1568   4.240
    1569   3.728
    1570   3.626
    1571   4.088
    1572   3.688
    1573   3.682
    1574   3.777
    1575   4.028
    1576   3.702
    1577   3.876
    1578   3.841
    1579   3.879
    1580   3.866
    1581   3.691
    1582   3.596
    1583   3.654
    1584   3.783
    1585   3.879
    1586   3.859
    1587   3.738
    1588   3.963
    1589   3.790
    1590   3.822
    1591   3.847
    1592   4.127
    1593   3.735
    1594   4.271
    1595   3.903
    1596   3.845
    1597   3.787
    1598   3.817
    1599   4.544
    1600   3.794
    1601   3.818
    1602   3.801
    1603   3.830
    1604   6.336
    1605   4.361
    1606   5.809
    1607   3.833
    1608   3.871
    1609   3.797
    1610   3.797
    1611   4.194
    1612   3.879
    1613   3.845
    1614   4.184
    1615   3.707
    1616   3.930
    1617   4.677
    1618   4.048
    1619   3.735
    1620   3.811
    1621   4.186
    1622   3.830
    1623   3.692
    1624   4.839
    1625   3.790
    1626   3.823
    1627   3.643
    1628   3.785
    1629   4.147
    1630   3.699
    1631   3.913
    1632   3.753
    1633   3.816
    1634   3.789
    1635   3.859
    1636   4.658
    1637   4.475
    1638   3.685
    1639   3.773
    1640   3.898
    1641   4.294
    1642   3.777
    1643   3.846
    1644   3.904
    1645   4.140
    1646   6.983
    1647   3.962
    1648   3.798
    1649   3.853
    1650   4.449
    1651   4.508
    1652   4.367
    1653   4.408
    1654   6.518
    1655   6.853
    1656   4.356
    1657   3.670
    1658   4.583
    1659   3.731
    1660   4.357
    1661   4.106
    1662   3.809
    1663   3.776
    1664   4.002
    1665   4.560
    1666   4.657
    1667   4.085
    1668   4.627
    1669   4.308
    1670   4.465
    1671   6.819
    1672   7.441
    1673   6.940
    1674   7.218
    1675   6.294
    1676   6.273
    1677   4.809
    1678   7.244
    1679   7.028
    1680   6.550
    1681   6.716
    1682   7.104
    1683   6.782
    1684   9.194
    1685   7.824
    1686   6.521
    1687   7.812
    1688   6.654
    1689   7.056
    1690   5.362
    1691   4.586
    1692   4.236
    1693   3.874
    1694   4.173
    1695   4.634
    1696   4.307
    1697   4.363
    1698   4.504
    1699   4.504
    1700   3.619
    1701   3.902
    1702   4.402
    1703   4.500
    1704   4.400
    1705   4.129
    1706   4.354
    1707   4.570
    1708   4.400
    1709   4.500
    1710   4.451
    1711   4.496
    1712   4.358
    1713   3.872
    1714   4.434
    1715   3.844
    1716   3.737
    1717   4.612
    1718   4.365
    1719   4.600
    1720   5.353
    1721   4.212
    1722   4.406
    1723   4.345
    1724   3.862
    1725   3.771
    1726   3.779
    1727   4.284
    1728   3.902
    1729   7.049
    1730   7.623
    1731   6.910
    1732   4.021
    1733   7.299
    1734   7.345
    1735   9.170
    1736   7.417
    1737   6.885
    1738   9.201
    1739   5.986
    1740   4.612
    1741   4.332
    1742   4.305
    1743   3.852
    1744   4.463
    1745   5.291
    1746   4.719
    1747   4.511
    1748   3.816
    1749   4.416
    1750   4.152
    1751   4.124
    1752   4.472
    1753   7.388
    1754   3.936
    1755   4.410
    1756   4.506
    1757   3.854
    1758   4.634
    1759   3.808
    1760   3.835
    1761   3.943
    1762   3.829
    1763   4.184
    1764   4.026
    1765   3.755
    1766   4.302
    1767   4.384
    1768   7.354
    1769   3.970
    1770   3.856
    1771   3.783
    1772   3.824
    1773   4.758
    1774   4.120
    1775   4.153
    1776   3.813
    1777   3.766
    1778   3.695
    1779   3.853
    1780   3.889
    1781   3.767
    1782   4.189
    1783   4.138
    1784   4.495
    1785   3.691
    1786   3.780
    1787   3.714
    1788   3.860
    1789   3.774
    1790   4.289
    1791   3.700
    1792   3.826
    1793   3.827
    1794   3.802
    1795   3.785
    1796   3.789
    1797   3.784
    1798   3.830
    1799   3.672
    1800   3.877
    1801   3.914
    1802   3.981
    1803   3.680
    1804   3.897
    1805   4.241
    1806   3.596
    1807   3.745
    1808   3.832
    1809   3.822
    1810   3.555
    1811   3.753
    1812   4.119
    1813   4.212
    1814   3.753
    1815   3.799
    1816   3.848
    1817   3.716
    1818   3.836
    1819   3.873
    1820   4.487
    1821   3.913
    1822   3.830
    1823   3.714
    1824   4.292
    1825   4.182
    1826   3.794
    1827   3.804
    1828   3.739
    1829   3.765
    1830   3.844
    1831   3.731
    1832   3.822
    1833   3.725
    1834   3.732
    1835   3.802
    1836   3.833
    1837   3.829
    1838   3.812
    1839   3.690
    1840   3.826
    1841   5.468
    1842   3.697
    1843   3.715
    1844   3.732
    1845   3.746
    1846   4.465
    1847   3.900
    1848   3.740
    1849   3.778
    1850   3.855
    1851   4.012
    1852   3.944
    1853   3.944
    1854   3.828
    1855   3.755
    1856   3.852
    1857   3.747
    1858   3.988
    1859   4.079
    1860   3.783
    1861   3.757
    1862   3.755
    1863   3.762
    1864   3.572
    1865   3.753
    1866   3.587
    1867   3.676
    1868   3.807
    1869   3.683
    1870   4.034
    1871   3.731
    1872   3.952
    1873   3.802
    1874   3.722
    1875   3.748
    1876   3.728
    1877   4.204
    1878   3.849
    1879   3.803
    1880   3.765
    1881   3.792
    1882   3.896
    1883   3.746
    1884   3.808
    1885   4.001
    1886   3.999
    1887   3.857
    1888   3.722
    1889   3.917
    1890   3.708
    1891   3.815
    1892   3.719
    1893   3.858
    1894   3.549
    1895   3.827
    1896   3.887
    1897   3.881
    1898   3.890
    1899   3.662
    1900   4.151
    1901   4.001
    1902   3.997
    1903   3.883
    1904   3.724
    1905   3.935
    1906   3.846
    1907   3.635
    1908   3.778
    1909   4.070
    1910   4.210
    1911   3.878
    1912   3.946
    1913   4.092
    1914   3.908
    1915   3.965
    1916   3.938
    1917   4.062
    1918   4.103
    1919   3.824
    1920   3.958
    1921   3.955
    1922   3.981
    1923   3.819
    1924   3.788
    1925   3.800
    1926   3.743
    1927   3.937
    1928   3.906
    1929   3.819
    1930   3.856
    1931   3.701
    1932   3.662
    1933   3.938
    1934   4.220
    1935   3.772
    1936   3.975
    1937   3.794
    1938   3.836
    1939   3.911
    1940   3.618
    1941   3.912
    1942   3.825
    1943   3.916
    1944   3.682
    1945   4.280
    1946   4.363
    1947   3.883
    1948   4.375
    1949   3.777
    1950   3.804
    1951   4.139
    1952   3.998
    1953   3.692
    1954   3.701
    1955   3.803
    1956   3.734
    1957   3.925
    1958   3.665
    1959   3.936
    1960   3.640
    1961   4.321
    1962   3.796
    1963   4.105
    1964   3.778
    1965   3.881
    1966   3.944
    1967   4.284
    1968   3.816
    1969   3.968
    1970   3.650
    1971   3.863
    1972   4.175
    1973   3.661
    1974   3.946
    1975   7.835
    1976   4.081
    1977   3.689
    1978   4.032
    1979   4.016
    1980   3.852
    1981   3.624
    1982   3.889
    1983   3.814
    1984   3.986
    1985   4.641
    1986   3.766
    1987   3.846
    1988   4.672
    1989   4.491
    1990   3.901
    1991   3.862
    1992   3.698
    1993   3.932
    1994   3.934
    1995   3.948
    1996   3.734
    1997   3.718
    1998   3.735
    1999   3.871
    2000   3.919
    2001   3.664
    2002   3.921
    2003   3.861
    2004   3.748
    2005   3.978
    2006   3.856
    2007   4.030
    2008   3.836
    2009   4.047
    2010   3.762
    2011   3.920
    2012   4.399
    2013   3.625
    2014   3.928
    2015   3.764
    2016   3.803
    2017   3.932
    2018   3.805
    2019   3.997
    2020   3.756
    2021   3.639
    2022   4.479
    2023   3.718
    2024   3.815
    2025   4.691
    2026   3.935
    2027   3.868
    2028   4.081
    2029   4.086
    2030   4.056
    2031   3.901
    2032   3.804
    2033   3.841
    2034   3.908
    2035   3.755
    2036   4.242
    2037   3.752
    2038   3.709
    2039   4.044
    2040   3.825
    2041   7.528
    2042   7.164
    2043   3.887
    2044   3.731
    2045   4.709
    2046   3.935
    2047   4.043
    2048   4.139
    2049   3.966
    2050   3.807
    2051   3.638
    2052   3.864
    2053   4.540
    2054   3.876
    2055   4.263
    2056   4.704
    2057   4.038
    2058   4.059
    2059   3.834
    2060   3.670
    2061   3.868
    2062   3.803
    2063   4.447
    2064   4.311
    2065   4.459
    2066   6.798
    2067   6.726
    2068   6.752
    2069   6.403
    2070   5.673
    2071   5.026
    2072   3.790
    2073   3.852
    2074   4.204
    2075   3.735
    2076   4.705
    2077   4.461
    2078   3.896
    2079   3.945
    2080   7.279
    2081   4.497
    2082   3.750
    2083   3.848
    2084   4.102
    2085   3.648
    2086   4.099
    2087   3.856
    2088   4.111
    2089   3.743
    2090   3.848
    2091   3.941
    2092   3.930
    2093   3.899
    2094   4.012
    2095   6.667
    2096   4.874
    2097   4.289
    2098   4.445
    2099   3.747
    2100   3.689
    2101   4.107
    2102   4.383
    2103   4.023
    2104   3.971
    2105   4.089
    2106   4.156
    2107   3.874
    2108   3.709
    2109   4.050
    2110   3.791
    2111   3.901
    2112   4.194
    2113   9.788
    2114   6.291
    2115   3.819
    2116   3.970
    2117   6.330
    2118   4.400
    2119   6.072
    2120   4.067
    2121   4.113
    2122   3.989
    2123   4.015
    2124  10.382
    2125   6.714
    2126   6.437
    2127   6.142
    2128   5.813
    2129   4.356
    2130   4.004
    2131   3.899
    2132   3.910
    2133   8.302
    2134   3.798
    2135   6.857
    2136   3.872
    2137   4.196
    2138   4.543
    2139   5.122
    2140   7.927
    2141   3.853
    2142   4.228
    2143   4.111
    2144   6.501
    2145   9.284
    2146  10.332
    2147  10.765
    2148   9.940
    2149   9.087
    2150   9.057
    2151   9.934
    2152   4.211
    2153   4.066
    2154   3.993
    2155   3.952
    2156   4.644
    2157   3.909
    2158   4.186
    2159   3.911
    2160   3.908
    2161   4.402
    2162   7.264
    2163   7.295
    2164   8.374
    2165   6.780
    2166   4.264
    2167   3.883
    2168   6.621
    2169   4.027
    2170   6.448
    2171   3.847
    2172   3.980
    2173   4.253
    2174   4.421
    2175   4.005
    2176   4.289
    2177   4.000
    2178   4.263
    2179   4.079
    2180   3.807
    2181   8.555
    2182   8.601
    2183  10.076
    2184   4.067
    2185   4.376
    2186   3.967
    2187   4.026
    2188   7.896
    2189   6.689
    2190   6.793
    2191   7.459
    2192   7.325
    2193   8.092
    2194   6.596
    2195   7.320
    2196   4.407
    2197   4.215
    2198   6.188
    2199   8.912
    2200   6.595
    2201   4.071
    2202   3.972
    2203   7.431
    2204   6.169
    2205   4.038
    2206   5.947
    2207   4.975
    2208   3.840
    2209   3.870
    2210   3.879
    2211   3.802
    2212   3.772
    2213   3.841
    2214   4.155
    2215   4.108
    2216   3.816
    2217   3.892
    2218   5.029
    2219   3.894
    2220   3.912
    2221   3.969
    2222   3.975
    2223   4.310
    2224   3.933
    2225   4.012
    2226   4.074
    2227   3.943
    2228   4.432
    2229   6.498
    2230   7.070
    2231   3.820
    2232   4.619
    2233   4.352
    2234   4.143
    2235   4.103
    2236   4.149
    2237   3.788
    2238   3.733
    2239   4.081
    2240   4.109
    2241   4.112
    2242   4.090
    2243   3.928
    2244   4.278
    2245   4.390
    2246   3.814
    2247   6.429
    2248   3.828
    2249   3.742
    2250   4.302
    2251   3.508
    2252   3.791
    2253   3.833
    2254   4.052
    2255   3.967
    2256   3.889
    2257   4.385
    2258   3.736
    2259   4.214
    2260   4.277
    2261   4.195
    2262   4.193
    2263   4.355
    2264   3.819
    2265   3.901
    2266   3.944
    2267   3.995
    2268   3.762
    2269   3.994
    2270   4.010
    2271   4.151
    2272   3.849
    2273   3.920
    2274   3.915
    2275   3.772
    2276   3.954
    2277   4.099
    2278   3.977
    2279   4.763
    2280   4.754
    2281   6.875
    2282   4.457
    2283   4.448
    2284   4.740
    2285   4.182
    2286   4.025
    2287   3.871
    2288   4.006
    2289   3.901
    2290   4.119
    2291   3.942
    2292   4.242
    2293   4.625
    2294   4.198
    2295   4.329
    2296   4.336
    2297   4.390
    2298   4.302
    2299   4.329
    2300   4.608
    2301   4.449
    2302   4.391
    2303   4.447
    2304   3.977
    2305   3.876
    2306   4.016
    2307   3.989
    2308   4.108
    2309   4.463
    2310   4.443
    2311   3.700
    2312   4.287
    2313   3.923
    2314   3.909
    2315   4.015
    2316   4.317
    2317   4.251
    2318   4.012
    2319   3.979
    2320   3.942
    2321   3.899
    2322   3.794
    2323   3.990
    2324   4.026
    2325   3.865
    2326   3.862
    2327   4.161
    2328   3.931
    2329   6.657
    2330   3.912
    2331   3.975
    2332   4.810
    2333   3.972
    2334   3.934
    2335   4.480
    2336   3.757
    2337   4.000
    2338   4.099
    2339   3.992
    2340   3.982
    2341   3.772
    2342   3.789
    2343   3.960
    2344   4.137
    2345   3.877
    2346   4.141
    2347   3.745
    2348   3.925
    2349   3.797
    2350   3.872
    2351   4.071
    2352   3.837
    2353   3.796
    2354   3.973
    2355   4.073
    2356   3.759
    2357   3.745
    2358   3.873
    2359   3.899
    2360   3.889
    2361   4.298
    2362   4.297
    2363   4.105
    2364   3.883
    2365   3.948
    2366   4.672
    2367   4.079
    2368   4.002
    2369   4.113
    2370   3.862
    2371   3.839
    2372   4.244
    2373   4.075
    2374   3.988
    2375   3.873
    2376   3.914
    2377   5.382
    2378   4.136
    2379   3.968
    2380   3.914
    2381   4.456
    2382   4.203
    2383   3.783
    2384   3.998
    2385   3.939
    2386   3.919
    2387   3.904
    2388   3.911
    2389   4.046
    2390   4.087
    2391   3.924
    2392   3.947
    2393   4.027
    2394   4.034
    2395   3.974
    2396   4.046
    2397   3.947
    2398   3.891
    2399   4.225
    2400   3.982
    2401   4.289
    2402   3.946
    2403   4.111
    2404   5.196
    2405   4.414
    2406   4.454
    2407   6.908
    2408   6.925
    2409   3.903
    2410   5.769
    2411   6.830
    2412   5.052
    2413   4.351
    2414   5.933
    2415   4.287
    2416   3.921
    2417   5.948
    2418   4.507
    2419   5.079
    2420   4.226
    2421   3.930
    2422   4.129
    2423   3.852
    2424   3.736
    2425   4.072
    2426   3.950
    2427   3.932
    2428   3.888
    2429   3.983
    2430   4.005
    2431   4.193
    2432   4.045
    2433   4.044
    2434   4.084
    2435   4.141
    2436   4.309
    2437   3.882
    2438   4.138
    2439   4.410
    2440   3.863
    2441   3.857
    2442   4.497
    2443   4.013
    2444   4.183
    2445   4.560
    2446   3.587
    2447   4.487
    2448   4.154
    2449   8.334
    2450   7.510
    2451   8.754
    2452   3.874
    2453   3.944
    2454   3.842
    2455   4.235
    2456   3.647
    2457   4.218
    2458   3.886
    2459   3.806
    2460   4.012
    2461   4.325
    2462   3.769
    2463   4.428
    2464   8.562
    2465  10.610
    2466   3.782
    2467   4.283
    2468   4.323
    2469   3.778
    2470   4.082
    2471   3.882
    2472   3.832
    2473   4.042
    2474   4.306
    2475   4.299
    2476   3.836
    2477   6.171
    2478   4.307
    2479   5.141
    2480   3.784
    2481   3.724
    2482   4.328
    2483   3.705
    2484   3.957
    2485   3.886
    2486   4.176
    2487   3.831
    2488   3.872
    2489   4.136
    2490   4.290
    2491   3.888
    2492   7.123
    2493   6.846
    2494   3.841
    2495   3.749
    2496   4.065
    2497   6.954
    2498   7.675
    2499   4.029
    2500   4.224
    2501   3.725
    2502   9.548
    2503   3.824
    2504   5.704
    2505   3.976
    2506   4.016
    2507   3.853
    2508   7.997
    2509   5.153
    2510   6.989
    2511   5.859
    2512   3.990
    2513   4.619
    2514   4.320
    2515   3.665
    2516   4.147
    2517   3.907
    2518   4.253
    2519   6.713
    2520   4.588
    2521   4.293
    2522   5.732
    2523   4.463
    2524   3.871
    2525   4.510
    2526   4.332
    2527   4.146
    2528   3.948
    2529   3.763
    2530   3.812
    2531   4.238
    2532   3.728
    2533   3.906
    2534   4.387
    2535   3.947
    2536   3.894
    2537   3.867
    2538   4.257
    2539   3.993
    2540   3.990
    2541   3.913
    2542   3.826
    2543   3.762
    2544   3.971
    2545   3.928
    2546   4.172
    2547   4.336
    2548   3.842
    2549   3.986
    2550   5.959
    2551   8.136
    2552   7.028
    2553   3.883
    2554   4.531
    2555   3.760
    2556   3.714
    2557   3.878
    2558   3.988
    2559   3.806
    2560   3.681
    2561   4.057
    2562   3.838
    2563   3.817
    2564   3.805
    2565   3.880
    2566   4.019
    2567   7.334
    2568   6.330
    2569   4.080
    2570   3.940
    2571   3.945
    2572   4.113
    2573   3.878
    2574   4.147
    2575   3.724
    2576   3.665
    2577   3.730
    2578   3.918
    2579   3.832
    2580   4.523
    2581   4.064
    2582   4.032
    2583   4.759
    2584   3.888
    2585   3.836
    2586   3.914
    2587   3.950
    2588   4.087
    2589   3.914
    2590   3.985
    2591   3.801
    2592   4.009
    2593   3.970
    2594   4.073
    2595   3.703
    2596   3.881
    2597   3.743
    2598   3.691
    2599   3.740
    2600   3.923
    2601   3.816
    2602   4.195
    2603   3.813
    2604   3.898
    2605   4.488
    2606   3.779
    2607   3.717
    2608   3.950
    2609   4.032
    2610   3.905
    2611   3.837
    2612   3.747
    2613   3.786
    2614   3.977
    2615   3.786
    2616   3.901
    2617   3.905
    2618   3.645
    2619   3.713
    2620   3.735
    2621   3.736
    2622   4.139
    2623   4.110
    2624   3.763
    2625   3.804
    2626   3.951
    2627   3.977
    2628   3.877
    2629   3.941
    2630   3.797
    2631   3.818
    2632   3.810
    2633   3.847
    2634   4.325
    2635   4.636
    2636   4.005
    2637   4.302
    2638   4.039
    2639   3.955
    2640   3.807
    2641   3.710
    2642   3.786
    2643   3.687
    2644   4.334
    2645   4.429
    2646   4.385
    2647   4.350
    2648   4.531
    2649   4.414
    2650   4.547
    2651   4.488
    2652   4.176
    2653   3.967
    2654   4.197
    2655   4.385
    2656   4.478
    2657   4.313
    2658   4.044
    2659   4.541
    2660   4.250
    2661   3.799
    2662   3.601
    2663   4.513
    2664   4.569
    2665   4.341
    2666   4.383
    2667   4.315
    2668   4.289
    2669   4.191
    2670   4.578
    2671   4.241
    2672   3.773
    2673   4.310
    2674   4.554
    2675   4.397
    2676   4.379
    2677   3.654
    2678   4.445
    2679   4.383
    2680   4.646
    2681   4.197
    2682   4.351
    2683   4.499
    2684   4.583
    2685   4.614
    2686   3.629
    2687   4.478
    2688   4.626
    2689   4.417
    2690   4.376
    2691   3.780
    2692   4.421
    2693   4.424
    2694   4.164
    2695   4.661
    2696   4.049
    2697   3.571
    2698   4.196
    2699   4.370
    2700   3.920
    2701   4.334
    2702   5.544
    2703   3.992
    2704   3.874
    2705   3.686
    2706   4.376
    2707   3.797
    2708   3.873
    2709   3.963
    2710   3.922
    2711   4.866
    2712   4.762
    2713   6.070
    2714   8.822
    2715   7.460
    2716   7.756
    2717   6.439
    2718   8.179
    2719   6.766
    2720   8.576
    2721   8.548
    2722   6.712
    2723   7.316
    2724   7.218
    2725   6.792
    2726   8.009
    2727   7.472
    2728   7.463
    2729   6.923
    2730   6.502
    2731   6.461
    2732   7.514
    2733   7.184
    2734   7.088
    2735   7.748
    2736   8.301
    2737   5.842
    2738   5.832
    2739   4.234
    2740   4.214
    2741   3.593
    2742   3.844
    2743   3.696
    2744   3.882
    2745   6.745
    2746   6.567
    2747   7.614
    2748   7.321
    2749   7.016
    2750   7.359
    2751   4.036
    2752   7.223
    2753   3.821
    2754   3.670
    2755   3.782
    2756   3.808
    2757   3.964
    2758   3.904
    2759   4.094
    2760   3.789
    2761   3.980
    2762   4.608
    2763   3.750
    2764   4.028
    2765   3.832
    2766   3.885
    2767   6.264
    2768   4.434
    2769   4.055
    2770   4.097
    2771   3.705
    2772   3.994
    2773   3.675
    2774   3.917
    2775   4.109
    2776   3.682
    2777   3.804
    2778   3.857
    2779   3.855
    2780   4.033
    2781   4.013
    2782   3.896
    2783   3.895
    2784   3.850
    2785   3.976
    2786   3.809
    2787   3.905
    2788   3.967
    2789   3.853
    2790   3.745
    2791   4.399
    2792   4.180
    2793   3.818
    2794   3.896
    2795   4.035
    2796   3.994
    2797   3.968
    2798   3.777
    2799   3.799
    2800   4.293
    2801   3.995
    2802   4.063
    2803   3.856
    2804   4.314
    2805   3.763
    2806   3.927
    2807   4.073
    2808   3.749
    2809   3.860
    2810   3.834
    2811   3.985
    2812   3.937
    2813   3.953
    2814   3.890
    2815   4.804
    2816   3.890
    2817   3.954
    2818   4.600
    2819   4.543
    2820   4.442
    2821   4.294
    2822   4.097
    2823   3.820
    2824   4.561
    2825   4.305
    2826   3.715
    2827   4.341
    2828   4.356
    2829   4.339
    2830   4.437
    2831   4.422
    2832   4.346
    2833   4.256
    2834   4.473
    2835   4.186
    2836   4.348
    2837   4.173
    2838   4.443
    2839   4.295
    2840   3.924
    2841   3.745
    2842   3.757
    2843   3.822
    2844   3.913
    2845   4.091
    2846   4.105
    2847   3.743
    2848   3.977
    2849   3.984
    2850   4.045
    2851   4.122
    2852   4.185
    2853   3.851
    2854   3.965
    2855   3.958
    2856   3.896
    2857   3.874
    2858   3.763
    2859   4.112
    2860   3.927
    2861   3.696
    2862   3.835
    2863   4.199
    2864   3.935
    2865   4.398
    2866   4.351
    2867   4.101
    2868   3.973
    2869   3.838
    2870   3.789
    2871   3.888
    2872   4.350
    2873   4.170
    2874   3.911
    2875   4.024
    2876   4.231
    2877   3.975
    2878   3.787
    2879   3.749
    2880   3.939
    2881   4.067
    2882   3.729
    2883   3.798
    2884   4.056
    2885   3.992
    2886   4.029
    2887   3.789
    2888   4.333
    2889   4.233
    2890   4.048
    2891   4.693
    2892   4.151
    2893   3.907
    2894   3.828
    2895   3.737
    2896   3.972
    2897   4.054
    2898   4.065
    2899   4.072
    2900   3.821
    2901   3.847
    2902   4.878
    2903   4.984
    2904   4.235
    2905   4.690
    2906   4.917
    2907   3.911
    2908   3.823
    2909   3.740
    2910   3.742
    2911   3.853
    2912   3.992
    2913   3.985
    2914   3.708
    2915   4.344
    2916   4.045
    2917   3.805
    2918   4.602
    2919   3.955
    2920   4.037
    2921   3.789
    2922   3.824
    2923   3.687
    2924   3.842
    2925   3.961
    2926   4.036
    2927   3.666
    2928   3.846
    2929   3.924
    2930   4.560
    2931   3.817
    2932   3.917
    2933   3.817
    2934   4.953
    2935   4.366
    2936   4.112
    2937   3.685
    2938   3.834
    2939   3.694
    2940   4.011
    2941   3.916
    2942   3.709
    2943   3.734
    2944   3.891
    2945   3.909
    2946   3.815
    2947   4.022
    2948   3.849
    2949   3.801
    2950   3.772
    2951   3.892
    2952   6.729
    2953   3.630
    2954   3.734
    2955   3.905
    2956   3.913
    2957   3.744
    2958   3.800
    2959   3.843
    2960   3.870
    2961   3.829
    2962   3.965
    2963   3.963
    2964   3.832
    2965   4.428
    2966   3.743
    2967   3.674
    2968   3.841
    2969   3.990
    2970   3.787
    2971   4.053
    2972   4.158
    2973   3.855
    2974   3.725
    2975   4.320
    2976   3.797
    2977   3.996
    2978   3.935
    2979   4.198
    2980   3.740
    2981   3.881
    2982   3.847
    2983   3.809
    2984   3.856
    2985   3.940
    2986   4.152
    2987   4.484
    2988   3.794
    2989   3.848
    2990   3.749
    2991   3.995
    2992   3.681
    2993   3.883
    2994   3.934
    2995   3.874
    2996   3.843
    2997   3.943
    2998   3.867
    2999   3.941
    3000   3.833
    3001   4.712
    3002   3.674
    3003   4.023
    3004  10.337
    3005   7.189
    3006   9.263
    3007   6.931
    3008   6.256
    3009   9.337
    3010   8.174
    3011   9.056
    3012   8.276
    3013   6.431
    3014   7.346
    3015   7.225
    3016   6.980
    3017   5.970
    3018   9.634
    3019  11.168
    3020   9.010
    3021  10.072
    3022   5.425
    3023  10.133
    3024   7.176
    3025   6.987
    3026   6.294
    3027   7.147
    3028   6.358
    3029   3.766
    3030   5.976
    3031   4.337
    3032   5.722
    3033   7.050
    3034   9.387
    3035  13.632
    3036  10.302
    3037   6.186
    3038   7.593
    3039   8.907
    3040   9.691
    3041  12.352
    3042  11.993
    3043   9.904
    3044   9.010
    3045  10.477
    3046   9.977
    3047  10.973
    3048   9.948
    3049   9.880
    3050  12.383
    3051  11.896
    3052   9.510
    3053  10.832
    3054  11.001
    3055   9.233
    3056   9.928
    3057  11.323
    3058   9.796
    3059   6.383
    3060   6.159
    3061   5.509
    3062   5.887
    3063   6.315
    3064   4.746
    3065   7.306
    3066   7.397
    3067   3.692
    3068   3.859
    3069   4.818
    3070   3.864
    3071   3.994
    3072   3.553
    3073   3.789
    3074   3.845
    3075   3.973
    3076   3.737
    3077   3.742
    3078   3.824
    3079   4.187
    3080   4.002
    3081   4.206
    3082   3.914
    3083   3.955
    3084   3.982
    3085   3.957
    3086   3.854
    3087   3.977
    3088   4.026
    3089   4.356
    3090   3.928
    3091   7.047
    3092   3.683
    3093   3.747
    3094   4.568
    3095   4.724
    3096   4.135
    3097   3.858
    3098   3.689
    3099   3.765
    3100   3.961
    3101   3.846
    3102   4.116
    3103   3.759
    3104   3.748
    3105   3.771
    3106  10.217
    3107   5.247
    3108   3.988
    3109   3.892
    3110   3.867
    3111   4.342
    3112   3.994
    3113   3.878
    3114   3.900
    3115   3.959
    3116   3.984
    3117   3.851
    3118   3.964
    3119   3.739
    3120   3.755
    3121   3.758
    3122   4.786
    3123   3.870
    3124   4.692
    3125   3.673
    3126   3.710
    3127   3.822
    3128   4.205
    3129   3.669
    3130   3.736
    3131   3.769
    3132   3.707
    3133   3.884
    3134   3.797
    3135   3.742
    3136   3.543
    3137   4.119
    3138   3.845
    3139   3.979
    3140   3.807
    3141   3.794
    3142   3.869
    3143   3.946
    3144   3.781
    3145   3.902
    3146   3.714
    3147   3.720
    3148   4.187
    3149   4.093
    3150   4.036
    3151   3.920
    3152   5.172
    3153   3.830
    3154   3.888
    3155   3.850
    3156   3.833
    3157   3.642
    3158   4.164
    3159   4.008
    3160   3.743
    3161   3.824
    3162   4.402
    3163   3.820
    3164   4.038
    3165   4.188
    3166   3.832
    3167   3.799
    3168   3.738
    3169   3.717
    3170   4.712
    3171   7.506
    3172   5.687
    3173   3.837
    3174   3.849
    3175   3.889
    3176   3.722
    3177   3.908
    3178   4.854
    3179   3.798
    3180   4.294
    3181   3.959
    3182   3.775
    3183   3.866
    3184   3.822
    3185   3.933
    3186   3.709
    3187   3.662
    3188   3.740
    3189   3.985
    3190   3.867
    3191   3.676
    3192   3.753
    3193   4.121
    3194   3.750
    3195   3.870
    3196   3.761
    3197   3.903
    3198   3.478
    3199   3.722
    3200   3.742
    3201   4.068
    3202   3.619
    3203   3.840
    3204   3.654
    3205   3.854
    3206   3.754
    3207   3.895
    3208   3.626
    3209   3.757
    3210   4.245
    3211   4.193
    3212   3.640
    3213   3.898
    3214   3.661
    3215   4.329
    3216   3.945
    3217   4.021
    3218   3.696
    3219   4.261
    3220   3.903
    3221   3.757
    3222   3.884
    3223   3.812
    3224   5.522
    3225   4.012
    3226   3.835
    3227   3.889
    3228   3.777
    3229   3.833
    3230   3.846
    3231   3.637
    3232   3.601
    3233   3.859
    3234   3.650
    3235   3.677
    3236   3.771
    3237   3.811
    3238   5.256
    3239   4.932
    3240   3.957
    3241   3.779
    3242   3.909
    3243   4.144
    3244   3.826
    3245   3.981
    3246   3.756
    3247   4.215
    3248   3.916
    3249   3.803
    3250   3.983
    3251   3.865
    3252   3.727
    3253   3.691
    3254   3.791
    3255   3.850
    3256   3.820
    3257   3.901
    3258   4.478
    3259   4.021
    3260   4.228
    3261   4.337
    3262   3.935
    3263   3.862
    3264   3.979
    3265   3.805
    3266   3.740
    3267   3.695
    3268   3.851
    3269   3.810
    3270   4.074
    3271   3.940
    3272   4.469
    3273   3.855
    3274   3.964
    3275   3.653
    3276   3.824
    3277   3.800
    3278   3.729
    3279   3.562
    3280   3.814
    3281   3.813
    3282   3.725
    3283   3.737
    3284   3.902
    3285   4.475
    3286   3.791
    3287   3.543
    3288   3.654
    3289   3.695
    3290   3.869
    3291   3.654
    3292   3.936
    3293   3.924
    3294   3.730
    3295   3.813
    3296   3.796
    3297   3.852
    3298   3.863
    3299   3.638
    3300   3.720
    3301   3.749
    3302   3.688
    3303   3.765
    3304   3.816
    3305   3.839
    3306   4.645
    3307   3.636
    3308   4.223
    3309   3.713
    3310   3.814
    3311   4.113
    3312   4.055
    3313   3.760
    3314   4.980
    3315   3.660
    3316   4.429
    3317   4.641
    3318   4.750
    3319   4.408
    3320   7.096
    3321   4.771
    3322   3.885
    3323   6.899
    3324   5.149
    3325   4.832
    3326   4.731
    3327   4.703
    3328   3.692
    3329   6.935
    3330   4.662
    3331   4.618
    3332   6.939
    3333   4.870
    3334   4.651
    3335   3.826
    3336   3.888
    3337   3.843
    3338   4.066
    3339   3.756
    3340   5.370
    3341   4.178
    3342   4.118
    3343   4.384
    3344   3.897
    3345   4.615
    3346   3.871
    3347   3.925
    3348   3.872
    3349   3.786
    3350   3.657
    3351   3.759
    3352   3.764
    3353   3.820
    3354   4.030
    3355   3.934
    3356   4.004
    3357   3.704
    3358   4.495
    3359   4.221
    3360   3.858
    3361   3.914
    3362   3.786
    3363   3.872
    3364   3.683
    3365   3.676
    3366   3.826
    3367   3.924
    3368   3.866
    3369   3.889
    3370   3.804
    3371   3.823
    3372   3.921
    3373   4.567
    3374   3.811
    3375   3.690
    3376   3.926
    3377   3.756
    3378   3.776
    3379   3.756
    3380   3.812
    3381   3.983
    3382   3.735
    3383   3.933
    3384   3.849
    3385   4.487
    3386   3.769
    3387   3.909
    3388   3.841
    3389   3.972
    3390   3.857
    3391   4.416
    3392   3.609
    3393   3.773
    3394   3.669
    3395   4.275
    3396   3.722
    3397   4.597
    3398   3.621
    3399   3.894
    3400   3.735
    3401   3.815
    3402   3.898
    3403   5.253
    3404   4.487
    3405   4.372
    3406   5.485
    3407   3.863
    3408   4.530
    3409   4.296
    3410   4.162
    3411   9.559
    3412   8.067
    3413   8.567
    3414   9.973
    3415   9.555
    3416   9.658
    3417   9.339
    3418  10.052
    3419   8.649
    3420   9.977
    3421   9.124
    3422   9.253
    3423   9.986
    3424   9.331
    3425   9.984
    3426   9.900
    3427   9.039
    3428   9.052
    3429   9.344
    3430   9.133
    3431  10.054
    3432  10.376
    3433   9.373
    3434  10.248
    3435   9.000
    3436   9.105
    3437  10.280
    3438   8.891
    3439   9.445
    3440   9.116
    3441   8.943
    3442   9.428
    3443   9.589
    3444   9.762
    3445   9.887
    3446  10.250
    3447  10.010
    3448   9.170
    3449   9.486
    3450   9.952
    3451   9.845
    3452   9.540
    3453   9.663
    3454   9.475
    3455   9.001
    3456   9.068
    3457  10.089
    3458   9.741
    3459  10.379
    3460   9.472
    3461  10.504
    3462   9.161
    3463   9.490
    3464   8.638
    3465  10.470
    3466  10.232
    3467   9.756
    3468   8.837
    3469   9.594
    3470   9.415
    3471   8.620
    3472  10.079
    3473   9.065
    3474   9.090
    3475   9.429
    3476   9.998
    3477   9.509
    3478   9.378
    3479   9.880
    3480   9.589
    3481   9.717
    3482   9.225
    3483  10.664
    3484   9.153
    3485  10.445
    3486   9.503
    3487   9.316
    3488   9.387
    3489   8.794
    3490   9.362
    3491   9.449
    3492  10.238
    3493   9.425
    3494   9.767
    3495   9.290
    3496   8.495
    3497   9.439
    3498  10.108
    3499  10.131
    3500   9.960
    3501   9.607
    3502   9.602
    3503   9.489
    3504  10.090
    3505   9.831
    3506   9.404
    3507   9.108
    3508   9.155
    3509   9.222
    3510  10.251
    3511   8.855
    3512   9.265
    3513   9.650
    3514   9.514
    3515   9.482
    3516   9.494
    3517   9.420
    3518   9.517
    3519   9.054
    3520   9.776
    3521   9.608
    3522   8.741
    3523   8.745
    3524   9.001
    3525  10.172
    3526   9.727
    3527  10.473
    3528  10.496
    3529  11.098
    3530  10.766
    3531   8.859
    3532   8.955
    3533   9.561
    3534  10.299
    3535   9.767
    3536   9.500
    3537  10.232
    3538   9.038
    3539  10.015
    3540   9.235
    3541   9.648
    3542   9.481
    3543   8.762
    3544   8.913
    3545   9.306
    3546   9.416
    3547   9.517
    3548   9.456
    3549   9.931
    3550  10.378
    3551   9.417
    3552  10.061
    3553  10.160
    3554   9.287
    3555  10.559
    3556   9.728
    3557  10.331
    3558   9.507
    3559   9.915
    3560  11.551
    3561  12.224
    3562  16.362
    3563  15.628
    3564  14.923
    3565  14.867
    3566  13.903
    3567  13.550
    3568  13.621
    3569  14.325
    3570  15.292
    3571  15.546
    3572  16.898
    3573  15.565
    3574  15.726
    3575  16.753
    3576  16.738
    3577  16.416
    3578  15.979
    3579  15.402
    3580  15.130
    3581  15.272
    3582  14.455
    3583  14.903
    3584  13.588
    3585  14.654
    3586  13.895
    3587  14.327
    3588  15.381
    3589  16.279
    3590  17.682
    3591  17.378
    3592  16.887
    3593  16.333
    3594  16.958
    3595  16.089
    3596  16.013
    3597  15.560
    3598  15.861
    3599  14.286
    3600  13.922
    3601  16.909
    3602  17.617
    3603  16.900
    3604  17.152
    3605  16.324
    3606  16.651
    3607  16.831
    3608  16.718
    3609  16.607
    3610  15.738
    3611  16.034
    3612  16.378
    3613  16.290
    3614  16.318
    3615  15.641
    3616  16.918
    3617  15.390
    3618  16.815
    3619  17.083
    3620  16.128
    3621  14.640
    3622  13.798
    3623  13.674
    3624  14.002
    3625  14.573
    3626  14.108
    3627  14.214
    3628  14.896
    3629  14.382
    3630  15.985
    3631  14.551
    3632  15.049
    3633  15.804
    3634  15.444
    3635  14.955
    3636  14.126
    3637  14.202
    3638  14.031
    3639  13.647
    3640  13.670
    3641  13.683
    3642  14.401
    3643  15.301
    3644  14.271
    3645  13.728
    3646  13.809
    3647  14.653
    3648  14.644
    3649  14.496
    3650  14.716
    3651  15.445
    3652  13.777
    3653  15.083
    3654  14.758
    3655  12.873
    3656  12.998
    3657  13.104
    3658  13.101
    3659  13.545
    3660  14.165
    3661  12.964
    3662  13.460
    3663  13.933
    3664  12.910
    3665  16.433
    3666  16.901
    3667  15.111
    3668  15.408
    3669  16.054
    3670  16.264
    3671  16.254
    3672  15.845
    3673  16.463
    3674  15.865
    3675  16.482
    3676  15.980
    3677  17.115
    3678  16.396
    3679  16.080
    3680  16.304
    3681  16.029
    3682  17.934
    3683  16.134
    3684  17.883
    3685  16.343
    3686  16.817
    3687  16.409
    3688  16.105
    3689  15.886
    3690  15.755
    3691  13.630
    3692  11.731
    3693  17.280
    3694  16.417
    3695  15.291
    3696  16.376
    3697  18.088
    3698  16.669
    3699  16.607
    3700  17.445
    3701  17.696
    3702  16.631
    3703  16.450
    3704  17.071
    3705  17.571
    3706  17.334
    3707  15.795
    3708  14.809
    3709  16.048
    3710  16.398
    3711  15.332
    3712  15.780
    3713  14.866
    3714  14.805
    3715  15.801
    3716  15.830
    3717  14.466
    3718  14.757
    3719  14.398
    3720  14.294
    3721  14.736
    3722  16.304
    3723  16.688
    3724  16.002
    3725  16.337
    3726  16.416
    3727  16.312
    3728  15.500
    3729  16.574
    3730  16.279
    3731  16.275
    3732  16.334
    3733  16.614
    3734  16.410
    3735  16.014
    3736  16.212
    3737  15.992
    3738  16.193
    3739  16.304
    3740  15.273
    3741  15.374
    3742  15.495
    3743  16.435
    3744  15.949
    3745  16.535
    3746  15.665
    3747  15.972
    3748  16.354
    3749  16.068
    3750  16.367
    3751  16.090
    3752  16.305
    3753  16.082
    3754  15.837
    3755  16.025
    3756  16.128
    3757  16.445
    3758  15.994
    3759  15.964
    3760  15.671
    3761  17.051
    3762  15.840
    3763  16.437
    3764  16.241
    3765  16.075
    3766  16.044
    3767  16.087
    3768  16.840
    3769  16.447
    3770  16.349
    3771  17.086
    3772  16.153
    3773  16.385
    3774  16.226
    3775  16.210
    3776  16.160
    3777  15.998
    3778  16.087
    3779  15.567
    3780  15.793
    3781  15.749
    3782  16.434
    3783  15.484
    3784  16.110
    3785  16.283
    3786  16.492
    3787  15.818
    3788  15.878
    3789  15.619
    3790  16.503
    3791  15.258
    3792  15.572
    3793  15.795
    3794  15.127
    3795  15.069
    3796  14.875
    3797  16.507
    3798  15.336
    3799  15.422
    3800  15.655
    3801  15.402
    3802  16.170
    3803  15.997
    3804  16.087
    3805  15.699
    3806  15.978
    3807  15.863
    3808  14.723
    3809  16.105
    3810  15.939
    3811  14.900
    3812  15.262
    3813  16.363
    3814  16.440
    3815  16.068
    3816  15.554
    3817  16.516
    3818  17.104
    3819  16.318
    3820  16.384
    3821  16.130
    3822  16.328
    3823  16.610
    3824  16.134
    3825  16.299
    3826  15.930
    3827  15.815
    3828  17.021
    3829  15.762
    3830  16.251
    3831  16.265
    3832  15.974
    3833  15.091
    3834  15.899
    3835  15.488
    3836  15.914
    3837  16.389
    3838  16.148
    3839  16.074
    3840  16.344
    3841  15.912
    3842  16.771
    3843  15.808
    3844  16.381
    3845  17.168
    3846  15.688
    3847  15.917
    3848  15.602
    3849  16.930
    3850  16.858
    3851  14.870
    3852  15.329
    3853  13.241
    3854  11.516
    3855  12.068
    3856  13.047
    3857  13.607
    3858  12.076
    3859  13.819
    3860  13.232
    3861  13.836
    3862  12.802
    3863  12.459
    3864  12.726
    3865  12.692
    3866  12.703
    3867  12.788
    3868  12.966
    3869  13.114
    3870  13.485
    3871  12.659
    3872  12.415
    3873  13.109
    3874  12.733
    3875  12.056
    3876  13.230
    3877  12.473
    3878  13.479
    3879  12.853
    3880  12.759
    3881  12.351
    3882  12.180
    3883  13.201
    3884  13.986
    3885  13.169
    3886  12.683
    3887  12.490
    3888  13.895
    3889  12.243
    3890  12.164
    3891  13.485
    3892  10.301
    3893  13.033
    3894  12.179
    3895  11.972
    3896  13.893
    3897  12.562
    3898  11.660
    3899  13.528
    3900  12.563
    3901  12.620
    3902  14.873
    3903  14.961
    3904  13.304
    3905  13.966
    3906  11.662
    3907  14.154
    3908  12.576
    3909  13.575
    3910  13.310
    3911  13.537
    3912  13.353
    3913  12.582
    3914  10.564
    3915  12.784
    3916  13.443
    3917  13.821
    3918  14.751
    3919  12.249
    3920  11.517
    3921  11.935
    3922  16.099
    3923  15.254
    3924  13.535
    3925  13.871
    3926  15.336
    3927  13.793
    3928  13.484
    3929  17.036
    3930  16.680
    3931  16.287
    3932  13.665
    3933  16.740
    3934  16.616
    3935  14.653
    3936  14.591
    3937  14.666
    3938  16.332
    3939  14.238
    3940  13.349
    3941  14.337
    3942  14.124
    3943  15.784
    3944  16.797
    3945  16.998
    3946  15.866
    3947  17.097
    3948  17.584
    3949  17.718
    3950  17.627
    3951  17.610
    3952  18.792
    3953  17.803
    3954  18.465
    3955  18.508
    3956  18.093
    3957  18.520
    3958  18.289
    3959  19.090
    3960  17.018
    3961  16.930
    3962  17.995
    3963  18.759
    3964  19.430
    3965  18.012
    3966  18.336
    3967  17.937
    3968  17.971
    3969  18.149
    3970  17.233
    3971  17.959
    3972  18.292
    3973  17.841
    3974  17.671
    3975  17.597
    3976  17.836
    3977  17.413
    3978  17.888
    3979  17.611
    3980  17.930
    3981  18.181
    3982  17.419
    3983  17.867
    3984  17.671
    3985  15.931
    3986  15.792
    3987  16.798
    3988  16.446
    3989  18.276
    3990  17.367
    3991  17.873
    3992  16.960
    3993  17.345
    3994  17.559
    3995  18.012
    3996  15.269
    3997  14.432
    3998  14.727
    3999  15.206
    4000  14.515
    4001  16.326
    4002  15.364
    4003  11.005
    4004  14.235
    4005  15.589
    4006  12.622
    4007  12.815
    4008  14.009
    4009  15.252
    4010  13.981
    4011  14.121
    4012  16.035
    4013  17.968
    4014  18.537
    4015  16.671
    4016  17.279
    4017  17.935
    4018  17.112
    4019  17.407
    4020  17.168
    4021  16.873
    4022  16.907
    4023  17.476
    4024  17.215
    4025  17.470
    4026  16.616
    4027  17.020
    4028  17.881
    4029  17.357
    4030  16.956
    4031  16.331
    4032  17.056
    4033  17.782
    4034  17.886
    4035  17.214
    4036  17.486
    4037  17.525
    4038  17.732
    4039  17.638
    4040  17.846
    4041  17.464
    4042  16.599
    4043  17.521
    4044  16.530
    4045  15.760
    4046  16.695
    4047  16.811
    4048  16.822
    4049  17.437
    4050  16.973
    4051  17.363
    4052  17.846
    4053  17.620
    4054  16.775
    4055  16.413
    4056  16.274
    4057  16.703
    4058  16.389
    4059  16.432
    4060  16.177
    4061  16.250
    4062  17.452
    4063  14.489
    4064  15.728
    4065  16.246
    4066  15.921
    4067  12.715
    4068  13.720
    4069  13.551
    4070  13.729
    4071  13.170
    4072  12.713
    4073  13.814
    4074  12.172
    4075  12.791
    4076  12.754
    4077  10.019
    4078  13.716
    4079  11.935
    4080  12.516
    4081  13.956
    4082  13.663
    4083  14.648
    4084  15.687
    4085  15.380
    4086  14.439
    4087  13.631
    4088  15.767
    4089  16.240
    4090  15.457
    4091  16.854
    4092  15.651
    4093  17.215
    4094  17.599
    4095  17.584
    4096  17.448
    4097  16.371
    4098  18.391
    4099  18.091
    4100  18.437
    4101  17.094
    4102  17.522
    4103  17.028
    4104  17.654
    4105  17.401
    4106  17.252
    4107  17.497
    4108  17.286
    4109  17.424
    4110  17.347
    4111  17.275
    4112  17.569
    4113  18.807
    4114  17.852
    4115  18.482
    4116  16.790
    4117  17.065
    4118  16.933
    4119  18.076
    4120  17.605
    4121  17.651
    4122  16.964
    4123  17.713
    4124  18.292
    4125  18.307
    4126  18.570
    4127  18.492
    4128  18.186
    4129  18.874
    4130  17.539
    4131  17.809
    4132  17.673
    4133  18.007
    4134  18.528
    4135  18.473
    4136  18.537
    4137  18.930
    4138  18.441
    4139  18.648
    4140  18.493
    4141  18.953
    4142  18.955
    4143  18.917
    4144  19.216
    4145  18.819
    4146  18.733
    4147  18.676
    4148  18.226
    4149  18.919
    4150  18.647
    4151  17.923
    4152  17.427
    4153  18.055
    4154  17.707
    4155  18.136
    4156  17.703
    4157  17.771
    4158  18.372
    4159  17.475
    4160  17.467
    4161  18.131
    4162  18.895
    4163  18.377
    4164  16.836
    4165  16.485
    4166  16.805
    4167  16.816
    4168  16.583
    4169  17.699
    4170  16.796
    4171  16.542
    4172  18.084
    4173  16.096
    4174  16.497
    4175  16.275
    4176  16.315
    4177  15.829
    4178  15.784
    4179  16.323
    4180  16.819
    4181  16.920
    4182  18.626
    4183  17.965
    4184  18.276
    4185  17.414
    4186  17.839
    4187  16.843
    4188  18.163
    4189  17.465
    4190  16.054
    4191  14.839
    4192  15.686
    4193  15.583
    4194  15.228
    4195  15.014
    4196  16.827
    4197  16.912
    4198  15.621
    4199  14.260
    4200  16.692
    4201  15.662
    4202  14.789
    4203  15.803
    4204  15.296
    4205  16.758
    4206  14.526
    4207  15.841
    4208  15.403
    4209  15.325
    4210  16.957
    4211  16.387
    4212  15.736
    4213  16.220
    4214  15.479
    4215  18.545
    4216  18.855
    4217  18.690
    4218  18.968
    4219  18.167
    4220  18.924
    4221  19.113
    4222  18.799
    4223  18.387
    4224  18.311
    4225  18.797
    4226  17.976
    4227  18.818
    4228  18.945
    4229  17.709
    4230  18.925
    4231  18.494
    4232  18.265
    4233  18.475
    4234  18.741
    4235  18.202
    4236  18.339
    4237  18.591
    4238  17.481
    4239  15.114
    4240  15.635
    4241  15.478
    4242  16.287
    4243  13.265
    4244  13.424
    4245  15.320
    4246  16.036
    4247  15.707
    4248  15.044
    4249  14.908
    4250  15.196
    4251  16.642
    4252  17.787
    4253  15.579
    4254  16.364
    4255  14.797
    4256  15.586
    4257  15.328
    4258  15.734
    4259  16.661
    4260  17.328
    4261  15.450
    4262  14.894
    4263  15.217
    4264  14.458
    4265  15.801
    4266  16.474
    4267  16.109
    4268  14.606
    4269  14.940
    4270  17.624
    4271  16.684
    4272  15.729
    4273  16.122
    4274  15.405
    4275  14.366
    4276  16.185
    4277  16.512
    4278  13.775
    4279  16.120
    4280  14.273
    4281  15.582
    4282  14.780
    4283  16.524
    4284  18.191
    4285  17.926
    4286  16.571
    4287  16.981
    4288  17.807
    4289  14.449
    4290  16.322
    4291  16.860
    4292  15.353
    4293  16.437
    4294  15.664
    4295  16.279
    4296  15.433
    4297  17.030
    4298  16.758
    4299  16.051
    4300  15.906
    4301  17.606
    4302  12.820
    4303  15.838
    4304  12.150
    4305  15.788
    4306  13.972
    4307  15.031
    4308  16.071
    4309  13.624
    4310  12.867
    4311  16.225
    4312  16.107
    4313  15.177
    4314  14.071
    4315  13.764
    4316  16.514
    4317  15.750
    4318  15.715
    4319  13.631
    4320  14.868
    4321  13.658
    4322  13.846
    4323  13.505
    4324  12.973
    4325  13.473
    4326  16.301
    4327  13.306
    4328  16.887
    4329  15.520
    4330  14.281
    4331  17.101
    4332  14.373
    4333  15.410
    4334  15.641
    4335  15.657
    4336  14.027
    4337  14.159
    4338  13.230
    4339  16.880
    4340  17.497
    4341  16.188
    4342  15.318
    4343  15.386
    4344  14.716
    4345  15.357
    4346  17.525
    4347  16.267
    4348  15.716
    4349  16.480
    4350  13.906
    4351  15.835
    4352  14.231
    4353  16.261
    4354  15.394
    4355  14.370
    4356  15.289
    4357  15.601
    4358  13.953
    4359  13.723
    4360  16.660
    4361  14.058
    4362  16.846
    4363  14.014
    4364  15.024
    4365  17.546
    4366  15.832
    4367  16.334
    4368  16.646
    4369  15.801
    4370  16.489
    4371  14.526
    4372  15.147
    4373  15.981
    4374  15.286
    4375  16.281
    4376  15.237
    4377  14.452
    4378  16.052
    4379  15.327
    4380  13.849
    4381  14.749
    4382  15.968
    4383  14.342
    4384  15.081
    4385  15.476
    4386  15.039
    4387  15.935
    4388  15.290
    4389  14.680
    4390  15.084
    4391  15.410
    4392  15.202
    4393  14.865
    4394  15.071
    4395  15.792
    4396  15.840
    4397  14.905
    4398  15.049
    4399  15.341
    4400  15.186
    4401  15.017
    4402  14.990
    4403  14.927
    4404  15.526
    4405  15.158
    4406  15.390
    4407  16.852
    4408  15.740
    4409  16.089
    4410  14.944
    4411  15.382
    4412  15.563
    4413  14.956
    4414  15.162
    4415  15.137
    4416  17.109
    4417  14.045
    4418  15.467
    4419  15.468
    4420  15.372
    4421  15.164
    4422  15.584
    4423  15.596
    4424  14.848
    4425  14.854
    4426  14.870
    4427  14.874
    4428  14.920
    4429  15.223
    4430  15.404
    4431  16.818
    4432  15.271
    4433  15.478
    4434  15.144
    4435  14.461
    4436  15.183
    4437  14.900
    4438  14.652
    4439  14.039
    4440  14.875
    4441  15.094
    4442  14.062
    4443  15.250
    4444  15.992
    4445  16.359
    4446  14.456
    4447  14.773
    4448  14.409
    4449  14.212
    4450  14.860
    4451  15.376
    4452  14.888
    4453  15.779
    4454  13.807
    4455  15.250
    4456  15.660
    4457  15.236
    4458  16.012
    4459  15.744
    4460  16.132
    4461  14.848
    4462  15.151
    4463  16.654
    4464  17.084
    4465  14.869
    4466  15.512
    4467  14.483
    4468  15.360
    4469  16.556
    4470  15.667
    4471  16.469
    4472  15.586
    4473  15.025
    4474  17.052
    4475  15.299
    4476  15.941
    4477  14.890
    4478  14.364
    4479  14.147
    4480  14.305
    4481  14.754
    4482  15.742
    4483  14.915
    4484  16.505
    4485  15.748
    4486  15.235
    4487  14.788
    4488  15.805
    4489  16.680
    4490  15.022
    4491  13.999
    4492  15.215
    4493  14.577
    4494  15.431
    4495  16.143
    4496  17.121
    4497  14.876
    4498  15.522
    4499  14.998
    4500  14.962
    4501  15.788
    4502  15.826
    4503  14.798
    4504  15.311
    4505  13.923
    4506  14.108
    4507  15.097
    4508  15.496
    4509  16.977
    4510  14.282
    4511  15.842
    4512  15.695
    4513  15.024
    4514  15.191
    4515  14.259
    4516  16.237
    4517  15.209
    4518  14.956
    4519  16.155
    4520  15.751
    4521  15.290
    4522  16.216
    4523  15.254
    4524  15.547
    4525  15.791
    4526  15.714
    4527  13.702
    4528  15.342
    4529  14.419
    4530  14.553
    4531  15.860
    4532  12.927
    4533  15.195
    4534  14.815
    4535  11.959
    4536  14.216
    4537  14.582
    4538  15.197
    4539  14.433
    4540  16.158
    4541  14.400
    4542  13.041
    4543  13.994
    4544  15.067
    4545  15.233
    4546  15.503
    4547  15.071
    4548  16.989
    4549  15.118
    4550  14.732
    4551  13.735
    4552  15.561
    4553  15.753
    4554  16.070
    4555  15.162
    4556  15.150
    4557  14.752
    4558  15.171
    4559  16.386
    4560  14.995
    4561  15.737
    4562  16.835
    4563  16.517
    4564  16.557
    4565  15.533
    4566  13.969
    4567  12.853
    4568  15.136
    4569  14.615
    4570  14.692
    4571  14.803
    4572  14.565
    4573  14.526
    4574  16.813
    4575  14.937
    4576  15.076
    4577  14.366
    4578  15.882
    4579  15.316
    4580  15.116
    4581  15.180
    4582  15.130
    4583  14.556
    4584  14.716
    4585  15.134
    4586  15.284
    4587  17.190
    4588  14.938
    4589  15.151
    4590  15.143
    4591  15.713
    4592  15.099
    4593  14.763
    4594  13.959
    4595  14.375
    4596  14.808
    4597  14.458
    4598  15.014
    4599  15.766
    4600  15.670
    4601  15.914
    4602  14.923
    4603  15.688
    4604  17.223
    4605  15.378
    4606  17.493
    4607  15.822
    4608  15.540
    4609  15.361
    4610  15.382
    4611  15.208
    4612  15.589
    4613  15.517
    4614  14.847
    4615  14.489
    4616  16.178
    4617  15.163
    4618  16.111
    4619  15.081
    4620  14.249
    4621  15.723
    4622  15.679
    4623  16.072
    4624  16.989
    4625  13.380
    4626  12.860
    4627  16.064
    4628  17.439
    4629  13.767
    4630  15.974
    4631  15.982
    4632  16.893
    4633  15.131
    4634  13.216
    4635  16.450
    4636  14.933
    4637  14.176
    4638  14.924
    4639  15.369
    4640  15.187
    4641  15.983
    4642  15.605
    4643  15.158
    4644  15.375
    4645  16.366
    4646  15.472
    4647  16.033
    4648  15.512
    4649  17.091
    4650  16.978
    4651  15.312
    4652  14.643
    4653  14.962
    4654  15.262
    4655  16.965
    4656  15.219
    4657  14.828
    4658  15.885
    4659  15.394
    4660  14.450
    4661  17.656
    4662  16.269
    4663  15.316
    4664  16.583
    4665  14.805
    4666  15.659
    4667  15.236
    4668  17.389
    4669  14.865
    4670  15.396
    4671  15.965
    4672  15.247
    4673  14.780
    4674  15.092
    4675  15.363
    4676  16.384
    4677  15.608
    4678  16.906
    4679  15.514
    4680  15.064
    4681  15.414
    4682  15.147
    4683  15.098
    4684  15.427
    4685  15.076
    4686  15.139
    4687  15.586
    4688  14.962
    4689  16.584
    4690  15.008
    4691  15.569
    4692  17.187
    4693  14.502
    4694  16.698
    4695  14.106
    4696  15.372
    4697  15.295
    4698  15.670
    4699  15.360
    4700  13.897
    4701  13.543
    4702  15.216
    4703  14.654
    4704  13.723
    4705  15.160
    4706  14.752
    4707  15.144
    4708  15.353
    4709  14.859
    4710  15.137
    4711  14.735
    4712  15.206
    4713  15.610
    4714  15.475
    4715  16.297
    4716  15.782
    4717  16.260
    4718  16.161
    4719  14.423
    4720  14.955
    4721  14.830
    4722  15.235
    4723  14.438
    4724  15.171
    4725  16.453
    4726  14.474
    4727  13.996
    4728  15.166
    4729  17.060
    4730  14.274
    4731  16.993
    4732  14.833
    4733  16.847
    4734  14.739
    4735  14.885
    4736  15.633
    4737  15.123
    4738  15.282
    4739  15.417
    4740  16.164
    4741  13.913
    4742  15.136
    4743  15.276
    4744  15.131
    4745  14.809
    4746  14.527
    4747  14.476
    4748  17.170
    4749  17.168
    4750  16.859
    4751  18.264
    4752  17.378
    4753  18.252
    4754  18.462
    4755  18.295
    4756  17.772
    4757  18.667
    4758  18.770
    4759  17.248
    4760  18.097
    4761  18.070
    4762  18.036
    4763  18.270
    4764  17.894
    4765  18.395
    4766  17.934
    4767  18.082
    4768  18.091
    4769  17.758
    4770  14.955
    4771  15.634
    4772  16.412
    4773  14.876
    4774  15.925
    4775  14.957
    4776  15.876
    4777  14.495
    4778  14.844
    4779  13.227
    4780  15.505
    4781  15.120
    4782  15.815
    4783  13.615
    4784  15.607
    4785  15.324
    4786  15.684
    4787  17.774
    4788  16.094
    4789  16.227
    4790  17.011
    4791  15.684
    4792  16.078
    4793  16.790
    4794  16.119
    4795  15.924
    4796  15.930
    4797  16.029
    4798  16.880
    4799  15.691
    4800  16.610
    4801  18.131
    4802  18.356
    4803  17.175
    4804  16.294
    4805  17.806
    4806  17.991
    4807  16.653
    4808  15.523
    4809  16.183
    4810  16.475
    4811  16.372
    4812  16.521
    4813  16.725
    4814  16.595
    4815  16.849
    4816  14.726
    4817  17.353
    4818  16.691
    4819  16.931
    4820  16.511
    4821  15.222
    4822  14.415
    4823  16.991
    4824  15.706
    4825  15.315
    4826  15.566
    4827  15.837
    4828  15.499
    4829  16.197
    4830  14.501
    4831  15.777
    4832  15.121
    4833  16.084
    4834  16.127
    4835  16.724
    4836  16.671
    4837  16.801
    4838  15.647
    4839  16.063
    4840  16.050
    4841  17.003
    4842  15.767
    4843  15.912
    4844  15.946
    4845  15.966
    4846  16.437
    4847  15.039
    4848  16.232
    4849  15.745
    4850  16.856
    4851  15.623
    4852  15.245
    4853  15.811
    4854  16.481
    4855  16.415
    4856  15.693
    4857  15.052
    4858  15.045
    4859  15.513
    4860  14.524
    4861  16.127
    4862  16.333
    4863  16.334
    4864  15.616
    4865  15.950
    4866  14.889
    4867  15.742
    4868  16.236
    4869  14.045
    4870  13.540
    4871  10.906
    4872  11.540
    4873  11.968
    4874  12.391
    4875  12.668
    4876  12.204
    4877  12.415
    4878  13.126
    4879  12.173
    4880  12.037
    4881  12.164
    4882  12.778
    4883  12.793
    4884  13.476
    4885  12.650
    4886  14.779
    4887  14.836
    4888  11.759
    4889  16.270
    4890  12.854
    4891  13.464
    4892  11.310
    4893  14.179
    4894  14.352
    4895  16.119
    4896  16.575
    4897  13.098
    4898  12.016
    4899  15.177
    4900  16.063
    4901  13.419
    4902  13.249
    4903  15.868
    4904  14.841
    4905  14.300
    4906  12.607
    4907  14.433
    4908  16.523
    4909  14.270
    4910  14.794
    4911  14.355
    4912  14.450
    4913  16.146
    4914  14.423
    4915  14.432
    4916  15.440
    4917  14.661
    4918  15.202
    4919  16.516
    4920  15.167
    4921  13.786
    4922  16.777
    4923  16.552
    4924  16.187
    4925  17.046
    4926  14.595
    4927  14.069
    4928  15.205
    4929  15.191
    4930  15.273
    4931  15.328
    4932  14.652
    4933  14.502
    4934  15.765
    4935  15.090
    4936  15.640
    4937  16.306
    4938  16.874
    4939  16.096
    4940  15.705
    4941  14.408
    4942  16.178
    4943  16.673
    4944  16.590
    4945  15.938
    4946  15.249
    4947  15.929
    4948  16.678
    4949  15.995
    4950  16.241
    4951  16.921
    4952  15.133
    4953  15.550
    4954  14.010
    4955  15.802
    4956  15.159
    4957  15.837
    4958  15.772
    4959  15.391
    4960  15.590
    4961  15.863
    4962  17.265
    4963  15.819
    4964  16.899
    4965  16.071
    4966  14.185
    4967  15.356
    4968  15.692
    4969  16.112
    4970  15.820
    4971  16.412
    4972  15.008
    4973  15.645
    4974  15.169
    4975  16.348
    4976  16.613
    4977  15.610
    4978  15.294
    4979  13.285
    4980  16.994
    4981  16.131
    4982  14.489
    4983  15.529
    4984  15.866
    4985  17.009
    4986  16.616
    4987  15.118
    4988  16.561
    4989  15.934
    4990  15.367
    4991  14.607
    4992  15.508
    4993  16.247
    4994  11.330
    4995  16.271
    4996  11.768
    4997  12.917
    4998  14.613
    4999  13.482
    5000  12.703
    5001  16.046
    5002  17.128
    5003  14.008
    5004  14.745
    5005  14.652
    5006  15.092
    5007  14.841
    5008  15.949
    5009  16.696
    5010  17.511
    5011  16.902
    5012  15.496
    5013  15.626
    5014  16.052
    5015  15.896
    5016  16.040
    5017  14.949
    5018  15.607
    5019  16.855
    5020  15.848
    5021  17.065
    5022  15.830
    5023  16.042
    5024  15.552
    5025  15.942
    5026  17.405
    5027  15.403
    5028  15.614
    5029  15.963
    5030  16.239
    5031  16.693
    5032  17.065
    5033  15.852
    5034  16.920
    5035  17.252
    5036  16.245
    5037  14.581
    5038  13.845
    5039  13.812
    5040  14.337
    5041  12.722
    5042  16.169
    5043  14.963
    5044  13.916
    5045  15.084
    5046  13.374
    5047  16.328
    5048  15.559
    5049  14.602
    5050  14.193
    5051  14.702
    5052  13.246
    5053  12.452
    5054  15.270
    5055  12.787
    5056  11.863
    5057  12.998
    5058  12.884
    5059  16.477
    5060  14.604
    5061  14.702
    5062  14.478
    5063  14.648
    5064  15.669
    5065  16.032
    5066  13.853
    5067  14.334
    5068  13.035
    5069  13.410
    5070  14.165
    5071  13.432
    5072  11.372
    5073  13.832
    5074  13.806
    5075  15.655
    5076  15.824
    5077  16.206
    5078  14.301
    5079  11.204
    5080  12.351
    5081  14.247
    5082  13.945
    5083  14.515
    5084  15.235
    5085  16.607
    5086  16.246
    5087  15.945
    5088  16.937
    5089  16.324
    5090  15.734
    5091  14.388
    5092  14.351
    5093  15.245
    5094  14.708
    5095  14.942
    5096  15.629
    5097  15.788
    5098  15.188
    5099  15.341
    5100  13.704
    5101  14.861
    5102  14.607
    5103  14.961
    5104  15.210
    5105  14.808
    5106  14.995
    5107  15.422
    5108  15.569
    5109  13.806
    5110  15.842
    5111  15.772
    5112  15.982
    5113  15.384
    5114  15.734
    5115  14.675
    5116  14.317
    5117  15.123
    5118  16.141
    5119  15.207
    5120  15.616
    5121  16.570
    5122  15.244
    5123  16.392
    5124  16.053
    5125  16.510
    5126  16.407
    5127  15.513
    5128  15.855
    5129  15.610
    5130  15.116
    5131  15.142
    5132  15.660
    5133  14.695
    5134  14.456
    5135  16.575
    5136  16.065
    5137  15.321
    5138  14.747
    5139  16.055
    5140  16.230
    5141  16.519
    5142  17.237
    5143  16.299
    5144  15.627
    5145  15.418
    5146  16.238
    5147  15.223
    5148  16.054
    5149  16.457
    5150  15.405
    5151  15.829
    5152  14.824
    5153  16.957
    5154  16.070
    5155  14.489
    5156  15.397
    5157  16.296
    5158  16.950
    5159  16.410
    5160  16.271
    5161  15.941
    5162  16.396
    5163  16.986
    5164  16.258
    5165  15.942
    5166  15.454
    5167  16.431
    5168  14.757
    5169  16.578
    5170  15.124
    5171  15.883
    5172  15.208
    5173  16.726
    5174  14.932
    5175  17.046
    5176  14.877
    5177  14.597
    5178  15.934
    5179  15.137
    5180  15.053
    5181  14.792
    5182  15.710
    5183  16.423
    5184  15.905
    5185  16.451
    5186  17.130
    5187  16.916
    5188  15.459
    5189  15.178
    5190  16.043
    5191  16.280
    5192  16.565
    5193  14.947
    5194  14.997
    5195  14.490
    5196  14.421
    5197  16.997
    5198  14.328
    5199  14.688
    5200  14.988
    5201  15.472
    5202  15.186
    5203  15.663
    5204  15.748
    5205  15.791
    5206  14.895
    5207  14.550
    5208  16.152
    5209  16.369
    5210  15.800
    5211  16.687
    5212  15.724
    5213  16.625
    5214  16.485
    5215  16.373
    5216  15.832
    5217  16.788
    5218  16.857
    5219  16.658
    5220  17.168
    5221  16.297
    5222  16.602
    5223  16.193
    5224  14.944
    5225  16.295
    5226  16.698
    5227  16.480
    5228  16.322
    5229  16.022
    5230  16.603
    5231  16.676
    5232  16.451
    5233  16.291
    5234  17.101
    5235  16.341
    5236  16.749
    5237  14.605
    5238  15.140
    5239  15.192
    5240  15.704
    5241  14.389
    5242  14.589
    5243  14.926
    5244  15.072
    5245  15.649
    5246  15.167
    5247  14.084
    5248  15.872
    5249  15.085
    5250  16.696
    5251  13.257
    5252  14.115
    5253  15.374
    5254  15.857
    5255  16.068
    5256  14.133
    5257  15.872
    5258  13.953
    5259  16.193
    5260  14.626
    5261  16.308
    5262  16.289
    5263  15.870
    5264  15.094
    5265  15.455
    5266  14.866
    5267  16.134
    5268  15.412
    5269  15.939
    5270  15.674
    5271  15.270
    5272  15.794
    5273  14.555
    5274  14.385
    5275  15.184
    5276  14.541
    5277  14.941
    5278  14.709
    5279  15.642
    5280  15.446
    5281  15.328
    5282  16.030
    5283  14.653
    5284  15.112
    5285  16.115
    5286  16.756
    5287  16.104
    5288  15.631
    5289  15.822
    5290  15.830
    5291  16.186
    5292  15.033
    5293  14.150
    5294  14.713
    5295  16.329
    5296  15.268
    5297  14.061
    5298  12.966
    5299  12.139
    5300  11.799
    5301  13.724
    5302  14.308
    5303  15.499
    5304  15.285
    5305  15.974
    5306  14.830
    5307  16.059
    5308  15.335
    5309  14.403
    5310  14.920
    5311  13.191
    5312  13.783
    5313  14.773
    5314  15.676
    5315  14.095
    5316  16.306
    5317  15.405
    5318  14.698
    5319  15.842
    5320  16.134
    5321  15.937
    5322  14.210
    5323  14.372
    5324  14.228
    5325  16.453
    5326  15.479
    5327  15.664
    5328  16.041
    5329  15.713
    5330  15.157
    5331  16.349
    5332  15.587
    5333  16.117
    5334  15.576
    5335  15.648
    5336  16.233
    5337  15.903
    5338  16.096
    5339  16.767
    5340  15.466
    5341  16.195
    5342  14.119
    5343  15.223
    5344  16.006
    5345  14.911
    5346  14.913
    5347  15.942
    5348  15.876
    5349  14.823
    5350  14.995
    5351  14.943
    5352  15.435
    5353  14.905
    5354  15.583
    5355  14.404
    5356  14.298
    5357  15.734
    5358  15.181
    5359  16.044
    5360  15.480
    5361  14.005
    5362  15.248
    5363  15.854
    5364  15.016
    5365  14.476
    5366  15.295
    5367  14.674
    5368  15.012
    5369  13.995
    5370  15.057
    5371  15.175
    5372  14.646
    5373  15.057
    5374  15.384
    5375  14.960
    5376  15.025
    5377  15.499
    5378  15.857
    5379  14.785
    5380  14.372
    5381  14.899
    5382  14.568
    5383  16.033
    5384  15.376
    5385  14.850
    5386  14.211
    5387  14.720
    5388  16.860
    5389  15.792
    5390  16.136
    5391  17.078
    5392  16.308
    5393  17.089
    5394  16.016
    5395  15.286
    5396  15.800
    5397  15.202
    5398  15.545
    5399  15.239
    5400  15.983
    5401  15.116
    5402  14.839
    5403  13.976
    5404  11.755
    5405  13.861
    5406  12.368
    5407  10.348
    5408  12.373
    5409  10.359
    5410  10.375
    5411  11.036
    5412  10.199
    5413   9.912
    5414  11.806
    5415  11.567
    5416  11.843
    5417  11.021
    5418  11.115
