# Supplementary material for: Breakage of the oligomeric CaMKII hub by the regulatory segment of the kinase
Source: eLife. 2020 Sep 9;9:e57784. doi: 10.7554/eLife.57784 (PMC7538161; doi:10.7554/eLife.57784)
Supplement: Figure 5—source data 1. [file elife-57784-fig5-data1.zip › figure5_source_data/dodecamer_BL_side-chain_dist_E400-R296.dat]

       1  23.125
       2  23.495
       3  25.206
       4  24.091
       5  23.880
       6  25.123
       7  25.632
       8  26.052
       9  25.610
      10  24.950
      11  23.503
      12  23.899
      13  24.778
      14  25.014
      15  23.105
      16  27.292
      17  26.144
      18  26.078
      19  22.208
      20  22.145
      21  20.760
      22  21.789
      23  19.374
      24  19.810
      25  18.258
      26  18.249
      27  17.177
      28  17.109
      29  14.431
      30  14.585
      31  14.861
      32  13.411
      33  14.309
      34  14.397
      35  16.256
      36  15.454
      37  16.388
      38  16.235
      39  16.622
      40  15.555
      41  15.251
      42  15.829
      43  16.795
      44  14.158
      45  14.986
      46  15.092
      47  14.034
      48  15.443
      49  15.662
      50  17.844
      51  15.770
      52  16.036
      53  15.182
      54  17.140
      55  17.413
      56  18.274
      57  16.257
      58  17.100
      59  17.069
      60  16.927
      61  17.523
      62  16.498
      63  17.906
      64  18.033
      65  16.980
      66  17.129
      67  17.428
      68  17.597
      69  16.941
      70  15.319
      71  15.992
      72  16.753
      73  17.143
      74  16.270
      75  17.719
      76  16.476
      77  17.630
      78  16.581
      79  16.388
      80  17.429
      81  17.831
      82  16.523
      83  15.933
      84  17.951
      85  16.646
      86  16.995
      87  15.664
      88  16.208
      89  15.721
      90  16.398
      91  15.182
      92  16.103
      93  16.443
      94  15.088
      95  16.631
      96  16.377
      97  15.533
      98  15.709
      99  15.523
     100  15.307
     101  15.207
     102  15.041
     103  14.349
     104  14.717
     105  14.903
     106  15.107
     107  14.497
     108  15.694
     109  16.003
     110  14.118
     111  15.201
     112  16.064
     113  16.192
     114  15.180
     115  16.135
     116  17.193
     117  16.788
     118  13.232
     119  14.996
     120  14.197
     121  17.455
     122  16.852
     123  17.260
     124  15.520
     125  16.518
     126  17.934
     127  17.640
     128  16.423
     129  18.042
     130  16.597
     131  16.835
     132  17.303
     133  16.540
     134  19.326
     135  15.774
     136  16.343
     137  17.138
     138  17.869
     139  16.917
     140  17.088
     141  17.260
     142  18.075
     143  16.643
     144  17.843
     145  16.891
     146  17.697
     147  16.265
     148  17.761
     149  18.187
     150  17.222
     151  18.111
     152  17.848
     153  18.041
     154  15.683
     155  16.164
     156  16.689
     157  15.654
     158  16.090
     159  17.636
     160  18.275
     161  15.811
     162  14.986
     163  13.820
     164  15.230
     165  16.224
     166  14.184
     167  16.990
     168  16.713
     169  16.905
     170  16.701
     171  16.659
     172  16.041
     173  17.023
     174  15.956
     175  15.468
     176  14.640
     177  15.990
     178  16.836
     179  15.697
     180  17.030
     181  16.686
     182  15.179
     183  17.122
     184  16.039
     185  16.073
     186  16.997
     187  16.201
     188  16.417
     189  18.060
     190  17.500
     191  17.162
     192  18.107
     193  16.679
     194  16.942
     195  17.065
     196  17.927
     197  14.968
     198  16.624
     199  18.008
     200  16.423
     201  15.959
     202  15.333
     203  12.934
     204  18.414
     205  15.332
     206  17.882
     207  16.402
     208  17.693
     209  15.433
     210  16.290
     211  14.415
     212  16.153
     213  16.967
     214  16.251
     215  16.358
     216  16.484
     217  16.869
     218  16.552
     219  16.667
     220  16.906
     221  15.056
     222  17.457
     223  17.797
     224  17.089
     225  17.195
     226  16.026
     227  15.261
     228  16.773
     229  15.984
     230  15.758
     231  16.669
     232  16.852
     233  16.161
     234  15.323
     235  16.148
     236  16.850
     237  17.545
     238  15.721
     239  16.406
     240  15.700
     241  14.563
     242  15.937
     243  16.086
     244  16.139
     245  13.916
     246  16.137
     247  16.013
     248  15.692
     249  16.189
     250  17.237
     251  17.401
     252  16.641
     253  16.826
     254  15.788
     255  16.768
     256  16.652
     257  17.235
     258  16.952
     259  17.423
     260  16.478
     261  16.316
     262  16.409
     263  17.514
     264  16.175
     265  17.941
     266  16.039
     267  17.205
     268  14.461
     269  16.350
     270  16.417
     271  16.011
     272  16.525
     273  15.258
     274  15.555
     275  15.016
     276  15.939
     277  16.808
     278  15.982
     279  15.530
     280  15.802
     281  16.084
     282  15.719
     283  13.430
     284  15.357
     285  16.453
     286  16.321
     287  17.121
     288  14.464
     289  15.691
     290  16.785
     291  15.246
     292  15.250
     293  17.182
     294  14.733
     295  15.240
     296  15.974
     297  14.494
     298  15.088
     299  17.216
     300  17.016
     301  17.337
     302  15.963
     303  14.905
     304  15.783
     305  14.796
     306  14.660
     307  15.131
     308  14.093
     309  16.005
     310  15.561
     311  14.814
     312  15.412
     313  13.733
     314  14.797
     315  13.402
     316  15.674
     317  16.616
     318  16.190
     319  17.723
     320  18.034
     321  15.860
     322  16.817
     323  17.175
     324  16.294
     325  16.575
     326  15.758
     327  17.400
     328  17.154
     329  16.264
     330  17.404
     331  18.053
     332  16.347
     333  17.798
     334  15.970
     335  16.130
     336  16.892
     337  16.464
     338  17.119
     339  16.578
     340  16.356
     341  16.197
     342  16.147
     343  17.282
     344  17.035
     345  17.315
     346  16.912
     347  16.602
     348  16.669
     349  17.141
     350  16.247
     351  17.993
     352  16.611
     353  16.633
     354  17.139
     355  17.824
     356  16.595
     357  17.315
     358  16.344
     359  15.487
     360  15.606
     361  16.762
     362  16.530
     363  15.142
     364  17.076
     365  17.011
     366  17.117
     367  16.836
     368  16.622
     369  18.036
     370  17.177
     371  17.257
     372  17.109
     373  15.942
     374  16.242
     375  15.843
     376  17.262
     377  16.298
     378  17.132
     379  17.643
     380  16.020
     381  17.694
     382  17.971
     383  16.280
     384  17.163
     385  15.701
     386  17.050
     387  15.920
     388  16.839
     389  16.859
     390  17.260
     391  17.206
     392  16.596
     393  16.727
     394  17.526
     395  15.947
     396  15.178
     397  15.549
     398  15.039
     399  15.846
     400  15.691
     401  16.351
     402  16.514
     403  15.600
     404  16.249
     405  16.981
     406  17.002
     407  17.149
     408  16.462
     409  17.079
     410  15.685
     411  15.015
     412  13.949
     413  14.841
     414  14.915
     415  16.075
     416  14.055
     417  15.509
     418  14.514
     419  14.734
     420  14.757
     421  14.009
     422  15.572
     423  14.469
     424  15.057
     425  15.146
     426  15.182
     427  14.217
     428  13.941
     429  15.148
     430  17.128
     431  16.365
     432  18.045
     433  17.797
     434  17.152
     435  17.727
     436  17.557
     437  16.606
     438  16.605
     439  16.733
     440  14.816
     441  14.901
     442  15.854
     443  15.625
     444  15.506
     445  15.909
     446  16.024
     447  17.222
     448  14.175
     449  16.714
     450  17.549
     451  17.467
     452  14.967
     453  16.254
     454  16.644
     455  15.827
     456  17.232
     457  15.585
     458  16.257
     459  16.028
     460  16.156
     461  17.517
     462  15.463
     463  17.163
     464  16.233
     465  16.101
     466  15.407
     467  16.789
     468  15.622
     469  16.760
     470  16.963
     471  16.097
     472  16.377
     473  16.413
     474  16.469
     475  15.753
     476  15.093
     477  16.551
     478  14.763
     479  15.467
     480  16.187
     481  16.215
     482  16.445
     483  14.713
     484  15.126
     485  15.409
     486  17.095
     487  16.145
     488  17.707
     489  16.196
     490  17.145
     491  16.794
     492  16.289
     493  14.931
     494  15.041
     495  15.479
     496  15.597
     497  15.380
     498  16.094
     499  15.426
     500  15.864
     501  17.757
     502  15.586
     503  14.636
     504  15.412
     505  15.465
     506  15.244
     507  13.914
     508  15.363
     509  16.772
     510  17.469
     511  15.085
     512  15.401
     513  15.061
     514  14.476
     515  15.628
     516  13.469
     517  16.080
     518  15.659
     519  14.174
     520  16.003
     521  14.399
     522  14.117
     523  14.143
     524  12.882
     525  14.699
     526  15.042
     527  15.325
     528  11.696
     529   9.278
     530  10.207
     531  11.595
     532  11.145
     533  12.177
     534  12.544
     535  11.511
     536  11.705
     537  11.194
     538   9.226
     539   8.267
     540   8.781
     541   9.188
     542   9.123
     543   8.456
     544   9.029
     545   9.825
     546  10.162
     547   9.998
     548  10.239
     549   8.523
     550  10.916
     551  10.238
     552   9.484
     553  10.434
     554  10.376
     555  10.097
     556   9.291
     557   8.912
     558   8.460
     559  11.580
     560   9.461
     561   9.682
     562   9.795
     563   9.247
     564   9.453
     565   9.631
     566   9.009
     567   9.022
     568  10.286
     569   7.796
     570   8.728
     571   7.706
     572   7.446
     573   9.514
     574  10.199
     575   9.512
     576   9.573
     577  10.344
     578  10.650
     579  10.307
     580   9.470
     581   9.545
     582  10.003
     583   9.189
     584   8.333
     585   9.108
     586   9.313
     587   9.332
     588   8.764
     589   9.561
     590   9.373
     591   9.185
     592   9.585
     593  11.014
     594   9.423
     595  10.811
     596   9.080
     597   9.562
     598   9.570
     599  10.502
     600   9.592
     601   9.357
     602  10.258
     603   9.186
     604   9.382
     605  10.810
     606  12.973
     607  12.824
     608  13.138
     609  12.365
     610  11.866
     611  12.965
     612  12.558
     613  13.261
     614  13.120
     615  12.335
     616  13.333
     617  13.479
     618  13.537
     619  12.144
     620  13.949
     621  14.560
     622  15.703
     623  15.449
     624  13.651
     625  15.433
     626  14.082
     627  14.802
     628  14.779
     629  14.854
     630  13.631
     631  13.006
     632  13.297
     633  14.950
     634  14.354
     635  15.139
     636  13.783
     637  14.158
     638  14.211
     639  13.251
     640  13.976
     641  14.675
     642  13.424
     643  13.143
     644  15.488
     645  13.781
     646  14.475
     647  13.976
     648  14.601
     649  13.442
     650  13.804
     651  14.779
     652  15.209
     653  14.748
     654  14.694
     655  16.453
     656  16.957
     657  15.114
     658  16.291
     659  18.134
     660  17.699
     661  16.606
     662  18.574
     663  16.583
     664  14.493
     665  18.080
     666  18.178
     667  16.934
     668  14.755
     669  14.345
     670  14.991
     671  14.168
     672  14.914
     673  16.061
     674  14.938
     675  15.844
     676  14.440
     677  15.369
     678  14.836
     679  14.298
     680  14.134
     681  12.253
     682  14.218
     683  14.400
     684  17.018
     685  18.268
     686  18.806
     687  20.202
     688  17.194
     689  18.852
     690  17.284
     691  18.744
     692  17.516
     693  10.622
     694  14.879
     695  14.218
     696  15.469
     697  12.461
     698  19.160
     699  19.773
     700  17.792
     701  18.950
     702  22.233
     703  16.899
     704  18.508
     705  17.980
     706  19.059
     707  17.256
     708  16.698
     709  20.157
     710  15.589
     711  14.220
     712   3.848
     713   3.931
     714   3.859
     715   4.003
     716   3.897
     717   6.568
     718  10.889
     719  13.720
     720  15.019
     721  13.618
     722  14.149
     723  12.850
     724   5.962
     725  12.112
     726  13.196
     727  12.702
     728  16.287
     729  15.451
     730  15.540
     731  14.470
     732  11.793
     733  15.718
     734  15.876
     735  15.052
     736  15.958
     737  15.441
     738  16.018
     739  15.793
     740  16.547
     741  15.328
     742  15.475
     743  14.762
     744  14.803
     745  15.392
     746  15.597
     747  14.057
     748  14.472
     749  14.768
     750  15.084
     751  15.446
     752  15.704
     753  17.622
     754  17.061
     755  12.574
     756  14.097
     757  10.797
     758  14.957
     759  14.286
     760  15.333
     761  13.654
     762  13.584
     763  14.970
     764  14.664
     765  11.391
     766  13.025
     767  12.977
     768  13.974
     769  13.470
     770  13.010
     771  12.612
     772  13.754
     773  13.721
     774  11.738
     775  12.923
     776  12.864
     777  13.441
     778  13.298
     779  13.727
     780  14.663
     781  13.296
     782  12.577
     783  11.737
     784  11.920
     785  15.390
     786  15.632
     787  15.339
     788  14.204
     789  15.634
     790  16.117
     791  15.595
     792  15.333
     793  15.126
     794  16.315
     795  13.616
     796  15.270
     797  14.839
     798  13.744
     799  14.591
     800  15.572
     801  12.119
     802  12.981
     803  13.442
     804  13.362
     805  13.591
     806  13.807
     807  12.707
     808  12.762
     809  13.247
     810  12.966
     811  13.277
     812  13.680
     813  14.761
     814  14.113
     815  13.360
     816  13.333
     817  13.057
     818  13.512
     819  13.292
     820  11.617
     821  13.490
     822  12.648
     823  13.377
     824  12.592
     825  13.359
     826  12.671
     827  12.380
     828  11.718
     829  13.779
     830  12.401
     831  12.550
     832  12.610
     833  15.961
     834  16.950
     835  16.508
     836  15.920
     837  17.714
     838  16.499
     839  16.178
     840  14.962
     841  15.902
     842  15.362
     843  14.043
     844  15.150
     845  14.527
     846  15.088
     847  14.034
     848  14.102
     849  15.635
     850  14.982
     851  14.973
     852  15.655
     853  15.544
     854  13.028
     855  12.351
     856  14.111
     857  13.465
     858  13.378
     859  13.731
     860  14.178
     861  13.013
     862  14.157
     863  13.405
     864  13.774
     865  13.631
     866  17.054
     867  17.799
     868  16.921
     869  17.012
     870  17.500
     871  17.552
     872  17.217
     873  18.595
     874  16.771
     875  16.941
     876  16.196
     877  14.975
     878  15.681
     879  15.538
     880  14.658
     881  14.011
     882  15.275
     883  15.219
     884  16.309
     885  16.737
     886  16.298
     887  16.573
     888  17.372
     889  16.455
     890  17.350
     891  17.090
     892  16.286
     893  16.737
     894  16.029
     895  17.277
     896  16.614
     897  17.216
     898  17.088
     899  14.263
     900  16.698
     901  14.709
     902  14.957
     903  16.518
     904  15.351
     905  17.785
     906  16.852
     907  17.181
     908  16.990
     909  17.378
     910  16.578
     911  15.947
     912  16.044
     913  15.499
     914  15.807
     915  14.798
     916  14.862
     917  14.890
     918  15.377
     919  16.119
     920  19.965
     921  15.523
     922  16.219
     923  16.765
     924  16.254
     925  15.483
     926  13.220
     927  13.192
     928  12.815
     929  13.328
     930  11.716
     931  13.422
     932  15.123
     933  13.399
     934  12.932
     935  12.826
     936  10.639
     937  13.082
     938  12.306
     939  12.407
     940  10.038
     941  12.197
     942  13.018
     943  12.346
     944  13.699
     945  12.721
     946  11.930
     947  13.352
     948  13.030
     949  16.003
     950  16.456
     951  16.563
     952  16.808
     953  17.227
     954  16.162
     955  15.042
     956  16.877
     957  14.941
     958  16.955
     959  14.722
     960  16.438
     961  16.364
     962  16.379
     963  15.919
     964  15.236
     965  14.636
     966  15.347
     967  17.904
     968  17.288
     969  16.120
     970  15.267
     971  15.146
     972  14.504
     973  12.641
     974  14.871
     975  15.186
     976  14.433
     977  13.941
     978  14.319
     979  15.553
     980  14.784
     981  14.604
     982  15.369
     983  14.348
     984  15.158
     985  16.004
     986  18.279
     987  16.166
     988  17.440
     989  15.716
     990  15.049
     991  14.941
     992  16.117
     993  14.069
     994  14.667
     995  15.557
     996  14.281
     997  14.803
     998  14.999
     999  17.181
    1000  15.717
    1001  15.878
    1002  14.697
    1003  14.528
    1004  15.060
    1005  14.939
    1006  14.793
    1007  14.127
    1008  15.775
    1009  14.007
    1010  15.765
    1011  13.671
    1012  13.932
    1013  14.082
    1014  14.722
    1015  14.455
    1016  15.056
    1017  12.520
    1018  13.485
    1019  13.650
    1020  15.198
    1021  14.935
    1022  15.129
    1023  14.480
    1024  14.136
    1025  13.947
    1026  12.431
    1027  15.333
    1028  13.632
    1029  14.800
    1030  14.304
    1031  16.584
    1032  14.243
    1033  15.089
    1034  14.474
    1035  15.267
    1036  15.237
    1037  14.432
    1038  15.134
    1039  14.303
    1040  14.343
    1041  13.552
    1042  14.309
    1043  13.812
    1044  14.194
    1045  14.727
    1046  14.908
    1047  15.245
    1048  14.824
    1049  14.466
    1050  14.726
    1051  14.263
    1052  14.375
    1053  14.731
    1054  14.471
    1055  14.567
    1056  14.308
    1057  15.047
    1058  14.205
    1059  14.706
    1060  13.224
    1061  14.023
    1062  14.877
    1063  14.165
    1064  15.541
    1065  14.732
    1066  14.238
    1067  14.390
    1068  14.692
    1069  13.378
    1070  15.042
    1071  14.586
    1072  14.511
    1073  13.938
    1074  14.072
    1075  15.322
    1076  12.676
    1077  13.035
    1078  15.264
    1079  15.286
    1080  14.348
    1081  15.133
    1082  14.974
    1083  15.322
    1084  14.699
    1085  14.144
    1086  14.317
    1087  15.028
    1088  13.960
    1089  13.465
    1090  14.473
    1091  14.925
    1092  13.967
    1093  14.591
    1094  13.687
    1095  14.287
    1096  13.946
    1097  15.388
    1098  12.851
    1099  14.616
    1100  14.377
    1101  14.349
    1102  13.767
    1103  14.986
    1104  15.668
    1105  15.747
    1106  15.452
    1107  14.429
    1108  15.101
    1109  13.758
    1110  14.162
    1111  13.278
    1112  14.952
    1113  15.331
    1114  14.216
    1115  15.057
    1116  13.892
    1117  13.392
    1118  14.700
    1119  14.574
    1120  13.625
    1121  13.615
    1122  14.086
    1123  13.885
    1124  14.200
    1125  14.064
    1126  13.455
    1127  14.106
    1128  14.235
    1129  12.950
    1130  12.928
    1131  12.886
    1132  13.413
    1133  14.142
    1134  13.330
    1135  15.007
    1136  14.067
    1137  14.209
    1138  14.749
    1139  14.012
    1140  11.312
    1141  13.737
    1142  13.978
    1143  14.575
    1144  13.990
    1145  13.115
    1146  13.486
    1147  13.018
    1148  14.011
    1149  13.279
    1150  14.405
    1151  13.991
    1152  13.932
    1153  13.439
    1154  14.140
    1155  13.938
    1156  14.119
    1157  13.920
    1158  14.118
    1159  12.758
    1160  13.571
    1161  14.154
    1162  14.169
    1163  13.798
    1164  13.797
    1165  13.362
    1166  14.881
    1167  14.132
    1168  14.739
    1169  14.841
    1170  13.788
    1171  14.621
    1172  14.651
    1173  14.415
    1174  14.291
    1175  14.224
    1176  14.754
    1177  14.669
    1178  14.858
    1179  14.918
    1180  14.362
    1181  14.328
    1182  14.423
    1183  14.254
    1184  14.129
    1185  14.875
    1186  14.641
    1187  15.457
    1188  14.705
    1189  14.090
    1190  15.187
    1191  13.934
    1192  13.750
    1193  13.789
    1194  14.549
    1195  14.592
    1196  15.361
    1197  14.295
    1198  15.242
    1199  15.592
    1200  14.451
    1201  14.496
    1202  14.797
    1203  14.999
    1204  14.557
    1205  14.295
    1206  13.351
    1207  12.643
    1208  14.924
    1209  14.217
    1210  15.773
    1211  14.088
    1212  14.214
    1213  12.942
    1214  15.423
    1215  14.900
    1216  13.888
    1217  15.418
    1218  14.670
    1219  15.128
    1220  13.868
    1221  14.196
    1222  15.451
    1223  15.065
    1224  12.642
    1225  15.168
    1226  15.046
    1227  15.778
    1228  15.330
    1229  16.787
    1230  16.833
    1231  15.426
    1232  15.277
    1233  15.241
    1234  14.598
    1235  14.569
    1236  14.675
    1237  15.006
    1238  15.275
    1239  15.274
    1240  15.331
    1241  14.978
    1242  15.255
    1243  14.201
    1244  15.315
    1245  13.880
    1246  14.880
    1247  13.816
    1248  14.186
    1249  13.118
    1250  14.668
    1251  14.977
    1252  15.049
    1253  14.470
    1254  14.373
    1255  16.005
    1256  16.654
    1257  15.489
    1258  14.970
    1259  16.095
    1260  15.543
    1261  14.997
    1262  15.128
    1263  15.276
    1264  15.895
    1265  16.324
    1266  16.800
    1267  15.520
    1268  16.369
    1269  16.392
    1270  15.151
    1271  13.482
    1272  15.349
    1273  14.901
    1274  14.358
    1275  15.440
    1276  15.470
    1277  14.162
    1278  16.804
    1279  15.875
    1280  16.356
    1281  15.946
    1282  15.677
    1283  15.828
    1284  16.235
    1285  15.270
    1286  14.527
    1287  15.001
    1288  14.458
    1289  14.720
    1290  15.684
    1291  15.283
    1292  13.547
    1293  15.888
    1294  14.860
    1295  14.419
    1296  14.930
    1297  13.056
    1298  15.621
    1299  14.847
    1300  14.606
    1301  16.049
    1302  14.643
    1303  15.515
    1304  15.554
    1305  14.458
    1306  14.964
    1307  14.656
    1308  15.546
    1309  13.786
    1310  12.259
    1311  15.432
    1312  14.747
    1313  15.215
    1314  14.980
    1315  15.489
    1316  14.797
    1317  14.739
    1318  14.898
    1319  13.289
    1320  14.643
    1321  15.910
    1322  15.313
    1323  14.040
    1324  15.723
    1325  15.464
    1326  14.431
    1327  15.521
    1328  15.410
    1329  14.748
    1330  14.281
    1331  14.199
    1332  14.008
    1333  14.062
    1334  14.433
    1335  14.296
    1336  14.118
    1337  14.178
    1338  15.358
    1339  14.390
    1340  15.039
    1341  14.014
    1342  14.734
    1343  14.154
    1344  13.742
    1345  14.335
    1346  13.307
    1347  14.098
    1348  14.689
    1349  13.503
    1350  14.081
    1351  13.524
    1352  14.011
    1353  14.673
    1354  14.942
    1355  15.587
    1356  14.922
    1357  15.200
    1358  15.556
    1359  15.124
    1360  15.693
    1361  14.830
    1362  13.377
    1363  14.391
    1364  15.615
    1365  14.177
    1366  13.352
    1367  13.620
    1368  12.883
    1369  14.415
    1370  13.076
    1371  15.549
    1372  15.216
    1373  12.060
    1374  13.585
    1375  14.101
    1376  13.466
    1377  14.259
    1378  13.818
    1379  13.243
    1380  13.825
    1381  12.235
    1382  14.807
    1383  14.817
    1384  14.975
    1385  14.562
    1386  13.347
    1387  14.694
    1388  14.413
    1389  14.621
    1390  15.235
    1391  14.580
    1392  14.439
    1393  15.395
    1394  14.372
    1395  14.588
    1396  13.778
    1397  14.563
    1398  14.003
    1399  13.447
    1400  14.440
    1401  13.526
    1402  15.602
    1403  14.996
    1404  14.273
    1405  14.955
    1406  13.821
    1407  14.055
    1408  15.071
    1409  14.368
    1410  15.748
    1411  15.042
    1412  14.561
    1413  14.227
    1414  12.206
    1415  14.909
    1416  13.976
    1417  14.721
    1418  14.803
    1419  14.375
    1420  13.494
    1421  13.485
    1422  13.088
    1423  15.240
    1424  14.655
    1425  15.605
    1426  15.380
    1427  14.308
    1428  15.194
    1429  14.425
    1430  14.753
    1431  14.585
    1432  14.766
    1433  14.951
    1434  14.832
    1435  15.117
    1436  15.600
    1437  14.970
    1438  15.208
    1439  15.086
    1440  13.288
    1441  16.137
    1442  15.915
    1443  16.369
    1444  15.664
    1445  16.206
    1446  14.811
    1447  14.755
    1448  15.984
    1449  14.125
    1450  15.212
    1451  15.311
    1452  14.979
    1453  14.658
    1454  14.625
    1455  15.495
    1456  15.048
    1457  15.743
    1458  15.196
    1459  14.990
    1460  16.547
    1461  16.207
    1462  15.644
    1463  15.367
    1464  15.240
    1465  15.287
    1466  16.175
    1467  17.678
    1468  16.244
    1469  15.941
    1470  14.160
    1471  15.502
    1472  16.271
    1473  16.529
    1474  16.259
    1475  15.338
    1476  15.545
    1477  15.854
    1478  14.936
    1479  16.081
    1480  15.675
    1481  15.412
    1482  13.760
    1483  14.493
    1484  14.013
    1485  13.842
    1486  14.685
    1487  14.188
    1488  15.919
    1489  16.258
    1490  16.258
    1491  16.138
    1492  15.300
    1493  14.367
    1494  15.221
    1495  15.741
    1496  14.574
    1497  15.528
    1498  15.129
    1499  14.387
    1500  15.531
    1501  14.000
    1502  15.309
    1503  16.023
    1504  15.852
    1505  15.399
    1506  16.753
    1507  16.212
    1508  15.716
    1509  15.900
    1510  14.635
    1511  15.081
    1512  15.590
    1513  15.082
    1514  15.525
    1515  15.690
    1516  14.791
    1517  15.717
    1518  15.580
    1519  15.292
    1520  15.402
    1521  15.031
    1522  15.174
    1523  15.103
    1524  16.213
    1525  14.410
    1526  14.805
    1527  15.078
    1528  15.079
    1529  13.147
    1530  14.664
    1531  15.369
    1532  13.804
    1533  14.972
    1534  14.694
    1535  14.403
    1536  15.523
    1537  15.361
    1538  14.971
    1539  15.380
    1540  14.988
    1541  14.593
    1542  14.866
    1543  14.271
    1544  14.235
    1545  14.817
    1546  15.369
    1547  14.995
    1548  15.269
    1549  16.103
    1550  14.853
    1551  15.289
    1552  15.731
    1553  15.009
    1554  13.926
    1555  14.475
    1556  15.741
    1557  13.979
    1558  14.709
    1559  15.484
    1560  15.146
    1561  14.844
    1562  14.220
    1563  15.060
    1564  14.929
    1565  15.204
    1566  15.108
    1567  15.840
    1568  15.517
    1569  13.963
    1570  15.132
    1571  15.494
    1572  15.772
    1573  16.151
    1574  15.444
    1575  16.192
    1576  15.101
    1577  15.706
    1578  17.040
    1579  15.079
    1580  15.600
    1581  15.223
    1582  14.907
    1583  15.018
    1584  14.144
    1585  13.712
    1586  15.070
    1587  15.156
    1588  14.722
    1589  14.984
    1590  14.251
    1591  13.822
    1592  13.948
    1593  15.429
    1594  14.060
    1595  14.720
    1596  14.582
    1597  15.855
    1598  15.051
    1599  15.325
    1600  16.055
    1601  15.847
    1602  13.822
    1603  15.136
    1604  16.610
    1605  14.735
    1606  16.652
    1607  13.365
    1608  14.553
    1609  15.119
    1610  16.126
    1611  16.219
    1612  16.191
    1613  15.655
    1614  13.013
    1615  13.858
    1616  14.951
    1617  15.795
    1618  15.077
    1619  15.235
    1620  14.553
    1621  15.165
    1622  15.030
    1623  14.338
    1624  15.604
    1625  16.136
    1626  15.343
    1627  15.237
    1628  14.577
    1629  16.198
    1630  15.344
    1631  14.631
    1632  15.226
    1633  14.397
    1634  15.126
    1635  14.199
    1636  16.501
    1637  16.851
    1638  16.224
    1639  15.795
    1640  15.888
    1641  17.495
    1642  17.045
    1643  15.953
    1644  16.728
    1645  17.176
    1646  19.118
    1647  17.153
    1648  17.055
    1649  17.203
    1650  17.152
    1651  17.800
    1652  17.044
    1653  17.968
    1654  17.766
    1655  18.827
    1656  17.588
    1657  14.925
    1658  17.766
    1659  15.542
    1660  15.581
    1661  15.938
    1662  15.567
    1663  14.796
    1664  15.433
    1665  16.105
    1666  16.195
    1667  16.485
    1668  18.029
    1669  17.098
    1670  15.854
    1671  17.504
    1672  17.612
    1673  17.789
    1674  17.112
    1675  16.577
    1676  16.589
    1677  15.880
    1678  17.653
    1679  16.772
    1680  16.926
    1681  17.018
    1682  16.843
    1683  17.695
    1684  19.576
    1685  18.102
    1686  17.644
    1687  19.026
    1688  17.776
    1689  18.484
    1690  17.798
    1691  17.394
    1692  17.017
    1693  16.005
    1694  17.170
    1695  16.172
    1696  16.745
    1697  17.394
    1698  17.272
    1699  16.793
    1700  17.181
    1701  17.223
    1702  16.179
    1703  17.290
    1704  17.835
    1705  17.577
    1706  16.516
    1707  16.316
    1708  17.160
    1709  18.009
    1710  16.969
    1711  17.312
    1712  17.657
    1713  16.442
    1714  17.435
    1715  16.589
    1716  16.306
    1717  17.853
    1718  17.555
    1719  17.406
    1720  17.559
    1721  16.886
    1722  15.223
    1723  15.812
    1724  15.414
    1725  14.770
    1726  14.902
    1727  14.663
    1728  15.742
    1729  17.456
    1730  17.936
    1731  17.379
    1732  16.890
    1733  18.849
    1734  18.606
    1735  18.987
    1736  19.110
    1737  18.813
    1738  20.113
    1739  18.119
    1740  18.018
    1741  17.169
    1742  17.050
    1743  15.152
    1744  16.655
    1745  17.372
    1746  17.561
    1747  17.114
    1748  15.908
    1749  16.950
    1750  16.477
    1751  16.348
    1752  15.864
    1753  18.740
    1754  15.835
    1755  16.421
    1756  16.765
    1757  15.279
    1758  17.115
    1759  15.767
    1760  16.487
    1761  15.931
    1762  15.173
    1763  16.806
    1764  15.546
    1765  17.134
    1766  15.477
    1767  15.153
    1768  17.639
    1769  13.405
    1770  15.959
    1771  16.451
    1772  16.420
    1773  15.128
    1774  16.772
    1775  15.856
    1776  14.918
    1777  14.354
    1778  15.213
    1779  15.559
    1780  14.642
    1781  14.787
    1782  14.546
    1783  16.764
    1784  14.972
    1785  15.639
    1786  14.172
    1787  14.706
    1788  13.726
    1789  14.380
    1790  15.870
    1791  16.246
    1792  15.654
    1793  14.158
    1794  14.339
    1795  15.030
    1796  15.742
    1797  15.068
    1798  15.398
    1799  15.114
    1800  16.073
    1801  14.459
    1802  14.230
    1803  15.966
    1804  14.856
    1805  15.304
    1806  14.361
    1807  16.234
    1808  15.049
    1809  15.364
    1810  14.811
    1811  15.047
    1812  15.366
    1813  15.367
    1814  16.221
    1815  15.900
    1816  15.666
    1817  14.524
    1818  14.392
    1819  14.700
    1820  14.309
    1821  15.979
    1822  14.434
    1823  14.294
    1824  15.680
    1825  15.345
    1826  16.206
    1827  14.787
    1828  14.320
    1829  15.362
    1830  15.956
    1831  15.487
    1832  15.457
    1833  15.954
    1834  15.976
    1835  15.940
    1836  15.622
    1837  15.333
    1838  16.486
    1839  16.099
    1840  15.638
    1841  16.516
    1842  14.595
    1843  14.136
    1844  13.688
    1845  15.114
    1846  15.789
    1847  15.383
    1848  15.241
    1849  15.524
    1850  14.766
    1851  16.323
    1852  14.906
    1853  15.156
    1854  15.065
    1855  15.348
    1856  15.457
    1857  15.222
    1858  15.059
    1859  16.890
    1860  15.924
    1861  15.215
    1862  15.951
    1863  14.777
    1864  15.203
    1865  16.040
    1866  15.802
    1867  14.228
    1868  15.907
    1869  14.641
    1870  15.872
    1871  15.285
    1872  16.235
    1873  16.811
    1874  16.026
    1875  15.453
    1876  15.472
    1877  15.357
    1878  16.491
    1879  13.457
    1880  16.138
    1881  14.571
    1882  14.183
    1883  14.914
    1884  15.072
    1885  14.609
    1886  14.158
    1887  13.716
    1888  14.748
    1889  14.907
    1890  14.851
    1891  13.457
    1892  14.322
    1893  14.597
    1894  14.681
    1895  16.271
    1896  15.477
    1897  14.708
    1898  14.633
    1899  16.344
    1900  16.820
    1901  15.868
    1902  16.621
    1903  15.812
    1904  15.970
    1905  16.104
    1906  16.385
    1907  15.175
    1908  15.959
    1909  14.538
    1910  16.471
    1911  16.054
    1912  14.567
    1913  16.468
    1914  16.725
    1915  17.484
    1916  17.223
    1917  17.275
    1918  17.348
    1919  17.281
    1920  17.474
    1921  16.222
    1922  17.253
    1923  15.976
    1924  16.586
    1925  15.400
    1926  15.131
    1927  15.503
    1928  17.370
    1929  15.265
    1930  16.052
    1931  15.442
    1932  16.330
    1933  16.360
    1934  16.197
    1935  15.883
    1936  17.182
    1937  15.851
    1938  15.319
    1939  16.031
    1940  15.590
    1941  15.302
    1942  15.738
    1943  14.359
    1944  16.154
    1945  16.196
    1946  14.362
    1947  15.051
    1948  15.601
    1949  15.885
    1950  16.616
    1951  17.151
    1952  18.012
    1953  15.977
    1954  15.997
    1955  15.628
    1956  16.101
    1957  16.275
    1958  16.377
    1959  15.394
    1960  14.487
    1961  16.418
    1962  16.209
    1963  16.162
    1964  16.231
    1965  16.004
    1966  16.137
    1967  16.164
    1968  16.883
    1969  16.452
    1970  15.796
    1971  16.075
    1972  16.250
    1973  15.881
    1974  16.491
    1975  18.421
    1976  16.634
    1977  16.227
    1978  15.745
    1979  15.649
    1980  15.620
    1981  14.659
    1982  15.608
    1983  15.268
    1984  15.719
    1985  15.022
    1986  14.844
    1987  15.702
    1988  16.090
    1989  15.448
    1990  15.966
    1991  16.102
    1992  15.961
    1993  16.210
    1994  17.110
    1995  15.907
    1996  15.342
    1997  15.643
    1998  15.084
    1999  14.984
    2000  16.092
    2001  14.393
    2002  16.038
    2003  15.262
    2004  15.218
    2005  15.969
    2006  15.483
    2007  15.513
    2008  16.142
    2009  14.765
    2010  16.128
    2011  15.153
    2012  17.056
    2013  15.498
    2014  15.249
    2015  14.904
    2016  14.634
    2017  14.552
    2018  15.528
    2019  15.674
    2020  15.696
    2021  16.415
    2022  15.448
    2023  15.964
    2024  16.807
    2025  17.121
    2026  16.788
    2027  16.854
    2028  16.816
    2029  15.964
    2030  16.830
    2031  17.055
    2032  16.198
    2033  15.796
    2034  14.527
    2035  14.574
    2036  14.642
    2037  14.658
    2038  14.651
    2039  15.617
    2040  15.808
    2041  16.853
    2042  19.100
    2043  13.037
    2044  15.235
    2045  14.748
    2046  14.719
    2047  14.099
    2048  17.824
    2049  15.337
    2050  14.021
    2051  15.727
    2052  14.787
    2053  13.700
    2054  13.585
    2055  14.594
    2056  16.524
    2057  13.126
    2058  14.485
    2059  14.728
    2060  14.762
    2061  13.632
    2062  13.668
    2063  14.380
    2064  13.876
    2065  15.124
    2066  16.108
    2067  12.895
    2068  13.441
    2069  13.592
    2070  13.578
    2071  13.511
    2072  12.894
    2073  13.612
    2074  13.647
    2075  12.679
    2076  13.942
    2077  14.150
    2078  12.679
    2079  13.957
    2080  17.446
    2081  13.702
    2082  13.430
    2083  13.040
    2084  14.198
    2085  13.886
    2086  13.940
    2087  14.794
    2088  15.323
    2089  13.849
    2090  14.252
    2091  14.110
    2092  13.913
    2093  13.144
    2094  13.376
    2095  16.944
    2096  13.979
    2097  14.695
    2098  13.790
    2099  15.640
    2100  15.179
    2101  14.177
    2102  14.762
    2103  14.052
    2104  15.547
    2105  15.495
    2106  15.857
    2107  16.734
    2108  15.342
    2109  15.799
    2110  15.426
    2111  17.157
    2112  17.551
    2113  20.599
    2114  19.090
    2115  16.131
    2116  16.305
    2117  14.135
    2118  14.534
    2119  16.355
    2120  13.992
    2121  15.265
    2122  13.842
    2123  14.613
    2124  17.782
    2125  14.676
    2126  16.097
    2127  16.767
    2128  12.912
    2129  14.735
    2130  13.913
    2131  16.929
    2132  17.415
    2133  19.521
    2134  17.274
    2135  18.363
    2136  15.803
    2137  18.070
    2138  16.294
    2139  15.195
    2140  19.515
    2141  17.242
    2142  16.248
    2143  16.772
    2144  19.106
    2145  20.455
    2146  20.219
    2147  20.826
    2148  19.871
    2149  18.131
    2150  17.901
    2151  19.684
    2152  15.321
    2153  17.954
    2154  16.405
    2155  17.586
    2156  16.641
    2157  16.593
    2158  16.095
    2159  14.992
    2160  17.126
    2161  17.334
    2162  18.962
    2163  18.339
    2164  19.244
    2165  17.465
    2166  17.330
    2167  17.385
    2168  18.532
    2169  17.474
    2170  18.675
    2171  16.661
    2172  17.609
    2173  17.532
    2174  17.660
    2175  17.934
    2176  18.183
    2177  17.145
    2178  16.893
    2179  17.695
    2180  17.330
    2181  18.193
    2182  17.474
    2183  19.345
    2184  17.138
    2185  18.026
    2186  17.856
    2187  17.582
    2188  18.366
    2189  17.380
    2190  17.809
    2191  19.080
    2192  17.340
    2193  19.249
    2194  18.387
    2195  20.419
    2196  17.274
    2197  16.780
    2198  15.893
    2199  17.246
    2200  17.795
    2201  16.702
    2202  16.937
    2203  18.085
    2204  16.478
    2205  16.363
    2206  16.412
    2207  17.646
    2208  13.746
    2209  16.140
    2210  16.766
    2211  16.082
    2212  17.074
    2213  16.459
    2214  16.425
    2215  16.118
    2216  16.332
    2217  16.222
    2218  16.993
    2219  16.858
    2220  15.666
    2221  17.786
    2222  17.191
    2223  17.618
    2224  16.659
    2225  16.104
    2226  16.736
    2227  17.071
    2228  17.068
    2229  17.058
    2230  18.983
    2231  16.027
    2232  15.952
    2233  15.658
    2234  16.747
    2235  16.362
    2236  15.941
    2237  17.266
    2238  16.563
    2239  16.327
    2240  18.058
    2241  17.723
    2242  17.446
    2243  17.714
    2244  15.883
    2245  17.355
    2246  14.827
    2247  15.376
    2248  14.264
    2249  14.545
    2250  15.653
    2251  14.545
    2252  14.053
    2253  15.216
    2254  13.834
    2255  15.627
    2256  12.451
    2257  15.749
    2258  11.779
    2259  12.326
    2260  12.913
    2261  14.183
    2262  13.203
    2263  10.675
    2264  10.361
    2265  13.592
    2266  12.614
    2267  10.455
    2268  15.866
    2269  14.320
    2270  13.718
    2271  13.792
    2272  14.148
    2273  13.973
    2274  14.546
    2275  13.095
    2276  15.353
    2277  16.253
    2278  15.857
    2279  15.366
    2280  15.645
    2281  11.663
    2282  14.273
    2283  15.447
    2284  13.722
    2285  11.611
    2286  12.498
    2287  12.478
    2288  13.518
    2289  13.696
    2290  13.126
    2291  13.342
    2292  12.925
    2293  15.107
    2294  13.591
    2295  12.603
    2296  12.959
    2297  15.166
    2298  12.701
    2299  13.721
    2300  12.065
    2301  14.112
    2302  13.914
    2303  14.291
    2304  14.498
    2305  13.695
    2306  13.727
    2307  12.589
    2308  15.554
    2309  14.405
    2310  14.558
    2311  13.143
    2312  14.591
    2313  14.753
    2314  14.459
    2315  15.345
    2316  14.597
    2317  15.532
    2318  14.348
    2319  15.134
    2320  15.254
    2321  17.193
    2322  14.496
    2323  14.044
    2324  16.582
    2325  16.389
    2326  15.363
    2327  13.657
    2328  16.711
    2329  15.521
    2330  14.258
    2331  15.626
    2332  15.703
    2333  14.570
    2334  14.886
    2335  15.427
    2336  14.527
    2337  15.246
    2338  14.811
    2339  14.493
    2340  15.399
    2341  14.622
    2342  15.200
    2343  15.404
    2344  15.719
    2345  14.843
    2346  14.643
    2347  14.150
    2348  13.961
    2349  15.864
    2350  14.406
    2351  13.502
    2352  13.528
    2353  14.284
    2354  12.970
    2355  15.636
    2356  14.619
    2357  12.567
    2358  13.584
    2359  13.502
    2360  14.515
    2361  14.753
    2362  15.167
    2363  14.721
    2364  14.648
    2365  16.661
    2366  14.647
    2367  14.854
    2368  14.152
    2369  13.346
    2370  16.068
    2371  15.354
    2372  17.147
    2373  14.248
    2374  13.524
    2375  15.915
    2376  12.554
    2377  14.460
    2378  14.783
    2379  15.594
    2380  16.752
    2381  16.968
    2382  15.362
    2383  15.617
    2384  15.734
    2385  15.314
    2386  14.853
    2387  14.308
    2388  15.788
    2389  15.392
    2390  15.178
    2391  15.186
    2392  15.403
    2393  17.105
    2394  15.535
    2395  14.994
    2396  15.909
    2397  17.141
    2398  16.595
    2399  15.740
    2400  15.110
    2401  16.082
    2402  15.483
    2403  16.677
    2404  17.719
    2405  14.903
    2406  15.806
    2407  18.088
    2408  17.333
    2409  14.142
    2410  16.259
    2411  16.803
    2412  15.778
    2413  15.377
    2414  16.308
    2415  15.004
    2416  14.332
    2417  15.876
    2418  15.032
    2419  16.734
    2420  15.206
    2421  15.935
    2422  16.864
    2423  15.729
    2424  14.222
    2425  16.398
    2426  13.775
    2427  13.701
    2428  16.745
    2429  14.102
    2430  15.651
    2431  15.337
    2432  17.298
    2433  15.926
    2434  14.824
    2435  17.884
    2436  17.082
    2437  17.396
    2438  17.582
    2439  17.215
    2440  17.589
    2441  17.652
    2442  17.287
    2443  17.883
    2444  17.269
    2445  17.346
    2446  15.673
    2447  16.839
    2448  18.383
    2449  18.933
    2450  18.645
    2451  18.371
    2452  16.566
    2453  16.747
    2454  17.062
    2455  17.386
    2456  16.394
    2457  17.533
    2458  17.873
    2459  16.418
    2460  18.145
    2461  16.546
    2462  16.997
    2463  16.042
    2464  18.154
    2465  18.689
    2466  14.778
    2467  16.937
    2468  17.510
    2469  14.844
    2470  16.691
    2471  16.663
    2472  16.323
    2473  15.726
    2474  16.900
    2475  16.416
    2476  15.301
    2477  17.540
    2478  14.676
    2479  17.981
    2480  15.821
    2481  17.930
    2482  17.311
    2483  16.730
    2484  16.526
    2485  18.374
    2486  17.325
    2487  16.855
    2488  16.068
    2489  16.120
    2490  16.691
    2491  16.940
    2492  17.388
    2493  18.643
    2494  17.080
    2495  15.405
    2496  14.930
    2497  18.730
    2498  19.209
    2499  17.931
    2500  18.113
    2501  16.225
    2502  19.503
    2503  17.132
    2504  17.578
    2505  16.880
    2506  17.385
    2507  17.875
    2508  19.378
    2509  17.060
    2510  19.086
    2511  15.240
    2512  15.557
    2513  14.489
    2514  13.390
    2515  14.397
    2516  14.407
    2517  14.278
    2518  15.293
    2519  15.917
    2520  15.307
    2521  14.511
    2522  12.659
    2523  15.302
    2524  13.789
    2525  11.056
    2526  16.650
    2527  14.851
    2528  15.003
    2529  15.376
    2530  15.487
    2531  15.114
    2532  14.932
    2533  15.751
    2534  16.591
    2535  16.680
    2536  16.528
    2537  16.779
    2538  14.905
    2539  16.273
    2540  16.695
    2541  15.717
    2542  15.936
    2543  16.124
    2544  17.333
    2545  17.458
    2546  16.438
    2547  16.569
    2548  15.406
    2549  16.792
    2550  17.358
    2551  17.015
    2552  17.697
    2553  16.234
    2554  16.463
    2555  15.364
    2556  16.090
    2557  16.156
    2558  17.073
    2559  16.166
    2560  16.143
    2561  16.628
    2562  15.216
    2563  15.710
    2564  16.388
    2565  15.827
    2566  16.678
    2567  19.442
    2568  17.980
    2569  15.161
    2570  15.381
    2571  17.598
    2572  16.483
    2573  16.407
    2574  16.472
    2575  16.094
    2576  16.785
    2577  16.608
    2578  17.225
    2579  16.804
    2580  17.403
    2581  18.003
    2582  16.349
    2583  17.429
    2584  15.107
    2585  14.195
    2586  15.750
    2587  15.868
    2588  15.152
    2589  17.335
    2590  16.589
    2591  17.493
    2592  15.505
    2593  15.774
    2594  14.769
    2595  14.941
    2596  14.298
    2597  15.429
    2598  15.347
    2599  16.115
    2600  17.837
    2601  16.019
    2602  16.608
    2603  16.250
    2604  15.667
    2605  16.546
    2606  16.462
    2607  16.420
    2608  16.972
    2609  15.963
    2610  16.589
    2611  15.703
    2612  15.318
    2613  13.868
    2614  16.487
    2615  14.484
    2616  14.200
    2617  14.009
    2618  12.918
    2619  13.180
    2620  12.946
    2621  13.871
    2622  16.277
    2623  15.209
    2624  13.093
    2625  15.645
    2626  14.986
    2627  12.975
    2628  15.222
    2629  13.772
    2630  11.366
    2631  12.402
    2632  13.267
    2633  13.063
    2634  13.482
    2635  12.822
    2636  14.755
    2637  14.851
    2638  12.906
    2639  15.975
    2640  15.042
    2641  16.628
    2642  16.844
    2643  14.699
    2644  15.261
    2645  15.127
    2646  15.091
    2647  15.110
    2648  15.410
    2649  15.020
    2650  14.664
    2651  15.404
    2652  14.598
    2653  14.783
    2654  14.896
    2655  15.195
    2656  15.162
    2657  14.603
    2658  14.893
    2659  15.355
    2660  14.734
    2661  14.154
    2662  14.577
    2663  14.927
    2664  15.150
    2665  15.000
    2666  14.496
    2667  15.139
    2668  14.830
    2669  14.792
    2670  15.141
    2671  14.733
    2672  14.889
    2673  15.295
    2674  15.437
    2675  14.729
    2676  14.791
    2677  15.384
    2678  15.819
    2679  15.334
    2680  15.911
    2681  16.579
    2682  14.834
    2683  16.097
    2684  14.590
    2685  15.152
    2686  14.005
    2687  15.804
    2688  16.417
    2689  15.818
    2690  14.643
    2691  13.200
    2692  16.722
    2693  15.626
    2694  15.304
    2695  16.075
    2696  14.862
    2697  14.716
    2698  15.501
    2699  13.905
    2700  12.441
    2701  15.382
    2702  14.753
    2703  13.877
    2704  14.229
    2705  12.568
    2706  14.615
    2707  12.364
    2708  12.429
    2709  12.635
    2710  12.785
    2711  15.013
    2712  15.270
    2713  13.962
    2714  16.826
    2715  15.273
    2716  15.533
    2717  15.044
    2718  15.024
    2719  12.704
    2720  15.483
    2721  16.284
    2722  14.773
    2723  15.059
    2724  14.801
    2725  13.960
    2726  14.829
    2727  14.316
    2728  13.342
    2729  14.356
    2730  13.972
    2731  13.840
    2732  14.449
    2733  12.269
    2734  13.131
    2735  14.933
    2736  14.112
    2737  12.983
    2738  15.456
    2739  17.049
    2740  16.433
    2741  15.557
    2742  14.866
    2743  15.942
    2744  15.565
    2745  17.605
    2746  18.432
    2747  18.726
    2748  18.062
    2749  19.049
    2750  16.213
    2751  14.441
    2752  16.719
    2753  15.420
    2754  15.062
    2755  15.363
    2756  13.728
    2757  15.033
    2758  14.053
    2759  14.928
    2760  14.965
    2761  16.330
    2762  16.387
    2763  15.058
    2764  14.560
    2765  14.578
    2766  14.751
    2767  16.248
    2768  14.911
    2769  13.429
    2770  13.242
    2771  13.635
    2772  13.451
    2773  12.405
    2774  12.312
    2775  13.709
    2776  13.826
    2777  13.659
    2778  13.174
    2779  12.939
    2780  12.326
    2781  12.970
    2782  12.230
    2783  11.946
    2784   9.560
    2785  11.965
    2786  13.750
    2787  14.663
    2788  14.077
    2789  14.459
    2790  14.873
    2791  14.960
    2792  14.594
    2793  13.409
    2794  12.129
    2795  13.947
    2796  12.433
    2797  14.552
    2798  13.226
    2799  13.965
    2800  14.825
    2801  12.311
    2802  10.939
    2803  12.215
    2804  14.781
    2805  11.797
    2806  12.202
    2807  13.255
    2808  14.452
    2809  12.550
    2810  13.472
    2811  13.337
    2812  12.076
    2813  12.454
    2814  13.951
    2815  14.714
    2816  14.076
    2817  12.174
    2818  16.684
    2819  15.008
    2820  15.036
    2821  15.233
    2822  14.827
    2823  13.748
    2824  15.940
    2825  14.688
    2826  15.998
    2827  16.086
    2828  14.428
    2829  14.911
    2830  14.119
    2831  14.748
    2832  14.598
    2833  14.337
    2834  15.182
    2835  14.207
    2836  15.563
    2837  14.561
    2838  14.783
    2839  15.764
    2840  14.142
    2841  12.083
    2842  14.760
    2843  13.110
    2844  13.122
    2845  12.918
    2846  13.748
    2847  12.836
    2848  11.324
    2849  11.467
    2850  11.333
    2851  12.719
    2852  14.279
    2853  12.842
    2854  13.321
    2855  11.483
    2856  13.786
    2857  13.132
    2858  15.536
    2859  12.051
    2860  12.659
    2861  13.256
    2862  11.456
    2863  14.683
    2864  14.457
    2865  14.734
    2866  14.952
    2867  12.621
    2868  12.376
    2869  13.421
    2870  13.366
    2871  12.842
    2872  15.323
    2873  13.826
    2874  12.943
    2875  14.331
    2876  14.225
    2877  13.650
    2878  12.485
    2879   9.404
    2880   9.550
    2881  10.420
    2882  13.275
    2883  12.659
    2884  10.237
    2885  13.873
    2886  15.496
    2887  13.523
    2888  14.915
    2889  15.999
    2890  15.196
    2891  14.794
    2892  12.468
    2893  10.962
    2894   9.774
    2895  11.209
    2896  12.476
    2897  12.514
    2898  14.583
    2899  11.925
    2900  12.012
    2901   9.107
    2902   9.215
    2903  11.715
    2904   9.835
    2905   9.640
    2906   8.968
    2907   9.939
    2908  12.270
    2909  12.757
    2910  11.118
    2911  11.295
    2912  11.638
    2913  11.116
    2914  11.696
    2915  11.083
    2916  12.803
    2917  13.527
    2918  12.870
    2919  13.415
    2920  12.974
    2921  12.663
    2922  12.256
    2923  11.732
    2924  11.235
    2925  12.850
    2926  10.150
    2927  10.583
    2928  12.096
    2929  11.817
    2930  13.240
    2931  12.447
    2932  11.232
    2933  12.908
    2934  12.975
    2935  13.265
    2936  13.827
    2937  12.749
    2938  13.512
    2939  13.145
    2940  13.147
    2941  12.823
    2942  13.172
    2943  12.195
    2944  12.893
    2945  12.444
    2946  12.489
    2947  12.458
    2948  12.191
    2949  12.058
    2950  11.863
    2951  12.926
    2952  13.302
    2953  12.020
    2954  12.382
    2955  12.192
    2956  12.940
    2957  12.838
    2958  12.579
    2959  12.430
    2960  12.454
    2961  12.924
    2962  10.624
    2963  10.888
    2964  12.578
    2965  12.945
    2966  11.421
    2967  12.225
    2968  11.534
    2969  12.040
    2970  11.878
    2971  11.599
    2972  12.698
    2973  10.299
    2974  12.336
    2975  14.158
    2976  12.329
    2977  12.684
    2978  12.026
    2979  12.341
    2980  11.927
    2981  13.225
    2982  12.367
    2983  12.527
    2984  12.611
    2985  12.547
    2986  11.869
    2987  12.789
    2988  11.880
    2989  12.872
    2990  11.094
    2991  12.430
    2992  11.782
    2993  13.320
    2994  12.811
    2995  11.981
    2996  12.955
    2997  11.338
    2998  12.420
    2999  11.662
    3000  10.001
    3001  11.067
    3002  13.091
    3003   8.800
    3004   6.873
    3005   7.406
    3006   5.271
    3007   6.304
    3008   4.573
    3009   6.293
    3010   4.358
    3011   4.679
    3012   6.326
    3013   8.212
    3014   7.112
    3015   4.781
    3016   4.828
    3017   4.547
    3018   6.160
    3019   7.279
    3020   6.004
    3021   4.234
    3022   4.554
    3023   6.076
    3024  12.574
    3025  11.006
    3026  12.699
    3027  10.330
    3028  11.797
    3029  11.736
    3030  11.030
    3031   9.830
    3032   9.116
    3033  10.701
    3034   4.690
    3035   3.820
    3036   6.588
    3037   7.984
    3038   4.402
    3039   4.371
    3040   4.497
    3041   4.774
    3042   7.006
    3043   4.354
    3044   4.339
    3045   4.237
    3046   4.312
    3047   6.834
    3048   6.914
    3049   7.158
    3050   8.032
    3051  10.146
    3052  11.469
    3053  11.241
    3054   9.842
    3055   8.987
    3056   9.813
    3057   6.652
    3058   4.654
    3059   5.761
    3060   8.179
    3061   7.276
    3062   6.788
    3063   5.052
    3064   5.010
    3065   7.515
    3066   7.631
    3067   6.254
    3068   4.882
    3069  11.599
    3070   8.890
    3071   8.580
    3072   3.873
    3073   4.302
    3074   3.886
    3075   3.736
    3076   8.781
    3077   8.764
    3078   6.708
    3079   9.530
    3080  10.495
    3081   9.607
    3082   3.668
    3083   6.294
    3084   4.004
    3085   6.206
    3086   4.704
    3087   8.982
    3088  10.107
    3089   9.208
    3090   4.117
    3091   5.826
    3092   6.910
    3093   6.227
    3094   8.463
    3095   4.093
    3096   4.314
    3097   3.960
    3098   3.897
    3099   3.745
    3100   6.021
    3101   4.281
    3102  10.896
    3103  10.222
    3104   8.449
    3105   8.008
    3106  13.444
    3107   3.915
    3108   3.879
    3109   6.321
    3110  10.853
    3111   9.896
    3112   9.966
    3113   3.985
    3114   4.514
    3115   3.676
    3116  10.475
    3117   4.196
    3118   3.834
    3119   3.806
    3120   4.502
    3121   7.644
    3122   3.904
    3123   4.227
    3124   4.044
    3125   4.139
    3126   4.016
    3127   5.174
    3128   6.127
    3129   3.758
    3130   3.891
    3131   4.533
    3132   3.948
    3133   9.431
    3134   9.644
    3135  11.693
    3136  10.686
    3137   7.773
    3138   6.689
    3139   8.009
    3140   4.397
    3141   4.094
    3142   3.957
    3143   3.931
    3144   3.841
    3145   3.926
    3146   3.956
    3147   3.997
    3148   3.890
    3149   3.868
    3150   3.812
    3151   4.112
    3152  10.223
    3153   3.919
    3154   3.812
    3155   3.813
    3156   3.854
    3157   3.993
    3158   4.010
    3159   3.782
    3160   4.106
    3161   4.504
    3162   3.885
    3163   3.874
    3164   4.597
    3165   4.887
    3166   4.030
    3167   3.794
    3168   3.938
    3169   4.098
    3170   3.913
    3171   3.842
    3172   3.931
    3173   3.725
    3174   3.702
    3175   4.609
    3176   4.593
    3177   3.894
    3178   3.860
    3179   3.852
    3180   5.854
    3181   6.148
    3182   6.385
    3183   3.772
    3184   6.798
    3185   3.932
    3186   4.407
    3187   3.884
    3188   3.955
    3189   3.824
    3190   4.122
    3191   3.904
    3192   4.007
    3193   4.052
    3194   3.965
    3195   3.952
    3196   3.717
    3197   3.993
    3198   3.974
    3199   3.976
    3200   3.964
    3201   3.936
    3202   3.874
    3203   3.910
    3204   3.996
    3205   3.941
    3206   4.100
    3207   3.984
    3208   4.046
    3209   3.680
    3210   3.811
    3211   3.903
    3212   4.008
    3213   3.987
    3214   3.983
    3215   4.699
    3216   4.256
    3217  10.096
    3218   4.144
    3219   4.081
    3220   3.898
    3221   4.100
    3222   3.833
    3223   3.855
    3224  10.681
    3225   3.923
    3226   3.895
    3227   3.977
    3228   4.010
    3229   3.931
    3230   3.839
    3231   3.891
    3232   3.827
    3233   3.973
    3234   3.870
    3235   3.960
    3236   3.914
    3237   4.856
    3238   4.127
    3239   4.070
    3240   4.604
    3241   9.716
    3242   3.976
    3243   8.517
    3244   6.896
    3245   6.283
    3246   3.921
    3247   7.418
    3248   8.544
    3249   4.264
    3250   7.400
    3251   9.559
    3252   7.786
    3253   4.040
    3254   4.057
    3255   4.001
    3256   3.887
    3257   3.931
    3258   3.812
    3259   3.979
    3260   3.942
    3261   3.911
    3262   3.891
    3263   4.100
    3264   3.959
    3265   3.843
    3266   3.956
    3267   4.017
    3268   3.735
    3269   3.853
    3270   3.864
    3271   4.029
    3272   3.895
    3273   4.387
    3274   3.949
    3275   3.982
    3276   3.896
    3277   3.984
    3278   3.994
    3279   4.084
    3280   4.107
    3281   4.030
    3282   3.866
    3283   3.843
    3284   3.840
    3285   4.374
    3286   4.620
    3287   4.199
    3288   3.971
    3289   3.895
    3290   3.881
    3291   3.811
    3292   4.063
    3293   3.901
    3294   3.917
    3295   3.829
    3296   3.809
    3297   4.010
    3298   3.862
    3299   3.829
    3300   3.970
    3301   4.190
    3302   3.867
    3303   3.954
    3304   3.866
    3305   3.889
    3306   4.093
    3307   3.914
    3308   3.918
    3309   3.933
    3310   4.062
    3311   3.838
    3312   4.077
    3313   3.793
    3314   4.043
    3315   8.448
    3316   9.143
    3317   6.100
    3318   4.203
    3319   4.010
    3320   4.160
    3321   3.837
    3322   3.833
    3323   3.997
    3324   3.991
    3325   4.130
    3326   4.065
    3327   4.132
    3328   3.845
    3329   3.986
    3330   4.046
    3331   4.003
    3332   3.962
    3333   3.881
    3334   4.083
    3335   5.767
    3336   7.338
    3337   4.157
    3338   4.875
    3339   3.965
    3340   3.839
    3341   4.226
    3342   4.134
    3343   3.995
    3344   3.796
    3345   3.865
    3346   4.053
    3347   4.218
    3348   4.361
    3349   4.278
    3350   4.722
    3351   4.494
    3352   4.126
    3353   4.425
    3354   4.774
    3355   4.643
    3356   4.940
    3357   6.490
    3358   4.523
    3359   4.038
    3360   4.253
    3361   4.376
    3362   4.179
    3363   4.490
    3364   4.256
    3365   4.329
    3366   3.873
    3367   3.839
    3368   4.218
    3369   4.049
    3370   4.058
    3371   4.308
    3372   4.257
    3373   3.897
    3374   4.177
    3375   3.789
    3376   3.762
    3377   3.950
    3378   4.008
    3379   4.450
    3380   4.036
    3381   3.922
    3382   4.259
    3383   4.308
    3384   4.300
    3385   4.028
    3386   4.181
    3387   3.764
    3388   4.030
    3389   4.242
    3390   4.299
    3391   3.949
    3392   3.918
    3393   4.410
    3394   3.825
    3395   4.338
    3396   4.206
    3397   4.026
    3398   4.425
    3399   4.281
    3400   4.096
    3401   3.922
    3402  10.107
    3403   9.780
    3404   6.637
    3405   6.611
    3406   4.430
    3407   4.092
    3408   7.875
    3409   3.982
    3410   3.961
    3411   4.339
    3412   3.881
    3413   3.809
    3414   3.808
    3415   3.764
    3416   5.705
    3417   3.969
    3418   3.731
    3419   3.594
    3420   3.826
    3421   3.878
    3422   3.724
    3423   3.875
    3424   4.011
    3425   3.829
    3426   4.047
    3427   3.870
    3428   3.870
    3429   3.827
    3430   3.705
    3431   3.851
    3432   3.869
    3433   4.027
    3434   3.796
    3435   3.895
    3436   4.023
    3437   3.644
    3438   4.072
    3439   3.869
    3440   3.778
    3441   3.915
    3442   3.954
    3443   3.960
    3444   3.800
    3445   4.193
    3446   3.775
    3447   3.893
    3448   3.800
    3449   3.682
    3450   3.859
    3451   3.921
    3452   4.159
    3453   3.888
    3454   3.919
    3455   3.921
    3456   3.980
    3457   3.795
    3458   3.800
    3459   3.960
    3460   3.606
    3461   4.166
    3462   3.709
    3463   3.945
    3464   3.846
    3465   3.876
    3466   3.946
    3467   4.211
    3468   3.773
    3469   3.798
    3470   3.876
    3471   3.786
    3472   3.934
    3473   3.806
    3474   3.871
    3475   3.774
    3476   3.822
    3477   3.783
    3478   3.798
    3479   3.801
    3480   3.926
    3481   3.808
    3482   3.865
    3483   4.695
    3484   3.764
    3485   3.840
    3486   3.928
    3487   3.853
    3488   3.893
    3489   3.695
    3490   3.913
    3491   4.273
    3492   3.964
    3493   3.759
    3494   3.778
    3495   3.803
    3496   3.713
    3497   4.091
    3498   3.787
    3499   3.901
    3500   3.812
    3501   3.833
    3502   3.839
    3503   3.787
    3504   3.929
    3505   3.990
    3506   3.790
    3507   3.814
    3508   3.789
    3509   3.805
    3510   4.188
    3511   3.818
    3512   3.939
    3513   4.362
    3514   3.688
    3515   3.912
    3516   3.931
    3517   3.835
    3518   4.482
    3519   3.841
    3520   3.730
    3521   3.748
    3522   3.842
    3523   3.979
    3524   3.994
    3525   3.937
    3526   3.959
    3527   3.817
    3528   4.071
    3529   3.936
    3530   4.378
    3531   3.911
    3532   3.779
    3533   4.053
    3534   3.712
    3535   3.867
    3536   3.992
    3537   4.013
    3538   3.703
    3539   3.847
    3540   3.906
    3541   4.014
    3542   3.857
    3543   3.806
    3544   3.827
    3545   3.782
    3546   3.963
    3547   4.018
    3548   3.799
    3549   3.933
    3550   3.927
    3551   3.778
    3552   4.374
    3553   3.848
    3554   3.744
    3555   3.913
    3556   4.321
    3557   3.819
    3558   3.746
    3559   3.862
    3560   4.741
    3561   4.095
    3562   3.839
    3563   3.857
    3564   3.928
    3565   6.034
    3566   4.089
    3567   3.880
    3568   3.807
    3569   3.855
    3570   3.678
    3571   4.680
    3572   4.079
    3573   3.717
    3574   3.777
    3575   4.556
    3576   3.828
    3577   4.411
    3578   3.910
    3579   4.311
    3580   3.673
    3581   4.460
    3582   3.693
    3583   3.976
    3584   4.376
    3585   3.748
    3586   3.613
    3587   4.259
    3588   4.296
    3589   4.235
    3590   3.758
    3591   3.558
    3592   4.468
    3593   4.313
    3594   4.408
    3595   4.052
    3596   4.481
    3597   4.426
    3598   4.427
    3599   3.790
    3600   3.932
    3601   3.821
    3602   3.878
    3603   3.574
    3604   4.038
    3605   3.904
    3606   3.893
    3607   3.603
    3608   3.852
    3609   3.612
    3610   3.876
    3611   3.815
    3612   4.762
    3613   4.436
    3614   4.655
    3615   4.767
    3616   3.915
    3617   3.757
    3618   3.918
    3619   3.887
    3620   3.783
    3621   3.719
    3622   3.707
    3623   4.012
    3624   4.087
    3625   3.888
    3626   3.799
    3627   3.843
    3628   4.239
    3629   3.855
    3630   4.085
    3631   3.856
    3632   3.911
    3633   4.142
    3634   4.087
    3635   3.787
    3636   3.785
    3637   3.877
    3638   3.825
    3639   3.612
    3640   3.814
    3641   3.874
    3642   3.735
    3643   4.725
    3644   3.881
    3645   4.033
    3646   3.778
    3647   3.769
    3648   3.954
    3649   3.700
    3650   3.951
    3651   3.811
    3652   3.519
    3653   3.711
    3654   3.734
    3655   3.693
    3656   3.884
    3657   3.714
    3658   3.808
    3659   4.163
    3660   3.865
    3661   4.318
    3662   3.818
    3663   3.787
    3664   3.823
    3665   3.684
    3666   3.785
    3667   3.625
    3668   3.954
    3669   3.769
    3670   3.769
    3671   3.807
    3672   3.675
    3673   3.855
    3674   3.762
    3675   3.789
    3676   4.249
    3677   3.826
    3678   3.825
    3679   3.943
    3680   3.841
    3681   3.963
    3682   5.963
    3683   3.921
    3684   4.863
    3685   3.918
    3686   3.789
    3687   3.889
    3688   3.564
    3689   3.705
    3690   3.844
    3691   3.774
    3692   3.935
    3693   3.821
    3694   3.833
    3695   3.960
    3696   3.888
    3697   5.946
    3698   4.805
    3699   3.892
    3700   3.823
    3701   4.028
    3702   3.860
    3703   3.750
    3704   3.881
    3705   6.309
    3706   4.698
    3707   3.736
    3708   3.760
    3709   3.822
    3710   3.745
    3711   3.887
    3712   3.897
    3713   3.718
    3714   3.762
    3715   3.844
    3716   3.917
    3717   3.891
    3718   3.640
    3719   3.788
    3720   3.896
    3721   3.785
    3722   3.847
    3723   3.919
    3724   3.607
    3725   3.643
    3726   3.747
    3727   3.940
    3728   3.842
    3729   3.748
    3730   4.440
    3731   3.921
    3732   3.827
    3733   3.876
    3734   3.952
    3735   3.769
    3736   3.962
    3737   3.902
    3738   3.837
    3739   3.727
    3740   3.888
    3741   3.804
    3742   3.886
    3743   3.907
    3744   3.920
    3745   3.842
    3746   3.780
    3747   3.824
    3748   3.853
    3749   3.915
    3750   3.904
    3751   3.706
    3752   3.710
    3753   3.757
    3754   3.781
    3755   3.811
    3756   3.832
    3757   3.906
    3758   3.778
    3759   4.035
    3760   4.010
    3761   4.162
    3762   3.799
    3763   3.914
    3764   3.864
    3765   3.682
    3766   3.871
    3767   3.913
    3768   5.881
    3769   3.947
    3770   3.977
    3771   3.847
    3772   3.841
    3773   3.853
    3774   3.918
    3775   3.943
    3776   3.803
    3777   3.789
    3778   3.832
    3779   3.846
    3780   3.817
    3781   3.810
    3782   3.857
    3783   3.897
    3784   3.818
    3785   3.781
    3786   3.956
    3787   3.768
    3788   3.989
    3789   3.865
    3790   3.901
    3791   3.922
    3792   3.876
    3793   3.818
    3794   3.820
    3795   3.966
    3796   3.908
    3797   4.253
    3798   3.771
    3799   3.822
    3800   3.970
    3801   4.045
    3802   3.985
    3803   3.799
    3804   3.894
    3805   3.881
    3806   3.745
    3807   3.895
    3808   4.029
    3809   4.268
    3810   4.008
    3811   3.901
    3812   3.930
    3813   3.834
    3814   4.103
    3815   3.961
    3816   4.010
    3817   4.018
    3818   4.397
    3819   3.859
    3820   3.960
    3821   3.914
    3822   3.975
    3823   4.061
    3824   3.917
    3825   3.857
    3826   3.942
    3827   3.849
    3828   4.504
    3829   4.054
    3830   3.910
    3831   3.937
    3832   3.984
    3833   4.372
    3834   4.172
    3835   4.001
    3836   3.896
    3837   4.000
    3838   4.126
    3839   4.279
    3840   3.777
    3841   4.043
    3842   4.330
    3843   3.711
    3844   3.866
    3845   4.536
    3846   3.922
    3847   3.953
    3848   3.798
    3849   4.206
    3850   6.533
    3851   6.064
    3852   5.001
    3853   4.549
    3854   4.711
    3855   4.247
    3856   4.561
    3857   4.514
    3858   4.582
    3859   4.415
    3860   4.532
    3861   4.760
    3862   4.542
    3863   4.308
    3864   4.829
    3865   4.539
    3866   4.638
    3867   4.648
    3868   4.882
    3869   4.662
    3870   4.596
    3871   4.671
    3872   4.685
    3873   4.892
    3874   4.544
    3875   4.502
    3876   4.840
    3877   4.603
    3878   4.685
    3879   4.758
    3880   4.596
    3881   4.741
    3882   4.619
    3883   4.875
    3884   4.176
    3885   4.467
    3886   4.753
    3887   4.806
    3888   4.994
    3889   4.980
    3890   4.586
    3891   5.222
    3892   4.663
    3893   4.429
    3894   4.462
    3895   4.371
    3896   4.715
    3897   4.786
    3898   4.280
    3899   4.685
    3900   4.768
    3901   4.538
    3902   4.737
    3903   4.543
    3904   4.568
    3905   4.867
    3906   4.447
    3907   4.667
    3908   5.015
    3909   4.999
    3910   4.624
    3911   4.439
    3912   5.048
    3913   4.890
    3914   4.800
    3915   4.871
    3916   4.460
    3917   4.327
    3918   4.661
    3919   4.954
    3920   7.134
    3921   7.990
    3922   3.798
    3923   4.608
    3924   3.828
    3925   3.797
    3926   3.941
    3927   4.198
    3928   4.902
    3929   3.981
    3930   3.943
    3931   3.851
    3932   3.915
    3933   3.774
    3934   3.939
    3935   3.906
    3936   3.877
    3937   3.832
    3938   3.823
    3939   3.706
    3940   3.889
    3941   3.966
    3942   4.064
    3943   3.955
    3944   3.857
    3945   3.886
    3946   3.812
    3947   3.945
    3948   3.667
    3949   3.857
    3950   3.845
    3951   3.669
    3952   3.942
    3953   3.851
    3954   3.772
    3955   3.887
    3956   3.868
    3957   3.876
    3958   4.498
    3959   4.147
    3960   3.771
    3961   3.699
    3962   4.304
    3963   3.849
    3964   3.847
    3965   3.886
    3966   4.295
    3967   4.401
    3968   3.895
    3969   3.993
    3970   3.998
    3971   3.968
    3972   4.248
    3973   3.834
    3974   3.844
    3975   3.907
    3976   3.600
    3977   3.950
    3978   3.720
    3979   3.777
    3980   3.935
    3981   4.027
    3982   3.743
    3983   4.082
    3984   4.146
    3985   4.158
    3986   3.883
    3987   3.825
    3988   3.733
    3989   4.430
    3990   3.912
    3991   3.835
    3992   3.717
    3993   4.744
    3994   4.440
    3995   4.301
    3996   5.091
    3997   4.778
    3998   6.185
    3999   4.329
    4000   4.300
    4001   4.428
    4002   3.966
    4003   3.894
    4004   3.974
    4005   4.249
    4006   3.932
    4007   4.032
    4008   4.078
    4009   4.285
    4010   3.946
    4011   3.931
    4012   3.956
    4013   4.447
    4014   4.232
    4015   3.964
    4016   3.842
    4017   4.113
    4018   3.998
    4019   4.073
    4020   3.902
    4021   3.765
    4022   4.272
    4023   4.000
    4024   3.755
    4025   4.171
    4026   3.836
    4027   4.062
    4028   4.223
    4029   4.167
    4030   4.283
    4031   4.323
    4032   3.786
    4033   4.475
    4034   4.445
    4035   4.225
    4036   4.177
    4037   4.231
    4038   3.665
    4039   4.194
    4040   4.578
    4041   3.971
    4042   4.033
    4043   4.411
    4044   3.760
    4045   3.618
    4046   3.803
    4047   3.755
    4048   3.935
    4049   3.701
    4050   3.787
    4051   3.821
    4052   3.962
    4053   3.774
    4054   3.807
    4055   3.848
    4056   3.648
    4057   3.867
    4058   3.848
    4059   3.841
    4060   3.779
    4061   3.835
    4062   3.979
    4063   3.879
    4064   3.640
    4065   3.817
    4066   3.945
    4067   3.697
    4068   3.937
    4069   3.912
    4070   3.861
    4071   4.081
    4072   3.778
    4073   3.907
    4074   3.892
    4075   3.845
    4076   4.017
    4077   3.834
    4078   3.729
    4079   3.751
    4080   3.818
    4081   4.074
    4082   3.874
    4083   3.940
    4084   3.901
    4085   3.940
    4086   3.771
    4087   3.883
    4088   3.871
    4089   3.856
    4090   3.905
    4091   3.906
    4092   3.957
    4093   3.851
    4094   3.950
    4095   3.684
    4096   3.900
    4097   3.789
    4098   3.827
    4099   4.081
    4100   4.728
    4101   3.680
    4102   4.215
    4103   4.264
    4104   4.340
    4105   4.431
    4106   3.774
    4107   3.606
    4108   3.772
    4109   3.743
    4110   3.876
    4111   3.993
    4112   3.946
    4113   3.754
    4114   3.943
    4115   4.191
    4116   4.312
    4117   4.358
    4118   4.393
    4119   3.649
    4120   3.988
    4121   4.301
    4122   4.353
    4123   4.313
    4124   3.946
    4125   3.963
    4126   3.763
    4127   3.771
    4128   3.987
    4129   4.000
    4130   3.874
    4131   3.893
    4132   3.721
    4133   3.910
    4134   3.973
    4135   3.732
    4136   3.834
    4137   3.885
    4138   3.928
    4139   3.976
    4140   3.966
    4141   4.008
    4142   3.930
    4143   4.012
    4144   3.887
    4145   3.723
    4146   3.844
    4147   3.991
    4148   3.774
    4149   3.841
    4150   3.984
    4151   3.712
    4152   3.756
    4153   3.751
    4154   3.914
    4155   4.086
    4156   3.924
    4157   3.834
    4158   4.051
    4159   3.957
    4160   4.015
    4161   4.537
    4162   3.859
    4163   4.193
    4164   3.797
    4165   3.855
    4166   3.815
    4167   3.837
    4168   3.895
    4169   3.903
    4170   3.646
    4171   3.841
    4172   4.038
    4173   4.449
    4174   4.649
    4175   4.638
    4176   4.262
    4177   4.701
    4178   4.345
    4179   4.387
    4180   3.579
    4181   3.621
    4182   3.921
    4183   3.792
    4184   3.826
    4185   3.845
    4186   3.940
    4187   3.668
    4188   3.768
    4189   3.787
    4190   3.858
    4191   3.785
    4192   3.741
    4193   3.734
    4194   3.794
    4195   3.875
    4196   3.797
    4197   3.822
    4198   3.985
    4199   3.546
    4200   3.800
    4201   4.034
    4202   3.812
    4203   3.917
    4204   3.797
    4205   4.126
    4206   3.964
    4207   3.645
    4208   3.726
    4209   3.870
    4210   4.001
    4211   3.886
    4212   3.725
    4213   3.843
    4214   4.572
    4215   3.970
    4216   3.785
    4217   3.735
    4218   3.798
    4219   3.809
    4220   3.725
    4221   3.831
    4222   4.243
    4223   3.733
    4224   3.817
    4225   3.775
    4226   3.984
    4227   3.768
    4228   3.740
    4229   3.799
    4230   4.056
    4231   3.895
    4232   3.701
    4233   3.889
    4234   3.941
    4235   3.858
    4236   3.518
    4237   4.020
    4238   4.013
    4239   3.807
    4240   3.786
    4241   3.732
    4242   4.499
    4243   3.951
    4244   3.870
    4245   3.797
    4246   3.977
    4247   3.921
    4248   3.806
    4249   3.730
    4250   3.799
    4251   3.783
    4252   3.670
    4253   3.859
    4254   3.830
    4255   3.868
    4256   3.766
    4257   3.708
    4258   3.865
    4259   3.782
    4260   3.735
    4261   3.623
    4262   3.740
    4263   4.790
    4264   3.902
    4265   3.858
    4266   4.133
    4267   3.809
    4268   3.791
    4269   3.962
    4270   3.825
    4271   3.880
    4272   3.943
    4273   3.819
    4274   3.829
    4275   3.724
    4276   3.822
    4277   3.931
    4278   3.805
    4279   3.719
    4280   3.879
    4281   3.751
    4282   3.720
    4283   3.946
    4284   3.913
    4285   3.925
    4286   3.807
    4287   3.713
    4288   3.908
    4289   3.579
    4290   3.813
    4291   4.489
    4292   4.245
    4293   3.839
    4294   3.846
    4295   3.863
    4296   3.701
    4297   4.037
    4298   3.839
    4299   3.888
    4300   3.776
    4301   4.258
    4302   3.843
    4303   3.758
    4304   3.790
    4305   3.754
    4306   3.708
    4307   3.854
    4308   3.837
    4309   3.778
    4310   3.703
    4311   3.898
    4312   4.399
    4313   4.085
    4314   3.794
    4315   3.843
    4316   3.798
    4317   3.826
    4318   3.847
    4319   3.917
    4320   3.669
    4321   3.909
    4322   4.737
    4323   3.724
    4324   3.839
    4325   3.840
    4326   4.485
    4327   3.909
    4328   3.757
    4329   3.854
    4330   3.744
    4331   4.170
    4332   3.681
    4333   3.822
    4334   3.870
    4335   3.763
    4336   3.827
    4337   3.830
    4338   3.648
    4339   3.654
    4340   3.831
    4341   3.959
    4342   3.800
    4343   3.751
    4344   3.792
    4345   3.817
    4346   4.018
    4347   3.739
    4348   3.732
    4349   3.840
    4350   3.898
    4351   4.289
    4352   3.986
    4353   3.775
    4354   3.713
    4355   3.799
    4356   3.799
    4357   4.536
    4358   3.679
    4359   3.727
    4360   3.796
    4361   3.827
    4362   4.567
    4363   3.683
    4364   3.916
    4365   3.875
    4366   3.624
    4367   3.825
    4368   3.777
    4369   4.511
    4370   3.732
    4371   3.723
    4372   3.726
    4373   4.116
    4374   4.352
    4375   4.167
    4376   3.756
    4377   3.865
    4378   3.836
    4379   3.787
    4380   4.294
    4381   3.855
    4382   4.311
    4383   3.573
    4384   3.735
    4385   3.882
    4386   3.869
    4387   3.801
    4388   3.929
    4389   3.716
    4390   4.367
    4391   3.667
    4392   3.698
    4393   4.299
    4394   3.759
    4395   3.853
    4396   3.912
    4397   4.271
    4398   3.757
    4399   3.796
    4400   3.716
    4401   3.848
    4402   3.969
    4403   3.755
    4404   3.585
    4405   3.650
    4406   3.882
    4407   3.832
    4408   3.909
    4409   3.938
    4410   3.813
    4411   3.664
    4412   3.790
    4413   3.720
    4414   3.956
    4415   3.698
    4416   3.748
    4417   3.941
    4418   3.871
    4419   3.733
    4420   3.920
    4421   3.680
    4422   3.772
    4423   3.931
    4424   3.863
    4425   3.782
    4426   3.891
    4427   3.896
    4428   4.282
    4429   4.213
    4430   3.807
    4431   3.864
    4432   3.833
    4433   3.919
    4434   3.815
    4435   3.814
    4436   3.733
    4437   3.934
    4438   3.781
    4439   4.108
    4440   3.762
    4441   3.880
    4442   3.779
    4443   3.931
    4444   3.992
    4445   3.771
    4446   3.796
    4447   3.801
    4448   3.701
    4449   3.856
    4450   3.702
    4451   3.716
    4452   3.886
    4453   3.864
    4454   3.823
    4455   3.691
    4456   3.729
    4457   3.678
    4458   3.976
    4459   3.873
    4460   3.693
    4461   3.810
    4462   3.823
    4463   3.791
    4464   4.034
    4465   3.776
    4466   3.931
    4467   4.033
    4468   3.789
    4469   3.802
    4470   3.869
    4471   3.687
    4472   3.866
    4473   3.630
    4474   3.859
    4475   3.789
    4476   4.391
    4477   4.000
    4478   3.613
    4479   3.856
    4480   3.980
    4481   3.869
    4482   3.934
    4483   3.891
    4484   3.868
    4485   3.858
    4486   3.879
    4487   3.619
    4488   3.825
    4489   3.698
    4490   4.014
    4491   3.846
    4492   3.951
    4493   3.882
    4494   3.777
    4495   3.970
    4496   3.729
    4497   3.946
    4498   3.956
    4499   4.034
    4500   3.931
    4501   3.879
    4502   3.651
    4503   4.269
    4504   3.826
    4505   3.603
    4506   3.735
    4507   3.816
    4508   3.946
    4509   3.878
    4510   4.052
    4511   4.405
    4512   3.731
    4513   3.636
    4514   3.779
    4515   3.908
    4516   3.752
    4517   3.779
    4518   4.330
    4519   3.557
    4520   3.858
    4521   3.660
    4522   3.690
    4523   3.843
    4524   3.827
    4525   3.857
    4526   3.831
    4527   3.776
    4528   4.307
    4529   4.062
    4530   3.915
    4531   4.046
    4532   3.832
    4533   3.873
    4534   3.703
    4535   3.512
    4536   3.982
    4537   3.920
    4538   3.899
    4539   3.782
    4540   3.711
    4541   3.808
    4542   3.659
    4543   3.747
    4544   3.867
    4545   3.752
    4546   3.748
    4547   3.796
    4548   3.916
    4549   3.786
    4550   3.820
    4551   3.754
    4552   4.000
    4553   3.961
    4554   3.708
    4555   3.887
    4556   3.621
    4557   4.119
    4558   3.970
    4559   3.826
    4560   3.789
    4561   3.920
    4562   3.825
    4563   3.892
    4564   4.085
    4565   3.791
    4566   3.711
    4567   3.881
    4568   3.705
    4569   3.753
    4570   3.691
    4571   4.058
    4572   3.874
    4573   3.788
    4574   3.905
    4575   3.731
    4576   3.891
    4577   3.711
    4578   4.035
    4579   3.824
    4580   3.692
    4581   4.119
    4582   3.736
    4583   3.854
    4584   3.967
    4585   3.835
    4586   3.821
    4587   3.804
    4588   3.812
    4589   3.837
    4590   3.866
    4591   3.715
    4592   4.061
    4593   3.838
    4594   3.981
    4595   3.932
    4596   3.815
    4597   3.827
    4598   3.894
    4599   3.721
    4600   3.807
    4601   3.931
    4602   3.826
    4603   3.778
    4604   3.867
    4605   3.844
    4606   3.921
    4607   3.755
    4608   3.849
    4609   4.014
    4610   3.863
    4611   3.612
    4612   3.846
    4613   4.464
    4614   3.750
    4615   3.872
    4616   3.675
    4617   3.798
    4618   3.761
    4619   3.887
    4620   3.921
    4621   4.233
    4622   4.262
    4623   3.798
    4624   3.821
    4625   3.714
    4626   3.971
    4627   3.748
    4628   3.790
    4629   3.922
    4630   3.705
    4631   3.976
    4632   3.750
    4633   3.854
    4634   3.681
    4635   3.842
    4636   3.755
    4637   4.033
    4638   3.817
    4639   3.975
    4640   3.973
    4641   4.778
    4642   3.772
    4643   3.736
    4644   3.875
    4645   3.730
    4646   3.900
    4647   4.013
    4648   3.906
    4649   3.886
    4650   3.750
    4651   3.778
    4652   3.719
    4653   3.842
    4654   3.964
    4655   3.691
    4656   3.776
    4657   3.630
    4658   3.742
    4659   3.895
    4660   3.795
    4661   6.250
    4662   3.898
    4663   3.747
    4664   3.867
    4665   3.679
    4666   3.780
    4667   3.729
    4668   4.055
    4669   3.854
    4670   3.814
    4671   3.843
    4672   3.768
    4673   3.619
    4674   3.666
    4675   3.840
    4676   3.833
    4677   3.875
    4678   3.759
    4679   3.793
    4680   3.814
    4681   3.696
    4682   3.965
    4683   3.867
    4684   4.016
    4685   3.901
    4686   3.873
    4687   3.857
    4688   3.795
    4689   3.893
    4690   3.976
    4691   4.061
    4692   3.826
    4693   3.916
    4694   4.012
    4695   3.638
    4696   3.934
    4697   3.911
    4698   3.852
    4699   3.800
    4700   3.860
    4701   3.644
    4702   3.853
    4703   3.824
    4704   3.660
    4705   3.698
    4706   3.723
    4707   4.045
    4708   3.829
    4709   3.908
    4710   3.811
    4711   3.867
    4712   3.701
    4713   3.924
    4714   4.148
    4715   3.654
    4716   3.978
    4717   4.059
    4718   3.672
    4719   3.715
    4720   3.716
    4721   3.800
    4722   3.856
    4723   3.839
    4724   3.897
    4725   3.921
    4726   3.869
    4727   3.826
    4728   3.893
    4729   3.999
    4730   3.783
    4731   3.887
    4732   3.970
    4733   3.950
    4734   3.817
    4735   3.723
    4736   3.738
    4737   3.955
    4738   3.858
    4739   3.718
    4740   3.891
    4741   3.707
    4742   4.145
    4743   3.687
    4744   4.812
    4745   3.930
    4746   3.730
    4747   3.878
    4748   3.929
    4749   3.694
    4750   3.969
    4751   3.814
    4752   3.831
    4753   4.041
    4754   3.797
    4755   3.816
    4756   3.779
    4757   3.787
    4758   3.838
    4759   3.976
    4760   3.810
    4761   4.047
    4762   3.722
    4763   3.734
    4764   3.795
    4765   3.770
    4766   3.785
    4767   3.602
    4768   3.767
    4769   3.786
    4770   3.683
    4771   3.742
    4772   3.804
    4773   3.840
    4774   3.791
    4775   3.765
    4776   3.677
    4777   4.025
    4778   3.723
    4779   3.924
    4780   3.664
    4781   4.383
    4782   3.786
    4783   3.825
    4784   3.840
    4785   3.748
    4786   3.781
    4787   3.680
    4788   4.079
    4789   3.834
    4790   3.944
    4791   3.709
    4792   4.447
    4793   3.912
    4794   3.667
    4795   3.880
    4796   3.824
    4797   3.747
    4798   3.891
    4799   3.762
    4800   3.838
    4801   3.686
    4802   3.858
    4803   3.562
    4804   3.777
    4805   3.668
    4806   3.890
    4807   3.743
    4808   3.909
    4809   3.673
    4810   3.766
    4811   3.660
    4812   3.817
    4813   3.792
    4814   3.647
    4815   3.902
    4816   3.967
    4817   3.756
    4818   3.792
    4819   3.839
    4820   3.749
    4821   3.774
    4822   3.634
    4823   3.996
    4824   3.691
    4825   3.863
    4826   3.944
    4827   3.958
    4828   3.826
    4829   3.783
    4830   3.677
    4831   4.217
    4832   3.813
    4833   3.851
    4834   3.646
    4835   3.819
    4836   3.799
    4837   3.888
    4838   3.828
    4839   3.733
    4840   3.797
    4841   3.853
    4842   3.518
    4843   3.950
    4844   3.802
    4845   3.797
    4846   3.755
    4847   3.843
    4848   3.662
    4849   3.836
    4850   3.876
    4851   3.767
    4852   3.672
    4853   3.967
    4854   3.800
    4855   3.809
    4856   3.808
    4857   3.781
    4858   3.670
    4859   3.913
    4860   3.791
    4861   3.673
    4862   3.654
    4863   3.955
    4864   3.768
    4865   3.868
    4866   4.034
    4867   4.117
    4868   4.100
    4869   3.662
    4870   3.716
    4871   3.868
    4872   3.944
    4873   3.973
    4874   3.783
    4875   3.735
    4876   3.634
    4877   3.815
    4878   3.853
    4879   3.722
    4880   3.697
    4881   3.755
    4882   3.905
    4883   3.771
    4884   3.919
    4885   3.725
    4886   3.699
    4887   3.850
    4888   3.654
    4889   3.919
    4890   3.804
    4891   3.696
    4892   4.147
    4893   3.900
    4894   3.847
    4895   3.683
    4896   3.616
    4897   3.801
    4898   3.685
    4899   3.989
    4900   3.647
    4901   3.548
    4902   3.814
    4903   3.872
    4904   3.732
    4905   3.867
    4906   3.754
    4907   3.780
    4908   4.322
    4909   3.797
    4910   3.942
    4911   3.936
    4912   3.820
    4913   3.803
    4914   3.714
    4915   3.696
    4916   4.420
    4917   3.808
    4918   3.893
    4919   3.841
    4920   3.657
    4921   3.796
    4922   3.840
    4923   3.691
    4924   3.698
    4925   4.726
    4926   3.855
    4927   3.697
    4928   3.966
    4929   3.741
    4930   3.890
    4931   3.751
    4932   3.827
    4933   3.804
    4934   3.643
    4935   3.830
    4936   4.056
    4937   3.966
    4938   3.916
    4939   3.774
    4940   3.877
    4941   3.854
    4942   4.027
    4943   4.051
    4944   3.892
    4945   3.900
    4946   4.052
    4947   3.909
    4948   3.900
    4949   3.976
    4950   3.796
    4951   3.913
    4952   3.736
    4953   3.916
    4954   3.791
    4955   3.739
    4956   3.852
    4957   3.944
    4958   3.714
    4959   3.605
    4960   3.993
    4961   3.838
    4962   3.823
    4963   4.161
    4964   4.034
    4965   3.992
    4966   4.288
    4967   3.849
    4968   3.872
    4969   3.973
    4970   3.829
    4971   3.862
    4972   3.632
    4973   4.253
    4974   3.796
    4975   4.095
    4976   3.914
    4977   3.840
    4978   3.809
    4979   3.875
    4980   4.007
    4981   3.814
    4982   3.992
    4983   3.760
    4984   3.732
    4985   3.906
    4986   3.968
    4987   4.006
    4988   3.818
    4989   3.996
    4990   3.691
    4991   3.866
    4992   3.793
    4993   3.859
    4994   3.790
    4995   3.844
    4996   3.679
    4997   3.902
    4998   3.932
    4999   3.904
    5000   4.012
    5001   3.874
    5002   3.850
    5003   3.821
    5004   3.864
    5005   3.876
    5006   3.945
    5007   3.832
    5008   3.994
    5009   3.964
    5010   3.882
    5011   3.946
    5012   3.800
    5013   4.013
    5014   3.907
    5015   3.916
    5016   3.775
    5017   3.912
    5018   4.064
    5019   3.873
    5020   3.727
    5021   3.873
    5022   3.965
    5023   3.647
    5024   3.922
    5025   5.165
    5026   6.230
    5027   3.746
    5028   3.814
    5029   3.977
    5030   3.608
    5031   3.951
    5032   4.607
    5033   3.923
    5034   4.007
    5035   4.472
    5036   3.760
    5037   3.769
    5038   3.910
    5039   4.805
    5040   4.800
    5041   4.733
    5042   4.533
    5043   3.913
    5044   4.018
    5045   4.097
    5046   3.870
    5047   4.139
    5048   9.423
    5049   8.940
    5050  10.595
    5051   8.953
    5052   7.467
    5053   7.742
    5054   4.609
    5055   5.617
    5056   4.625
    5057   4.535
    5058   4.817
    5059   4.171
    5060   4.435
    5061   4.731
    5062   4.413
    5063   4.623
    5064   4.658
    5065   4.401
    5066   4.471
    5067   5.076
    5068   4.345
    5069   4.403
    5070   5.007
    5071   4.311
    5072   4.649
    5073   4.281
    5074   4.341
    5075   4.124
    5076   3.820
    5077   4.533
    5078   4.142
    5079   4.266
    5080   3.656
    5081   3.845
    5082   4.062
    5083   3.798
    5084   3.768
    5085   3.763
    5086   4.425
    5087   3.814
    5088   4.043
    5089   3.895
    5090   3.886
    5091   3.783
    5092   3.962
    5093   3.838
    5094   3.886
    5095   3.836
    5096   4.045
    5097   3.740
    5098   3.816
    5099   3.899
    5100   3.755
    5101   3.898
    5102   3.847
    5103   3.746
    5104   4.002
    5105   3.855
    5106   3.830
    5107   3.652
    5108   3.795
    5109   3.790
    5110   3.822
    5111   3.854
    5112   3.861
    5113   3.857
    5114   3.896
    5115   3.842
    5116   3.530
    5117   3.758
    5118   3.750
    5119   3.793
    5120   3.671
    5121   3.742
    5122   3.794
    5123   3.791
    5124   3.759
    5125   3.819
    5126   4.012
    5127   3.687
    5128   3.806
    5129   3.677
    5130   3.716
    5131   3.820
    5132   3.705
    5133   3.863
    5134   3.554
    5135   3.779
    5136   3.676
    5137   3.797
    5138   3.796
    5139   3.662
    5140   3.696
    5141   3.707
    5142   4.562
    5143   3.893
    5144   3.946
    5145   4.151
    5146   3.964
    5147   3.854
    5148   3.797
    5149   3.995
    5150   4.576
    5151   5.850
    5152   4.381
    5153   4.863
    5154   4.828
    5155   4.288
    5156   4.242
    5157   4.034
    5158   4.542
    5159   3.921
    5160   4.638
    5161   3.921
    5162   3.809
    5163   3.734
    5164   3.806
    5165   3.808
    5166   3.743
    5167   3.812
    5168   3.806
    5169   3.837
    5170   3.806
    5171   3.855
    5172   3.892
    5173   3.715
    5174   3.590
    5175   3.934
    5176   3.893
    5177   3.785
    5178   3.799
    5179   3.769
    5180   3.746
    5181   3.736
    5182   3.918
    5183   3.739
    5184   3.756
    5185   3.895
    5186   3.946
    5187   3.906
    5188   3.806
    5189   3.914
    5190   3.900
    5191   3.960
    5192   3.768
    5193   4.463
    5194   4.903
    5195   4.122
    5196   4.087
    5197   4.668
    5198   4.159
    5199   4.226
    5200   4.793
    5201   4.780
    5202   4.511
    5203   4.459
    5204   4.355
    5205   4.545
    5206   4.689
    5207   4.550
    5208   4.331
    5209   4.069
    5210   3.823
    5211   4.596
    5212   3.681
    5213   3.886
    5214   3.828
    5215   3.825
    5216   3.787
    5217   3.958
    5218   3.910
    5219   4.027
    5220   3.703
    5221   3.762
    5222   3.880
    5223   3.719
    5224   3.899
    5225   3.717
    5226   3.989
    5227   3.942
    5228   3.849
    5229   3.859
    5230   4.058
    5231   3.807
    5232   3.780
    5233   3.933
    5234   3.808
    5235   3.816
    5236   4.178
    5237   4.532
    5238   4.431
    5239   4.775
    5240   4.835
    5241   4.494
    5242   4.349
    5243   4.718
    5244   4.588
    5245   4.603
    5246   3.958
    5247   3.969
    5248   4.188
    5249   4.300
    5250   4.857
    5251   3.889
    5252   4.005
    5253   3.912
    5254   4.271
    5255   4.534
    5256   3.936
    5257   4.243
    5258   3.945
    5259   4.455
    5260   3.767
    5261   3.724
    5262   4.353
    5263   4.444
    5264   4.113
    5265   4.009
    5266   3.947
    5267   4.442
    5268   4.034
    5269   4.357
    5270   4.319
    5271   3.932
    5272   4.639
    5273   3.874
    5274   3.975
    5275   3.851
    5276   3.917
    5277   4.021
    5278   3.780
    5279   4.336
    5280   4.120
    5281   3.943
    5282   4.275
    5283   4.103
    5284   3.941
    5285   3.883
    5286   3.955
    5287   3.797
    5288   3.983
    5289   3.834
    5290   3.926
    5291   4.113
    5292   3.642
    5293   3.800
    5294   3.833
    5295   4.542
    5296   4.732
    5297   4.307
    5298   4.630
    5299   4.519
    5300   4.154
    5301   4.971
    5302   3.965
    5303   4.214
    5304   4.046
    5305   4.504
    5306   3.945
    5307   4.028
    5308   3.751
    5309   4.178
    5310   4.232
    5311   3.851
    5312   4.108
    5313   3.786
    5314   4.112
    5315   4.422
    5316   4.695
    5317   3.922
    5318   4.040
    5319   4.679
    5320   4.414
    5321   4.694
    5322   3.832
    5323   3.948
    5324   3.942
    5325   4.864
    5326   4.767
    5327   4.923
    5328   5.054
    5329   4.183
    5330   4.456
    5331   4.348
    5332   4.700
    5333   3.790
    5334   3.831
    5335   3.783
    5336   3.960
    5337   3.785
    5338   3.686
    5339   3.665
    5340   4.659
    5341   4.864
    5342   4.372
    5343   4.934
    5344   4.518
    5345   4.801
    5346   4.274
    5347   4.909
    5348   4.299
    5349   4.360
    5350   4.632
    5351   4.886
    5352   4.734
    5353   4.029
    5354   3.844
    5355   3.802
    5356   4.514
    5357   4.669
    5358   4.014
    5359   4.074
    5360   3.938
    5361   3.983
    5362   4.467
    5363   4.379
    5364   3.990
    5365   4.432
    5366   4.087
    5367   3.830
    5368   3.719
    5369   3.632
    5370   3.819
    5371   3.823
    5372   3.969
    5373   3.795
    5374   3.820
    5375   3.945
    5376   3.813
    5377   3.796
    5378   4.578
    5379   3.881
    5380   3.816
    5381   3.666
    5382   3.763
    5383   4.016
    5384   4.389
    5385   3.866
    5386   4.206
    5387   3.786
    5388   3.981
    5389   4.124
    5390   3.585
    5391   3.755
    5392   3.788
    5393   3.760
    5394   3.781
    5395   3.809
    5396   4.423
    5397   3.895
    5398   3.882
    5399   3.897
    5400   3.952
    5401   3.832
    5402   3.892
    5403   3.935
    5404   3.960
    5405   3.846
    5406   3.740
    5407   3.688
    5408   3.758
    5409   3.831
    5410   3.789
    5411   3.729
    5412   4.297
    5413   4.143
    5414   3.766
    5415   3.897
    5416   3.754
    5417   3.755
    5418   4.010
