# Supplementary material for: Breakage of the oligomeric CaMKII hub by the regulatory segment of the kinase
Source: eLife. 2020 Sep 9;9:e57784. doi: 10.7554/eLife.57784 (PMC7538161; doi:10.7554/eLife.57784)
Supplement: Figure 5—source data 1. [file elife-57784-fig5-data1.zip › figure5_source_data/dodecamer_FH_backbone_dist_I414-A302.dat]

    1  17.907
    2  20.236
    3  17.649
    4  19.460
    5  18.085
    6  13.771
    7  15.116
    8  14.687
    9  14.979
   10  18.108
   11  22.133
   12  22.127
   13  19.275
   14  28.141
   15  28.131
   16  23.609
   17  22.200
   18  20.559
   19  22.476
   20  22.925
   21  23.137
   22  24.029
   23  21.318
   24  22.669
   25  21.528
   26  21.252
   27  22.995
   28  22.216
   29  22.989
   30  21.682
   31  19.791
   32  23.508
   33  25.355
   34  24.345
   35  25.622
   36  29.543
   37  28.499
   38  27.514
   39  22.548
   40  18.718
   41  20.111
   42  17.607
   43  18.376
   44  18.066
   45  18.247
   46  18.755
   47  19.134
   48  19.407
   49  13.380
   50  14.209
   51  14.353
   52  16.558
   53  15.594
   54  16.857
   55  21.879
   56  20.601
   57  16.969
   58  17.953
   59  23.273
   60  22.902
   61  16.603
   62  17.542
   63  23.410
   64  20.772
   65  22.201
   66  22.281
   67  22.536
   68  23.593
   69  20.710
   70  20.228
   71  22.447
   72  23.896
   73  22.631
   74  16.701
   75  19.237
   76  19.439
   77  20.154
   78  18.825
   79  20.123
   80  20.789
   81  18.981
   82  18.390
   83  19.719
   84  21.293
   85  19.873
   86  21.214
   87  21.077
   88  21.333
   89  20.685
   90  18.231
   91  18.683
   92  19.901
   93  20.467
   94  21.856
   95  20.591
   96  20.947
   97  20.892
   98  20.274
   99  20.931
  100  20.276
  101  18.458
  102  19.316
  103  20.836
  104  19.832
  105  20.251
  106  19.106
  107  20.311
  108  14.689
  109  11.885
  110  12.144
  111   9.877
  112  12.047
  113  13.266
  114  14.001
  115  13.046
  116  13.043
  117  12.602
  118  13.044
  119  12.903
  120  13.614
  121  13.080
  122  15.093
  123  15.993
  124  13.948
  125  15.251
  126  16.041
  127  15.858
  128  15.867
  129  16.607
  130  12.822
  131  13.759
  132  15.389
  133  13.967
  134  15.730
  135  12.641
  136  14.119
  137  10.160
  138  13.672
  139  12.509
  140  15.112
  141  13.249
  142  13.675
  143  13.010
  144  14.406
  145  15.595
  146  11.190
  147  14.068
  148  12.991
  149  11.052
  150  14.048
  151  12.437
  152  12.341
  153  13.397
  154  14.180
  155  14.824
  156  13.240
  157  13.872
  158  13.154
  159  14.067
  160  12.463
  161  13.680
  162  14.136
  163  13.669
  164  14.159
  165  14.692
  166  14.581
  167  12.757
  168  13.956
  169  12.682
  170  12.060
  171  15.648
  172  15.312
  173  12.047
  174  13.886
  175  10.620
  176  11.283
  177  11.926
  178  11.963
  179  13.988
  180  13.196
  181  13.782
  182  11.890
  183  12.447
  184  11.630
  185  13.931
  186  14.326
  187  13.148
  188  10.811
  189  11.117
  190  10.471
  191  10.750
  192  11.326
  193  11.357
  194  11.045
  195  10.108
  196  11.334
  197  10.131
  198  10.315
  199  10.088
  200  10.707
  201  10.476
  202  10.597
  203  11.036
  204  11.289
  205  10.624
  206  10.798
  207  10.832
  208  10.505
  209  10.066
  210   9.398
  211   9.864
  212  10.221
  213  11.232
  214  10.384
  215  10.417
  216  10.543
  217  10.359
  218  10.658
  219  10.747
  220  10.841
  221   9.629
  222  10.498
  223  11.147
  224  11.105
  225  11.648
  226  12.025
  227  12.018
  228  11.453
  229  11.201
  230  11.173
  231  10.897
  232  11.722
  233  11.513
  234  11.485
  235  10.085
  236  11.697
  237  11.542
  238  12.588
  239  12.097
  240  12.824
  241  12.095
  242  13.770
  243  14.133
  244  13.646
  245  13.316
  246  13.702
  247  13.369
  248  11.247
  249  11.264
  250  14.150
  251  10.018
  252  10.975
  253  11.051
  254  11.434
  255  13.232
  256  14.520
  257  12.308
  258  15.781
  259  15.038
  260  17.308
  261  16.826
  262  14.802
  263  15.176
  264  14.186
  265  14.741
  266  16.195
  267  16.092
  268  15.734
  269  14.304
  270  15.309
  271  14.317
  272  15.166
  273  15.617
  274  14.354
  275  13.814
  276  15.830
  277  13.728
  278  13.126
  279  15.667
  280  13.714
  281  13.625
  282  14.562
  283  14.165
  284  17.095
  285  15.484
  286  15.338
  287  15.642
  288  15.193
  289  15.446
  290  14.594
  291  15.512
  292  15.572
  293  14.885
  294  16.502
  295  14.762
  296  15.622
  297  14.779
  298  15.504
  299  14.547
  300  14.787
  301  14.660
  302  13.678
  303  14.362
  304  12.211
  305  13.635
  306  14.458
  307  12.670
  308  13.985
  309  14.431
  310  14.303
  311  14.443
  312  12.283
  313  14.311
  314  13.832
  315  15.336
  316  14.897
  317  14.781
  318  13.162
  319  14.061
  320  13.270
  321  13.868
  322  14.388
  323  14.591
  324  13.858
  325  12.536
  326  14.344
  327  14.328
  328  14.706
  329  13.384
  330  15.013
  331  14.299
  332  14.844
  333  14.120
  334  13.924
  335  14.463
  336  14.399
  337  13.569
  338  13.252
  339  16.215
  340  14.298
  341  14.765
  342  15.484
  343  15.242
  344  14.267
  345  15.459
  346  15.395
  347  15.293
  348  13.825
  349  13.031
  350  15.455
  351  12.528
  352  14.674
  353  13.679
  354  15.798
  355  13.056
  356  15.548
  357  11.930
  358  12.629
  359  13.306
  360  12.851
  361  14.341
  362  13.065
  363  14.936
  364  18.580
  365  13.676
  366  13.678
  367  14.721
  368  13.967
  369  15.225
  370  15.921
  371  14.899
  372  16.254
  373  16.747
  374  14.985
  375  14.314
  376  14.906
  377  13.933
  378  16.872
  379  13.276
  380  14.922
  381  15.435
  382  13.951
  383  16.036
  384  14.881
  385  12.873
  386  13.982
  387  14.186
  388  14.217
  389  14.871
  390  12.805
  391  14.793
  392  13.574
  393  13.675
  394  13.532
  395  14.869
  396  14.921
  397  14.383
  398  13.841
  399  13.850
  400  14.121
  401  15.158
  402  12.620
  403  13.417
  404  13.181
  405  13.519
  406  14.237
  407  14.306
  408  15.151
  409  14.597
  410  14.532
  411  14.357
  412  14.299
  413  14.925
  414  15.748
  415  18.196
  416  15.573
  417  16.647
  418  14.082
  419  16.468
  420  15.262
  421  15.926
  422  16.153
  423  15.176
  424  15.397
  425  14.832
  426  16.230
  427  16.647
  428  15.531
  429  16.001
  430  15.097
  431  13.972
  432  15.223
  433  15.310
  434  15.350
  435  14.207
  436  16.050
  437  15.186
  438  13.772
  439  14.558
  440  14.403
  441  13.262
  442  13.191
  443  13.527
  444  14.346
  445  15.501
  446  13.593
  447  14.676
  448  13.140
  449  14.460
  450  13.389
  451  12.616
  452  14.515
  453  14.115
  454  13.215
  455  15.534
  456  17.320
  457  15.736
  458  15.403
  459  13.601
  460  13.070
  461  16.113
  462  14.268
  463  14.370
  464  14.228
  465  13.292
  466  14.272
  467  14.028
  468  13.959
  469  13.959
  470  13.824
  471  14.430
  472  14.683
  473  16.010
  474  13.132
  475  13.725
  476  13.653
  477  14.805
  478  14.409
  479  13.380
  480  13.756
  481  13.828
  482  14.514
  483  13.341
  484  14.245
  485  14.166
  486  13.056
  487  11.607
  488  12.879
  489  13.957
  490  14.076
  491  13.373
  492  14.017
  493  13.205
  494  13.242
  495  13.846
  496  13.818
  497  13.053
  498  12.956
  499  12.725
  500  13.000
  501  12.683
  502  14.357
  503  14.229
  504  14.015
  505  15.142
  506  13.151
  507  13.709
  508  13.342
  509  13.119
  510  13.233
  511  11.844
  512  13.845
  513  13.044
  514  12.893
  515  12.916
  516  12.129
  517  13.522
  518  12.462
  519  12.210
  520  12.206
  521  11.903
  522  12.364
  523  11.325
  524  11.783
  525  11.667
  526  14.227
  527  12.748
  528  13.493
  529  12.883
  530  13.193
  531  12.939
  532  12.446
  533  12.622
  534  12.933
  535  12.677
  536  13.095
  537  13.847
  538  14.639
  539  14.734
  540  12.523
  541  14.779
  542  13.330
  543  12.516
  544  14.520
  545  13.375
  546  10.030
  547  12.856
  548  12.565
  549  12.339
  550  14.812
  551  15.382
  552  14.343
  553  14.872
  554  17.424
  555  15.852
  556  13.117
  557  13.154
  558  13.800
  559  13.858
  560  13.909
  561  14.146
  562  13.749
  563  13.917
  564  14.774
  565  13.731
  566  12.205
  567  14.566
  568  12.144
  569  12.005
  570  10.977
  571  14.229
  572  13.060
  573  12.889
  574  15.059
  575  13.481
  576  16.568
  577  15.214
  578   8.126
  579  14.936
  580  13.346
  581  14.112
  582  11.966
  583  13.627
  584  14.862
  585  15.163
  586  14.626
  587  12.597
  588  11.266
  589  12.865
  590  13.412
  591  14.228
  592  14.519
  593  16.714
  594  15.469
  595  16.555
  596  16.604
  597  16.271
  598  15.636
  599  15.751
  600  14.080
  601  13.966
  602  13.226
  603  14.188
  604  15.133
  605  14.307
  606  15.499
  607  12.893
  608  13.758
  609  13.338
  610  12.143
  611  12.696
  612  13.589
  613  12.741
  614  13.045
  615  12.731
  616  13.701
  617  14.034
  618  12.472
  619  13.998
  620  13.658
  621  14.343
  622  13.063
  623  14.682
  624  14.813
  625  14.177
  626  14.270
  627  14.213
  628  11.730
  629  13.300
  630  15.017
  631  15.598
  632  13.965
  633  13.604
  634  15.242
  635  13.146
  636  14.347
  637  15.429
  638  14.437
  639  14.759
  640  13.778
  641  15.404
  642  15.891
  643  16.550
  644  15.653
  645  15.760
  646  12.388
  647  12.929
  648  14.490
  649  13.435
  650  14.038
  651  13.175
  652  11.202
  653  11.112
  654  13.405
  655  13.837
  656  13.270
  657  11.341
  658  11.289
  659  14.203
  660  14.917
  661  14.214
  662  16.578
  663  16.880
  664  16.931
  665  17.306
  666  16.254
  667  14.127
  668  14.285
  669  14.621
  670  14.850
  671  15.959
  672  14.193
  673  13.489
  674  14.104
  675  14.336
  676  15.937
  677  13.183
  678  15.604
  679  12.913
  680  13.894
  681  14.179
  682  14.519
  683  13.791
  684  13.610
  685  14.614
  686  14.348
  687  13.328
  688  11.843
  689  13.557
  690  13.439
  691  13.740
  692  13.915
  693  13.271
  694  13.863
  695  14.814
  696  13.905
  697  13.925
  698  13.779
  699  13.685
  700  13.595
  701  14.417
  702  13.714
  703  13.549
  704  14.073
  705  14.792
  706  12.654
  707  13.129
  708  12.416
  709  11.265
  710  12.824
  711  12.048
  712  13.564
  713  12.154
  714  14.486
  715  12.870
  716  12.894
  717  12.802
  718  14.445
  719  13.067
  720  13.620
  721  12.861
  722  13.200
  723  13.856
  724  13.608
  725  13.154
  726  14.383
  727  12.705
  728  12.532
  729  12.413
  730  12.774
  731  12.938
  732  11.695
  733  12.746
  734  13.247
  735  12.641
  736  12.743
  737  11.905
  738  12.977
  739  12.967
  740  11.625
  741  13.098
  742  13.336
  743  13.211
  744  13.139
  745  13.724
  746  13.619
  747  12.349
  748  12.088
  749  12.357
  750  12.489
  751  11.985
  752  13.192
  753  12.588
  754  13.319
  755  14.285
  756  13.118
  757  11.708
  758  14.780
  759  12.710
  760  14.029
  761  12.645
  762  13.217
  763  11.907
  764  12.917
  765  13.861
  766  13.999
  767  13.419
  768  14.511
  769  14.938
  770  14.179
  771  13.942
  772  12.738
  773  14.538
  774  13.473
  775  13.148
  776  15.294
  777  14.011
  778  13.648
  779  14.076
  780  13.788
  781  13.479
  782  13.264
  783  14.020
  784  13.808
  785  12.852
  786  17.533
  787  14.414
  788  13.402
  789  14.929
  790  14.587
  791  14.407
  792  14.283
  793  14.156
  794  14.456
  795  12.880
  796  12.058
  797  12.504
  798  13.948
  799  13.153
  800  14.011
  801  13.161
  802  13.299
  803  13.950
  804  13.566
  805  14.634
  806  14.110
  807  12.985
  808  12.505
  809  11.814
  810  13.361
  811  13.454
  812  11.982
  813  12.464
  814  12.860
  815  14.596
  816  13.972
  817  14.015
  818  14.571
  819  13.855
  820  15.706
  821  11.256
  822  15.159
  823  14.758
  824  13.796
  825  13.406
  826  15.586
  827  14.914
  828  18.026
  829  15.754
  830  14.702
  831  13.629
  832  14.084
  833  14.783
  834  15.982
  835  15.522
  836  13.234
  837  14.646
  838  13.686
  839  13.975
  840  12.207
  841  14.973
  842  13.967
  843  14.676
  844  13.841
  845  12.483
  846  14.937
  847  13.729
  848  12.887
  849  14.137
  850  14.384
  851  14.622
  852  13.942
  853  14.760
  854  12.531
  855  12.977
  856  12.825
  857  13.092
  858  14.071
  859  12.135
  860  14.102
  861  11.303
  862  16.939
  863  14.857
  864  14.680
  865  13.085
  866  13.745
  867  13.646
  868  13.379
  869  13.820
  870  13.361
  871  14.464
  872  13.933
  873  14.465
  874  12.248
  875  12.848
  876  13.197
  877  12.095
  878  12.478
  879  13.760
  880  13.829
  881  14.148
  882  15.297
  883  15.606
  884  14.954
  885  13.337
  886  14.581
  887  14.472
  888  15.016
  889  15.638
  890  14.124
  891  15.309
  892  15.486
  893  16.524
  894  14.408
  895  14.583
  896  14.110
  897  15.302
  898  14.755
  899  15.021
  900  14.712
  901  14.936
  902  14.426
  903  14.727
  904  14.883
  905  15.024
  906  14.047
  907  15.381
  908  15.801
  909  15.021
  910  16.206
  911  15.851
  912  16.833
  913  15.815
  914  16.269
  915  15.658
  916  16.668
  917  16.278
  918  15.390
  919  16.597
  920  15.008
  921  16.387
  922  15.813
  923  15.769
  924  15.388
  925  16.462
  926  16.635
  927  16.371
  928  16.297
  929  15.441
  930  15.287
  931  14.852
  932  16.107
  933  15.634
  934  16.279
  935  16.546
  936  17.578
  937  16.872
  938  17.786
  939  16.424
  940  16.715
  941  15.484
  942  14.886
  943  14.937
  944  15.251
  945  15.391
  946  14.550
  947  15.490
  948  15.540
  949  14.313
  950  14.982
  951  14.385
  952  15.104
  953  15.678
  954  14.562
  955  13.495
  956  13.083
  957  13.034
  958  14.364
  959  14.241
  960  14.655
  961  16.485
  962  15.386
  963  12.415
  964  14.110
  965  12.615
  966  12.274
  967  15.710
  968  13.687
  969  13.570
  970  13.758
  971  13.410
  972  13.136
  973  13.637
  974  11.680
  975  12.828
  976  13.292
  977  13.817
  978  14.102
  979  12.530
  980  15.457
  981  14.553
  982  14.908
  983  15.366
  984  14.441
  985  16.495
  986  16.805
  987  16.154
  988  15.905
  989  16.651
  990  16.504
  991  15.810
  992  16.856
  993  15.549
  994  16.137
  995  16.161
  996  16.738
  997  15.922
  998  15.898
  999  16.010
 1000  17.077
 1001  15.738
 1002  15.869
 1003  15.677
 1004  15.864
 1005  15.942
 1006  15.311
 1007  14.253
 1008  15.424
 1009  14.525
 1010  15.829
 1011  15.521
 1012  15.460
 1013  15.278
 1014  15.019
 1015  14.850
 1016  14.793
 1017  14.681
 1018  15.077
 1019  15.196
 1020  15.358
 1021  15.814
 1022  15.915
 1023  14.819
 1024  15.154
 1025  15.866
 1026  14.998
 1027  15.792
 1028  14.835
 1029  16.293
 1030  15.173
 1031  14.226
 1032  16.145
 1033  14.647
 1034  14.437
 1035  16.333
 1036  15.411
 1037  15.084
 1038  15.843
 1039  15.250
 1040  16.359
 1041  16.841
 1042  15.511
 1043  14.976
 1044  14.941
 1045  14.862
 1046  15.737
 1047  14.832
 1048  14.877
 1049  15.130
 1050  14.483
 1051  14.250
 1052  12.890
 1053  14.263
 1054  14.251
 1055  14.384
 1056  15.010
 1057  16.172
 1058  14.677
 1059  16.942
 1060  13.435
 1061  12.746
 1062  13.051
 1063  12.922
 1064  12.583
 1065  13.643
 1066  12.273
 1067  12.625
 1068  12.268
 1069  12.104
 1070  12.211
 1071  12.151
 1072  12.343
 1073  11.890
 1074  12.029
 1075  11.427
 1076  11.902
 1077  12.064
 1078  10.912
 1079  12.106
 1080  12.537
 1081  12.669
 1082  12.095
 1083  14.177
 1084  11.739
 1085  11.510
 1086  11.813
 1087  12.352
 1088  12.689
 1089  11.918
 1090  12.529
 1091  12.028
 1092  12.504
 1093  13.700
 1094  12.917
 1095  13.098
 1096  13.261
 1097  12.652
 1098  12.814
 1099  12.768
 1100  11.401
 1101  13.107
 1102  12.823
 1103  13.339
 1104  12.748
 1105  11.663
 1106  12.662
 1107  12.514
 1108  12.701
 1109  12.341
 1110  13.155
 1111  11.864
 1112  12.360
 1113  12.470
 1114  12.222
 1115  11.951
 1116  12.926
 1117  12.581
 1118  12.885
 1119  12.207
 1120  13.545
 1121  12.636
 1122  12.592
 1123  12.971
 1124  12.546
 1125  11.976
 1126  12.203
 1127  11.880
 1128  12.625
 1129  11.468
 1130  11.545
 1131  13.709
 1132  12.186
 1133  13.062
 1134  12.943
 1135  12.586
 1136  11.925
 1137  12.642
 1138  12.560
 1139  13.287
 1140  13.085
 1141  13.521
 1142  12.567
 1143  12.665
 1144  12.823
 1145  13.717
 1146  13.946
 1147  13.659
 1148  14.158
 1149  14.083
 1150  14.456
 1151  14.322
 1152  13.662
 1153  13.715
 1154  14.022
 1155  14.240
 1156  14.413
 1157  14.537
 1158  15.073
 1159  14.144
 1160  14.777
 1161  14.616
 1162  19.301
 1163  18.857
 1164  20.331
 1165  20.072
 1166  19.207
 1167  19.841
 1168  20.105
 1169  15.411
 1170  14.839
 1171  15.657
 1172  16.066
 1173  14.195
 1174  13.840
 1175  13.671
 1176  13.822
 1177  13.574
 1178  15.863
 1179  13.935
 1180  14.167
 1181  15.382
 1182  13.688
 1183  14.505
 1184  15.306
 1185  14.310
 1186  15.246
 1187  15.354
 1188  13.933
 1189  14.383
 1190  15.120
 1191  15.482
 1192  11.948
 1193  11.952
 1194  11.744
 1195  12.282
 1196  10.629
 1197   8.530
 1198  10.981
 1199  13.438
 1200  12.578
 1201  15.186
 1202  12.993
 1203  12.860
 1204  16.427
 1205  12.346
 1206  14.717
 1207  15.051
 1208  15.935
 1209  12.661
 1210  14.474
 1211  16.923
 1212  16.988
 1213  13.103
 1214  17.424
 1215  15.814
 1216  16.500
 1217  14.696
 1218  15.144
 1219  15.331
 1220  13.609
 1221  11.173
 1222  11.858
 1223  13.290
 1224  12.580
 1225  16.665
 1226   9.043
 1227   8.724
 1228   8.471
 1229   7.739
 1230   8.111
 1231   8.488
 1232   8.840
 1233   9.174
 1234   8.809
 1235   7.650
 1236   8.515
 1237   7.812
 1238   5.433
 1239   6.025
 1240   4.708
 1241   5.008
 1242   5.492
 1243   3.114
 1244   3.126
 1245   2.790
 1246   2.827
 1247   3.236
 1248   2.911
 1249   2.666
 1250   2.804
 1251   2.669
 1252   2.862
 1253   3.036
 1254   2.851
 1255   2.693
 1256   2.982
 1257   2.641
 1258   3.235
 1259   2.873
 1260   2.605
 1261   2.692
 1262   2.793
 1263   2.992
 1264   2.773
 1265   2.620
 1266   2.771
 1267   2.751
 1268   2.827
 1269   3.037
 1270   2.609
 1271   2.788
 1272   2.880
 1273   2.754
 1274   2.834
 1275   2.788
 1276   2.874
 1277   2.879
 1278   2.862
 1279   2.829
 1280   2.690
 1281   2.750
 1282   2.981
 1283   2.839
 1284   2.845
 1285   2.911
 1286   2.829
 1287   2.908
 1288   2.748
 1289   2.874
 1290   2.764
 1291   2.854
 1292   2.994
 1293   3.195
 1294   2.790
 1295   2.873
 1296   2.859
 1297   2.636
 1298   2.879
 1299   2.802
 1300   2.685
 1301   2.809
 1302   2.927
 1303   2.846
 1304   2.829
 1305   2.844
 1306   3.219
 1307   2.728
 1308   2.895
 1309   2.775
 1310   2.928
 1311   2.870
 1312   3.012
 1313   2.672
 1314   2.983
 1315   3.170
 1316   2.753
 1317   2.862
 1318   3.036
 1319   2.797
 1320   2.814
 1321   3.097
 1322   2.886
 1323   3.128
 1324   3.025
 1325   2.897
 1326   3.017
 1327   2.932
 1328   3.087
 1329   2.900
 1330   3.120
 1331   3.032
 1332   3.220
 1333   2.996
 1334   2.995
 1335   3.068
 1336   2.893
 1337   2.797
 1338   3.027
 1339   2.639
 1340   2.822
 1341   2.850
 1342   2.884
 1343   2.894
 1344   2.700
 1345   2.733
 1346   2.636
 1347   3.129
 1348   2.816
 1349   2.751
 1350   2.846
 1351   2.887
 1352   2.956
 1353   2.705
 1354   2.776
 1355   2.726
 1356   2.866
 1357   2.633
 1358   3.049
 1359   2.662
 1360   3.273
 1361   2.866
 1362   2.874
 1363   3.012
 1364   2.684
 1365   2.688
 1366   2.768
 1367   2.709
 1368   2.940
 1369   2.863
 1370   2.758
 1371   2.819
 1372   2.901
 1373   2.719
 1374   2.837
 1375   2.763
 1376   2.867
 1377   2.711
 1378   2.839
 1379   2.934
 1380   2.775
 1381   2.778
 1382   2.907
 1383   2.672
 1384   2.737
 1385   2.612
 1386   2.812
 1387   2.819
 1388   2.810
 1389   2.876
 1390   2.775
 1391   2.672
 1392   2.645
 1393   2.977
 1394   2.817
 1395   2.698
 1396   2.743
 1397   2.728
 1398   2.804
 1399   2.811
 1400   2.766
 1401   2.873
 1402   2.733
 1403   2.641
 1404   2.724
 1405   2.794
 1406   2.919
 1407   2.892
 1408   2.905
 1409   2.762
 1410   2.803
 1411   3.263
 1412   2.851
 1413   2.738
 1414   2.869
 1415   2.725
 1416   2.780
 1417   2.762
 1418   2.736
 1419   3.109
 1420   2.774
 1421   2.814
 1422   2.804
 1423   2.805
 1424   2.721
 1425   2.674
 1426   2.777
 1427   2.821
 1428   2.901
 1429   2.958
 1430   2.790
 1431   2.901
 1432   2.672
 1433   2.876
 1434   2.727
 1435   2.747
 1436   2.707
 1437   2.813
 1438   2.726
 1439   2.855
 1440   2.766
 1441   2.822
 1442   2.723
 1443   2.796
 1444   2.629
 1445   2.864
 1446   2.755
 1447   2.727
 1448   2.722
 1449   2.826
 1450   2.801
 1451   2.897
 1452   2.758
 1453   2.662
 1454   2.819
 1455   2.733
 1456   2.632
 1457   2.809
 1458   2.769
 1459   2.778
 1460   2.884
 1461   2.856
 1462   2.871
 1463   2.766
 1464   2.783
 1465   2.916
 1466   2.781
 1467   2.652
 1468   2.686
 1469   2.912
 1470   2.862
 1471   2.697
 1472   2.938
 1473   2.687
 1474   2.867
 1475   2.804
 1476   2.812
 1477   2.774
 1478   2.957
 1479   2.807
 1480   2.728
 1481   2.913
 1482   2.597
 1483   2.767
 1484   2.896
 1485   2.896
 1486   3.002
 1487   2.908
 1488   2.733
 1489   2.889
 1490   2.890
 1491   2.914
 1492   2.686
 1493   2.718
 1494   2.912
 1495   2.847
 1496   2.819
 1497   2.814
 1498   2.776
 1499   2.893
 1500   2.741
 1501   2.748
 1502   2.676
 1503   2.701
 1504   2.829
 1505   2.855
 1506   2.812
 1507   2.841
 1508   2.714
 1509   2.868
 1510   2.770
 1511   2.866
 1512   2.691
 1513   2.632
 1514   3.004
 1515   2.979
 1516   2.844
 1517   2.917
 1518   2.777
 1519   2.809
 1520   2.786
 1521   2.745
 1522   2.841
 1523   2.626
 1524   2.599
 1525   2.871
 1526   2.906
 1527   2.733
 1528   2.847
 1529   2.760
 1530   2.880
 1531   2.592
 1532   2.658
 1533   2.682
 1534   2.782
 1535   2.798
 1536   2.878
 1537   2.786
 1538   2.837
 1539   2.749
 1540   2.651
 1541   2.654
 1542   2.606
 1543   2.955
 1544   2.879
 1545   2.784
 1546   2.817
 1547   2.819
 1548   2.690
 1549   2.682
 1550   2.998
 1551   3.077
 1552   2.718
 1553   2.798
 1554   2.664
 1555   2.948
 1556   2.704
 1557   2.691
 1558   2.776
 1559   2.714
 1560   2.701
 1561   2.916
 1562   2.753
 1563   2.732
 1564   2.834
 1565   2.765
 1566   2.780
 1567   2.766
 1568   2.609
 1569   2.893
 1570   2.617
 1571   2.892
 1572   2.844
 1573   2.938
 1574   2.791
 1575   2.670
 1576   2.835
 1577   2.794
 1578   2.736
 1579   2.792
 1580   2.883
 1581   2.657
 1582   2.728
 1583   3.040
 1584   2.944
 1585   3.063
 1586   2.857
 1587   2.784
 1588   2.780
 1589   2.689
 1590   2.899
 1591   2.752
 1592   2.732
 1593   2.864
 1594   2.730
 1595   2.866
 1596   2.810
 1597   2.837
 1598   3.117
 1599   2.900
 1600   2.593
 1601   3.010
 1602   2.948
 1603   2.679
 1604   2.781
 1605   2.870
 1606   2.751
 1607   3.004
 1608   2.693
 1609   2.720
 1610   2.808
 1611   2.937
 1612   2.942
 1613   2.879
 1614   2.895
 1615   2.985
 1616   2.807
 1617   3.145
 1618   3.009
 1619   2.788
 1620   2.829
 1621   2.812
 1622   2.798
 1623   2.808
 1624   2.720
 1625   2.603
 1626   2.721
 1627   2.751
 1628   2.854
 1629   2.827
 1630   2.906
 1631   2.578
 1632   2.663
 1633   2.769
 1634   2.754
 1635   3.258
 1636   3.044
 1637   2.739
 1638   2.945
 1639   2.683
 1640   2.841
 1641   3.030
 1642   2.918
 1643   2.826
 1644   2.637
 1645   2.884
 1646   3.116
 1647   2.979
 1648   2.894
 1649   2.933
 1650   2.633
 1651   3.151
 1652   2.914
 1653   2.892
 1654   3.155
 1655   2.922
 1656   3.049
 1657   2.663
 1658   3.022
 1659   3.042
 1660   3.071
 1661   2.797
 1662   2.732
 1663   2.843
 1664   2.978
 1665   2.898
 1666   3.021
 1667   2.897
 1668   2.938
 1669   3.041
 1670   2.898
 1671   3.342
 1672   2.880
 1673   3.044
 1674   2.644
 1675   2.775
 1676   2.936
 1677   3.241
 1678   2.792
 1679   2.847
 1680   2.627
 1681   2.926
 1682   2.659
 1683   2.902
 1684   2.801
 1685   2.625
 1686   3.040
 1687   2.964
 1688   2.638
 1689   2.755
 1690   2.855
 1691   2.756
 1692   2.803
 1693   2.756
 1694   2.800
 1695   2.898
 1696   2.881
 1697   2.576
 1698   2.666
 1699   3.087
 1700   2.778
 1701   2.731
 1702   2.795
 1703   2.744
 1704   2.882
 1705   2.775
 1706   2.515
 1707   2.668
 1708   2.861
 1709   2.737
 1710   2.803
 1711   2.893
 1712   2.800
 1713   2.710
 1714   3.069
 1715   2.780
 1716   5.160
 1717   2.961
 1718   2.683
 1719   2.740
 1720   2.919
 1721   2.794
 1722   5.088
 1723   2.669
 1724   3.074
 1725   2.796
 1726   2.841
 1727   2.870
 1728   2.856
 1729   2.916
 1730   3.066
 1731   2.636
 1732   2.697
 1733   2.648
 1734   2.804
 1735   2.954
 1736   4.318
 1737   3.661
 1738   3.043
 1739   3.099
 1740   2.796
 1741   5.643
 1742   3.953
 1743   2.886
 1744   3.193
 1745   2.943
 1746   2.661
 1747   2.876
 1748   2.891
 1749   2.769
 1750   2.744
 1751   2.804
 1752   2.843
 1753   2.694
 1754   2.895
 1755   2.722
 1756   2.845
 1757   2.660
 1758   2.652
 1759   2.786
 1760   2.573
 1761   2.822
 1762   2.836
 1763   2.948
 1764   3.129
 1765   3.253
 1766   3.076
 1767   3.002
 1768   2.935
 1769   3.141
 1770   2.859
 1771   2.914
 1772   2.850
 1773   3.097
 1774   3.167
 1775   2.985
 1776   3.116
 1777   2.984
 1778   2.941
 1779   3.365
 1780   2.981
 1781   3.070
 1782   3.197
 1783   3.103
 1784   2.850
 1785   3.473
 1786   2.736
 1787   2.710
 1788   3.120
 1789   2.961
 1790   2.893
 1791   3.040
 1792   3.039
 1793   2.700
 1794   3.023
 1795   3.309
 1796   2.670
 1797   3.141
 1798   3.000
 1799   2.964
 1800   2.977
 1801   2.958
 1802   2.941
 1803   2.982
 1804   2.758
 1805   2.832
 1806   3.039
 1807   2.681
 1808   2.889
 1809   3.084
 1810   2.787
 1811   2.906
 1812   2.879
 1813   3.087
 1814   2.915
 1815   2.938
 1816   2.953
 1817   2.832
 1818   2.883
 1819   2.829
 1820   2.635
 1821   2.901
 1822   3.141
 1823   2.898
 1824   3.081
 1825   2.866
 1826   2.942
 1827   3.106
 1828   2.947
 1829   2.899
 1830   2.906
 1831   2.997
 1832   3.056
 1833   2.856
 1834   2.934
 1835   3.099
 1836   2.937
 1837   2.879
 1838   2.936
 1839   2.856
 1840   3.071
 1841   2.770
 1842   2.824
 1843   2.870
 1844   3.065
 1845   2.970
 1846   2.827
 1847   2.827
 1848   2.892
 1849   2.931
 1850   2.718
 1851   2.936
 1852   3.056
 1853   3.151
 1854   2.913
 1855   2.841
 1856   3.004
 1857   2.782
 1858   2.880
 1859   3.016
 1860   2.905
 1861   2.808
 1862   2.655
 1863   2.844
 1864   3.387
 1865   2.925
 1866   3.309
 1867   2.887
 1868   3.071
 1869   2.903
 1870   3.044
 1871   3.075
 1872   2.810
 1873   3.019
 1874   3.084
 1875   3.156
 1876   2.683
 1877   2.814
 1878   2.908
 1879   2.898
 1880   3.053
 1881   2.741
 1882   2.999
 1883   3.113
 1884   3.064
 1885   2.840
 1886   2.981
 1887   2.990
 1888   3.256
 1889   2.813
 1890   2.850
 1891   2.856
 1892   3.118
 1893   2.734
 1894   2.729
 1895   2.936
 1896   2.613
 1897   3.040
 1898   3.055
 1899   2.814
 1900   2.990
 1901   2.837
 1902   2.915
 1903   2.739
 1904   2.834
 1905   2.841
 1906   2.896
 1907   2.708
 1908   2.993
 1909   2.976
 1910   3.281
 1911   3.297
 1912   3.280
 1913   2.787
 1914   3.281
 1915   2.825
 1916   3.270
 1917   2.931
 1918   2.788
 1919   3.114
 1920   2.857
 1921   2.806
 1922   2.948
 1923   3.044
 1924   3.014
 1925   3.283
 1926   3.105
 1927   2.912
 1928   2.956
 1929   3.021
 1930   3.213
 1931   3.096
 1932   2.826
 1933   2.910
 1934   2.755
 1935   2.771
 1936   2.736
 1937   2.731
 1938   2.978
 1939   3.096
 1940   3.132
 1941   3.254
 1942   3.070
 1943   2.956
 1944   2.815
 1945   2.917
 1946   3.187
 1947   2.893
 1948   3.308
 1949   2.952
 1950   3.211
 1951   3.010
 1952   3.145
 1953   3.065
 1954   2.936
 1955   2.945
 1956   3.294
 1957   3.992
 1958   3.839
 1959   3.115
 1960   3.013
 1961   3.338
 1962   3.228
 1963   3.851
 1964   3.402
 1965   3.176
 1966   2.727
 1967   2.808
 1968   3.112
 1969   2.919
 1970   2.708
 1971   2.798
 1972   2.743
 1973   2.782
 1974   2.713
 1975   3.128
 1976   2.766
 1977   2.909
 1978   3.024
 1979   3.090
 1980   2.731
 1981   2.769
 1982   2.914
 1983   2.735
 1984   2.877
 1985   2.987
 1986   2.909
 1987   3.193
 1988   3.155
 1989   2.880
 1990   2.876
 1991   2.916
 1992   2.956
 1993   3.301
 1994   3.123
 1995   3.174
 1996   3.092
 1997   2.958
 1998   3.017
 1999   3.272
 2000   2.979
 2001   2.977
 2002   2.896
 2003   3.415
 2004   3.202
 2005   3.027
 2006   2.896
 2007   2.784
 2008   2.961
 2009   3.386
 2010   3.062
 2011   3.269
 2012   3.024
 2013   3.172
 2014   2.897
 2015   3.211
 2016   2.634
 2017   2.996
 2018   2.968
 2019   2.783
 2020   2.706
 2021   2.777
 2022   2.957
 2023   2.881
 2024   2.827
 2025   3.029
 2026   2.852
 2027   2.763
 2028   2.826
 2029   2.653
 2030   2.743
 2031   2.803
 2032   3.032
 2033   3.087
 2034   2.724
 2035   3.032
 2036   2.925
 2037   3.053
 2038   2.936
 2039   2.807
 2040   2.924
 2041   3.103
 2042   3.376
 2043   3.015
 2044   2.940
 2045   3.132
 2046   3.069
 2047   2.864
 2048   3.135
 2049   3.257
 2050   3.180
 2051   3.457
 2052   5.442
 2053   4.977
 2054   5.076
 2055   5.323
 2056   4.028
 2057   4.581
 2058   3.487
 2059   3.092
 2060   3.034
 2061   3.459
 2062   4.910
 2063   4.793
 2064   4.061
 2065   3.520
 2066   3.308
 2067   3.384
 2068   4.246
 2069   3.334
 2070   3.183
 2071   3.057
 2072   2.819
 2073   2.929
 2074   3.643
 2075   2.899
 2076   3.727
 2077   3.097
 2078   2.949
 2079   3.185
 2080   2.948
 2081   3.423
 2082   3.719
 2083   3.609
 2084   3.315
 2085   4.555
 2086   4.988
 2087   3.435
 2088   2.985
 2089   2.988
 2090   3.429
 2091   2.918
 2092   3.180
 2093   3.173
 2094   3.201
 2095   4.612
 2096   4.186
 2097   3.707
 2098   4.656
 2099   4.725
 2100   4.770
 2101   3.465
 2102   3.520
 2103   3.552
 2104   3.703
 2105   2.792
 2106   3.013
 2107   3.483
 2108   3.161
 2109   3.080
 2110   3.482
 2111   3.491
 2112   2.712
 2113   5.255
 2114   3.662
 2115   4.297
 2116   3.083
 2117   3.073
 2118   3.125
 2119   3.618
 2120   2.858
 2121   2.948
 2122   2.945
 2123   3.060
 2124   3.250
 2125   5.012
 2126   4.864
 2127   4.727
 2128   4.682
 2129   3.571
 2130   2.901
 2131   2.990
 2132   3.081
 2133   2.968
 2134   3.306
 2135   2.822
 2136   3.026
 2137   3.321
 2138   3.044
 2139   3.144
 2140   2.921
 2141   3.124
 2142   2.945
 2143   2.883
 2144   3.215
 2145   2.829
 2146   3.104
 2147   3.438
 2148   3.969
 2149   3.282
 2150   3.452
 2151   4.957
 2152   2.976
 2153   3.114
 2154   2.804
 2155   3.053
 2156   2.893
 2157   3.268
 2158   3.359
 2159   3.141
 2160   3.517
 2161   2.867
 2162   3.072
 2163   2.868
 2164   3.048
 2165   3.047
 2166   3.271
 2167   3.384
 2168   2.853
 2169   3.114
 2170   2.944
 2171   3.348
 2172   3.382
 2173   2.839
 2174   2.807
 2175   3.115
 2176   3.125
 2177   3.284
 2178   2.884
 2179   2.829
 2180   2.885
 2181   3.453
 2182   2.954
 2183   2.899
 2184   2.910
 2185   2.903
 2186   2.890
 2187   2.957
 2188   2.916
 2189   3.031
 2190   2.979
 2191   2.994
 2192   2.903
 2193   2.927
 2194   2.731
 2195   3.120
 2196   3.079
 2197   2.796
 2198   3.635
 2199   2.891
 2200   2.908
 2201   2.926
 2202   2.941
 2203   3.040
 2204   2.871
 2205   3.235
 2206   2.971
 2207   2.971
 2208   3.310
 2209   3.149
 2210   3.399
 2211   2.885
 2212   2.881
 2213   2.958
 2214   2.766
 2215   2.667
 2216   2.954
 2217   3.291
 2218   2.998
 2219   3.093
 2220   3.096
 2221   2.985
 2222   2.919
 2223   3.047
 2224   2.993
 2225   3.176
 2226   3.273
 2227   3.393
 2228   2.791
 2229   2.777
 2230   3.097
 2231   3.178
 2232   2.820
 2233   3.038
 2234   3.242
 2235   2.758
 2236   3.707
 2237   2.957
 2238   2.925
 2239   2.874
 2240   3.784
 2241   2.934
 2242   2.859
 2243   3.362
 2244   2.886
 2245   2.894
 2246   2.875
 2247   4.257
 2248   3.019
 2249   2.955
 2250   2.695
 2251   3.036
 2252   3.869
 2253   3.228
 2254   2.982
 2255   3.472
 2256   3.144
 2257   2.705
 2258   2.844
 2259   2.812
 2260   2.826
 2261   3.249
 2262   3.180
 2263   3.379
 2264   3.268
 2265   2.837
 2266   3.138
 2267   2.928
 2268   2.949
 2269   2.745
 2270   2.948
 2271   3.381
 2272   2.985
 2273   2.669
 2274   2.898
 2275   2.849
 2276   2.930
 2277   2.998
 2278   2.746
 2279   3.058
 2280   2.898
 2281   2.910
 2282   2.648
 2283   2.895
 2284   2.763
 2285   2.958
 2286   2.819
 2287   2.790
 2288   3.545
 2289   2.822
 2290   2.688
 2291   2.773
 2292   2.944
 2293   2.836
 2294   2.730
 2295   2.842
 2296   2.732
 2297   2.928
 2298   3.111
 2299   2.993
 2300   2.885
 2301   2.853
 2302   2.858
 2303   2.763
 2304   2.895
 2305   2.846
 2306   2.830
 2307   2.897
 2308   2.741
 2309   2.704
 2310   2.788
 2311   2.972
 2312   2.775
 2313   2.924
 2314   3.088
 2315   2.927
 2316   2.786
 2317   2.751
 2318   3.187
 2319   2.948
 2320   2.913
 2321   2.816
 2322   3.072
 2323   2.967
 2324   2.776
 2325   2.885
 2326   3.060
 2327   2.834
 2328   2.911
 2329   3.241
 2330   2.975
 2331   2.803
 2332   3.599
 2333   2.862
 2334   2.924
 2335   2.928
 2336   3.093
 2337   2.937
 2338   3.098
 2339   2.728
 2340   2.753
 2341   2.950
 2342   2.971
 2343   2.865
 2344   2.659
 2345   2.828
 2346   2.655
 2347   2.743
 2348   2.846
 2349   2.763
 2350   2.938
 2351   2.945
 2352   2.727
 2353   2.784
 2354   2.863
 2355   3.037
 2356   3.318
 2357   3.085
 2358   3.514
 2359   3.042
 2360   3.596
 2361   2.969
 2362   3.145
 2363   3.092
 2364   3.118
 2365   3.215
 2366   3.326
 2367   3.022
 2368   3.239
 2369   3.048
 2370   3.014
 2371   2.937
 2372   2.946
 2373   2.874
 2374   4.089
 2375   3.126
 2376   3.324
 2377   3.208
 2378   3.059
 2379   3.294
 2380   2.773
 2381   3.081
 2382   2.772
 2383   3.175
 2384   4.772
 2385   2.796
 2386   3.624
 2387   4.050
 2388   5.249
 2389   5.923
 2390   4.412
 2391   5.897
 2392   4.514
 2393   4.884
 2394   4.156
 2395   4.627
 2396   2.679
 2397   2.692
 2398   2.635
 2399   2.939
 2400   2.707
 2401   2.927
 2402   3.105
 2403   2.725
 2404   3.161
 2405   2.999
 2406   2.717
 2407   2.776
 2408   2.744
 2409   2.834
 2410   2.745
 2411   2.784
 2412   2.885
 2413   2.634
 2414   2.594
 2415   3.013
 2416   2.850
 2417   3.034
 2418   2.816
 2419   2.883
 2420   2.898
 2421   2.983
 2422   3.101
 2423   2.993
 2424   2.904
 2425   2.707
 2426   3.001
 2427   3.260
 2428   2.897
 2429   2.892
 2430   2.734
 2431   2.623
 2432   2.898
 2433   2.679
 2434   2.794
 2435   2.906
 2436   2.795
 2437   2.800
 2438   2.989
 2439   2.859
 2440   2.673
 2441   2.815
 2442   2.690
 2443   2.927
 2444   2.927
 2445   2.710
 2446   2.809
 2447   2.715
 2448   2.844
 2449   2.840
 2450   2.986
 2451   2.737
 2452   2.917
 2453   2.851
 2454   2.925
 2455   2.863
 2456   2.867
 2457   2.814
 2458   2.768
 2459   2.793
 2460   2.830
 2461   2.774
 2462   2.907
 2463   2.795
 2464   2.930
 2465   2.886
 2466   2.943
 2467   2.980
 2468   3.046
 2469   3.078
 2470   2.893
 2471   2.977
 2472   2.908
 2473   2.783
 2474   2.726
 2475   3.076
 2476   3.084
 2477   2.888
 2478   2.975
 2479   2.639
 2480   3.259
 2481   3.116
 2482   2.809
 2483   2.958
 2484   2.956
 2485   2.776
 2486   3.009
 2487   2.787
 2488   2.669
 2489   2.726
 2490   2.863
 2491   3.121
 2492   2.787
 2493   3.077
 2494   2.860
 2495   2.719
 2496   2.993
 2497   2.784
 2498   2.963
 2499   3.032
 2500   2.771
 2501   2.843
 2502   2.943
 2503   2.760
 2504   2.712
 2505   2.897
 2506   2.810
 2507   3.010
 2508   3.001
 2509   2.791
 2510   3.124
 2511   2.802
 2512   3.032
 2513   2.751
 2514   2.909
 2515   2.770
 2516   2.839
 2517   3.085
 2518   2.813
 2519   3.332
 2520   2.763
 2521   3.050
 2522   3.030
 2523   3.138
 2524   2.826
 2525   2.725
 2526   2.792
 2527   2.805
 2528   2.885
 2529   2.741
 2530   2.892
 2531   3.032
 2532   3.160
 2533   2.957
 2534   3.259
 2535   3.222
 2536   2.934
 2537   2.622
 2538   2.856
 2539   2.695
 2540   2.783
 2541   2.926
 2542   2.760
 2543   2.913
 2544   2.969
 2545   2.755
 2546   2.849
 2547   2.884
 2548   2.759
 2549   2.920
 2550   2.730
 2551   2.955
 2552   2.897
 2553   2.738
 2554   3.093
 2555   2.713
 2556   2.766
 2557   2.797
 2558   2.876
 2559   2.884
 2560   2.954
 2561   2.657
 2562   2.773
 2563   2.892
 2564   2.768
 2565   2.778
 2566   2.831
 2567   2.822
 2568   2.770
 2569   2.889
 2570   2.737
 2571   2.793
 2572   2.848
 2573   2.745
 2574   2.729
 2575   2.757
 2576   2.778
 2577   2.870
 2578   2.707
 2579   2.851
 2580   2.764
 2581   2.857
 2582   2.836
 2583   2.927
 2584   3.082
 2585   3.027
 2586   2.631
 2587   2.961
 2588   2.737
 2589   2.738
 2590   3.044
 2591   2.759
 2592   2.829
 2593   2.813
 2594   2.784
 2595   2.963
 2596   2.900
 2597   2.747
 2598   2.833
 2599   2.938
 2600   3.296
 2601   3.907
 2602   3.349
 2603   3.191
 2604   3.070
 2605   2.646
 2606   3.047
 2607   2.972
 2608   2.795
 2609   3.364
 2610   2.940
 2611   2.837
 2612   3.004
 2613   2.695
 2614   2.996
 2615   2.994
 2616   2.934
 2617   3.058
 2618   2.814
 2619   2.883
 2620   2.773
 2621   3.673
 2622   2.912
 2623   2.990
 2624   3.038
 2625   3.076
 2626   3.274
 2627   2.803
 2628   3.162
 2629   3.168
 2630   3.020
 2631   3.127
 2632   2.987
 2633   2.955
 2634   2.795
 2635   2.785
 2636   2.737
 2637   2.749
 2638   2.823
 2639   2.693
 2640   3.020
 2641   2.819
 2642   3.009
 2643   3.415
 2644   3.300
 2645   3.051
 2646   2.871
 2647   2.864
 2648   2.790
 2649   3.018
 2650   2.893
 2651   2.935
 2652   2.828
 2653   3.048
 2654   2.827
 2655   2.802
 2656   2.828
 2657   2.845
 2658   2.869
 2659   2.818
 2660   2.609
 2661   2.849
 2662   2.789
 2663   2.858
 2664   2.716
 2665   2.853
 2666   2.824
 2667   3.008
 2668   2.906
 2669   3.251
 2670   2.805
 2671   3.058
 2672   2.643
 2673   2.794
 2674   2.678
 2675   2.947
 2676   2.720
 2677   2.761
 2678   2.652
 2679   2.828
 2680   2.673
 2681   2.988
 2682   2.768
 2683   2.725
 2684   2.882
 2685   2.975
 2686   2.993
 2687   2.957
 2688   2.843
 2689   3.091
 2690   2.814
 2691   2.812
 2692   2.818
 2693   2.852
 2694   2.965
 2695   2.850
 2696   2.878
 2697   2.735
 2698   3.297
 2699   2.747
 2700   2.789
 2701   2.734
 2702   2.987
 2703   2.789
 2704   2.778
 2705   2.857
 2706   2.857
 2707   2.819
 2708   3.044
 2709   2.854
 2710   3.054
 2711   2.854
 2712   2.972
 2713   3.309
 2714   2.953
 2715   2.914
 2716   2.951
 2717   2.856
 2718   2.917
 2719   2.785
 2720   2.843
 2721   2.826
 2722   3.018
 2723   2.713
 2724   2.893
 2725   2.915
 2726   2.739
 2727   2.994
 2728   3.139
 2729   2.894
 2730   3.052
 2731   3.027
 2732   2.775
 2733   2.932
 2734   2.854
 2735   3.001
 2736   2.940
 2737   2.844
 2738   2.769
 2739   2.919
 2740   2.929
 2741   2.935
 2742   2.759
 2743   2.836
 2744   2.880
 2745   2.750
 2746   2.820
 2747   2.724
 2748   3.005
 2749   2.766
 2750   2.742
 2751   2.895
 2752   2.973
 2753   2.805
 2754   2.641
 2755   2.832
 2756   2.745
 2757   2.748
 2758   2.907
 2759   2.804
 2760   2.777
 2761   2.857
 2762   2.925
 2763   2.773
 2764   2.827
 2765   2.811
 2766   2.919
 2767   3.166
 2768   2.895
 2769   2.764
 2770   2.869
 2771   2.977
 2772   2.809
 2773   2.800
 2774   2.814
 2775   2.740
 2776   2.676
 2777   2.614
 2778   2.815
 2779   3.045
 2780   2.772
 2781   3.062
 2782   2.886
 2783   2.747
 2784   2.851
 2785   2.870
 2786   2.965
 2787   2.779
 2788   3.015
 2789   2.705
 2790   2.932
 2791   2.853
 2792   2.882
 2793   2.810
 2794   2.841
 2795   2.900
 2796   2.740
 2797   2.765
 2798   2.930
 2799   2.912
 2800   2.875
 2801   2.754
 2802   2.878
 2803   2.875
 2804   2.779
 2805   2.746
 2806   2.755
 2807   2.730
 2808   2.979
 2809   3.024
 2810   2.825
 2811   2.672
 2812   2.679
 2813   2.996
 2814   2.803
 2815   2.736
 2816   2.796
 2817   2.803
 2818   2.819
 2819   2.844
 2820   2.807
 2821   2.807
 2822   2.903
 2823   2.942
 2824   2.858
 2825   2.931
 2826   2.805
 2827   2.799
 2828   2.857
 2829   2.661
 2830   2.964
 2831   2.785
 2832   2.665
 2833   2.733
 2834   2.826
 2835   2.763
 2836   2.828
 2837   2.898
 2838   3.060
 2839   2.943
 2840   2.902
 2841   2.784
 2842   2.689
 2843   2.662
 2844   2.861
 2845   2.847
 2846   2.940
 2847   2.754
 2848   2.754
 2849   2.739
 2850   2.704
 2851   3.155
 2852   2.727
 2853   2.744
 2854   3.138
 2855   2.957
 2856   2.847
 2857   2.737
 2858   2.820
 2859   2.893
 2860   2.794
 2861   2.718
 2862   2.984
 2863   3.217
 2864   3.386
 2865   2.902
 2866   2.996
 2867   2.882
 2868   2.841
 2869   2.916
 2870   2.685
 2871   2.814
 2872   3.157
 2873   3.043
 2874   2.912
 2875   2.678
 2876   2.755
 2877   2.665
 2878   2.940
 2879   2.870
 2880   2.697
 2881   2.948
 2882   3.029
 2883   2.842
 2884   2.850
 2885   2.897
 2886   2.771
 2887   2.829
 2888   2.892
 2889   3.057
 2890   2.858
 2891   2.810
 2892   2.897
 2893   2.736
 2894   2.780
 2895   2.975
 2896   2.752
 2897   3.119
 2898   2.697
 2899   2.881
 2900   2.562
 2901   2.999
 2902   2.896
 2903   3.038
 2904   2.725
 2905   2.838
 2906   2.782
 2907   4.943
 2908   2.905
 2909   2.773
 2910   2.770
 2911   2.857
 2912   2.877
 2913   2.950
 2914   2.787
 2915   2.887
 2916   2.815
 2917   2.831
 2918   2.994
 2919   2.803
 2920   2.697
 2921   2.949
 2922   2.635
 2923   2.790
 2924   2.789
 2925   2.869
 2926   3.071
 2927   2.774
 2928   2.747
 2929   2.750
 2930   2.985
 2931   2.865
 2932   2.955
 2933   2.880
 2934   2.858
 2935   2.683
 2936   2.930
 2937   2.743
 2938   2.814
 2939   3.198
 2940   2.867
 2941   2.693
 2942   2.788
 2943   3.018
 2944   2.693
 2945   2.977
 2946   3.017
 2947   2.822
 2948   2.783
 2949   2.966
 2950   2.929
 2951   2.750
 2952   2.643
 2953   2.812
 2954   2.822
 2955   2.880
 2956   3.225
 2957   2.810
 2958   2.700
 2959   2.665
 2960   2.871
 2961   2.825
 2962   2.760
 2963   2.738
 2964   2.941
 2965   2.759
 2966   2.859
 2967   2.739
 2968   2.863
 2969   2.778
 2970   2.873
 2971   2.934
 2972   2.857
 2973   2.824
 2974   2.932
 2975   2.998
 2976   2.838
 2977   2.934
 2978   2.931
 2979   2.747
 2980   2.786
 2981   2.847
 2982   2.990
 2983   2.675
 2984   2.841
 2985   3.032
 2986   2.903
 2987   2.787
 2988   3.100
 2989   2.939
 2990   2.828
 2991   2.901
 2992   2.806
 2993   2.947
 2994   2.819
 2995   3.134
 2996   2.805
 2997   3.253
 2998   3.067
 2999   2.960
 3000   3.435
 3001   2.832
 3002   3.101
 3003   3.347
 3004   2.692
 3005   2.799
 3006   2.806
 3007   2.794
 3008   2.746
 3009   2.889
 3010   2.710
 3011   2.951
 3012   2.788
 3013   2.889
 3014   3.358
 3015   3.273
 3016   2.949
 3017   2.944
 3018   2.834
 3019   2.872
 3020   2.786
 3021   2.868
 3022   3.151
 3023   2.998
 3024   2.779
 3025   2.905
 3026   3.064
 3027   2.843
 3028   2.753
 3029   2.875
 3030   2.820
 3031   2.907
 3032   2.923
 3033   2.664
 3034   3.027
 3035   2.864
 3036   2.794
 3037   2.647
 3038   2.692
 3039   2.843
 3040   2.814
 3041   2.730
 3042   3.000
 3043   3.213
 3044   3.171
 3045   3.034
 3046   2.849
 3047   2.754
 3048   2.743
 3049   3.152
 3050   2.751
 3051   2.775
 3052   2.881
 3053   2.860
 3054   2.774
 3055   2.906
 3056   2.757
 3057   2.864
 3058   2.748
 3059   2.879
 3060   2.752
 3061   2.746
 3062   2.723
 3063   2.779
 3064   2.607
 3065   2.791
 3066   2.963
 3067   2.787
 3068   2.900
 3069   2.635
 3070   2.750
 3071   2.789
 3072   2.861
 3073   2.800
 3074   3.064
 3075   2.896
 3076   3.206
 3077   2.856
 3078   3.005
 3079   2.708
 3080   3.183
 3081   2.921
 3082   2.962
 3083   3.012
 3084   2.768
 3085   2.917
 3086   3.265
 3087   2.921
 3088   2.940
 3089   2.773
 3090   2.970
 3091   2.936
 3092   2.940
 3093   2.827
 3094   3.094
 3095   3.093
 3096   3.007
 3097   2.835
 3098   2.934
 3099   2.747
 3100   2.841
 3101   2.906
 3102   2.831
 3103   2.906
 3104   3.012
 3105   3.105
 3106   2.922
 3107   2.929
 3108   2.895
 3109   3.240
 3110   2.923
 3111   2.831
 3112   2.846
 3113   2.735
 3114   3.082
 3115   3.154
 3116   2.844
 3117   2.813
 3118   3.054
 3119   2.957
 3120   2.937
 3121   2.928
 3122   3.553
 3123   2.959
 3124   3.012
 3125   3.026
 3126   2.831
 3127   2.840
 3128   3.016
 3129   2.845
 3130   2.998
 3131   2.953
 3132   2.699
 3133   3.313
 3134   3.078
 3135   3.146
 3136   3.104
 3137   2.716
 3138   2.705
 3139   2.825
 3140   2.792
 3141   2.936
 3142   3.091
 3143   2.716
 3144   2.952
 3145   2.805
 3146   2.896
 3147   2.738
 3148   2.739
 3149   2.789
 3150   2.885
 3151   2.787
 3152   2.975
 3153   2.895
 3154   2.946
 3155   2.911
 3156   3.002
 3157   2.816
 3158   2.802
 3159   2.858
 3160   2.798
 3161   2.987
 3162   2.876
 3163   3.112
 3164   2.802
 3165   3.039
 3166   3.163
 3167   2.936
 3168   2.960
 3169   2.971
 3170   2.978
 3171   3.347
 3172   2.915
 3173   3.117
 3174   2.763
 3175   2.862
 3176   2.940
 3177   3.291
 3178   3.343
 3179   3.062
 3180   3.034
 3181   2.866
 3182   2.882
 3183   2.735
 3184   2.890
 3185   3.081
 3186   3.089
 3187   2.740
 3188   2.843
 3189   2.802
 3190   3.146
 3191   2.822
 3192   2.906
 3193   2.950
 3194   3.274
 3195   3.214
 3196   2.967
 3197   2.831
 3198   3.024
 3199   2.969
 3200   2.925
 3201   2.820
 3202   2.832
 3203   2.807
 3204   2.960
 3205   2.805
 3206   2.884
 3207   2.797
 3208   2.784
 3209   3.113
 3210   3.179
 3211   3.204
 3212   2.854
 3213   2.793
 3214   2.648
 3215   3.181
 3216   2.998
 3217   3.036
 3218   3.068
 3219   2.762
 3220   2.932
 3221   2.821
 3222   2.879
 3223   2.861
 3224   3.300
 3225   2.875
 3226   2.871
 3227   2.786
 3228   2.940
 3229   3.064
 3230   2.824
 3231   3.068
 3232   3.416
 3233   2.765
 3234   3.090
 3235   2.762
 3236   2.785
 3237   2.858
 3238   2.796
 3239   2.879
 3240   3.177
 3241   2.737
 3242   3.006
 3243   2.866
 3244   2.681
 3245   2.833
 3246   2.724
 3247   2.711
 3248   2.668
 3249   2.924
 3250   3.117
 3251   2.843
 3252   2.740
 3253   2.845
 3254   3.097
 3255   2.927
 3256   2.679
 3257   2.975
 3258   2.911
 3259   2.913
 3260   3.309
 3261   2.886
 3262   2.842
 3263   2.987
 3264   3.029
 3265   3.336
 3266   3.148
 3267   3.087
 3268   3.285
 3269   2.900
 3270   2.872
 3271   3.147
 3272   3.108
 3273   2.764
 3274   2.715
 3275   2.797
 3276   3.177
 3277   3.067
 3278   3.019
 3279   3.192
 3280   2.633
 3281   3.147
 3282   3.271
 3283   2.775
 3284   3.024
 3285   2.843
 3286   2.823
 3287   3.082
 3288   2.768
 3289   2.819
 3290   2.788
 3291   3.122
 3292   3.274
 3293   2.921
 3294   3.106
 3295   3.134
 3296   3.157
 3297   3.042
 3298   2.943
 3299   2.783
 3300   2.840
 3301   2.991
 3302   3.075
 3303   2.728
 3304   2.800
 3305   2.839
 3306   2.640
 3307   3.007
 3308   2.820
 3309   3.110
 3310   2.693
 3311   3.023
 3312   3.046
 3313   2.974
 3314   3.272
 3315   2.883
 3316   2.862
 3317   2.801
 3318   2.814
 3319   2.839
 3320   2.894
 3321   2.826
 3322   2.735
 3323   2.723
 3324   3.034
 3325   3.116
 3326   2.943
 3327   3.128
 3328   2.956
 3329   2.752
 3330   2.870
 3331   2.873
 3332   2.841
 3333   2.869
 3334   2.716
 3335   2.884
 3336   3.030
 3337   2.837
 3338   3.259
 3339   2.847
 3340   2.898
 3341   3.102
 3342   2.957
 3343   2.972
 3344   2.861
 3345   2.942
 3346   3.106
 3347   3.207
 3348   2.801
 3349   2.856
 3350   2.842
 3351   2.885
 3352   2.708
 3353   3.026
 3354   3.018
 3355   2.875
 3356   2.749
 3357   2.769
 3358   2.750
 3359   2.775
 3360   2.877
 3361   2.726
 3362   2.831
 3363   3.204
 3364   2.732
 3365   2.719
 3366   2.754
 3367   2.863
 3368   3.325
 3369   3.007
 3370   2.822
 3371   2.804
 3372   2.878
 3373   2.743
 3374   2.964
 3375   2.877
 3376   2.743
 3377   2.820
 3378   2.950
 3379   2.908
 3380   3.086
 3381   3.163
 3382   3.089
 3383   3.135
 3384   2.890
 3385   3.030
 3386   2.992
 3387   2.852
 3388   2.924
 3389   3.046
 3390   3.203
 3391   2.908
 3392   2.872
 3393   3.106
 3394   2.939
 3395   2.703
 3396   3.089
 3397   2.822
 3398   2.810
 3399   3.078
 3400   2.947
 3401   2.872
 3402   2.861
 3403   3.024
 3404   2.799
 3405   3.702
 3406   3.417
 3407   3.465
 3408   2.945
 3409   3.022
 3410   3.052
 3411   3.062
 3412   2.938
 3413   2.734
 3414   3.094
 3415   2.898
 3416   3.030
 3417   2.836
 3418   2.899
 3419   2.822
 3420   2.956
 3421   3.049
 3422   2.924
 3423   3.025
 3424   2.985
 3425   2.833
 3426   2.920
 3427   2.661
 3428   2.746
 3429   2.935
 3430   2.801
 3431   2.871
 3432   3.092
 3433   2.770
 3434   2.862
 3435   2.865
 3436   3.341
 3437   2.935
 3438   3.326
 3439   3.077
 3440   3.149
 3441   2.600
 3442   2.879
 3443   2.994
 3444   2.879
 3445   2.798
 3446   2.961
 3447   2.976
 3448   2.897
 3449   2.916
 3450   2.955
 3451   3.334
 3452   2.880
 3453   2.680
 3454   2.721
 3455   2.815
 3456   2.760
 3457   3.109
 3458   2.891
 3459   3.139
 3460   2.818
 3461   2.873
 3462   3.046
 3463   2.718
 3464   2.789
 3465   3.261
 3466   2.849
 3467   3.091
 3468   3.128
 3469   3.057
 3470   2.901
 3471   2.807
 3472   3.067
 3473   2.820
 3474   2.916
 3475   3.284
 3476   3.229
 3477   2.899
 3478   2.755
 3479   2.807
 3480   3.012
 3481   3.039
 3482   2.908
 3483   2.978
 3484   2.824
 3485   3.104
 3486   2.768
 3487   2.783
 3488   2.982
 3489   2.910
 3490   3.082
 3491   2.764
 3492   3.016
 3493   3.160
 3494   2.934
 3495   2.708
 3496   2.809
 3497   2.744
 3498   2.745
 3499   2.896
 3500   2.704
 3501   2.908
 3502   2.880
 3503   2.884
 3504   2.960
 3505   2.880
 3506   3.491
 3507   2.937
 3508   3.096
 3509   2.743
 3510   3.283
 3511   3.004
 3512   2.963
 3513   2.947
 3514   2.813
 3515   2.940
 3516   2.822
 3517   2.943
 3518   2.980
 3519   3.005
 3520   2.732
 3521   3.077
 3522   2.873
 3523   3.072
 3524   2.949
 3525   2.772
 3526   2.795
 3527   2.998
 3528   2.726
 3529   2.638
 3530   2.814
 3531   3.041
 3532   2.843
 3533   3.174
 3534   3.008
 3535   3.059
 3536   3.005
 3537   3.134
 3538   2.793
 3539   2.835
 3540   2.878
 3541   2.882
 3542   2.976
 3543   2.734
 3544   2.943
 3545   3.098
 3546   2.816
 3547   2.735
 3548   2.682
 3549   2.910
 3550   3.147
 3551   3.045
 3552   2.938
 3553   2.800
 3554   2.834
 3555   2.742
 3556   2.874
 3557   2.978
 3558   2.789
 3559   2.841
 3560   3.041
 3561   2.762
 3562   3.037
 3563   2.778
 3564   3.308
 3565   2.977
 3566   2.917
 3567   2.844
 3568   2.768
 3569   2.992
 3570   2.872
 3571   2.845
 3572   3.174
 3573   2.995
 3574   2.758
 3575   2.675
 3576   2.741
 3577   3.131
 3578   2.750
 3579   2.880
 3580   3.361
 3581   2.815
 3582   2.772
 3583   2.621
 3584   2.768
 3585   2.827
 3586   2.919
 3587   2.717
 3588   2.767
 3589   2.871
 3590   2.747
 3591   2.858
 3592   2.887
 3593   2.742
 3594   3.146
 3595   2.978
 3596   3.056
 3597   2.755
 3598   2.894
 3599   2.828
 3600   2.855
 3601   2.652
 3602   3.093
 3603   3.120
 3604   2.895
 3605   2.817
 3606   2.929
 3607   2.955
 3608   2.809
 3609   3.030
 3610   2.841
 3611   2.832
 3612   2.761
 3613   2.948
 3614   2.860
 3615   2.904
 3616   3.018
 3617   3.011
 3618   3.037
 3619   3.057
 3620   2.981
 3621   2.869
 3622   3.045
 3623   2.794
 3624   2.999
 3625   2.944
 3626   3.004
 3627   3.086
 3628   3.175
 3629   2.942
 3630   2.817
 3631   3.471
 3632   2.970
 3633   2.830
 3634   2.968
 3635   3.099
 3636   3.039
 3637   2.889
 3638   3.024
 3639   2.840
 3640   2.973
 3641   3.053
 3642   2.811
 3643   3.162
 3644   2.991
 3645   2.932
 3646   3.266
 3647   2.982
 3648   3.437
 3649   2.800
 3650   2.882
 3651   3.368
 3652   2.854
 3653   2.923
 3654   2.915
 3655   2.780
 3656   2.696
 3657   2.754
 3658   3.061
 3659   3.115
 3660   2.901
 3661   2.705
 3662   2.914
 3663   2.961
 3664   2.688
 3665   2.994
 3666   3.021
 3667   2.978
 3668   3.071
 3669   3.101
 3670   2.945
 3671   2.823
 3672   2.906
 3673   2.651
 3674   2.943
 3675   3.032
 3676   2.901
 3677   3.023
 3678   2.641
 3679   3.127
 3680   3.143
 3681   2.857
 3682   3.120
 3683   2.782
 3684   2.894
 3685   3.095
 3686   2.787
 3687   2.680
 3688   3.688
 3689   3.345
 3690   2.738
 3691   2.821
 3692   2.894
 3693   3.346
 3694   2.833
 3695   2.810
 3696   2.882
 3697   2.795
 3698   2.907
 3699   2.768
 3700   3.020
 3701   2.723
 3702   2.783
 3703   2.880
 3704   2.799
 3705   2.764
 3706   2.861
 3707   2.753
 3708   2.836
 3709   2.742
 3710   2.771
 3711   2.844
 3712   2.791
 3713   2.952
 3714   3.008
 3715   3.058
 3716   2.834
 3717   2.925
 3718   3.012
 3719   2.986
 3720   2.670
 3721   2.830
 3722   2.965
 3723   2.783
 3724   3.159
 3725   2.807
 3726   2.861
 3727   3.043
 3728   2.759
 3729   2.817
 3730   2.838
 3731   2.916
 3732   2.809
 3733   3.504
 3734   2.828
 3735   2.785
 3736   2.805
 3737   2.784
 3738   2.700
 3739   2.737
 3740   2.845
 3741   2.947
 3742   3.160
 3743   2.878
 3744   2.958
 3745   2.880
 3746   2.924
 3747   2.925
 3748   2.784
 3749   3.050
 3750   3.017
 3751   2.991
 3752   2.842
 3753   2.873
 3754   3.029
 3755   2.857
 3756   2.849
 3757   2.663
 3758   2.792
 3759   2.969
 3760   2.885
 3761   2.802
 3762   2.855
 3763   2.834
 3764   2.714
 3765   3.294
 3766   3.055
 3767   2.743
 3768   2.875
 3769   2.661
 3770   2.882
 3771   2.910
 3772   2.762
 3773   2.858
 3774   2.763
 3775   2.936
 3776   2.817
 3777   2.748
 3778   2.875
 3779   3.150
 3780   2.782
 3781   2.847
 3782   2.907
 3783   2.846
 3784   2.966
 3785   2.922
 3786   2.766
 3787   2.774
 3788   3.010
 3789   2.703
 3790   2.857
 3791   3.146
 3792   2.813
 3793   2.905
 3794   2.964
 3795   2.850
 3796   2.761
 3797   2.997
 3798   2.709
 3799   2.857
 3800   2.897
 3801   3.153
 3802   3.459
 3803   3.254
 3804   2.823
 3805   3.316
 3806   2.692
 3807   2.691
 3808   2.892
 3809   2.907
 3810   2.915
 3811   2.652
 3812   3.062
 3813   2.846
 3814   2.758
 3815   2.834
 3816   3.188
 3817   4.390
 3818   3.023
 3819   3.446
 3820   2.876
 3821   3.095
 3822   2.797
 3823   2.900
 3824   2.903
 3825   3.023
 3826   3.244
 3827   2.888
 3828   2.821
 3829   2.910
 3830   2.738
 3831   2.731
 3832   2.839
 3833   2.958
 3834   2.915
 3835   2.852
 3836   2.780
 3837   3.066
 3838   2.700
 3839   2.801
 3840   2.841
 3841   3.254
 3842   3.121
 3843   2.848
 3844   2.725
 3845   2.871
 3846   2.748
 3847   2.742
 3848   2.814
 3849   2.758
 3850   2.784
 3851   2.613
 3852   2.809
 3853   2.691
 3854   3.017
 3855   2.893
 3856   3.001
 3857   2.910
 3858   2.757
 3859   2.958
 3860   2.887
 3861   2.821
 3862   3.125
 3863   2.836
 3864   2.778
 3865   3.016
 3866   2.884
 3867   2.785
 3868   2.968
 3869   2.960
 3870   2.843
 3871   2.716
 3872   2.805
 3873   2.970
 3874   2.828
 3875   2.597
 3876   2.796
 3877   2.704
 3878   2.738
 3879   2.750
 3880   3.145
 3881   2.614
 3882   2.774
 3883   2.821
 3884   3.752
 3885   2.892
 3886   2.773
 3887   2.703
 3888   2.702
 3889   3.066
 3890   2.754
 3891   2.806
 3892   2.875
 3893   2.768
 3894   2.734
 3895   3.056
 3896   2.839
 3897   2.786
 3898   2.748
 3899   2.799
 3900   2.753
 3901   2.828
 3902   2.736
 3903   2.737
 3904   2.833
 3905   2.836
 3906   2.895
 3907   2.835
 3908   2.749
 3909   2.845
 3910   3.109
 3911   2.784
 3912   2.889
 3913   2.999
 3914   2.989
 3915   2.848
 3916   2.626
 3917   2.929
 3918   2.844
 3919   2.731
 3920   2.648
 3921   2.751
 3922   2.628
 3923   2.862
 3924   2.663
 3925   3.006
 3926   2.712
 3927   2.798
 3928   2.765
 3929   2.860
 3930   2.827
 3931   2.930
 3932   3.069
 3933   2.732
 3934   2.932
 3935   3.058
 3936   2.854
 3937   2.812
 3938   2.845
 3939   2.963
 3940   2.640
 3941   2.885
 3942   3.021
 3943   2.893
 3944   2.744
 3945   2.837
 3946   2.935
 3947   2.840
 3948   2.887
 3949   2.893
 3950   2.821
 3951   2.762
 3952   2.979
 3953   2.895
 3954   2.831
 3955   2.986
 3956   2.832
 3957   3.139
 3958   3.085
 3959   2.676
 3960   2.924
 3961   2.951
 3962   2.891
 3963   2.844
 3964   2.972
 3965   2.999
 3966   2.892
 3967   2.949
 3968   2.798
 3969   2.819
 3970   2.890
 3971   2.766
 3972   2.781
 3973   2.697
 3974   3.073
 3975   2.683
 3976   2.906
 3977   2.826
 3978   2.858
 3979   2.822
 3980   2.884
 3981   2.715
 3982   3.045
 3983   2.818
 3984   2.893
 3985   2.967
 3986   2.785
 3987   2.765
 3988   2.750
 3989   3.089
 3990   2.828
 3991   2.810
 3992   2.809
 3993   2.851
 3994   2.876
 3995   2.901
 3996   2.921
 3997   2.788
 3998   2.908
 3999   2.772
 4000   2.906
 4001   2.681
 4002   2.797
 4003   2.811
 4004   2.870
 4005   2.796
 4006   2.962
 4007   2.784
 4008   2.782
 4009   3.077
 4010   2.665
 4011   2.849
 4012   2.801
 4013   2.968
 4014   2.741
 4015   2.898
 4016   2.928
 4017   2.719
 4018   2.931
 4019   2.787
 4020   2.811
 4021   2.819
 4022   2.875
 4023   2.857
 4024   2.976
 4025   2.962
 4026   2.820
 4027   2.960
 4028   3.028
 4029   2.915
 4030   3.071
 4031   2.726
 4032   2.794
 4033   2.933
 4034   2.768
 4035   2.892
 4036   3.032
 4037   2.885
 4038   2.931
 4039   2.671
 4040   2.774
 4041   2.975
 4042   2.804
 4043   2.789
 4044   2.771
 4045   2.657
 4046   2.736
 4047   2.847
 4048   2.753
 4049   2.921
 4050   2.824
 4051   2.820
 4052   2.624
 4053   2.811
 4054   2.800
 4055   2.726
 4056   2.924
 4057   2.804
 4058   2.691
 4059   2.758
 4060   2.832
 4061   2.814
 4062   2.700
 4063   2.904
 4064   2.718
 4065   2.787
 4066   2.836
 4067   2.860
 4068   2.936
 4069   2.952
 4070   2.757
 4071   2.758
 4072   2.642
 4073   2.898
 4074   2.921
 4075   2.720
 4076   2.927
 4077   2.896
 4078   2.661
 4079   2.938
 4080   3.054
 4081   3.172
 4082   3.140
 4083   2.881
 4084   3.219
 4085   2.747
 4086   2.784
 4087   2.875
 4088   2.916
 4089   2.879
 4090   2.718
 4091   2.740
 4092   2.910
 4093   2.905
 4094   2.858
 4095   2.719
 4096   2.871
 4097   2.724
 4098   2.876
 4099   2.795
 4100   2.829
 4101   2.788
 4102   2.964
 4103   2.913
 4104   3.053
 4105   2.819
 4106   2.687
 4107   2.781
 4108   2.746
 4109   2.792
 4110   2.788
 4111   2.800
 4112   2.821
 4113   2.769
 4114   2.719
 4115   2.695
 4116   2.757
 4117   2.754
 4118   2.942
 4119   2.857
 4120   2.979
 4121   2.597
 4122   2.996
 4123   3.163
 4124   2.634
 4125   2.964
 4126   2.717
 4127   2.860
 4128   3.022
 4129   2.772
 4130   3.016
 4131   2.783
 4132   2.811
 4133   3.170
 4134   2.977
 4135   3.153
 4136   3.403
 4137   2.719
 4138   2.860
 4139   2.947
 4140   2.842
 4141   2.970
 4142   2.658
 4143   3.402
 4144   3.005
 4145   2.857
 4146   2.898
 4147   2.775
 4148   2.721
 4149   2.785
 4150   3.079
 4151   2.897
 4152   2.957
 4153   2.850
 4154   3.112
 4155   3.122
 4156   2.700
 4157   2.846
 4158   2.749
 4159   2.798
 4160   3.129
 4161   2.787
 4162   2.684
 4163   2.885
 4164   2.739
 4165   3.112
 4166   2.721
 4167   2.893
 4168   2.907
 4169   4.219
 4170   2.776
 4171   2.669
 4172   2.872
 4173   2.747
 4174   2.925
 4175   2.656
 4176   2.741
 4177   3.023
 4178   2.814
 4179   3.061
 4180   2.992
 4181   2.766
 4182   2.975
 4183   2.789
 4184   2.889
 4185   2.687
 4186   3.044
 4187   2.753
 4188   3.142
 4189   2.724
 4190   2.732
 4191   3.247
 4192   2.933
 4193   2.870
 4194   2.912
 4195   2.736
 4196   2.915
 4197   3.041
 4198   2.942
 4199   2.824
 4200   2.763
 4201   2.776
 4202   2.684
 4203   3.064
 4204   2.932
 4205   2.730
 4206   2.890
 4207   2.792
 4208   3.012
 4209   2.768
 4210   3.056
 4211   2.953
 4212   2.777
 4213   2.812
 4214   2.648
 4215   2.955
 4216   2.654
 4217   2.797
 4218   2.829
 4219   2.621
 4220   2.833
 4221   2.968
 4222   2.817
 4223   2.728
 4224   2.963
 4225   2.760
 4226   3.039
 4227   2.945
 4228   2.755
 4229   2.996
 4230   2.979
 4231   2.868
 4232   2.803
 4233   2.780
 4234   2.924
 4235   2.906
 4236   2.823
 4237   3.005
 4238   3.078
 4239   3.168
 4240   2.893
 4241   2.791
 4242   2.897
 4243   2.832
 4244   2.821
 4245   2.732
 4246   3.102
 4247   2.737
 4248   2.754
 4249   2.805
 4250   3.103
 4251   2.834
 4252   2.856
 4253   2.804
 4254   2.881
 4255   2.852
 4256   2.799
 4257   2.837
 4258   2.832
 4259   2.861
 4260   2.972
 4261   2.885
 4262   2.860
 4263   2.797
 4264   2.766
 4265   2.762
 4266   2.809
 4267   2.710
 4268   3.081
 4269   2.763
 4270   2.852
 4271   2.828
 4272   3.041
 4273   2.686
 4274   2.851
 4275   2.983
 4276   2.882
 4277   2.971
 4278   2.849
 4279   2.757
 4280   2.787
 4281   3.045
 4282   2.782
 4283   2.778
 4284   2.885
 4285   2.814
 4286   2.793
 4287   2.814
 4288   2.734
 4289   2.872
 4290   2.752
 4291   2.984
 4292   3.368
 4293   2.970
 4294   2.691
 4295   2.949
 4296   2.588
 4297   2.867
 4298   2.711
 4299   2.877
 4300   2.864
 4301   2.994
 4302   2.896
 4303   2.709
 4304   2.812
 4305   2.722
 4306   2.937
 4307   2.708
 4308   2.941
 4309   2.787
 4310   2.951
 4311   2.909
 4312   2.741
 4313   2.866
 4314   2.813
 4315   2.936
 4316   2.919
 4317   2.767
 4318   3.256
 4319   3.042
 4320   2.824
 4321   2.879
 4322   2.750
 4323   2.835
 4324   2.892
 4325   3.197
 4326   2.819
 4327   2.912
 4328   2.984
 4329   2.861
 4330   2.793
 4331   2.978
 4332   2.661
 4333   3.019
 4334   2.903
 4335   2.914
 4336   2.707
 4337   2.682
 4338   2.771
 4339   2.800
 4340   2.932
 4341   2.847
 4342   2.815
 4343   3.561
 4344   2.908
 4345   2.936
 4346   2.722
 4347   2.907
 4348   2.885
 4349   3.000
 4350   2.998
 4351   2.643
 4352   2.716
 4353   2.891
 4354   2.978
 4355   2.782
 4356   2.684
 4357   2.838
 4358   2.875
 4359   2.741
 4360   2.650
 4361   2.947
 4362   2.840
 4363   2.859
 4364   2.912
 4365   2.907
 4366   2.781
 4367   3.083
 4368   2.869
 4369   2.843
 4370   2.931
 4371   2.987
 4372   2.750
 4373   2.651
 4374   2.754
 4375   2.903
 4376   2.727
 4377   3.197
 4378   2.812
 4379   2.852
 4380   2.743
 4381   2.788
 4382   2.822
 4383   2.698
 4384   3.083
 4385   2.793
 4386   2.787
 4387   3.111
 4388   2.769
 4389   2.802
 4390   2.689
 4391   3.013
 4392   3.012
 4393   3.101
 4394   2.752
 4395   3.018
 4396   2.934
 4397   2.655
 4398   2.784
 4399   2.948
 4400   2.912
 4401   2.878
 4402   2.895
 4403   2.885
 4404   2.839
 4405   2.895
 4406   2.894
 4407   2.868
 4408   2.788
 4409   2.881
 4410   3.072
 4411   3.058
 4412   2.828
 4413   2.811
 4414   3.009
 4415   2.793
 4416   2.780
 4417   3.057
 4418   2.621
 4419   2.836
 4420   2.737
 4421   2.969
 4422   3.004
 4423   2.692
 4424   3.021
 4425   2.922
 4426   2.855
 4427   3.106
 4428   3.023
 4429   2.775
 4430   2.618
 4431   2.897
 4432   2.784
 4433   2.707
 4434   2.825
 4435   2.800
 4436   2.901
 4437   2.715
 4438   2.622
 4439   2.932
 4440   2.943
 4441   2.682
 4442   2.931
 4443   2.893
 4444   2.739
 4445   2.918
 4446   2.837
 4447   2.807
 4448   2.849
 4449   2.851
 4450   2.713
 4451   2.783
 4452   2.841
 4453   2.785
 4454   2.850
 4455   2.917
 4456   2.819
 4457   2.942
 4458   2.704
 4459   2.684
 4460   2.733
 4461   3.085
 4462   2.897
 4463   2.930
 4464   2.891
 4465   2.887
 4466   2.824
 4467   2.776
 4468   2.798
 4469   2.782
 4470   2.911
 4471   2.854
 4472   2.867
 4473   2.858
 4474   2.869
 4475   3.044
 4476   2.690
 4477   2.969
 4478   2.942
 4479   3.026
 4480   3.283
 4481   2.893
 4482   3.004
 4483   2.841
 4484   2.785
 4485   2.872
 4486   2.882
 4487   2.741
 4488   2.778
 4489   2.864
 4490   2.807
 4491   3.314
 4492   2.774
 4493   2.822
 4494   2.838
 4495   2.844
 4496   2.929
 4497   2.817
 4498   2.814
 4499   2.606
 4500   3.165
 4501   3.030
 4502   2.815
 4503   2.795
 4504   2.858
 4505   3.198
 4506   2.905
 4507   2.723
 4508   2.886
 4509   2.749
 4510   3.198
 4511   2.777
 4512   2.915
 4513   2.924
 4514   2.768
 4515   2.738
 4516   2.714
 4517   2.736
 4518   2.743
 4519   3.133
 4520   2.916
 4521   2.730
 4522   2.862
 4523   2.748
 4524   2.885
 4525   2.738
 4526   2.780
 4527   2.896
 4528   2.861
 4529   2.948
 4530   2.607
 4531   3.272
 4532   2.699
 4533   2.922
 4534   2.803
 4535   2.958
 4536   3.007
 4537   2.900
 4538   2.953
 4539   2.827
 4540   2.814
 4541   2.749
 4542   2.904
 4543   2.869
 4544   3.011
 4545   2.939
 4546   2.751
 4547   2.789
 4548   2.916
 4549   2.796
 4550   2.844
 4551   3.118
 4552   2.723
 4553   2.959
 4554   2.994
 4555   3.115
 4556   3.201
 4557   2.647
 4558   2.992
 4559   2.863
 4560   2.938
 4561   2.981
 4562   3.020
 4563   2.808
 4564   2.824
 4565   3.083
 4566   2.708
 4567   2.817
 4568   2.847
 4569   2.740
 4570   2.864
 4571   2.802
 4572   3.157
 4573   2.921
 4574   2.822
 4575   2.842
 4576   3.135
 4577   2.766
 4578   2.859
 4579   2.963
 4580   3.299
 4581   2.848
 4582   2.824
 4583   2.992
 4584   3.258
 4585   2.836
 4586   3.264
 4587   2.985
 4588   2.886
 4589   2.833
 4590   2.821
 4591   2.748
 4592   2.755
 4593   2.846
 4594   2.942
 4595   2.819
 4596   2.977
 4597   3.120
 4598   3.097
 4599   2.787
 4600   2.941
 4601   2.843
 4602   2.740
 4603   2.827
 4604   2.716
 4605   2.892
 4606   3.096
 4607   3.185
 4608   2.835
 4609   2.819
 4610   2.926
 4611   3.034
 4612   2.729
 4613   2.895
 4614   2.814
 4615   2.863
 4616   2.715
 4617   5.500
 4618   3.010
 4619   3.121
 4620   4.384
 4621   2.889
 4622   2.989
 4623   3.024
 4624   3.128
 4625   2.723
 4626   4.371
 4627   2.753
 4628   3.011
 4629   2.935
 4630   2.923
 4631   2.835
 4632   2.722
 4633   2.861
 4634   2.936
 4635   2.922
 4636   2.923
 4637   2.713
 4638   2.784
 4639   2.765
 4640   2.768
 4641   2.864
 4642   2.790
 4643   2.913
 4644   2.998
 4645   3.066
 4646   3.054
 4647   2.728
 4648   2.815
 4649   2.741
 4650   2.773
 4651   2.919
 4652   3.054
 4653   2.912
 4654   2.799
 4655   2.937
 4656   3.018
 4657   2.958
 4658   2.803
 4659   3.012
 4660   2.684
 4661   3.078
 4662   2.834
 4663   3.172
 4664   2.682
 4665   2.787
 4666   2.647
 4667   2.942
 4668   2.896
 4669   2.888
 4670   2.791
 4671   2.834
 4672   2.873
 4673   2.909
 4674   2.840
 4675   2.919
 4676   2.658
 4677   3.081
 4678   2.782
 4679   3.033
 4680   2.962
 4681   2.636
 4682   2.805
 4683   2.925
 4684   2.907
 4685   2.766
 4686   2.956
 4687   2.671
 4688   2.662
 4689   2.762
 4690   2.797
 4691   2.891
 4692   2.788
 4693   3.082
 4694   3.124
 4695   2.865
 4696   2.923
 4697   2.643
 4698   2.723
 4699   2.939
 4700   3.078
 4701   2.843
 4702   2.960
 4703   2.786
 4704   2.724
 4705   3.039
 4706   2.748
 4707   2.874
 4708   2.734
 4709   2.772
 4710   2.932
 4711   2.783
 4712   2.875
 4713   2.870
 4714   2.825
 4715   2.993
 4716   2.869
 4717   2.980
 4718   2.799
 4719   2.932
 4720   3.005
 4721   2.849
 4722   2.829
 4723   2.830
 4724   3.059
 4725   2.725
 4726   2.683
 4727   2.810
 4728   2.933
 4729   2.853
 4730   2.800
 4731   2.913
 4732   2.827
 4733   2.867
 4734   2.765
 4735   2.699
 4736   2.898
 4737   2.739
 4738   2.803
 4739   2.937
 4740   2.776
 4741   2.747
 4742   2.889
 4743   2.767
 4744   2.738
 4745   2.822
 4746   2.995
 4747   2.900
 4748   2.931
 4749   2.863
 4750   2.914
 4751   2.770
 4752   3.118
 4753   2.837
 4754   2.681
 4755   2.948
 4756   2.866
 4757   2.968
 4758   2.780
 4759   2.736
 4760   2.674
 4761   2.742
 4762   2.932
 4763   2.941
 4764   2.734
 4765   3.172
 4766   3.412
 4767   3.160
 4768   4.161
 4769   3.097
 4770   4.945
 4771   3.206
 4772   3.275
 4773   2.997
 4774   2.750
 4775   2.837
 4776   2.848
 4777   2.956
 4778   2.837
 4779   2.820
 4780   3.365
 4781   3.183
 4782   3.060
 4783   3.317
 4784   2.744
 4785   2.774
 4786   2.797
 4787   3.049
 4788   2.854
 4789   2.831
 4790   2.670
 4791   2.779
 4792   3.186
 4793   4.210
 4794   2.900
 4795   2.861
 4796   2.862
 4797   2.722
 4798   2.952
 4799   3.164
 4800   3.064
 4801   2.877
 4802   3.136
 4803   3.139
 4804   2.956
 4805   2.998
 4806   2.969
 4807   2.943
 4808   3.259
 4809   3.376
 4810   2.723
 4811   3.120
 4812   2.668
 4813   2.898
 4814   2.807
 4815   2.805
 4816   2.727
 4817   2.799
 4818   2.915
 4819   2.631
 4820   2.701
 4821   2.937
 4822   2.780
 4823   2.712
 4824   2.701
 4825   2.773
 4826   2.893
 4827   2.845
 4828   2.715
 4829   2.707
 4830   2.795
 4831   2.974
 4832   2.898
 4833   2.814
 4834   2.749
 4835   2.769
 4836   2.859
 4837   2.962
 4838   3.005
 4839   3.132
 4840   2.717
 4841   2.737
 4842   2.634
 4843   2.844
 4844   2.790
 4845   3.073
 4846   2.842
 4847   2.750
 4848   3.003
 4849   2.818
 4850   2.587
 4851   2.808
 4852   2.817
 4853   2.905
 4854   2.869
 4855   2.799
 4856   2.791
 4857   2.628
 4858   2.804
 4859   2.815
 4860   2.708
 4861   2.708
 4862   2.808
 4863   2.818
 4864   2.904
 4865   2.935
 4866   3.059
 4867   2.827
 4868   2.598
 4869   2.656
 4870   2.979
 4871   3.043
 4872   2.847
 4873   2.692
 4874   2.701
 4875   2.850
 4876   2.799
 4877   2.824
 4878   3.112
 4879   3.046
 4880   2.900
 4881   2.811
 4882   3.395
 4883   2.685
 4884   2.797
 4885   2.731
 4886   2.719
 4887   2.882
 4888   3.179
 4889   2.812
 4890   2.940
 4891   2.839
 4892   2.720
 4893   2.905
 4894   2.652
 4895   2.684
 4896   2.765
 4897   2.982
 4898   2.827
 4899   2.818
 4900   3.074
 4901   2.644
 4902   2.796
 4903   2.779
 4904   2.896
 4905   2.769
 4906   2.767
 4907   2.792
 4908   3.012
 4909   2.925
 4910   2.720
 4911   3.154
 4912   2.805
 4913   2.910
 4914   2.789
 4915   2.822
 4916   2.771
 4917   2.888
 4918   2.731
 4919   2.810
 4920   2.862
 4921   2.855
 4922   2.768
 4923   2.680
 4924   2.995
 4925   2.954
 4926   2.828
 4927   3.126
 4928   2.831
 4929   2.883
 4930   2.917
 4931   2.803
 4932   2.850
 4933   2.753
 4934   2.866
 4935   2.964
 4936   2.918
 4937   2.668
 4938   2.746
 4939   2.879
 4940   2.845
 4941   2.728
 4942   3.241
 4943   2.802
 4944   2.721
 4945   2.891
 4946   2.781
 4947   2.786
 4948   2.711
 4949   2.881
 4950   2.815
 4951   2.884
 4952   2.908
 4953   2.971
 4954   2.730
 4955   2.808
 4956   2.966
 4957   2.854
 4958   2.833
 4959   2.823
 4960   2.775
 4961   2.798
 4962   2.820
 4963   3.097
 4964   2.905
 4965   2.909
 4966   2.942
 4967   3.223
 4968   3.057
 4969   2.667
 4970   2.928
 4971   2.903
 4972   2.781
 4973   2.841
 4974   2.814
 4975   3.151
 4976   2.714
 4977   3.054
 4978   2.751
 4979   2.768
 4980   2.690
 4981   2.851
 4982   2.842
 4983   2.890
 4984   3.105
 4985   2.962
 4986   2.762
 4987   2.819
 4988   2.927
 4989   2.964
 4990   2.637
 4991   2.793
 4992   3.005
 4993   2.751
 4994   2.854
 4995   2.779
 4996   2.722
 4997   2.860
 4998   2.732
 4999   2.635
 5000   3.000
 5001   2.716
 5002   2.851
 5003   2.887
 5004   2.914
 5005   2.882
 5006   2.753
 5007   2.933
 5008   2.910
 5009   3.123
 5010   3.068
 5011   2.887
 5012   2.716
 5013   2.958
 5014   3.038
 5015   2.860
 5016   2.812
 5017   2.981
 5018   2.904
 5019   2.878
 5020   2.956
 5021   2.717
 5022   2.804
 5023   2.849
 5024   2.719
 5025   3.031
 5026   2.920
 5027   2.759
 5028   2.623
 5029   2.761
 5030   2.804
 5031   2.972
 5032   2.782
 5033   2.889
 5034   2.741
 5035   2.948
 5036   2.966
 5037   2.702
 5038   2.689
 5039   2.647
 5040   2.998
 5041   2.913
 5042   2.645
 5043   2.768
 5044   2.871
 5045   2.817
 5046   2.833
 5047   2.808
 5048   2.820
 5049   2.842
 5050   2.888
 5051   2.878
 5052   2.742
 5053   2.723
 5054   2.766
 5055   3.001
 5056   2.744
 5057   2.826
 5058   2.622
 5059   2.791
 5060   2.719
 5061   2.835
 5062   2.683
 5063   2.815
 5064   2.737
 5065   2.951
 5066   2.834
 5067   3.207
 5068   2.916
 5069   2.944
 5070   2.874
 5071   2.984
 5072   2.815
 5073   3.014
 5074   2.747
 5075   3.149
 5076   2.999
 5077   2.762
 5078   3.091
 5079   2.902
 5080   2.874
 5081   2.843
 5082   3.042
 5083   2.811
 5084   2.935
 5085   2.993
 5086   2.901
 5087   2.823
 5088   2.851
 5089   3.258
 5090   2.836
 5091   2.605
 5092   2.844
 5093   2.964
 5094   2.815
 5095   2.902
 5096   2.707
 5097   2.875
 5098   2.651
 5099   2.652
 5100   2.744
 5101   2.706
 5102   3.156
 5103   2.891
 5104   2.673
 5105   3.152
 5106   3.186
 5107   2.748
 5108   2.807
 5109   2.868
 5110   2.976
 5111   2.999
 5112   2.827
 5113   2.659
 5114   2.885
 5115   2.690
 5116   2.922
 5117   2.820
 5118   2.802
 5119   2.762
 5120   2.674
 5121   2.966
 5122   2.769
 5123   2.834
 5124   2.755
 5125   2.867
 5126   2.844
 5127   2.772
 5128   2.927
 5129   2.759
 5130   2.742
 5131   2.808
 5132   2.776
 5133   2.906
 5134   2.818
 5135   2.731
 5136   2.930
 5137   2.819
 5138   2.748
 5139   2.899
 5140   3.090
 5141   2.627
 5142   2.888
 5143   2.712
 5144   3.068
 5145   2.839
 5146   2.752
 5147   2.932
 5148   2.728
 5149   2.852
 5150   2.703
 5151   2.963
 5152   2.788
 5153   2.935
 5154   3.031
 5155   2.970
 5156   3.017
 5157   2.966
 5158   2.951
 5159   2.832
 5160   2.821
 5161   2.840
 5162   2.979
 5163   3.083
 5164   2.776
 5165   2.762
 5166   2.780
 5167   2.867
 5168   2.735
 5169   2.985
 5170   3.086
 5171   2.676
 5172   2.765
 5173   2.688
 5174   2.946
 5175   2.675
 5176   2.893
 5177   2.814
 5178   2.886
 5179   2.765
 5180   3.030
 5181   3.024
 5182   2.886
 5183   3.059
 5184   2.860
 5185   2.880
 5186   2.842
 5187   2.739
 5188   2.809
 5189   2.957
 5190   2.669
 5191   2.828
 5192   2.662
 5193   2.697
 5194   2.841
 5195   2.855
 5196   2.850
 5197   2.873
 5198   2.818
 5199   2.860
 5200   3.036
 5201   2.860
 5202   2.815
 5203   2.786
 5204   2.918
 5205   2.867
 5206   3.022
 5207   2.917
 5208   2.867
 5209   2.681
 5210   2.778
 5211   2.860
 5212   2.808
 5213   3.007
 5214   2.915
 5215   2.838
 5216   2.637
 5217   2.938
 5218   2.734
 5219   3.080
 5220   2.600
 5221   2.737
 5222   2.946
 5223   2.822
 5224   3.061
 5225   3.009
 5226   3.113
 5227   2.859
 5228   2.769
 5229   2.782
 5230   2.901
 5231   2.938
 5232   2.852
 5233   2.961
 5234   2.854
 5235   2.755
 5236   2.869
 5237   2.682
 5238   3.071
 5239   2.961
 5240   2.935
 5241   2.898
 5242   2.754
 5243   2.947
 5244   2.767
 5245   2.683
 5246   2.917
 5247   2.920
 5248   2.879
 5249   2.757
 5250   2.941
 5251   2.847
 5252   2.649
 5253   2.671
 5254   2.792
 5255   2.901
 5256   3.038
 5257   2.833
 5258   2.849
 5259   2.731
 5260   3.066
 5261   2.980
 5262   2.864
 5263   2.881
 5264   2.857
 5265   2.879
 5266   2.761
 5267   2.773
 5268   2.815
 5269   2.688
 5270   2.833
 5271   2.796
 5272   2.906
 5273   2.683
 5274   2.853
 5275   2.877
 5276   2.840
 5277   2.765
 5278   2.746
 5279   3.003
 5280   3.002
 5281   2.873
 5282   2.683
 5283   2.741
 5284   2.861
 5285   2.872
 5286   2.815
 5287   2.904
 5288   2.838
 5289   2.748
 5290   2.799
 5291   2.756
 5292   2.697
 5293   2.843
 5294   2.731
 5295   2.709
 5296   2.930
 5297   2.730
 5298   2.837
 5299   2.726
 5300   2.856
 5301   2.846
 5302   2.756
 5303   2.766
 5304   2.710
 5305   2.874
 5306   3.070
 5307   2.818
 5308   2.850
 5309   2.801
 5310   2.824
 5311   3.032
 5312   3.014
 5313   2.647
 5314   2.978
 5315   2.746
 5316   2.898
 5317   2.888
 5318   2.690
 5319   2.719
 5320   2.846
 5321   2.847
 5322   2.754
 5323   2.809
 5324   2.889
 5325   2.847
 5326   3.132
 5327   2.750
 5328   2.822
 5329   2.874
 5330   2.612
 5331   2.850
 5332   2.725
 5333   2.854
 5334   3.014
 5335   2.819
 5336   2.660
 5337   2.956
 5338   2.899
 5339   2.796
 5340   2.835
 5341   2.912
 5342   2.817
 5343   2.818
 5344   2.706
 5345   2.803
 5346   3.025
 5347   2.683
 5348   2.804
 5349   2.715
 5350   2.823
 5351   3.021
 5352   2.822
 5353   3.005
 5354   2.879
 5355   2.991
 5356   2.764
 5357   2.886
 5358   2.748
 5359   2.650
 5360   2.859
 5361   2.829
 5362   2.725
 5363   2.742
 5364   2.668
 5365   2.687
 5366   2.825
 5367   2.841
 5368   2.811
 5369   2.813
 5370   2.959
 5371   3.018
 5372   2.800
 5373   2.828
 5374   2.750
 5375   2.615
 5376   2.848
 5377   2.837
 5378   2.773
 5379   2.845
 5380   2.671
 5381   2.792
 5382   3.092
 5383   2.817
 5384   2.768
 5385   2.753
 5386   2.690
 5387   2.794
 5388   2.727
 5389   2.753
 5390   2.952
 5391   2.720
 5392   2.830
 5393   2.750
 5394   2.987
 5395   2.761
 5396   3.024
 5397   3.176
 5398   2.870
 5399   2.776
 5400   2.809
 5401   2.823
 5402   2.594
 5403   2.869
 5404   2.795
 5405   2.800
 5406   2.789
 5407   2.863
 5408   3.010
 5409   2.593
 5410   2.905
 5411   2.677
 5412   2.700
 5413   3.058
 5414   2.929
 5415   2.854
 5416   2.780
 5417   2.735
 5418   2.857
