# Supplementary material for: Breakage of the oligomeric CaMKII hub by the regulatory segment of the kinase
Source: eLife. 2020 Sep 9;9:e57784. doi: 10.7554/eLife.57784 (PMC7538161; doi:10.7554/eLife.57784)
Supplement: Figure 5—source data 1. [file elife-57784-fig5-data1.zip › figure5_source_data/dodecamer_BL_backbone_dist_I414-K298.dat]

    1  14.692
    2  14.889
    3  14.956
    4  15.408
    5  14.678
    6  15.357
    7  14.726
    8  14.215
    9  13.285
   10  14.311
   11  14.298
   12  14.173
   13  15.375
   14  15.333
   15  17.007
   16  17.728
   17  16.048
   18  15.984
   19  17.567
   20  18.934
   21  16.754
   22  19.799
   23  19.299
   24  17.905
   25  19.109
   26  19.362
   27  19.420
   28  17.196
   29  16.431
   30  15.508
   31  13.798
   32  16.229
   33  15.093
   34  15.101
   35  14.189
   36  13.146
   37  12.024
   38  13.133
   39  12.674
   40  11.774
   41  13.171
   42  12.533
   43  13.288
   44  13.793
   45  13.953
   46  13.329
   47  12.545
   48  12.489
   49  14.819
   50  12.119
   51  13.133
   52  14.662
   53  13.580
   54  14.289
   55  12.181
   56  11.267
   57  13.457
   58  12.747
   59  12.839
   60  12.025
   61  12.346
   62  13.391
   63  13.537
   64  13.578
   65  13.200
   66  13.903
   67  12.053
   68  11.493
   69  13.637
   70  13.960
   71  12.611
   72  13.074
   73  12.288
   74  13.252
   75  13.195
   76  13.304
   77  13.441
   78  13.426
   79  13.558
   80  12.170
   81  12.699
   82  10.974
   83  11.496
   84  12.242
   85  13.622
   86  14.696
   87  13.541
   88  15.918
   89  13.468
   90  14.237
   91  15.123
   92  14.800
   93  13.015
   94  14.483
   95  15.003
   96  16.271
   97  16.819
   98  14.809
   99  14.779
  100  13.677
  101  13.787
  102  12.637
  103  12.904
  104  13.709
  105  13.022
  106  14.209
  107  12.910
  108  13.778
  109  13.242
  110  11.490
  111  12.493
  112  11.869
  113  13.537
  114  15.521
  115  13.167
  116  12.857
  117  13.220
  118  14.560
  119  14.663
  120  12.386
  121  12.979
  122  14.742
  123  13.510
  124  13.547
  125  13.091
  126  10.977
  127  11.928
  128  11.962
  129  11.756
  130  12.183
  131  12.784
  132  12.286
  133  11.449
  134  13.273
  135   9.322
  136   9.454
  137  11.157
  138  12.853
  139  13.136
  140  14.626
  141  13.434
  142  13.461
  143  13.108
  144  11.441
  145  11.838
  146  11.855
  147  10.251
  148  10.989
  149  11.027
  150  10.759
  151   9.352
  152  11.171
  153  11.429
  154  11.481
  155  11.410
  156  10.039
  157  11.824
  158  11.047
  159  11.415
  160   9.980
  161  11.955
  162  10.532
  163  12.310
  164  12.112
  165  11.739
  166  11.970
  167  11.025
  168  10.637
  169  10.069
  170  11.628
  171  10.917
  172  12.611
  173  12.699
  174  11.504
  175  12.154
  176  14.390
  177  10.579
  178  10.607
  179  11.607
  180  11.359
  181  11.975
  182  11.021
  183  10.735
  184  11.661
  185  12.807
  186  11.088
  187  10.775
  188  11.163
  189   9.986
  190   9.582
  191  10.874
  192  10.253
  193  10.339
  194  11.499
  195  12.213
  196   9.977
  197  12.432
  198   9.453
  199   6.971
  200   6.327
  201   6.064
  202   6.409
  203   7.140
  204   5.505
  205   6.791
  206   7.062
  207   6.702
  208   5.597
  209   6.770
  210   6.285
  211   6.294
  212   7.608
  213   6.476
  214   6.800
  215   6.524
  216   7.786
  217   6.775
  218   7.301
  219   6.514
  220   6.373
  221   7.519
  222   6.979
  223   6.589
  224   5.592
  225   6.384
  226   7.593
  227   6.758
  228   7.261
  229   5.164
  230   7.856
  231   7.266
  232   6.157
  233   8.456
  234   8.638
  235   6.712
  236   7.450
  237   6.554
  238   7.576
  239   7.337
  240   6.620
  241   7.425
  242   7.653
  243   7.179
  244   7.456
  245   7.674
  246   7.404
  247   7.620
  248   6.612
  249   6.224
  250   7.102
  251   5.248
  252   7.202
  253   6.256
  254   6.038
  255   5.897
  256   6.546
  257   8.052
  258   7.257
  259   7.263
  260   7.713
  261   6.206
  262   8.036
  263   6.726
  264   8.190
  265   6.880
  266   5.773
  267   6.782
  268   6.731
  269   7.925
  270   5.962
  271   6.812
  272   6.498
  273   7.021
  274   6.159
  275   6.404
  276   7.195
  277   6.586
  278   7.412
  279   7.978
  280   7.307
  281   6.416
  282   7.077
  283   7.572
  284   6.242
  285   7.633
  286   6.583
  287   7.152
  288   7.443
  289   7.468
  290   7.501
  291   7.200
  292   7.499
  293   7.871
  294   6.091
  295   7.079
  296   5.527
  297   7.479
  298   6.584
  299   7.693
  300   7.042
  301   6.866
  302   6.953
  303   7.271
  304   8.518
  305   5.575
  306   6.309
  307   6.519
  308   6.815
  309   7.500
  310   7.263
  311   7.364
  312   7.144
  313   7.174
  314   7.302
  315   6.706
  316   6.854
  317   5.825
  318   7.343
  319   6.424
  320   6.229
  321   7.587
  322   7.753
  323   7.468
  324   7.826
  325   6.405
  326   6.675
  327   6.978
  328   6.662
  329   7.934
  330   7.487
  331   7.299
  332   6.552
  333   6.711
  334   6.645
  335   6.362
  336   6.625
  337   7.028
  338   6.902
  339   6.022
  340   5.129
  341   6.172
  342   6.114
  343   8.199
  344   6.781
  345   7.883
  346   6.678
  347   8.092
  348   7.159
  349   6.577
  350   6.755
  351   7.252
  352   6.518
  353   7.385
  354   6.172
  355   7.179
  356   6.590
  357   6.498
  358   6.505
  359   5.726
  360   7.641
  361   6.331
  362   7.317
  363   7.946
  364   7.073
  365   5.871
  366   5.827
  367   6.883
  368   6.860
  369   6.035
  370   7.017
  371   6.897
  372   5.919
  373   5.494
  374   7.715
  375   6.951
  376   7.603
  377   6.905
  378   7.028
  379   5.789
  380   8.258
  381   7.429
  382   6.615
  383   5.861
  384   5.863
  385   6.604
  386   6.958
  387   7.818
  388   6.826
  389   5.919
  390   7.418
  391   6.556
  392   7.453
  393   7.307
  394   7.205
  395   7.089
  396   7.071
  397   7.699
  398   7.574
  399   7.918
  400   6.516
  401   6.822
  402   8.215
  403   6.333
  404   6.691
  405   7.362
  406   8.154
  407   8.025
  408   9.152
  409   6.932
  410   6.773
  411   7.123
  412   7.868
  413   7.046
  414   7.502
  415   6.637
  416   7.335
  417   6.876
  418   7.546
  419   7.437
  420   7.338
  421   7.956
  422   6.997
  423   6.318
  424   5.945
  425   6.252
  426   7.316
  427   6.583
  428   6.927
  429   7.158
  430   5.124
  431   6.350
  432   6.510
  433   6.797
  434   5.039
  435   7.612
  436   6.918
  437   6.330
  438   7.259
  439   6.538
  440   6.881
  441   6.712
  442   5.743
  443   6.790
  444   6.046
  445   6.312
  446   6.391
  447   6.711
  448   6.556
  449   7.206
  450   6.677
  451   7.643
  452   7.653
  453   7.240
  454   6.206
  455   6.867
  456   6.679
  457   6.843
  458   5.740
  459   6.830
  460   7.337
  461   6.874
  462   6.521
  463   7.623
  464   6.497
  465   6.621
  466   7.225
  467   7.782
  468   7.043
  469   7.494
  470   7.231
  471   6.427
  472   6.756
  473   6.226
  474   7.719
  475   7.293
  476   6.385
  477   7.093
  478   7.461
  479   7.525
  480   7.711
  481   6.326
  482   6.817
  483   6.762
  484   6.263
  485   7.390
  486   6.778
  487   6.403
  488   5.980
  489   6.228
  490   6.799
  491   7.638
  492   7.422
  493   6.931
  494   8.436
  495   7.777
  496   6.558
  497   6.950
  498   6.689
  499   6.248
  500   5.657
  501   7.407
  502   6.812
  503   6.554
  504   7.991
  505   8.638
  506   8.202
  507   6.697
  508   5.930
  509   6.226
  510   5.889
  511   8.117
  512   7.314
  513   8.019
  514   7.348
  515   6.715
  516   5.354
  517   6.656
  518   8.450
  519   8.498
  520   8.980
  521   8.332
  522   7.452
  523   8.124
  524   8.504
  525   8.563
  526   8.895
  527   9.171
  528   8.854
  529   8.370
  530   7.867
  531   6.961
  532   7.249
  533   6.209
  534   7.386
  535   7.870
  536   7.341
  537   7.298
  538   7.424
  539   6.682
  540   7.549
  541   6.287
  542   6.078
  543   7.303
  544   6.992
  545   8.945
  546   8.692
  547   7.818
  548   9.038
  549   7.904
  550   7.953
  551   7.009
  552   6.612
  553   6.901
  554   6.253
  555   6.954
  556   7.564
  557   7.851
  558   6.811
  559   5.835
  560   6.804
  561   6.764
  562   6.339
  563   6.509
  564   6.332
  565   6.885
  566   6.331
  567   6.784
  568   6.945
  569   7.098
  570   7.315
  571   6.559
  572   8.125
  573   6.799
  574   5.996
  575   6.828
  576   7.947
  577   7.344
  578   6.737
  579   6.980
  580   7.600
  581   6.431
  582   7.307
  583   7.592
  584   6.771
  585   6.708
  586   7.060
  587   7.781
  588   6.998
  589   7.064
  590   5.976
  591   7.417
  592   7.315
  593   7.599
  594   6.958
  595   7.832
  596   7.241
  597   6.992
  598   7.899
  599   6.532
  600   6.755
  601   6.358
  602   6.840
  603   7.352
  604   7.116
  605   6.708
  606   6.418
  607   7.214
  608   5.785
  609   6.257
  610   5.560
  611   6.621
  612   6.363
  613   6.945
  614   7.196
  615   6.473
  616   6.833
  617   6.804
  618   9.392
  619   6.103
  620   8.503
  621   8.010
  622   7.476
  623   7.000
  624   6.772
  625   8.141
  626   6.041
  627   6.271
  628   6.645
  629   6.055
  630   6.180
  631   6.520
  632   5.623
  633   6.811
  634   6.427
  635   6.742
  636   7.253
  637   6.981
  638   7.024
  639   6.273
  640   6.289
  641   6.777
  642   6.081
  643   6.801
  644   7.214
  645   6.546
  646   6.224
  647   7.239
  648   7.628
  649   7.889
  650   7.767
  651   7.921
  652   8.079
  653   7.712
  654   7.626
  655   5.842
  656   7.074
  657   7.868
  658   7.371
  659   6.219
  660   6.167
  661   5.883
  662   8.169
  663   7.252
  664   7.481
  665   6.515
  666   7.797
  667   8.882
  668   7.391
  669   7.293
  670   7.641
  671   7.830
  672   9.457
  673   7.609
  674   7.626
  675   8.125
  676   7.396
  677   7.507
  678   7.778
  679   7.409
  680   7.272
  681   8.044
  682   9.151
  683   8.034
  684   7.250
  685   7.520
  686   7.211
  687   7.706
  688   6.067
  689   7.032
  690   6.569
  691   8.307
  692   5.048
  693   5.393
  694   6.228
  695   5.884
  696   5.712
  697   5.018
  698   7.550
  699   5.116
  700   6.351
  701   5.702
  702   7.198
  703   6.303
  704   6.550
  705   5.870
  706   4.723
  707   6.202
  708   7.513
  709   6.235
  710   5.928
  711   6.835
  712   8.031
  713   8.129
  714   6.945
  715   8.756
  716   6.611
  717   7.703
  718   6.311
  719   9.009
  720   6.789
  721   6.435
  722   7.104
  723   7.483
  724   7.510
  725   7.115
  726   6.998
  727   7.376
  728   6.734
  729   7.172
  730   5.474
  731   8.906
  732   6.872
  733   6.478
  734   6.226
  735   5.787
  736   5.678
  737   5.556
  738   5.848
  739   5.509
  740   5.614
  741   5.639
  742   5.845
  743   7.693
  744   5.950
  745   7.874
  746   5.019
  747   5.987
  748   5.248
  749   5.732
  750   5.932
  751   6.169
  752   5.265
  753   6.856
  754   6.704
  755   6.147
  756   8.335
  757   6.663
  758   5.562
  759   6.862
  760   5.689
  761   5.974
  762   7.137
  763   5.997
  764   5.832
  765   5.494
  766   6.403
  767   6.604
  768   6.784
  769   6.507
  770   7.281
  771   5.569
  772   7.460
  773   5.317
  774   6.671
  775   5.698
  776   7.058
  777   7.025
  778   5.916
  779   5.618
  780   6.716
  781   6.058
  782   7.165
  783   6.319
  784   6.066
  785   6.357
  786   7.396
  787   5.659
  788   6.643
  789   6.410
  790   6.240
  791   7.373
  792   7.849
  793   5.566
  794   6.167
  795   6.010
  796   7.139
  797   5.611
  798   6.016
  799   5.486
  800   6.809
  801   6.169
  802   5.801
  803   5.267
  804   5.487
  805   5.906
  806   5.681
  807   6.687
  808   5.785
  809   5.802
  810   6.930
  811   7.412
  812   6.013
  813   6.067
  814   6.280
  815   6.417
  816   5.188
  817   6.202
  818   5.604
  819   5.266
  820   7.924
  821   6.269
  822   6.093
  823   5.914
  824   5.814
  825   5.609
  826   5.620
  827   5.598
  828   5.978
  829   5.731
  830   5.913
  831   5.200
  832   5.652
  833   6.333
  834   8.923
  835   6.183
  836   5.489
  837   6.156
  838   6.505
  839   5.623
  840   4.884
  841   6.027
  842   6.278
  843   5.444
  844   6.262
  845   6.560
  846   6.373
  847   7.255
  848   6.022
  849   6.560
  850   5.809
  851   6.005
  852   6.774
  853   6.475
  854   5.835
  855   6.218
  856   6.242
  857   7.309
  858   5.423
  859   5.917
  860   6.139
  861   6.348
  862   6.323
  863   6.808
  864   6.667
  865   5.817
  866   6.780
  867   5.910
  868   6.104
  869   6.526
  870   5.570
  871   5.914
  872   6.654
  873   6.123
  874   7.088
  875   5.163
  876   6.561
  877   6.646
  878   6.710
  879   5.397
  880   6.466
  881   6.567
  882   6.674
  883   6.021
  884   6.169
  885   5.704
  886   6.221
  887   5.761
  888   5.870
  889   5.733
  890   7.980
  891   8.421
  892   6.489
  893   6.358
  894   5.359
  895   5.569
  896   6.205
  897   5.444
  898   6.599
  899   7.539
  900   5.842
  901   4.633
  902   5.319
  903   5.264
  904   5.647
  905   5.294
  906   6.318
  907   5.953
  908   4.858
  909   5.749
  910   6.689
  911   5.059
  912   5.389
  913   5.244
  914   5.453
  915   7.341
  916   7.449
  917   6.944
  918   6.509
  919   7.868
  920   6.044
  921   5.967
  922   7.337
  923   7.032
  924   7.970
  925   8.282
  926   7.768
  927   7.001
  928   7.587
  929   6.289
  930   6.536
  931   7.470
  932   7.420
  933   6.950
  934   7.647
  935   7.165
  936   8.363
  937   7.721
  938   7.142
  939   7.875
  940  11.156
  941  12.041
  942  15.313
  943  10.687
  944  14.761
  945  15.174
  946  14.484
  947  15.793
  948  15.471
  949  14.191
  950  14.408
  951  12.843
  952  12.563
  953  16.038
  954  16.897
  955  13.640
  956  14.526
  957  12.800
  958  13.686
  959  12.466
  960  11.925
  961  13.125
  962  15.066
  963  13.683
  964  15.101
  965  15.444
  966  13.400
  967  14.657
  968  13.773
  969  12.742
  970  12.096
  971  12.016
  972  12.619
  973  11.811
  974  12.672
  975  12.884
  976  11.765
  977  14.062
  978  13.376
  979  13.014
  980  12.090
  981  13.117
  982  11.571
  983  13.233
  984  14.590
  985  13.527
  986  14.987
  987  16.630
  988  15.127
  989  14.184
  990  14.127
  991   8.184
  992   8.407
  993   8.335
  994   9.091
  995   8.177
  996   6.950
  997   6.876
  998   7.074
  999   6.409
 1000   6.355
 1001   8.609
 1002   8.077
 1003   9.450
 1004   7.238
 1005   5.977
 1006   6.838
 1007   6.553
 1008   6.634
 1009   8.004
 1010   6.089
 1011   6.186
 1012   6.071
 1013   5.721
 1014   5.427
 1015   5.734
 1016   6.094
 1017   6.064
 1018   5.841
 1019   5.843
 1020   6.805
 1021   6.925
 1022   6.118
 1023   5.246
 1024   6.015
 1025   6.343
 1026   6.232
 1027   5.517
 1028   6.436
 1029   7.262
 1030   6.673
 1031   6.194
 1032   6.831
 1033   6.368
 1034   6.060
 1035   5.539
 1036   5.850
 1037   5.702
 1038   6.684
 1039   5.591
 1040   6.164
 1041   6.265
 1042   5.489
 1043   6.871
 1044   5.429
 1045   6.054
 1046   5.978
 1047   5.946
 1048   6.175
 1049   5.619
 1050   5.676
 1051   5.878
 1052   5.604
 1053   6.810
 1054   6.403
 1055   5.480
 1056   5.859
 1057   5.821
 1058   6.315
 1059   6.162
 1060   6.400
 1061   5.769
 1062   5.188
 1063   6.548
 1064   6.382
 1065   6.019
 1066   6.189
 1067   7.309
 1068   5.664
 1069   5.768
 1070   7.086
 1071   5.759
 1072   7.112
 1073   7.166
 1074   6.914
 1075   6.854
 1076   6.096
 1077   7.493
 1078   6.720
 1079   6.777
 1080   7.382
 1081   7.575
 1082   6.892
 1083   6.369
 1084   5.375
 1085   6.532
 1086   5.958
 1087   6.837
 1088   7.303
 1089   6.845
 1090   7.375
 1091   8.271
 1092   7.170
 1093   6.487
 1094   8.122
 1095   7.515
 1096   6.519
 1097   6.586
 1098   6.820
 1099   6.168
 1100   6.503
 1101   6.747
 1102   7.466
 1103   7.059
 1104   6.608
 1105   6.871
 1106   7.133
 1107   6.645
 1108   5.814
 1109   5.818
 1110   7.085
 1111   6.956
 1112   6.752
 1113   6.667
 1114   6.973
 1115   6.442
 1116   6.067
 1117   6.284
 1118   6.756
 1119   6.016
 1120   7.278
 1121   6.041
 1122   6.983
 1123   6.582
 1124   6.252
 1125   6.222
 1126   6.588
 1127   7.542
 1128   7.814
 1129   6.262
 1130   5.610
 1131   6.543
 1132   6.720
 1133   5.781
 1134   6.065
 1135   6.686
 1136   6.092
 1137   7.513
 1138   6.265
 1139   6.156
 1140   7.410
 1141   6.519
 1142   6.864
 1143   6.520
 1144   5.498
 1145   5.646
 1146   5.391
 1147   6.487
 1148   6.242
 1149   6.582
 1150   6.248
 1151   6.512
 1152   7.649
 1153   6.158
 1154   5.909
 1155   6.656
 1156   6.340
 1157   5.439
 1158   6.582
 1159   7.054
 1160   6.935
 1161   7.054
 1162   6.152
 1163   5.433
 1164   5.539
 1165   5.871
 1166   6.746
 1167   6.110
 1168   6.868
 1169   6.351
 1170   6.569
 1171   7.117
 1172   6.990
 1173   6.215
 1174   6.101
 1175   6.129
 1176   6.131
 1177   6.655
 1178   7.293
 1179   6.181
 1180   6.215
 1181   6.674
 1182   6.895
 1183   6.842
 1184   6.169
 1185   7.129
 1186   6.277
 1187   6.197
 1188   5.876
 1189   5.796
 1190   6.001
 1191   6.085
 1192   6.689
 1193   5.674
 1194   6.309
 1195   6.414
 1196   6.306
 1197   6.455
 1198   6.719
 1199   6.527
 1200   5.964
 1201   5.542
 1202   6.871
 1203   6.127
 1204   7.073
 1205   7.044
 1206   7.382
 1207   8.163
 1208   7.719
 1209   6.792
 1210   6.587
 1211   6.791
 1212   6.853
 1213   5.852
 1214   6.010
 1215   7.061
 1216   6.414
 1217   6.968
 1218   7.303
 1219   7.914
 1220   7.038
 1221   5.721
 1222   6.414
 1223   6.110
 1224   5.946
 1225   6.266
 1226   5.379
 1227   7.288
 1228   7.414
 1229   8.680
 1230  10.454
 1231   7.339
 1232   6.838
 1233   6.221
 1234   5.855
 1235   6.613
 1236   7.059
 1237   7.254
 1238   6.764
 1239   7.440
 1240   6.709
 1241   6.629
 1242   7.793
 1243   5.806
 1244   6.073
 1245   5.674
 1246   6.910
 1247   6.703
 1248   7.544
 1249   6.745
 1250   6.772
 1251   7.310
 1252   7.506
 1253   8.035
 1254   6.987
 1255   7.410
 1256   6.777
 1257   5.927
 1258   8.942
 1259   8.550
 1260   7.209
 1261   7.384
 1262   6.469
 1263   6.680
 1264   6.653
 1265   6.369
 1266   7.272
 1267   6.289
 1268   7.327
 1269   7.196
 1270   6.936
 1271   6.001
 1272   8.139
 1273   6.331
 1274   6.005
 1275   5.627
 1276   5.942
 1277   7.888
 1278   8.741
 1279   6.964
 1280   7.858
 1281   7.008
 1282   6.326
 1283   5.981
 1284   6.160
 1285   6.512
 1286   7.046
 1287   6.378
 1288   5.516
 1289   6.170
 1290   7.091
 1291   5.785
 1292   7.349
 1293   6.527
 1294   6.659
 1295   6.574
 1296   5.792
 1297   6.996
 1298   6.556
 1299   5.762
 1300   5.155
 1301   6.059
 1302   6.069
 1303   6.472
 1304   7.373
 1305   5.886
 1306   6.133
 1307   6.213
 1308   5.681
 1309   7.787
 1310   8.095
 1311   8.392
 1312   7.122
 1313   8.919
 1314   7.849
 1315   7.788
 1316   6.722
 1317   7.120
 1318   7.827
 1319   6.795
 1320   6.752
 1321   6.948
 1322   6.827
 1323   5.167
 1324   5.385
 1325   5.810
 1326   5.941
 1327   6.513
 1328   6.821
 1329   5.946
 1330   6.309
 1331   6.551
 1332   6.160
 1333   6.243
 1334   6.054
 1335   5.969
 1336   6.576
 1337   6.707
 1338   5.740
 1339   7.830
 1340   6.594
 1341   7.005
 1342   7.993
 1343   7.356
 1344   7.541
 1345   6.410
 1346   7.735
 1347   6.476
 1348   7.542
 1349   7.119
 1350   6.232
 1351   6.310
 1352   5.653
 1353   5.280
 1354   6.810
 1355   5.808
 1356   5.654
 1357   5.625
 1358   6.987
 1359   7.280
 1360   4.912
 1361   7.417
 1362   6.845
 1363   5.579
 1364   6.655
 1365   6.777
 1366   7.567
 1367   7.866
 1368   5.778
 1369   5.868
 1370   7.135
 1371   7.655
 1372   7.354
 1373   7.979
 1374   7.255
 1375   8.631
 1376   7.568
 1377   7.552
 1378   7.652
 1379   8.606
 1380   7.241
 1381   8.778
 1382   7.561
 1383   8.894
 1384   7.051
 1385   7.460
 1386   7.616
 1387   7.718
 1388   5.306
 1389   6.365
 1390   5.243
 1391   5.746
 1392   7.368
 1393   6.980
 1394   5.418
 1395   6.531
 1396   5.792
 1397   6.129
 1398   6.010
 1399   7.255
 1400   5.926
 1401   5.654
 1402   5.823
 1403   6.325
 1404   5.679
 1405   5.902
 1406   7.236
 1407   5.818
 1408   5.724
 1409   6.505
 1410   6.388
 1411   6.058
 1412   6.671
 1413   6.010
 1414   6.630
 1415   6.513
 1416   7.106
 1417   6.003
 1418   7.407
 1419   7.312
 1420   6.896
 1421   7.705
 1422   6.986
 1423   7.437
 1424   7.663
 1425   6.211
 1426   6.430
 1427   6.250
 1428   6.494
 1429   6.263
 1430   6.770
 1431   6.595
 1432   5.252
 1433   6.373
 1434   8.744
 1435   7.828
 1436   7.090
 1437   6.528
 1438   6.639
 1439   7.716
 1440   7.182
 1441   6.502
 1442   7.322
 1443   6.994
 1444   7.578
 1445   5.986
 1446   5.873
 1447   6.276
 1448   5.572
 1449   6.948
 1450   6.885
 1451   7.357
 1452   7.278
 1453   7.518
 1454   5.922
 1455   6.669
 1456   6.874
 1457   7.618
 1458   6.286
 1459   5.532
 1460   6.926
 1461   7.289
 1462   5.835
 1463   6.562
 1464   6.129
 1465   6.870
 1466   6.755
 1467   6.031
 1468   6.441
 1469   6.577
 1470   5.953
 1471   5.788
 1472   6.511
 1473   6.563
 1474   7.948
 1475   5.115
 1476   7.917
 1477   5.664
 1478   5.962
 1479   6.350
 1480   7.478
 1481   6.810
 1482   5.515
 1483   5.182
 1484   5.774
 1485   5.963
 1486   6.356
 1487   5.912
 1488   6.149
 1489   6.658
 1490   5.965
 1491   5.406
 1492   6.176
 1493   5.308
 1494   6.136
 1495   5.139
 1496   5.202
 1497   6.621
 1498   5.978
 1499   5.075
 1500   5.318
 1501   4.847
 1502   6.606
 1503   6.756
 1504   7.471
 1505   6.339
 1506   6.245
 1507   5.886
 1508   7.197
 1509   6.657
 1510   6.466
 1511   5.326
 1512   5.557
 1513   6.775
 1514   7.311
 1515   6.678
 1516   6.750
 1517   5.805
 1518   6.563
 1519   6.220
 1520   6.050
 1521   7.191
 1522   5.604
 1523   6.128
 1524   6.749
 1525   5.814
 1526   6.514
 1527   5.944
 1528   6.496
 1529   7.497
 1530   7.171
 1531   6.339
 1532   5.689
 1533   5.756
 1534   7.530
 1535   6.510
 1536   6.203
 1537   6.909
 1538   6.159
 1539   6.582
 1540   6.797
 1541   5.145
 1542   6.116
 1543   5.701
 1544   6.285
 1545   7.962
 1546   7.106
 1547   6.403
 1548   5.907
 1549   5.772
 1550   5.496
 1551   6.147
 1552   6.571
 1553   5.376
 1554   5.593
 1555   5.665
 1556   7.126
 1557   7.872
 1558   7.444
 1559   7.277
 1560   6.045
 1561   5.275
 1562   5.956
 1563   6.274
 1564   5.405
 1565   5.870
 1566   5.563
 1567   6.545
 1568   7.292
 1569   6.873
 1570   6.847
 1571   6.714
 1572   5.892
 1573   6.268
 1574   6.265
 1575   6.555
 1576   6.403
 1577   5.655
 1578   6.081
 1579   7.513
 1580   7.882
 1581   6.963
 1582   7.341
 1583   5.808
 1584   5.163
 1585   6.254
 1586   5.475
 1587   5.610
 1588   6.256
 1589   6.007
 1590   5.397
 1591   7.536
 1592   5.801
 1593   6.052
 1594   5.891
 1595   6.264
 1596   6.024
 1597   5.236
 1598   4.902
 1599   5.989
 1600   6.634
 1601   6.124
 1602   7.097
 1603   5.648
 1604   7.055
 1605   8.085
 1606   5.469
 1607   7.041
 1608   5.690
 1609   7.169
 1610   7.337
 1611   6.501
 1612   6.832
 1613   7.545
 1614   6.354
 1615   7.663
 1616   5.702
 1617   6.663
 1618   7.681
 1619   8.474
 1620   5.926
 1621   6.549
 1622   6.540
 1623   6.443
 1624   5.126
 1625   6.365
 1626   7.147
 1627   5.935
 1628   5.990
 1629   5.919
 1630   6.005
 1631   6.590
 1632   4.810
 1633   6.510
 1634   7.148
 1635   6.732
 1636   5.254
 1637   6.216
 1638   6.232
 1639   6.473
 1640   5.453
 1641   6.912
 1642   7.260
 1643   7.470
 1644   6.939
 1645   7.540
 1646   6.482
 1647   5.653
 1648   6.100
 1649   6.734
 1650   6.212
 1651   7.041
 1652   5.778
 1653   6.100
 1654   5.412
 1655   7.913
 1656   6.214
 1657   5.796
 1658   6.476
 1659   6.280
 1660   6.329
 1661   6.794
 1662   6.443
 1663   5.390
 1664   5.433
 1665   6.483
 1666   7.353
 1667   6.070
 1668   6.408
 1669   5.795
 1670   5.955
 1671   6.067
 1672   6.214
 1673   6.238
 1674   5.769
 1675   5.565
 1676   5.959
 1677   6.293
 1678   5.850
 1679   6.064
 1680   4.850
 1681   6.407
 1682   5.886
 1683   5.956
 1684   5.419
 1685   6.022
 1686   6.191
 1687   5.544
 1688   4.900
 1689   7.174
 1690   7.681
 1691   6.257
 1692   6.172
 1693   6.638
 1694   5.942
 1695   6.306
 1696   6.181
 1697   6.375
 1698   6.194
 1699   7.338
 1700   7.021
 1701   6.758
 1702   6.394
 1703   6.210
 1704   6.113
 1705   5.457
 1706   6.310
 1707   6.165
 1708   6.710
 1709   6.976
 1710   6.396
 1711   7.079
 1712   8.388
 1713   6.786
 1714   6.628
 1715   6.372
 1716   6.247
 1717   6.795
 1718   6.171
 1719   5.022
 1720   6.100
 1721   6.292
 1722   5.607
 1723   6.280
 1724   5.809
 1725   7.075
 1726   6.180
 1727   5.558
 1728   7.755
 1729   6.253
 1730   6.304
 1731   5.992
 1732   5.079
 1733   8.127
 1734   7.480
 1735   7.760
 1736   6.865
 1737   7.050
 1738   7.181
 1739   5.417
 1740   5.357
 1741   6.555
 1742   6.010
 1743   6.629
 1744   6.049
 1745   6.535
 1746   6.171
 1747   6.413
 1748   6.182
 1749   6.038
 1750   5.809
 1751   5.329
 1752   5.610
 1753   6.174
 1754   5.534
 1755   5.328
 1756   6.083
 1757   5.598
 1758   5.848
 1759   5.985
 1760   5.967
 1761   4.972
 1762   6.221
 1763   6.080
 1764   7.080
 1765   6.053
 1766   6.542
 1767   6.158
 1768   7.778
 1769   8.398
 1770   7.128
 1771   5.700
 1772   6.255
 1773   5.920
 1774   7.083
 1775   5.911
 1776   7.497
 1777   6.473
 1778   6.733
 1779   5.570
 1780   5.152
 1781   5.389
 1782   7.515
 1783   6.211
 1784   7.933
 1785   7.860
 1786   7.373
 1787   6.284
 1788   6.291
 1789   6.625
 1790   6.453
 1791   6.150
 1792   5.952
 1793   5.450
 1794   6.743
 1795   6.106
 1796   6.775
 1797   6.588
 1798   5.947
 1799   5.450
 1800   6.586
 1801   6.407
 1802   6.524
 1803   7.160
 1804   7.978
 1805   7.856
 1806   5.813
 1807   7.155
 1808   6.566
 1809   6.358
 1810   7.073
 1811   7.067
 1812   6.361
 1813   6.133
 1814   5.880
 1815   6.660
 1816   7.100
 1817   5.882
 1818   6.699
 1819   6.851
 1820   5.719
 1821   6.411
 1822   7.161
 1823   6.305
 1824   5.291
 1825   5.683
 1826   6.088
 1827   5.437
 1828   7.322
 1829   6.370
 1830   5.319
 1831   6.549
 1832   6.953
 1833   5.983
 1834   5.991
 1835   7.042
 1836   6.223
 1837   5.401
 1838   5.497
 1839   6.291
 1840   7.732
 1841   6.860
 1842   6.538
 1843   7.582
 1844   7.537
 1845   7.488
 1846   5.456
 1847   7.006
 1848   7.132
 1849   5.332
 1850   6.652
 1851   6.808
 1852   5.392
 1853   6.617
 1854   6.071
 1855   5.380
 1856   6.214
 1857   7.588
 1858   7.403
 1859   6.634
 1860   5.564
 1861   5.831
 1862   5.270
 1863   6.053
 1864   5.327
 1865   6.432
 1866   6.041
 1867   4.899
 1868   7.024
 1869   5.020
 1870   5.648
 1871   6.045
 1872   5.933
 1873   5.535
 1874   7.388
 1875   7.641
 1876   7.515
 1877   7.602
 1878   5.531
 1879   6.345
 1880   6.163
 1881   5.376
 1882   7.100
 1883   6.001
 1884   7.624
 1885   7.171
 1886   6.931
 1887   5.403
 1888   5.672
 1889   5.912
 1890   5.620
 1891   7.977
 1892   5.975
 1893   6.459
 1894   5.283
 1895   7.536
 1896   7.168
 1897   5.740
 1898   8.105
 1899   7.859
 1900   7.138
 1901   6.862
 1902   5.626
 1903   5.760
 1904   6.306
 1905   5.073
 1906   5.721
 1907   5.666
 1908   6.128
 1909   7.229
 1910   6.262
 1911   7.292
 1912   7.174
 1913   7.424
 1914   6.852
 1915   7.255
 1916   5.739
 1917   7.933
 1918   7.370
 1919   6.541
 1920   7.303
 1921   7.361
 1922   7.100
 1923   6.204
 1924   8.223
 1925   6.927
 1926   7.138
 1927   8.061
 1928   6.563
 1929   7.434
 1930   7.287
 1931   6.473
 1932   6.409
 1933   5.758
 1934   5.851
 1935   5.676
 1936   5.432
 1937   6.030
 1938   5.800
 1939   6.556
 1940   6.239
 1941   6.117
 1942   5.970
 1943   6.540
 1944   6.027
 1945   6.403
 1946   6.193
 1947   6.151
 1948   7.363
 1949   7.346
 1950   6.742
 1951   6.503
 1952   8.224
 1953   7.383
 1954   6.176
 1955   6.888
 1956   7.117
 1957   6.286
 1958   7.293
 1959   6.086
 1960   6.954
 1961   6.388
 1962   6.856
 1963   6.230
 1964   5.778
 1965   6.289
 1966   7.109
 1967   6.904
 1968   6.640
 1969   5.927
 1970   6.488
 1971   6.710
 1972   7.066
 1973   6.179
 1974   5.892
 1975   7.066
 1976   5.919
 1977   6.091
 1978   7.192
 1979   6.092
 1980   6.279
 1981   6.673
 1982   6.262
 1983   6.152
 1984   6.267
 1985   6.454
 1986   7.712
 1987   5.556
 1988   5.455
 1989   5.562
 1990   5.882
 1991   6.633
 1992   5.536
 1993   6.020
 1994   7.765
 1995   6.574
 1996   7.048
 1997   5.799
 1998   5.973
 1999   6.084
 2000   7.640
 2001   5.968
 2002   6.217
 2003   7.042
 2004   6.380
 2005   6.552
 2006   5.748
 2007   6.483
 2008   6.430
 2009   5.916
 2010   5.987
 2011   6.141
 2012   6.223
 2013   6.512
 2014   5.384
 2015   6.018
 2016   6.537
 2017   6.841
 2018   6.195
 2019   7.521
 2020   5.772
 2021   5.706
 2022   6.153
 2023   5.825
 2024   6.332
 2025   4.917
 2026   6.485
 2027   5.001
 2028   5.320
 2029   7.173
 2030   6.589
 2031   6.432
 2032   6.274
 2033   6.561
 2034   6.158
 2035   6.148
 2036   7.283
 2037   6.748
 2038   5.993
 2039   6.777
 2040   7.157
 2041   7.063
 2042   5.799
 2043   7.367
 2044   6.452
 2045   6.656
 2046   5.773
 2047   6.991
 2048   5.723
 2049   6.250
 2050   5.935
 2051   6.090
 2052   5.950
 2053   6.271
 2054   6.296
 2055   6.354
 2056   5.732
 2057   6.176
 2058   5.034
 2059   7.588
 2060   5.607
 2061   5.466
 2062   6.009
 2063   5.968
 2064   5.535
 2065   6.857
 2066   5.064
 2067   6.677
 2068   7.647
 2069   6.282
 2070   8.481
 2071   6.980
 2072   6.073
 2073   5.660
 2074   5.931
 2075   7.724
 2076   6.733
 2077   6.061
 2078   5.712
 2079   6.994
 2080   6.862
 2081   6.027
 2082   6.432
 2083   7.486
 2084   6.817
 2085   5.342
 2086   7.342
 2087   4.588
 2088   5.639
 2089   6.694
 2090   6.624
 2091   5.872
 2092   6.346
 2093   6.036
 2094   6.184
 2095   5.430
 2096   6.293
 2097   6.858
 2098   6.054
 2099   6.909
 2100   5.577
 2101   5.645
 2102   5.659
 2103   6.302
 2104   7.471
 2105   6.246
 2106   6.316
 2107  10.029
 2108   8.908
 2109   8.857
 2110   8.787
 2111   8.166
 2112   9.397
 2113   8.639
 2114   6.309
 2115   6.366
 2116   6.331
 2117   7.494
 2118   6.697
 2119   7.292
 2120   6.699
 2121   7.809
 2122   7.933
 2123   6.674
 2124   7.080
 2125   7.402
 2126   7.845
 2127   7.563
 2128   7.385
 2129   6.638
 2130   5.788
 2131   6.427
 2132   6.603
 2133   7.265
 2134   6.458
 2135   6.938
 2136   6.539
 2137   6.128
 2138   7.319
 2139   7.458
 2140   7.440
 2141   7.780
 2142   8.922
 2143   7.989
 2144   7.074
 2145   8.552
 2146   7.782
 2147   7.556
 2148   9.297
 2149   7.893
 2150   6.725
 2151   5.629
 2152   7.129
 2153   5.934
 2154   7.136
 2155   7.645
 2156   7.172
 2157   7.502
 2158   6.764
 2159   7.555
 2160   6.800
 2161   6.437
 2162   5.660
 2163   5.974
 2164   5.456
 2165   5.882
 2166   5.004
 2167   5.522
 2168   6.720
 2169   7.225
 2170   7.217
 2171   5.758
 2172   6.603
 2173   7.044
 2174   5.885
 2175   7.319
 2176   6.881
 2177   5.937
 2178   7.043
 2179   5.542
 2180   6.063
 2181   5.347
 2182   6.877
 2183   6.358
 2184   6.612
 2185   7.424
 2186   6.655
 2187   6.204
 2188   4.984
 2189   6.558
 2190   7.981
 2191   8.425
 2192   8.436
 2193   8.235
 2194   8.339
 2195   6.102
 2196   6.136
 2197   8.389
 2198   7.378
 2199   7.163
 2200   6.774
 2201   7.276
 2202   6.367
 2203   6.592
 2204   7.165
 2205   6.921
 2206   7.098
 2207   7.993
 2208   7.908
 2209   9.281
 2210   7.928
 2211   7.166
 2212   8.154
 2213   6.931
 2214   7.332
 2215   6.752
 2216   7.169
 2217   7.570
 2218   7.396
 2219   7.730
 2220   8.522
 2221   8.182
 2222   7.414
 2223   8.207
 2224   7.945
 2225   8.961
 2226   6.907
 2227   7.570
 2228   8.535
 2229   6.995
 2230   7.251
 2231   6.660
 2232   7.919
 2233   8.131
 2234   8.619
 2235   9.939
 2236   7.872
 2237   7.900
 2238   7.727
 2239   9.114
 2240   7.539
 2241   7.732
 2242   7.085
 2243   8.849
 2244   8.035
 2245   8.750
 2246   8.022
 2247   9.806
 2248   7.772
 2249   8.814
 2250   8.337
 2251   7.053
 2252   8.959
 2253   8.959
 2254   9.486
 2255   7.886
 2256   8.152
 2257   8.281
 2258   8.007
 2259   8.034
 2260   8.409
 2261   8.128
 2262   8.016
 2263   8.079
 2264   8.691
 2265   8.871
 2266   8.313
 2267   9.013
 2268   9.768
 2269   8.690
 2270   8.836
 2271   8.403
 2272   8.808
 2273   8.651
 2274   9.564
 2275   8.957
 2276   8.179
 2277   8.268
 2278   8.945
 2279   7.865
 2280   8.210
 2281   8.727
 2282   8.035
 2283   7.667
 2284   8.557
 2285   8.771
 2286   8.041
 2287   7.684
 2288   8.746
 2289   8.160
 2290   8.616
 2291   8.901
 2292   7.023
 2293   7.988
 2294   8.038
 2295   7.259
 2296   7.308
 2297   7.141
 2298   7.511
 2299   8.082
 2300   7.369
 2301   6.655
 2302   7.116
 2303   7.330
 2304   7.301
 2305   7.828
 2306   8.360
 2307   9.046
 2308   6.895
 2309   6.266
 2310   6.047
 2311   7.314
 2312   7.069
 2313   8.943
 2314   9.317
 2315   9.135
 2316   7.286
 2317   7.207
 2318   7.744
 2319   6.445
 2320   6.245
 2321   7.201
 2322   5.578
 2323   7.734
 2324   6.996
 2325   7.700
 2326   7.464
 2327   6.826
 2328   8.263
 2329   7.278
 2330   7.354
 2331   6.587
 2332   7.410
 2333   8.361
 2334   7.154
 2335   7.101
 2336   6.480
 2337   7.317
 2338   7.204
 2339   8.633
 2340   7.590
 2341   6.904
 2342   7.034
 2343   7.017
 2344   7.934
 2345   7.097
 2346   7.726
 2347   8.036
 2348   7.879
 2349   7.014
 2350   7.696
 2351   8.425
 2352   7.744
 2353   7.958
 2354   7.044
 2355   7.893
 2356   6.382
 2357   6.875
 2358   6.989
 2359   8.103
 2360   8.079
 2361   6.508
 2362   7.168
 2363   6.513
 2364   8.863
 2365   7.640
 2366   7.583
 2367   7.920
 2368   7.771
 2369   6.832
 2370   6.112
 2371   7.134
 2372   6.602
 2373   7.575
 2374   6.871
 2375   6.624
 2376   6.693
 2377   7.561
 2378   6.864
 2379   7.574
 2380   7.789
 2381   7.249
 2382   7.030
 2383   9.188
 2384   7.454
 2385   7.003
 2386   6.442
 2387   6.101
 2388   6.760
 2389   8.064
 2390   6.977
 2391   7.286
 2392   7.555
 2393   6.669
 2394   6.583
 2395   7.009
 2396   7.397
 2397   7.329
 2398   6.369
 2399   7.202
 2400   8.271
 2401   6.739
 2402   6.284
 2403   7.417
 2404   6.273
 2405   6.271
 2406   6.457
 2407   6.650
 2408   7.680
 2409   8.036
 2410   6.802
 2411   7.488
 2412   6.516
 2413   6.840
 2414   7.750
 2415   6.633
 2416   7.624
 2417   7.894
 2418   6.989
 2419   8.807
 2420   7.767
 2421   6.794
 2422   6.419
 2423   6.284
 2424   6.647
 2425   6.626
 2426   5.806
 2427   6.638
 2428   6.512
 2429   7.975
 2430   7.470
 2431   7.572
 2432   7.270
 2433   8.536
 2434   7.714
 2435   7.389
 2436   7.467
 2437   7.571
 2438   6.920
 2439   9.042
 2440   8.191
 2441   6.189
 2442   6.375
 2443   7.686
 2444   6.101
 2445   6.303
 2446   6.448
 2447   5.689
 2448   6.641
 2449   7.198
 2450   7.576
 2451   6.414
 2452   6.907
 2453   6.635
 2454   6.536
 2455   6.986
 2456   5.939
 2457   7.410
 2458   6.142
 2459   5.884
 2460   6.741
 2461   6.861
 2462   6.808
 2463   6.682
 2464   5.923
 2465   6.228
 2466   6.351
 2467   6.663
 2468   6.630
 2469   6.629
 2470   5.835
 2471   6.552
 2472   6.470
 2473   6.560
 2474   6.743
 2475   7.325
 2476   6.082
 2477   7.758
 2478   6.693
 2479   7.284
 2480   6.506
 2481   5.833
 2482   7.754
 2483   7.226
 2484   7.517
 2485   7.501
 2486   6.321
 2487   6.940
 2488   7.684
 2489   7.282
 2490   5.495
 2491   6.676
 2492   7.574
 2493   7.635
 2494   7.511
 2495   6.247
 2496   6.756
 2497   7.044
 2498   6.943
 2499   8.264
 2500   5.956
 2501   7.176
 2502   7.929
 2503   6.563
 2504   7.278
 2505   5.778
 2506   5.737
 2507   5.742
 2508   5.353
 2509   5.978
 2510   7.428
 2511   7.942
 2512   6.124
 2513   6.006
 2514   5.852
 2515   5.728
 2516   7.210
 2517   6.442
 2518   5.862
 2519   5.863
 2520   7.222
 2521   5.914
 2522   7.448
 2523   6.675
 2524   6.099
 2525   5.646
 2526   5.974
 2527   6.866
 2528   6.543
 2529   7.246
 2530   5.902
 2531   6.833
 2532   6.892
 2533   7.223
 2534   6.464
 2535   6.981
 2536   6.793
 2537   7.228
 2538   6.349
 2539   7.466
 2540   6.472
 2541   7.629
 2542   6.818
 2543   6.535
 2544   7.460
 2545   7.132
 2546   7.152
 2547   5.709
 2548   6.907
 2549   6.333
 2550   6.894
 2551   7.189
 2552   7.177
 2553   6.876
 2554   6.076
 2555   5.703
 2556   7.036
 2557   6.241
 2558   6.564
 2559   7.768
 2560   6.067
 2561   5.825
 2562   7.391
 2563   6.102
 2564   6.000
 2565   6.711
 2566   5.945
 2567   7.890
 2568   6.537
 2569   7.211
 2570   6.847
 2571   7.206
 2572   7.449
 2573   6.271
 2574   6.924
 2575   6.002
 2576   6.714
 2577   5.946
 2578   6.700
 2579   6.848
 2580   6.673
 2581   7.075
 2582   7.635
 2583   5.328
 2584   6.261
 2585   5.511
 2586   6.090
 2587   6.385
 2588   7.177
 2589   6.351
 2590   6.953
 2591   7.178
 2592   7.001
 2593   6.525
 2594   6.499
 2595   5.999
 2596   6.351
 2597   5.985
 2598   6.765
 2599   7.081
 2600   8.030
 2601   7.418
 2602   6.393
 2603   5.745
 2604   7.475
 2605   6.458
 2606   6.940
 2607   5.989
 2608   6.451
 2609   6.644
 2610   6.109
 2611   7.043
 2612   6.439
 2613   7.734
 2614   7.140
 2615   8.014
 2616   6.603
 2617   7.326
 2618   7.010
 2619   7.963
 2620   6.743
 2621   7.174
 2622   6.639
 2623   6.798
 2624   5.777
 2625   6.798
 2626   8.219
 2627   7.908
 2628   7.742
 2629   8.487
 2630   7.700
 2631   8.988
 2632   7.693
 2633   8.445
 2634   7.390
 2635   7.467
 2636   6.557
 2637   6.713
 2638   8.140
 2639   8.393
 2640   7.814
 2641   6.601
 2642   5.163
 2643   5.299
 2644   5.497
 2645   5.587
 2646   5.503
 2647   6.126
 2648   5.614
 2649   5.528
 2650   6.410
 2651   5.977
 2652   5.566
 2653   6.383
 2654   6.316
 2655   6.154
 2656   6.136
 2657   6.012
 2658   5.626
 2659   6.512
 2660   7.449
 2661   7.282
 2662   7.678
 2663   5.381
 2664   5.717
 2665   5.771
 2666   5.493
 2667   5.938
 2668   6.268
 2669   5.637
 2670   5.644
 2671   5.539
 2672   5.892
 2673   7.741
 2674   8.161
 2675   7.353
 2676   7.319
 2677   6.846
 2678   6.573
 2679   6.007
 2680   5.685
 2681   6.919
 2682   8.229
 2683   7.360
 2684   6.620
 2685   7.321
 2686   6.809
 2687   6.826
 2688   6.861
 2689   7.503
 2690   7.636
 2691   6.821
 2692   6.254
 2693   5.726
 2694   6.751
 2695   5.957
 2696   5.874
 2697   5.705
 2698   7.220
 2699   5.957
 2700   7.082
 2701   7.348
 2702   6.986
 2703   6.764
 2704   7.068
 2705   7.142
 2706   6.739
 2707   6.643
 2708   6.904
 2709   6.665
 2710   6.725
 2711   7.127
 2712   7.291
 2713   6.846
 2714   7.202
 2715   8.007
 2716   6.360
 2717   6.688
 2718   6.945
 2719   7.356
 2720   7.835
 2721   7.391
 2722   8.198
 2723   7.539
 2724   7.877
 2725   6.856
 2726   6.931
 2727   7.064
 2728   7.279
 2729   7.270
 2730   6.172
 2731   7.191
 2732   7.456
 2733   9.305
 2734   7.446
 2735   7.533
 2736   8.367
 2737   9.451
 2738   8.621
 2739   9.418
 2740   8.049
 2741   9.031
 2742   8.610
 2743   8.720
 2744   8.026
 2745   8.463
 2746   9.180
 2747   8.256
 2748   8.666
 2749   8.364
 2750   9.160
 2751   8.037
 2752   8.075
 2753   8.641
 2754   7.658
 2755   8.887
 2756   7.766
 2757   7.933
 2758   9.673
 2759   8.503
 2760   8.521
 2761   8.268
 2762   9.190
 2763   9.782
 2764   9.397
 2765   8.101
 2766   8.631
 2767   8.470
 2768   8.470
 2769   7.006
 2770   6.624
 2771   7.433
 2772   8.640
 2773   7.365
 2774   7.654
 2775   8.672
 2776   9.081
 2777   7.932
 2778   8.296
 2779   8.426
 2780   7.895
 2781   7.664
 2782   7.605
 2783   8.127
 2784   7.850
 2785   8.493
 2786   8.988
 2787   8.448
 2788   7.128
 2789   8.130
 2790   7.611
 2791   6.956
 2792   7.609
 2793   7.472
 2794   7.611
 2795   7.730
 2796   7.206
 2797   7.770
 2798   7.702
 2799   7.670
 2800   6.656
 2801   7.909
 2802   8.169
 2803   7.725
 2804   7.554
 2805   7.670
 2806   7.929
 2807   8.018
 2808   8.713
 2809   8.057
 2810   7.371
 2811   8.423
 2812   8.177
 2813   8.244
 2814   8.570
 2815   8.317
 2816   6.993
 2817   7.095
 2818   8.218
 2819   6.757
 2820   7.860
 2821   8.670
 2822   8.207
 2823   6.401
 2824   7.386
 2825   7.262
 2826   7.537
 2827   6.928
 2828   7.576
 2829   7.556
 2830   7.955
 2831   6.086
 2832   7.161
 2833   6.620
 2834   7.347
 2835   7.266
 2836   7.996
 2837   7.851
 2838   7.411
 2839   6.637
 2840   6.965
 2841   7.896
 2842   7.077
 2843   7.539
 2844   7.346
 2845   8.307
 2846   6.513
 2847   7.148
 2848   7.124
 2849   6.594
 2850   6.935
 2851   7.102
 2852   5.967
 2853   5.684
 2854   5.694
 2855   6.225
 2856   7.420
 2857   7.488
 2858   6.938
 2859   6.992
 2860   6.880
 2861   8.043
 2862   7.816
 2863   5.565
 2864   6.028
 2865   5.624
 2866   7.340
 2867   6.583
 2868   6.008
 2869   5.467
 2870   5.867
 2871   5.600
 2872   6.510
 2873   5.900
 2874   5.996
 2875   6.463
 2876   7.157
 2877   7.809
 2878   7.387
 2879   7.146
 2880   7.101
 2881   8.203
 2882   6.808
 2883   7.865
 2884   6.654
 2885   6.137
 2886   6.409
 2887   5.419
 2888   6.179
 2889   5.579
 2890   5.824
 2891   6.746
 2892   7.467
 2893   8.066
 2894   9.039
 2895   8.915
 2896   9.157
 2897   7.281
 2898   6.431
 2899   7.345
 2900   6.699
 2901   6.788
 2902   6.681
 2903   8.384
 2904   7.726
 2905   6.942
 2906   6.687
 2907   7.784
 2908   6.675
 2909   7.176
 2910   7.017
 2911   9.031
 2912   7.222
 2913   8.131
 2914   7.908
 2915   7.123
 2916   7.819
 2917   6.749
 2918   7.113
 2919   7.038
 2920   7.994
 2921   7.609
 2922   7.823
 2923   7.367
 2924   7.453
 2925   7.816
 2926   7.707
 2927   9.339
 2928   5.619
 2929   8.281
 2930   7.843
 2931   7.405
 2932   6.996
 2933   6.256
 2934   6.372
 2935   7.427
 2936   6.564
 2937   6.440
 2938   8.062
 2939   8.229
 2940   8.445
 2941   7.330
 2942   6.934
 2943   6.175
 2944   5.720
 2945   6.618
 2946   8.824
 2947   6.683
 2948   7.318
 2949   7.286
 2950   8.080
 2951   6.954
 2952   7.846
 2953   7.093
 2954   9.077
 2955   7.729
 2956   6.204
 2957   7.362
 2958   6.717
 2959   6.365
 2960   5.648
 2961   6.243
 2962   7.760
 2963   7.729
 2964   7.125
 2965   8.043
 2966   5.622
 2967   7.305
 2968   6.122
 2969   6.199
 2970   5.699
 2971   6.941
 2972   7.093
 2973   7.626
 2974   7.071
 2975   7.760
 2976   7.217
 2977   6.239
 2978   7.175
 2979   7.589
 2980   7.412
 2981   7.241
 2982   6.639
 2983   6.543
 2984   7.254
 2985   7.555
 2986   8.274
 2987   7.689
 2988   7.198
 2989   6.964
 2990   6.897
 2991   7.787
 2992   6.696
 2993   8.021
 2994   8.747
 2995   8.480
 2996   7.860
 2997   8.392
 2998   8.059
 2999   8.511
 3000   7.578
 3001  10.023
 3002   7.935
 3003  10.577
 3004   8.686
 3005   7.211
 3006   7.425
 3007   7.349
 3008   7.645
 3009   7.125
 3010   7.513
 3011   8.818
 3012   7.770
 3013   7.745
 3014   7.285
 3015   7.841
 3016   7.696
 3017   7.389
 3018   8.208
 3019   7.600
 3020   7.371
 3021   7.637
 3022   7.306
 3023   8.021
 3024   7.731
 3025   7.893
 3026   7.492
 3027   7.904
 3028   9.692
 3029   8.611
 3030  10.559
 3031   8.309
 3032   7.152
 3033   7.307
 3034   7.554
 3035   7.789
 3036   8.347
 3037   8.904
 3038   7.448
 3039   8.468
 3040   8.592
 3041   8.216
 3042   8.063
 3043   8.745
 3044   9.620
 3045   8.563
 3046   8.548
 3047   8.475
 3048   8.944
 3049   9.461
 3050   8.597
 3051   7.881
 3052   8.674
 3053   8.836
 3054   8.882
 3055   8.294
 3056   7.998
 3057   9.772
 3058   8.859
 3059   7.368
 3060   6.966
 3061   7.516
 3062   7.778
 3063   7.752
 3064   7.362
 3065   7.669
 3066   7.473
 3067   7.774
 3068   7.394
 3069   7.614
 3070   7.440
 3071   7.388
 3072   7.985
 3073   8.014
 3074   7.667
 3075   7.405
 3076   7.881
 3077   7.467
 3078   7.706
 3079   7.347
 3080   7.321
 3081   7.487
 3082   7.474
 3083   7.446
 3084   7.765
 3085   7.671
 3086   7.628
 3087   7.885
 3088   7.899
 3089   7.650
 3090   7.884
 3091   7.748
 3092   7.294
 3093   7.352
 3094   7.484
 3095   7.630
 3096   7.745
 3097   7.729
 3098   7.190
 3099   7.644
 3100   7.755
 3101   7.586
 3102   7.689
 3103   7.850
 3104   7.641
 3105   7.590
 3106   7.508
 3107   7.812
 3108   8.128
 3109   7.568
 3110   7.839
 3111   7.694
 3112   7.695
 3113   7.451
 3114   7.715
 3115   7.860
 3116   7.464
 3117   7.751
 3118   7.782
 3119   7.365
 3120   7.547
 3121   7.720
 3122   7.937
 3123   9.192
 3124   9.009
 3125   8.749
 3126   9.241
 3127   7.858
 3128   7.963
 3129   9.906
 3130   7.522
 3131   8.119
 3132   7.616
 3133   7.794
 3134   7.823
 3135   7.450
 3136   7.951
 3137   7.983
 3138   7.711
 3139   7.270
 3140   7.897
 3141   7.477
 3142   7.479
 3143   7.577
 3144   7.543
 3145   7.648
 3146   7.333
 3147   7.502
 3148   7.511
 3149   7.168
 3150   7.607
 3151   7.692
 3152   7.696
 3153   7.394
 3154   7.517
 3155   6.916
 3156   7.433
 3157   7.536
 3158   7.714
 3159   7.131
 3160   7.318
 3161   7.258
 3162   7.450
 3163   7.701
 3164   7.712
 3165   7.646
 3166   7.476
 3167   7.482
 3168   7.339
 3169   7.478
 3170   7.333
 3171   7.557
 3172   7.305
 3173   7.206
 3174   7.297
 3175   7.780
 3176   7.919
 3177   7.446
 3178   7.475
 3179   7.465
 3180   7.676
 3181   7.554
 3182   7.381
 3183   7.089
 3184   7.478
 3185   7.989
 3186   7.577
 3187   7.594
 3188   7.464
 3189   7.445
 3190   7.279
 3191   7.376
 3192   7.174
 3193   7.511
 3194   7.750
 3195   7.301
 3196   7.369
 3197   7.661
 3198   8.084
 3199   7.255
 3200   7.584
 3201   7.502
 3202   7.373
 3203   7.402
 3204   7.249
 3205   7.287
 3206   7.739
 3207   7.251
 3208   7.456
 3209   7.452
 3210   7.740
 3211   8.510
 3212   7.463
 3213   7.594
 3214   7.241
 3215   7.582
 3216   7.746
 3217   7.358
 3218   7.196
 3219   7.214
 3220   7.551
 3221   7.386
 3222   7.408
 3223   7.751
 3224   7.732
 3225   7.841
 3226   7.429
 3227   7.289
 3228   7.134
 3229   7.684
 3230   7.707
 3231   7.277
 3232   7.588
 3233   7.376
 3234   7.569
 3235   7.596
 3236   7.391
 3237   7.443
 3238   7.654
 3239   7.473
 3240   7.738
 3241   7.851
 3242   7.536
 3243   7.798
 3244   7.290
 3245   7.298
 3246   7.402
 3247   7.285
 3248   7.667
 3249   8.108
 3250   7.719
 3251   7.164
 3252   7.275
 3253   7.595
 3254   7.462
 3255   7.791
 3256   7.505
 3257   7.910
 3258   7.957
 3259   7.291
 3260   7.560
 3261   7.660
 3262   7.700
 3263   7.812
 3264   7.302
 3265   7.233
 3266   7.333
 3267   7.522
 3268   7.371
 3269   7.728
 3270   7.303
 3271   7.454
 3272   7.999
 3273   7.199
 3274   7.396
 3275   7.737
 3276   7.400
 3277   7.648
 3278   7.304
 3279   7.839
 3280   7.721
 3281   7.502
 3282   7.878
 3283   7.725
 3284   7.607
 3285   7.617
 3286   7.426
 3287   7.523
 3288   7.648
 3289   7.795
 3290   7.257
 3291   7.731
 3292   7.446
 3293   7.528
 3294   7.351
 3295   7.586
 3296   7.573
 3297   8.114
 3298   7.832
 3299   7.891
 3300   7.602
 3301   7.442
 3302   7.920
 3303   7.718
 3304   7.464
 3305   7.703
 3306   7.432
 3307   7.756
 3308   7.877
 3309   7.586
 3310   7.583
 3311   7.416
 3312   7.730
 3313   7.405
 3314   7.594
 3315   7.638
 3316   8.095
 3317   7.670
 3318   7.857
 3319   7.831
 3320   8.059
 3321   7.921
 3322   7.823
 3323   7.558
 3324   7.820
 3325   8.315
 3326   7.886
 3327   7.457
 3328   8.182
 3329   7.702
 3330   7.524
 3331   7.770
 3332   7.255
 3333   7.498
 3334   7.856
 3335   9.469
 3336   9.257
 3337   8.203
 3338   8.427
 3339   8.352
 3340   7.360
 3341   8.733
 3342   8.804
 3343   9.291
 3344   7.897
 3345  11.195
 3346  14.238
 3347  13.678
 3348  11.856
 3349  12.915
 3350  11.115
 3351  11.333
 3352  11.580
 3353  11.884
 3354  11.730
 3355  11.258
 3356  10.217
 3357   8.277
 3358   7.696
 3359   7.131
 3360   6.464
 3361   6.992
 3362   7.253
 3363   7.891
 3364   6.907
 3365   6.939
 3366   7.369
 3367   7.575
 3368   6.972
 3369   7.220
 3370   7.250
 3371   7.681
 3372   6.645
 3373   6.501
 3374   7.305
 3375   7.275
 3376   7.714
 3377   8.313
 3378   6.597
 3379   2.934
 3380   2.889
 3381   2.801
 3382   2.933
 3383   2.758
 3384   2.969
 3385   2.952
 3386   2.719
 3387   2.912
 3388   2.754
 3389   2.786
 3390   3.034
 3391   3.014
 3392   2.956
 3393   2.708
 3394   2.877
 3395   2.810
 3396   2.956
 3397   2.802
 3398   2.748
 3399   2.906
 3400   3.109
 3401   2.896
 3402   2.871
 3403   2.800
 3404   3.033
 3405   2.805
 3406   2.753
 3407   2.859
 3408   2.610
 3409   2.847
 3410   3.020
 3411   2.710
 3412   2.867
 3413   2.801
 3414   2.713
 3415   2.833
 3416   2.694
 3417   2.790
 3418   2.764
 3419   2.834
 3420   2.740
 3421   2.885
 3422   2.749
 3423   2.773
 3424   2.782
 3425   2.991
 3426   2.892
 3427   3.005
 3428   3.036
 3429   2.833
 3430   2.795
 3431   2.789
 3432   2.937
 3433   2.700
 3434   2.754
 3435   2.820
 3436   3.050
 3437   2.990
 3438   2.940
 3439   2.922
 3440   2.977
 3441   2.905
 3442   2.761
 3443   2.834
 3444   3.167
 3445   2.707
 3446   2.888
 3447   2.716
 3448   2.778
 3449   2.991
 3450   3.017
 3451   2.740
 3452   2.705
 3453   2.792
 3454   2.894
 3455   2.759
 3456   2.844
 3457   2.922
 3458   2.856
 3459   2.717
 3460   2.949
 3461   2.753
 3462   2.715
 3463   2.747
 3464   2.795
 3465   2.826
 3466   2.970
 3467   2.702
 3468   2.736
 3469   2.778
 3470   2.795
 3471   2.726
 3472   2.740
 3473   2.984
 3474   2.704
 3475   2.930
 3476   2.675
 3477   2.894
 3478   2.689
 3479   2.777
 3480   2.732
 3481   2.863
 3482   2.849
 3483   3.154
 3484   2.947
 3485   2.874
 3486   2.768
 3487   2.883
 3488   2.947
 3489   2.930
 3490   2.677
 3491   2.704
 3492   2.791
 3493   2.742
 3494   2.842
 3495   2.641
 3496   2.753
 3497   2.898
 3498   2.883
 3499   2.790
 3500   2.622
 3501   2.787
 3502   2.778
 3503   3.166
 3504   2.910
 3505   2.831
 3506   2.705
 3507   2.802
 3508   2.761
 3509   2.876
 3510   2.770
 3511   2.682
 3512   2.827
 3513   2.811
 3514   2.701
 3515   2.929
 3516   2.809
 3517   2.925
 3518   2.894
 3519   2.856
 3520   3.083
 3521   2.788
 3522   2.666
 3523   2.840
 3524   2.738
 3525   2.796
 3526   2.884
 3527   2.836
 3528   2.866
 3529   2.838
 3530   2.729
 3531   2.852
 3532   2.977
 3533   2.798
 3534   2.850
 3535   2.721
 3536   2.981
 3537   2.622
 3538   2.638
 3539   2.692
 3540   2.922
 3541   2.606
 3542   2.934
 3543   2.614
 3544   2.935
 3545   2.802
 3546   2.795
 3547   2.850
 3548   3.110
 3549   2.591
 3550   2.805
 3551   2.822
 3552   3.069
 3553   2.997
 3554   2.846
 3555   2.897
 3556   2.779
 3557   2.820
 3558   2.841
 3559   2.810
 3560   3.007
 3561   2.838
 3562   2.956
 3563   3.182
 3564   3.208
 3565   2.894
 3566   2.848
 3567   2.790
 3568   2.868
 3569   2.836
 3570   2.801
 3571   2.766
 3572   3.078
 3573   2.696
 3574   2.727
 3575   2.867
 3576   2.921
 3577   3.003
 3578   2.705
 3579   2.802
 3580   2.786
 3581   2.740
 3582   2.716
 3583   2.819
 3584   2.762
 3585   2.907
 3586   2.829
 3587   3.140
 3588   2.687
 3589   2.848
 3590   2.742
 3591   2.789
 3592   2.732
 3593   3.018
 3594   2.802
 3595   2.852
 3596   2.922
 3597   2.684
 3598   2.748
 3599   2.739
 3600   2.728
 3601   2.793
 3602   2.783
 3603   2.948
 3604   2.692
 3605   2.668
 3606   2.857
 3607   2.675
 3608   3.120
 3609   2.738
 3610   2.842
 3611   2.943
 3612   2.787
 3613   2.750
 3614   2.852
 3615   2.797
 3616   2.828
 3617   2.929
 3618   2.809
 3619   2.850
 3620   2.741
 3621   2.879
 3622   2.833
 3623   2.815
 3624   2.759
 3625   2.703
 3626   2.808
 3627   3.051
 3628   3.013
 3629   2.751
 3630   2.815
 3631   2.872
 3632   2.830
 3633   2.920
 3634   2.712
 3635   3.192
 3636   3.286
 3637   3.083
 3638   2.746
 3639   2.992
 3640   2.872
 3641   2.642
 3642   2.869
 3643   2.623
 3644   2.912
 3645   2.968
 3646   2.874
 3647   3.188
 3648   2.928
 3649   2.908
 3650   2.762
 3651   2.720
 3652   3.314
 3653   2.964
 3654   2.945
 3655   2.860
 3656   2.824
 3657   3.047
 3658   3.150
 3659   2.890
 3660   2.764
 3661   2.846
 3662   2.785
 3663   3.243
 3664   2.863
 3665   3.139
 3666   3.254
 3667   2.963
 3668   2.706
 3669   2.747
 3670   2.708
 3671   3.017
 3672   2.825
 3673   2.893
 3674   2.799
 3675   2.552
 3676   2.945
 3677   2.757
 3678   2.744
 3679   2.843
 3680   2.939
 3681   2.840
 3682   2.702
 3683   2.765
 3684   2.744
 3685   2.927
 3686   3.084
 3687   2.875
 3688   2.811
 3689   2.847
 3690   2.910
 3691   3.159
 3692   2.991
 3693   2.971
 3694   2.903
 3695   3.131
 3696   2.877
 3697   2.859
 3698   2.879
 3699   3.009
 3700   2.840
 3701   2.826
 3702   2.986
 3703   2.991
 3704   2.964
 3705   3.229
 3706   2.855
 3707   2.810
 3708   2.882
 3709   2.724
 3710   2.715
 3711   2.937
 3712   2.767
 3713   2.973
 3714   3.310
 3715   3.182
 3716   2.617
 3717   2.589
 3718   2.815
 3719   2.881
 3720   2.860
 3721   2.892
 3722   2.899
 3723   2.799
 3724   2.813
 3725   2.739
 3726   2.855
 3727   2.973
 3728   2.745
 3729   2.749
 3730   2.723
 3731   2.774
 3732   3.011
 3733   2.665
 3734   2.912
 3735   2.965
 3736   2.792
 3737   2.855
 3738   2.870
 3739   2.646
 3740   2.836
 3741   2.853
 3742   2.841
 3743   2.781
 3744   2.895
 3745   2.910
 3746   3.130
 3747   2.844
 3748   2.824
 3749   2.714
 3750   2.828
 3751   2.674
 3752   2.938
 3753   2.806
 3754   2.676
 3755   2.819
 3756   2.687
 3757   3.030
 3758   2.797
 3759   2.806
 3760   2.636
 3761   2.960
 3762   2.879
 3763   3.230
 3764   2.961
 3765   2.984
 3766   2.892
 3767   2.882
 3768   2.769
 3769   2.744
 3770   3.151
 3771   2.854
 3772   2.699
 3773   2.911
 3774   3.118
 3775   2.996
 3776   2.939
 3777   3.144
 3778   2.826
 3779   2.725
 3780   2.672
 3781   3.009
 3782   2.975
 3783   2.864
 3784   2.744
 3785   2.874
 3786   2.711
 3787   2.694
 3788   3.004
 3789   2.707
 3790   2.863
 3791   2.988
 3792   2.792
 3793   3.043
 3794   2.754
 3795   2.790
 3796   2.708
 3797   2.900
 3798   2.844
 3799   2.744
 3800   2.911
 3801   3.067
 3802   2.685
 3803   2.887
 3804   2.706
 3805   2.813
 3806   2.804
 3807   3.030
 3808   2.730
 3809   2.747
 3810   2.861
 3811   3.019
 3812   2.795
 3813   3.066
 3814   3.053
 3815   2.939
 3816   3.060
 3817   2.790
 3818   2.690
 3819   2.753
 3820   3.063
 3821   2.966
 3822   2.708
 3823   3.025
 3824   2.805
 3825   2.855
 3826   2.935
 3827   2.801
 3828   3.016
 3829   2.969
 3830   2.809
 3831   2.705
 3832   2.836
 3833   2.775
 3834   2.973
 3835   2.753
 3836   2.915
 3837   2.911
 3838   2.716
 3839   2.902
 3840   3.195
 3841   2.881
 3842   2.715
 3843   2.810
 3844   2.771
 3845   2.956
 3846   2.712
 3847   3.007
 3848   2.883
 3849   2.763
 3850   2.885
 3851   2.991
 3852   2.827
 3853   2.767
 3854   2.869
 3855   2.723
 3856   2.843
 3857   2.961
 3858   2.608
 3859   2.769
 3860   2.966
 3861   2.887
 3862   2.765
 3863   2.765
 3864   2.959
 3865   2.875
 3866   2.871
 3867   2.711
 3868   2.866
 3869   2.857
 3870   2.949
 3871   2.880
 3872   2.930
 3873   2.793
 3874   2.805
 3875   2.835
 3876   2.790
 3877   2.764
 3878   2.785
 3879   2.736
 3880   2.659
 3881   2.956
 3882   2.763
 3883   2.833
 3884   2.887
 3885   2.946
 3886   3.101
 3887   2.852
 3888   2.984
 3889   2.722
 3890   3.031
 3891   2.791
 3892   2.870
 3893   2.961
 3894   2.936
 3895   2.989
 3896   2.996
 3897   2.752
 3898   3.034
 3899   2.751
 3900   2.871
 3901   2.775
 3902   2.751
 3903   2.664
 3904   2.851
 3905   2.865
 3906   2.830
 3907   2.832
 3908   2.656
 3909   2.710
 3910   2.998
 3911   2.706
 3912   2.747
 3913   2.847
 3914   2.909
 3915   2.910
 3916   2.841
 3917   2.968
 3918   2.765
 3919   2.724
 3920   2.958
 3921   2.808
 3922   2.870
 3923   2.707
 3924   2.798
 3925   2.769
 3926   2.606
 3927   2.729
 3928   2.973
 3929   2.791
 3930   3.206
 3931   2.842
 3932   2.723
 3933   2.609
 3934   3.013
 3935   2.713
 3936   2.694
 3937   2.843
 3938   2.755
 3939   2.686
 3940   2.738
 3941   2.634
 3942   2.775
 3943   2.851
 3944   2.829
 3945   3.009
 3946   2.673
 3947   2.883
 3948   3.178
 3949   2.965
 3950   2.831
 3951   2.788
 3952   3.330
 3953   2.867
 3954   2.767
 3955   2.688
 3956   3.001
 3957   2.990
 3958   2.836
 3959   3.265
 3960   2.855
 3961   2.757
 3962   2.912
 3963   2.695
 3964   2.968
 3965   2.899
 3966   3.087
 3967   2.788
 3968   2.820
 3969   2.743
 3970   2.845
 3971   2.944
 3972   2.754
 3973   2.786
 3974   2.815
 3975   2.864
 3976   2.871
 3977   3.156
 3978   2.683
 3979   2.813
 3980   2.758
 3981   2.826
 3982   3.150
 3983   2.797
 3984   3.318
 3985   3.301
 3986   2.743
 3987   2.969
 3988   2.950
 3989   2.852
 3990   2.827
 3991   2.806
 3992   3.109
 3993   2.898
 3994   3.122
 3995   2.714
 3996   2.734
 3997   2.672
 3998   2.696
 3999   2.788
 4000   2.712
 4001   2.676
 4002   2.937
 4003   2.910
 4004   2.953
 4005   2.814
 4006   2.842
 4007   2.729
 4008   3.288
 4009   2.769
 4010   2.747
 4011   2.757
 4012   3.074
 4013   2.969
 4014   2.733
 4015   2.866
 4016   2.800
 4017   2.736
 4018   2.846
 4019   2.737
 4020   2.882
 4021   2.749
 4022   2.918
 4023   2.887
 4024   2.990
 4025   2.814
 4026   3.108
 4027   2.848
 4028   2.826
 4029   2.970
 4030   2.814
 4031   2.745
 4032   2.667
 4033   2.747
 4034   2.744
 4035   2.835
 4036   2.899
 4037   2.703
 4038   2.766
 4039   3.192
 4040   2.821
 4041   2.649
 4042   2.705
 4043   3.354
 4044   2.664
 4045   2.766
 4046   3.036
 4047   2.722
 4048   2.656
 4049   2.867
 4050   2.778
 4051   2.919
 4052   2.594
 4053   2.822
 4054   2.795
 4055   2.882
 4056   2.801
 4057   2.816
 4058   2.921
 4059   2.659
 4060   2.767
 4061   2.858
 4062   2.651
 4063   2.783
 4064   2.712
 4065   2.860
 4066   2.793
 4067   2.968
 4068   2.873
 4069   2.836
 4070   2.711
 4071   2.669
 4072   2.654
 4073   2.996
 4074   2.871
 4075   2.969
 4076   2.635
 4077   2.716
 4078   2.999
 4079   2.758
 4080   2.793
 4081   2.973
 4082   2.801
 4083   2.815
 4084   2.632
 4085   2.654
 4086   2.918
 4087   3.146
 4088   2.733
 4089   2.748
 4090   2.928
 4091   2.683
 4092   2.840
 4093   2.726
 4094   2.741
 4095   3.249
 4096   2.735
 4097   2.832
 4098   2.972
 4099   2.725
 4100   2.833
 4101   2.821
 4102   2.815
 4103   3.040
 4104   2.838
 4105   2.722
 4106   2.940
 4107   2.921
 4108   2.873
 4109   2.571
 4110   2.987
 4111   2.836
 4112   2.771
 4113   2.869
 4114   2.914
 4115   2.806
 4116   2.745
 4117   3.011
 4118   2.821
 4119   2.773
 4120   2.811
 4121   2.841
 4122   2.754
 4123   2.831
 4124   2.829
 4125   2.984
 4126   2.931
 4127   2.870
 4128   3.017
 4129   2.738
 4130   2.881
 4131   3.068
 4132   2.904
 4133   2.890
 4134   2.810
 4135   2.607
 4136   2.780
 4137   2.622
 4138   2.854
 4139   2.944
 4140   2.815
 4141   2.833
 4142   2.911
 4143   2.810
 4144   2.820
 4145   3.058
 4146   2.715
 4147   2.865
 4148   2.720
 4149   2.907
 4150   2.776
 4151   2.631
 4152   2.894
 4153   2.798
 4154   2.940
 4155   2.976
 4156   2.785
 4157   2.946
 4158   2.858
 4159   2.838
 4160   2.829
 4161   2.809
 4162   3.010
 4163   2.849
 4164   2.812
 4165   2.780
 4166   2.825
 4167   2.943
 4168   2.896
 4169   2.707
 4170   3.107
 4171   3.012
 4172   3.294
 4173   3.051
 4174   2.950
 4175   2.973
 4176   2.718
 4177   3.076
 4178   2.850
 4179   2.917
 4180   3.355
 4181   3.006
 4182   2.863
 4183   2.829
 4184   2.798
 4185   2.686
 4186   2.933
 4187   2.683
 4188   2.822
 4189   3.155
 4190   2.904
 4191   2.866
 4192   2.769
 4193   2.834
 4194   3.044
 4195   2.639
 4196   2.894
 4197   3.065
 4198   2.951
 4199   2.770
 4200   2.724
 4201   3.183
 4202   2.883
 4203   3.221
 4204   2.827
 4205   2.792
 4206   3.157
 4207   2.840
 4208   2.875
 4209   3.167
 4210   2.981
 4211   2.934
 4212   2.886
 4213   2.640
 4214   2.797
 4215   3.032
 4216   2.895
 4217   2.760
 4218   2.787
 4219   3.238
 4220   2.805
 4221   2.683
 4222   3.044
 4223   2.656
 4224   2.900
 4225   2.782
 4226   2.850
 4227   2.965
 4228   2.945
 4229   2.758
 4230   2.784
 4231   2.854
 4232   2.824
 4233   3.152
 4234   2.718
 4235   2.702
 4236   2.903
 4237   2.839
 4238   2.658
 4239   2.857
 4240   2.842
 4241   3.130
 4242   2.773
 4243   2.918
 4244   2.822
 4245   2.695
 4246   2.761
 4247   2.773
 4248   2.866
 4249   3.009
 4250   2.991
 4251   2.873
 4252   2.853
 4253   2.632
 4254   3.038
 4255   2.815
 4256   3.229
 4257   2.838
 4258   2.884
 4259   2.972
 4260   2.937
 4261   2.823
 4262   2.856
 4263   3.080
 4264   2.749
 4265   2.827
 4266   3.286
 4267   2.803
 4268   2.831
 4269   2.810
 4270   2.753
 4271   2.863
 4272   3.218
 4273   2.821
 4274   2.762
 4275   2.926
 4276   2.871
 4277   3.583
 4278   2.552
 4279   2.855
 4280   3.013
 4281   2.960
 4282   2.842
 4283   2.705
 4284   2.665
 4285   2.788
 4286   2.710
 4287   2.701
 4288   2.895
 4289   3.009
 4290   2.855
 4291   2.820
 4292   3.047
 4293   2.889
 4294   2.886
 4295   2.845
 4296   2.832
 4297   2.628
 4298   3.265
 4299   2.832
 4300   2.792
 4301   2.712
 4302   3.165
 4303   2.742
 4304   2.808
 4305   2.814
 4306   2.759
 4307   2.762
 4308   2.798
 4309   3.063
 4310   2.672
 4311   3.032
 4312   2.824
 4313   2.725
 4314   2.999
 4315   3.241
 4316   2.656
 4317   2.727
 4318   2.969
 4319   2.820
 4320   2.888
 4321   2.850
 4322   2.929
 4323   2.735
 4324   2.969
 4325   2.818
 4326   3.315
 4327   2.807
 4328   2.610
 4329   2.774
 4330   2.711
 4331   2.875
 4332   2.858
 4333   2.642
 4334   2.890
 4335   2.810
 4336   2.811
 4337   2.942
 4338   2.865
 4339   3.013
 4340   2.861
 4341   2.697
 4342   2.900
 4343   3.034
 4344   2.735
 4345   2.757
 4346   3.010
 4347   2.786
 4348   2.801
 4349   2.956
 4350   2.750
 4351   2.939
 4352   2.827
 4353   2.923
 4354   2.901
 4355   2.736
 4356   2.809
 4357   2.818
 4358   2.805
 4359   2.894
 4360   2.699
 4361   2.842
 4362   2.956
 4363   2.714
 4364   2.953
 4365   3.071
 4366   2.795
 4367   2.813
 4368   3.051
 4369   2.851
 4370   2.800
 4371   2.818
 4372   2.735
 4373   2.922
 4374   2.729
 4375   2.674
 4376   2.681
 4377   2.808
 4378   3.059
 4379   2.966
 4380   2.670
 4381   2.767
 4382   2.788
 4383   2.851
 4384   3.125
 4385   2.712
 4386   2.643
 4387   2.813
 4388   2.695
 4389   2.928
 4390   2.857
 4391   2.711
 4392   2.790
 4393   2.782
 4394   2.841
 4395   2.874
 4396   2.851
 4397   3.006
 4398   2.986
 4399   2.611
 4400   2.885
 4401   2.662
 4402   2.802
 4403   2.755
 4404   2.883
 4405   2.831
 4406   2.905
 4407   2.837
 4408   2.829
 4409   2.774
 4410   2.678
 4411   2.732
 4412   2.669
 4413   2.755
 4414   2.745
 4415   2.855
 4416   2.897
 4417   2.740
 4418   2.957
 4419   2.963
 4420   2.834
 4421   2.811
 4422   2.706
 4423   2.801
 4424   3.011
 4425   2.639
 4426   2.740
 4427   2.933
 4428   2.805
 4429   2.954
 4430   2.864
 4431   2.848
 4432   2.984
 4433   2.825
 4434   3.542
 4435   2.919
 4436   2.716
 4437   3.105
 4438   2.682
 4439   3.054
 4440   2.829
 4441   3.309
 4442   2.858
 4443   3.118
 4444   2.940
 4445   2.930
 4446   3.083
 4447   3.088
 4448   2.969
 4449   2.887
 4450   2.835
 4451   3.104
 4452   3.072
 4453   2.997
 4454   2.802
 4455   2.918
 4456   3.004
 4457   2.854
 4458   3.111
 4459   2.793
 4460   2.901
 4461   2.832
 4462   2.898
 4463   2.876
 4464   2.947
 4465   2.751
 4466   2.821
 4467   2.941
 4468   2.960
 4469   2.845
 4470   2.917
 4471   2.786
 4472   2.699
 4473   2.697
 4474   2.759
 4475   2.751
 4476   2.767
 4477   2.765
 4478   2.907
 4479   2.872
 4480   3.259
 4481   2.945
 4482   2.700
 4483   3.155
 4484   3.120
 4485   2.812
 4486   2.818
 4487   2.720
 4488   2.733
 4489   2.962
 4490   2.848
 4491   2.654
 4492   2.726
 4493   2.879
 4494   2.802
 4495   3.064
 4496   2.821
 4497   2.674
 4498   2.779
 4499   2.875
 4500   2.699
 4501   2.872
 4502   2.927
 4503   2.936
 4504   2.721
 4505   2.628
 4506   3.022
 4507   2.768
 4508   3.004
 4509   2.899
 4510   2.737
 4511   3.023
 4512   2.641
 4513   3.053
 4514   2.860
 4515   2.964
 4516   2.852
 4517   2.956
 4518   2.551
 4519   3.016
 4520   2.889
 4521   2.831
 4522   2.706
 4523   2.712
 4524   2.997
 4525   2.777
 4526   2.624
 4527   2.966
 4528   2.788
 4529   2.935
 4530   3.374
 4531   2.981
 4532   2.936
 4533   3.135
 4534   2.934
 4535   2.617
 4536   3.180
 4537   2.761
 4538   3.235
 4539   2.945
 4540   2.712
 4541   3.087
 4542   2.782
 4543   2.668
 4544   2.724
 4545   3.026
 4546   2.788
 4547   2.997
 4548   2.783
 4549   2.972
 4550   3.287
 4551   3.517
 4552   3.136
 4553   2.616
 4554   2.976
 4555   2.946
 4556   2.699
 4557   2.731
 4558   2.750
 4559   2.825
 4560   2.738
 4561   2.740
 4562   2.975
 4563   2.855
 4564   2.793
 4565   2.879
 4566   3.244
 4567   3.274
 4568   2.771
 4569   2.707
 4570   2.948
 4571   2.891
 4572   2.995
 4573   2.800
 4574   2.793
 4575   2.729
 4576   2.670
 4577   2.725
 4578   2.939
 4579   2.771
 4580   2.721
 4581   2.785
 4582   2.814
 4583   3.196
 4584   2.631
 4585   2.741
 4586   2.819
 4587   2.770
 4588   2.854
 4589   2.762
 4590   2.857
 4591   2.945
 4592   2.956
 4593   3.382
 4594   2.773
 4595   3.009
 4596   2.926
 4597   2.851
 4598   2.790
 4599   2.828
 4600   2.951
 4601   2.999
 4602   2.889
 4603   2.985
 4604   2.701
 4605   2.630
 4606   2.754
 4607   2.688
 4608   2.766
 4609   2.894
 4610   2.752
 4611   2.712
 4612   2.736
 4613   2.770
 4614   2.848
 4615   2.888
 4616   2.823
 4617   2.761
 4618   2.677
 4619   2.738
 4620   2.815
 4621   2.767
 4622   2.689
 4623   2.710
 4624   2.609
 4625   2.974
 4626   2.777
 4627   2.610
 4628   2.913
 4629   2.900
 4630   2.981
 4631   2.934
 4632   2.938
 4633   2.944
 4634   2.722
 4635   2.738
 4636   2.636
 4637   2.704
 4638   3.024
 4639   2.809
 4640   2.713
 4641   2.697
 4642   2.726
 4643   2.885
 4644   2.972
 4645   3.067
 4646   2.794
 4647   2.719
 4648   2.747
 4649   2.854
 4650   2.875
 4651   2.719
 4652   2.938
 4653   2.795
 4654   2.899
 4655   2.906
 4656   2.770
 4657   3.052
 4658   3.048
 4659   2.745
 4660   2.992
 4661   3.007
 4662   3.168
 4663   3.032
 4664   2.898
 4665   2.855
 4666   3.016
 4667   2.916
 4668   2.894
 4669   2.827
 4670   2.935
 4671   2.748
 4672   3.037
 4673   2.863
 4674   2.762
 4675   2.599
 4676   2.652
 4677   3.065
 4678   2.785
 4679   2.951
 4680   2.709
 4681   3.052
 4682   2.829
 4683   2.880
 4684   3.033
 4685   2.974
 4686   2.927
 4687   2.935
 4688   2.888
 4689   2.847
 4690   2.958
 4691   2.752
 4692   2.828
 4693   2.712
 4694   3.088
 4695   2.803
 4696   2.770
 4697   2.937
 4698   2.689
 4699   2.670
 4700   2.781
 4701   2.666
 4702   2.777
 4703   2.868
 4704   2.734
 4705   2.882
 4706   2.770
 4707   3.153
 4708   2.885
 4709   2.659
 4710   2.679
 4711   2.848
 4712   2.628
 4713   2.858
 4714   2.839
 4715   2.722
 4716   2.802
 4717   2.542
 4718   3.065
 4719   2.860
 4720   2.908
 4721   2.825
 4722   2.824
 4723   3.079
 4724   2.865
 4725   2.847
 4726   2.846
 4727   2.720
 4728   2.797
 4729   2.944
 4730   2.854
 4731   2.804
 4732   2.755
 4733   2.711
 4734   2.668
 4735   2.871
 4736   2.864
 4737   3.215
 4738   3.096
 4739   2.762
 4740   3.164
 4741   2.968
 4742   2.709
 4743   2.914
 4744   2.862
 4745   2.960
 4746   2.764
 4747   2.895
 4748   2.702
 4749   2.745
 4750   2.727
 4751   2.713
 4752   3.355
 4753   2.765
 4754   2.946
 4755   2.720
 4756   3.061
 4757   2.755
 4758   2.852
 4759   3.057
 4760   2.726
 4761   2.812
 4762   2.991
 4763   2.895
 4764   2.920
 4765   3.104
 4766   2.816
 4767   2.936
 4768   2.806
 4769   2.660
 4770   2.637
 4771   2.808
 4772   2.924
 4773   2.914
 4774   2.756
 4775   2.933
 4776   2.832
 4777   2.934
 4778   2.834
 4779   2.688
 4780   2.738
 4781   2.798
 4782   2.841
 4783   3.042
 4784   3.068
 4785   2.827
 4786   2.553
 4787   2.670
 4788   2.683
 4789   2.734
 4790   2.646
 4791   2.802
 4792   2.689
 4793   2.684
 4794   3.071
 4795   2.796
 4796   2.895
 4797   3.013
 4798   2.859
 4799   3.241
 4800   2.800
 4801   2.882
 4802   2.883
 4803   3.157
 4804   2.824
 4805   2.849
 4806   2.829
 4807   2.759
 4808   3.007
 4809   3.090
 4810   2.928
 4811   2.960
 4812   2.932
 4813   2.846
 4814   2.907
 4815   2.860
 4816   2.713
 4817   2.832
 4818   2.905
 4819   3.177
 4820   3.004
 4821   2.809
 4822   2.856
 4823   2.722
 4824   3.255
 4825   2.776
 4826   2.843
 4827   2.831
 4828   2.913
 4829   2.635
 4830   2.812
 4831   2.793
 4832   2.842
 4833   2.723
 4834   2.960
 4835   3.107
 4836   3.061
 4837   2.867
 4838   3.157
 4839   3.194
 4840   2.881
 4841   3.152
 4842   2.878
 4843   2.888
 4844   2.968
 4845   2.900
 4846   2.822
 4847   2.705
 4848   2.933
 4849   3.355
 4850   3.207
 4851   2.960
 4852   2.894
 4853   2.644
 4854   2.788
 4855   3.065
 4856   3.109
 4857   2.843
 4858   2.797
 4859   2.753
 4860   2.851
 4861   2.697
 4862   2.807
 4863   2.782
 4864   2.771
 4865   2.735
 4866   3.072
 4867   2.892
 4868   2.822
 4869   2.652
 4870   2.955
 4871   2.757
 4872   2.863
 4873   3.051
 4874   3.043
 4875   3.029
 4876   2.947
 4877   2.934
 4878   2.923
 4879   2.895
 4880   2.938
 4881   2.734
 4882   3.008
 4883   3.041
 4884   2.751
 4885   2.877
 4886   2.932
 4887   2.647
 4888   2.615
 4889   2.918
 4890   2.835
 4891   3.023
 4892   3.135
 4893   2.796
 4894   2.825
 4895   2.661
 4896   2.796
 4897   2.857
 4898   2.908
 4899   3.031
 4900   2.844
 4901   3.036
 4902   2.708
 4903   2.743
 4904   2.811
 4905   2.925
 4906   2.734
 4907   2.680
 4908   2.750
 4909   2.719
 4910   2.857
 4911   2.881
 4912   2.847
 4913   2.740
 4914   3.229
 4915   2.928
 4916   2.936
 4917   3.102
 4918   2.819
 4919   2.843
 4920   2.898
 4921   2.817
 4922   2.997
 4923   3.098
 4924   2.755
 4925   2.947
 4926   3.105
 4927   2.738
 4928   2.695
 4929   2.758
 4930   2.826
 4931   2.796
 4932   3.044
 4933   2.729
 4934   2.673
 4935   2.711
 4936   2.696
 4937   2.902
 4938   2.807
 4939   2.767
 4940   2.682
 4941   2.657
 4942   2.913
 4943   2.998
 4944   2.881
 4945   2.945
 4946   2.861
 4947   2.905
 4948   2.870
 4949   2.880
 4950   2.778
 4951   2.748
 4952   2.779
 4953   3.117
 4954   2.831
 4955   2.764
 4956   2.757
 4957   2.947
 4958   2.774
 4959   2.759
 4960   2.873
 4961   2.983
 4962   2.748
 4963   2.715
 4964   2.880
 4965   3.268
 4966   2.991
 4967   2.818
 4968   2.843
 4969   2.862
 4970   2.819
 4971   3.058
 4972   2.731
 4973   2.941
 4974   2.755
 4975   2.811
 4976   2.646
 4977   2.744
 4978   2.784
 4979   2.758
 4980   2.951
 4981   2.815
 4982   2.778
 4983   2.969
 4984   2.725
 4985   2.991
 4986   2.771
 4987   2.941
 4988   2.933
 4989   3.078
 4990   2.970
 4991   2.771
 4992   2.818
 4993   2.971
 4994   2.708
 4995   2.752
 4996   2.707
 4997   3.054
 4998   3.047
 4999   2.906
 5000   2.712
 5001   2.830
 5002   2.775
 5003   2.796
 5004   2.915
 5005   3.363
 5006   2.688
 5007   2.999
 5008   2.857
 5009   2.917
 5010   2.933
 5011   2.879
 5012   2.812
 5013   2.875
 5014   2.858
 5015   2.944
 5016   2.770
 5017   2.700
 5018   2.706
 5019   2.668
 5020   2.871
 5021   2.836
 5022   2.707
 5023   2.996
 5024   2.772
 5025   3.301
 5026   2.789
 5027   2.905
 5028   2.873
 5029   2.706
 5030   2.823
 5031   2.842
 5032   3.113
 5033   2.829
 5034   2.778
 5035   2.909
 5036   3.101
 5037   2.975
 5038   2.796
 5039   2.824
 5040   2.759
 5041   2.765
 5042   2.815
 5043   3.102
 5044   2.858
 5045   2.729
 5046   2.920
 5047   2.976
 5048   3.067
 5049   2.890
 5050   3.050
 5051   2.681
 5052   2.996
 5053   2.985
 5054   2.848
 5055   2.974
 5056   2.763
 5057   2.694
 5058   2.803
 5059   2.735
 5060   2.818
 5061   2.868
 5062   2.927
 5063   3.115
 5064   2.820
 5065   2.643
 5066   2.773
 5067   2.818
 5068   2.882
 5069   3.063
 5070   2.695
 5071   2.764
 5072   2.857
 5073   2.651
 5074   2.915
 5075   2.692
 5076   2.834
 5077   2.816
 5078   2.708
 5079   2.997
 5080   2.894
 5081   3.091
 5082   2.899
 5083   3.141
 5084   3.006
 5085   2.799
 5086   2.907
 5087   2.828
 5088   2.817
 5089   2.692
 5090   2.685
 5091   2.834
 5092   3.076
 5093   2.832
 5094   2.784
 5095   2.854
 5096   2.634
 5097   2.765
 5098   2.712
 5099   2.870
 5100   2.779
 5101   3.055
 5102   2.826
 5103   2.756
 5104   2.879
 5105   2.918
 5106   2.893
 5107   2.861
 5108   2.880
 5109   2.819
 5110   2.892
 5111   2.773
 5112   3.087
 5113   2.721
 5114   2.748
 5115   2.766
 5116   2.927
 5117   2.781
 5118   2.924
 5119   2.797
 5120   3.046
 5121   2.721
 5122   3.488
 5123   2.994
 5124   2.836
 5125   2.647
 5126   2.948
 5127   3.044
 5128   3.044
 5129   2.616
 5130   2.751
 5131   2.673
 5132   2.800
 5133   3.023
 5134   2.776
 5135   2.794
 5136   2.936
 5137   2.905
 5138   2.699
 5139   2.879
 5140   2.895
 5141   2.801
 5142   2.909
 5143   2.961
 5144   2.978
 5145   3.141
 5146   2.961
 5147   2.826
 5148   2.783
 5149   2.926
 5150   2.779
 5151   2.748
 5152   3.041
 5153   2.905
 5154   2.767
 5155   2.806
 5156   2.878
 5157   2.894
 5158   2.959
 5159   2.662
 5160   2.928
 5161   2.680
 5162   2.730
 5163   2.971
 5164   2.840
 5165   2.799
 5166   2.864
 5167   2.921
 5168   2.524
 5169   2.735
 5170   2.810
 5171   2.846
 5172   2.800
 5173   2.754
 5174   2.926
 5175   2.951
 5176   3.025
 5177   2.639
 5178   2.866
 5179   2.750
 5180   2.874
 5181   2.852
 5182   2.670
 5183   2.769
 5184   2.664
 5185   2.732
 5186   2.782
 5187   2.836
 5188   3.004
 5189   3.035
 5190   3.064
 5191   2.647
 5192   2.858
 5193   2.738
 5194   2.706
 5195   2.762
 5196   2.834
 5197   2.735
 5198   2.691
 5199   2.867
 5200   2.736
 5201   3.108
 5202   2.811
 5203   2.893
 5204   2.623
 5205   2.880
 5206   2.888
 5207   3.283
 5208   2.998
 5209   2.771
 5210   2.793
 5211   2.835
 5212   2.939
 5213   2.748
 5214   2.822
 5215   2.774
 5216   2.763
 5217   3.034
 5218   2.704
 5219   2.814
 5220   3.134
 5221   3.083
 5222   2.807
 5223   2.996
 5224   2.742
 5225   3.025
 5226   2.894
 5227   2.965
 5228   2.812
 5229   2.732
 5230   2.731
 5231   3.309
 5232   2.834
 5233   2.808
 5234   2.888
 5235   2.689
 5236   2.960
 5237   2.715
 5238   2.841
 5239   2.692
 5240   3.049
 5241   2.730
 5242   2.750
 5243   2.681
 5244   2.739
 5245   2.751
 5246   2.667
 5247   2.820
 5248   2.730
 5249   2.910
 5250   2.858
 5251   2.781
 5252   2.737
 5253   2.780
 5254   2.821
 5255   2.850
 5256   2.863
 5257   3.074
 5258   2.691
 5259   2.969
 5260   2.864
 5261   2.831
 5262   3.037
 5263   2.883
 5264   2.737
 5265   2.955
 5266   2.769
 5267   2.860
 5268   2.782
 5269   3.028
 5270   2.831
 5271   2.949
 5272   2.798
 5273   2.835
 5274   2.705
 5275   2.881
 5276   2.851
 5277   3.000
 5278   2.913
 5279   2.913
 5280   2.835
 5281   2.931
 5282   2.860
 5283   2.910
 5284   3.048
 5285   2.849
 5286   2.840
 5287   2.755
 5288   2.717
 5289   2.794
 5290   2.890
 5291   2.884
 5292   2.935
 5293   2.728
 5294   2.689
 5295   2.843
 5296   2.679
 5297   2.738
 5298   2.905
 5299   2.957
 5300   2.900
 5301   2.773
 5302   2.835
 5303   3.176
 5304   2.755
 5305   2.884
 5306   2.852
 5307   2.773
 5308   3.040
 5309   2.913
 5310   2.755
 5311   3.134
 5312   2.971
 5313   3.001
 5314   2.874
 5315   2.602
 5316   2.805
 5317   2.746
 5318   2.812
 5319   2.883
 5320   3.010
 5321   2.881
 5322   2.842
 5323   2.695
 5324   2.681
 5325   2.860
 5326   3.023
 5327   3.002
 5328   2.789
 5329   2.664
 5330   2.705
 5331   3.007
 5332   2.924
 5333   2.830
 5334   2.687
 5335   2.718
 5336   2.922
 5337   3.169
 5338   2.775
 5339   2.662
 5340   3.052
 5341   3.029
 5342   2.852
 5343   2.922
 5344   3.240
 5345   2.761
 5346   2.754
 5347   2.752
 5348   2.893
 5349   2.837
 5350   2.847
 5351   3.094
 5352   2.765
 5353   2.670
 5354   2.908
 5355   3.134
 5356   2.893
 5357   2.778
 5358   2.825
 5359   3.085
 5360   2.756
 5361   2.849
 5362   2.687
 5363   3.028
 5364   2.793
 5365   2.676
 5366   2.971
 5367   2.778
 5368   2.968
 5369   2.658
 5370   2.758
 5371   3.003
 5372   2.737
 5373   2.850
 5374   2.849
 5375   2.771
 5376   2.636
 5377   2.966
 5378   2.702
 5379   2.764
 5380   2.661
 5381   2.784
 5382   2.835
 5383   2.839
 5384   2.731
 5385   3.010
 5386   2.917
 5387   2.624
 5388   3.061
 5389   2.804
 5390   2.938
 5391   2.878
 5392   2.688
 5393   3.062
 5394   2.911
 5395   2.781
 5396   3.303
 5397   2.867
 5398   2.895
 5399   2.864
 5400   3.093
 5401   2.749
 5402   2.732
 5403   2.852
 5404   2.792
 5405   2.789
 5406   3.090
 5407   2.688
 5408   2.660
 5409   2.992
 5410   2.787
 5411   2.797
 5412   2.941
 5413   2.903
 5414   2.751
 5415   3.153
 5416   2.768
 5417   2.861
 5418   2.845
