# Supplementary material for: Breakage of the oligomeric CaMKII hub by the regulatory segment of the kinase
Source: eLife. 2020 Sep 9;9:e57784. doi: 10.7554/eLife.57784 (PMC7538161; doi:10.7554/eLife.57784)
Supplement: Figure 6—source data 1. [file elife-57784-fig6-data1.zip]

Archive with 42 entries (41 files):
- figure6_source_data/
- figure6_source_data/dodecamer_EG_helix_crossing.dat
- figure6_source_data/dodecamer_hub_DF_helix_crossing.dat
- figure6_source_data/dodecamer_chainJ_rmsd.dat
- figure6_source_data/dodecamer_GI_helix_crossing.dat
- figure6_source_data/dodecamer_FH_backbone_I414-A302_dist.dat
- figure6_source_data/dodecamer_hub_CE_helix_crossing.dat
- figure6_source_data/dodecamer_LB_backbone_I414-K300_dist.dat
- figure6_source_data/dodecamer_chainF_rmsd.dat
- figure6_source_data/dodecamer_BD_helix_crossing.dat
- figure6_source_data/dodecamer_JL_helix_crossing.dat
- figure6_source_data/dodecamer_chainH_rmsd.dat
- figure6_source_data/dodecamer_CE_helix_crossing.dat
- figure6_source_data/dodecamer_LB_helix_crossing.dat
- figure6_source_data/dodecamer_hub_GI_helix_crossing.dat
- figure6_source_data/dodecamer_KA_helix_crossing.dat
- figure6_source_data/dodecamer_chainG_rmsd.dat
- figure6_source_data/dodecamer_chainI_rmsd.dat
- figure6_source_data/dodecamer_hub_KA_helix_crossing.dat
- figure6_source_data/dodecamer_AC_helix_crossing.dat
- figure6_source_data/dodecamer_hub_IK_helix_crossing.dat
- figure6_source_data/dodecamer_DF_helix_crossing.dat
- figure6_source_data/dodecamer_FH_helix_crossing.dat
- figure6_source_data/dodecamer_hub_FH_helix_crossing.dat
- figure6_source_data/dodecamer_IK_helix_crossing.dat
- figure6_source_data/dodecamer_chainL_rmsd.dat
- figure6_source_data/dodecamer_hub_AC_helix_crossing.dat
- figure6_source_data/dodecamer_chainA_rmsd.dat
- figure6_source_data/README
- figure6_source_data/dodecamer_FH_helix_crossing_2-4us.dat
- figure6_source_data/dodecamer_hub_LB_helix_crossing.dat
- figure6_source_data/dodecamer_chainK_rmsd.dat
- figure6_source_data/dodecamer_hub_HJ_helix_crossing.dat
- figure6_source_data/dodecamer_hub_JL_helix_crossing.dat
- figure6_source_data/dodecamer_chainC_rmsd.dat
- figure6_source_data/dodecamer_chainB_rmsd.dat
- figure6_source_data/dodecamer_hub_BD_helix_crossing.dat
- figure6_source_data/dodecamer_chainD_rmsd.dat
- figure6_source_data/dodecamer_HJ_helix_crossing.dat
- figure6_source_data/dodecamer_LB_helix_crossing_0-2us.dat
- figure6_source_data/dodecamer_chainE_rmsd.dat
- figure6_source_data/dodecamer_hub_EG_helix_crossing.dat
