# Supplementary material for: Breakage of the oligomeric CaMKII hub by the regulatory segment of the kinase
Source: eLife. 2020 Sep 9;9:e57784. doi: 10.7554/eLife.57784 (PMC7538161; doi:10.7554/eLife.57784)
Supplement: Figure 6—source data 1. [file elife-57784-fig6-data1.zip › figure6_source_data/dodecamer_EG_helix_crossing.dat]

50.24849
51.69904
45.47231
49.44870
46.37699
51.12398
45.19531
45.63815
53.75106
61.57694
53.84666
53.84305
57.36837
47.82724
50.21202
49.95452
43.97127
46.75346
43.60068
52.42059
52.48655
47.63043
40.88081
40.63826
42.71054
45.50608
44.15751
38.73448
42.27953
41.45147
41.07597
41.63701
37.44491
41.16533
40.03200
42.52118
42.44388
39.83514
39.54036
41.14925
41.42053
39.08188
40.43720
40.69110
38.57853
38.54972
42.00946
43.07875
44.05321
40.25328
39.14458
43.65370
42.61971
45.10668
40.67788
43.77803
48.01182
47.49539
48.81041
50.62812
51.54635
49.68361
53.80247
45.45586
44.06658
53.01103
44.17923
46.17476
40.63436
43.49723
40.70293
47.32197
42.71540
40.54836
44.42818
38.80170
44.06589
47.79607
48.79435
45.28493
43.84907
44.00394
47.33955
47.35206
44.49853
44.86703
47.75363
43.02970
50.49984
46.77310
47.68366
49.77837
47.30975
45.46913
50.40649
47.07165
47.57721
46.52380
51.59786
48.50720
56.00061
54.99605
56.75897
48.23824
49.85494
52.38120
53.98407
54.94425
55.29352
59.19855
53.58178
54.40366
51.48914
54.63558
52.25040
43.59252
45.00665
48.25477
44.23080
52.80950
53.27129
47.94561
52.88743
51.81216
56.77877
47.51146
50.13294
46.45016
49.55765
50.42005
48.66949
44.86908
53.60975
51.09801
56.84423
52.31691
47.91539
51.28416
49.39387
47.16327
47.86175
48.77168
50.66586
47.89391
50.55524
53.28716
49.45331
47.79562
48.13491
43.10650
51.79892
50.32624
47.53700
45.00672
44.28561
49.81918
46.94412
45.14783
49.18779
47.37516
50.59505
55.29793
51.29113
51.68240
48.41248
50.91981
51.12442
53.09734
57.37480
50.07408
55.09083
54.06474
55.09221
46.73503
51.44265
50.41285
47.26408
49.79822
48.56791
48.62122
48.74151
51.39670
48.75771
46.99619
47.59947
53.47359
48.66941
48.26219
47.41131
44.85416
49.71880
44.22326
43.52038
44.35189
46.53936
39.29391
46.26912
47.93440
51.74790
53.48036
56.07698
53.31325
56.99918
51.39720
47.34426
48.16737
55.92637
56.09138
58.61469
54.13306
53.28220
55.21256
52.57067
54.71875
58.62691
52.82192
55.43813
48.77477
51.00639
51.23943
55.77375
51.98487
46.92142
54.18820
45.72577
55.99261
50.12869
49.55529
45.06205
52.46381
54.85264
48.66719
53.51874
49.99534
47.31400
51.37031
48.81673
56.38012
50.85128
50.16722
47.41517
50.32083
48.69896
46.80248
44.44505
52.00915
50.93978
48.42792
53.80887
51.88633
50.54232
50.00787
53.37697
53.20435
52.77749
60.14267
55.55809
56.23127
54.71233
49.40057
50.53742
46.51644
56.53883
52.27260
50.02319
47.89550
51.69344
50.46862
49.39782
49.02676
53.80015
48.95503
52.53844
52.65541
49.54333
53.79795
51.01512
50.49435
50.22280
53.76572
54.25149
51.75456
54.10845
47.72450
42.77109
49.87379
44.16871
50.02173
49.08742
45.06430
46.19252
48.42363
49.95732
45.49124
53.23664
45.62950
43.74347
43.84394
42.10412
46.08823
47.75173
49.89117
48.18215
50.55205
46.89507
47.24689
43.66755
44.48862
43.38344
46.90523
45.56130
45.95639
48.50662
46.10141
45.76120
47.60196
46.87737
43.78879
47.16849
45.85535
50.28792
39.50861
37.83179
41.23257
43.03554
47.16380
44.92319
43.55692
40.88770
51.82076
45.07544
48.39320
44.65577
47.93924
49.19376
48.12159
47.73314
45.72315
47.68857
42.97079
47.05439
45.53898
47.64696
53.99303
48.44896
47.34395
50.16402
49.76165
49.74217
50.55473
53.46630
45.21207
53.48177
49.88697
54.87479
48.18292
51.79482
50.68140
46.03690
51.88756
48.85415
50.46431
50.30636
50.78061
52.49214
52.65843
51.53419
51.16349
45.47653
51.47325
53.70023
48.66622
48.11062
49.88909
51.83723
53.97561
49.31934
47.68195
48.88227
47.08936
47.89279
56.77270
56.08296
52.94150
50.26220
51.36265
48.43064
52.06311
53.43573
49.19031
47.99523
47.52026
45.53240
47.34991
47.09995
46.58849
41.61190
45.93110
53.06329
48.92263
46.56105
45.96124
54.37468
51.70179
53.89685
52.67909
50.24436
50.04826
44.44981
46.80417
54.04631
48.06077
48.26045
47.91966
50.28458
44.81279
49.21045
48.33107
51.89511
48.86356
48.09104
50.67891
56.53595
57.25203
52.23907
52.44274
54.44729
53.53899
53.12811
53.70566
55.56437
55.07476
52.33378
50.77074
51.08556
50.53047
51.30321
47.67270
49.00350
47.41424
47.60705
52.32782
47.24104
47.83699
49.90356
47.86092
49.59181
46.77125
50.73691
51.94778
52.97549
44.14616
48.98697
51.19840
50.32821
50.78203
50.58726
48.89746
51.26269
49.17238
53.88664
49.69206
49.57979
51.75556
51.17082
49.70972
53.52167
53.06969
53.80844
50.03079
52.28083
48.84005
51.37698
50.39446
47.71344
47.58440
53.75835
49.09417
50.04401
49.95556
47.52329
48.73854
47.51247
51.71396
51.42451
46.30320
55.06268
43.85984
50.95127
49.35876
52.64680
57.86759
51.16881
51.44535
51.26666
47.46524
47.38051
50.98388
58.09424
44.73393
50.03821
47.28677
43.48850
48.69716
49.10843
42.87474
46.38746
45.95759
42.90285
46.51148
58.86439
46.08997
48.55620
48.21110
51.74075
52.88785
50.82332
47.99197
48.43888
53.13081
52.63277
50.99248
47.44453
50.91223
46.12696
50.96063
46.41580
48.42250
54.70938
47.24526
49.13266
47.02763
49.27898
51.79850
46.77741
46.41724
48.87001
48.57749
57.56585
53.19406
54.05665
52.18458
51.11150
49.05464
49.40698
55.50843
51.54033
48.26993
51.85826
63.54460
47.70162
48.50591
50.46596
52.21942
49.13959
49.30893
49.18350
47.23903
47.16466
46.18071
49.07787
51.83791
48.57361
47.29870
48.03906
46.70670
47.77834
45.24866
43.63440
48.87210
45.39948
52.06126
57.49893
53.70774
50.29421
51.54345
49.09231
48.23608
48.05049
47.39638
50.62690
49.40784
47.64226
44.29068
50.94030
44.46660
45.05793
46.15674
47.56512
46.36449
46.47771
45.26087
51.15143
44.96204
49.67687
46.90079
45.97250
45.45055
50.00731
48.55820
51.19278
50.38456
54.19239
54.61690
49.56674
49.41917
47.71700
47.13837
46.15740
49.49359
46.92953
45.83616
51.28235
49.69158
50.51552
48.90497
49.13508
45.52632
50.96932
48.52355
48.02730
47.94842
49.77200
47.75636
47.34658
46.98861
49.56674
48.38818
43.93325
48.20895
47.75306
49.53243
47.58291
45.69426
46.92759
40.31959
42.44705
47.23780
46.18975
43.91732
38.58259
43.49479
44.31498
46.23232
46.94393
52.18759
48.34839
43.84353
43.51374
40.19639
40.45213
42.88978
41.93682
44.03490
44.59574
42.61397
40.90157
48.58458
46.07174
38.10348
47.17106
47.66776
46.69662
47.38728
46.03114
47.03828
46.68509
49.88831
49.55865
44.36977
46.77119
49.22697
47.24504
46.60858
47.70739
47.37170
43.30844
47.65042
44.60967
46.81240
46.75550
45.92037
46.41634
52.65538
51.36356
50.98213
48.12297
52.65863
50.42613
48.38088
46.61999
47.45660
49.41152
46.70845
47.61948
45.24071
50.30691
44.15384
48.55548
48.57290
47.16871
49.90344
43.71998
48.90013
43.64722
43.37490
45.59790
42.34413
43.88638
43.82071
46.76391
45.52322
44.46260
45.07789
50.46303
44.18259
50.19301
46.57168
47.13252
44.30106
42.95709
49.04527
42.73867
43.76950
42.06840
40.55560
43.18818
42.00923
45.43845
48.85684
45.67705
45.60350
46.94151
46.79509
49.16138
44.49323
47.37652
48.12699
46.39297
45.40767
50.01863
42.46956
40.69324
45.58217
42.14276
42.59307
45.37982
45.06956
45.19796
43.69976
38.67317
45.02653
43.22396
41.73851
40.25658
47.02244
40.69842
43.18527
42.52590
42.89519
48.69080
41.90374
47.91994
42.16280
42.23141
43.54087
44.48217
44.96555
46.63903
46.97876
41.80325
43.05707
39.79801
45.94495
46.74808
40.89786
40.18766
41.19226
41.33968
44.43875
38.90785
42.22331
36.69201
40.03131
46.58271
44.91643
38.49806
44.23983
44.39692
46.12046
41.19782
45.16992
43.41911
42.60589
37.26295
42.27661
45.25936
38.76760
34.29441
34.61355
36.94676
37.40434
38.76135
37.96276
37.79811
38.78547
36.66402
39.62043
45.03572
41.73679
44.21849
44.10218
45.04727
41.27088
52.26641
44.98152
45.49886
45.02416
45.32041
46.92364
46.48263
51.47530
47.63188
52.93541
48.31936
47.78820
49.20370
51.06199
45.98209
51.53660
50.82654
47.43872
54.70593
47.42191
48.26393
48.71479
46.78045
49.98812
47.89125
50.79415
52.46629
48.96521
52.23922
53.39596
54.04807
52.25844
53.09043
51.02642
50.17365
52.64216
49.08815
51.83511
51.29486
53.10647
48.14409
47.35890
51.11363
53.40029
50.95211
48.91153
49.10638
53.17741
52.51208
56.37100
51.61510
54.42052
48.77454
48.63035
43.32617
51.49888
47.15537
43.23796
45.98452
47.86559
47.77924
46.75118
46.66162
49.54311
49.84582
45.63796
46.12643
48.92977
51.45286
49.10104
49.08236
45.26081
47.67764
49.30168
49.16254
40.39968
45.35757
48.65063
47.48919
47.75387
43.89443
46.62979
49.08724
50.49176
51.76349
51.41566
52.17937
50.86854
51.75176
49.13085
50.90107
51.00487
52.29695
50.70405
51.11181
50.07552
43.99908
43.10060
40.99973
51.02044
48.72640
46.20593
45.88794
44.99657
45.66730
49.93073
48.03329
44.62879
44.81293
44.01532
42.62063
44.29874
44.27101
45.74115
47.47740
45.94619
43.11524
45.00961
41.83791
43.26148
46.11989
44.94090
47.07263
44.84039
46.90569
47.13856
47.41281
50.15618
47.09368
43.83521
43.88351
44.52643
43.36642
45.13186
44.26422
46.33283
45.11702
44.24866
42.25088
46.31383
48.95131
45.63164
47.14785
43.52365
44.83725
41.69989
45.90801
46.46969
45.70885
43.21209
46.20388
45.12969
41.61384
43.40970
44.39294
42.66354
47.70804
44.06040
43.71950
41.04445
45.35252
40.13000
43.48178
45.13510
48.51000
44.38605
43.72209
44.23184
43.21000
45.04956
45.80687
42.17613
43.10705
48.04503
46.86848
45.81401
44.31140
45.25586
44.17572
45.30026
48.04246
47.36175
45.94419
44.33445
43.83377
41.87210
46.25652
44.43449
41.21672
39.89166
39.67689
48.67986
43.98732
45.11256
47.84102
43.95942
38.43058
43.67831
41.88639
45.06042
44.04988
46.03890
43.31525
43.06705
43.52619
48.29063
45.68730
45.32346
43.23210
47.14323
44.68898
48.36655
45.97683
43.41581
43.48441
44.22278
46.92120
43.18731
43.73232
45.42032
47.70241
43.99794
47.51068
48.66743
42.39237
48.62270
48.86376
42.39788
46.61398
48.62524
47.41908
45.95705
39.25076
41.49339
40.83190
40.14449
39.63827
41.83552
45.16035
43.40214
41.46321
39.15526
44.10179
41.75173
45.01322
38.53526
38.04245
38.08500
41.50590
44.56445
44.26858
41.02153
38.78532
38.46229
40.11468
36.07118
37.19583
33.91639
30.94209
35.07522
37.13587
35.28445
38.34971
37.82599
37.48041
30.73745
35.88178
39.03865
41.50811
37.70901
36.81651
32.64962
31.41959
36.20804
33.24334
34.35855
36.15986
34.31144
36.83333
36.82367
41.19557
38.65835
37.87156
39.85725
35.35069
36.25149
44.56011
40.10651
39.16161
41.32645
35.54189
43.50846
36.75012
37.55147
41.56601
43.95063
44.33180
50.84346
52.41411
41.28356
41.75923
46.08874
44.92713
48.75398
48.07317
45.31500
50.46667
47.63231
49.68030
44.09259
51.60993
49.73111
50.53693
44.16734
48.48817
48.72065
49.48919
49.37830
46.86934
47.61744
46.33717
47.26971
47.94864
45.95057
48.11775
48.41289
47.03063
48.99398
52.03425
51.53752
52.98576
47.33625
53.06314
48.32327
54.41795
50.48541
51.84049
51.49004
55.86928
50.99575
52.62772
54.63006
50.65124
48.07178
50.90958
52.23623
52.73600
49.37385
53.90986
54.90819
50.79066
59.25069
55.81386
53.18457
52.79333
47.77713
52.92755
48.96069
55.83823
52.91176
53.81508
53.25206
52.38033
53.04201
54.26968
53.78961
54.03845
53.47920
58.17055
49.64616
54.85288
50.17218
49.24767
50.13437
48.09482
43.08092
46.08241
56.35927
54.93175
54.57230
49.94845
56.50391
58.13447
56.56510
58.15326
56.17640
52.71482
53.65978
48.45843
49.82259
57.29494
56.35288
58.84909
55.84393
54.36600
54.15768
49.31931
55.65111
56.13834
56.95340
52.72686
52.31735
54.68696
54.62270
50.80139
55.03192
54.17666
47.92059
46.40703
48.49015
48.96806
52.76237
50.07248
48.01297
51.38360
54.66735
56.75866
56.50219
50.48125
55.76095
52.90835
59.50977
54.66660
58.28183
60.51457
58.93838
57.82894
59.90596
60.20826
60.46616
54.64921
57.29880
58.86831
61.23524
56.16784
55.03987
57.19293
56.40701
57.89555
55.76943
60.61076
53.03952
54.59705
60.83928
56.81445
54.04032
56.56351
58.36250
58.04537
56.00086
54.74918
58.76035
55.84304
56.79989
56.71193
60.27387
60.84478
60.43366
61.17534
57.37320
57.66601
61.73666
60.13300
61.16659
53.35580
61.97640
57.05600
56.46932
63.88451
61.60684
59.11910
62.42590
62.91389
66.26631
63.26138
64.56175
66.24226
64.84168
65.41833
57.66785
61.21433
63.02726
66.50585
63.73762
64.36760
61.14742
64.14101
61.38263
62.73682
62.06498
61.84958
63.91081
62.91514
63.96152
62.17134
64.82626
68.37424
66.42958
71.20751
65.24428
67.35247
63.67855
62.96050
65.84677
60.03174
62.40540
67.84115
65.16220
65.99175
65.25004
68.84932
66.29688
65.80516
66.20923
68.09682
66.18340
69.42194
65.18357
64.26120
65.53033
61.01564
63.12602
65.81450
66.57931
61.99502
61.40281
65.32956
62.85814
62.74431
58.85311
59.38719
62.94597
63.20359
64.55563
60.54989
61.99368
59.52259
60.37701
56.98970
57.82941
58.92111
58.38498
63.08527
61.17110
60.79667
60.16555
60.09467
56.09199
55.60332
62.37120
56.85283
60.35645
60.37765
60.63823
62.43508
59.04904
60.97508
59.13394
58.36862
57.29680
54.67613
58.66834
55.86534
60.72586
59.96632
57.41390
58.55189
57.35576
56.34923
58.13271
56.25697
55.82272
53.81710
52.02808
58.03800
55.75825
56.71793
53.48588
63.74564
57.52016
59.92477
56.97053
59.92134
61.35799
55.34500
54.03134
61.55336
57.61352
58.38398
59.33689
57.56486
54.99241
57.82250
58.56540
60.76474
57.14721
56.57539
61.67611
60.22448
64.67824
64.25061
60.23910
58.85727
51.22318
54.43709
63.04309
54.57644
53.73662
58.12815
53.90857
56.25552
56.58553
55.54083
54.15499
57.06641
53.79337
54.92720
54.10974
57.85552
57.44389
59.25056
57.12038
52.94164
53.57735
57.90608
56.46272
54.58623
57.14090
58.35469
58.44763
62.02173
60.31505
64.45181
57.65848
52.28385
58.75654
57.78670
59.56673
58.22545
55.82451
57.40756
58.05020
58.12966
58.14797
53.88383
59.92356
55.36702
57.00020
56.31046
57.71073
58.95360
57.57431
59.81122
57.31209
58.10814
59.68838
56.34435
59.47602
59.90147
56.95878
58.46829
60.96968
56.24823
59.03054
56.06242
55.90761
58.37757
57.39919
57.19254
57.37510
59.42043
58.85320
59.43282
58.54468
57.96764
60.67867
58.31415
56.55427
57.10112
59.90664
57.31285
57.02098
56.42140
56.06880
55.02814
57.32348
56.79888
59.13807
51.62619
60.04417
58.72758
55.31132
60.26359
56.65472
57.43378
57.34520
58.89828
57.82982
58.21079
57.96115
59.76081
60.12898
57.18692
60.36777
56.91187
56.95762
53.40779
64.59531
62.05070
60.16680
54.53220
55.69172
60.82892
55.13999
61.57934
61.37984
59.48254
59.12462
58.90325
62.55635
57.48845
60.24990
59.80045
58.04718
57.87497
56.26235
59.78880
56.04489
59.74026
57.69428
57.16639
58.15417
57.70513
61.81261
54.49777
56.89682
52.02314
53.43410
55.15506
55.47804
51.17980
53.14071
51.88227
51.59785
53.09374
57.20054
60.93588
59.44433
65.15921
58.35066
56.64228
56.94017
61.96032
58.57877
59.67793
60.08649
59.40734
56.59503
60.78434
55.95125
60.65742
59.76034
59.97819
58.79781
59.83914
56.49524
59.86152
59.61158
62.15045
56.49793
60.65999
59.09342
58.51956
57.21194
57.59382
51.71329
56.82280
55.74661
56.31773
55.48473
61.03336
56.48887
57.19348
52.87893
52.74530
55.25047
54.56197
59.34770
57.86915
58.27878
58.16541
64.79893
61.03102
61.55157
58.37514
55.46735
57.76347
56.39750
56.02599
55.08552
56.65669
56.70263
56.41348
59.22389
54.73534
54.94207
56.09840
57.15289
57.11700
56.29505
56.53447
58.49888
56.15232
59.19136
57.20809
60.25040
59.63912
65.45458
62.74429
58.15108
57.67071
55.86533
52.45871
56.54409
55.58173
53.88975
56.89288
55.25921
56.63045
60.90827
59.63459
66.72958
55.38115
53.67502
53.16554
57.14803
56.68619
61.59097
58.52691
62.22475
65.69844
60.22273
59.88055
58.27368
61.36798
58.87600
62.01501
59.12323
60.25350
59.63504
62.75463
63.06871
56.42142
55.36225
57.51570
56.30384
56.31691
58.09019
55.35931
53.89475
52.92065
55.43123
61.56004
57.65197
59.90672
58.01892
57.88992
54.15226
58.93670
60.14582
57.93644
60.62161
58.99118
55.92810
60.15131
56.71480
59.62966
63.23493
61.30887
62.27470
60.73016
58.82072
60.82150
58.19088
63.21845
63.17510
58.66639
59.36134
60.44465
61.45057
62.23534
65.51023
62.22813
64.00044
59.41467
61.42017
64.10588
65.80604
72.36263
69.67945
60.92779
65.21531
61.71269
66.24921
63.92619
61.04107
61.10858
63.97134
63.35888
60.55829
56.48700
62.83129
62.63058
63.25002
61.72848
62.06369
61.56821
61.38299
64.05398
62.90401
61.51939
66.33733
63.33890
65.29375
73.80920
63.49372
67.75000
66.38859
64.41252
63.47596
58.08040
61.07923
61.38547
63.74564
62.83639
68.43202
60.17442
62.00906
61.67988
64.38099
61.32622
66.45449
61.21479
65.19786
70.75631
65.80211
68.34601
59.35260
60.01808
68.29307
61.42695
62.41495
63.36763
61.98983
65.95448
64.79196
59.98498
66.82507
63.63081
64.48626
63.36866
63.73953
66.15584
64.16022
61.48400
62.52462
63.83983
63.27317
68.29155
63.47506
61.33759
63.73752
60.10303
58.83056
64.21970
64.13451
59.97518
61.59642
62.79341
60.49008
62.28891
60.84062
59.96244
61.02058
61.32462
66.09536
62.27614
62.14248
62.33278
63.18750
67.11342
65.95085
62.27566
63.00597
60.94116
60.79467
62.40220
66.21316
65.88087
64.42494
63.42431
62.81497
62.94405
63.00917
63.03670
62.65476
66.31993
61.32234
61.26630
63.29822
62.88920
63.57832
57.70915
60.62254
64.35997
66.92535
60.03953
65.72118
60.92597
59.79476
61.51711
63.25888
61.80094
62.48704
61.14269
63.42508
69.87983
64.83491
65.46179
64.17718
66.98375
65.43880
67.30704
65.16267
63.07757
59.91878
63.04718
59.81109
64.06880
66.19006
66.22717
61.84505
63.02425
60.80454
65.20118
65.60300
63.66550
61.32846
66.24985
65.53459
66.60797
62.02624
62.90663
65.97216
63.88460
65.39908
60.39880
60.24133
66.41461
62.71917
66.50181
66.69740
62.27106
63.11371
70.55403
67.82667
68.46653
65.94782
67.19252
68.52296
67.28112
66.65593
63.67863
63.28732
60.99159
61.48507
63.46228
63.74375
59.49519
66.65776
64.95459
66.90282
67.13107
69.75248
63.68519
64.25576
62.07680
61.55565
63.16209
61.52730
59.42594
62.60346
56.86964
64.47793
65.22065
65.61478
65.16660
68.35225
61.50081
66.95063
64.31011
70.43937
67.19322
70.24403
64.79079
58.19356
59.55273
65.56496
57.42488
64.37440
65.58627
63.38574
63.24876
64.13760
61.46656
61.31752
60.12114
61.89699
60.46392
57.35008
66.26210
59.30467
59.63266
60.50470
59.30988
60.85275
61.64701
60.75370
61.67002
61.03515
59.38333
62.61523
62.36192
65.67532
67.53053
62.70594
58.79660
60.22608
60.38867
58.42660
62.36135
60.44083
59.51005
64.02791
62.48913
59.57833
65.43825
60.44941
60.46057
60.84457
62.57987
64.41844
63.06383
59.02003
62.94895
59.66766
62.86390
60.95539
63.80724
59.22923
63.28553
65.70276
67.23082
68.03294
67.74645
67.38795
66.03836
62.85883
62.31198
62.75026
63.46680
67.61565
65.75094
66.87580
65.44313
66.25908
63.48317
64.30588
72.32381
67.85877
68.00989
65.12375
63.33425
66.93032
64.06306
64.29636
66.55624
67.45943
68.45480
68.00908
65.73635
68.12382
61.89147
62.74819
66.84531
61.42955
60.47910
60.90140
61.70104
59.87821
60.56267
59.69371
64.80356
64.78066
63.87308
64.59455
60.56916
60.83697
62.28095
61.52733
62.31562
64.99308
63.82730
62.00510
65.41775
64.76678
65.92425
65.30834
67.04703
66.32458
66.87040
66.83806
63.95338
64.83786
68.02547
61.74084
65.96912
62.75327
71.72682
63.99976
62.60664
64.96365
69.47679
67.63310
69.27210
72.11752
65.51843
68.81399
70.81176
68.37277
70.18666
65.59551
67.39254
62.14507
65.44680
63.06037
66.32074
69.88249
67.01741
61.40008
67.80028
67.54411
66.84233
71.82292
69.84437
67.24056
70.27780
76.00609
73.77786
68.51067
70.03856
68.78892
69.94371
71.42549
73.45703
68.54544
71.18330
67.79644
67.60303
66.80775
71.55513
73.19530
69.83287
69.20588
68.70455
68.62341
66.61356
72.09605
66.16973
68.07426
70.40544
72.13657
69.45604
69.21419
64.75391
68.12067
69.80764
68.48532
67.80962
69.84789
67.23922
71.66103
69.08900
64.95665
67.11075
66.97836
66.46515
67.40486
64.44418
70.34523
66.62330
69.93864
72.39305
72.29767
73.98259
67.73429
69.15298
64.45613
67.19689
63.78295
68.36923
64.82936
66.58055
62.36620
61.92016
68.04835
67.50748
64.42792
67.32376
68.78997
71.38235
65.77975
71.86797
64.90078
66.60938
74.04395
68.03344
66.53079
64.48842
65.80594
69.20702
69.87640
68.90347
73.76003
64.62889
70.80082
69.77611
68.11576
67.41892
68.36903
65.42038
66.30824
64.71974
69.43054
66.68633
68.10394
67.13700
69.00127
70.09793
67.76875
64.87777
72.31359
72.15621
72.13269
74.14703
71.61896
66.30123
67.19264
68.86277
69.34160
61.25149
63.40386
66.83778
65.73977
66.60059
61.07544
66.09821
60.88877
65.59033
67.26038
67.34351
66.64877
65.56281
67.30659
69.24585
66.19860
71.04181
68.11583
66.72236
64.36821
66.47669
68.39945
64.64931
66.88530
64.99922
66.87414
65.76724
63.77059
72.27458
71.21858
64.06393
67.68568
68.27775
66.45996
68.21048
69.99089
74.33035
67.76006
68.77520
74.16258
67.77689
69.70038
67.23247
70.51852
66.49334
72.88738
66.66006
67.21449
65.76186
65.24173
65.25393
67.92991
64.39945
68.23387
64.02998
64.42485
67.45947
72.04160
69.00515
69.39135
66.86979
70.35952
72.70545
69.72954
72.28781
69.88284
70.13703
66.19091
68.78543
71.68589
70.84332
64.59363
68.95552
67.34475
69.27236
64.44865
72.87833
70.96756
66.58553
66.13111
69.47564
70.53664
67.44010
68.30985
67.68463
65.88633
66.87890
63.93755
64.45428
64.29735
61.34942
62.62527
65.57164
68.57080
65.81970
62.47754
66.99302
66.93895
66.32065
65.62128
62.47286
65.78641
66.40115
64.91057
62.83597
64.29570
64.39748
63.85098
63.36218
70.04842
66.84036
66.06656
66.65598
66.62180
64.03140
64.00433
63.72370
70.31875
66.01667
69.59863
64.23472
63.85552
66.78768
67.67447
65.13779
67.93503
63.58365
65.60824
63.82068
71.90872
64.72419
65.32050
70.67117
65.26852
67.64309
65.83658
69.13047
66.35386
67.76804
67.69435
59.43568
63.61660
64.88775
64.59338
68.76932
65.41021
68.90750
66.75371
66.49685
70.44853
65.20636
68.41509
69.17890
69.33343
68.97311
70.37985
68.98993
66.55618
66.00055
72.39027
67.91030
70.42095
66.78717
65.91645
66.97923
66.64322
67.89836
68.91608
69.29421
66.76340
63.64135
67.84505
73.21146
70.71235
71.54439
66.63787
70.87805
66.50580
65.82776
68.71410
69.68584
65.27039
70.84541
67.74075
66.75285
73.75114
68.59236
71.33942
69.51539
72.14435
64.43516
66.11906
67.57102
71.35826
65.68988
69.30605
69.18278
72.17059
66.44931
67.33000
65.88413
64.09548
64.37003
65.85591
64.86941
66.75113
66.15025
63.72883
66.65592
64.30709
67.60476
66.27378
64.00277
68.92671
66.66737
71.16849
72.01779
68.63769
67.38154
65.03969
65.82049
67.79482
64.88686
69.78362
65.15492
61.82966
70.78113
69.30808
69.66394
66.32162
71.33634
63.40631
70.04388
69.70695
67.06767
69.13437
67.77376
63.85720
65.45624
65.69988
62.27154
64.22544
68.56339
65.88241
64.44541
66.39390
62.26670
63.73989
65.54975
62.54100
64.11154
66.19428
65.67511
66.00894
63.18905
66.89216
64.25404
61.37315
61.72992
64.06375
63.06184
61.14476
62.75125
59.66862
62.65603
66.48970
65.67673
66.63268
59.76472
65.12016
58.07343
60.50596
57.91054
62.47278
59.73616
60.73912
60.64683
63.13142
65.85656
63.68301
64.71237
61.95417
66.13472
65.82719
71.05393
71.14831
64.58728
68.16791
67.07692
65.49536
65.02077
62.65560
64.99127
66.67666
65.44996
62.33235
63.68409
64.99968
59.98998
57.10112
63.76757
61.69902
62.57607
68.13521
61.32385
64.87988
62.89857
60.80888
62.28388
65.75013
66.07828
63.72487
63.81049
61.64011
67.83530
67.04491
65.81386
67.03166
62.86808
64.83796
66.16911
66.50181
62.55816
65.65815
63.96985
67.09815
66.09357
66.08372
65.18423
66.23175
66.03146
66.93053
63.80855
65.10323
60.97630
64.86508
63.72816
63.54822
64.46027
61.70436
56.98109
61.81897
61.62205
64.31225
61.11704
59.35352
61.62556
61.49800
62.98244
60.22397
61.48606
62.80067
61.27576
60.77305
57.91547
60.92447
62.50304
59.99929
64.69026
64.24400
65.62436
62.40296
67.06695
66.09436
62.72410
61.08431
62.57438
63.75740
64.18771
66.44717
64.61852
61.21652
65.41743
59.13377
62.50584
62.05139
60.08331
66.13011
62.31785
60.48906
63.32643
58.86876
60.75808
57.80141
59.67548
59.60734
56.20119
63.59499
57.72995
57.24518
59.24056
59.75173
60.12213
62.49060
64.97450
60.14330
62.74325
60.48546
60.19591
61.87564
66.06164
68.25021
65.25366
62.23362
59.73599
68.25006
68.41222
69.28847
61.68300
67.08324
66.17493
63.22726
68.01514
63.55590
62.13661
70.50426
66.64933
66.17632
66.51659
66.89939
70.36363
63.91125
68.22412
63.62476
68.70332
69.60449
66.52649
69.17027
68.73565
67.52004
66.39216
67.07789
65.92792
70.74242
71.85673
66.45507
67.95441
66.63919
66.40865
66.86221
70.23540
69.96714
68.87888
63.70834
67.25365
63.53236
66.02289
69.63898
64.91653
65.14375
67.52398
64.65941
67.24724
68.74338
64.79251
69.66241
65.34098
66.41945
62.32910
66.74814
64.57414
66.38648
67.31387
66.77320
66.93745
66.12754
70.61377
66.45784
65.46703
67.18050
65.65238
68.82579
66.79633
63.86460
63.07460
65.91609
72.20202
67.33026
69.58850
60.73592
64.68823
66.75217
59.94206
62.35382
65.81079
62.10445
63.79481
68.18893
62.52101
66.22498
64.07466
67.97716
64.83885
62.74529
63.75285
60.79726
65.00237
66.16654
67.44349
68.96386
58.80914
63.99251
68.05401
62.88379
63.96849
65.84814
68.37014
61.76693
63.56356
66.68757
66.77996
63.03365
64.27874
62.10238
72.02971
69.87677
66.40483
62.84918
70.45392
70.91364
65.50542
63.32519
68.21184
69.92202
69.71645
65.54735
65.45035
63.58078
67.84511
63.68017
66.93558
61.50688
65.22423
62.52447
65.52155
65.59786
62.77630
67.99416
66.62603
64.53466
64.34420
65.12217
68.18233
62.07404
63.21922
58.93954
60.51699
61.68154
61.98936
61.13513
64.32524
63.50687
60.67900
64.72686
61.30331
65.28073
62.97452
66.05933
66.69548
66.49416
64.55602
66.03676
69.81595
64.61889
67.59765
67.50021
59.73214
63.51736
67.94933
65.16128
63.24339
64.95611
65.90213
68.06770
70.17369
67.18314
66.60326
65.98653
68.82441
64.73345
66.60772
66.72711
67.24168
64.99049
63.87552
65.90925
65.81727
66.14399
68.33597
66.92520
61.34298
64.56285
67.85484
66.69206
68.19789
67.63180
69.74275
63.75360
69.18526
70.71169
69.25886
65.73054
67.35230
62.16725
62.62719
62.20592
66.21446
62.35092
63.85963
64.37175
66.91383
61.58135
65.59939
65.37643
62.28236
62.38977
63.25740
63.37007
67.65129
64.09451
67.95583
61.21188
63.70517
65.17372
62.55431
63.29293
64.48544
69.15423
70.48389
67.45971
68.35738
69.06031
67.67472
68.30633
72.17056
70.86720
69.19264
68.69851
69.79800
69.79515
65.36585
65.99828
69.53916
70.45328
68.40959
65.07939
66.46466
65.86444
65.36538
67.49434
68.11607
61.96530
63.86185
65.50237
66.89995
66.24190
63.64235
64.79844
64.14461
62.93149
59.86125
62.16466
62.85080
69.46102
65.97431
61.70649
65.41023
62.93996
64.72606
64.63888
61.96813
65.27271
64.87591
67.36130
65.71129
65.62732
66.13353
66.90753
66.57301
66.02809
64.27030
63.28916
66.32571
64.16220
61.29339
61.75196
62.01421
64.64807
63.62987
61.98047
65.37825
68.12578
67.21687
65.64360
65.59266
67.27039
66.41940
67.33818
68.14656
62.99020
67.07219
64.98993
68.59943
66.77259
64.98879
69.22649
64.99869
67.35546
62.49584
66.80605
65.87736
68.60646
75.66964
72.46019
74.97669
74.27882
73.33608
75.24535
68.60749
68.95021
71.97879
69.10797
72.56469
70.23962
72.96101
71.42016
72.87681
73.56244
72.32820
76.41482
70.80871
75.02216
70.57695
69.05021
74.88501
68.32334
65.65502
65.97804
75.49963
71.86363
70.10472
69.00902
70.81596
67.67347
71.68035
71.19435
74.12844
70.24926
72.09246
72.85803
69.49207
68.96110
71.05540
70.09439
69.57527
69.75060
70.06484
69.99284
76.17356
68.66342
74.62593
69.53126
67.91676
72.95931
72.27878
70.38908
74.86638
70.78695
68.35648
71.71820
70.65845
69.93992
68.75870
67.14114
70.28287
69.01207
67.12594
71.31028
71.71964
70.64531
67.16780
66.43199
69.20157
72.44469
65.12884
65.83710
67.62942
68.51208
67.60050
71.59377
68.05798
71.75621
69.42806
65.73349
67.86755
67.93615
67.34077
65.35969
71.12266
70.01198
67.52281
71.49329
74.20449
70.04900
71.36415
68.42493
70.40476
70.01460
65.83824
70.03223
75.38220
68.57279
69.47944
70.01379
67.25129
69.35299
68.97887
67.27051
69.24821
66.88552
68.28878
66.80456
66.37508
71.26464
67.52234
68.25299
72.59955
70.40467
71.84969
65.48535
68.77811
65.92700
67.81758
67.43143
70.60646
68.21813
66.19896
68.07586
71.50401
66.59033
69.79255
67.76369
66.01718
67.19661
67.98135
65.77429
66.27183
65.91641
63.19914
64.44471
68.23131
68.59336
66.63448
67.34735
66.07895
67.80468
71.52626
71.37296
70.88468
68.72077
69.89838
69.80215
68.86268
66.51388
63.85226
66.47669
68.59540
69.97809
70.34444
67.44453
70.17040
69.11372
70.51936
73.61890
71.20956
70.15913
69.14757
71.07341
66.11333
68.31288
66.76388
67.31542
71.20832
68.60551
68.96360
68.78779
69.64035
68.63571
67.24079
68.66126
66.05197
69.50930
66.90900
67.46210
67.35571
66.78340
65.61587
70.69946
69.50032
66.71689
64.05328
65.28989
67.51631
69.34443
67.77093
68.52674
67.75512
67.46537
65.28689
69.49581
72.68971
69.04345
69.09267
68.92783
71.62083
71.00840
71.16812
66.89277
71.75226
69.84203
67.22451
69.72989
70.73208
72.44977
66.38534
69.63509
74.50179
74.08336
73.12619
72.03918
70.26939
71.58703
70.89585
70.22576
74.97361
69.45465
67.86718
71.53486
67.40665
67.72086
68.41373
70.00536
66.30888
70.79343
69.96195
71.14283
72.63068
71.66391
70.85082
70.17391
69.69750
70.95192
71.86020
72.53499
72.10194
70.52382
70.31519
69.87005
68.71353
70.48380
70.15573
69.65409
67.74343
68.34404
69.28657
69.08100
72.56233
67.82758
65.92382
67.88992
72.00108
75.25305
69.48280
67.03537
72.68594
68.28402
66.48536
70.95692
69.38483
67.52416
69.01083
77.11918
72.69303
79.37081
73.79625
71.71041
76.71920
70.40739
71.39206
65.44998
67.19963
68.84622
66.62204
69.55349
67.64645
70.86823
69.46204
70.08036
65.93735
72.15133
73.47055
68.51074
70.02468
66.72060
68.87118
65.93935
67.74479
70.24873
72.05797
69.74963
69.72304
71.76093
73.15742
73.77367
73.64932
72.58766
73.12974
77.59074
68.74764
73.43168
69.63465
70.29825
69.28677
71.30732
73.13394
73.72545
68.10022
68.80122
65.94316
67.72674
68.74290
66.11673
70.34054
69.80372
65.84840
67.00670
66.21148
67.67795
66.84561
64.24035
60.34259
66.38399
65.26556
66.23800
66.02108
70.08127
65.07727
65.68021
72.92428
63.97042
66.85459
64.98673
64.49468
62.59297
64.27991
67.19686
61.95846
63.01597
63.72128
64.81568
62.37615
66.62945
64.61819
65.31974
65.25557
66.67863
62.73057
63.62741
62.98638
63.79258
62.45383
64.08599
66.12136
62.52642
63.38051
61.95656
65.77613
64.40238
64.51763
68.80952
66.04910
67.15521
63.11445
64.29266
68.43716
62.58636
63.42149
65.56186
65.38101
62.88563
67.14796
68.12419
57.11133
64.89400
62.19233
64.17267
64.97495
65.25580
63.04900
64.40416
66.42868
63.43147
64.53267
65.71590
63.55912
61.56773
67.12388
61.78690
63.36786
60.63569
59.36640
61.58716
61.16650
70.20948
66.35908
70.70953
70.02352
67.76625
71.29224
70.26777
67.60707
67.34655
68.58842
69.34352
68.88782
61.83370
65.57156
65.59816
63.58765
67.14489
66.59516
65.72317
57.38377
64.73963
61.58673
65.35364
60.49837
57.64187
65.45576
60.81322
65.69973
65.02482
62.89185
63.24549
66.99694
65.49730
68.55012
66.34985
67.87679
68.93192
67.03987
68.17533
65.25825
64.92550
66.66122
63.91185
68.77462
68.41638
63.77508
71.42537
68.14153
65.69040
67.96073
70.02870
73.65813
66.99326
72.67991
73.27282
73.16066
74.01986
72.05933
74.71008
75.31295
70.80298
72.26288
69.94258
74.98297
71.90015
71.51406
69.76542
74.11801
70.66050
71.64338
71.92654
73.14689
74.42495
69.72892
74.20474
74.22447
74.60452
73.89352
75.44034
71.51082
71.37435
75.03309
74.31061
72.33839
74.22707
74.87649
75.47206
71.57820
75.18751
76.45277
79.93366
72.73644
73.17106
76.75215
74.32749
74.25780
75.99534
74.55307
75.79316
72.84549
70.26204
72.28282
75.74201
74.13947
74.24449
77.07051
73.37862
77.59465
74.47693
78.15834
73.83830
72.65774
73.84782
75.38899
73.68246
75.97240
73.39028
74.87480
76.56187
73.72363
75.01075
70.62950
77.61097
78.59854
78.10572
75.35075
74.53828
75.00005
75.78600
72.49341
71.96671
80.79767
77.21078
72.47827
72.80443
71.39195
69.12069
76.89474
73.48374
69.56195
71.43392
69.19057
69.57782
68.75863
73.97726
71.54989
71.76517
73.50594
72.62607
72.38582
72.94654
72.19897
70.76194
76.97734
73.82427
74.67038
70.84259
69.46981
65.73252
71.46926
70.35385
66.01406
64.04687
65.00440
63.57762
65.44315
66.34296
64.67089
72.02816
69.00828
67.87407
66.98964
67.47476
62.82421
70.74440
65.29550
68.00972
66.45035
69.38706
63.29696
72.31069
67.39835
66.31666
64.76385
62.48417
63.47573
69.91514
72.11617
64.02415
69.90444
66.86118
72.94966
69.35382
73.34589
71.96498
69.75837
64.46885
68.00685
71.37983
66.65420
68.00781
60.70867
64.42680
66.89371
67.34610
72.11588
67.46389
65.68409
66.99552
71.13022
67.50288
66.00809
70.05255
65.76013
66.75142
66.56669
67.57690
71.26411
66.08112
69.19649
72.67347
69.34741
70.84433
67.29976
66.07242
63.90665
68.75964
67.97380
69.97245
71.51597
72.50616
72.16865
70.74485
71.46978
72.53444
65.96669
71.02876
65.17445
66.65985
69.12495
62.89469
71.28725
71.34271
70.41613
67.59267
69.02305
66.52672
69.08627
65.22814
64.67652
62.90201
61.60822
63.32438
64.38249
65.05088
66.33394
67.99075
65.67433
64.07227
66.95552
68.62101
65.93270
66.52980
65.64304
68.15618
67.66930
65.97429
64.54092
66.11618
66.33231
63.52538
63.76850
67.28520
63.85479
64.19924
64.35029
67.27176
60.38841
66.06950
62.30963
66.06991
62.74137
68.10320
66.70396
67.79267
69.20241
63.88483
66.13119
65.28038
67.19516
68.36798
68.61626
75.06278
70.50472
65.52428
70.40507
65.73692
68.03177
68.19801
64.40537
67.36661
66.70819
68.76635
70.09370
65.72523
70.89689
68.03514
69.32344
70.32860
68.36214
68.17658
66.74961
68.99006
65.34221
67.38962
69.94560
64.41290
64.71437
61.50922
69.82111
66.81397
68.22449
65.73654
60.61730
62.76106
63.74056
66.85806
66.49898
64.53172
61.85908
63.89245
67.56899
63.39548
64.29383
63.60659
69.80525
69.94876
67.60980
66.24749
64.73452
68.03970
70.78998
66.88013
71.50977
71.01590
69.84593
72.90821
68.18546
70.02305
66.73756
66.13339
69.30135
70.89024
67.45591
68.41728
66.60935
66.43171
70.77753
68.13430
69.79900
71.08049
68.08782
66.10219
71.30763
66.53126
66.98365
70.89025
71.76360
71.87235
72.22824
71.68077
67.97181
68.89205
70.68542
67.56293
69.42757
67.69264
69.90066
71.22252
67.68172
67.62935
71.68171
68.10147
71.28766
67.26113
73.15929
70.65144
69.24044
69.70841
72.83551
73.50653
73.36731
72.54448
65.75749
70.53068
72.48955
68.79353
70.31324
68.87342
68.72976
71.07171
71.22337
67.30676
67.67615
72.29707
70.72859
65.38297
65.16569
73.47513
67.56689
69.56965
71.72671
73.05458
70.32306
68.43902
70.55536
69.25902
70.94148
71.57240
73.15677
70.23543
70.42712
71.20129
75.63535
75.85850
74.07517
71.58235
72.11889
67.90074
70.88104
75.70688
75.79708
74.22310
73.08140
72.82309
75.91418
75.09048
76.89386
74.52009
73.50748
71.99613
72.07486
74.37341
76.68711
74.82072
73.73989
77.34907
77.27559
78.20781
77.14537
75.86792
74.28203
76.30250
70.60094
77.14115
76.95178
76.53810
70.72125
73.77930
73.64370
73.07065
72.59253
68.82219
70.21387
75.26850
68.42716
70.01049
68.49364
66.34479
68.07746
74.96865
74.37152
72.30573
73.21418
73.63091
72.84115
70.39813
69.27804
73.52383
72.74478
68.24195
68.84106
71.92904
67.02670
72.64735
70.09083
67.99148
67.20097
69.47625
66.36677
74.59672
71.22410
72.37238
73.85848
68.12188
72.57365
70.12643
71.76864
72.96645
67.63424
74.81635
71.39540
71.99590
74.47531
73.61381
77.75691
77.99613
76.54316
76.17241
73.32638
77.40168
72.53167
75.50503
73.74936
75.94956
72.94332
78.40822
78.22113
77.32746
75.33610
80.73776
74.19827
74.75127
74.63664
73.95831
78.78583
68.28283
72.74761
74.86131
79.43528
70.45187
73.10571
75.91531
76.19022
72.35912
78.20798
68.79925
74.16727
70.76350
69.10890
71.42721
75.91598
69.34666
74.67145
70.25456
72.07331
74.82687
77.16512
72.62181
69.79932
72.49568
76.80657
72.64894
71.71928
72.13002
70.80477
74.86530
72.00990
69.83401
68.83669
69.08634
68.36791
72.25970
72.05829
73.00389
71.03647
75.20737
72.99474
77.73452
75.56656
70.05700
73.34286
77.18289
77.40848
76.39362
72.79139
69.99314
71.68488
69.07192
69.35430
75.03809
69.86826
72.66088
74.51017
72.35773
71.72365
77.14546
75.29396
72.26947
73.13296
69.97258
73.09595
72.06843
71.58081
77.16498
71.14961
71.16002
76.62295
72.21307
74.96542
74.15526
76.74779
72.24008
74.55698
76.55287
73.98330
79.43309
80.30112
74.33232
73.00796
70.50549
70.14331
71.34411
73.38495
76.40361
71.81831
70.13550
68.86274
69.21899
68.53500
65.95604
69.50969
72.13000
71.63465
71.75494
71.63588
75.76891
72.31891
66.51465
71.41630
70.87901
73.94641
70.09546
66.73507
68.74028
72.10404
69.86230
65.84825
68.00245
66.52265
66.51699
69.04799
67.92325
73.47960
73.00402
72.68565
66.58478
66.66542
66.36716
68.52666
67.22553
70.87403
69.10799
72.20575
69.60057
66.83828
67.98175
70.21109
67.08243
67.91890
70.39652
67.61486
72.25891
70.25851
65.56295
69.36360
69.12031
67.10214
67.04217
60.12456
61.78596
72.92098
68.61379
71.50406
66.28933
74.54755
72.71434
68.34268
73.44402
69.42022
73.50137
69.33935
70.44334
70.74219
73.49914
77.55488
73.74749
71.32470
71.79782
69.65343
73.85408
74.10957
71.76883
71.36661
74.61963
76.87399
77.06682
73.95366
74.46779
71.27397
76.53160
81.52327
76.69680
75.97065
75.52530
72.49802
71.07297
72.67000
74.77369
72.64267
68.35967
64.86262
69.36249
70.32071
70.12278
70.87626
72.60266
74.61179
69.48596
72.33116
75.42350
73.04751
73.24804
75.76250
73.77113
72.09103
77.09816
75.04008
73.71026
75.98752
71.92633
75.71796
75.05671
76.23459
73.81583
72.55031
70.60281
78.08884
68.95844
70.91119
74.01910
76.05343
75.61512
71.88961
70.60762
72.16088
73.76095
69.45327
74.70250
72.87507
71.45376
68.73822
69.46371
75.99963
70.43777
71.10180
68.55046
74.35003
72.66878
73.39414
70.25769
74.56212
67.85370
71.77518
76.12459
72.22908
74.52270
75.20244
71.06572
73.02057
72.70964
72.67730
74.17060
73.19355
74.77318
71.37324
77.52436
70.93030
70.87060
75.33366
73.28994
67.14519
71.80289
73.71195
73.09642
76.55666
77.07126
73.27991
70.29568
71.79926
75.64301
65.80351
73.12838
73.30261
73.13473
73.71276
71.73842
73.75908
69.77634
68.16784
71.82303
74.70440
71.06835
76.18670
70.52729
71.87490
74.83669
67.14467
67.59214
72.57319
74.03765
69.87327
68.13808
72.55872
68.80978
69.53199
75.46620
71.58365
72.44421
66.24138
70.86222
68.98108
69.37983
69.57327
69.47777
65.07157
70.19106
65.46443
66.01608
71.87078
68.07063
69.19912
69.21311
71.09720
68.31577
67.42049
68.19279
67.63683
72.26635
74.37005
67.91259
71.35976
73.07561
72.74155
72.57710
72.02450
68.18666
72.92358
72.87207
78.36337
73.41849
73.09484
69.04346
71.56517
74.06648
68.66923
73.12998
78.43500
77.78382
79.65970
78.69296
76.51108
75.72823
79.04914
71.71899
71.99217
75.18280
74.00738
69.21321
73.90041
71.93958
74.09277
72.68912
73.14977
68.58039
71.42091
69.38142
72.43841
67.17296
69.29034
71.14831
71.42014
72.68060
73.30243
69.97629
72.40495
75.31804
73.73078
74.75863
73.47899
74.88630
73.22151
76.98644
74.88496
71.52541
72.56835
71.76113
72.85884
74.32223
70.76288
70.56712
72.53559
74.27665
72.54361
72.58647
73.49363
71.56242
70.48691
67.39452
69.45586
65.73758
69.11100
71.04677
70.49936
66.24827
70.88169
69.36982
71.13045
72.96271
73.01714
68.52040
69.52073
72.21662
72.89719
71.55077
68.80131
72.59616
69.98705
71.92940
68.02166
71.17340
67.74379
67.64579
74.63756
71.12029
68.68395
70.21641
72.05610
76.00087
65.78735
69.42133
69.02285
67.07703
68.10950
69.68962
71.57298
70.34068
70.68575
67.45615
66.67588
71.61787
66.33332
70.27073
69.42458
73.49556
69.32852
71.37432
67.55265
68.66391
65.94131
72.98731
69.12473
69.88595
67.79979
70.35965
68.44412
71.16060
67.96820
71.74867
68.04482
66.80470
68.28498
68.87697
65.27170
66.19163
66.53785
66.88355
70.04852
68.63908
70.28482
69.22321
67.64706
72.26314
72.72244
72.36672
72.49335
68.72446
68.77254
70.46514
71.16906
75.60403
72.83079
76.00861
72.18479
68.36535
72.80943
72.91104
74.03538
72.41017
69.08362
75.12614
67.32520
70.90730
68.84949
72.86243
70.38440
71.41573
73.89261
71.20924
70.57711
73.07907
74.52697
73.31877
75.15351
74.03900
74.21979
71.52902
71.87579
68.32683
72.69081
71.10917
75.33005
73.46549
71.80854
70.10771
72.50764
72.24787
72.70214
73.35385
70.92691
70.85594
72.54972
68.76148
69.01030
71.67637
68.84235
73.13618
70.11784
68.94657
70.19231
69.40081
69.80962
71.15889
67.48925
71.31733
70.16782
78.85067
68.97451
68.87555
74.67055
70.10702
68.87768
74.40156
74.01769
69.27340
74.65843
70.48566
71.89540
77.97285
73.26889
70.26993
74.89057
73.72078
79.48980
77.30431
72.42427
76.62642
76.04930
75.43077
74.51128
72.47886
68.82141
72.22028
75.90145
77.10082
76.17377
69.38427
78.12529
73.29793
71.79138
70.91061
69.59766
71.08192
73.32256
71.43916
71.30639
72.72187
75.07151
70.51766
67.55518
71.23813
67.47985
67.94104
71.81446
71.47206
70.79027
64.95718
69.55322
73.23670
73.00797
73.82967
72.29169
76.13000
72.82347
74.10935
74.60299
76.40226
75.80111
73.09982
75.86597
79.89678
75.79421
77.24903
73.53552
75.41861
70.81894
73.28055
75.29998
71.66869
72.41712
73.75637
69.47553
74.84042
71.13802
75.57956
77.88317
73.74458
74.51640
73.63124
71.74419
68.72096
69.10403
64.96891
69.42626
73.85227
76.53141
74.25224
72.39832
74.69167
77.45211
71.00652
70.15565
76.48103
76.58718
72.80224
71.92914
73.52297
74.93409
77.66283
73.32683
72.50060
71.02732
73.18459
73.29317
71.31255
72.58876
75.95405
70.85859
69.82448
71.12797
67.43161
66.89646
72.04232
72.67898
70.91122
74.47523
76.36296
72.08066
74.61421
76.91521
74.93174
68.85863
70.44675
70.23844
71.07597
66.89744
74.93268
70.45611
71.66458
70.87479
71.63505
77.71285
72.67496
71.20860
76.82977
71.43937
75.78037
72.93579
74.18037
73.47621
72.50362
73.12344
72.81043
72.17447
75.00566
75.05268
74.32697
77.25125
72.67355
71.72640
72.54276
71.91702
74.09354
72.63387
72.71917
65.06394
68.50596
69.03436
71.78967
71.30820
67.40809
72.52579
69.77870
68.96371
69.95057
70.72028
69.18355
67.82983
65.86028
67.65998
67.45558
69.86005
66.26409
67.17354
66.69323
65.58813
68.58830
68.68915
72.02559
67.86707
71.69925
70.05646
65.35854
66.64766
67.42290
68.56007
71.83736
74.43502
70.35694
69.28553
70.69711
69.54178
70.84641
71.90729
72.39724
70.49887
71.89061
70.28518
73.41795
69.48917
70.11368
69.36712
69.06342
68.58570
71.57914
70.54038
74.55996
70.12820
70.14344
67.79124
70.23410
72.90861
68.90982
69.03925
65.59347
69.07639
68.27742
68.90571
64.66973
68.50243
66.61803
64.53766
67.92105
68.90555
66.90559
68.55399
72.67027
67.47611
67.85135
68.81661
67.60983
70.65058
67.66781
68.57695
68.04421
66.97608
66.39508
68.76227
66.72272
68.66697
68.10649
74.09993
75.30274
66.99251
69.17900
75.03306
71.94388
71.04942
69.68885
72.19557
69.73997
71.71412
66.14094
67.00816
70.10058
68.10435
65.83389
71.07355
73.77696
74.64416
69.26542
75.88097
69.19664
68.37937
69.98898
69.40948
75.17733
72.61967
68.22886
70.27424
68.58695
69.93653
71.13917
71.18616
68.78307
71.59410
72.79009
74.16602
70.98156
70.19939
69.99774
71.46841
67.75066
66.45090
69.16430
70.40922
70.39233
71.15125
68.00668
71.00373
70.30803
68.82142
70.66358
70.53624
73.10601
68.99711
68.54138
70.03229
67.07931
68.17880
69.72179
70.71519
68.61845
70.06157
66.30737
68.26528
70.64245
67.67757
72.78819
70.36892
68.56987
70.40573
68.81423
71.56162
71.16125
71.94518
70.40859
72.74504
70.07884
71.06358
72.52864
73.40022
72.61046
73.81535
73.27369
72.21851
74.38276
70.49182
73.58637
70.27016
70.62184
70.16345
69.28375
70.14912
67.18062
71.44574
69.23403
69.26012
69.44514
65.20024
64.93648
67.41495
61.56405
68.06902
69.03077
69.12520
65.45328
63.02881
66.54706
65.90327
70.25456
68.21633
65.68158
65.86497
65.38707
67.22460
65.92383
64.09261
61.48477
65.00190
62.66431
67.89043
59.75193
64.07205
63.63530
64.89780
68.16114
61.25761
61.41553
62.98566
62.38064
63.03117
64.86316
63.93805
63.82581
66.61161
68.24644
64.47783
65.68364
69.72832
65.81846
64.31350
67.71596
65.42293
66.92201
66.07553
69.00846
69.86031
64.49880
71.74381
71.60613
66.65729
66.70139
62.64296
66.22676
64.70348
64.87647
65.54414
62.41012
64.94023
65.48287
65.82704
64.42414
63.26111
64.91808
60.80164
61.72219
64.12653
67.21503
63.45404
68.51380
66.96628
63.09650
64.41788
61.03986
64.48620
66.05780
66.48866
66.84571
69.76047
70.36721
70.24020
66.80493
70.74134
64.78854
66.55571
63.15873
60.51660
69.16525
65.84036
69.51091
64.22983
69.82613
66.85856
66.37895
70.39098
68.35904
64.68208
68.55642
74.67449
68.17540
68.53107
65.64980
64.86984
69.18099
69.88643
69.98165
69.82715
69.24834
64.87327
69.13935
66.88963
68.72613
65.98569
68.08965
65.73427
71.48942
65.98590
69.40066
70.49671
66.35870
69.61300
64.84078
63.64496
63.45521
66.67888
65.88951
65.43522
64.10527
66.51118
61.58771
63.22061
68.03686
68.11655
67.03825
68.47035
68.32031
67.85981
69.47214
69.55006
65.71723
71.11106
69.32441
66.19847
68.58752
71.35780
72.75061
68.16678
67.46344
69.17957
67.64601
68.99182
72.10712
71.21000
69.36989
67.88946
65.30402
65.97157
64.59417
64.55922
63.14037
62.63076
64.32692
62.44432
65.50168
67.65794
68.39348
66.20037
65.73937
61.15943
61.42542
64.44218
63.43736
66.67811
65.38703
68.26565
66.20631
67.15152
68.83678
63.72369
71.02558
69.43264
66.02055
68.82252
69.35770
66.50963
68.37124
69.07689
68.04933
67.74309
65.15081
63.25714
65.44777
67.27646
66.38684
66.19225
61.15244
63.53206
61.40858
65.09393
66.82615
63.65061
64.41649
64.21355
60.52322
67.43873
64.99692
66.79949
67.97738
68.67861
64.26283
67.51990
65.15361
65.79228
63.18919
63.30752
66.90504
66.22341
66.55041
66.29639
65.45357
66.38140
65.64776
69.88417
70.34979
65.99930
66.73575
67.46649
65.10297
69.27417
67.93997
66.65928
65.43045
63.22306
65.67022
64.78970
66.62739
65.27343
65.11754
63.11768
65.06108
69.46713
72.46021
67.98750
64.83752
66.74768
66.74055
69.17097
65.95782
68.10527
72.12675
73.54110
70.92843
71.71398
71.85764
69.18513
68.53660
72.31044
67.73172
70.78592
66.86159
65.92522
72.68608
70.65625
69.66424
68.04377
66.38843
69.44151
67.79122
70.22705
71.29402
70.82229
68.50012
65.86350
71.28937
65.76792
72.57282
69.31182
67.62664
70.99628
68.97576
72.04565
66.77313
67.79088
68.43345
69.60919
73.43922
65.86450
65.73545
67.02843
66.96781
65.68562
69.61120
70.34367
67.54393
68.46063
66.86559
69.69115
71.20678
73.48156
70.08993
69.41489
69.36583
66.55568
70.72060
73.44967
71.72183
70.01578
72.18062
67.61405
66.59292
70.29444
67.45062
69.00888
69.13462
71.31885
73.22458
67.05200
71.25474
68.88292
71.68636
68.85747
68.64432
71.15789
66.77674
69.93894
63.67589
71.55580
67.34318
69.78356
71.52386
68.08567
70.45674
74.59531
69.95692
68.41929
71.64121
69.53865
72.59783
71.14202
73.06773
69.30402
72.28270
63.60435
68.96747
67.70163
70.64381
63.14114
67.98909
64.32692
65.61424
68.96552
67.19753
64.01287
62.86717
68.55212
68.67994
67.58689
63.97789
63.64740
65.90173
66.80082
65.90346
67.16680
68.51427
70.66536
69.15436
67.90491
65.74739
69.66521
66.82440
65.88231
64.07777
65.32495
63.39383
63.01070
68.37304
66.01913
67.18383
62.96362
64.48139
64.36561
66.56714
63.51502
68.81030
62.43038
64.28010
65.04084
67.31495
62.47561
68.28271
64.00047
66.82620
65.18789
66.03931
65.81742
63.91274
65.88203
66.26864
67.26382
65.34190
62.61926
60.42691
63.06489
62.12133
61.30454
64.57668
65.20833
63.10704
60.28869
59.25133
59.90716
60.98692
57.26843
56.97472
59.24558
59.11682
58.66290
56.64308
59.47684
59.34432
61.21773
54.74393
56.80080
58.50789
57.79831
58.04234
58.19670
57.25023
57.49129
55.15603
58.78074
58.19248
59.56129
59.29812
60.56928
59.59341
60.21161
59.35264
59.06570
61.31280
62.83081
62.88203
66.11911
62.15144
61.42836
64.10477
69.00242
69.15557
62.19231
65.51341
64.24973
58.93639
59.83089
60.17182
61.13948
66.23230
61.64908
57.21114
65.50234
63.84193
57.99383
55.96074
59.31857
61.72009
62.13258
59.63846
64.35182
64.00087
61.49464
62.04542
62.70498
60.14826
60.04328
58.60237
59.89668
59.68455
62.55598
60.01429
63.54559
62.98769
60.42499
57.36416
64.37212
59.10025
64.75636
61.80071
68.69547
66.82059
64.76386
65.37712
61.78112
63.33666
64.26096
67.24587
64.06367
63.78039
62.01584
64.54839
62.20340
64.86065
62.43300
62.23062
64.72399
62.40639
62.90529
62.85887
61.55114
63.32385
60.90047
63.70385
65.33941
62.96946
62.53071
59.75923
63.45366
66.29908
66.89031
65.88952
63.81286
64.23145
65.00020
64.39443
66.06080
64.75251
68.92664
65.46396
63.24890
66.57207
71.33695
61.60522
65.05810
66.90075
62.54924
63.97029
70.65019
65.15942
68.86837
66.59517
67.04797
68.46778
65.91738
70.46640
65.47540
68.47741
67.91713
66.54935
67.30862
65.21033
68.70745
68.82587
65.77972
66.13804
62.42457
63.18238
64.03547
64.17174
65.41202
67.01104
64.53271
63.71129
60.36202
60.46874
64.75223
63.28715
66.19530
74.34554
67.13109
70.02072
71.55142
64.23871
69.30208
72.33199
71.36458
71.07733
70.65004
72.08094
71.98538
72.52657
72.92424
69.87116
66.18111
68.34508
69.93510
69.88215
70.15393
69.75583
68.55898
68.22796
72.65353
77.07544
71.48207
70.21290
72.13124
71.25572
70.15133
70.59634
72.36459
69.16106
66.90867
70.22807
70.08584
71.49048
72.19101
70.13781
68.78956
70.10662
68.47733
65.46081
71.42090
69.02096
69.70698
69.80172
74.09011
70.97526
71.88887
68.68318
70.13347
68.26189
67.97180
69.00752
67.13684
69.28045
67.45466
73.89222
70.38319
67.75868
66.53063
65.36771
67.97742
63.84474
62.60615
64.59168
62.32264
65.85803
64.63320
68.69048
70.13472
67.23787
70.64801
71.29268
71.49427
72.49122
71.85846
70.62053
70.67023
70.03844
70.47492
72.98020
68.89720
66.04512
72.31908
68.99849
73.10452
70.55712
70.56683
66.54939
73.23095
69.36830
68.36205
68.90758
70.37056
71.56288
73.85200
71.22505
71.34851
68.31462
70.08163
66.15584
67.97331
69.33125
68.55878
70.78246
67.14694
67.77883
68.89830
69.46405
67.49809
67.07115
68.92672
66.98186
69.32082
70.72765
71.49029
69.38027
68.52886
69.93730
65.82722
69.64277
65.56693
72.49610
69.20846
67.23226
69.89808
69.63721
67.90828
69.07166
72.37817
70.60651
66.40143
65.71433
67.99758
67.85112
68.22289
70.20068
69.55451
72.82371
72.75128
73.67646
73.81847
76.30130
76.79949
75.01922
69.89938
70.81921
73.20767
71.80396
73.63797
70.72158
66.97155
71.58454
71.46491
70.33957
72.50947
73.54391
69.34493
67.81394
71.11234
72.73513
72.50845
70.46776
72.27662
71.20157
69.61079
72.88482
74.38593
72.70375
72.26972
68.94954
73.60711
73.41512
