# Supplementary material for: Breakage of the oligomeric CaMKII hub by the regulatory segment of the kinase
Source: eLife. 2020 Sep 9;9:e57784. doi: 10.7554/eLife.57784 (PMC7538161; doi:10.7554/eLife.57784)
Supplement: Figure 6—source data 1. [file elife-57784-fig6-data1.zip › figure6_source_data/dodecamer_hub_DF_helix_crossing.dat]

49.86317
44.62257
50.52359
49.14088
55.33077
59.29241
60.75087
57.83277
62.01203
59.25172
61.03279
63.45953
60.45440
59.22862
55.62689
61.84466
57.16379
57.08286
56.19073
49.83759
51.31642
54.59072
51.33952
51.06197
51.95415
56.18088
58.32482
62.42014
58.17156
50.46417
54.14226
54.35607
53.31646
55.64534
54.01968
49.68762
51.20747
47.55999
51.29582
53.61782
61.99781
58.16307
56.58794
50.63629
49.26441
48.14164
44.20200
46.39726
52.42020
45.43210
47.68500
43.66399
46.27129
43.65640
52.38838
50.25260
43.79559
44.12962
49.59290
49.08676
48.62764
52.00937
57.45325
51.08312
48.35303
52.76094
51.27452
45.40881
49.91046
52.22420
53.02106
48.72495
55.47432
48.81071
50.73391
51.66088
52.26923
49.55059
56.76093
56.29010
52.76422
52.69777
53.06639
58.73268
51.71945
48.88368
48.75448
45.84817
46.27637
47.77051
46.39002
49.44550
49.49799
44.88688
54.97677
51.75015
47.84936
48.00930
48.03476
46.83346
49.73745
52.20409
48.25045
52.92837
48.70632
47.47508
51.91290
52.87045
46.13860
51.24290
48.48158
49.83948
44.25873
48.43904
51.29113
45.33402
41.28960
42.58228
49.07446
35.31675
38.73376
36.82374
39.45457
40.53498
40.55787
40.60106
41.35797
42.44972
42.36585
42.44759
37.92397
37.23871
34.84891
36.09521
37.32281
39.97409
42.43062
42.91314
42.52959
44.15039
40.05733
43.99061
43.21015
47.12385
41.42536
42.90594
40.48161
38.91077
43.64510
42.24539
42.64367
50.81356
45.33861
41.73360
41.53269
46.06523
38.63705
44.33943
43.97654
54.39833
44.17067
48.96819
46.54180
50.75592
48.06293
51.66178
50.68254
49.18945
42.44390
46.75204
49.54211
46.69930
43.75470
44.31902
51.00399
56.31065
50.34234
48.61563
55.40475
49.69175
55.67167
57.25614
58.09229
55.73104
51.94939
57.86974
57.44151
58.64266
60.79801
60.70245
56.62110
58.70010
58.11580
57.59979
52.47805
58.42856
57.91200
65.57356
59.64158
52.92273
59.11824
54.80562
55.30394
50.75004
46.71208
40.74800
42.11681
51.99453
47.25324
45.02730
48.85719
51.19671
55.66035
52.76857
51.73591
53.97080
56.79148
42.60047
51.67988
51.34147
52.46773
59.62411
55.77458
52.45707
58.83834
54.47034
55.93058
46.76165
48.78151
52.37616
51.57455
51.02207
54.03829
51.83538
49.77094
47.60636
51.40586
50.17056
51.55514
52.11701
59.83634
52.43860
57.77024
57.16487
55.52110
57.67242
58.63800
47.78098
52.89907
58.08756
53.38590
53.94190
54.40850
49.30427
57.83061
58.81049
63.78549
55.29212
52.16788
54.80459
52.48914
56.38380
53.80496
46.78650
56.60875
53.22418
49.59686
57.90197
59.18276
50.61966
53.30544
51.17648
52.57423
50.66524
55.08256
52.18193
59.63782
57.35461
52.25704
51.79670
52.83365
57.26722
58.50095
58.06711
61.34311
60.50544
60.02200
54.76171
45.19870
54.44614
45.98652
48.30802
58.98785
52.60929
58.86193
56.74918
55.85022
56.88911
56.87439
53.82840
55.43819
56.53279
50.93478
50.18914
41.60029
45.74352
44.61502
46.66090
47.20971
50.57123
52.32889
48.82642
45.18556
57.68118
60.23396
56.40807
54.76059
53.27637
60.13871
55.67275
59.76342
54.55316
58.96906
58.76867
55.94768
63.20832
60.62627
60.49863
65.89523
62.16143
65.02034
62.35911
56.49389
56.89602
64.20644
58.86860
61.18801
57.61471
57.80620
60.95218
54.83418
57.15451
60.40667
62.42261
55.71939
56.00357
59.09397
58.21522
57.94160
56.97698
57.31546
65.94578
63.42887
58.49779
55.63736
58.95516
60.82870
58.70810
55.72122
65.79493
63.80003
69.96321
61.98890
62.18898
67.13006
57.14964
55.64602
54.13229
63.47879
59.92197
63.71274
55.72491
53.05074
58.60533
51.80090
59.55527
60.69460
54.60283
57.59343
58.16520
48.43838
43.80036
59.49192
57.28387
61.97377
58.09885
57.62380
61.42017
54.71859
55.61176
54.31715
53.03373
57.00922
60.71211
61.25969
54.71116
51.47543
52.65379
57.90748
53.53733
59.11550
51.27132
57.19536
56.19259
56.51434
52.67885
58.22880
51.91985
49.75794
54.37192
51.78463
55.04254
51.85005
58.72782
48.71903
58.09202
54.03462
55.83794
52.21049
57.83840
61.58039
49.12003
48.32838
52.90215
49.35927
48.50795
52.80979
51.02040
49.86860
50.92262
46.14665
56.36179
55.89658
55.11842
60.84014
56.12935
50.17983
54.47644
49.89024
52.55919
53.36752
52.02795
60.75089
54.39147
50.75811
50.75568
53.57776
53.47847
51.50069
49.69624
52.07098
51.77631
51.95505
53.48315
52.88947
56.02150
57.05188
57.29403
56.44414
58.53225
50.66936
54.03650
57.72707
53.13317
56.04963
59.61873
54.11800
49.63427
52.88424
48.92955
54.98262
56.21813
50.23148
48.41445
53.75014
48.96371
49.20324
52.54505
53.71220
57.18456
57.70989
45.51118
45.83775
55.88836
56.35958
48.35532
48.33484
50.01606
55.18819
52.33581
51.76775
52.47695
57.66151
51.03349
55.16960
52.09399
53.97767
46.26598
45.96084
49.18485
46.35962
56.88217
53.81620
49.62111
49.16172
45.40464
46.89112
49.37259
49.52826
49.40451
42.11474
52.02970
47.33087
54.96534
56.66048
58.33197
54.37296
48.02582
46.72136
49.52242
50.65961
55.54418
54.11797
47.20786
51.71083
47.92163
43.85774
39.78640
46.30341
48.16567
47.78688
45.28153
52.79229
48.57860
51.83035
51.00003
47.26279
50.79311
50.44375
49.08635
48.09249
53.55599
54.70539
52.02065
49.93876
53.52126
56.71110
54.71115
53.48159
50.59020
48.08753
46.13604
54.64397
46.74083
49.36187
45.81117
49.42702
48.67485
47.67634
50.84470
52.58529
46.53467
55.15695
59.12682
58.64526
62.74213
61.61678
59.25746
56.50352
60.50056
58.75799
56.39461
54.58947
57.58942
54.14300
51.67596
54.80624
51.80541
55.14867
55.66579
47.25873
47.27368
49.61464
46.12944
42.99856
49.02629
40.01105
49.90814
54.78854
54.67177
59.13798
60.13499
60.46924
57.54667
54.04400
57.38768
58.71864
59.13023
60.60011
61.48883
51.91703
51.69240
52.11550
48.85961
57.22601
57.71354
52.57607
55.30961
54.27712
52.61199
55.59087
56.93259
54.80120
52.20156
55.74009
43.89975
51.38452
50.24341
60.83290
55.17206
52.28969
47.26933
42.54721
48.36350
51.38229
44.94004
47.70530
47.48863
50.96258
52.84743
50.28989
54.66139
50.14523
56.01786
55.54717
51.86510
56.75672
54.94893
53.86099
49.90902
54.36050
50.39365
57.84991
49.23164
60.98329
53.07917
52.07688
54.74846
51.69004
50.95852
59.96199
55.83541
61.87111
57.19712
62.67399
58.45311
56.05534
59.88758
60.82397
55.36649
55.63970
53.25232
57.93395
59.61984
51.15317
46.72914
53.16918
49.55475
55.81125
53.89703
53.54069
51.45063
57.33955
61.46401
50.24995
41.93750
53.20833
60.74546
57.84621
48.55479
56.01239
55.51437
52.74227
52.23780
50.77443
51.19158
50.51886
43.15866
60.26691
61.38454
52.24602
55.93532
57.37740
57.70434
55.75528
58.99019
54.56844
49.09907
52.20656
56.59781
49.36559
44.81669
52.07327
55.93014
57.06083
62.83914
60.16084
54.42317
57.79050
59.43410
58.86847
54.22306
59.93572
63.29162
54.69229
59.11333
56.27041
54.49361
52.02641
51.85034
56.94570
57.99340
56.06242
43.42168
57.62616
55.64442
49.77504
62.02203
47.64842
58.30458
49.59015
42.85741
51.49177
50.41365
47.89588
48.40143
44.61522
47.31621
42.62058
48.61427
49.15672
43.60812
49.08495
44.01513
58.46060
41.92890
48.13063
44.54575
49.41656
49.70949
43.93003
45.17994
51.32991
55.00811
45.24593
45.37216
49.57521
51.91412
61.55973
50.13675
57.46527
56.63255
61.15264
53.36071
54.71892
52.49059
51.50270
59.62352
57.73615
53.93937
53.62717
55.42545
52.73771
56.65891
55.52281
57.44785
57.30885
56.09762
59.11795
53.06641
50.90945
47.03123
57.96041
55.84168
56.84067
60.47979
58.89861
58.45806
56.50560
57.85132
53.10098
52.89038
55.36410
58.63110
47.58168
49.71793
46.62337
56.49353
55.96368
54.37974
62.98691
60.44098
56.88575
59.17674
54.92630
51.01427
54.45698
63.39263
55.16516
60.76872
65.43973
58.88614
57.53216
60.91983
60.67350
58.67616
54.12158
45.90190
51.18130
50.15470
49.01865
52.16729
54.92023
53.91261
49.20382
43.84175
46.54307
48.10889
46.29499
55.98383
49.98288
53.77737
46.37364
47.54810
49.27859
45.66472
49.28977
45.37918
50.33694
51.95484
47.98767
43.08621
45.94313
50.59745
44.24670
48.33294
52.33829
51.57710
49.34225
50.30912
52.75761
50.86323
42.51515
48.95544
46.20369
48.86007
44.73853
53.40789
57.03244
54.34376
49.81336
48.09155
52.94728
46.58991
56.65636
52.32799
42.35716
52.60684
50.97795
50.72882
56.20929
55.89555
58.83522
58.70848
54.28559
51.55737
53.76626
52.25146
51.86854
59.56639
49.01548
59.92699
51.91096
49.25268
47.00705
46.05485
50.50121
44.44091
52.05891
53.86250
43.03667
50.35894
49.65796
47.89417
45.97944
53.60497
44.79722
50.87562
52.54434
56.57100
56.46071
54.21820
54.93354
57.07362
52.25447
49.41209
47.20534
53.60438
49.41405
50.61376
49.82395
55.04579
57.97569
52.41815
48.46597
54.03344
54.42437
50.50965
55.11431
50.00564
50.22829
56.60817
57.31778
56.38494
55.75935
49.95094
52.12348
49.03244
57.02673
56.09006
52.24690
53.99926
45.05976
56.56659
54.28297
53.51867
46.87328
47.23309
46.12996
54.04798
49.25098
45.89373
41.76962
40.23493
42.51410
49.95018
42.87264
42.63746
41.02284
46.16330
39.79671
44.31734
52.21747
56.09562
52.83982
50.92985
53.68250
44.61050
45.13846
47.54978
44.64390
52.45530
52.40748
62.40536
52.27515
63.66881
57.67724
57.34587
51.74114
48.08551
52.00860
46.05177
47.79951
59.00513
57.17208
55.53312
56.69262
57.88172
62.01465
61.40586
55.10712
62.87659
54.62613
55.27092
58.62262
53.58621
57.97852
55.02644
57.36193
58.06473
57.95928
57.69219
44.97724
59.75385
58.16872
55.24534
56.49688
57.99687
55.89641
55.43579
55.25478
55.56985
58.13208
61.69642
54.50475
57.40363
55.94141
57.65406
48.29658
55.15785
53.94332
50.14705
57.18885
50.55588
50.01011
51.09897
57.26585
50.84979
56.40956
54.14616
52.91872
55.76973
49.07999
55.91188
51.15486
45.63530
46.53435
46.83044
48.84214
47.86127
50.04787
46.70329
50.06457
47.68811
45.00175
48.42876
50.94944
58.11407
55.17457
44.80763
53.10560
49.09594
48.88313
51.81873
56.36841
51.34487
46.38072
49.01022
46.36406
46.80221
44.46817
47.47444
54.43949
54.60350
55.59812
53.41165
48.83550
54.05251
52.59043
44.06851
47.96241
50.83678
51.16108
56.43478
51.75184
55.76838
55.88376
54.20679
63.23521
53.44451
62.26749
60.16079
52.61659
55.27043
56.35930
57.95405
56.66899
58.86470
54.77688
56.20175
58.57409
55.84180
56.80012
56.87696
48.60752
56.28800
49.70492
45.00178
52.25685
53.81969
45.85571
49.03238
51.60533
49.58505
49.45547
52.52916
62.24244
58.69616
57.18893
46.09757
56.34783
51.21257
45.57492
46.26193
52.27567
49.41501
44.39332
47.49409
53.32575
49.72257
52.04275
51.67284
45.74852
45.78318
48.20641
58.50590
55.44904
54.76057
51.34891
56.56629
49.85129
55.88135
51.82782
50.84308
53.84935
62.33120
54.41820
56.56968
58.95075
50.71756
55.55298
55.96668
61.47292
53.09438
52.51265
51.25019
50.97959
53.54516
60.64574
57.36887
53.96031
56.09540
62.78708
56.82012
55.55683
57.12498
57.63177
58.26466
52.83122
53.00036
54.19079
58.50140
53.68034
46.30312
58.55136
51.21727
53.48342
59.45272
57.83930
59.58100
54.25216
51.08237
49.01423
49.16959
53.87754
47.81259
56.87195
54.45147
62.47990
53.08017
50.60103
52.55545
53.87147
50.35833
53.63725
54.87032
56.88335
54.79907
58.34450
51.34914
55.15325
53.26260
59.14686
52.04763
54.28522
55.69056
52.71499
48.46063
56.13780
41.95512
52.99727
58.31934
44.57641
60.33081
57.20404
53.95325
44.20210
56.55687
53.49055
51.19419
52.24491
51.22493
55.25355
55.60728
58.11479
55.11724
55.62239
58.36003
58.94287
53.56660
56.19107
52.66370
55.88798
56.54022
46.00967
55.10262
54.70742
56.78961
61.87875
51.22827
51.97597
51.02843
52.88071
55.73375
55.62387
60.94709
64.34171
51.69205
57.07800
53.31120
57.57729
54.78562
55.91162
55.90166
54.88163
58.14369
54.88947
54.81467
57.64789
57.57272
57.78390
62.33643
53.89035
45.96989
49.81211
58.21127
50.73728
50.77766
50.71748
59.62729
61.90404
60.66754
62.34180
60.39577
61.83257
64.25989
57.14467
55.09237
59.52477
54.82310
52.60759
58.84629
57.19944
61.74422
55.73114
61.35100
51.58491
61.90052
64.77645
53.60556
53.79551
48.41112
50.01497
51.93694
50.11634
54.06694
52.45396
53.82796
46.72788
51.77020
50.40685
53.05550
37.70397
42.90646
43.23625
42.78348
37.13953
42.37539
43.80741
43.02959
43.21228
45.25805
43.81798
51.51907
43.86547
47.16211
47.81613
45.60168
49.90084
49.46791
47.03894
51.01428
49.76120
49.40096
50.24757
51.72092
46.49399
50.45728
51.85651
47.63624
46.38453
47.14943
46.84644
49.94576
50.17459
53.90224
50.07738
57.25099
50.76151
49.19988
48.81557
51.07691
45.73331
44.65998
48.83623
44.94816
48.44531
52.04082
48.68170
47.99829
47.36322
51.94806
57.31481
46.37803
52.83962
51.92127
53.67746
54.17959
51.12121
62.87315
49.93831
49.56059
56.12460
53.53443
52.28173
50.96880
51.73281
49.76753
50.75893
49.66150
47.68787
52.11027
52.38333
52.85474
60.77834
44.70581
45.65233
54.49143
44.89721
55.61694
50.48429
43.10593
52.33103
55.43117
52.25261
51.61065
51.83853
49.64365
62.43628
48.78091
45.72741
49.40232
52.06949
46.27925
54.79143
50.42256
48.40526
49.76017
51.91396
40.52385
46.54716
48.32265
50.33953
52.94946
39.69667
50.06192
46.01047
44.22375
47.13559
52.06062
47.61645
46.26133
49.74674
49.13284
50.28103
50.97077
46.62426
54.40207
51.01561
55.18035
46.93481
48.59004
52.61149
49.81159
51.70475
43.23346
40.75679
47.08142
51.65678
45.40403
47.67748
50.94772
50.85536
45.71319
50.57583
52.79919
48.43885
54.01033
52.29450
46.81335
46.07632
50.59622
46.81897
45.58904
41.69472
44.38704
45.40798
47.30659
45.68833
43.55581
49.08326
49.50421
49.73375
48.06123
56.31412
49.67838
46.86653
45.57169
48.49462
44.77738
47.26503
40.92159
52.94418
45.48821
43.56718
48.00956
44.50757
42.33037
41.66652
47.86282
46.66052
48.98622
51.81918
48.26279
45.31232
45.93826
45.76433
54.23574
50.22862
43.94005
51.54909
50.31793
49.11321
53.77574
48.21605
48.65615
48.72027
48.41239
46.66247
46.50938
43.46337
46.68586
41.42745
46.28921
46.63920
44.58764
46.41568
42.23514
46.98323
46.87493
47.35706
44.84577
48.84635
49.29142
45.19658
45.47659
48.62080
38.86999
46.73899
34.96325
41.33848
42.21181
36.46080
35.86701
39.95964
39.03709
36.19250
41.77910
42.95215
43.00145
44.35333
44.50505
45.83622
54.33625
47.74752
50.14042
43.89808
45.36716
48.31926
53.76766
53.95593
45.58548
44.32082
44.04424
50.35458
49.06739
49.74420
48.29417
52.73766
45.36174
43.73907
39.49400
43.95525
41.15773
41.57666
42.56787
41.81098
41.28071
45.35176
48.82309
49.28610
50.12250
46.69394
40.20433
47.39615
45.61401
45.10058
42.78438
43.86070
39.06389
40.59829
41.76286
38.90598
39.63944
40.58645
41.87043
39.18198
41.44093
38.19474
41.12742
39.23716
36.06744
42.64044
39.12427
37.33581
43.16057
38.71370
38.12338
36.14447
36.68869
43.01890
36.26353
38.18381
36.02737
37.79577
36.62313
35.09945
36.20864
36.05112
39.29901
36.96707
36.31084
36.34178
41.19344
37.14856
40.02862
43.09229
36.15697
40.47613
41.17727
38.09074
39.72303
38.97269
35.16076
40.50129
42.16033
39.13517
40.47572
36.86389
42.89888
39.71456
45.77544
39.10538
40.22679
39.91149
37.88905
38.71158
40.52472
41.42161
45.41706
41.34831
40.99037
40.88147
39.01813
43.85992
40.03100
36.73527
37.95934
41.96341
38.38063
36.81773
42.15718
32.13549
41.90305
42.80863
40.03920
43.90199
41.31762
41.68502
36.52043
40.33629
39.48200
35.87173
41.73848
41.05921
35.84494
33.56798
36.34604
36.56500
34.23517
33.84655
34.69343
37.19132
33.33286
37.94221
38.54036
42.32970
40.47064
37.89411
31.55987
39.85346
36.30607
40.62403
45.64458
37.50983
38.34652
42.58883
42.36442
35.84140
38.99602
41.35256
41.66329
38.30510
37.48401
41.90813
38.88952
36.30718
30.07100
32.49166
32.63736
38.56261
42.29112
41.32392
45.22373
40.66519
36.67493
41.94306
36.43180
39.05824
38.74398
43.88823
40.68039
43.30706
41.69941
45.95082
43.07490
42.77626
45.39091
41.92687
41.25472
45.46341
38.06401
36.40971
35.06825
34.10306
42.43697
42.71392
43.96018
42.02281
45.96965
36.74782
37.28776
34.85752
30.79892
39.65301
38.12868
37.44122
42.25341
41.41889
40.28573
43.72457
40.38912
38.79839
44.43306
44.64596
42.69613
42.09178
42.56652
40.65813
41.76440
32.37650
38.90489
44.97291
30.88590
39.23200
42.39921
38.58327
36.88683
34.48009
37.49040
28.68043
34.17577
32.54404
37.76754
39.67269
37.61484
39.20812
34.95163
38.84506
38.76547
37.54201
43.12179
34.90391
34.34974
39.64172
33.78481
32.25980
35.22661
36.73046
40.11559
36.72033
40.77903
44.07270
39.13005
39.72101
35.81840
37.02868
34.51831
32.66858
32.40652
30.94598
33.51565
39.76486
39.65807
37.70218
32.56962
35.08067
30.88718
32.76316
34.09707
36.02090
38.54425
35.78091
41.81670
34.95509
38.99470
35.48499
40.40727
42.08046
43.46232
33.00987
40.86412
39.08857
41.86945
37.97185
37.06667
35.74932
36.46979
38.37942
35.17756
34.71411
38.28268
36.16358
30.55604
31.48292
32.31540
34.67155
41.52089
40.28771
37.14768
42.93015
34.87027
34.80102
35.77604
37.59884
41.88319
33.43389
36.15394
38.23950
38.92636
39.79536
40.50754
38.46475
40.53251
41.02525
39.78188
32.34538
34.64704
38.04746
34.14178
38.20592
35.17100
39.11028
38.35104
32.55129
36.21557
37.55486
35.36104
35.57086
35.50563
36.53663
33.88984
37.64626
39.44958
39.52465
39.96030
36.88889
39.00986
32.38464
35.88758
35.01352
32.79461
34.80843
32.05726
34.03023
35.07149
35.79388
34.14219
37.75826
39.96138
35.37602
35.16725
34.32592
32.73447
30.27709
35.88661
36.96814
34.00987
36.72618
32.81419
35.15012
32.78482
34.33447
33.48523
36.98068
37.00564
36.06882
38.19084
32.63927
33.87392
33.61237
36.89648
32.81151
32.70498
32.95369
27.01408
33.42052
35.61869
31.35495
30.17949
37.11086
30.20705
32.46199
34.12410
34.90085
36.46221
34.10597
31.95237
26.89823
31.29351
30.21275
31.56385
34.81429
34.01461
29.25494
29.41576
35.56970
33.88456
34.36596
34.89458
36.89432
35.23608
36.10971
34.69730
36.57313
35.05889
31.28298
28.75917
29.14420
30.83326
29.65284
33.25482
30.05866
30.89686
29.80282
27.88126
39.01477
36.17620
35.30290
31.98067
28.89211
34.92907
32.07769
31.87190
28.64386
31.84292
31.42058
26.30095
28.89668
32.55496
27.42828
43.29987
31.94203
35.60578
29.79664
36.49548
33.27511
30.24486
34.53854
34.62101
31.96167
36.70558
29.54839
27.98843
33.67246
26.81860
29.70677
32.47263
36.64455
28.44099
31.45898
30.65651
30.19282
27.19155
33.08259
32.88553
32.97621
26.24999
26.89895
32.52617
31.40029
30.10187
32.51643
28.48282
29.88046
29.99278
29.58401
33.83403
27.98293
33.32048
28.80665
29.38535
30.74732
31.73384
28.85060
34.39283
32.77032
34.91024
32.10320
32.61912
27.35539
30.49644
32.35995
27.48576
34.56943
35.61111
29.92823
29.76459
33.51560
21.91899
28.90193
32.55076
30.03465
28.98768
29.49972
28.61850
29.83967
36.42933
32.47246
30.58782
29.39144
33.57536
31.68742
30.96605
27.86652
30.93645
24.82506
28.36184
25.32884
28.60834
29.86959
23.32984
26.94779
32.25522
25.61451
27.97582
29.75454
32.53277
28.63658
29.96008
30.35604
30.59974
25.09633
26.00093
32.94506
30.88460
37.82877
33.94409
35.46623
37.11519
38.68787
38.21822
35.41921
34.45667
38.53406
32.91513
27.69619
33.37393
31.52488
28.32269
35.92081
32.48240
31.87298
30.63636
31.75731
34.95736
28.50430
44.99437
40.68766
30.33468
35.75234
26.17250
32.06605
38.37778
29.05914
27.89385
30.85691
33.47433
31.07829
30.18358
27.96308
26.65986
30.19924
35.26910
31.57371
31.05287
30.71601
26.05274
35.90005
38.99368
42.35976
41.86576
34.25868
33.30449
37.72385
30.72513
33.31553
34.03698
29.39673
31.95976
32.44644
33.05203
29.45375
27.86643
37.25639
31.23424
31.65989
33.07758
39.20627
33.57415
29.22636
35.45871
33.71523
32.93223
34.47550
35.46660
31.85998
28.16288
27.49139
34.40557
36.40580
32.74576
28.16820
27.23830
26.42705
30.52803
35.42473
24.17795
31.27359
37.35219
24.71852
34.63029
30.60040
35.46014
35.19421
34.73220
28.80564
38.12689
34.92486
41.66015
42.47283
40.21364
42.49302
41.53322
42.01480
34.65684
32.80273
39.60969
40.33002
37.09821
36.00870
34.67896
35.16509
31.32586
29.95222
28.52454
32.63913
36.56800
39.69786
34.38301
31.53380
32.62672
36.58785
38.90186
30.75101
27.72026
29.51239
40.72803
31.09272
32.06173
31.90889
30.31923
31.87505
37.77982
37.40631
34.55850
35.32915
36.42549
35.21100
33.64210
35.89332
32.46192
33.21502
38.31081
31.86405
29.77803
30.44238
29.16739
30.99656
33.84283
30.10421
29.78050
36.63607
38.97105
28.64027
26.51965
31.84068
32.24859
30.08673
31.59638
32.83295
32.82928
30.49705
29.03877
30.04049
30.28385
28.72765
31.63924
33.25169
32.24498
27.90807
29.91749
30.10815
36.64993
31.28869
33.63416
34.59753
35.56243
36.93101
33.60313
38.34143
37.40679
29.22622
36.39861
38.64032
41.86132
36.70833
31.34168
36.51327
33.24495
34.54529
37.00972
30.63322
32.84829
26.02687
27.08696
29.61271
28.46630
34.22884
33.39510
24.62172
23.04299
29.75169
25.97646
34.37954
29.14751
27.59879
32.01539
31.85298
32.94867
37.43100
36.15485
35.67642
31.83879
32.80499
38.19147
26.53697
25.11632
25.12474
23.56617
26.20645
26.80354
27.17092
33.99766
22.95110
24.46278
25.82067
23.41201
26.30906
30.76907
28.71786
22.31120
23.89408
24.03232
24.58320
24.59028
18.02065
22.93507
23.76550
25.21666
27.69208
20.56940
25.00659
24.61876
26.12616
23.89576
30.97212
21.78093
25.46333
29.09690
28.30033
31.11236
38.70625
34.74094
28.47798
30.50976
22.71672
30.08113
25.56947
24.52922
22.16724
29.89204
34.19040
24.99018
26.74187
30.29362
25.68320
25.25722
27.76175
27.56476
28.98726
23.56004
24.13535
27.68230
23.39105
32.65150
19.76100
22.34946
22.90180
23.48771
26.55346
23.10323
30.22691
31.79075
32.85993
37.56369
28.32634
32.49464
24.49088
34.54293
28.64676
27.77775
30.98904
29.28439
28.88330
27.85073
31.09143
34.60991
33.03930
37.60761
37.07363
35.67550
34.72470
38.71001
36.36225
35.93721
39.59494
37.04786
41.66912
43.71238
44.10168
41.35385
41.77954
41.30133
44.51021
39.23912
43.00681
39.71086
43.91883
45.43866
36.60950
45.52506
45.34157
41.14845
39.52413
39.06226
35.69654
35.17898
33.34802
38.47440
36.77439
40.33976
40.37727
30.53838
36.90538
32.02821
32.03190
33.57014
38.26872
35.07550
34.03277
33.61815
32.73236
32.98756
38.23178
37.25372
31.59770
31.56338
36.34360
36.37814
34.03538
41.54113
35.41390
35.78209
40.13059
38.35474
38.62014
38.57880
37.36920
39.81453
41.79434
34.61277
38.87529
36.16167
34.59058
32.55815
31.43589
31.98618
44.09951
36.82886
34.53812
42.08067
38.35870
34.29196
31.37455
37.08326
35.01158
34.12067
33.79644
38.74668
44.14015
41.75974
42.81897
42.07115
42.43247
42.73234
42.22775
40.90566
41.78324
46.47191
42.77275
37.52700
37.66902
38.18773
39.27182
35.20051
34.66381
33.71618
39.14284
33.61082
36.58596
41.60694
39.10345
39.18367
40.98597
35.48728
38.83787
40.62223
38.40398
38.72372
36.27945
41.52894
40.12296
39.23816
36.85015
41.28003
43.49568
37.85055
36.46121
34.63597
31.87694
34.66995
37.64550
41.54731
41.80566
36.19905
36.56067
36.43105
36.65749
36.24530
35.89544
40.01190
34.77388
43.70470
28.77281
32.70920
41.33197
35.29512
43.05409
34.18552
32.09299
34.26300
32.04521
37.12248
38.61767
39.98430
35.08984
35.70028
27.42894
34.01636
38.24557
38.23857
38.93430
42.14401
40.02579
36.75704
37.02220
42.34642
47.43612
33.88643
31.41704
38.82201
32.17551
39.75461
35.99941
35.93679
35.86038
35.58335
42.30815
35.35536
38.69609
41.95416
45.28767
40.37852
34.09545
34.49335
33.67988
34.30552
31.51803
31.76381
32.89759
33.50003
34.83939
35.94638
35.52840
40.76600
37.00528
36.91425
32.04864
34.32131
29.02579
