# Supplementary material for: Breakage of the oligomeric CaMKII hub by the regulatory segment of the kinase
Source: eLife. 2020 Sep 9;9:e57784. doi: 10.7554/eLife.57784 (PMC7538161; doi:10.7554/eLife.57784)
Supplement: Figure 6—source data 1. [file elife-57784-fig6-data1.zip › figure6_source_data/dodecamer_chainJ_rmsd.dat]

 TIME     RMSD
       0.048888       0.867750
       0.097776       0.976585
       0.146665       0.985872
       0.195553       1.109871
       0.244441       1.186366
       0.293329       1.238335
       0.342217       1.374315
       0.391106       1.239339
       0.439994       1.100233
       0.488882       1.404968
       0.537770       1.437049
       0.586659       1.204674
       0.635547       1.082564
       0.684435       1.051568
       0.733323       1.393253
       0.782211       0.953688
       0.831100       0.845374
       0.879988       1.005737
       0.928876       1.005280
       0.977764       1.188499
       1.026652       1.142133
       1.075541       1.044365
       1.124429       1.146872
       1.173317       1.166186
       1.222205       1.117211
       1.271094       1.178635
       1.319982       1.060005
       1.368870       0.918808
       1.417758       1.184774
       1.466646       0.997135
       1.515535       0.947302
       1.564423       1.097709
       1.613311       1.054746
       1.662199       1.039975
       1.711087       1.070670
       1.759976       1.041490
       1.808864       0.854770
       1.857752       0.823584
       1.906640       1.112165
       1.955529       1.130437
       2.004417       0.929692
       2.053305       1.225347
       2.102193       1.260338
       2.151081       0.903776
       2.199970       1.144087
       2.248858       1.191337
       2.297746       1.167732
       2.346634       1.026228
       2.395522       1.087287
       2.444411       1.119660
       2.493299       1.165179
       2.542187       1.084671
       2.591075       1.247645
       2.639963       1.004721
       2.688852       1.140738
       2.737740       1.025017
       2.786628       1.156848
       2.835516       1.099073
       2.884405       0.871273
       2.933293       1.278612
       2.982181       1.152822
       3.031069       1.129367
       3.079957       1.068265
       3.128846       1.243805
       3.177734       1.135469
       3.226622       1.177434
       3.275510       1.317209
       3.324398       1.188860
       3.373287       1.384126
       3.422175       1.281274
       3.471063       1.242982
       3.519951       1.236105
       3.568840       1.428856
       3.617728       1.305409
       3.666616       1.178659
       3.715504       1.192595
       3.764392       1.286138
       3.813281       1.106897
       3.862169       1.220454
       3.911057       1.164181
       3.959945       1.213519
       4.008833       1.087784
       4.057722       1.297456
       4.106610       1.160659
       4.155498       1.136411
       4.204386       1.067981
       4.253275       1.246156
       4.302163       1.034346
       4.351051       1.075463
       4.399939       1.143699
       4.448827       1.329841
       4.497716       1.239870
       4.546604       1.185792
       4.595492       1.270137
       4.644380       1.071650
       4.693268       1.076290
       4.742157       1.112713
       4.791045       1.047447
       4.839933       1.127421
       4.888821       1.136344
       4.937710       0.926577
       4.986598       1.063115
       5.035486       1.034018
       5.084374       1.005781
       5.133262       1.186521
       5.182151       1.146083
       5.231039       1.211052
       5.279927       1.202504
       5.328815       1.157863
       5.377703       1.066377
       5.426592       1.130255
       5.475480       0.984949
       5.524368       1.027636
       5.573256       1.023421
       5.622144       1.016218
       5.671033       1.148040
       5.719921       1.196241
       5.768809       1.135086
       5.817697       1.432941
       5.866586       0.990435
       5.915474       1.101193
       5.964362       1.126003
       6.013250       1.215611
       6.062138       1.138837
       6.111027       1.222544
       6.159915       1.385367
       6.208803       1.120313
       6.257691       1.066094
       6.306579       1.246606
       6.355468       1.190271
       6.404356       1.073222
       6.453244       1.138296
       6.502132       1.105772
       6.551021       1.115663
       6.599909       1.125221
       6.648797       1.209489
       6.697685       1.259939
       6.746573       1.131741
       6.795462       1.269819
       6.844350       1.278744
       6.893238       1.147340
       6.942126       1.431104
       6.991014       1.403980
       7.039903       1.453484
       7.088791       1.230375
       7.137679       1.372494
       7.186567       1.285925
       7.235456       1.316112
       7.284344       1.305258
       7.333232       1.375704
       7.382120       1.208327
       7.431008       1.356142
       7.479897       1.355955
       7.528785       1.461313
       7.577673       1.474941
       7.626561       1.336813
       7.675449       1.270991
       7.724338       1.300097
       7.773226       1.217848
       7.822114       1.236635
       7.871002       1.291522
       7.919890       1.370184
       7.968779       1.319136
       8.017667       1.115081
       8.066555       1.221446
       8.115443       1.332287
       8.164332       1.193904
       8.213220       1.300254
       8.262108       1.157372
       8.310996       1.148849
       8.359884       1.201647
       8.408773       1.132946
       8.457661       1.371417
       8.506549       1.049883
       8.555437       1.417531
       8.604325       1.387132
       8.653214       1.080998
       8.702102       1.389543
       8.750990       1.239771
       8.799878       1.160332
       8.848767       1.168013
       8.897655       1.197656
       8.946543       1.058423
       8.995431       1.097372
       9.044319       1.121177
       9.093208       1.114410
       9.142096       1.077303
       9.190984       1.241959
       9.239872       1.042657
       9.288760       0.912748
       9.337649       1.028104
       9.386537       0.935087
       9.435425       1.030922
       9.484313       1.287912
       9.533202       1.125704
       9.582090       1.062866
       9.630978       1.081451
       9.679866       1.078917
       9.728754       1.049368
       9.777643       1.120024
       9.826531       1.198444
       9.875419       1.038675
       9.924307       1.221094
       9.973195       1.083150
      10.022084       1.172669
      10.070972       1.145463
      10.119860       1.128598
      10.168748       1.207546
      10.217636       1.163600
      10.266525       1.144859
      10.315413       1.215932
      10.364301       1.134198
      10.413189       0.980623
      10.462078       1.084773
      10.510966       1.139234
      10.559854       1.187056
      10.608742       1.035953
      10.657630       1.075178
      10.706519       1.193186
      10.755407       1.074806
      10.804295       1.217898
      10.853183       1.149736
      10.902071       1.164142
      10.950960       1.127632
      10.999848       1.173630
      11.048736       1.165661
      11.097624       1.148031
      11.146513       1.298490
      11.195401       1.336863
      11.244289       1.215226
      11.293177       1.151912
      11.342065       1.120543
      11.390954       1.132652
      11.439842       1.255699
      11.488730       1.213998
      11.537618       1.426915
      11.586506       1.235719
      11.635395       1.195166
      11.684283       1.185422
      11.733171       1.166625
      11.782059       1.221089
      11.830948       1.258804
      11.879836       1.344892
      11.928724       1.252653
      11.977612       1.258277
      12.026500       1.368601
      12.075389       1.289865
      12.124277       1.053032
      12.173165       1.427446
      12.222053       1.239044
      12.270941       1.199108
      12.319830       1.242403
      12.368718       1.273308
      12.417606       1.324733
      12.466494       1.208367
      12.515383       1.215867
      12.564271       1.255653
      12.613159       1.016916
      12.662047       1.148999
      12.710935       1.166874
      12.759824       1.116609
      12.808712       1.113547
      12.857600       1.201684
      12.906488       1.096210
      12.955376       1.002131
      13.004265       1.139464
      13.053153       1.218033
      13.102041       1.215349
      13.150929       1.288003
      13.199817       1.271367
      13.248706       1.078061
      13.297594       1.144424
      13.346482       1.136021
      13.395370       1.130310
      13.444259       1.116840
      13.493147       1.173235
      13.542035       1.117915
      13.590923       1.142799
      13.639811       1.024245
      13.688700       1.307545
      13.737588       1.325959
      13.786476       1.174871
      13.835364       1.128731
      13.884252       1.139735
      13.933141       1.157770
      13.982029       1.106710
      14.030917       1.085193
      14.079805       1.041612
      14.128694       1.009193
      14.177582       1.030430
      14.226470       1.278064
      14.275358       1.387081
      14.324246       1.381356
      14.373135       1.417535
      14.422023       1.550795
      14.470911       1.510696
      14.519799       1.381663
      14.568687       1.376503
      14.617576       1.452862
      14.666464       1.386855
      14.715352       1.595190
      14.764240       1.260329
      14.813129       1.395874
      14.862017       1.368459
      14.910905       1.507468
      14.959793       1.346042
      15.008681       1.207641
      15.057570       1.567850
      15.106458       1.413758
      15.155346       1.629155
      15.204234       1.622347
      15.253122       1.480891
      15.302011       1.525314
      15.350899       1.286412
      15.399787       1.315062
      15.448675       1.518597
      15.497563       1.488862
      15.546452       1.519419
      15.595340       1.392099
      15.644228       1.294266
      15.693116       1.516451
      15.742005       1.387803
      15.790893       1.559189
      15.839781       1.549213
      15.888669       1.241251
      15.937557       1.365534
      15.986446       1.309734
      16.035334       1.279204
      16.084222       1.319760
      16.133110       1.457050
      16.181998       1.381351
      16.230887       1.546998
      16.279775       1.453327
      16.328663       1.560135
      16.377551       1.529313
      16.426440       1.385378
      16.475328       1.575763
      16.524216       1.635112
      16.573104       1.673195
      16.621992       1.542000
      16.670881       1.782214
      16.719769       1.722723
      16.768657       1.727321
      16.817545       1.477620
      16.866433       1.518088
      16.915322       1.554686
      16.964210       1.649807
      17.013098       1.568232
      17.061986       1.538988
      17.110875       1.593686
      17.159763       1.583398
      17.208651       1.504503
      17.257539       1.551741
      17.306427       1.586540
      17.355316       1.674434
      17.404204       1.900517
      17.453092       1.724522
      17.501980       1.554180
      17.550868       1.590902
      17.599757       1.670371
      17.648645       1.632438
      17.697533       1.540804
      17.746421       1.597868
      17.795309       1.656080
      17.844198       1.896425
      17.893086       1.661985
      17.941974       1.702186
      17.990862       1.779060
      18.039751       1.774862
      18.088639       1.593577
      18.137527       1.737262
      18.186415       1.654081
      18.235303       1.605394
      18.284192       1.739376
      18.333080       1.809243
      18.381968       1.719688
      18.430856       1.805970
      18.479744       1.752036
      18.528633       1.682779
      18.577521       1.861853
      18.626409       1.731635
      18.675297       1.637572
      18.724186       1.580284
      18.773074       1.872095
      18.821962       1.940681
      18.870850       1.915807
      18.919738       1.969712
      18.968627       1.919287
      19.017515       1.899270
      19.066403       1.871265
      19.115291       1.825626
      19.164179       1.669855
      19.213068       1.711863
      19.261956       1.600279
      19.310844       1.611128
      19.359732       1.651589
      19.408621       1.530640
      19.457509       1.812116
      19.506397       1.676953
      19.555285       1.756612
      19.604173       1.767121
      19.653062       1.903077
      19.701950       1.563922
      19.750838       1.699117
      19.799726       1.767251
      19.848614       1.782916
      19.897503       1.699178
      19.946391       1.951590
      19.995279       1.717835
      20.044167       1.888805
      20.093056       1.885766
      20.141944       1.601416
      20.190832       1.606309
      20.239720       1.697126
      20.288608       1.598823
      20.337497       1.637469
      20.386385       1.867330
      20.435273       1.892186
      20.484161       1.720666
      20.533049       1.920566
      20.581938       1.656334
      20.630826       1.733797
      20.679714       1.776791
      20.728602       1.752673
      20.777490       1.858508
      20.826379       1.747252
      20.875267       1.847976
      20.924155       1.868458
      20.973043       1.741276
      21.021932       1.814876
      21.070820       1.674936
      21.119708       1.891952
      21.168596       1.995565
      21.217484       1.908858
      21.266373       1.862319
      21.315261       1.613842
      21.364149       2.024590
      21.413037       1.923142
      21.461925       1.639061
      21.510814       1.927110
      21.559702       1.841307
      21.608590       2.028520
      21.657478       1.943784
      21.706367       1.884333
      21.755255       1.896288
      21.804143       1.963571
      21.853031       1.824654
      21.901919       1.868269
      21.950808       1.942538
      21.999696       2.150182
      22.048584       2.042578
      22.097472       1.986039
      22.146360       1.859352
      22.195249       1.859065
      22.244137       1.860768
      22.293025       1.910610
      22.341913       1.864548
      22.390802       1.865699
      22.439690       1.965428
      22.488578       1.875599
      22.537466       1.866425
      22.586354       1.733509
      22.635243       1.730867
      22.684131       1.683359
      22.733019       1.691427
      22.781907       1.685486
      22.830795       1.665083
      22.879684       1.642758
      22.928572       1.780402
      22.977460       1.664079
      23.026348       1.731617
      23.075236       1.836077
      23.124125       1.732144
      23.173013       1.362747
      23.221901       1.514549
      23.270789       1.593013
      23.319678       1.460800
      23.368566       1.671227
      23.417454       1.815294
      23.466342       1.626080
      23.515230       1.745314
      23.564119       1.512293
      23.613007       1.640122
      23.661895       1.682188
      23.710783       1.859055
      23.759671       1.693966
      23.808560       1.861078
      23.857448       1.915382
      23.906336       1.696875
      23.955224       1.636523
      24.004113       1.521897
      24.053001       1.565062
      24.101889       1.692684
      24.150777       1.646298
      24.199665       1.550286
      24.248554       1.563285
      24.297442       1.540785
      24.346330       1.480752
      24.395218       1.608220
      24.444106       1.516589
      24.492995       1.711561
      24.541883       1.645158
      24.590771       1.621028
      24.639659       1.709054
      24.688548       1.562271
      24.737436       1.543918
      24.786324       1.582486
      24.835212       1.415543
      24.884100       1.599423
      24.932989       1.539226
      24.981877       1.333897
      25.030765       1.432386
      25.079653       1.676613
      25.128541       1.724038
      25.177430       1.730915
      25.226318       1.753649
      25.275206       1.746730
      25.324094       1.749729
      25.372982       1.501259
      25.421871       1.410855
      25.470759       1.610765
      25.519647       1.504255
      25.568535       1.767410
      25.617424       1.818301
      25.666312       1.619583
      25.715200       1.578987
      25.764088       1.456987
      25.812976       1.668294
      25.861865       1.644379
      25.910753       1.711834
      25.959641       1.364396
      26.008529       1.446356
      26.057417       1.561304
      26.106306       1.539229
      26.155194       1.680417
      26.204082       1.603466
      26.252970       1.518477
      26.301859       1.912969
      26.350747       1.708867
      26.399635       1.597106
      26.448523       1.419537
      26.497411       1.721725
      26.546300       1.776402
      26.595188       1.649934
      26.644076       1.785829
      26.692964       2.149599
      26.741852       1.982293
      26.790741       1.601936
      26.839629       1.685147
      26.888517       1.662555
      26.937405       1.798809
      26.986294       1.820552
      27.035182       1.690638
      27.084070       1.720177
      27.132958       1.754983
      27.181846       1.723795
      27.230735       1.838728
      27.279623       1.740319
      27.328511       2.050787
      27.377399       1.895289
      27.426287       1.745149
      27.475176       1.676850
      27.524064       1.692651
      27.572952       1.599600
      27.621840       1.928329
      27.670729       1.879636
      27.719617       1.836281
      27.768505       2.058018
      27.817393       1.599267
      27.866281       1.882789
      27.915170       1.887241
      27.964058       1.902929
      28.012946       1.931072
      28.061834       1.916807
      28.110722       1.825556
      28.159611       1.794977
      28.208499       1.800152
      28.257387       1.899752
      28.306275       1.810872
      28.355163       1.910829
      28.404052       1.880803
      28.452940       1.925608
      28.501828       1.953944
      28.550716       1.723540
      28.599605       1.618412
      28.648493       1.709041
      28.697381       1.809844
      28.746269       1.710349
      28.795157       1.781321
      28.844046       1.746674
      28.892934       1.798360
      28.941822       1.792708
      28.990710       1.722075
      29.039598       1.808985
      29.088487       1.644131
      29.137375       1.718507
      29.186263       1.548597
      29.235151       1.765969
      29.284040       1.686659
      29.332928       1.599281
      29.381816       1.666726
      29.430704       1.552526
      29.479592       1.914196
      29.528481       1.681856
      29.577369       1.956306
      29.626257       1.783119
      29.675145       1.706974
      29.724033       1.866485
      29.772922       1.874795
      29.821810       1.931202
      29.870698       2.018684
      29.919586       1.817345
      29.968475       1.743837
      30.017363       1.921212
      30.066251       1.925393
      30.115139       1.744841
      30.164027       1.641185
      30.212916       1.714020
      30.261804       1.633193
      30.310692       1.686169
      30.359580       1.804990
      30.408468       1.865128
      30.457357       1.764844
      30.506245       1.887148
      30.555133       1.790263
      30.604021       1.712275
      30.652909       1.655397
      30.701798       1.917939
      30.750686       1.776643
      30.799574       1.784424
      30.848462       1.852005
      30.897351       1.953971
      30.946239       1.848887
      30.995127       1.898052
      31.044015       1.715578
      31.092903       1.836408
      31.141792       2.253890
      31.190680       1.766937
      31.239568       1.841654
      31.288456       1.868031
      31.337344       1.910733
      31.386233       1.825814
      31.435121       1.889355
      31.484009       1.824745
      31.532897       1.952955
      31.581786       1.945466
      31.630674       2.059394
      31.679562       1.930147
      31.728450       1.796875
      31.777338       1.770084
      31.826227       2.088358
      31.875115       1.722838
      31.924003       1.753551
      31.972891       1.824077
      32.021779       1.830155
      32.070668       1.734942
      32.119556       1.752868
      32.168444       1.664645
      32.217332       1.744805
      32.266221       1.966422
      32.315109       1.780095
      32.363997       1.909889
      32.412885       1.637362
      32.461773       1.611482
      32.510662       1.647877
      32.559550       1.583536
      32.608438       1.562113
      32.657326       1.549991
      32.706214       1.692011
      32.755103       1.654530
      32.803991       1.717429
      32.852879       1.501470
      32.901767       1.601002
      32.950655       1.490204
      32.999544       1.718890
      33.048432       1.676473
      33.097320       1.507013
      33.146208       1.614670
      33.195097       1.458123
      33.243985       1.616062
      33.292873       1.475181
      33.341761       1.448921
      33.390649       1.536120
      33.439538       1.511140
      33.488426       1.446279
      33.537314       1.449510
      33.586202       1.489830
      33.635090       1.626950
      33.683979       1.721391
      33.732867       1.631862
      33.781755       1.615222
      33.830643       1.709737
      33.879532       1.588350
      33.928420       1.560686
      33.977308       1.637858
      34.026196       1.629152
      34.075084       1.479055
      34.123973       1.610334
      34.172861       1.699416
      34.221749       1.536302
      34.270637       1.678590
      34.319525       1.529141
      34.368414       1.593126
      34.417302       1.472245
      34.466190       1.493092
      34.515078       1.681519
      34.563967       1.511921
      34.612855       1.546023
      34.661743       1.601836
      34.710631       1.628569
      34.759519       1.521926
      34.808408       1.414730
      34.857296       1.754668
      34.906184       1.783725
      34.955072       1.670284
      35.003960       1.714211
      35.052849       1.708276
      35.101737       1.764947
      35.150625       1.433430
      35.199513       1.521740
      35.248402       1.511060
      35.297290       1.628914
      35.346178       1.534467
      35.395066       1.494164
      35.443954       1.454450
      35.492843       1.569270
      35.541731       1.466149
      35.590619       1.437397
      35.639507       1.286255
      35.688395       1.451354
      35.737284       1.470984
      35.786172       1.540822
      35.835060       1.506354
      35.883948       1.499718
      35.932836       1.498071
      35.981725       1.502583
      36.030613       1.465430
      36.079501       1.338277
      36.128389       1.495583
      36.177278       1.464375
      36.226166       1.364846
      36.275054       1.257813
      36.323942       1.421394
      36.372830       1.317470
      36.421719       1.370288
      36.470607       1.349625
      36.519495       1.394998
      36.568383       1.409818
      36.617271       1.337046
      36.666160       1.480991
      36.715048       1.547664
      36.763936       1.392270
      36.812824       1.487930
      36.861713       1.487760
      36.910601       1.378637
      36.959489       1.465300
      37.008377       1.345621
      37.057265       1.327418
      37.106154       1.518688
      37.155042       1.353040
      37.203930       1.370410
      37.252818       1.326388
      37.301706       1.266263
      37.350595       1.271843
      37.399483       1.393785
      37.448371       1.311147
      37.497259       1.341614
      37.546148       1.446957
      37.595036       1.382114
      37.643924       1.544188
      37.692812       1.559258
      37.741700       1.399403
      37.790589       1.450205
      37.839477       1.465723
      37.888365       1.628595
      37.937253       1.610743
      37.986141       1.773848
      38.035030       1.627602
      38.083918       1.630432
      38.132806       1.642894
      38.181694       1.565448
      38.230582       1.665794
      38.279471       1.547769
      38.328359       1.680270
      38.377247       1.515402
      38.426135       1.683188
      38.475024       1.766159
      38.523912       1.589147
      38.572800       1.784424
      38.621688       1.610216
      38.670576       1.650502
      38.719465       1.583172
      38.768353       1.748336
      38.817241       1.609669
      38.866129       1.516101
      38.915017       1.551778
      38.963906       1.514283
      39.012794       1.480998
      39.061682       1.435203
      39.110570       1.487633
      39.159459       1.521359
      39.208347       1.548469
      39.257235       1.441101
      39.306123       1.538039
      39.355011       1.392992
      39.403900       1.545986
      39.452788       1.565880
      39.501676       1.518076
      39.550564       1.497746
      39.599452       1.423598
      39.648341       1.460825
      39.697229       1.461812
      39.746117       1.544544
      39.795005       1.354958
      39.843894       1.556053
      39.892782       1.343959
      39.941670       1.567818
      39.990558       1.387984
      40.039446       1.366695
      40.088335       1.388016
      40.137223       1.512083
      40.186111       1.603935
      40.234999       1.590321
      40.283887       1.419036
      40.332776       1.545925
      40.381664       1.582348
      40.430552       1.317348
      40.479440       1.489266
      40.528328       1.551843
      40.577217       1.361913
      40.626105       1.586452
      40.674993       1.523626
      40.723881       1.696776
      40.772770       1.547331
      40.821658       1.556044
      40.870546       1.554910
      40.919434       1.783353
      40.968322       1.727423
      41.017211       1.711142
      41.066099       1.504876
      41.114987       1.477992
      41.163875       1.479303
      41.212763       1.479624
      41.261652       1.367888
      41.310540       1.442413
      41.359428       1.603603
      41.408316       1.602935
      41.457205       1.482979
      41.506093       1.681113
      41.554981       1.459153
      41.603869       1.537740
      41.652757       1.491020
      41.701646       1.689340
      41.750534       1.583333
      41.799422       1.630000
      41.848310       1.611113
      41.897198       1.575162
      41.946087       1.612555
      41.994975       1.582666
      42.043863       1.632262
      42.092751       1.530080
      42.141640       1.699060
      42.190528       1.930445
      42.239416       1.797473
      42.288304       1.628239
      42.337192       1.728487
      42.386081       1.723490
      42.434969       1.780473
      42.483857       1.608268
      42.532745       1.771018
      42.581633       1.857488
      42.630522       1.898696
      42.679410       1.729567
      42.728298       1.539195
      42.777186       1.722076
      42.826075       1.832119
      42.874963       1.794662
      42.923851       1.391743
      42.972739       1.592446
      43.021627       1.351840
      43.070516       1.420328
      43.119404       1.430394
      43.168292       1.551433
      43.217180       1.466636
      43.266068       1.455991
      43.314957       1.325643
      43.363845       1.574557
      43.412733       1.343436
      43.461621       1.394106
      43.510509       1.329325
      43.559398       1.355655
      43.608286       1.343048
      43.657174       1.277972
      43.706062       1.380983
      43.754951       1.354363
      43.803839       1.488007
      43.852727       1.422234
      43.901615       1.542817
      43.950503       1.614897
      43.999392       1.526079
      44.048280       1.605211
      44.097168       1.448400
      44.146056       1.472715
      44.194944       1.690979
      44.243833       1.634805
      44.292721       1.545542
      44.341609       1.574504
      44.390497       1.639801
      44.439386       1.897310
      44.488274       1.918133
      44.537162       1.801097
      44.586050       1.708522
      44.634938       1.766848
      44.683827       1.692443
      44.732715       1.664494
      44.781603       1.971580
      44.830491       1.976539
      44.879379       2.014289
      44.928268       1.955279
      44.977156       2.098102
      45.026044       1.912401
      45.074932       1.816801
      45.123821       1.571874
      45.172709       1.730284
      45.221597       1.704232
      45.270485       1.813007
      45.319373       1.964535
      45.368262       1.958997
      45.417150       2.016082
      45.466038       1.815519
      45.514926       2.001141
      45.563814       1.790738
      45.612703       1.840554
      45.661591       1.822866
      45.710479       1.675743
      45.759367       1.850602
      45.808255       1.534016
      45.857144       1.680021
      45.906032       1.608687
      45.954920       1.704084
      46.003808       1.605935
      46.052697       1.640220
      46.101585       1.745949
      46.150473       1.700654
      46.199361       1.675135
      46.248249       1.637201
      46.297138       1.614775
      46.346026       1.746226
      46.394914       1.786133
      46.443802       1.612528
      46.492690       1.583481
      46.541579       1.868683
      46.590467       1.835568
      46.639355       1.919422
      46.688243       1.900219
      46.737132       1.853054
      46.786020       1.896123
      46.834908       1.937928
      46.883796       1.887039
      46.932684       1.914946
      46.981573       1.819512
      47.030461       1.920230
      47.079349       1.939834
      47.128237       1.827161
      47.177125       1.754046
      47.226014       1.773370
      47.274902       1.946400
      47.323790       1.873189
      47.372678       1.826864
      47.421567       2.001843
      47.470455       2.058045
      47.519343       2.124487
      47.568231       1.883518
      47.617119       1.960256
      47.666008       2.121609
      47.714896       2.250610
      47.763784       2.108873
      47.812672       2.162884
      47.861560       2.168563
      47.910449       2.144253
      47.959337       2.042561
      48.008225       2.136846
      48.057113       2.084527
      48.106001       2.154854
      48.154890       2.069131
      48.203778       2.012222
      48.252666       2.043222
      48.301554       1.955730
      48.350443       2.179507
      48.399331       1.929618
      48.448219       1.823604
      48.497107       2.214155
      48.545995       2.109918
      48.594884       2.073588
      48.643772       2.019533
      48.692660       1.885162
      48.741548       2.041123
      48.790436       1.973702
      48.839325       2.171614
      48.888213       1.938455
      48.937101       1.966983
      48.985989       1.988222
      49.034878       1.954154
      49.083766       1.925529
      49.132654       1.895529
      49.181542       2.032833
      49.230430       1.872398
      49.279319       1.982957
      49.328207       1.823119
      49.377095       1.907463
      49.425983       2.018668
      49.474871       2.061902
      49.523760       2.128793
      49.572648       2.031632
      49.621536       1.865392
      49.670424       1.957845
      49.719313       2.067638
      49.768201       1.949435
      49.817089       1.979073
      49.865977       1.907317
      49.914865       1.743537
      49.963754       1.694235
      50.012642       1.686865
      50.061530       1.928291
      50.110418       2.024955
      50.159306       2.074387
      50.208195       1.932196
      50.257083       1.904869
      50.305971       2.063809
      50.354859       1.984338
      50.403747       1.903056
      50.452636       2.157955
      50.501524       2.101029
      50.550412       2.025569
      50.599300       1.933013
      50.648189       1.974997
      50.697077       1.956966
      50.745965       1.999972
      50.794853       2.114422
      50.843741       2.147796
      50.892630       1.971735
      50.941518       2.004756
      50.990406       2.111244
      51.039294       1.933147
      51.088182       2.096414
      51.137071       2.001629
      51.185959       1.998201
      51.234847       1.929557
      51.283735       2.040024
      51.332624       2.051417
      51.381512       1.907871
      51.430400       1.887456
      51.479288       1.853327
      51.528176       1.813930
      51.577065       1.776659
      51.625953       1.913831
      51.674841       1.989135
      51.723729       2.015340
      51.772617       1.923272
      51.821506       2.017211
      51.870394       1.875615
      51.919282       1.912535
      51.968170       1.897178
      52.017059       2.063678
      52.065947       2.007732
      52.114835       2.046063
      52.163723       2.044785
      52.212611       2.127566
      52.261500       2.113649
      52.310388       2.004057
      52.359276       2.020281
      52.408164       1.987951
      52.457052       1.949068
      52.505941       2.120155
      52.554829       1.772588
      52.603717       1.958447
      52.652605       2.032091
      52.701494       1.986231
      52.750382       1.906336
      52.799270       2.080704
      52.848158       2.090136
      52.897046       2.015794
      52.945935       2.096162
      52.994823       2.009085
      53.043711       1.952244
      53.092599       2.106257
      53.141487       1.899671
      53.190376       2.001767
      53.239264       2.029287
      53.288152       2.205710
      53.337040       1.999000
      53.385928       1.997852
      53.434817       2.154975
      53.483705       2.047663
      53.532593       2.136656
      53.581481       1.928633
      53.630370       2.206835
      53.679258       2.103172
      53.728146       1.919006
      53.777034       2.080737
      53.825922       1.950723
      53.874811       1.934438
      53.923699       2.114519
      53.972587       2.167972
      54.021475       2.027140
      54.070363       2.096718
      54.119252       2.076851
      54.168140       1.974672
      54.217028       1.927047
      54.265916       2.052206
      54.314805       1.937627
      54.363693       1.990948
      54.412581       2.144669
      54.461469       2.033638
      54.510357       2.017242
      54.559246       2.076290
      54.608134       1.915748
      54.657022       2.182146
      54.705910       2.336694
      54.754798       2.072838
      54.803687       1.924923
      54.852575       1.951517
      54.901463       1.943125
      54.950351       2.064231
      54.999240       2.212767
      55.048128       2.231220
      55.097016       2.084073
      55.145904       2.010167
      55.194792       2.022587
      55.243681       2.075441
      55.292569       2.116767
      55.341457       2.002190
      55.390345       2.076795
      55.439233       2.069589
      55.488122       2.222170
      55.537010       2.123320
      55.585898       2.104887
      55.634786       2.153375
      55.683674       2.115077
      55.732563       2.029550
      55.781451       2.064260
      55.830339       2.136784
      55.879227       2.209404
      55.928116       1.998604
      55.977004       2.086359
      56.025892       2.131702
      56.074780       2.140168
      56.123668       2.040655
      56.172557       2.173914
      56.221445       2.126039
      56.270333       1.966800
      56.319221       2.038575
      56.368109       2.062834
      56.416998       2.082332
      56.465886       2.189273
      56.514774       2.068340
      56.563662       2.004493
      56.612551       2.065174
      56.661439       1.993314
      56.710327       2.234693
      56.759215       2.203636
      56.808103       2.135254
      56.856992       2.240057
      56.905880       2.217575
      56.954768       2.129353
      57.003656       2.329751
      57.052544       2.246507
      57.101433       2.166067
      57.150321       2.227391
      57.199209       2.182696
      57.248097       2.268060
      57.296986       2.140153
      57.345874       2.399856
      57.394762       2.345334
      57.443650       2.219580
      57.492538       2.166703
      57.541427       2.068286
      57.590315       2.105273
      57.639203       2.095367
      57.688091       2.105533
      57.736979       2.228265
      57.785868       2.154815
      57.834756       2.060790
      57.883644       2.010185
      57.932532       2.201507
      57.981420       2.086200
      58.030309       2.147511
      58.079197       2.276913
      58.128085       2.219263
      58.176973       2.168253
      58.225862       2.098152
      58.274750       2.208884
      58.323638       2.308762
      58.372526       2.165307
      58.421414       2.184344
      58.470303       2.124312
      58.519191       2.198012
      58.568079       2.191636
      58.616967       2.183369
      58.665855       2.071931
      58.714744       2.161965
      58.763632       2.172125
      58.812520       2.076128
      58.861408       2.131782
      58.910297       2.256165
      58.959185       2.221124
      59.008073       1.987229
      59.056961       2.207937
      59.105849       2.220483
      59.154738       2.194462
      59.203626       2.046917
      59.252514       2.153425
      59.301402       2.195719
      59.350290       2.073612
      59.399179       2.112246
      59.448067       2.018513
      59.496955       2.137841
      59.545843       2.093289
      59.594732       2.275270
      59.643620       2.029207
      59.692508       2.093532
      59.741396       2.125174
      59.790284       2.201352
      59.839173       2.174695
      59.888061       1.987270
      59.936949       2.136485
      59.985837       1.945595
      60.034725       2.230428
      60.083614       2.065628
      60.132502       2.075188
      60.181390       2.160623
      60.230278       2.063606
      60.279167       2.060221
      60.328055       2.187579
      60.376943       2.302431
      60.425831       2.133630
      60.474719       2.078912
      60.523608       2.203048
      60.572496       2.084781
      60.621384       2.122910
      60.670272       2.008791
      60.719160       2.073229
      60.768049       2.152950
      60.816937       2.037175
      60.865825       2.112428
      60.914713       2.040764
      60.963601       2.144995
      61.012490       2.074408
      61.061378       2.108952
      61.110266       2.318607
      61.159154       2.363400
      61.208043       2.328436
      61.256931       2.236126
      61.305819       2.178290
      61.354707       2.090569
      61.403595       2.223465
      61.452484       2.165746
      61.501372       2.255927
      61.550260       2.077571
      61.599148       2.307866
      61.648036       2.218889
      61.696925       2.336767
      61.745813       2.248428
      61.794701       2.265986
      61.843589       2.245271
      61.892478       2.225112
      61.941366       2.227244
      61.990254       2.242626
      62.039142       2.167315
      62.088030       2.273403
      62.136919       2.234523
      62.185807       2.175486
      62.234695       2.377768
      62.283583       2.236853
      62.332471       2.310915
      62.381360       2.230895
      62.430248       2.178670
      62.479136       2.043301
      62.528024       2.134095
      62.576913       2.237568
      62.625801       2.250244
      62.674689       2.270022
      62.723577       2.065669
      62.772465       2.151783
      62.821354       2.114814
      62.870242       2.261511
      62.919130       2.136784
      62.968018       2.134820
      63.016906       2.135068
      63.065795       2.208788
      63.114683       2.098338
      63.163571       2.202467
      63.212459       2.405092
      63.261347       2.317882
      63.310236       2.108861
      63.359124       2.231843
      63.408012       2.163285
      63.456900       2.157365
      63.505789       2.148427
      63.554677       2.210192
      63.603565       2.057037
      63.652453       2.195337
      63.701341       2.240026
      63.750230       2.222398
      63.799118       2.330344
      63.848006       2.268833
      63.896894       2.228787
      63.945782       2.094222
      63.994671       2.242733
      64.043559       2.182681
      64.092447       2.144690
      64.141335       2.085678
      64.190224       2.219333
      64.239112       2.275435
      64.288000       2.169434
      64.336888       2.173288
      64.385776       2.224631
      64.434665       2.073173
      64.483553       2.243436
      64.532441       2.100525
      64.581329       2.201997
      64.630217       2.279509
      64.679106       2.240662
      64.727994       2.086726
      64.776882       2.194995
      64.825770       2.135508
      64.874659       2.214862
      64.923547       2.177892
      64.972435       2.075576
      65.021323       2.078323
      65.070211       2.262889
      65.119100       2.148739
      65.167988       2.190039
      65.216876       2.184109
      65.265764       2.045763
      65.314652       2.130470
      65.363541       2.077104
      65.412429       2.104860
      65.461317       2.144353
      65.510205       2.072672
      65.559093       2.115982
      65.607982       2.102362
      65.656870       2.139073
      65.705758       2.105696
      65.754646       2.071077
      65.803535       1.978971
      65.852423       2.054173
      65.901311       2.063455
      65.950199       1.872948
      65.999087       1.913989
      66.047976       2.011172
      66.096864       2.037255
      66.145752       2.011888
      66.194640       1.984069
      66.243528       2.050993
      66.292417       2.084679
      66.341305       1.850113
      66.390193       2.045151
      66.439081       2.260893
      66.487970       2.124103
      66.536858       2.085300
      66.585746       2.003939
      66.634634       2.066306
      66.683522       2.200398
      66.732411       2.123281
      66.781299       2.102295
      66.830187       2.023961
      66.879075       2.072616
      66.927963       2.037971
      66.976852       2.036748
      67.025740       2.001809
      67.074628       2.041034
      67.123516       2.097178
      67.172405       2.100568
      67.221293       1.949752
      67.270181       1.992531
      67.319069       1.881175
      67.367957       1.904435
      67.416846       1.859564
      67.465734       1.865667
      67.514622       2.074211
      67.563510       2.134980
      67.612398       2.036197
      67.661287       2.027728
      67.710175       2.134576
      67.759063       2.086657
      67.807951       2.157750
      67.856840       1.898747
      67.905728       2.104783
      67.954616       1.967784
      68.003504       2.041617
      68.052392       2.020638
      68.101281       2.041212
      68.150169       1.892949
      68.199057       1.977493
      68.247945       2.068545
      68.296833       2.159312
      68.345722       1.907714
      68.394610       2.033555
      68.443498       1.961419
      68.492386       2.005755
      68.541274       1.928193
      68.590163       2.119154
      68.639051       2.097276
      68.687939       2.063402
      68.736827       2.126737
      68.785716       2.022633
      68.834604       2.164188
      68.883492       2.000136
      68.932380       2.033989
      68.981268       2.292496
      69.030157       2.172136
      69.079045       2.163463
      69.127933       2.029113
      69.176821       2.105079
      69.225709       2.119441
      69.274598       2.068497
      69.323486       2.033494
      69.372374       2.168865
      69.421262       2.207837
      69.470151       2.135220
      69.519039       2.155096
      69.567927       2.038686
      69.616815       2.239080
      69.665703       2.186510
      69.714592       2.202902
      69.763480       2.064755
      69.812368       2.071989
      69.861256       2.146906
      69.910144       2.209968
      69.959033       2.274774
      70.007921       2.198546
      70.056809       2.245316
      70.105697       2.190833
      70.154586       2.276597
      70.203474       2.084043
      70.252362       2.213181
      70.301250       2.035934
      70.350138       2.022311
      70.399027       2.103094
      70.447915       2.034258
      70.496803       2.180608
      70.545691       2.146711
      70.594579       2.224975
      70.643468       2.213245
      70.692356       2.261931
      70.741244       2.147936
      70.790132       2.107453
      70.839020       2.097022
      70.887909       2.081870
      70.936797       2.040747
      70.985685       2.211949
      71.034573       2.087616
      71.083462       1.955872
      71.132350       2.043424
      71.181238       2.066720
      71.230126       2.047812
      71.279014       2.027257
      71.327903       2.166444
      71.376791       2.134136
      71.425679       1.842643
      71.474567       1.929767
      71.523455       1.792187
      71.572344       2.003269
      71.621232       1.951485
      71.670120       2.134847
      71.719008       1.970793
      71.767897       1.981617
      71.816785       1.970784
      71.865673       1.886129
      71.914561       1.946296
      71.963449       2.037132
      72.012338       2.143883
      72.061226       1.876898
      72.110114       2.024425
      72.159002       1.999667
      72.207890       1.951876
      72.256779       2.114621
      72.305667       1.991409
      72.354555       1.989675
      72.403443       1.938114
      72.452332       2.086951
      72.501220       1.953174
      72.550108       2.072831
      72.598996       2.056881
      72.647884       1.928667
      72.696773       1.972555
      72.745661       1.895363
      72.794549       1.994521
      72.843437       2.022705
      72.892325       2.030610
      72.941214       1.913758
      72.990102       2.062398
      73.038990       2.082544
      73.087878       1.885630
      73.136766       1.882214
      73.185655       1.945713
      73.234543       2.096745
      73.283431       1.988264
      73.332319       1.936646
      73.381208       2.169031
      73.430096       1.967475
      73.478984       1.984385
      73.527872       1.923043
      73.576760       2.100277
      73.625649       2.105014
      73.674537       1.884157
      73.723425       2.074920
      73.772313       2.054369
      73.821201       2.231855
      73.870090       2.063290
      73.918978       2.083022
      73.967866       2.079262
      74.016754       2.222653
      74.065643       2.077053
      74.114531       2.207316
      74.163419       2.110022
      74.212307       2.101453
      74.261195       2.034871
      74.310084       2.113791
      74.358972       1.945030
      74.407860       2.171196
      74.456748       2.109901
      74.505636       1.970304
      74.554525       1.911274
      74.603413       2.086112
      74.652301       2.102233
      74.701189       1.909870
      74.750078       2.033862
      74.798966       2.010812
      74.847854       2.086593
      74.896742       2.034136
      74.945630       2.020162
      74.994519       2.007343
      75.043407       2.082511
      75.092295       1.968274
      75.141183       1.829478
      75.190071       1.928168
      75.238960       1.964120
      75.287848       1.948394
      75.336736       1.903446
      75.385624       1.858386
      75.434513       1.918343
      75.483401       1.989190
      75.532289       1.993077
      75.581177       1.998967
      75.630065       1.886191
      75.678954       2.081597
      75.727842       2.207435
      75.776730       2.131517
      75.825618       2.198565
      75.874506       2.310088
      75.923395       2.166333
      75.972283       2.084051
      76.021171       2.089968
      76.070059       2.205357
      76.118947       2.047331
      76.167836       2.066773
      76.216724       2.204649
      76.265612       1.975035
      76.314500       2.010831
      76.363389       2.141386
      76.412277       2.038894
      76.461165       2.162282
      76.510053       2.147703
      76.558941       2.156141
      76.607830       2.194103
      76.656718       2.398207
      76.705606       1.980716
      76.754494       2.167106
      76.803382       2.054516
      76.852271       1.870150
      76.901159       2.162397
      76.950047       2.162879
      76.998935       2.067771
      77.047824       1.943729
      77.096712       2.025653
      77.145600       1.964840
      77.194488       2.154358
      77.243376       1.972384
      77.292265       2.032235
      77.341153       1.999438
      77.390041       2.017749
      77.438929       2.179711
      77.487817       2.168846
      77.536706       2.084572
      77.585594       2.086336
      77.634482       2.178124
      77.683370       1.967754
      77.732259       2.053643
      77.781147       2.137167
      77.830035       2.084725
      77.878923       2.116170
      77.927811       2.091727
      77.976700       2.065511
      78.025588       2.128097
      78.074476       2.081959
      78.123364       2.032486
      78.172252       2.063089
      78.221141       2.229824
      78.270029       2.114029
      78.318917       1.996396
      78.367805       2.035062
      78.416693       1.981277
      78.465582       2.035519
      78.514470       2.111683
      78.563358       2.024439
      78.612246       1.936760
      78.661135       2.076740
      78.710023       2.134916
      78.758911       2.184768
      78.807799       2.157852
      78.856687       2.190969
      78.905576       2.151464
      78.954464       1.993978
      79.003352       2.059312
      79.052240       2.008824
      79.101128       2.158290
      79.150017       2.224286
      79.198905       2.076163
      79.247793       2.169776
      79.296681       2.166316
      79.345570       2.023611
      79.394458       2.164832
      79.443346       2.126680
      79.492234       2.181166
      79.541122       2.085440
      79.590011       2.219704
      79.638899       2.232648
      79.687787       2.058429
      79.736675       2.088778
      79.785563       2.086358
      79.834452       2.086210
      79.883340       2.128456
      79.932228       2.349152
      79.981116       2.165531
      80.030005       2.176672
      80.078893       2.040163
      80.127781       2.084555
      80.176669       1.981161
      80.225557       2.059162
      80.274446       2.147159
      80.323334       2.059937
      80.372222       2.095219
      80.421110       2.155177
      80.469998       2.062521
      80.518887       2.158844
      80.567775       2.239780
      80.616663       2.223223
      80.665551       2.241820
      80.714439       2.146040
      80.763328       2.098264
      80.812216       2.124783
      80.861104       2.205827
      80.909992       2.125871
      80.958881       2.055934
      81.007769       2.038484
      81.056657       2.170665
      81.105545       2.214932
      81.154433       2.056910
      81.203322       2.209053
      81.252210       2.024777
      81.301098       2.124285
      81.349986       1.925772
      81.398874       2.210398
      81.447763       1.934653
      81.496651       2.099022
      81.545539       2.234990
      81.594427       2.109077
      81.643316       2.219998
      81.692204       2.034470
      81.741092       2.142228
      81.789980       2.174988
      81.838868       2.146281
      81.887757       2.047311
      81.936645       2.042283
      81.985533       2.115040
      82.034421       2.164419
      82.083309       1.992839
      82.132198       1.979678
      82.181086       2.089447
      82.229974       2.119017
      82.278862       2.107182
      82.327751       1.955180
      82.376639       2.041460
      82.425527       2.033997
      82.474415       2.149878
      82.523303       2.026842
      82.572192       1.967326
      82.621080       1.980986
      82.669968       1.985442
      82.718856       2.025158
      82.767744       2.111510
      82.816633       1.963376
      82.865521       2.112624
      82.914409       2.064831
      82.963297       2.156951
      83.012186       2.115423
      83.061074       2.056597
      83.109962       2.110946
      83.158850       1.981694
      83.207738       2.064248
      83.256627       2.149922
      83.305515       2.070245
      83.354403       2.088643
      83.403291       1.983350
      83.452179       1.984097
      83.501068       2.016071
      83.549956       2.072179
      83.598844       1.947345
      83.647732       1.972947
      83.696620       2.068937
      83.745509       1.933140
      83.794397       2.256923
      83.843285       2.063542
      83.892173       2.109548
      83.941062       2.226254
      83.989950       2.072836
      84.038838       2.070755
      84.087726       2.166125
      84.136614       2.061138
      84.185503       2.048573
      84.234391       2.165417
      84.283279       2.011142
      84.332167       2.227944
      84.381055       2.183101
      84.429944       2.032660
      84.478832       2.148867
      84.527720       2.034258
      84.576608       2.008875
      84.625497       1.965337
      84.674385       2.034064
      84.723273       2.039752
      84.772161       2.074123
      84.821049       1.926108
      84.869938       2.063460
      84.918826       2.191062
      84.967714       1.986588
      85.016602       1.836634
      85.065490       1.812362
      85.114379       1.800457
      85.163267       1.898780
      85.212155       1.830124
      85.261043       1.842938
      85.309932       1.865291
      85.358820       1.923600
      85.407708       1.915153
      85.456596       1.908012
      85.505484       1.933355
      85.554373       1.929982
      85.603261       1.758400
      85.652149       1.962204
      85.701037       1.991260
      85.749925       2.017276
      85.798814       1.971632
      85.847702       1.992412
      85.896590       1.877369
      85.945478       2.024347
      85.994366       2.070957
      86.043255       2.007274
      86.092143       1.980755
      86.141031       2.129634
      86.189919       1.969668
      86.238808       1.937699
      86.287696       1.923251
      86.336584       1.939109
      86.385472       1.974040
      86.434360       1.986156
      86.483249       2.032913
      86.532137       1.998171
      86.581025       2.015581
      86.629913       1.897764
      86.678801       2.015831
      86.727690       2.093296
      86.776578       2.105900
      86.825466       2.047964
      86.874354       2.089183
      86.923243       2.068577
      86.972131       1.913693
      87.021019       1.978028
      87.069907       2.110949
      87.118795       1.923952
      87.167684       1.860778
      87.216572       1.876730
      87.265460       2.014158
      87.314348       1.992125
      87.363236       1.880823
      87.412125       1.882792
      87.461013       1.955800
      87.509901       2.037182
      87.558789       2.008748
      87.607678       1.869900
      87.656566       2.044370
      87.705454       1.839067
      87.754342       1.894650
      87.803230       1.812113
      87.852119       1.854496
      87.901007       1.981781
      87.949895       1.925062
      87.998783       1.889837
      88.047671       1.837813
      88.096560       1.841843
      88.145448       1.712893
      88.194336       1.866876
      88.243224       1.893998
      88.292112       2.090678
      88.341001       1.823480
      88.389889       1.982308
      88.438777       1.848740
      88.487665       1.953364
      88.536554       1.999808
      88.585442       1.754163
      88.634330       1.874000
      88.683218       1.971735
      88.732106       1.878939
      88.780995       1.867834
      88.829883       1.820890
      88.878771       1.868711
      88.927659       1.882922
      88.976547       1.853448
      89.025436       2.057531
      89.074324       1.812745
      89.123212       1.997053
      89.172100       1.815328
      89.220989       1.819532
      89.269877       1.913680
      89.318765       1.823137
      89.367653       1.926443
      89.416541       1.961944
      89.465430       1.913769
      89.514318       1.917005
      89.563206       1.797924
      89.612094       1.786915
      89.660982       1.900237
      89.709871       1.904916
      89.758759       1.882690
      89.807647       1.967569
      89.856535       1.825823
      89.905424       1.754571
      89.954312       1.890431
      90.003200       1.823847
      90.052088       1.840411
      90.100976       1.821946
      90.149865       1.955151
      90.198753       1.836728
      90.247641       1.956235
      90.296529       2.020799
      90.345417       1.904210
      90.394306       1.908119
      90.443194       1.724358
      90.492082       1.773864
      90.540970       1.882992
      90.589859       1.982094
      90.638747       1.999940
      90.687635       1.880218
      90.736523       2.089456
      90.785411       2.041964
      90.834300       1.910913
      90.883188       1.992621
      90.932076       2.036449
      90.980964       2.016231
      91.029852       2.073921
      91.078741       2.087801
      91.127629       2.174203
      91.176517       2.111300
      91.225405       2.102247
      91.274293       2.110036
      91.323182       1.968488
      91.372070       2.067749
      91.420958       2.179131
      91.469846       2.165777
      91.518735       2.020390
      91.567623       2.021715
      91.616511       1.913516
      91.665399       1.919707
      91.714287       1.944599
      91.763176       2.044661
      91.812064       2.092464
      91.860952       1.948079
      91.909840       2.013679
      91.958728       2.045049
      92.007617       1.888963
      92.056505       1.879004
      92.105393       1.991930
      92.154281       1.943439
      92.203170       1.907386
      92.252058       2.020723
      92.300946       1.954137
      92.349834       1.977800
      92.398722       2.158249
      92.447611       1.807671
      92.496499       1.941223
      92.545387       2.004709
      92.594275       1.895135
      92.643163       1.988556
      92.692052       2.006349
      92.740940       2.010297
      92.789828       2.048002
      92.838716       2.103055
      92.887605       2.074187
      92.936493       1.978640
      92.985381       2.029798
      93.034269       1.988746
      93.083157       2.068268
      93.132046       2.106151
      93.180934       2.015013
      93.229822       2.008929
      93.278710       2.011062
      93.327598       1.989683
      93.376487       2.020174
      93.425375       2.039696
      93.474263       1.977811
      93.523151       2.078239
      93.572039       1.912081
      93.620928       1.976903
      93.669816       2.107581
      93.718704       2.233758
      93.767592       1.955429
      93.816481       2.095962
      93.865369       1.914545
      93.914257       2.089813
      93.963145       2.005005
      94.012033       1.970189
      94.060922       1.970313
      94.109810       1.912446
      94.158698       1.988855
      94.207586       1.843527
      94.256474       1.767759
      94.305363       1.892038
      94.354251       1.766716
      94.403139       1.680950
      94.452027       1.724980
      94.500916       1.768811
      94.549804       1.889799
      94.598692       1.645313
      94.647580       1.736737
      94.696468       2.038314
      94.745357       1.834508
      94.794245       1.891864
      94.843133       1.714481
      94.892021       1.770026
      94.940909       1.725384
      94.989798       1.687851
      95.038686       1.930341
      95.087574       1.704640
      95.136462       1.936612
      95.185351       1.883583
      95.234239       2.001185
      95.283127       1.973164
      95.332015       2.093544
      95.380903       1.927015
      95.429792       2.074849
      95.478680       2.061024
      95.527568       2.060562
      95.576456       1.831077
      95.625344       1.863480
      95.674233       2.062251
      95.723121       1.995030
      95.772009       2.045178
      95.820897       2.049658
      95.869785       2.208563
      95.918674       1.887497
      95.967562       1.716708
      96.016450       1.940333
      96.065338       2.068615
      96.114227       1.946814
      96.163115       1.931515
      96.212003       1.998901
      96.260891       1.984453
      96.309779       2.087400
      96.358668       1.740175
      96.407556       1.913953
      96.456444       1.896132
      96.505332       1.925566
      96.554220       1.905896
      96.603109       1.805626
      96.651997       1.865988
      96.700885       2.003293
      96.749773       2.058373
      96.798662       2.116771
      96.847550       1.973579
      96.896438       2.076681
      96.945326       2.058919
      96.994214       2.035501
      97.043103       2.022443
      97.091991       1.952091
      97.140879       1.862713
      97.189767       1.873128
      97.238655       1.869335
      97.287544       1.840021
      97.336432       1.892342
      97.385320       1.904038
      97.434208       2.076870
      97.483097       2.042437
      97.531985       1.782071
      97.580873       1.683319
      97.629761       1.924320
      97.678649       1.919802
      97.727538       1.827719
      97.776426       2.004775
      97.825314       1.861489
      97.874202       1.896631
      97.923090       1.827723
      97.971979       2.055406
      98.020867       1.962971
      98.069755       1.882780
      98.118643       1.906807
      98.167532       1.985762
      98.216420       1.934202
      98.265308       1.919040
      98.314196       1.868953
      98.363084       2.008145
      98.411973       1.931148
      98.460861       1.928471
      98.509749       1.986146
      98.558637       2.112203
      98.607525       1.943445
      98.656414       1.872363
      98.705302       1.956519
      98.754190       1.888467
      98.803078       1.765860
      98.851966       2.004847
      98.900855       2.048549
      98.949743       1.871601
      98.998631       1.940889
      99.047519       1.813128
      99.096408       1.920520
      99.145296       1.784941
      99.194184       1.709857
      99.243072       1.861221
      99.291960       1.693257
      99.340849       1.780221
      99.389737       1.776958
      99.438625       1.838760
      99.487513       1.887141
      99.536401       1.960885
      99.585290       1.834492
      99.634178       1.736617
      99.683066       1.880488
      99.731954       1.858665
      99.780843       1.877310
      99.829731       1.856823
      99.878619       1.639523
      99.927507       1.775279
      99.976395       1.985544
     100.025284       1.899145
     100.074172       1.971269
     100.123060       1.840212
     100.171948       1.918758
     100.220836       1.821643
     100.269725       1.890137
     100.318613       1.850197
     100.367501       1.909590
     100.416389       1.725464
     100.465278       1.609705
     100.514166       1.749207
     100.563054       1.865595
     100.611942       1.886685
     100.660830       1.870893
     100.709719       1.877403
     100.758607       1.965057
     100.807495       1.733047
     100.856383       1.759888
     100.905271       1.802637
     100.954160       1.819659
     101.003048       1.781569
     101.051936       1.750661
     101.100824       1.872903
     101.149712       1.806526
     101.198601       1.800913
     101.247489       1.750445
     101.296377       1.719370
     101.345265       1.714653
     101.394154       1.880380
     101.443042       1.781995
     101.491930       1.757848
     101.540818       1.846246
     101.589706       1.822182
     101.638595       1.832041
     101.687483       1.753066
     101.736371       1.759378
     101.785259       1.828233
     101.834147       1.738775
     101.883036       1.880741
     101.931924       1.761849
     101.980812       1.820763
     102.029700       1.715077
     102.078589       1.941119
     102.127477       1.776014
     102.176365       1.766166
     102.225253       1.850361
     102.274141       1.827312
     102.323030       1.808549
     102.371918       1.858540
     102.420806       1.854123
     102.469694       1.776552
     102.518582       1.752240
     102.567471       1.933270
     102.616359       1.931478
     102.665247       1.831437
     102.714135       1.697245
     102.763024       1.782584
     102.811912       1.704514
     102.860800       1.813372
     102.909688       1.835528
     102.958576       1.746836
     103.007465       1.771322
     103.056353       1.797043
     103.105241       1.853927
     103.154129       1.846280
     103.203017       1.789607
     103.251906       1.733794
     103.300794       1.906751
     103.349682       1.720157
     103.398570       1.725223
     103.447458       1.816506
     103.496347       1.823551
     103.545235       1.890268
     103.594123       1.882462
     103.643011       1.881316
     103.691900       1.731137
     103.740788       1.851166
     103.789676       1.837789
     103.838564       1.932787
     103.887452       1.895641
     103.936341       2.073884
     103.985229       1.847682
     104.034117       1.737974
     104.083005       1.912142
     104.131893       1.852910
     104.180782       1.812531
     104.229670       1.703677
     104.278558       1.808039
     104.327446       1.795729
     104.376335       1.788747
     104.425223       1.854939
     104.474111       1.839392
     104.522999       1.652381
     104.571887       1.849869
     104.620776       1.901207
     104.669664       1.818904
     104.718552       1.718322
     104.767440       1.877032
     104.816328       1.846217
     104.865217       1.760698
     104.914105       1.705409
     104.962993       1.762378
     105.011881       1.837353
     105.060770       1.712841
     105.109658       1.757929
     105.158546       1.801660
     105.207434       1.801011
     105.256322       1.714048
     105.305211       1.757972
     105.354099       1.790980
     105.402987       1.772479
     105.451875       1.755539
     105.500763       1.737257
     105.549652       1.745077
     105.598540       1.689422
     105.647428       1.791426
     105.696316       1.855468
     105.745205       1.799708
     105.794093       1.866557
     105.842981       1.837005
     105.891869       1.830456
     105.940757       1.752811
     105.989646       1.831798
     106.038534       1.815981
     106.087422       1.874710
     106.136310       1.791838
     106.185198       1.734736
     106.234087       1.933508
     106.282975       1.805450
     106.331863       1.925912
     106.380751       1.793100
     106.429639       1.859958
     106.478528       1.829841
     106.527416       1.829588
     106.576304       1.993409
     106.625192       1.837683
     106.674081       1.710888
     106.722969       1.829917
     106.771857       1.884845
     106.820745       1.851667
     106.869633       1.797294
     106.918522       1.955108
     106.967410       1.796687
     107.016298       1.882765
     107.065186       1.827360
     107.114074       1.915005
     107.162963       1.812343
     107.211851       1.796942
     107.260739       1.794848
     107.309627       1.664016
     107.358516       1.840524
     107.407404       1.682726
     107.456292       1.721834
     107.505180       1.801389
     107.554068       1.828750
     107.602957       1.854003
     107.651845       1.707983
     107.700733       1.867677
     107.749621       1.734326
     107.798509       1.866199
     107.847398       1.729995
     107.896286       1.700368
     107.945174       1.708401
     107.994062       1.845559
     108.042951       1.827855
     108.091839       1.817446
     108.140727       1.813591
     108.189615       1.816339
     108.238503       1.891854
     108.287392       1.931372
     108.336280       1.784901
     108.385168       1.864179
     108.434056       1.957988
     108.482944       1.775860
     108.531833       1.935940
     108.580721       1.862061
     108.629609       1.834924
     108.678497       1.776383
     108.727385       1.820168
     108.776274       1.774457
     108.825162       1.730936
     108.874050       1.795773
     108.922938       1.947076
     108.971827       1.863547
     109.020715       1.778255
     109.069603       1.767419
     109.118491       1.822717
     109.167379       1.795128
     109.216268       1.689462
     109.265156       1.662247
     109.314044       1.641164
     109.362932       1.715702
     109.411820       1.776971
     109.460709       1.730588
     109.509597       1.816516
     109.558485       1.671159
     109.607373       1.651451
     109.656262       1.819184
     109.705150       1.823880
     109.754038       1.853843
     109.802926       1.718041
     109.851814       1.819343
     109.900703       1.730734
     109.949591       1.796019
     109.998479       1.804241
     110.047367       1.763940
     110.096255       1.811114
     110.145144       1.676568
     110.194032       1.922751
     110.242920       1.722343
     110.291808       1.850365
     110.340697       1.831915
     110.389585       1.777393
     110.438473       1.894947
     110.487361       1.903934
     110.536249       1.874867
     110.585138       1.780073
     110.634026       1.795904
     110.682914       1.811412
     110.731802       1.820242
     110.780690       1.895394
     110.829579       1.765540
     110.878467       1.840026
     110.927355       1.847293
     110.976243       1.799308
     111.025131       1.886677
     111.074020       1.930316
     111.122908       1.786468
     111.171796       1.911368
     111.220684       1.929398
     111.269573       1.900922
     111.318461       1.860332
     111.367349       1.866960
     111.416237       1.790349
     111.465125       1.935650
     111.514014       1.803205
     111.562902       1.752168
     111.611790       1.840677
     111.660678       1.957636
     111.709566       1.936301
     111.758455       1.870594
     111.807343       1.929739
     111.856231       1.987863
     111.905119       1.946478
     111.954008       1.950790
     112.002896       1.984153
     112.051784       1.939982
     112.100672       1.955316
     112.149560       1.986312
     112.198449       2.079346
     112.247337       1.851368
     112.296225       1.880558
     112.345113       1.872949
     112.394001       1.806772
     112.442890       1.819595
     112.491778       1.804592
     112.540666       1.993686
     112.589554       2.001515
     112.638443       1.983540
     112.687331       1.841510
     112.736219       1.923451
     112.785107       1.895207
     112.833995       1.883642
     112.882884       1.912204
     112.931772       1.926455
     112.980660       1.937399
     113.029548       1.817615
     113.078436       1.946161
     113.127325       1.905633
     113.176213       1.914461
     113.225101       1.928947
     113.273989       1.861725
     113.322878       1.926928
     113.371766       1.947520
     113.420654       1.850425
     113.469542       1.750853
     113.518430       2.055625
     113.567319       1.887774
     113.616207       1.800686
     113.665095       1.832447
     113.713983       1.831656
     113.762871       1.823561
     113.811760       1.857135
     113.860648       2.000684
     113.909536       2.218502
     113.958424       1.890492
     114.007312       2.007937
     114.056201       1.895614
     114.105089       1.776576
     114.153977       1.826592
     114.202865       1.849568
     114.251754       1.925345
     114.300642       1.827710
     114.349530       1.823385
     114.398418       1.776235
     114.447306       1.893290
     114.496195       1.977954
     114.545083       1.904988
     114.593971       1.720927
     114.642859       1.774277
     114.691747       1.721502
     114.740636       1.797398
     114.789524       1.882450
     114.838412       1.803108
     114.887300       1.729073
     114.936189       1.821284
     114.985077       1.888144
     115.033965       1.895527
     115.082853       1.910108
     115.131741       1.895386
     115.180630       2.182609
     115.229518       2.003677
     115.278406       1.835904
     115.327294       1.798461
     115.376182       1.887119
     115.425071       1.798121
     115.473959       1.792367
     115.522847       1.723566
     115.571735       1.921503
     115.620624       2.016831
     115.669512       1.916266
     115.718400       2.029903
     115.767288       1.965785
     115.816176       2.073624
     115.865065       1.895729
     115.913953       1.844504
     115.962841       1.877384
     116.011729       1.914152
     116.060617       1.952061
     116.109506       1.977829
     116.158394       1.752740
     116.207282       2.094523
     116.256170       1.844046
     116.305058       1.848505
     116.353947       1.906297
     116.402835       1.850334
     116.451723       1.930420
     116.500611       1.888083
     116.549500       1.783689
     116.598388       1.900269
     116.647276       1.987347
     116.696164       1.800310
     116.745052       1.895888
     116.793941       1.945155
     116.842829       1.884191
     116.891717       1.774065
     116.940605       1.748060
     116.989493       1.836582
     117.038382       1.930763
     117.087270       1.882094
     117.136158       1.934435
     117.185046       2.004467
     117.233935       1.867575
     117.282823       1.876844
     117.331711       1.851715
     117.380599       1.849881
     117.429487       1.931027
     117.478376       1.788104
     117.527264       1.816151
     117.576152       1.918557
     117.625040       1.827745
     117.673928       1.869831
     117.722817       1.848328
     117.771705       1.870912
     117.820593       2.077140
     117.869481       1.856856
     117.918370       1.948141
     117.967258       1.752209
     118.016146       1.818885
     118.065034       1.829655
     118.113922       1.852040
     118.162811       1.897829
     118.211699       1.730675
     118.260587       1.753288
     118.309475       1.837837
     118.358363       1.774059
     118.407252       1.723765
     118.456140       1.841341
     118.505028       1.897177
     118.553916       1.936699
     118.602804       1.851947
     118.651693       1.865790
     118.700581       1.842503
     118.749469       1.839828
     118.798357       1.709315
     118.847246       1.767866
     118.896134       1.978344
     118.945022       1.908917
     118.993910       1.922160
     119.042798       1.826317
     119.091687       1.909337
     119.140575       1.963167
     119.189463       1.908357
     119.238351       1.801381
     119.287239       1.708307
     119.336128       1.915263
     119.385016       1.842219
     119.433904       1.700165
     119.482792       1.759193
     119.531681       1.769119
     119.580569       1.659041
     119.629457       1.639345
     119.678345       1.717582
     119.727233       1.768223
     119.776122       1.739467
     119.825010       1.668736
     119.873898       1.703703
     119.922786       1.638790
     119.971674       1.631536
     120.020563       1.631661
     120.069451       1.613310
     120.118339       1.642202
     120.167227       1.710338
     120.216116       1.698074
     120.265004       1.686495
     120.313892       1.603643
     120.362780       1.637500
     120.411668       1.602972
     120.460557       1.754403
     120.509445       1.692164
     120.558333       1.587301
     120.607221       1.705814
     120.656109       1.742046
     120.704998       1.755516
     120.753886       1.627683
     120.802774       1.722648
     120.851662       1.718276
     120.900551       1.684253
     120.949439       1.712204
     120.998327       1.802046
     121.047215       1.810768
     121.096103       1.764321
     121.144992       1.751366
     121.193880       1.753372
     121.242768       1.772814
     121.291656       1.908968
     121.340544       1.775408
     121.389433       1.723168
     121.438321       1.786198
     121.487209       1.733469
     121.536097       1.793771
     121.584985       1.832236
     121.633874       1.769562
     121.682762       1.791791
     121.731650       1.829556
     121.780538       1.806276
     121.829427       1.804741
     121.878315       1.790782
     121.927203       1.659926
     121.976091       1.913820
     122.024979       1.883967
     122.073868       1.821968
     122.122756       1.798945
     122.171644       1.735940
     122.220532       1.691335
     122.269420       1.647856
     122.318309       1.756587
     122.367197       1.731691
     122.416085       1.776477
     122.464973       1.780427
     122.513862       1.816350
     122.562750       1.790237
     122.611638       1.807051
     122.660526       1.881564
     122.709414       1.792098
     122.758303       1.854861
     122.807191       1.799614
     122.856079       1.785742
     122.904967       1.927543
     122.953855       1.899906
     123.002744       1.816455
     123.051632       1.851315
     123.100520       1.908052
     123.149408       1.801379
     123.198297       1.925262
     123.247185       1.835349
     123.296073       1.898867
     123.344961       1.944626
     123.393849       1.876618
     123.442738       1.778235
     123.491626       1.768512
     123.540514       1.763138
     123.589402       1.896676
     123.638290       1.826586
     123.687179       1.855959
     123.736067       1.857925
     123.784955       1.933302
     123.833843       1.931481
     123.882731       1.884087
     123.931620       1.878285
     123.980508       1.845844
     124.029396       1.781715
     124.078284       1.800753
     124.127173       1.784606
     124.176061       1.769694
     124.224949       1.734717
     124.273837       1.771374
     124.322725       1.736197
     124.371614       1.699055
     124.420502       1.726330
     124.469390       1.657682
     124.518278       1.724945
     124.567166       1.783802
     124.616055       1.612354
     124.664943       1.878159
     124.713831       1.783970
     124.762719       1.943156
     124.811608       1.863787
     124.860496       1.903449
     124.909384       1.870169
     124.958272       1.903655
     125.007160       1.869980
     125.056049       1.825153
     125.104937       1.787490
     125.153825       1.659891
     125.202713       1.710223
     125.251601       1.841222
     125.300490       1.746987
     125.349378       1.733701
     125.398266       1.816467
     125.447154       1.843631
     125.496043       1.765759
     125.544931       1.836432
     125.593819       1.773357
     125.642707       1.751952
     125.691595       1.732425
     125.740484       1.722616
     125.789372       1.727769
     125.838260       1.879292
     125.887148       1.807424
     125.936036       1.774255
     125.984925       1.786713
     126.033813       1.819331
     126.082701       1.816411
     126.131589       1.850020
     126.180477       1.750977
     126.229366       1.753624
     126.278254       1.809805
     126.327142       1.796077
     126.376030       1.790263
     126.424919       1.863557
     126.473807       1.756368
     126.522695       1.753193
     126.571583       1.747184
     126.620471       1.848658
     126.669360       1.828773
     126.718248       1.815736
     126.767136       1.816533
     126.816024       1.799684
     126.864912       1.790151
     126.913801       1.772846
     126.962689       1.875651
     127.011577       1.894598
     127.060465       1.937222
     127.109354       1.850909
     127.158242       1.820595
     127.207130       1.872433
     127.256018       1.799223
     127.304906       1.727060
     127.353795       1.870761
     127.402683       1.724723
     127.451571       1.729249
     127.500459       1.763722
     127.549347       1.761610
     127.598236       1.729029
     127.647124       1.897031
     127.696012       1.664577
     127.744900       1.779305
     127.793789       1.756185
     127.842677       1.797110
     127.891565       1.641271
     127.940453       1.791913
     127.989341       1.853149
     128.038230       1.758238
     128.087118       1.803651
     128.136006       1.743422
     128.184894       1.708442
     128.233782       1.786363
     128.282671       1.751831
     128.331559       1.754543
     128.380447       1.856522
     128.429335       1.797565
     128.478224       1.750065
     128.527112       1.778174
     128.576000       1.772811
     128.624888       1.743044
     128.673776       1.836825
     128.722665       1.793461
     128.771553       1.833115
     128.820441       1.716539
     128.869329       1.676182
     128.918217       1.752280
     128.967106       1.621562
     129.015994       1.642118
     129.064882       1.690484
     129.113770       1.757244
     129.162658       1.630298
     129.211547       1.678990
     129.260435       1.711362
     129.309323       1.735827
     129.358211       1.787359
     129.407100       1.819026
     129.455988       1.848562
     129.504876       1.790437
     129.553764       1.792404
     129.602652       1.757829
     129.651541       1.628462
     129.700429       1.670121
     129.749317       1.796668
     129.798205       1.877934
     129.847093       1.773264
     129.895982       1.731362
     129.944870       1.771017
     129.993758       1.745990
     130.042646       1.778035
     130.091535       1.808367
     130.140423       1.752945
     130.189311       1.724339
     130.238199       1.777828
     130.287087       1.684163
     130.335976       1.800254
     130.384864       1.770843
     130.433752       1.739984
     130.482640       1.743875
     130.531528       1.714892
     130.580417       1.740625
     130.629305       1.835933
     130.678193       1.943757
     130.727081       1.790035
     130.775970       1.725906
     130.824858       1.792939
     130.873746       1.838059
     130.922634       1.799902
     130.971522       1.680744
     131.020411       1.823146
     131.069299       1.745231
     131.118187       1.814140
     131.167075       1.663989
     131.215963       1.715025
     131.264852       1.743672
     131.313740       1.696800
     131.362628       1.801242
     131.411516       1.759509
     131.460404       1.845570
     131.509293       1.653618
     131.558181       1.878010
     131.607069       1.724729
     131.655957       1.717106
     131.704846       1.679933
     131.753734       1.687424
     131.802622       1.801609
     131.851510       1.797706
     131.900398       1.754208
     131.949287       1.863396
     131.998175       1.800470
     132.047063       1.770385
     132.095951       1.717125
     132.144839       1.789154
     132.193728       1.732591
     132.242616       1.767213
     132.291504       1.783169
     132.340392       1.753496
     132.389281       1.740194
     132.438169       1.677984
     132.487057       1.723428
     132.535945       1.742308
     132.584833       1.738867
     132.633722       1.712914
     132.682610       1.623313
     132.731498       1.646961
     132.780386       1.682257
     132.829274       1.802605
     132.878163       1.791017
     132.927051       1.725831
     132.975939       1.823776
     133.024827       1.752726
     133.073716       1.768843
     133.122604       1.720021
     133.171492       1.867936
     133.220380       1.770503
     133.269268       1.731149
     133.318157       1.822110
     133.367045       1.760797
     133.415933       1.789191
     133.464821       1.717443
     133.513709       1.760268
     133.562598       1.782138
     133.611486       1.698452
     133.660374       1.623945
     133.709262       1.703230
     133.758150       1.785357
     133.807039       1.810849
     133.855927       1.713295
     133.904815       1.740182
     133.953703       1.804504
     134.002592       1.727524
     134.051480       1.776130
     134.100368       1.680294
     134.149256       1.646871
     134.198144       1.675852
     134.247033       1.772148
     134.295921       1.810934
     134.344809       1.749064
     134.393697       1.809736
     134.442585       1.769383
     134.491474       1.833877
     134.540362       1.850971
     134.589250       1.719478
     134.638138       1.767772
     134.687027       1.796885
     134.735915       1.745026
     134.784803       1.804391
     134.833691       1.692675
     134.882579       1.840710
     134.931468       1.763307
     134.980356       1.843478
     135.029244       1.758831
     135.078132       1.752991
     135.127020       1.746095
     135.175909       1.837046
     135.224797       1.823443
     135.273685       1.725050
     135.322573       1.792304
     135.371462       1.729707
     135.420350       1.767324
     135.469238       1.811564
     135.518126       1.748741
     135.567014       1.761142
     135.615903       1.833821
     135.664791       1.931578
     135.713679       1.950067
     135.762567       1.928597
     135.811455       1.860363
     135.860344       1.907002
     135.909232       1.861549
     135.958120       1.931873
     136.007008       1.790146
     136.055897       1.832162
     136.104785       1.990442
     136.153673       2.025403
     136.202561       1.844346
     136.251449       1.800003
     136.300338       1.982493
     136.349226       1.886741
     136.398114       2.062684
     136.447002       1.924103
     136.495890       1.880644
     136.544779       1.943507
     136.593667       1.835127
     136.642555       1.935185
     136.691443       1.860673
     136.740331       1.916246
     136.789220       1.993427
     136.838108       1.998565
     136.886996       1.982496
     136.935884       1.916034
     136.984773       1.960218
     137.033661       1.951752
     137.082549       1.991329
     137.131437       1.918569
     137.180325       1.886726
     137.229214       1.850006
     137.278102       1.790968
     137.326990       1.700387
     137.375878       1.757829
     137.424766       1.927265
     137.473655       1.913155
     137.522543       1.959749
     137.571431       2.042211
     137.620319       1.863431
     137.669208       1.861838
     137.718096       1.855386
     137.766984       1.735429
     137.815872       1.823989
     137.864760       1.881768
     137.913649       1.859496
     137.962537       1.789580
     138.011425       1.948014
     138.060313       1.742649
     138.109201       1.834004
     138.158090       1.985119
     138.206978       1.900524
     138.255866       1.887664
     138.304754       1.817095
     138.353643       1.691687
     138.402531       1.757958
     138.451419       1.773076
     138.500307       1.731312
     138.549195       1.767680
     138.598084       1.702682
     138.646972       1.654632
     138.695860       1.833110
     138.744748       1.876245
     138.793636       1.875592
     138.842525       1.749035
     138.891413       1.965735
     138.940301       1.963250
     138.989189       1.817926
     139.038077       1.976885
     139.086966       1.905678
     139.135854       1.880113
     139.184742       1.797876
     139.233630       1.825281
     139.282519       1.857407
     139.331407       1.885638
     139.380295       1.848986
     139.429183       1.645733
     139.478071       1.775147
     139.526960       1.835282
     139.575848       1.730409
     139.624736       1.842739
     139.673624       1.878084
     139.722512       1.684469
     139.771401       1.751891
     139.820289       1.858760
     139.869177       1.830564
     139.918065       1.807358
     139.966954       1.834611
     140.015842       1.760844
     140.064730       1.793890
     140.113618       1.916933
     140.162506       1.716132
     140.211395       1.910594
     140.260283       1.871169
     140.309171       1.950743
     140.358059       1.683348
     140.406947       1.719609
     140.455836       1.902275
     140.504724       1.745863
     140.553612       1.734773
     140.602500       1.887152
     140.651389       1.747312
     140.700277       1.748400
     140.749165       1.769160
     140.798053       1.695959
     140.846941       1.787639
     140.895830       1.755003
     140.944718       1.741360
     140.993606       1.840472
     141.042494       1.945864
     141.091382       1.865638
     141.140271       1.671438
     141.189159       1.620804
     141.238047       1.666960
     141.286935       1.783889
     141.335823       1.740925
     141.384712       1.863212
     141.433600       1.858629
     141.482488       1.742527
     141.531376       1.746453
     141.580265       1.850164
     141.629153       1.728335
     141.678041       1.767450
     141.726929       1.820840
     141.775817       1.815999
     141.824706       1.842080
     141.873594       1.852463
     141.922482       1.876844
     141.971370       1.817101
     142.020258       1.741459
     142.069147       1.785899
     142.118035       1.744253
     142.166923       1.741069
     142.215811       1.769551
     142.264700       1.692929
     142.313588       1.706313
     142.362476       1.742467
     142.411364       1.758850
     142.460252       1.857313
     142.509141       1.881707
     142.558029       1.852816
     142.606917       1.837738
     142.655805       1.812676
     142.704693       1.796492
     142.753582       1.709820
     142.802470       1.779840
     142.851358       1.754787
     142.900246       1.762564
     142.949135       1.785725
     142.998023       1.771510
     143.046911       1.773010
     143.095799       1.758517
     143.144687       1.759033
     143.193576       1.788306
     143.242464       1.718925
     143.291352       1.826851
     143.340240       1.736161
     143.389128       1.808574
     143.438017       1.753917
     143.486905       1.549262
     143.535793       1.588592
     143.584681       1.633333
     143.633570       1.673872
     143.682458       1.588406
     143.731346       1.766757
     143.780234       1.615012
     143.829122       1.550551
     143.878011       1.580262
     143.926899       1.779741
     143.975787       1.670903
     144.024675       1.613281
     144.073563       1.741716
     144.122452       1.690925
     144.171340       1.807605
     144.220228       1.708439
     144.269116       1.741398
     144.318004       1.917181
     144.366893       1.798502
     144.415781       1.786345
     144.464669       1.752747
     144.513557       1.720700
     144.562446       1.711850
     144.611334       1.771670
     144.660222       1.852479
     144.709110       1.662737
     144.757998       1.761790
     144.806887       1.850421
     144.855775       1.765661
     144.904663       1.772635
     144.953551       1.844249
     145.002439       1.864232
     145.051328       1.851675
     145.100216       1.913075
     145.149104       1.935006
     145.197992       1.914381
     145.246881       1.795618
     145.295769       1.860184
     145.344657       1.913446
     145.393545       1.735342
     145.442433       1.777736
     145.491322       1.777689
     145.540210       1.733873
     145.589098       1.727552
     145.637986       1.695305
     145.686874       1.745347
     145.735763       1.755589
     145.784651       1.783730
     145.833539       1.876535
     145.882427       1.822703
     145.931316       1.774307
     145.980204       1.792815
     146.029092       1.880807
     146.077980       1.720958
     146.126868       1.824771
     146.175757       1.735256
     146.224645       1.888081
     146.273533       1.794667
     146.322421       1.754150
     146.371309       1.782880
     146.420198       1.763865
     146.469086       1.651158
     146.517974       1.701106
     146.566862       1.774394
     146.615750       1.774515
     146.664639       1.751979
     146.713527       1.713693
     146.762415       1.729262
     146.811303       1.709537
     146.860192       1.770402
     146.909080       1.773657
     146.957968       1.836803
     147.006856       1.883558
     147.055744       1.741792
     147.104633       1.678194
     147.153521       1.855303
     147.202409       1.746780
     147.251297       1.763579
     147.300185       1.838241
     147.349074       1.837408
     147.397962       1.782788
     147.446850       1.805194
     147.495738       1.820532
     147.544627       1.870030
     147.593515       1.816639
     147.642403       1.718701
     147.691291       1.765090
     147.740179       1.804700
     147.789068       1.907097
     147.837956       1.699535
     147.886844       1.778293
     147.935732       1.632009
     147.984620       1.674559
     148.033509       1.643397
     148.082397       1.828662
     148.131285       1.651249
     148.180173       1.679484
     148.229062       1.789158
     148.277950       1.791472
     148.326838       1.797416
     148.375726       1.771281
     148.424614       1.757009
     148.473503       1.709504
     148.522391       1.848359
     148.571279       1.866540
     148.620167       1.842097
     148.669055       1.740676
     148.717944       1.855551
     148.766832       1.734245
     148.815720       1.780746
     148.864608       1.708177
     148.913496       1.972606
     148.962385       1.990913
     149.011273       1.979230
     149.060161       2.037383
     149.109049       2.038330
     149.157938       1.914981
     149.206826       1.794577
     149.255714       1.778905
     149.304602       1.860324
     149.353490       2.009792
     149.402379       1.866678
     149.451267       1.962027
     149.500155       1.927334
     149.549043       1.785880
     149.597931       1.935792
     149.646820       1.892267
     149.695708       1.797349
     149.744596       1.788377
     149.793484       1.948673
     149.842373       1.919168
     149.891261       1.976035
     149.940149       1.894926
     149.989037       1.947462
     150.037925       2.032110
     150.086814       1.817431
     150.135702       1.803812
     150.184590       1.850699
     150.233478       1.826899
     150.282366       1.824280
     150.331255       1.943872
     150.380143       1.836395
     150.429031       1.825104
     150.477919       1.967250
     150.526808       1.812715
     150.575696       1.835770
     150.624584       1.793088
     150.673472       1.867727
     150.722360       1.868925
     150.771249       1.766100
     150.820137       1.753771
     150.869025       1.870530
     150.917913       1.821565
     150.966801       1.979973
     151.015690       2.060871
     151.064578       1.970670
     151.113466       1.817142
     151.162354       1.811575
     151.211242       1.825859
     151.260131       1.980796
     151.309019       1.912360
     151.357907       1.831105
     151.406795       1.896029
     151.455684       1.835778
     151.504572       1.964947
     151.553460       1.825327
     151.602348       1.845182
     151.651236       1.753672
     151.700125       1.820571
     151.749013       2.029732
     151.797901       2.089724
     151.846789       1.940940
     151.895677       1.894609
     151.944566       1.893001
     151.993454       1.806245
     152.042342       1.973842
     152.091230       1.841354
     152.140119       1.750675
     152.189007       1.910184
     152.237895       1.824760
     152.286783       1.941401
     152.335671       1.821374
     152.384560       1.832100
     152.433448       1.972795
     152.482336       1.885972
     152.531224       1.964838
     152.580112       1.908602
     152.629001       1.787417
     152.677889       2.000351
     152.726777       1.976863
     152.775665       1.900866
     152.824554       1.816969
     152.873442       1.803627
     152.922330       1.851763
     152.971218       1.883325
     153.020106       1.846679
     153.068995       1.927250
     153.117883       1.987331
     153.166771       1.824084
     153.215659       1.854360
     153.264547       1.924358
     153.313436       1.915584
     153.362324       1.834252
     153.411212       1.773488
     153.460100       1.907020
     153.508989       1.830207
     153.557877       1.950110
     153.606765       1.832595
     153.655653       1.852987
     153.704541       1.822553
     153.753430       1.966207
     153.802318       1.765167
     153.851206       1.811498
     153.900094       1.788862
     153.948982       1.822602
     153.997871       1.847799
     154.046759       1.895544
     154.095647       1.872311
     154.144535       1.888068
     154.193423       1.840150
     154.242312       1.901126
     154.291200       1.827423
     154.340088       1.878376
     154.388976       1.981646
     154.437865       1.807683
     154.486753       1.833810
     154.535641       1.974377
     154.584529       1.982240
     154.633417       2.053781
     154.682306       1.846995
     154.731194       1.853410
     154.780082       1.936544
     154.828970       1.843072
     154.877858       1.751005
     154.926747       1.718208
     154.975635       1.705757
     155.024523       1.741942
     155.073411       1.686532
     155.122300       1.614950
     155.171188       1.642481
     155.220076       1.776198
     155.268964       1.788185
     155.317852       1.801037
     155.366741       1.678478
     155.415629       1.785965
     155.464517       1.713140
     155.513405       1.717371
     155.562293       1.757943
     155.611182       1.682008
     155.660070       1.723197
     155.708958       1.723853
     155.757846       1.676146
     155.806735       1.749552
     155.855623       1.693020
     155.904511       1.803413
     155.953399       1.708034
     156.002287       1.739158
     156.051176       1.601823
     156.100064       1.960232
     156.148952       1.767024
     156.197840       1.675586
     156.246728       1.606531
     156.295617       1.720850
     156.344505       1.722233
     156.393393       1.694460
     156.442281       1.843537
     156.491169       1.806954
     156.540058       1.739990
     156.588946       1.797214
     156.637834       1.761999
     156.686722       1.703406
     156.735611       1.764344
     156.784499       1.743586
     156.833387       1.770624
     156.882275       1.845518
     156.931163       1.698018
     156.980052       1.747154
     157.028940       1.826170
     157.077828       1.824724
     157.126716       1.744491
     157.175604       1.653213
     157.224493       1.743250
     157.273381       1.674278
     157.322269       1.751545
     157.371157       1.840003
     157.420046       1.654187
     157.468934       1.700931
     157.517822       1.848333
     157.566710       1.768524
     157.615598       1.890234
     157.664487       1.851509
     157.713375       1.744201
     157.762263       1.860466
     157.811151       1.789694
     157.860039       1.832312
     157.908928       1.743372
     157.957816       1.646544
     158.006704       1.721194
     158.055592       1.832876
     158.104481       1.816428
     158.153369       1.873090
     158.202257       1.868153
     158.251145       1.705869
     158.300033       1.862311
     158.348922       1.778621
     158.397810       1.969186
     158.446698       1.692915
     158.495586       1.837272
     158.544474       1.717865
     158.593363       1.743289
     158.642251       1.620937
     158.691139       1.835818
     158.740027       1.777732
     158.788915       1.761557
     158.837804       1.793979
     158.886692       1.768388
     158.935580       1.802972
     158.984468       1.854324
     159.033357       1.807262
     159.082245       1.822249
     159.131133       1.805747
     159.180021       1.818151
     159.228909       1.809920
     159.277798       1.781470
     159.326686       1.846035
     159.375574       1.954195
     159.424462       1.938656
     159.473350       1.765825
     159.522239       1.762001
     159.571127       1.877236
     159.620015       1.814447
     159.668903       1.762095
     159.717792       1.717537
     159.766680       1.895342
     159.815568       1.680732
     159.864456       1.777470
     159.913344       1.753267
     159.962233       1.771881
     160.011121       1.824346
     160.060009       1.759004
     160.108897       1.744538
     160.157785       1.749301
     160.206674       1.856093
     160.255562       1.764270
     160.304450       1.849310
     160.353338       1.878022
     160.402227       1.797080
     160.451115       1.783451
     160.500003       1.785814
     160.548891       1.778098
     160.597779       1.716574
     160.646668       1.795653
     160.695556       1.797803
     160.744444       1.730699
     160.793332       1.918959
     160.842220       1.732112
     160.891109       1.744324
     160.939997       1.782859
     160.988885       1.843374
     161.037773       1.748830
     161.086662       1.808436
     161.135550       1.792523
     161.184438       1.960324
     161.233326       1.732192
     161.282214       1.771625
     161.331103       1.820242
     161.379991       1.807681
     161.428879       1.822624
     161.477767       1.869752
     161.526655       1.812570
     161.575544       1.770142
     161.624432       1.730410
     161.673320       1.760253
     161.722208       1.727807
     161.771096       1.762280
     161.819985       1.825890
     161.868873       1.919506
     161.917761       1.818741
     161.966649       1.858760
     162.015538       1.813188
     162.064426       1.766357
     162.113314       1.818987
     162.162202       1.786631
     162.211090       1.811815
     162.259979       1.830544
     162.308867       1.896391
     162.357755       1.887897
     162.406643       1.799844
     162.455531       1.933737
     162.504420       1.839853
     162.553308       1.852147
     162.602196       1.864013
     162.651084       1.802769
     162.699973       1.891626
     162.748861       1.893985
     162.797749       1.928729
     162.846637       1.878375
     162.895525       1.952157
     162.944414       1.764998
     162.993302       1.789790
     163.042190       1.843087
     163.091078       1.785265
     163.139966       1.721446
     163.188855       1.636791
     163.237743       1.728347
     163.286631       1.707218
     163.335519       1.739955
     163.384408       1.710453
     163.433296       1.683494
     163.482184       1.795394
     163.531072       1.740969
     163.579960       1.735837
     163.628849       1.732514
     163.677737       1.668511
     163.726625       1.787319
     163.775513       1.756696
     163.824401       1.775102
     163.873290       1.746240
     163.922178       1.702926
     163.971066       1.754000
     164.019954       1.773414
     164.068842       1.703830
     164.117731       1.771082
     164.166619       1.636332
     164.215507       1.834800
     164.264395       1.852045
     164.313284       1.756871
     164.362172       1.858280
     164.411060       1.819015
     164.459948       1.759708
     164.508836       1.842827
     164.557725       1.780998
     164.606613       1.708477
     164.655501       1.726920
     164.704389       1.865815
     164.753277       1.872648
     164.802166       1.908751
     164.851054       1.811017
     164.899942       1.983495
     164.948830       1.877554
     164.997719       1.882003
     165.046607       1.890015
     165.095495       1.835417
     165.144383       1.968784
     165.193271       1.777761
     165.242160       1.837008
     165.291048       1.788262
     165.339936       1.738045
     165.388824       1.685653
     165.437712       1.790084
     165.486601       1.841456
     165.535489       1.697438
     165.584377       1.793379
     165.633265       1.911163
     165.682154       1.842278
     165.731042       1.717725
     165.779930       1.826917
     165.828818       1.881788
     165.877706       1.739114
     165.926595       1.899546
     165.975483       1.749127
     166.024371       1.908167
     166.073259       1.847741
     166.122147       1.761232
     166.171036       1.725107
     166.219924       1.704193
     166.268812       1.765479
     166.317700       1.700693
     166.366588       1.795950
     166.415477       1.936713
     166.464365       1.852551
     166.513253       1.769006
     166.562141       1.837064
     166.611030       1.819592
     166.659918       1.820752
     166.708806       1.823397
     166.757694       1.846342
     166.806582       1.899696
     166.855471       1.828634
     166.904359       1.829864
     166.953247       1.757994
     167.002135       1.788365
     167.051023       1.872839
     167.099912       1.923814
     167.148800       1.960297
     167.197688       1.911390
     167.246576       1.995668
     167.295465       1.854549
     167.344353       1.937612
     167.393241       1.854701
     167.442129       1.820704
     167.491017       1.890503
     167.539906       1.701135
     167.588794       1.919424
     167.637682       1.828704
     167.686570       1.823293
     167.735458       1.811908
     167.784347       1.872709
     167.833235       1.714259
     167.882123       1.807059
     167.931011       1.904628
     167.979900       1.766473
     168.028788       1.895525
     168.077676       1.695401
     168.126564       1.807947
     168.175452       1.857075
     168.224341       1.735667
     168.273229       1.691039
     168.322117       1.756442
     168.371005       1.686320
     168.419893       1.689523
     168.468782       1.789544
     168.517670       1.817108
     168.566558       1.713835
     168.615446       1.739264
     168.664335       1.763540
     168.713223       1.705286
     168.762111       1.658428
     168.810999       1.695960
     168.859887       1.733480
     168.908776       1.835505
     168.957664       1.820894
     169.006552       1.777564
     169.055440       1.730871
     169.104328       1.738385
     169.153217       1.801490
     169.202105       1.738452
     169.250993       1.814398
     169.299881       1.819838
     169.348769       1.791610
     169.397658       1.611357
     169.446546       1.975778
     169.495434       1.821503
     169.544322       1.778637
     169.593211       1.783986
     169.642099       1.903583
     169.690987       1.819617
     169.739875       1.787906
     169.788763       1.719264
     169.837652       1.838288
     169.886540       1.825288
     169.935428       1.775732
     169.984316       1.981198
     170.033204       1.806601
     170.082093       1.784948
     170.130981       1.823683
     170.179869       1.883453
     170.228757       1.941025
     170.277646       1.834060
     170.326534       1.906712
     170.375422       1.813605
     170.424310       1.897367
     170.473198       1.819840
     170.522087       1.895248
     170.570975       1.776773
     170.619863       2.054988
     170.668751       1.710565
     170.717639       1.902521
     170.766528       1.948135
     170.815416       1.820802
     170.864304       1.781728
     170.913192       1.770563
     170.962081       1.930618
     171.010969       1.824436
     171.059857       1.812826
     171.108745       1.865041
     171.157633       1.970834
     171.206522       1.868882
     171.255410       1.806094
     171.304298       1.864013
     171.353186       1.925865
     171.402074       1.901076
     171.450963       1.801539
     171.499851       1.908559
     171.548739       2.016762
     171.597627       2.058315
     171.646515       2.070448
     171.695404       1.904815
     171.744292       2.000132
     171.793180       1.734564
     171.842068       1.757472
     171.890957       1.871163
     171.939845       1.708804
     171.988733       1.898281
     172.037621       1.805640
     172.086509       1.765756
     172.135398       1.832443
     172.184286       1.778935
     172.233174       1.738728
     172.282062       1.726094
     172.330950       1.700274
     172.379839       1.793612
     172.428727       1.816837
     172.477615       1.739997
     172.526503       1.754005
     172.575392       1.837056
     172.624280       1.841487
     172.673168       1.812139
     172.722056       1.809789
     172.770944       1.755200
     172.819833       1.841609
     172.868721       1.701685
     172.917609       1.753676
     172.966497       1.758950
     173.015385       1.957327
     173.064274       1.728901
     173.113162       1.756697
     173.162050       1.811971
     173.210938       1.804021
     173.259827       1.918561
     173.308715       1.841434
     173.357603       1.747570
     173.406491       1.726776
     173.455379       1.825861
     173.504268       1.782790
     173.553156       1.648678
     173.602044       1.637564
     173.650932       1.711604
     173.699820       1.704252
     173.748709       1.700654
     173.797597       1.927367
     173.846485       1.636061
     173.895373       1.723035
     173.944261       1.775102
     173.993150       1.626000
     174.042038       1.779140
     174.090926       1.811162
     174.139814       1.779692
     174.188703       1.826400
     174.237591       1.704766
     174.286479       1.825514
     174.335367       1.722511
     174.384255       1.623765
     174.433144       1.746746
     174.482032       1.612677
     174.530920       1.908664
     174.579808       1.528776
     174.628696       1.572250
     174.677585       1.586437
     174.726473       1.489332
     174.775361       1.622913
     174.824249       1.713924
     174.873138       1.524550
     174.922026       1.647521
     174.970914       1.683224
     175.019802       1.726705
     175.068690       1.633297
     175.117579       1.698007
     175.166467       1.971325
     175.215355       1.732560
     175.264243       1.728691
     175.313131       1.790808
     175.362020       1.885235
     175.410908       1.753945
     175.459796       1.883571
     175.508684       1.846223
     175.557573       1.794243
     175.606461       1.956136
     175.655349       1.657942
     175.704237       1.899606
     175.753125       1.746878
     175.802014       1.858281
     175.850902       1.840563
     175.899790       1.969712
     175.948678       2.086908
     175.997566       1.929650
     176.046455       1.950815
     176.095343       2.105742
     176.144231       2.010217
     176.193119       2.031103
     176.242008       1.904727
     176.290896       2.002725
     176.339784       1.781678
     176.388672       1.967650
     176.437560       1.809164
     176.486449       2.125238
     176.535337       2.009238
     176.584225       1.991740
     176.633113       1.962667
     176.682001       1.988657
     176.730890       1.953282
     176.779778       2.067996
     176.828666       1.853549
     176.877554       1.907646
     176.926442       1.992798
     176.975331       1.853659
     177.024219       2.083186
     177.073107       1.813766
     177.121995       1.953800
     177.170884       2.010954
     177.219772       1.829673
     177.268660       1.937905
     177.317548       1.776153
     177.366436       1.941114
     177.415325       2.047385
     177.464213       2.168744
     177.513101       2.072361
     177.561989       2.142749
     177.610877       2.191185
     177.659766       2.197295
     177.708654       2.169728
     177.757542       2.065192
     177.806430       2.099642
     177.855319       1.955111
     177.904207       1.954161
     177.953095       2.164709
     178.001983       2.053162
     178.050871       2.043767
     178.099760       2.080557
     178.148648       2.114653
     178.197536       2.280434
     178.246424       2.100117
     178.295312       2.165685
     178.344201       2.149062
     178.393089       2.182629
     178.441977       2.067084
     178.490865       2.081052
     178.539754       2.056216
     178.588642       2.056101
     178.637530       2.030862
     178.686418       2.074047
     178.735306       1.995639
     178.784195       2.261550
     178.833083       2.092083
     178.881971       2.031080
     178.930859       2.097734
     178.979747       2.057283
     179.028636       2.146738
     179.077524       2.288877
     179.126412       2.255284
     179.175300       2.087016
     179.224188       2.141646
     179.273077       2.046944
     179.321965       2.051112
     179.370853       2.194419
     179.419741       2.221718
     179.468630       2.128641
     179.517518       2.243945
     179.566406       2.186046
     179.615294       2.071279
     179.664182       1.984707
     179.713071       2.058400
     179.761959       2.004185
     179.810847       1.937670
     179.859735       1.944264
     179.908623       1.923554
     179.957512       1.815007
     180.006400       1.924077
     180.055288       1.902548
     180.104176       1.991695
     180.153065       2.047006
     180.201953       1.914628
     180.250841       1.933377
     180.299729       1.841665
     180.348617       1.988797
     180.397506       1.919123
     180.446394       1.975727
     180.495282       1.907262
     180.544170       1.910201
     180.593058       2.010059
     180.641947       1.912170
     180.690835       1.960113
     180.739723       1.830209
     180.788611       2.058746
     180.837500       1.879667
     180.886388       2.107556
     180.935276       2.077661
     180.984164       2.004644
     181.033052       2.007414
     181.081941       1.998372
     181.130829       2.083597
     181.179717       2.154910
     181.228605       2.082546
     181.277493       2.146865
     181.326382       2.151386
     181.375270       2.047487
     181.424158       1.993002
     181.473046       2.018716
     181.521934       1.972261
     181.570823       2.005248
     181.619711       2.061332
     181.668599       1.906096
     181.717487       1.975196
     181.766376       1.775233
     181.815264       1.900607
     181.864152       1.876327
     181.913040       1.845899
     181.961928       1.886062
     182.010817       1.910206
     182.059705       1.848552
     182.108593       1.787747
     182.157481       1.829314
     182.206369       1.803426
     182.255258       1.845748
     182.304146       1.901272
     182.353034       1.832668
     182.401922       1.842513
     182.450811       1.887452
     182.499699       1.923702
     182.548587       1.835049
     182.597475       1.975908
     182.646363       1.913325
     182.695252       2.033132
     182.744140       1.774467
     182.793028       1.873727
     182.841916       2.039589
     182.890804       1.916382
     182.939693       1.894739
     182.988581       1.996465
     183.037469       1.985509
     183.086357       1.832623
     183.135246       1.823247
     183.184134       1.858786
     183.233022       1.869436
     183.281910       1.904997
     183.330798       1.947866
     183.379687       1.892773
     183.428575       1.922705
     183.477463       1.889115
     183.526351       1.848593
     183.575239       1.835465
     183.624128       1.819235
     183.673016       1.910322
     183.721904       1.874112
     183.770792       1.952664
     183.819681       1.817815
     183.868569       1.945808
     183.917457       1.930113
     183.966345       1.920209
     184.015233       1.947698
     184.064122       1.957098
     184.113010       1.937705
     184.161898       1.748812
     184.210786       1.830665
     184.259674       1.891939
     184.308563       1.908440
     184.357451       1.905382
     184.406339       1.854613
     184.455227       2.114964
     184.504115       1.992422
     184.553004       1.822710
     184.601892       1.822782
     184.650780       1.949146
     184.699668       1.847704
     184.748557       1.991962
     184.797445       1.907970
     184.846333       2.047240
     184.895221       2.005111
     184.944109       2.012116
     184.992998       1.918925
     185.041886       1.958099
     185.090774       2.028496
     185.139662       2.076292
     185.188550       1.972817
     185.237439       1.927785
     185.286327       2.025109
     185.335215       2.054111
     185.384103       1.868779
     185.432992       1.791504
     185.481880       1.864861
     185.530768       1.920933
     185.579656       2.010629
     185.628544       1.834164
     185.677433       1.823136
     185.726321       1.869420
     185.775209       1.962536
     185.824097       1.968161
     185.872985       1.911392
     185.921874       1.851884
     185.970762       1.832735
     186.019650       1.903564
     186.068538       1.926454
     186.117427       2.020338
     186.166315       2.096440
     186.215203       1.934691
     186.264091       2.008841
     186.312979       1.874807
     186.361868       2.026775
     186.410756       1.983643
     186.459644       1.869524
     186.508532       1.996566
     186.557420       2.036964
     186.606309       1.973721
     186.655197       1.978011
     186.704085       1.947301
     186.752973       1.819758
     186.801861       1.905680
     186.850750       1.787645
     186.899638       1.940904
     186.948526       2.075651
     186.997414       1.864547
     187.046303       1.809558
     187.095191       1.817598
     187.144079       1.888603
     187.192967       1.666396
     187.241855       1.889945
     187.290744       1.895784
     187.339632       1.858793
     187.388520       1.921904
     187.437408       1.915640
     187.486296       1.770184
     187.535185       1.787030
     187.584073       1.859890
     187.632961       1.761356
     187.681849       1.840711
     187.730738       2.092117
     187.779626       1.830086
     187.828514       2.099610
     187.877402       2.065919
     187.926290       1.919552
     187.975179       1.919741
     188.024067       1.961784
     188.072955       2.039315
     188.121843       1.862021
     188.170731       1.898829
     188.219620       1.922475
     188.268508       1.861837
     188.317396       1.940522
     188.366284       1.916519
     188.415173       1.965679
     188.464061       1.957890
     188.512949       2.015649
     188.561837       1.865273
     188.610725       1.874647
     188.659614       2.022365
     188.708502       1.876941
     188.757390       1.997794
     188.806278       1.976794
     188.855166       2.115837
     188.904055       1.905506
     188.952943       2.000949
     189.001831       1.885423
     189.050719       1.978640
     189.099607       2.012898
     189.148496       1.855130
     189.197384       1.947949
     189.246272       1.885086
     189.295160       1.912606
     189.344049       1.826336
     189.392937       2.087202
     189.441825       1.909247
     189.490713       2.089936
     189.539601       1.977846
     189.588490       2.029948
     189.637378       1.999332
     189.686266       2.072687
     189.735154       1.953573
     189.784042       1.918140
     189.832931       1.920219
     189.881819       1.882315
     189.930707       1.966546
     189.979595       2.043902
     190.028484       1.945772
     190.077372       1.932104
     190.126260       1.841069
     190.175148       2.010263
     190.224036       2.003789
     190.272925       1.866543
     190.321813       1.945176
     190.370701       1.957886
     190.419589       1.938852
     190.468477       1.838581
     190.517366       1.943622
     190.566254       1.880465
     190.615142       1.861056
     190.664030       1.907253
     190.712919       1.899600
     190.761807       1.914389
     190.810695       1.876969
     190.859583       1.815541
     190.908471       1.765630
     190.957360       1.907889
     191.006248       1.975384
     191.055136       1.954782
     191.104024       1.926998
     191.152912       1.978656
     191.201801       1.984036
     191.250689       2.053836
     191.299577       1.952054
     191.348465       2.026540
     191.397354       1.870070
     191.446242       1.889974
     191.495130       1.761894
     191.544018       1.849697
     191.592906       1.940912
     191.641795       1.980980
     191.690683       1.835865
     191.739571       1.807489
     191.788459       1.909229
     191.837347       1.969895
     191.886236       1.974813
     191.935124       1.919644
     191.984012       1.921003
     192.032900       1.833252
     192.081788       1.901475
     192.130677       1.881991
     192.179565       1.841642
     192.228453       1.834671
     192.277341       1.905700
     192.326230       1.862614
     192.375118       1.843411
     192.424006       1.946269
     192.472894       1.838654
     192.521782       1.907359
     192.570671       1.946155
     192.619559       1.874634
     192.668447       1.916500
     192.717335       1.806359
     192.766223       1.900545
     192.815112       1.875369
     192.864000       1.903913
     192.912888       1.914842
     192.961776       1.784207
     193.010665       1.835003
     193.059553       1.765828
     193.108441       1.957904
     193.157329       1.950613
     193.206217       1.918741
     193.255106       1.993509
     193.303994       1.938761
     193.352882       1.912386
     193.401770       2.019960
     193.450658       1.920456
     193.499547       1.909972
     193.548435       1.924308
     193.597323       1.897131
     193.646211       1.833238
     193.695100       1.741778
     193.743988       1.830544
     193.792876       1.768145
     193.841764       1.743426
     193.890652       2.028499
     193.939541       1.926162
     193.988429       2.017671
     194.037317       1.924310
     194.086205       1.885880
     194.135093       1.793571
     194.183982       1.959346
     194.232870       1.860911
     194.281758       1.929505
     194.330646       1.916216
     194.379534       1.920395
     194.428423       1.861888
     194.477311       1.865015
     194.526199       1.886771
     194.575087       1.983131
     194.623976       1.943660
     194.672864       1.896981
     194.721752       1.782475
     194.770640       1.910331
     194.819528       1.990393
     194.868417       1.829893
     194.917305       2.021913
     194.966193       1.844446
     195.015081       2.017057
     195.063969       1.990369
     195.112858       2.010856
     195.161746       1.885239
     195.210634       1.879316
     195.259522       1.882865
     195.308411       1.946219
     195.357299       1.905653
     195.406187       1.929830
     195.455075       1.832409
     195.503963       1.874844
     195.552852       1.933391
     195.601740       1.914159
     195.650628       1.892776
     195.699516       1.884088
     195.748404       1.921615
     195.797293       1.925171
     195.846181       2.002437
     195.895069       1.869241
     195.943957       1.919755
     195.992846       1.982688
     196.041734       1.926952
     196.090622       1.857678
     196.139510       1.976228
     196.188398       1.958411
     196.237287       1.884885
     196.286175       1.954197
     196.335063       2.056858
     196.383951       1.923896
     196.432839       1.978100
     196.481728       1.827616
     196.530616       2.039092
     196.579504       2.151798
     196.628392       1.960215
     196.677280       2.028084
     196.726169       2.200375
     196.775057       1.985980
     196.823945       2.010867
     196.872833       1.937534
     196.921722       1.978540
     196.970610       2.071578
     197.019498       2.160514
     197.068386       2.207522
     197.117274       2.264800
     197.166163       2.029643
     197.215051       2.066168
     197.263939       1.842184
     197.312827       1.968946
     197.361715       2.010821
     197.410604       2.119914
     197.459492       2.045061
     197.508380       1.842736
     197.557268       2.151494
     197.606157       2.027837
     197.655045       2.022583
     197.703933       1.985502
     197.752821       1.900335
     197.801709       1.972391
     197.850598       2.038093
     197.899486       2.056813
     197.948374       2.014734
     197.997262       2.075958
     198.046150       1.998802
     198.095039       1.903106
     198.143927       1.922036
     198.192815       1.941084
     198.241703       2.029547
     198.290592       2.081406
     198.339480       2.087420
     198.388368       1.930815
     198.437256       1.853974
     198.486144       1.917100
     198.535033       1.783596
     198.583921       1.831630
     198.632809       1.916965
     198.681697       1.854769
     198.730585       1.869942
     198.779474       1.912610
     198.828362       1.772964
     198.877250       1.823451
     198.926138       1.852070
     198.975027       1.683529
     199.023915       1.867919
     199.072803       1.869839
     199.121691       1.979403
     199.170579       1.976546
     199.219468       1.804494
     199.268356       1.969477
     199.317244       1.853206
     199.366132       1.868985
     199.415020       1.890030
     199.463909       1.880233
     199.512797       1.866467
     199.561685       1.896178
     199.610573       1.831094
     199.659461       1.910391
     199.708350       1.901277
     199.757238       1.914137
     199.806126       1.888920
     199.855014       1.874710
     199.903903       1.904435
     199.952791       1.880877
     200.001679       2.012058
     200.050567       1.823374
     200.099455       1.816941
     200.148344       1.867394
     200.197232       1.783758
     200.246120       1.936794
     200.295008       1.792041
     200.343896       1.901498
     200.392785       1.870967
     200.441673       1.918774
     200.490561       1.842163
     200.539449       1.810985
     200.588338       1.913042
     200.637226       2.002446
     200.686114       1.831024
     200.735002       1.891138
     200.783890       1.924839
     200.832779       1.909501
     200.881667       2.001528
     200.930555       1.854450
     200.979443       1.995459
     201.028331       1.838590
     201.077220       1.840590
     201.126108       1.954318
     201.174996       1.858975
     201.223884       1.839087
     201.272773       1.912225
     201.321661       2.008564
     201.370549       1.892317
     201.419437       1.816906
     201.468325       1.880379
     201.517214       1.844541
     201.566102       1.888702
     201.614990       1.981831
     201.663878       1.925867
     201.712766       1.916655
     201.761655       1.982806
     201.810543       2.083097
     201.859431       2.052324
     201.908319       2.130195
     201.957207       2.047891
     202.006096       2.211452
     202.054984       2.044341
     202.103872       2.088214
     202.152760       2.002110
     202.201649       1.980643
     202.250537       2.040418
     202.299425       1.845020
     202.348313       1.954951
     202.397201       1.968857
     202.446090       1.919271
     202.494978       1.912233
     202.543866       2.072383
     202.592754       2.008066
     202.641642       1.932509
     202.690531       1.990311
     202.739419       1.953273
     202.788307       1.986513
     202.837195       1.844800
     202.886084       1.853914
     202.934972       1.991497
     202.983860       1.826499
     203.032748       1.933624
     203.081636       1.993075
     203.130525       1.998398
     203.179413       1.821602
     203.228301       1.735225
     203.277189       1.803965
     203.326077       1.750310
     203.374966       1.831378
     203.423854       1.829064
     203.472742       1.832532
     203.521630       1.757341
     203.570519       1.811993
     203.619407       1.814453
     203.668295       1.757469
     203.717183       1.871544
     203.766071       1.911298
     203.814960       1.975985
     203.863848       1.844281
     203.912736       1.848699
     203.961624       1.822364
     204.010512       1.952117
     204.059401       1.917642
     204.108289       1.951825
     204.157177       1.914791
     204.206065       1.875372
     204.254953       1.785189
     204.303842       1.977147
     204.352730       1.956393
     204.401618       1.919414
     204.450506       1.728848
     204.499395       1.730650
     204.548283       1.679615
     204.597171       1.961347
     204.646059       1.833011
     204.694947       1.848124
     204.743836       1.922204
     204.792724       1.846695
     204.841612       1.700003
     204.890500       1.808721
     204.939388       1.987008
     204.988277       1.803414
     205.037165       1.737743
     205.086053       1.925834
     205.134941       1.954649
     205.183830       1.899833
     205.232718       1.807970
     205.281606       1.660800
     205.330494       1.879794
     205.379382       1.819433
     205.428271       1.681315
     205.477159       1.813810
     205.526047       1.937968
     205.574935       1.752348
     205.623823       1.700183
     205.672712       1.938129
     205.721600       1.768773
     205.770488       1.939330
     205.819376       2.018091
     205.868265       2.019738
     205.917153       2.139741
     205.966041       2.165180
     206.014929       2.125350
     206.063817       2.254947
     206.112706       2.147584
     206.161594       2.112629
     206.210482       2.019862
     206.259370       2.174779
     206.308258       2.059479
     206.357147       2.080093
     206.406035       2.072137
     206.454923       2.120214
     206.503811       2.001488
     206.552700       2.169114
     206.601588       2.012629
     206.650476       2.295377
     206.699364       2.143820
     206.748252       1.997012
     206.797141       2.046402
     206.846029       2.190087
     206.894917       2.156131
     206.943805       2.159679
     206.992693       2.153037
     207.041582       2.318658
     207.090470       2.227025
     207.139358       2.231721
     207.188246       2.079543
     207.237134       2.121580
     207.286023       2.227361
     207.334911       2.205719
     207.383799       1.947069
     207.432687       1.938872
     207.481576       2.130395
     207.530464       2.005337
     207.579352       2.187641
     207.628240       2.154149
     207.677128       2.202915
     207.726017       2.219027
     207.774905       2.035933
     207.823793       2.048972
     207.872681       2.032631
     207.921569       2.045868
     207.970458       2.163945
     208.019346       2.060627
     208.068234       2.178121
     208.117122       2.178366
     208.166011       2.177946
     208.214899       2.100096
     208.263787       2.328747
     208.312675       2.051588
     208.361563       2.041707
     208.410452       2.015808
     208.459340       2.055819
     208.508228       2.124993
     208.557116       2.120610
     208.606004       2.074736
     208.654893       2.104561
     208.703781       2.117372
     208.752669       2.137547
     208.801557       2.155564
     208.850446       2.202108
     208.899334       1.953246
     208.948222       2.006278
     208.997110       1.896930
     209.045998       2.133040
     209.094887       2.016621
     209.143775       2.109616
     209.192663       2.088675
     209.241551       2.170573
     209.290439       2.022301
     209.339328       2.224346
     209.388216       2.074767
     209.437104       2.186406
     209.485992       2.170584
     209.534880       2.193084
     209.583769       2.231358
     209.632657       2.240172
     209.681545       2.029871
     209.730433       2.124363
     209.779322       2.135221
     209.828210       2.110346
     209.877098       2.252585
     209.925986       2.059901
     209.974874       2.196937
     210.023763       2.232727
     210.072651       2.249967
     210.121539       2.207715
     210.170427       2.131967
     210.219315       2.065491
     210.268204       2.332472
     210.317092       2.058784
     210.365980       2.138046
     210.414868       2.021511
     210.463757       2.072215
     210.512645       1.972936
     210.561533       2.077901
     210.610421       2.164014
     210.659309       2.104197
     210.708198       2.151113
     210.757086       2.241169
     210.805974       2.165942
     210.854862       2.273517
     210.903750       2.137476
     210.952639       2.063677
     211.001527       2.028952
     211.050415       2.198553
     211.099303       2.059488
     211.148192       2.057730
     211.197080       2.088466
     211.245968       2.123950
     211.294856       2.097765
     211.343744       2.166665
     211.392633       2.231084
     211.441521       2.225786
     211.490409       2.253170
     211.539297       2.113767
     211.588185       2.120904
     211.637074       2.044171
     211.685962       2.226181
     211.734850       2.351276
     211.783738       2.077074
     211.832626       2.221128
     211.881515       2.229037
     211.930403       2.100975
     211.979291       2.147280
     212.028179       2.293115
     212.077068       2.149862
     212.125956       2.154708
     212.174844       2.177347
     212.223732       2.116955
     212.272620       2.377219
     212.321509       2.109782
     212.370397       2.347215
     212.419285       2.358260
     212.468173       2.263324
     212.517061       2.015105
     212.565950       1.987546
     212.614838       2.125750
     212.663726       2.113758
     212.712614       2.158710
     212.761503       2.011020
     212.810391       1.999833
     212.859279       1.987509
     212.908167       1.885903
     212.957055       2.119948
     213.005944       1.935267
     213.054832       1.935742
     213.103720       1.900154
     213.152608       1.924475
     213.201496       2.058784
     213.250385       2.033328
     213.299273       2.004914
     213.348161       2.077938
     213.397049       2.132919
     213.445938       1.959741
     213.494826       1.926719
     213.543714       2.127082
     213.592602       2.076377
     213.641490       2.070749
     213.690379       2.158150
     213.739267       2.107987
     213.788155       2.084538
     213.837043       2.015772
     213.885931       2.119057
     213.934820       2.067282
     213.983708       2.145256
     214.032596       2.074261
     214.081484       2.087925
     214.130373       2.175848
     214.179261       2.105918
     214.228149       2.029750
     214.277037       2.126230
     214.325925       1.993477
     214.374814       1.994287
     214.423702       2.077755
     214.472590       2.193967
     214.521478       2.244324
     214.570366       2.143634
     214.619255       2.086380
     214.668143       2.165501
     214.717031       2.105274
     214.765919       2.203219
     214.814807       2.127816
     214.863696       2.101847
     214.912584       2.059384
     214.961472       2.290799
     215.010360       2.128988
     215.059249       2.156272
     215.108137       1.906404
     215.157025       2.083734
     215.205913       2.036799
     215.254801       2.148356
     215.303690       2.134202
     215.352578       2.184525
     215.401466       2.046910
     215.450354       1.968485
     215.499242       1.941568
     215.548131       2.049018
     215.597019       2.028411
     215.645907       2.081938
     215.694795       1.971491
     215.743684       2.002624
     215.792572       2.085294
     215.841460       1.986042
     215.890348       2.112391
     215.939236       2.142745
     215.988125       1.980845
     216.037013       2.021619
     216.085901       2.111064
     216.134789       2.235186
     216.183677       2.188703
     216.232566       2.200200
     216.281454       2.193939
     216.330342       2.099261
     216.379230       2.240090
     216.428119       2.299757
     216.477007       2.164594
     216.525895       2.179291
     216.574783       2.252095
     216.623671       2.138661
     216.672560       2.196979
     216.721448       2.205234
     216.770336       2.098709
     216.819224       2.125894
     216.868112       2.309934
     216.917001       2.129698
     216.965889       1.955575
     217.014777       1.978916
     217.063665       2.054270
     217.112553       2.148374
     217.161442       2.143688
     217.210330       2.078399
     217.259218       2.103562
     217.308106       1.980199
     217.356995       2.032690
     217.405883       2.125136
     217.454771       2.140122
     217.503659       1.990776
     217.552547       1.919253
     217.601436       1.996779
     217.650324       1.993631
     217.699212       2.020393
     217.748100       1.952880
     217.796988       1.992387
     217.845877       1.964677
     217.894765       1.910872
     217.943653       1.960301
     217.992541       2.044788
     218.041430       2.238079
     218.090318       2.208843
     218.139206       2.059152
     218.188094       2.006505
     218.236982       1.911830
     218.285871       1.959735
     218.334759       2.125127
     218.383647       2.052882
     218.432535       2.089271
     218.481423       2.018320
     218.530312       2.144966
     218.579200       2.058737
     218.628088       2.125605
     218.676976       2.042538
     218.725865       2.073771
     218.774753       2.117167
     218.823641       2.108085
     218.872529       2.106707
     218.921417       1.892242
     218.970306       2.041274
     219.019194       2.107933
     219.068082       2.114574
     219.116970       2.034468
     219.165858       2.055535
     219.214747       2.023248
     219.263635       1.937102
     219.312523       1.941253
     219.361411       1.985498
     219.410299       1.983992
     219.459188       2.056173
     219.508076       2.238531
     219.556964       2.153467
     219.605852       2.118266
     219.654741       2.156527
     219.703629       2.187068
     219.752517       2.171000
     219.801405       2.194038
     219.850293       2.098414
     219.899182       2.264551
     219.948070       2.147172
     219.996958       2.151078
     220.045846       1.993352
     220.094734       2.263888
     220.143623       2.096700
     220.192511       2.109958
     220.241399       2.324897
     220.290287       2.358534
     220.339176       2.063158
     220.388064       2.129811
     220.436952       2.159217
     220.485840       2.201651
     220.534728       2.175660
     220.583617       2.158183
     220.632505       2.177435
     220.681393       2.101694
     220.730281       2.075605
     220.779169       2.134149
     220.828058       2.274616
     220.876946       2.310514
     220.925834       2.261830
     220.974722       2.081162
     221.023611       2.128452
     221.072499       2.248656
     221.121387       2.155103
     221.170275       2.217177
     221.219163       2.156897
     221.268052       2.056983
     221.316940       2.077911
     221.365828       2.043664
     221.414716       2.254330
     221.463604       2.144511
     221.512493       2.040533
     221.561381       2.064347
     221.610269       2.182350
     221.659157       2.196207
     221.708046       2.248772
     221.756934       2.153781
     221.805822       2.132546
     221.854710       2.036938
     221.903598       2.115301
     221.952487       2.289417
     222.001375       2.208741
     222.050263       2.255474
     222.099151       2.195796
     222.148039       2.200870
     222.196928       2.045899
     222.245816       2.152161
     222.294704       2.026901
     222.343592       2.234216
     222.392480       2.107326
     222.441369       2.076711
     222.490257       2.170253
     222.539145       2.299057
     222.588033       2.098220
     222.636922       2.314109
     222.685810       2.169470
     222.734698       2.110756
     222.783586       2.187691
     222.832474       2.124669
     222.881363       2.118600
     222.930251       2.197493
     222.979139       2.245435
     223.028027       2.315692
     223.076915       2.167260
     223.125804       2.199095
     223.174692       2.153775
     223.223580       2.038954
     223.272468       2.180897
     223.321357       2.246285
     223.370245       2.177884
     223.419133       2.222016
     223.468021       2.128157
     223.516909       2.148903
     223.565798       2.180709
     223.614686       2.139676
     223.663574       2.131180
     223.712462       2.295854
     223.761350       2.111268
     223.810239       2.032957
     223.859127       2.085519
     223.908015       2.056965
     223.956903       2.115186
     224.005792       2.131580
     224.054680       2.165009
     224.103568       2.174815
     224.152456       2.108584
     224.201344       2.250815
     224.250233       2.229498
     224.299121       2.192279
     224.348009       2.006661
     224.396897       2.174745
     224.445785       2.183106
     224.494674       2.062616
     224.543562       2.326376
     224.592450       2.092720
     224.641338       2.176364
     224.690226       2.102486
     224.739115       2.026365
     224.788003       2.108230
     224.836891       2.165108
     224.885779       2.081640
     224.934668       2.096806
     224.983556       2.122557
     225.032444       2.177043
     225.081332       2.173358
     225.130220       2.126317
     225.179109       2.165303
     225.227997       2.271843
     225.276885       1.963304
     225.325773       2.172165
     225.374661       2.153368
     225.423550       2.233822
     225.472438       2.283205
     225.521326       2.154901
     225.570214       2.103842
     225.619103       2.055382
     225.667991       2.078612
     225.716879       2.163672
     225.765767       2.183247
     225.814655       2.125082
     225.863544       2.079957
     225.912432       2.174722
     225.961320       2.225501
     226.010208       2.213028
     226.059096       2.222857
     226.107985       2.184742
     226.156873       2.246403
     226.205761       2.156173
     226.254649       2.104525
     226.303538       2.077021
     226.352426       2.143603
     226.401314       2.122871
     226.450202       2.095675
     226.499090       2.133532
     226.547979       2.188022
     226.596867       2.184371
     226.645755       2.240327
     226.694643       2.222565
     226.743531       2.183287
     226.792420       2.296040
     226.841308       2.205728
     226.890196       2.261364
     226.939084       2.126774
     226.987972       2.133449
     227.036861       2.082160
     227.085749       2.226169
     227.134637       2.211760
     227.183525       2.054429
     227.232414       2.163656
     227.281302       2.130101
     227.330190       2.096092
     227.379078       2.163464
     227.427966       2.165767
     227.476855       2.078798
     227.525743       2.175592
     227.574631       2.076293
     227.623519       2.056609
     227.672407       2.168220
     227.721296       2.104359
     227.770184       2.236724
     227.819072       2.038198
     227.867960       2.130803
     227.916849       2.214615
     227.965737       2.231783
     228.014625       2.122689
     228.063513       2.179239
     228.112401       2.234088
     228.161290       2.152627
     228.210178       2.273243
     228.259066       2.185812
     228.307954       2.150179
     228.356842       2.139902
     228.405731       2.224842
     228.454619       2.216390
     228.503507       2.153210
     228.552395       2.193513
     228.601284       2.144616
     228.650172       2.216393
     228.699060       2.221202
     228.747948       2.031563
     228.796836       2.126756
     228.845725       2.313259
     228.894613       2.186041
     228.943501       2.120320
     228.992389       2.216145
     229.041277       2.226370
     229.090166       2.299479
     229.139054       2.141372
     229.187942       2.171589
     229.236830       2.124440
     229.285719       2.244734
     229.334607       2.268821
     229.383495       2.215895
     229.432383       2.194071
     229.481271       2.149555
     229.530160       2.373809
     229.579048       2.110715
     229.627936       2.236244
     229.676824       2.188011
     229.725712       2.237771
     229.774601       2.187866
     229.823489       2.084562
     229.872377       2.085153
     229.921265       2.142468
     229.970153       2.095803
     230.019042       2.126575
     230.067930       2.095474
     230.116818       2.156331
     230.165706       2.170809
     230.214595       2.170989
     230.263483       2.240333
     230.312371       2.179314
     230.361259       2.069893
     230.410147       2.116918
     230.459036       2.086815
     230.507924       2.203136
     230.556812       2.034250
     230.605700       2.275248
     230.654588       2.099993
     230.703477       2.128251
     230.752365       2.078137
     230.801253       2.176369
     230.850141       2.220711
     230.899030       2.155776
     230.947918       2.108860
     230.996806       2.049613
     231.045694       2.088872
     231.094582       2.125258
     231.143471       2.056526
     231.192359       2.192958
     231.241247       2.080663
     231.290135       2.146535
     231.339023       2.225682
     231.387912       2.144862
     231.436800       2.119623
     231.485688       2.213032
     231.534576       2.311487
     231.583465       2.268743
     231.632353       2.081155
     231.681241       2.025334
     231.730129       2.122639
     231.779017       2.201468
     231.827906       2.132539
     231.876794       2.223069
     231.925682       2.158674
     231.974570       2.231935
     232.023458       2.176461
     232.072347       2.153109
     232.121235       2.104908
     232.170123       2.250885
     232.219011       2.263386
     232.267899       2.122604
     232.316788       2.136417
     232.365676       2.253171
     232.414564       2.189824
     232.463452       2.168770
     232.512341       2.127494
     232.561229       2.077187
     232.610117       2.186327
     232.659005       2.222963
     232.707893       2.061434
     232.756782       2.141216
     232.805670       2.091428
     232.854558       2.057428
     232.903446       2.084483
     232.952334       2.002409
     233.001223       2.035355
     233.050111       2.057214
     233.098999       2.053470
     233.147887       1.994858
     233.196776       2.084782
     233.245664       2.102205
     233.294552       2.173871
     233.343440       2.243477
     233.392328       2.152511
     233.441217       2.345256
     233.490105       2.291503
     233.538993       2.320133
     233.587881       2.268529
     233.636769       2.193206
     233.685658       2.226590
     233.734546       2.248384
     233.783434       2.216698
     233.832322       2.247390
     233.881211       2.328808
     233.930099       2.225390
     233.978987       2.151099
     234.027875       2.235593
     234.076763       2.263074
     234.125652       2.210225
     234.174540       2.149690
     234.223428       2.217887
     234.272316       2.256093
     234.321204       2.337746
     234.370093       2.214912
     234.418981       2.203046
     234.467869       2.388832
     234.516757       2.299446
     234.565645       2.157816
     234.614534       2.175019
     234.663422       2.182873
     234.712310       2.267084
     234.761198       2.104525
     234.810087       2.202704
     234.858975       2.211789
     234.907863       2.261264
     234.956751       2.297315
     235.005639       2.154041
     235.054528       2.259342
     235.103416       2.236869
     235.152304       2.228875
     235.201192       2.163963
     235.250080       2.152898
     235.298969       2.151619
     235.347857       2.086943
     235.396745       2.445781
     235.445633       2.172876
     235.494522       2.256718
     235.543410       2.240573
     235.592298       2.379969
     235.641186       2.460777
     235.690074       2.408630
     235.738963       2.103292
     235.787851       2.115979
     235.836739       2.172600
     235.885627       2.228328
     235.934515       2.176716
     235.983404       2.168276
     236.032292       2.215862
     236.081180       2.263003
     236.130068       2.158261
     236.178957       2.192572
     236.227845       2.224584
     236.276733       2.222204
     236.325621       2.009797
     236.374509       2.226496
     236.423398       2.078344
     236.472286       2.209384
     236.521174       2.238761
     236.570062       2.125001
     236.618950       2.047392
     236.667839       2.127301
     236.716727       2.120027
     236.765615       2.031904
     236.814503       2.146343
     236.863392       2.104715
     236.912280       2.115741
     236.961168       2.096411
     237.010056       2.169985
     237.058944       2.209509
     237.107833       2.047680
     237.156721       2.136827
     237.205609       2.123605
     237.254497       2.130768
     237.303385       2.169576
     237.352274       2.171532
     237.401162       2.204012
     237.450050       2.135599
     237.498938       2.176728
     237.547826       2.137224
     237.596715       2.145560
     237.645603       2.119091
     237.694491       2.183517
     237.743379       2.149562
     237.792268       2.284609
     237.841156       2.218904
     237.890044       2.204093
     237.938932       2.143231
     237.987820       2.225690
     238.036709       2.164298
     238.085597       2.108113
     238.134485       2.207005
     238.183373       2.143820
     238.232261       2.329834
     238.281150       2.134500
     238.330038       2.203486
     238.378926       2.086785
     238.427814       2.195445
     238.476703       2.123494
     238.525591       2.113607
     238.574479       2.281323
     238.623367       2.180517
     238.672255       2.137338
     238.721144       2.345673
     238.770032       2.228147
     238.818920       2.248926
     238.867808       2.349392
     238.916696       2.274261
     238.965585       2.273568
     239.014473       2.300659
     239.063361       2.334262
     239.112249       2.465666
     239.161138       2.359044
     239.210026       2.347316
     239.258914       2.210818
     239.307802       2.224473
     239.356690       2.405162
     239.405579       2.394554
     239.454467       2.153682
     239.503355       2.152132
     239.552243       2.416404
     239.601131       2.218276
     239.650020       2.202125
     239.698908       2.270201
     239.747796       2.326282
     239.796684       2.267952
     239.845572       2.332212
     239.894461       2.232016
     239.943349       2.326919
     239.992237       2.161713
     240.041125       2.151516
     240.090014       2.152618
     240.138902       2.106494
     240.187790       2.171338
     240.236678       2.117175
     240.285566       1.937916
     240.334455       2.067919
     240.383343       2.108447
     240.432231       2.010273
     240.481119       2.075816
     240.530007       2.076983
     240.578896       1.999842
     240.627784       2.220554
     240.676672       1.953165
     240.725560       2.184062
     240.774449       2.060676
     240.823337       2.095026
     240.872225       2.156116
     240.921113       2.184624
     240.970001       2.046457
     241.018890       2.202808
     241.067778       2.222219
     241.116666       2.218782
     241.165554       2.206375
     241.214442       2.110451
     241.263331       2.372138
     241.312219       2.166595
     241.361107       2.013848
     241.409995       2.124398
     241.458884       2.126062
     241.507772       2.094161
     241.556660       2.204723
     241.605548       2.180044
     241.654436       2.053674
     241.703325       2.051542
     241.752213       2.168001
     241.801101       2.281010
     241.849989       2.337987
     241.898877       2.059134
     241.947766       2.110799
     241.996654       2.034198
     242.045542       2.143488
     242.094430       2.068188
     242.143318       1.984340
     242.192207       1.902529
     242.241095       2.103974
     242.289983       1.913796
     242.338871       1.820731
     242.387760       1.973403
     242.436648       2.143676
     242.485536       2.111224
     242.534424       2.113476
     242.583312       2.115676
     242.632201       2.337943
     242.681089       2.123605
     242.729977       2.211606
     242.778865       2.121628
     242.827753       2.167002
     242.876642       2.179089
     242.925530       2.156561
     242.974418       2.253522
     243.023306       2.264455
     243.072195       2.203168
     243.121083       2.328795
     243.169971       2.132777
     243.218859       2.225065
     243.267747       2.124736
     243.316636       2.130398
     243.365524       2.112784
     243.414412       2.105351
     243.463300       2.148028
     243.512188       2.015158
     243.561077       2.148610
     243.609965       2.077110
     243.658853       2.117976
     243.707741       2.150414
     243.756630       2.282304
     243.805518       2.188498
     243.854406       2.247267
     243.903294       2.085808
     243.952182       2.194304
     244.001071       2.227600
     244.049959       2.201845
     244.098847       2.312104
     244.147735       2.285693
     244.196623       2.232535
     244.245512       2.084917
     244.294400       2.182492
     244.343288       2.224407
     244.392176       2.045618
     244.441065       2.171489
     244.489953       2.101948
     244.538841       2.185108
     244.587729       2.321264
     244.636617       2.169468
     244.685506       2.146743
     244.734394       2.255231
     244.783282       2.261201
     244.832170       2.140798
     244.881058       2.247556
     244.929947       2.150151
     244.978835       2.175864
     245.027723       2.307878
     245.076611       2.386151
     245.125499       2.288136
     245.174388       2.283367
     245.223276       2.200599
     245.272164       2.187804
     245.321052       2.281173
     245.369941       2.329281
     245.418829       2.250912
     245.467717       2.217608
     245.516605       2.209598
     245.565493       2.266215
     245.614382       2.340316
     245.663270       2.346029
     245.712158       2.401923
     245.761046       2.114211
     245.809934       2.297057
     245.858823       2.343746
     245.907711       2.382674
     245.956599       2.320458
     246.005487       2.390400
     246.054376       2.205917
     246.103264       2.554651
     246.152152       2.500548
     246.201040       2.715049
     246.249928       2.443786
     246.298817       2.361016
     246.347705       2.486262
     246.396593       2.401983
     246.445481       2.135845
     246.494369       2.364002
     246.543258       2.266493
     246.592146       2.403231
     246.641034       2.298518
     246.689922       2.347196
     246.738811       2.353130
     246.787699       2.110779
     246.836587       2.473201
     246.885475       2.304519
     246.934363       2.306808
     246.983252       2.337952
     247.032140       2.050522
     247.081028       2.422414
     247.129916       2.355215
     247.178804       2.120980
     247.227693       2.233500
     247.276581       2.239532
     247.325469       2.399065
     247.374357       2.428726
     247.423245       2.281112
     247.472134       2.437382
     247.521022       2.347069
     247.569910       2.497700
     247.618798       2.392114
     247.667687       2.272454
     247.716575       2.349616
     247.765463       2.350992
     247.814351       2.372628
     247.863239       2.505847
     247.912128       2.270147
     247.961016       2.166894
     248.009904       2.213995
     248.058792       2.267938
     248.107680       2.297253
     248.156569       2.157800
     248.205457       2.242101
     248.254345       2.361234
     248.303233       2.420362
     248.352122       2.395505
     248.401010       2.303754
     248.449898       2.383695
     248.498786       2.378449
     248.547674       2.216534
     248.596563       2.185579
     248.645451       2.348619
     248.694339       2.364625
     248.743227       2.344929
     248.792115       2.466434
     248.841004       2.427881
     248.889892       2.264500
     248.938780       2.213978
     248.987668       2.363675
     249.036557       2.413142
     249.085445       2.303692
     249.134333       2.328715
     249.183221       2.271510
     249.232109       2.194015
     249.280998       2.180541
     249.329886       2.365765
     249.378774       2.280224
     249.427662       2.318187
     249.476550       2.201479
     249.525439       2.277495
     249.574327       2.271608
     249.623215       2.357180
     249.672103       2.064967
     249.720991       2.293041
     249.769880       2.223560
     249.818768       2.329634
     249.867656       2.232854
     249.916544       2.254853
     249.965433       2.427636
     250.014321       2.353092
     250.063209       2.317468
     250.112097       2.273537
     250.160985       2.127405
     250.209874       2.327590
     250.258762       2.330544
     250.307650       2.153174
     250.356538       2.123110
     250.405426       2.041314
     250.454315       2.179999
     250.503203       2.321564
     250.552091       2.263105
     250.600979       2.337221
     250.649868       2.389865
     250.698756       2.346090
     250.747644       2.118009
     250.796532       2.371692
     250.845420       2.336934
     250.894309       2.280430
     250.943197       2.472686
     250.992085       2.332554
     251.040973       2.503026
     251.089861       2.056564
     251.138750       2.292060
     251.187638       2.294433
     251.236526       2.281240
     251.285414       2.579650
     251.334303       2.358548
     251.383191       2.365031
     251.432079       2.267909
     251.480967       2.211426
     251.529855       2.448091
     251.578744       2.510415
     251.627632       2.308908
     251.676520       2.436664
     251.725408       2.428661
     251.774296       2.476333
     251.823185       2.497818
     251.872073       2.542911
     251.920961       2.614144
     251.969849       2.440867
     252.018737       2.581774
     252.067626       2.650739
     252.116514       2.408284
     252.165402       2.647761
     252.214290       2.428831
     252.263179       2.392260
     252.312067       2.487275
     252.360955       2.544971
     252.409843       2.489448
     252.458731       2.370119
     252.507620       2.345134
     252.556508       2.492626
     252.605396       2.537073
     252.654284       2.465652
     252.703172       2.645483
     252.752061       2.473516
     252.800949       2.589398
     252.849837       2.736776
     252.898725       2.393053
     252.947614       2.570060
     252.996502       2.546357
     253.045390       2.506103
     253.094278       2.545207
     253.143166       2.604675
     253.192055       2.735133
     253.240943       2.367636
     253.289831       2.604866
     253.338719       2.560106
     253.387607       2.480170
     253.436496       2.571548
     253.485384       2.524501
     253.534272       2.385956
     253.583160       2.521217
     253.632049       2.418115
     253.680937       2.466606
     253.729825       2.300105
     253.778713       2.394545
     253.827601       2.152438
     253.876490       2.444667
     253.925378       2.355684
     253.974266       2.511895
     254.023154       2.298735
     254.072042       2.194263
     254.120931       2.256229
     254.169819       2.355276
     254.218707       2.260337
     254.267595       2.347394
     254.316484       2.287645
     254.365372       2.308593
     254.414260       2.344051
     254.463148       2.295166
     254.512036       2.143800
     254.560925       2.282374
     254.609813       2.693918
     254.658701       2.275241
     254.707589       2.439383
     254.756477       2.201468
     254.805366       2.340092
     254.854254       2.360675
     254.903142       2.326100
     254.952030       2.402933
     255.000918       2.298922
     255.049807       2.439635
     255.098695       2.636950
     255.147583       2.427404
     255.196471       2.513003
     255.245360       2.466241
     255.294248       2.288007
     255.343136       2.228335
     255.392024       2.479062
     255.440912       2.227095
     255.489801       2.275878
     255.538689       2.365002
     255.587577       2.356344
     255.636465       2.311597
     255.685353       2.325002
     255.734242       2.200988
     255.783130       2.355694
     255.832018       2.388435
     255.880906       2.362989
     255.929795       2.259303
     255.978683       2.305299
     256.027571       2.307894
     256.076459       2.380673
     256.125347       2.528403
     256.174236       2.443220
     256.223124       2.214506
     256.272012       2.380158
     256.320900       2.298412
     256.369788       2.283503
     256.418677       2.338089
     256.467565       2.488919
     256.516453       2.566135
     256.565341       2.299264
     256.614230       2.259939
     256.663118       2.341039
     256.712006       2.287811
     256.760894       2.246867
     256.809782       2.452315
     256.858671       2.415313
     256.907559       2.507470
     256.956447       2.359705
     257.005335       2.214080
     257.054223       2.374053
     257.103112       2.350945
     257.152000       2.263825
     257.200888       2.501400
     257.249776       2.327133
     257.298664       2.346911
     257.347553       2.163432
     257.396441       2.383117
     257.445329       2.324149
     257.494217       2.372073
     257.543106       2.330756
     257.591994       2.433531
     257.640882       2.294160
     257.689770       2.501307
     257.738658       2.142276
     257.787547       2.214836
     257.836435       2.389881
     257.885323       2.289416
     257.934211       2.383208
     257.983099       2.465274
     258.031988       2.176274
     258.080876       2.187089
     258.129764       2.349791
     258.178652       2.214782
     258.227541       2.378332
     258.276429       2.210263
     258.325317       2.208505
     258.374205       2.262493
     258.423093       2.114348
     258.471982       2.188760
     258.520870       2.087985
     258.569758       2.139481
     258.618646       2.157479
     258.667534       2.312227
     258.716423       2.259387
     258.765311       2.233508
     258.814199       2.027828
     258.863087       2.040427
     258.911976       2.058060
     258.960864       1.938918
     259.009752       2.197069
     259.058640       2.216821
     259.107528       1.998065
     259.156417       2.102224
     259.205305       2.207727
     259.254193       2.107027
     259.303081       2.001121
     259.351969       2.118755
     259.400858       2.096496
     259.449746       2.076757
     259.498634       2.358368
     259.547522       2.155934
     259.596410       2.071330
     259.645299       2.099829
     259.694187       2.167216
     259.743075       2.047114
     259.791963       1.914356
     259.840852       2.305075
     259.889740       2.124036
     259.938628       2.072157
     259.987516       1.957991
     260.036404       2.316744
     260.085293       2.183307
     260.134181       2.245494
     260.183069       2.298731
     260.231957       2.301567
     260.280845       2.288821
     260.329734       2.263529
     260.378622       2.195840
     260.427510       2.332012
     260.476398       2.203622
     260.525287       2.246915
     260.574175       2.405019
     260.623063       2.398857
     260.671951       2.223397
     260.720839       2.372165
     260.769728       2.255435
     260.818616       2.343288
     260.867504       2.009776
     260.916392       2.244609
     260.965280       2.102555
     261.014169       2.180421
     261.063057       2.331979
     261.111945       2.190315
     261.160833       2.295217
     261.209722       2.407085
     261.258610       2.334869
     261.307498       2.416776
     261.356386       2.436562
     261.405274       2.317875
     261.454163       2.320008
     261.503051       2.309186
     261.551939       2.313605
     261.600827       2.203018
     261.649715       2.325014
     261.698604       2.611057
     261.747492       2.514471
     261.796380       2.479397
     261.845268       2.342904
     261.894157       2.372183
     261.943045       2.573555
     261.991933       2.620606
     262.040821       2.642746
     262.089709       2.549407
     262.138598       2.640666
     262.187486       2.491632
     262.236374       2.525402
     262.285262       2.441342
     262.334150       2.571634
     262.383039       2.485394
     262.431927       2.494501
     262.480815       2.304819
     262.529703       2.399992
     262.578591       2.599991
     262.627480       2.281227
     262.676368       2.163225
     262.725256       2.225430
     262.774144       2.272818
     262.823033       2.320624
     262.871921       2.205214
     262.920809       2.452188
     262.969697       2.403595
     263.018585       2.400284
     263.067474       2.478183
     263.116362       2.348645
     263.165250       2.386833
     263.214138       2.409825
     263.263026       2.275612
     263.311915       2.115519
     263.360803       2.104037
     263.409691       2.274806
     263.458579       2.260412
     263.507468       2.127722
     263.556356       2.546540
     263.605244       2.278355
     263.654132       2.353684
     263.703020       2.431532
     263.751909       2.363508
     263.800797       2.328167
     263.849685       2.204721
     263.898573       2.200699
     263.947461       2.150650
     263.996350       2.070528
     264.045238       2.047358
     264.094126       2.097523
     264.143014       2.032236
     264.191903       2.261818
     264.240791       2.271815
     264.289679       2.392513
     264.338567       2.193148
     264.387455       2.446015
     264.436344       2.381704
     264.485232       2.228839
     264.534120       2.225053
     264.583008       2.349573
     264.631896       2.179580
     264.680785       2.418592
     264.729673       2.116083
     264.778561       2.090382
     264.827449       2.078610
     264.876337       2.048053
