# Supplementary material for: Breakage of the oligomeric CaMKII hub by the regulatory segment of the kinase
Source: eLife. 2020 Sep 9;9:e57784. doi: 10.7554/eLife.57784 (PMC7538161; doi:10.7554/eLife.57784)
Supplement: Figure 6—source data 1. [file elife-57784-fig6-data1.zip › figure6_source_data/dodecamer_GI_helix_crossing.dat]

47.15639
44.84471
50.84840
57.92097
48.44282
49.83721
50.56497
52.89822
45.55235
41.68677
47.34346
50.70079
49.82453
54.26450
48.62691
52.33927
57.87838
51.33658
50.66071
47.02319
45.95761
51.50913
52.91980
54.17019
53.41020
53.31442
50.80167
59.93304
58.13326
54.81615
57.47071
54.46288
55.34985
52.09420
51.11526
45.63430
51.23328
52.44341
52.03138
50.93015
55.27170
56.43989
50.68286
52.88707
54.95215
51.28113
58.15922
50.38160
48.96879
55.91631
55.95887
51.59626
54.20887
53.70822
61.10988
55.39373
52.47431
55.34445
54.69596
51.96483
51.34503
54.65717
48.33731
51.23888
51.40672
50.81964
55.87421
52.22438
56.93328
55.12537
59.69518
58.57426
59.84325
58.56668
59.13932
60.14185
58.75466
56.95894
58.85880
54.58409
59.86922
56.14872
50.55905
53.15344
57.12673
54.96027
54.03091
57.36286
57.01748
59.60969
50.97705
59.71342
56.52194
61.19736
52.15917
59.12404
57.79093
53.07182
51.31171
53.40208
48.87381
48.78177
54.75871
57.28957
56.97012
56.34634
54.21510
51.64577
52.41187
50.97149
52.73379
46.98886
58.65919
53.09823
53.94576
56.61068
58.86703
54.50022
55.98705
55.92415
60.00386
58.65434
60.86208
62.18334
61.72360
62.92817
62.27857
60.71101
59.50587
60.51359
63.45093
59.82825
56.11146
64.78577
60.73214
66.64376
66.13000
60.99833
66.14311
65.54233
68.48459
60.59526
65.50490
68.97491
65.51378
65.23256
63.94226
66.13460
63.22203
64.80347
65.86279
63.36681
60.66586
57.04082
66.02270
63.96903
61.68706
64.15077
65.21962
63.07206
61.58422
56.27089
62.08371
57.78616
61.02041
63.27023
58.45821
60.46419
58.08609
58.84043
55.36433
54.74755
58.76085
64.86268
61.26497
63.37458
63.17501
59.37710
59.01835
57.81769
57.66921
56.91783
60.21167
65.10205
55.75900
55.59688
61.25170
60.99353
60.72079
63.52014
54.98581
60.77750
58.36061
55.65624
56.87715
58.67416
56.93455
58.46682
52.46323
58.10453
54.13661
53.94996
56.15242
60.90952
60.10570
58.27074
62.26793
59.29071
58.21181
59.66200
58.91758
56.29706
62.10273
63.76440
55.68554
58.98782
57.93380
59.62087
56.27925
57.44254
58.41272
58.16248
60.29247
60.20092
59.21000
54.92490
58.41182
57.39485
60.76933
54.76998
48.66003
57.71692
54.15442
58.69972
61.23585
58.39943
62.30027
57.36180
55.84362
57.71934
60.90314
57.42030
57.27010
60.41212
61.95920
57.26269
56.22875
55.22144
53.61678
54.40616
54.05448
59.92852
58.12066
60.53902
58.35966
54.05234
59.90233
58.72358
54.16421
60.40614
55.87811
59.01743
55.89625
54.36405
54.94004
59.70731
55.07840
55.18707
54.06454
54.51483
53.57236
55.86316
56.54594
53.35183
54.81639
51.94405
54.10048
56.33387
51.39144
51.21353
53.10478
53.24652
53.87640
56.28430
59.06562
57.74686
60.65111
52.13342
53.56348
49.80617
57.39638
53.77178
53.46305
53.57902
52.23285
55.67905
57.33044
54.30889
55.23317
55.10926
55.34507
56.10248
58.10186
56.31896
59.09426
54.08560
61.24621
58.68551
57.96072
56.72869
57.44238
56.17241
58.03553
58.36991
57.11442
59.70089
61.56207
58.28956
58.78670
61.10369
61.84750
59.44188
61.44769
61.71696
60.62662
58.25974
58.18164
63.30152
61.07065
58.85493
62.29615
60.03252
61.97602
59.87551
58.30132
61.84828
61.60741
63.52412
62.23777
63.82393
60.32262
62.63652
59.02480
59.76596
58.14269
60.65912
56.56322
53.46000
57.01285
54.28673
54.39956
60.12054
56.97982
57.01918
57.99225
57.84262
60.80745
58.30826
59.82190
54.59379
58.60003
58.24939
58.96073
57.74175
57.74475
62.66447
60.77643
60.95941
60.34724
57.57038
57.42898
56.76288
57.14105
55.84720
51.20341
53.53622
54.36179
58.15443
58.25811
57.21876
55.81274
56.06793
51.92847
52.18419
51.63017
55.91968
59.45256
54.83375
59.71084
55.27362
59.34146
57.93914
55.64879
60.89429
62.40188
66.97400
60.37504
63.38487
58.20204
61.41214
60.36332
61.01852
56.65178
59.88107
52.66632
53.25424
61.27071
57.75703
65.41424
64.12501
58.13244
63.21861
59.87761
60.28167
56.49381
65.06908
56.32853
58.99385
58.98522
54.93372
61.25689
63.70110
57.21401
57.52922
57.35781
61.42619
55.90481
52.45057
56.40886
57.56777
55.53236
57.38858
56.86269
61.45166
61.90181
57.59818
59.85375
61.53807
60.68993
61.27933
60.05596
53.77807
59.27254
62.84259
56.46598
56.91213
56.11017
56.81965
54.39987
52.94015
53.19238
58.15374
60.26931
57.19640
56.80582
53.96448
53.11595
56.83513
53.73718
52.76748
53.24841
52.24091
55.28640
50.25411
55.83732
55.20002
51.89179
50.84424
51.56889
55.60560
52.71792
58.62374
52.97702
54.74443
56.54416
55.67887
50.52521
49.79251
54.75335
53.21375
56.51935
53.49143
54.05316
52.50193
52.57928
52.36069
49.26062
54.85376
45.42146
51.71893
42.71890
45.88552
50.42434
56.19916
58.45358
55.90858
55.94561
56.09204
47.65508
59.99860
51.45909
53.38670
55.89838
57.99928
55.37080
57.82077
53.79932
58.02444
59.32558
58.09236
52.63245
60.58247
57.83873
55.96429
57.07702
54.14403
57.65991
57.90947
51.64693
53.62601
54.29616
52.08668
61.55079
59.32057
57.85204
55.10518
58.04042
54.55744
53.40548
54.08846
54.93399
54.88113
57.61124
52.90014
57.24729
58.26054
52.40335
54.92117
51.00716
54.07079
53.98797
53.20468
55.39838
51.44809
52.52142
51.26477
50.93800
51.94739
54.03716
45.63439
54.03138
55.98659
54.01090
53.18646
52.90981
56.48708
55.14169
58.28992
58.04964
56.90080
54.22559
53.89967
54.97831
54.14981
53.68144
53.98616
53.21212
56.15264
59.26510
58.01542
61.75089
57.34109
54.91399
56.41572
52.83297
55.52897
54.89043
60.22497
53.94587
55.34677
55.52168
56.93219
56.48581
58.46436
54.97820
56.94215
57.45738
61.56984
58.88953
59.34237
57.70158
58.44913
57.56852
59.91958
54.23351
55.30974
56.45730
55.82935
50.99790
52.20173
50.59042
54.95657
57.29515
54.48044
60.73445
53.97998
55.89638
57.20276
56.24663
51.27278
54.85188
53.24696
50.70725
57.67149
53.29535
51.68404
53.77516
63.78171
59.55707
58.34625
58.54861
60.44795
58.38387
59.00250
60.20432
53.87439
58.49673
55.65312
58.83976
58.80565
58.54176
58.75697
59.86773
58.42542
59.00011
66.21882
62.88959
60.41315
61.65058
60.43104
63.28627
67.74308
61.51513
59.14461
61.24629
61.54190
62.26006
63.30772
60.99701
63.58723
64.72843
65.25637
58.74587
61.99803
59.28033
66.36939
60.14863
54.82724
57.81012
65.43612
59.70445
62.30132
64.38415
62.11521
62.97511
62.32976
64.04023
61.18400
59.52705
64.51629
64.76098
62.75043
59.22600
67.44925
60.75247
59.62714
60.13736
64.91199
59.69463
61.14943
54.91940
61.22218
59.60055
55.54839
53.04649
57.18568
65.41601
56.39019
53.29671
59.33540
60.58406
64.82305
60.59195
69.28011
60.59259
59.84835
57.20146
61.41594
57.35972
55.40726
53.73009
60.48852
63.39355
58.18212
60.72733
65.69805
61.30935
60.31854
60.64262
60.24238
56.85971
57.64383
58.56549
58.58924
58.07628
60.62328
56.70835
56.64556
58.84752
62.08521
58.51083
59.22730
64.62450
59.08361
62.43944
60.40876
62.02648
62.91438
60.67989
61.61344
64.91667
63.43478
60.56650
62.18127
62.41402
59.70762
62.69864
61.58503
57.84568
59.73406
55.43492
60.47229
60.55846
65.40599
63.89044
60.57457
64.50456
57.75148
60.20605
55.62627
61.37006
57.89259
60.68019
59.78278
59.70880
59.48074
59.69002
59.97809
53.89149
52.77093
53.94227
57.79558
60.27678
59.97826
55.41097
55.45994
56.26859
55.79785
58.10483
56.00928
58.46076
58.51175
58.78785
58.18874
54.18955
55.29311
55.52751
56.48798
56.63470
51.82729
59.84488
55.15241
59.39571
54.38670
52.45084
53.99279
57.88925
56.13928
55.20523
54.68178
61.05103
58.66056
60.73035
55.74477
61.56389
60.25556
56.59146
61.04212
60.05946
61.49627
56.74614
65.84092
64.15706
61.47551
59.71230
58.28041
58.65722
57.62480
57.40502
60.23794
55.64338
57.47861
60.36479
61.61930
54.11336
62.33736
62.50232
62.50240
57.33434
59.23159
61.37893
59.04762
60.56669
57.71761
51.51236
53.95531
56.26670
53.55626
56.38506
59.59747
54.46022
57.19553
57.00823
59.28893
56.18433
56.66080
59.23461
54.11201
53.90637
55.77564
54.22541
60.44236
53.98747
53.04529
57.13551
56.91934
57.53998
54.56797
57.00288
58.19676
58.07365
56.32628
55.02350
52.20159
53.52418
55.08755
52.44644
54.54709
55.68931
54.51963
54.74562
55.88470
56.78385
53.39991
57.87510
51.81834
54.98466
57.33116
59.97909
54.11761
55.57310
62.85748
57.26312
57.06499
56.17433
59.53519
61.31983
57.97586
58.02253
56.74502
55.34129
62.21754
61.37772
56.93147
61.25656
60.29194
57.51791
55.09984
59.19127
59.76319
54.01142
51.66849
55.11248
59.28874
55.22077
58.07275
56.99397
54.68194
54.22616
55.49761
54.35229
56.81435
60.44189
57.55513
60.22444
56.87154
54.69035
59.32717
53.08884
55.19153
57.62003
60.31018
56.33400
53.88982
60.89321
58.45882
62.06914
61.91502
64.71209
59.68621
56.97457
58.03885
58.14811
54.23739
57.13832
55.41384
53.70031
57.87750
56.51259
59.23897
57.04733
58.48089
60.60719
57.47477
57.37438
61.87621
55.87709
58.82657
56.62337
55.42379
55.89016
55.10265
53.25524
56.65390
57.15905
56.71387
59.19521
59.43489
60.67824
57.55200
63.32341
61.18341
64.90933
64.48523
60.47168
62.91431
60.09379
64.82020
63.64063
66.05113
60.87459
65.76279
57.74716
64.89913
63.11264
61.34343
66.30418
59.89772
57.25815
61.00469
58.62436
65.23215
59.69900
63.18480
61.30078
61.60203
60.90856
61.15889
57.87495
59.25638
58.90174
61.15451
62.52762
65.77479
62.17161
65.90745
60.60259
60.87101
57.73646
61.71883
62.67056
59.43930
56.23707
56.36373
57.87120
58.10847
57.17045
60.37998
56.13525
59.57543
56.72824
54.72295
59.02859
62.12499
63.43823
57.33334
59.50678
61.11908
56.23287
53.27246
59.62107
61.59494
59.65245
55.68027
58.44572
54.88034
59.50739
61.42938
58.36185
57.71743
61.42080
58.56975
61.35814
59.36787
59.73302
54.39325
59.63702
57.54737
55.18526
56.81442
56.93517
59.48264
59.82299
57.53249
58.00756
58.91583
57.27123
54.89179
56.73177
55.08956
55.01032
58.95334
55.16754
54.92477
55.43990
57.40469
57.75075
57.59509
58.60939
58.19188
62.69433
60.29529
61.36235
58.46798
57.81761
58.25778
61.03761
63.09376
65.90924
63.23553
68.01605
61.07953
57.46968
58.34804
60.69176
59.57767
58.21471
60.65862
65.73314
61.74158
59.85710
61.35281
60.46264
59.08930
56.45696
62.65940
53.96658
58.49343
56.11555
63.33435
61.63534
59.19960
57.25392
61.73865
57.54090
53.87309
57.90645
56.76499
60.88146
54.03689
54.30315
59.57688
58.67065
56.70495
55.25802
54.97953
53.60834
51.98903
57.74701
54.14368
53.67807
56.86004
56.07268
56.73741
58.65354
56.75001
61.10892
63.20945
59.33959
57.19617
51.24182
56.26143
52.90170
58.79997
53.66376
50.40562
52.60134
49.56396
50.60557
49.92378
47.26111
49.74139
46.80131
47.75659
46.87538
48.50200
50.35428
50.77226
47.93039
46.89426
45.46970
49.70680
51.43650
47.65747
48.71741
52.50168
53.91491
51.77165
49.50507
50.01386
51.47997
50.72883
48.95294
47.24886
47.55653
48.60017
47.91899
51.13612
47.95045
50.41230
47.65794
48.11291
44.46146
46.82335
49.34662
49.07107
50.41603
50.31731
52.62867
50.05661
50.96524
51.12974
50.04218
51.59755
50.66419
49.60683
43.65135
50.65779
47.08054
46.72576
46.77869
52.46488
46.31747
49.37373
48.64982
45.12101
44.21771
54.28998
50.25681
45.30852
48.00967
51.67864
42.91675
45.54090
41.42557
47.02059
46.46858
43.34501
43.82836
48.18089
45.07435
40.83169
40.35639
41.41231
49.76512
45.65116
42.70224
40.44381
41.17331
42.50123
42.77447
46.42969
44.81257
48.34314
42.72684
45.24620
42.19905
49.41803
45.29960
42.62647
44.19463
44.46175
43.09061
47.91826
42.14440
40.41250
43.32846
42.70476
49.33527
40.78496
41.15879
42.94577
41.81882
42.86910
45.22002
44.96719
47.25119
44.68749
40.42933
41.56830
44.51534
38.08661
38.47734
35.37603
43.22963
34.53271
40.69571
40.38457
41.38469
41.03206
37.56613
39.40020
38.45521
38.95781
42.49877
42.68608
41.64547
42.43131
42.24898
46.20874
40.53963
44.38562
41.87711
37.00222
34.53231
41.73162
40.57174
41.92075
41.14677
44.89488
45.59161
43.15383
47.99401
44.71868
45.47041
39.22001
42.74459
41.66180
44.99066
44.49414
37.26893
42.55786
40.60477
46.80293
46.74005
38.56396
41.37667
38.69985
49.13888
41.38596
42.67253
46.49535
35.56609
34.91780
39.22218
37.63663
41.06164
41.38980
40.15882
36.88146
36.58222
42.10522
41.33614
43.39469
37.06560
39.29797
41.81269
39.89210
35.91843
42.66426
40.46175
43.34764
40.24160
45.06040
37.81428
36.39860
35.29393
40.19709
41.94537
42.09344
35.85528
34.00019
36.37819
45.12129
39.45532
41.16164
40.20996
36.99271
43.79844
42.89811
32.17760
40.34892
39.55811
38.74129
38.36694
34.40592
34.35243
34.87558
35.67604
37.77974
34.18948
34.84020
41.21514
35.55814
35.80854
40.16903
36.02354
39.72849
39.22788
40.80707
38.53369
36.93776
41.61888
42.33689
41.00318
36.92213
37.90539
39.53342
38.35392
35.81204
38.69156
39.39230
41.55173
41.08294
40.16647
39.21946
36.19296
36.36005
38.26492
41.63719
38.37288
38.66843
40.51189
33.54927
37.60509
38.26987
38.40055
42.07928
41.12337
42.50855
38.05255
40.03510
43.75978
45.31584
46.20836
44.81532
46.48295
45.87783
44.32259
43.98001
44.51423
43.63263
48.14730
39.85137
43.73714
42.02544
44.04631
41.65832
35.69489
40.55871
38.29822
40.44879
37.07961
42.49563
40.65594
39.64205
38.76902
38.86824
38.99365
45.34681
41.54584
39.40366
41.38306
41.92658
44.73993
41.52282
41.72145
38.33185
31.26736
41.30678
40.44068
36.70837
39.06020
36.14501
34.36951
38.77643
36.87512
47.59028
42.40529
39.99804
42.05768
46.91817
42.17090
37.09511
41.83872
39.19675
43.65910
46.90580
47.27853
44.50491
36.20747
39.90250
43.07725
42.10365
45.55276
46.80722
43.60312
40.95823
43.38664
43.15437
43.06757
44.98232
41.46975
36.56538
39.07419
38.10901
37.94680
43.84256
47.01289
48.92127
49.76635
46.90603
44.67428
45.91617
46.81321
44.28220
44.36683
46.35732
46.31678
44.49475
43.74876
39.11164
41.49431
42.01044
42.47186
40.88093
44.55626
43.53232
47.63756
41.70373
40.05246
47.75960
48.00025
43.86474
44.45307
45.70589
47.47678
44.57018
47.18922
42.46561
46.09074
43.05505
49.00748
41.89619
45.89497
43.92830
43.96312
47.31492
43.50950
46.68975
44.84007
47.51288
45.24575
48.59437
45.04987
46.31152
45.97264
47.09004
46.75650
48.04506
46.00492
43.84040
44.85416
43.89075
45.76984
44.35594
46.07764
50.08124
43.26284
45.18547
45.93391
44.99042
44.14309
46.50667
41.35798
45.02593
47.95807
41.79257
45.19766
44.66535
44.47401
41.33204
44.75010
44.63974
42.82891
48.63434
40.07778
47.85878
41.39924
44.25859
48.25048
40.66665
43.53380
44.87014
46.11749
40.82036
41.54758
43.62543
39.08498
48.94679
46.30320
51.48753
40.84872
42.86258
47.41552
48.37139
46.37474
43.65989
44.81397
44.28362
46.42094
46.46580
46.95874
46.73060
44.09500
44.46785
44.88827
47.00856
46.72774
45.75929
43.13523
43.79212
40.20150
42.14311
46.87150
46.59118
38.95784
44.34259
45.52386
41.74260
43.17410
40.49385
45.81814
45.24010
46.15698
40.38569
40.23467
47.95181
42.12065
39.36505
44.22002
42.90921
38.37961
45.19176
44.05611
46.45051
43.19406
46.06093
48.08132
44.21737
44.85877
47.64164
41.88287
42.30767
42.30314
47.32158
45.49006
50.70060
50.19595
50.31430
49.64111
46.65313
45.21710
47.09854
47.09684
43.08276
43.24961
46.02278
45.20003
45.53081
48.06806
45.75841
48.85011
45.77654
42.54946
44.37807
47.71351
44.08545
47.36869
43.66665
45.54743
47.89289
47.31714
48.55739
47.73523
47.22058
48.81793
44.16804
48.46128
46.59279
47.69913
47.77474
48.12616
48.19123
48.56022
48.16795
51.05507
51.76619
50.09636
46.61712
48.49509
49.18685
48.21502
41.96164
46.55394
42.72878
49.73554
46.51593
46.51651
48.29075
51.74960
45.66508
53.13598
45.68534
44.19153
46.18507
51.32612
51.55686
48.91141
48.20757
49.52809
46.38016
48.87901
45.73195
47.68520
45.67577
48.65138
52.38587
48.41642
46.20554
49.41935
47.40289
50.30014
49.22782
48.03409
49.51903
47.08107
47.80741
45.95897
50.47066
45.85123
49.56472
43.59767
43.36296
52.35415
49.40927
46.03829
53.56241
48.23920
47.05716
45.09392
42.12302
44.76600
47.74721
38.31942
38.86522
49.66286
41.84089
43.22889
47.80397
51.89499
49.32396
47.20036
43.86104
48.93352
49.88770
48.32714
44.75766
51.14833
45.30089
51.77677
47.00588
46.38273
47.70058
50.44341
51.38316
51.88739
52.89255
47.73129
51.71785
48.37701
49.36979
48.67401
50.23647
50.08230
43.37563
46.54300
48.30403
48.02212
50.29263
49.97954
40.32701
45.31995
48.34104
46.66169
42.53422
44.08383
41.22657
40.71925
45.44520
45.31077
46.10387
42.76388
45.64843
44.04214
43.94385
47.47023
42.90312
43.48923
41.50064
44.24845
46.18374
44.50188
41.60820
39.56955
40.58804
46.12697
49.52219
44.99455
50.61295
45.54372
47.04189
45.16028
43.72983
45.84103
46.36718
46.24134
45.76972
43.89846
46.58420
47.34516
49.00053
48.46959
45.25309
47.82961
46.90096
46.01551
44.69970
47.77016
48.81275
47.68916
43.92363
45.48555
45.98773
46.18029
42.78285
44.19387
46.86107
45.48161
45.63197
46.99745
42.61009
38.67288
47.34521
43.53244
47.49804
47.29596
46.85734
49.13512
46.94093
43.29426
47.49792
47.21592
52.69415
51.92615
48.49804
48.18487
47.41097
48.61301
43.50790
49.30341
45.63188
39.96118
40.71563
48.19249
49.00062
45.18169
41.76501
47.39082
49.73334
46.78115
47.34836
47.76395
49.03085
44.99975
45.07192
49.71614
43.14713
45.10175
42.04200
43.21962
42.57034
43.62203
45.41000
48.76766
44.67571
42.00899
49.57632
46.17643
41.49775
44.30887
47.24209
42.67548
43.09229
42.87648
39.99592
42.49563
37.23752
41.49595
44.26392
40.65431
44.17210
40.62480
44.31891
41.52356
44.33526
43.41516
43.48353
43.56610
44.35184
43.61299
46.88296
41.56337
41.02490
38.05762
46.71982
40.73058
36.92232
41.79692
42.40814
45.29718
44.15175
42.62372
42.54234
45.14582
44.54603
46.19585
44.51962
45.84721
43.23497
44.84805
43.36890
44.23606
43.24064
42.42444
40.51606
43.46807
40.41379
43.18543
41.82017
42.15244
45.15707
43.23123
40.98547
36.37258
37.75618
45.47559
41.96944
44.76922
42.93229
46.10925
46.27835
46.22849
44.97491
50.52348
42.47300
42.50238
41.97435
41.89006
41.80051
42.76142
37.54498
44.60298
42.67525
40.64605
39.36679
43.01048
41.67115
46.07131
50.11446
47.86265
44.10835
49.90008
46.81065
43.00086
46.21829
44.47634
44.40359
48.75882
46.05605
47.26263
44.14602
42.63790
45.76260
45.17005
44.11761
46.53888
44.27812
42.08714
37.06168
42.38843
43.20107
43.71845
45.16688
45.30010
42.18565
41.81412
42.15916
42.50976
46.12912
46.78001
46.02141
46.37740
46.72490
45.72651
43.16194
44.15217
44.66748
43.43489
44.30292
44.32261
43.29750
44.45509
47.45968
45.27055
48.90968
41.89502
49.54807
47.28746
44.26508
40.25686
44.15592
41.63508
46.20452
46.32844
45.47352
47.17495
44.15450
42.99839
39.43328
46.63971
41.21787
46.51774
46.20082
42.51484
39.21163
38.08720
35.47279
40.15803
42.76144
41.18843
41.83279
39.62894
39.01133
39.82338
40.58091
42.57651
42.40035
46.28838
40.23223
39.71145
34.25558
42.06717
41.97786
46.01259
39.88543
41.48676
46.11397
44.87464
47.50451
45.87374
43.51133
45.29370
45.28839
40.83770
42.92044
41.02322
39.02239
41.03367
42.92616
46.92043
41.24231
44.13412
39.97075
41.50245
38.04551
44.77574
47.09539
41.93485
41.75244
40.71282
40.04139
42.99622
42.83933
40.27531
40.89072
43.24317
39.55307
43.66896
42.37594
41.64818
43.22620
33.96960
43.22938
41.49824
40.15843
37.95548
40.82179
36.42999
34.83882
37.77586
40.93534
39.79952
40.02812
37.21381
46.45266
45.03820
45.26457
43.43875
43.82421
35.53630
42.36000
40.17147
44.53877
40.01618
36.23942
44.60988
41.32324
40.65452
41.39795
35.96201
42.61514
38.16999
35.81095
40.97092
37.90435
39.56406
33.79993
34.52238
40.04947
38.13535
37.45900
40.23944
40.89834
37.24592
39.10818
33.52050
37.27601
39.85837
43.32304
42.62566
33.24128
37.49252
39.55560
40.96185
39.25548
40.85677
40.08399
39.67944
40.63988
38.03541
41.78749
43.00589
39.44682
37.00225
40.44512
39.40719
42.99726
39.45031
39.01209
40.64209
39.82757
41.47346
37.62098
44.10835
41.36669
39.39447
38.14596
40.60467
37.78342
39.91200
41.23487
41.48084
39.95084
40.96791
39.50778
42.00988
43.65561
42.26306
45.72607
41.89665
42.66283
40.17289
38.31704
38.19938
41.22923
42.87900
41.08050
40.94411
39.55639
41.31871
39.90848
44.31722
43.59591
42.05972
39.44818
43.22549
34.73934
44.08589
41.91770
41.68342
45.48276
44.45281
42.53673
43.51661
47.25864
46.43394
44.68948
43.58312
44.39926
39.56052
44.19558
40.47303
41.69876
45.53142
44.33402
41.53071
41.30855
38.75302
42.50964
39.29083
44.82235
42.85352
41.98295
48.75426
46.23488
45.21031
48.08922
47.19191
46.53300
46.99009
48.18329
41.69803
47.04670
45.32251
46.91203
44.90414
42.63599
40.40302
40.53768
41.91144
41.85154
48.65742
45.35145
42.65776
42.71795
48.50645
47.17588
41.04075
46.51277
46.08654
41.74946
39.16683
42.21084
44.62762
43.48306
45.46896
45.19331
42.43878
41.02775
41.20459
46.19150
43.31545
38.97845
42.01844
42.38428
37.65787
41.51002
39.80451
42.02482
42.69407
42.32936
44.00826
42.19896
45.97888
43.70727
45.81783
41.71407
45.72130
43.47284
43.73361
47.17822
42.80137
42.04556
49.18418
44.48419
43.27528
43.35783
38.41711
41.45227
37.50751
48.33130
42.53884
42.03444
40.23258
42.30804
42.66207
39.85765
42.19241
40.65720
46.80577
43.36045
38.24622
39.25636
39.85151
42.02702
40.53047
43.31265
43.68828
43.09296
40.54489
42.85031
44.49718
40.86491
41.63805
41.42794
40.96008
42.77827
39.81804
44.58014
44.14650
41.29487
42.91376
41.09386
44.46958
44.23621
40.02715
41.20293
42.76861
37.37928
43.97531
42.02238
41.80890
37.81004
44.60700
40.63593
40.51707
42.12362
43.20685
39.77509
43.02139
43.86942
42.55828
40.46040
40.95533
42.85484
42.12597
46.22569
43.17850
41.05016
40.59355
42.40726
40.46414
39.47002
39.10099
44.27147
42.35160
41.85933
42.94637
46.40703
41.49465
45.29697
45.35935
43.00776
45.76795
42.49455
39.56913
39.37335
38.96270
44.87278
42.47470
42.59788
43.73587
40.02215
41.86689
41.14117
41.04451
44.28230
41.74183
42.67796
40.93205
44.75721
47.92043
41.64731
41.94606
42.68114
39.38070
40.96569
41.18978
39.65430
42.18930
42.34327
40.43751
43.78876
44.25692
45.58955
40.38532
43.41342
42.49976
46.73607
42.16805
45.51586
44.50754
43.79358
42.63393
46.13186
41.35088
40.16483
41.23223
44.16128
43.92128
42.39730
45.65692
43.07052
42.45163
46.93894
43.14833
40.98247
46.30537
39.68318
40.85703
38.97453
46.07107
42.90550
43.61880
43.60788
43.00338
44.54830
39.51546
44.47749
42.12762
45.24690
43.99934
41.47732
44.66541
42.13267
39.24648
38.61187
44.94428
41.08672
38.26019
33.29841
40.93663
44.25694
42.17139
38.29833
41.92265
36.93997
41.23111
46.50624
40.64373
42.02608
40.59912
43.14815
41.83177
45.58920
43.27162
41.16101
42.43092
38.86515
41.71231
43.08306
46.98353
41.76884
44.84890
42.86233
44.02404
44.57644
45.69951
41.15733
47.18266
46.30816
38.44058
41.97931
43.63490
47.34327
46.59000
41.09419
39.62160
44.80513
41.72888
43.64546
47.96617
44.56147
48.33118
47.23822
46.01428
44.92885
47.00604
42.68159
46.46870
46.39966
51.16394
42.20541
42.65966
44.45289
46.99122
44.01976
47.18620
48.51390
46.79443
45.71754
41.63406
43.92371
47.92118
47.12250
47.02131
45.81192
42.68670
41.55368
47.53312
41.81071
44.36416
44.32294
45.97104
47.68798
43.98177
49.27430
44.99447
44.66803
41.89595
45.88542
44.27108
46.86035
44.11272
42.16610
47.17456
41.13806
45.32374
38.94719
41.84079
40.01706
44.86917
42.43514
40.86697
43.96850
45.94809
49.58044
43.38628
45.15745
40.04702
48.04887
46.59692
44.31844
44.21041
42.64515
46.76400
47.54857
42.19673
46.75246
48.62716
45.53781
44.98875
45.75984
46.40685
45.05705
40.74302
44.04089
47.57100
44.79674
46.67311
47.23314
46.69414
41.91618
48.53380
48.80963
47.56758
44.51240
49.19659
49.62812
48.13434
44.70349
43.59888
43.43421
47.59260
43.51265
44.84958
44.51883
46.59832
48.88473
49.53227
48.10007
43.59169
45.96045
44.23982
38.68866
46.66203
45.28885
47.03350
44.70515
47.30445
44.54860
43.97608
45.70900
44.94636
44.68366
37.57281
44.61031
47.70384
41.36413
45.16306
40.20784
43.23210
44.71867
42.19633
42.79147
41.22359
43.53773
43.20090
40.32850
46.72205
46.32707
43.76737
46.01514
46.12537
46.94987
46.95555
44.31057
43.06673
43.09610
41.33399
47.22067
44.53018
42.59097
42.62918
44.49564
38.79800
37.92020
38.24900
40.49524
41.63114
34.12095
41.04195
40.86338
40.25674
37.32200
37.61882
40.03271
44.01929
39.76725
44.53858
38.57593
41.86028
39.06356
35.14028
41.69731
38.02459
41.83309
39.02971
39.58943
43.39114
40.78400
42.27308
40.89596
45.89047
36.86297
41.81693
39.92613
40.73455
43.27494
41.39661
39.50724
39.28484
41.43384
38.07072
41.25601
39.31616
41.02046
39.44123
37.94067
40.70831
39.72099
40.00672
40.06461
39.17117
37.96123
35.39936
34.70746
36.55778
37.04553
39.23835
37.60316
39.72236
37.91727
42.71722
38.91131
39.28454
38.78277
37.16702
38.23477
41.78583
39.48742
43.09104
40.12627
40.66703
41.98357
41.86229
43.57360
42.24041
38.10233
39.75444
38.79598
38.15756
39.99642
41.47850
38.39310
41.43784
36.80805
39.00077
39.61730
35.28055
36.39940
38.91047
39.11675
38.55518
37.75782
42.60406
37.18015
40.76101
40.66594
39.46653
35.51104
33.22017
38.28891
40.48356
38.09574
36.75553
38.41666
41.11811
39.08091
41.58741
40.87644
39.42081
35.34098
35.20339
37.90971
42.02121
41.24964
35.83751
39.55626
40.65129
42.38547
40.41240
36.85371
45.76509
41.52788
38.89277
39.13312
33.32793
36.52706
37.43147
37.09481
36.43856
41.15904
36.66756
44.90353
38.01187
45.46245
42.95947
39.27484
46.25087
44.86991
41.96321
40.06700
40.18879
38.86910
42.96974
41.31307
41.63900
46.21370
41.62067
42.57233
39.42670
42.80012
37.86081
43.79832
40.67493
35.81096
35.48227
38.51643
41.12393
42.68047
39.50714
45.03220
43.38004
39.65861
36.85528
43.82826
39.95832
39.02991
46.11600
44.91917
39.65814
45.33791
46.81835
46.18984
41.66896
45.85018
42.87273
45.40094
44.12411
40.00586
43.92086
40.90644
42.28859
43.82414
38.97555
43.98887
44.42289
41.15444
43.53450
40.28658
39.47267
42.25693
47.76324
44.48790
42.47617
41.86572
45.88610
42.79079
48.47263
45.83344
44.03170
42.49721
42.19357
43.02512
44.94638
46.52542
43.73833
47.68547
42.83133
47.87060
42.30259
46.37361
43.24338
46.89871
43.35882
43.48081
44.14378
47.03651
48.17943
47.29335
46.43222
47.40040
41.35466
45.07042
46.87910
41.74701
45.16854
41.20516
39.82859
40.02189
45.08291
45.59895
41.51409
43.11429
43.42661
43.33031
36.52307
38.06415
41.25804
40.76897
42.95775
42.56263
44.44648
45.29314
41.29944
41.71852
42.20241
45.12661
41.32047
43.78011
40.32290
42.75551
40.57357
43.27704
42.43768
46.98961
43.22032
45.29140
47.61335
47.68070
46.67718
47.78348
48.37997
48.53316
48.51154
41.90778
45.18212
49.35488
42.00109
43.35775
44.46482
43.42336
42.63820
40.87864
45.74086
42.38099
43.74381
43.34460
38.70070
39.93420
38.49348
38.50067
44.87705
46.98025
42.90422
42.37581
47.01659
45.14450
44.84438
42.90630
46.70554
46.05046
46.61814
42.11131
43.99251
44.00701
45.11536
40.08133
43.25854
40.15778
43.62933
43.16063
37.80485
40.16971
45.46820
39.92868
38.87042
39.60432
45.38853
37.44426
41.20858
38.84943
42.22630
42.27707
30.68276
35.21910
35.05383
34.05961
38.59559
33.37502
40.30710
36.93482
37.60369
36.14204
33.31016
34.31881
38.96499
38.84912
42.48284
38.08305
36.43094
33.70713
39.82981
34.50523
35.11787
44.30195
34.77940
41.08082
40.77861
37.84657
38.10722
36.19235
34.00191
36.65037
38.06655
38.58815
36.46792
33.73674
35.46554
36.32489
34.02586
33.48867
36.21317
34.44678
34.20939
34.69142
35.91827
31.26092
35.06462
35.00673
33.58654
33.64624
32.62498
35.32837
35.38939
33.71859
38.60692
36.45908
32.73045
37.10413
35.80147
35.32749
37.81259
33.99769
36.30078
37.86676
35.94245
33.83211
37.37901
36.51372
34.41651
34.21142
39.65426
40.24571
34.70041
34.71638
42.51277
41.11362
38.45736
37.93355
38.32410
34.57412
35.95605
35.13883
36.65592
34.62430
38.80157
37.63889
37.34700
34.23084
34.16453
34.19797
35.59157
37.64342
36.32654
34.03448
32.46241
38.82689
36.19847
33.46593
28.09311
29.31574
30.96080
33.73532
39.66666
33.35271
37.16338
33.72493
32.83660
33.60957
36.79654
35.76825
32.33130
34.86268
31.53294
36.07079
35.21247
34.65598
30.34886
35.51110
33.20806
35.19309
34.91042
36.69633
33.62822
38.66323
36.23104
36.15303
39.35227
38.86764
37.21851
39.77106
34.29060
38.07149
35.48172
37.15315
36.40315
39.75268
34.41358
36.58309
36.18235
38.77402
37.25242
35.24413
38.24671
36.44191
39.77067
37.33011
33.11111
35.59908
33.72035
36.19450
38.76351
34.66139
33.37552
39.23426
37.32285
40.36513
39.09503
35.59059
38.17067
36.28912
34.74222
31.93747
34.96592
37.76255
37.54001
35.20856
36.00033
41.01717
35.65932
36.21275
35.88646
37.31520
35.42968
35.49329
33.87894
30.04514
36.99037
33.79589
36.22860
34.19606
34.82544
34.14573
36.01823
37.45470
32.27590
33.35110
34.77016
31.83452
34.04937
33.13480
37.08173
37.75366
36.98822
36.63615
38.30907
38.22186
38.21866
37.21917
39.70113
39.47427
35.09486
35.49972
38.86424
39.42226
36.39355
37.70879
41.06984
42.52883
40.22741
41.64053
38.30848
39.90510
36.71354
39.70076
39.19477
36.68111
36.16724
36.24741
40.71299
36.30335
37.27504
36.31220
35.03353
36.98844
30.54658
37.33823
38.55063
35.68851
36.62334
39.79843
41.48009
41.38734
42.24057
38.83802
40.10562
38.67012
36.17242
44.06107
38.64397
39.35047
39.52505
36.67965
36.27210
38.46511
39.63859
36.12355
42.21057
38.64700
39.88258
40.64695
38.53427
39.46584
40.15152
39.45757
40.07602
38.89806
38.53447
41.03956
36.33738
36.96826
37.72212
37.85652
38.79606
34.72504
33.05569
37.77150
44.12476
40.04131
38.92017
39.61685
43.24721
36.75343
36.64200
38.31076
35.81938
40.80327
37.68768
38.31222
37.52369
37.81680
36.28814
34.02647
36.77979
35.26098
36.53393
38.13993
37.92009
38.93526
37.76125
37.72260
32.91629
38.26682
34.64405
41.48103
42.22541
39.43686
38.96719
37.80511
41.54686
34.67127
34.55177
35.46596
34.21832
37.54695
34.44670
36.22528
35.96377
34.47603
38.06515
37.62497
37.44957
41.30605
37.67275
38.67321
35.61690
36.73825
38.78379
36.89320
40.82375
36.97951
38.26842
38.14207
39.15132
40.70071
42.99206
40.89659
43.34412
39.84815
44.38081
41.37005
41.66649
42.99356
40.12006
41.90134
37.56578
41.91687
39.74041
38.95691
37.97941
42.13910
43.64061
38.33839
40.11427
37.66349
44.56661
39.24557
41.28596
40.92907
39.10171
38.18305
42.66727
35.80866
41.85134
39.49391
38.41758
38.54536
38.75707
38.18009
43.88247
39.26445
42.63222
40.95691
40.19897
43.15328
42.81093
42.14252
39.08590
42.61593
39.56039
35.25028
38.72606
39.94178
42.64063
42.84413
41.78793
45.22022
39.56526
42.69174
41.47392
40.02326
35.70582
41.10840
44.58977
42.95734
39.17123
38.58656
40.65382
38.76234
43.43953
39.81747
38.99514
40.81848
38.82284
36.66024
38.41155
38.84981
40.97335
36.67149
41.90319
43.71058
40.99016
43.26665
42.32292
35.83059
38.85075
36.57290
34.33554
38.00366
33.87990
32.90961
32.54974
35.89539
34.72802
37.11986
33.74835
40.40665
40.07886
37.13577
39.64609
37.49153
38.65206
41.46607
39.55772
37.74016
39.39520
42.25055
42.75396
39.74272
40.09106
38.94384
34.88083
38.14919
35.74316
42.49630
38.32298
40.11921
35.94654
39.08536
37.31811
37.64032
40.79407
35.88714
40.06047
42.63318
38.93424
38.02944
38.16605
40.18787
36.79689
36.64175
38.44326
37.27070
39.58876
32.97494
37.77393
39.35844
35.31108
36.32439
30.82155
32.29296
32.06614
38.28197
33.26455
34.50354
35.17542
34.45198
32.10907
34.79491
35.74923
38.78866
34.54590
32.77823
33.49552
37.34995
32.74755
32.25897
32.87271
36.32690
33.78923
32.92294
33.63454
34.62831
33.01070
39.01377
35.00610
32.15260
36.65003
36.14669
37.66011
38.15821
34.23547
35.82573
32.18162
31.80002
37.82059
38.18281
35.48224
36.68910
36.09958
38.00318
37.48855
37.48144
36.54279
38.53731
36.27833
36.53449
32.70382
36.24323
31.56506
35.62170
32.29697
33.85991
38.14648
33.96601
32.07740
34.15563
33.36521
32.55711
31.73535
29.75485
30.72091
33.70623
28.76335
31.67357
34.28071
32.42877
31.84375
33.61865
32.46824
30.01565
33.52668
31.11145
30.34335
37.98494
30.04165
33.29416
34.41675
31.40350
36.35243
35.36490
29.00520
32.76635
34.30920
31.10245
34.13481
33.71539
34.50803
30.96927
33.11700
31.27512
30.78697
27.91206
31.47655
32.78975
31.50461
32.56742
29.76294
29.23874
31.55015
32.08343
35.35249
39.53369
33.34509
33.00168
36.42957
38.36182
33.94978
40.05891
37.57535
37.10867
36.85014
33.65931
32.81037
34.34082
36.74511
32.40381
36.79544
30.68689
32.14914
32.02698
34.53134
33.77952
34.56295
30.53660
35.28265
33.48064
31.97792
38.49803
36.35125
34.03807
33.64904
36.01094
32.00994
40.00793
35.50640
33.22204
31.73619
34.71396
40.59353
38.54543
36.91943
36.75594
37.00389
38.00658
37.62437
35.73515
32.92856
36.73388
33.35232
34.36227
34.52317
34.83637
33.33237
36.91478
32.72844
33.81263
34.49042
38.67496
34.10365
36.21769
33.64218
37.31369
33.64982
28.44926
39.96171
38.71358
36.51600
32.96642
38.77533
36.98740
37.04221
34.47615
36.09462
35.82637
37.92034
34.26522
40.55245
38.85178
41.68650
35.70851
36.22496
36.42675
39.80624
43.22956
40.23229
38.31102
38.32538
41.34486
43.10412
43.20743
42.75241
43.92589
43.83569
45.64086
44.37068
44.02626
44.95529
45.96429
41.26539
42.21744
42.31015
41.93324
44.19366
37.78110
44.54176
41.50384
44.50927
40.96564
39.09931
45.50032
40.92230
41.69783
43.48910
45.44454
42.45497
47.54040
44.73421
47.61808
46.04831
46.29066
49.54732
42.49584
45.97327
42.30366
46.31971
40.61380
46.20811
47.11152
44.17811
42.26177
46.76207
44.21035
45.31138
47.13870
45.79499
43.74708
42.88411
44.63988
40.15501
44.90301
43.66210
40.52665
45.08861
41.78946
39.88624
41.58187
40.96097
40.75170
42.60544
39.03506
42.83941
39.51761
40.12363
40.62756
38.36878
41.08634
39.67799
42.33082
34.70548
36.67195
45.02510
44.41321
39.45281
39.74683
47.09015
43.63900
46.17713
45.92200
44.76276
41.17636
42.64508
43.25021
48.86849
42.21510
45.15358
40.07036
40.16163
42.30002
41.35196
41.42237
42.15410
45.53687
44.31841
41.64326
40.89654
41.68835
40.89915
41.36389
44.41202
39.15127
42.86636
41.61937
43.93720
42.11048
41.55295
40.96543
39.44515
39.46819
38.36859
42.15954
37.77456
41.51976
42.73325
39.41244
38.66619
37.65124
41.51267
43.33812
39.15639
44.09288
36.17169
38.79065
40.40673
35.63759
41.51367
39.00800
36.97394
34.80917
36.85533
36.95671
35.94678
40.45206
39.37253
42.23626
37.51645
39.05346
35.44354
39.86150
35.43281
33.77018
36.08086
37.69284
31.84940
35.32926
38.21876
33.97284
38.53225
33.43245
32.89844
36.38797
37.37997
40.17645
42.22447
37.25401
38.77728
40.21058
43.43121
41.62922
43.63672
40.83496
38.49336
37.58752
38.97242
41.84520
35.66751
36.26750
41.72290
41.92768
42.99008
39.05801
42.07383
38.90722
39.86760
40.35620
38.07642
39.66460
37.44961
33.05223
34.60445
38.47218
33.21166
40.59299
39.51731
35.77995
39.22541
39.76178
37.43724
38.75124
34.34284
32.37924
37.83805
36.54610
36.96460
33.58283
34.73336
36.99995
38.18119
34.98278
40.65240
37.19552
33.47817
38.03059
38.07111
37.02139
42.07151
37.77286
39.94542
38.86237
37.54358
36.07054
41.01686
34.85944
38.86230
35.71270
36.90362
39.04746
37.62250
36.41778
39.92989
38.27818
38.94750
44.20274
39.79773
36.05370
36.53576
32.59240
35.43874
37.41680
37.15613
37.68057
42.93642
35.78538
35.12285
40.22142
42.60681
39.10499
42.62400
39.81274
40.38083
42.03829
41.71852
41.06224
42.46678
35.91849
39.41850
39.35392
39.60036
38.00586
37.94263
41.60723
40.81842
39.26013
42.02966
37.94927
37.98389
37.03675
38.13582
39.25417
34.38176
37.48617
35.09615
35.98938
40.94210
40.65789
40.21959
39.29669
37.18551
39.30612
38.52850
37.34278
37.72283
38.91824
38.48213
41.17961
35.49827
37.24456
40.55344
41.96029
41.22996
40.86753
40.34605
40.72421
38.56349
41.86118
42.72293
43.99811
38.26578
40.91474
31.76307
43.53227
37.63112
40.56415
40.76852
39.57169
35.41368
37.79858
38.10433
38.87261
40.90198
41.73851
40.36452
39.33953
45.64993
39.52642
37.12781
41.64817
39.99501
40.75398
41.00088
37.86067
38.34666
40.58352
39.34460
42.28794
42.75631
39.80626
43.98828
41.57424
40.24700
37.69938
39.83788
36.77512
36.13456
41.66121
42.01883
38.82311
38.50529
41.38120
40.55745
40.62858
39.77147
41.57294
37.32778
36.42070
38.16841
40.11114
39.34052
37.88806
41.28652
35.47770
36.72244
40.77780
38.80817
37.64729
37.60960
34.18554
37.57853
40.43080
39.29322
39.94484
36.85850
38.28237
38.52336
38.27561
39.11730
44.66953
37.47931
33.43662
40.16346
33.90177
34.76631
35.77860
36.49932
39.80332
44.42477
40.32627
39.96528
39.35655
42.42777
43.09055
40.03160
37.98332
40.90234
42.86907
44.80617
38.97678
39.65831
36.97382
41.37058
38.53009
38.44130
38.66893
37.77350
40.11704
37.21737
40.28834
38.96588
38.98209
40.13392
41.20191
44.39565
39.05870
42.29343
44.48135
42.52906
38.96696
37.67763
41.45945
36.72276
41.79607
40.09459
45.23033
39.24220
37.07754
39.00352
36.00083
39.87711
37.89499
41.75044
40.06460
38.05112
42.05557
38.01413
38.06183
42.34362
38.52242
39.44766
44.19969
41.76811
40.79494
41.30648
42.33237
43.84683
42.35230
39.43175
41.53094
39.99208
38.83201
38.08403
34.99468
40.07186
37.62785
41.56620
38.78873
39.83569
41.91636
38.67057
37.91359
36.59399
40.15525
38.65404
37.79673
38.51468
36.05858
38.88818
37.75430
39.20554
38.14134
38.76652
39.49047
39.79362
38.65228
38.29874
35.23671
37.05151
33.05493
37.25544
35.82948
38.19527
38.50966
38.89337
37.43918
36.93431
39.11326
39.79151
38.41257
39.41656
38.75939
35.03518
36.73379
36.38695
41.60108
33.78858
35.37071
34.42983
35.86746
35.15933
36.87245
36.77617
34.81986
36.94344
37.17928
37.23527
38.36994
34.37735
37.34425
37.35833
36.14787
41.13502
41.43827
36.54533
35.19692
43.75552
38.45506
38.66594
37.97208
39.33193
36.83659
39.20204
40.21225
36.23617
37.82136
41.12005
42.96762
43.53050
40.18442
42.00164
43.20536
38.97778
37.54448
35.30797
39.51423
38.78889
39.09875
38.18952
37.91545
39.38766
39.63798
36.59477
42.86675
41.48269
38.42396
40.22001
38.77364
37.37769
41.82383
39.46598
43.96281
43.84089
39.88151
40.74716
40.82783
41.38156
41.60434
45.45836
39.25035
40.01507
40.74105
38.56284
42.45829
38.81648
39.76494
41.91997
36.47518
41.99652
38.06433
37.24662
35.63097
36.69842
36.51659
37.93405
38.48328
45.93619
40.42449
44.33989
44.44152
37.93307
37.03088
36.84244
42.91691
42.16940
44.90082
40.26747
41.31156
42.00047
38.29603
41.24888
39.30857
43.75799
41.34311
38.55003
43.85126
41.05392
40.34466
38.35248
38.09116
41.78552
43.07544
41.23010
40.32485
43.77185
42.50230
35.94072
45.88622
41.59062
39.90382
33.91404
40.23505
40.25509
43.49555
41.20222
38.88308
37.79460
38.79986
36.73536
35.99438
33.85885
35.31772
42.93603
44.40869
37.27044
32.52458
32.64601
33.98573
34.42156
38.44523
39.14467
36.54153
44.27027
41.67667
32.94536
32.31507
35.56117
35.16224
35.61157
40.54062
37.86043
39.44929
41.53854
38.98233
41.57195
42.08324
40.81925
42.64044
39.74016
40.28164
40.83864
43.30446
41.19925
41.42497
38.87766
40.65115
38.48761
36.49508
39.18731
37.29043
37.60610
39.18621
38.10708
39.29680
38.37533
36.43955
39.39918
37.24959
40.79543
40.50385
39.29091
38.67403
38.77045
38.80243
41.15825
37.60973
41.75335
40.53967
40.66694
39.42101
40.06944
40.90166
40.67215
40.17639
42.60063
41.83500
39.57119
40.07938
38.64827
38.72409
40.09694
39.87845
38.31915
41.98366
36.72273
40.29575
40.82324
41.52546
39.52068
38.13949
42.82038
40.60623
45.72341
42.39430
41.22275
42.22227
42.05382
42.65485
40.95052
44.19750
36.74110
44.72830
40.38792
37.61549
40.53416
40.17247
42.25338
40.62434
43.28848
43.66238
43.69421
43.07323
44.80058
44.79778
43.44795
42.20644
43.91208
40.29358
38.25052
41.86112
45.03843
39.16335
42.07800
41.67788
43.62858
46.13782
46.41575
40.63464
43.35955
40.86883
42.48721
39.09002
40.02932
39.28085
41.85605
39.25339
38.55686
43.50815
39.42418
40.26189
45.05892
41.56394
40.88809
42.35755
44.00396
43.37488
41.73490
45.26397
47.82487
41.36424
42.60454
44.60633
45.19669
43.27930
44.92941
40.87023
42.30647
43.29544
43.26122
41.58197
43.36097
45.71998
45.43964
46.89758
41.83656
42.46065
45.11626
40.25946
44.36854
40.69485
45.73667
46.76018
44.49862
41.56180
44.84550
41.64119
44.54724
43.60562
40.20161
40.26605
39.62685
41.53932
35.56208
41.35594
38.32601
38.12168
37.81193
37.93747
34.44246
39.17108
40.70506
42.33613
39.24696
40.31282
39.38461
36.44664
41.18739
42.43448
42.18779
45.26846
47.05282
39.98608
44.50032
39.70291
44.44319
43.49743
44.40923
43.60573
44.05506
44.18081
43.60576
44.14858
43.10345
41.64519
44.76300
42.71167
41.56169
45.51199
47.77751
45.94842
42.77229
43.57642
41.44608
47.20388
43.51743
44.04183
41.76261
44.72104
43.08099
40.68247
38.15142
40.79916
41.36017
40.51336
41.87591
43.99253
46.49849
45.92517
44.94037
46.94638
38.29107
42.41875
40.14354
43.65915
37.66754
41.04355
40.55975
41.96870
44.66170
45.37574
43.06124
41.76851
47.93075
41.43675
41.42399
41.46524
41.73976
43.00658
41.25416
44.50757
42.73896
43.93477
43.44458
44.64275
43.76035
45.17446
47.23185
45.55547
44.39745
41.53234
43.96573
40.60228
43.76498
41.61451
39.56553
43.43422
42.09407
44.68133
45.83172
42.10395
45.80604
44.00884
46.12967
43.05407
42.69038
44.85412
43.73411
44.83065
41.51593
45.24589
49.41419
44.50633
43.08631
41.13957
41.45519
45.06361
41.88064
45.02302
39.15583
45.87400
45.95564
45.22384
43.56891
46.31482
46.79483
42.60676
45.98159
44.58099
45.31507
44.48379
40.43267
41.32624
40.44085
42.75043
42.92849
44.35452
43.88577
39.75089
42.53213
43.87247
44.63784
44.32708
45.13165
42.05115
42.95974
44.51891
45.85399
44.52787
44.00875
40.45631
38.96843
42.92700
46.13709
42.86745
43.15143
36.44952
41.86778
36.98400
42.00740
40.91284
43.35264
42.98440
44.01909
40.25311
46.25287
48.33187
45.13918
41.74036
41.98377
43.86360
42.02783
40.16815
40.21652
40.94362
39.38707
35.61636
43.11372
44.37757
42.07457
38.41786
42.64592
41.16514
42.54187
41.23082
36.79431
41.09514
42.95185
42.44621
42.27527
44.83780
40.98630
41.71549
48.89419
43.66184
41.46772
42.63186
41.91671
46.72157
38.09111
42.72605
36.38196
38.99840
42.97659
40.50320
47.17045
44.43066
44.49782
40.11114
43.44846
40.39729
43.25766
44.92942
44.54897
42.90048
39.08908
44.01890
43.62552
43.35122
42.62366
43.88152
42.25876
47.46628
43.08112
44.10612
44.84183
43.53977
41.66504
41.09200
43.30103
39.36277
39.57101
39.30458
42.23147
45.78190
42.32746
39.24792
41.74468
42.88421
42.85199
40.19165
42.23158
39.84308
39.81598
40.12663
41.70765
44.41830
42.63385
44.80033
43.26231
42.62200
41.31619
43.77543
41.22178
43.99805
41.69870
43.53250
41.08975
43.09254
47.47526
44.92997
41.94184
45.17790
41.25525
40.52917
40.21017
40.28735
46.65845
40.66742
40.88392
43.10351
47.09178
43.34662
45.47486
43.99067
48.73390
44.98092
41.59428
43.77746
44.83943
40.86441
45.56758
40.63644
41.14499
41.58700
41.43569
41.25743
42.03425
43.28041
41.19705
43.94420
42.76888
41.62430
40.45413
46.71662
40.31682
40.11597
42.85276
43.78845
40.52581
41.81982
40.09524
43.01676
43.63682
38.49052
43.33717
42.19452
41.39205
41.59229
42.83754
42.21598
43.84427
42.71671
41.42639
40.10087
43.86440
43.94228
45.06646
43.90649
42.73621
42.25683
44.37521
42.23989
43.57219
41.94203
44.01778
44.10927
44.97556
39.21586
44.77940
43.88966
42.16363
43.23325
44.11762
42.47296
42.27229
37.87588
41.92912
42.15432
38.63220
41.41295
41.51627
43.26515
41.59776
42.54754
40.68227
41.24435
41.17077
43.81470
40.07628
40.61706
41.55340
40.04063
41.23921
41.65195
39.91364
38.51878
40.70738
38.11599
40.34096
38.05335
37.19783
42.43273
39.04745
38.51551
41.49420
38.90327
38.07617
41.75435
42.16527
38.48776
41.72992
39.78327
41.75638
38.54381
38.95460
36.69676
39.16760
39.65625
42.18176
44.94284
41.00847
43.52098
40.63608
45.29356
42.54033
44.46321
45.99664
37.88030
41.17226
42.25764
43.39370
41.67389
42.02597
41.24494
45.64003
43.08710
43.00882
40.37803
41.74600
43.58766
41.77168
41.82445
44.44197
41.74356
45.71680
46.11863
40.96825
45.87583
43.50576
43.01627
43.65750
41.24489
44.36716
41.79538
44.73376
45.17163
41.13374
42.10345
46.15838
40.77610
45.23552
41.42344
44.38857
42.32980
41.33734
44.42739
47.08749
42.28740
42.44629
41.04546
47.87370
42.89526
44.70511
44.62601
44.38136
45.65234
41.25222
39.65727
39.35618
45.35104
45.06864
41.41211
42.91940
45.40485
43.29694
43.96201
45.37143
41.78462
44.49023
46.22602
41.93393
45.66411
42.93757
46.89515
45.96129
41.76857
44.70155
42.36430
37.53075
41.96585
44.92318
44.62360
43.96731
40.49701
44.86207
42.14841
44.69310
43.04666
45.75628
44.57045
45.90451
42.93478
43.80246
43.01591
47.85476
42.53189
41.06592
45.00714
43.61572
45.87607
42.04311
44.54933
40.94615
40.50702
42.10869
42.40757
38.11166
43.02871
43.61268
45.51050
43.75588
42.79795
45.03420
40.12414
42.24589
41.14984
44.74331
45.34361
40.20596
42.23454
43.40182
46.40677
41.73492
43.34969
43.80528
43.68714
41.40701
41.15203
42.90979
40.96993
40.18363
44.36314
43.75208
45.14630
44.78440
46.40950
46.05483
45.55501
45.33410
45.70846
49.66295
45.00760
44.17327
44.05199
46.69443
43.07785
46.51939
48.43511
39.09877
45.81264
45.34488
46.06690
43.01291
46.77784
45.65910
44.81047
45.77301
46.15510
43.35976
45.34005
44.39320
42.71372
39.86635
43.60493
43.13700
43.88455
44.58192
45.38995
48.46209
45.27230
43.73281
43.42974
45.50468
44.15915
44.79911
46.85706
49.37868
42.13879
42.31204
45.04892
45.00904
45.94982
46.22027
46.08254
45.29697
44.62473
41.35238
49.14028
45.91728
46.40491
41.56772
42.70051
40.03828
44.40214
46.63523
45.24995
43.02276
42.96483
45.46835
45.83152
47.53374
45.20499
44.47157
45.13989
43.13085
41.86667
41.09365
46.51564
40.41991
38.96180
42.04114
44.46294
44.12034
40.85030
43.21471
43.14680
42.47896
45.17888
42.83321
45.77564
39.64558
39.07089
38.29836
43.10708
45.73197
39.36308
42.86488
42.52641
42.69576
43.97030
42.99460
42.90169
43.36679
36.52513
43.20247
40.78450
41.66489
38.75571
39.43196
37.51794
39.13919
40.66933
40.93361
39.85394
38.58129
41.94778
43.49554
42.99653
39.45277
40.26505
40.28895
38.44232
37.16124
40.73641
39.15191
40.77702
37.16448
44.00296
46.17212
39.67914
38.92262
44.75756
42.57973
42.32819
39.65761
40.37306
40.44128
40.63480
36.66021
43.46104
40.97595
37.48760
39.36153
38.13234
37.86595
39.49866
39.81139
39.09229
37.19225
44.15588
42.55841
46.51872
45.98755
41.60900
45.01835
45.11782
40.62316
40.90670
42.23419
45.34195
42.07093
44.00364
43.66443
41.32721
42.05320
39.51599
40.49516
41.87931
46.59423
45.73311
40.07065
45.11821
42.46743
40.50776
43.21402
43.90006
42.20310
42.71426
42.89365
39.33331
43.18255
41.13598
37.62031
38.51372
43.89763
41.89526
42.44515
42.80426
40.11436
42.04203
42.70784
39.08186
44.00473
44.08380
43.92496
42.68854
41.42771
42.48300
43.73504
40.10781
39.06932
45.43476
41.36809
43.36005
42.60051
39.97927
39.80793
34.56086
40.92654
38.80970
43.56185
42.37826
40.39912
40.52195
38.59458
37.26339
39.73900
39.71052
40.07672
41.16554
41.94363
41.06484
42.10139
44.90042
40.33242
40.01098
42.43594
43.20083
43.42639
44.38340
43.22918
44.82218
42.57981
42.19176
43.42278
40.76236
44.54985
42.29121
42.11964
42.60508
40.94573
45.93236
39.22444
41.09496
41.15702
41.32025
41.82360
40.20031
41.47938
40.77890
41.84315
39.21790
43.50685
40.25453
42.57622
43.87905
43.13187
41.28875
42.95451
38.76764
38.19091
40.87289
42.77207
44.21387
41.47484
41.62373
40.85559
42.80293
43.89944
45.39135
42.08005
45.00463
44.36794
43.89416
44.35952
46.37060
47.13961
51.00064
50.80743
46.36772
47.93628
46.50466
45.48083
43.56162
44.58064
45.73699
43.29366
45.06840
41.10914
43.50558
44.21668
43.73462
45.96738
46.41562
45.60339
44.84981
45.64033
47.22407
47.75020
46.26027
49.01452
45.70646
42.91446
41.25392
47.50629
40.93334
41.31583
41.49122
45.80386
43.03835
41.71068
38.57739
46.85630
44.03763
46.93213
44.73438
44.61317
41.92932
44.40185
45.97564
43.98459
43.11097
39.34121
45.65711
46.17534
45.92912
41.53916
41.54722
42.65162
45.95109
48.89050
48.45213
45.64682
44.64054
41.60417
42.73430
44.26164
47.30675
44.77191
44.85611
44.49749
46.81900
44.65731
41.33416
43.12160
45.48892
42.14262
44.66847
44.00809
42.25428
38.04913
45.19630
43.99992
44.94332
40.90454
40.96184
42.32782
43.45578
42.71991
40.05708
39.43401
40.71793
42.72513
41.77479
42.98056
40.16886
40.34273
36.57518
39.53379
41.97042
41.83520
35.99999
41.97677
44.84625
42.52276
42.13739
38.46449
41.65276
40.16544
41.19678
43.68744
41.13182
43.61979
42.19924
39.68958
42.94624
39.21601
39.21633
39.62365
40.07393
41.23562
41.26403
38.55549
40.01474
41.17464
40.08339
37.37750
39.39922
39.54460
39.49110
38.55086
36.80856
40.30086
39.49508
37.62984
40.66120
40.69734
39.49176
39.55363
38.47661
39.50394
36.92648
41.65045
40.98228
37.80214
42.22374
38.99565
35.58196
36.75324
40.60869
38.61810
40.84145
40.08044
39.31749
41.52485
37.46204
38.28753
39.06495
44.04361
42.78970
40.30526
43.10225
37.49596
32.25497
38.48920
39.68759
40.33067
40.30188
39.44945
37.71245
37.88432
41.78426
39.88278
40.88662
37.80315
37.90222
39.75562
39.29024
40.55161
37.43720
43.01849
40.46187
38.65806
40.36305
43.01119
36.86125
32.59763
30.59568
36.38337
38.88822
38.84008
34.63401
38.31745
38.79020
38.56373
39.48358
37.99656
38.19660
37.15468
36.88176
35.59092
36.43927
34.93002
38.09802
40.14726
39.57206
37.78755
37.00129
40.05099
37.51900
38.13913
39.87486
36.18247
35.98526
35.97754
39.66375
40.25429
38.25748
41.45154
38.22001
38.60617
36.01679
33.84969
37.25420
38.18339
41.16739
34.18758
35.82299
37.49387
38.03597
38.56188
40.13327
40.07561
35.51650
40.46325
38.45491
37.45639
37.59617
41.00231
38.76667
38.85550
38.08049
36.00767
37.61645
36.99929
40.30113
35.57949
38.46753
38.64618
36.36701
36.43850
39.03757
40.24130
40.38458
38.77812
37.87499
40.92644
40.54590
35.56160
37.75865
36.30998
34.36131
37.96859
38.54695
37.68079
39.43172
38.84234
37.62691
41.21007
36.51791
40.61152
44.53175
39.91900
40.85114
41.76241
41.28140
40.31076
38.44432
37.83417
34.38817
38.71695
38.64355
40.25799
37.55985
37.12421
35.30141
38.16778
36.49147
35.00363
39.75941
37.53492
33.87827
38.55872
37.68923
40.89085
37.46418
42.39598
41.45766
39.02447
39.29690
42.32873
38.74410
39.50690
41.26060
37.04894
39.21952
37.41882
37.25749
39.72419
40.92091
40.67213
37.15762
41.45518
42.05697
37.26449
38.08002
38.22974
38.00016
37.75717
39.99001
37.48174
37.47675
39.68200
42.70368
39.73201
39.61769
39.82328
43.10357
44.36167
42.74272
40.58885
40.14357
38.90940
40.37284
38.65170
41.07406
39.52453
37.49998
