# Supplementary material for: Breakage of the oligomeric CaMKII hub by the regulatory segment of the kinase
Source: eLife. 2020 Sep 9;9:e57784. doi: 10.7554/eLife.57784 (PMC7538161; doi:10.7554/eLife.57784)
Supplement: Figure 6—source data 1. [file elife-57784-fig6-data1.zip › figure6_source_data/dodecamer_FH_backbone_I414-A302_dist.dat]

    1  17.907
    2  14.892
    3  15.942
    4  14.712
    5  15.946
    6  14.511
    7  13.384
    8  13.841
    9  13.234
   10  14.754
   11  15.856
   12  16.038
   13  15.490
   14  16.130
   15  16.578
   16  16.638
   17  17.264
   18  15.018
   19  14.646
   20  15.147
   21  14.688
   22  14.873
   23  13.870
   24  13.371
   25  12.281
   26  13.591
   27  13.630
   28  11.418
   29  13.687
   30  14.149
   31  13.792
   32  13.512
   33  13.045
   34  13.172
   35  12.806
   36  13.035
   37  13.685
   38  14.053
   39  13.975
   40  14.496
   41  12.267
   42  13.084
   43  13.927
   44  14.211
   45  13.833
   46  13.945
   47  13.743
   48  12.244
   49  12.207
   50  12.960
   51  13.464
   52  13.053
   53  12.925
   54  13.579
   55  12.530
   56  12.540
   57  14.025
   58  13.694
   59  14.973
   60  13.483
   61  13.643
   62  13.852
   63  13.580
   64  12.820
   65  13.635
   66  13.796
   67  13.487
   68  13.742
   69  13.967
   70  15.053
   71  13.989
   72  14.112
   73  14.041
   74  15.581
   75  14.042
   76  13.878
   77  14.844
   78  13.606
   79  14.676
   80  13.797
   81  14.389
   82  13.962
   83  13.271
   84  13.602
   85  13.934
   86  14.330
   87  12.801
   88  13.081
   89  13.841
   90  15.320
   91  14.369
   92  14.241
   93  13.311
   94  13.544
   95  14.716
   96  13.409
   97  12.917
   98  13.661
   99  12.483
  100  13.235
  101  12.577
  102  12.655
  103  12.736
  104  14.226
  105  13.294
  106  13.733
  107  13.996
  108  15.657
  109  14.937
  110  14.506
  111  14.718
  112  13.081
  113  13.109
  114  14.059
  115  13.673
  116  13.394
  117  13.403
  118  12.939
  119  13.730
  120  13.326
  121  12.567
  122  12.214
  123  12.070
  124  12.258
  125  12.750
  126  12.925
  127  11.913
  128  12.880
  129  12.887
  130  13.019
  131  13.586
  132  13.922
  133  13.395
  134  12.913
  135  14.011
  136  14.056
  137  14.302
  138  13.320
  139  14.137
  140  13.542
  141  13.602
  142  13.643
  143  13.256
  144  12.451
  145  14.285
  146  13.067
  147  14.780
  148  13.499
  149  14.384
  150  12.974
  151  14.386
  152  14.194
  153  13.391
  154  13.172
  155  14.269
  156  13.998
  157  13.095
  158  13.517
  159  14.622
  160  14.521
  161  13.968
  162  13.611
  163  14.459
  164  13.723
  165  12.751
  166  13.264
  167  13.094
  168  13.356
  169  13.943
  170  13.809
  171  14.714
  172  14.277
  173  13.396
  174  14.951
  175  13.966
  176  14.845
  177  14.239
  178  14.354
  179  14.761
  180  15.466
  181  14.134
  182  15.191
  183  13.435
  184  14.423
  185  13.128
  186  12.033
  187  13.190
  188  12.356
  189  12.531
  190  12.603
  191  13.134
  192  13.465
  193  13.259
  194  13.115
  195  13.921
  196  12.472
  197  12.024
  198  12.338
  199  12.978
  200  13.260
  201  13.316
  202  13.307
  203  14.021
  204  13.471
  205  12.232
  206  11.885
  207  13.510
  208  12.269
  209  12.825
  210  11.974
  211  13.449
  212  12.860
  213  12.581
  214  13.199
  215  13.611
  216  13.120
  217  13.438
  218  13.257
  219  13.092
  220  12.168
  221  13.344
  222  12.798
  223  12.193
  224  12.227
  225  12.221
  226  13.214
  227  11.542
  228  12.354
  229  14.071
  230  13.000
  231  13.040
  232  12.168
  233  12.981
  234  13.972
  235  12.988
  236  13.692
  237  12.388
  238  13.612
  239  12.134
  240  12.269
  241  12.279
  242  12.047
  243  13.171
  244  11.666
  245  14.292
  246  13.720
  247  13.198
  248  15.064
  249  14.103
  250  13.680
  251  13.041
  252  14.532
  253  13.763
  254  12.726
  255  13.945
  256  13.512
  257  12.930
  258  12.862
  259  11.304
  260  12.603
  261  13.261
  262  11.822
  263  13.280
  264  13.612
  265  13.254
  266  12.961
  267  16.137
  268  14.896
  269  16.938
  270  15.163
  271  14.483
  272  15.897
  273  16.000
  274  15.428
  275  16.001
  276  15.288
  277  15.584
  278  15.344
  279  14.857
  280  15.351
  281  17.738
  282  18.499
  283  16.961
  284  16.043
  285  15.866
  286  15.623
  287  15.151
  288  14.018
  289  14.680
  290  13.005
  291  14.472
  292  13.796
  293  12.935
  294  14.044
  295  13.138
  296  13.180
  297  13.196
  298  12.678
  299  13.085
  300  13.955
  301  13.777
  302  12.889
  303  12.571
  304  12.787
  305  12.372
  306  11.497
  307  13.079
  308  12.096
  309  13.744
  310  12.411
  311  11.991
  312  12.569
  313  13.767
  314  14.865
  315  13.681
  316  13.650
  317  14.510
  318  14.881
  319  13.646
  320  14.579
  321  14.318
  322  16.163
  323  15.055
  324  14.094
  325  14.394
  326  15.060
  327  14.479
  328  13.077
  329  13.379
  330  13.864
  331  14.296
  332  13.783
  333  13.524
  334  13.240
  335  14.840
  336  13.539
  337  14.092
  338  14.552
  339  13.820
  340  14.038
  341  14.563
  342  13.975
  343  14.882
  344  14.144
  345  13.381
  346  14.382
  347  15.613
  348  14.139
  349  13.361
  350  13.204
  351  13.491
  352  13.792
  353  13.290
  354  13.622
  355  14.171
  356  15.625
  357  14.890
  358  12.987
  359  14.464
  360  15.526
  361  14.178
  362  13.741
  363  14.863
  364  14.039
  365  14.954
  366  16.131
  367  16.231
  368  14.545
  369  13.933
  370  13.651
  371  14.273
  372  13.911
  373  14.613
  374  13.389
  375  14.812
  376  14.013
  377  15.711
  378  14.690
  379  14.465
  380  14.533
  381  14.184
  382  13.857
  383  15.823
  384  14.444
  385  14.957
  386  14.097
  387  14.297
  388  14.626
  389  12.248
  390  13.411
  391  13.896
  392  13.915
  393  14.192
  394  14.355
  395  12.247
  396  12.581
  397  11.550
  398  13.051
  399  12.849
  400  13.448
  401  13.965
  402  13.555
  403  13.685
  404  12.336
  405  12.909
  406  12.988
  407  13.396
  408  12.965
  409  13.197
  410  12.637
  411  11.940
  412  12.907
  413  13.257
  414  13.250
  415  12.312
  416  12.969
  417  13.939
  418  13.042
  419  12.095
  420  12.408
  421  12.598
  422  14.073
  423  15.355
  424  14.248
  425  13.233
  426  12.266
  427  12.391
  428  13.193
  429  12.479
  430  12.173
  431  13.403
  432  13.273
  433  13.727
  434  13.937
  435  14.318
  436  14.404
  437  12.418
  438  13.865
  439  13.761
  440  14.691
  441  13.844
  442  14.733
  443  13.977
  444  14.402
  445  14.345
  446  14.203
  447  14.038
  448  14.686
  449  13.829
  450  13.613
  451  13.084
  452  13.589
  453  13.576
  454  14.160
  455  13.908
  456  13.296
  457  13.682
  458  14.343
  459  14.148
  460  13.176
  461  13.711
  462  12.970
  463  14.573
  464  13.937
  465  13.377
  466  15.022
  467  15.600
  468  15.133
  469  15.298
  470  15.075
  471  13.927
  472  12.847
  473  14.828
  474  14.695
  475  13.743
  476  13.942
  477  14.234
  478  15.497
  479  15.606
  480  15.142
  481  14.410
  482  13.984
  483  14.228
  484  14.937
  485  14.492
  486  14.108
  487  14.230
  488  13.697
  489  14.955
  490  14.576
  491  14.375
  492  14.283
  493  14.053
  494  13.444
  495  13.423
  496  13.642
  497  13.495
  498  13.310
  499  13.337
  500  14.814
  501  15.409
  502  15.873
  503  15.480
  504  14.528
  505  14.277
  506  14.974
  507  13.831
  508  15.324
  509  14.581
  510  14.236
  511  14.615
  512  14.425
  513  14.694
  514  13.339
  515  14.507
  516  15.230
  517  14.791
  518  15.748
  519  14.473
  520  14.983
  521  14.311
  522  15.680
  523  14.032
  524  14.753
  525  15.034
  526  15.368
  527  15.157
  528  15.087
  529  15.017
  530  15.264
  531  14.542
  532  15.059
  533  13.627
  534  15.314
  535  15.105
  536  15.059
  537  14.943
  538  14.697
  539  15.638
  540  14.469
  541  15.439
  542  14.368
  543  15.189
  544  15.626
  545  14.474
  546  15.643
  547  14.765
  548  14.914
  549  14.124
  550  14.793
  551  14.360
  552  15.303
  553  14.786
  554  15.564
  555  15.241
  556  14.232
  557  14.773
  558  14.939
  559  15.310
  560  15.239
  561  15.452
  562  15.234
  563  15.587
  564  15.496
  565  16.738
  566  16.435
  567  14.650
  568  14.870
  569  15.486
  570  14.778
  571  15.220
  572  14.015
  573  15.152
  574  15.093
  575  15.286
  576  14.777
  577  15.212
  578  14.654
  579  16.524
  580  15.248
  581  14.567
  582  15.192
  583  14.224
  584  14.160
  585  13.870
  586  14.403
  587  15.754
  588  15.129
  589  14.408
  590  13.942
  591  14.628
  592  14.589
  593  13.749
  594  14.207
  595  14.157
  596  13.942
  597  15.590
  598  14.008
  599  14.582
  600  15.128
  601  15.493
  602  14.817
  603  14.941
  604  13.615
  605  14.434
  606  13.873
  607  15.167
  608  14.758
  609  14.110
  610  14.427
  611  15.139
  612  15.596
  613  15.470
  614  14.983
  615  15.636
  616  15.597
  617  14.584
  618  15.082
  619  15.302
  620  14.624
  621  15.724
  622  15.183
  623  15.716
  624  14.541
  625  14.419
  626  14.630
  627  15.286
  628  15.330
  629  14.755
  630  15.616
  631  15.221
  632  15.028
  633  13.917
  634  14.739
  635  15.775
  636  14.754
  637  13.787
  638  15.365
  639  15.020
  640  14.552
  641  16.210
  642  15.037
  643  14.529
  644  14.472
  645  14.100
  646  14.338
  647  15.003
  648  14.871
  649  14.712
  650  14.512
  651  14.799
  652  14.700
  653  14.642
  654  15.271
  655  15.186
  656  14.855
  657  14.234
  658  14.264
  659  14.935
  660  15.725
  661  15.314
  662  14.783
  663  14.360
  664  14.474
  665  14.909
  666  13.696
  667  13.986
  668  13.744
  669  14.426
  670  14.181
  671  14.942
  672  15.087
  673  14.709
  674  14.757
  675  15.924
  676  15.795
  677  15.206
  678  15.467
  679  14.727
  680  15.125
  681  14.380
  682  14.266
  683  15.437
  684  14.582
  685  14.393
  686  15.068
  687  15.595
  688  15.252
  689  14.883
  690  13.832
  691  14.148
  692  13.748
  693  13.901
  694  14.490
  695  14.918
  696  15.178
  697  14.787
  698  14.141
  699  15.025
  700  14.490
  701  14.317
  702  14.812
  703  14.997
  704  14.991
  705  14.720
  706  14.891
  707  14.175
  708  15.292
  709  14.047
  710  15.322
  711  14.557
  712  14.219
  713  14.848
  714  15.142
  715  15.317
  716  14.332
  717  15.102
  718  14.599
  719  15.381
  720  15.113
  721  15.346
  722  15.412
  723  15.381
  724  16.845
  725  15.904
  726  15.738
  727  15.263
  728  15.184
  729  15.801
  730  13.894
  731  15.113
  732  15.783
  733  13.141
  734  14.176
  735  14.691
  736  13.694
  737  15.252
  738  15.502
  739  15.021
  740  16.180
  741  16.656
  742  16.534
  743  16.864
  744  16.921
  745  16.484
  746  15.346
  747  15.870
  748  15.993
  749  16.205
  750  15.254
  751  16.210
  752  15.846
  753  15.955
  754  15.317
  755  16.640
  756  17.318
  757  16.177
  758  16.395
  759  15.851
  760  16.527
  761  16.072
  762  16.561
  763  16.804
  764  16.248
  765  16.446
  766  15.508
  767  15.559
  768  13.655
  769  16.834
  770  16.663
  771  16.369
  772  16.125
  773  16.644
  774  16.143
  775  15.710
  776  15.736
  777  16.118
  778  16.495
  779  15.815
  780  15.355
  781  16.956
  782  15.823
  783  15.826
  784  16.784
  785  16.455
  786  16.081
  787  16.157
  788  14.770
  789  16.269
  790  16.709
  791  16.214
  792  15.833
  793  16.286
  794  15.344
  795  15.892
  796  13.667
  797  14.623
  798  14.625
  799  15.658
  800  15.126
  801  14.774
  802  14.530
  803  14.864
  804  16.573
  805  16.420
  806  16.465
  807  16.148
  808  16.444
  809  16.668
  810  16.553
  811  15.496
  812  16.262
  813  15.400
  814  14.887
  815  15.501
  816  15.825
  817  15.782
  818  14.839
  819  16.277
  820  14.905
  821  13.899
  822  16.485
  823  16.062
  824  15.454
  825  16.235
  826  15.616
  827  14.357
  828  16.047
  829  15.391
  830  16.021
  831  14.767
  832  15.615
  833  16.085
  834  16.586
  835  15.926
  836  16.760
  837  15.628
  838  15.937
  839  16.598
  840  16.510
  841  16.534
  842  16.115
  843  15.862
  844  16.136
  845  15.489
  846  16.312
  847  15.554
  848  16.509
  849  15.008
  850  16.292
  851  16.670
  852  16.029
  853  16.175
  854  15.901
  855  16.141
  856  16.771
  857  16.674
  858  16.957
  859  16.386
  860  16.446
  861  16.040
  862  16.355
  863  16.276
  864  16.041
  865  15.947
  866  15.850
  867  15.329
  868  14.649
  869  15.812
  870  16.947
  871  15.354
  872  15.377
  873  15.104
  874  16.231
  875  15.041
  876  15.521
  877  15.842
  878  16.121
  879  15.769
  880  16.145
  881  16.036
  882  14.780
  883  15.801
  884  15.841
  885  15.644
  886  14.862
  887  15.655
  888  15.518
  889  15.387
  890  15.899
  891  16.179
  892  16.395
  893  15.878
  894  16.083
  895  16.557
  896  16.222
  897  16.897
  898  16.639
  899  16.463
  900  16.690
  901  16.706
  902  15.892
  903  16.999
  904  16.717
  905  17.584
  906  17.085
  907  18.065
  908  17.522
  909  16.635
  910  15.887
  911  17.982
  912  17.875
  913  15.513
  914  15.794
  915  14.866
  916  15.194
  917  15.738
  918  16.325
  919  16.371
  920  15.560
  921  16.319
  922  17.068
  923  15.771
  924  16.304
  925  17.171
  926  16.256
  927  16.238
  928  16.123
  929  16.297
  930  16.283
  931  15.902
  932  16.343
  933  17.404
  934  16.871
  935  16.124
  936  15.466
  937  16.558
  938  16.112
  939  15.440
  940  17.161
  941  17.470
  942  15.923
  943  15.273
  944  14.984
  945  14.511
  946  15.829
  947  15.224
  948  14.209
  949  15.286
  950  15.510
  951  14.097
  952  15.570
  953  14.664
  954  14.398
  955  14.314
  956  14.377
  957  15.794
  958  16.328
  959  14.852
  960  14.639
  961  15.392
  962  14.471
  963  14.938
  964  15.681
  965  15.276
  966  15.583
  967  16.243
  968  15.734
  969  16.107
  970  17.193
  971  16.496
  972  15.966
  973  15.661
  974  16.124
  975  15.476
  976  16.906
  977  14.409
  978  16.516
  979  15.635
  980  15.788
  981  16.108
  982  15.429
  983  15.673
  984  14.832
  985  15.966
  986  15.940
  987  16.426
  988  17.284
  989  16.279
  990  16.531
  991  17.164
  992  16.781
  993  16.655
  994  16.450
  995  16.811
  996  17.199
  997  17.111
  998  17.866
  999  16.547
 1000  18.060
 1001  17.095
 1002  16.372
 1003  16.970
 1004  16.878
 1005  16.935
 1006  17.071
 1007  17.170
 1008  18.142
 1009  17.578
 1010  16.153
 1011  17.438
 1012  16.341
 1013  16.530
 1014  16.314
 1015  16.377
 1016  17.027
 1017  16.743
 1018  17.774
 1019  16.872
 1020  17.474
 1021  17.040
 1022  17.173
 1023  15.693
 1024  17.445
 1025  15.985
 1026  16.209
 1027  16.460
 1028  15.726
 1029  17.785
 1030  16.322
 1031  15.591
 1032  16.218
 1033  18.103
 1034  17.567
 1035  17.036
 1036  15.967
 1037  16.637
 1038  16.302
 1039  16.424
 1040  15.944
 1041  15.973
 1042  16.200
 1043  15.216
 1044  15.668
 1045  15.204
 1046  15.633
 1047  15.643
 1048  16.400
 1049  16.715
 1050  16.664
 1051  15.294
 1052  16.107
 1053  15.133
 1054  16.058
 1055  15.766
 1056  15.643
 1057  16.262
 1058  14.591
 1059  15.484
 1060  16.909
 1061  17.667
 1062  15.546
 1063  15.664
 1064  16.387
 1065  16.298
 1066  16.154
 1067  16.351
 1068  17.022
 1069  14.886
 1070  16.102
 1071  15.358
 1072  15.996
 1073  15.377
 1074  15.819
 1075  15.092
 1076  14.822
 1077  15.336
 1078  15.489
 1079  14.937
 1080  14.747
 1081  13.882
 1082  15.432
 1083  14.392
 1084  14.718
 1085  14.572
 1086  14.520
 1087  15.159
 1088  15.880
 1089  15.251
 1090  15.056
 1091  14.890
 1092  15.468
 1093  15.551
 1094  14.495
 1095  14.745
 1096  14.332
 1097  15.107
 1098  14.678
 1099  15.391
 1100  14.584
 1101  13.386
 1102  15.099
 1103  13.163
 1104  14.061
 1105  15.041
 1106  13.774
 1107  13.178
 1108  14.580
 1109  14.551
 1110  13.223
 1111  13.157
 1112  13.180
 1113  12.769
 1114  14.085
 1115  14.148
 1116  13.464
 1117  14.023
 1118  13.702
 1119  15.489
 1120  15.054
 1121  14.357
 1122  13.829
 1123  13.456
 1124  13.954
 1125  12.522
 1126  14.094
 1127  14.591
 1128  14.014
 1129  15.540
 1130  13.542
 1131  15.189
 1132  15.832
 1133  15.321
 1134  15.505
 1135  16.320
 1136  13.847
 1137  15.470
 1138  14.661
 1139  14.313
 1140  15.617
 1141  14.775
 1142  14.360
 1143  14.924
 1144  13.473
 1145  15.134
 1146  14.614
 1147  13.931
 1148  14.685
 1149  14.981
 1150  15.309
 1151  12.820
 1152  13.446
 1153  14.572
 1154  14.215
 1155  14.881
 1156  13.627
 1157  15.710
 1158  14.311
 1159  14.385
 1160  15.164
 1161  14.727
 1162  15.291
 1163  13.143
 1164  14.236
 1165  15.799
 1166  15.883
 1167  15.864
 1168  15.262
 1169  15.105
 1170  15.256
 1171  16.276
 1172  16.189
 1173  15.460
 1174  14.431
 1175  15.535
 1176  15.099
 1177  15.761
 1178  15.824
 1179  15.678
 1180  14.635
 1181  15.946
 1182  15.936
 1183  15.881
 1184  14.968
 1185  16.305
 1186  13.308
 1187  14.927
 1188  14.112
 1189  14.562
 1190  14.684
 1191  15.365
 1192  15.597
 1193  15.509
 1194  14.892
 1195  13.904
 1196  13.984
 1197  14.112
 1198  15.006
 1199  13.495
 1200  12.921
 1201  13.294
 1202  13.466
 1203  13.387
 1204  14.546
 1205  14.786
 1206  14.253
 1207  16.064
 1208  14.417
 1209  13.083
 1210  14.860
 1211  13.863
 1212  12.831
 1213  12.871
 1214  13.555
 1215  13.012
 1216  14.761
 1217  13.812
 1218  12.989
 1219  13.034
 1220  14.001
 1221  13.450
 1222  13.441
 1223  13.688
 1224  14.604
 1225  14.036
 1226  13.742
 1227  13.827
 1228  14.073
 1229  14.364
 1230  16.237
 1231  14.126
 1232  14.559
 1233  14.455
 1234  16.459
 1235  15.553
 1236  15.880
 1237  14.680
 1238  16.323
 1239  14.242
 1240  15.201
 1241  15.940
 1242  16.980
 1243  16.384
 1244  15.521
 1245  14.610
 1246  14.232
 1247  15.051
 1248  15.197
 1249  14.655
 1250  14.693
 1251  16.859
 1252  15.220
 1253  14.752
 1254  15.902
 1255  15.833
 1256  15.488
 1257  14.557
 1258  16.295
 1259  16.485
 1260  15.478
 1261  15.012
 1262  15.036
 1263  15.815
 1264  14.995
 1265  14.149
 1266  16.014
 1267  15.003
 1268  15.149
 1269  15.386
 1270  15.556
 1271  15.732
 1272  15.060
 1273  14.809
 1274  15.910
 1275  15.585
 1276  15.041
 1277  12.713
 1278  14.811
 1279  12.415
 1280  13.876
 1281  13.532
 1282  13.175
 1283  13.660
 1284  14.531
 1285  14.323
 1286  14.727
 1287  15.025
 1288  13.161
 1289  14.110
 1290  14.090
 1291  14.114
 1292  13.535
 1293  13.459
 1294  13.441
 1295  14.986
 1296  12.190
 1297  14.004
 1298  12.782
 1299  12.616
 1300  13.097
 1301  13.061
 1302  13.556
 1303  13.121
 1304  13.241
 1305  13.459
 1306  14.110
 1307  13.656
 1308  13.592
 1309  12.274
 1310  13.099
 1311  13.555
 1312  13.948
 1313  15.136
 1314  13.876
 1315  14.674
 1316  15.191
 1317  15.006
 1318  15.349
 1319  15.710
 1320  14.978
 1321  16.098
 1322  15.680
 1323  14.284
 1324  15.723
 1325  14.430
 1326  14.057
 1327  15.667
 1328  15.406
 1329  13.688
 1330  13.257
 1331  13.720
 1332  12.341
 1333  13.414
 1334  13.241
 1335  13.007
 1336  12.478
 1337  13.109
 1338  12.033
 1339  13.570
 1340  14.733
 1341  14.201
 1342  13.281
 1343  14.268
 1344  14.231
 1345  13.666
 1346  13.584
 1347  13.853
 1348  13.606
 1349  13.758
 1350  13.700
 1351  13.557
 1352  13.189
 1353  13.595
 1354  13.533
 1355  14.115
 1356  14.556
 1357  14.389
 1358  12.862
 1359  13.410
 1360  13.956
 1361  13.390
 1362  14.873
 1363  14.843
 1364  13.590
 1365  13.672
 1366  13.648
 1367  13.969
 1368  14.079
 1369  13.136
 1370  13.993
 1371  13.819
 1372  13.778
 1373  14.118
 1374  13.770
 1375  13.791
 1376  14.089
 1377  14.454
 1378  14.852
 1379  13.637
 1380  13.475
 1381  14.082
 1382  14.701
 1383  14.858
 1384  13.116
 1385  14.045
 1386  14.311
 1387  12.942
 1388  13.953
 1389  11.680
 1390  13.500
 1391  12.610
 1392  13.950
 1393  12.969
 1394  14.897
 1395  13.342
 1396  12.821
 1397  13.267
 1398  13.335
 1399  12.828
 1400  13.588
 1401  12.366
 1402  13.701
 1403  12.829
 1404  15.185
 1405  13.123
 1406  12.298
 1407  13.074
 1408  13.761
 1409  13.291
 1410  12.532
 1411  13.503
 1412  12.773
 1413  12.940
 1414  12.318
 1415  13.345
 1416  14.152
 1417  13.942
 1418  14.490
 1419  13.817
 1420  14.294
 1421  13.899
 1422  12.983
 1423  13.275
 1424  13.255
 1425  13.909
 1426  13.937
 1427  14.070
 1428  13.932
 1429  14.102
 1430  14.059
 1431  13.412
 1432  12.769
 1433  13.066
 1434  12.484
 1435  13.148
 1436  12.377
 1437  12.744
 1438  12.226
 1439  12.530
 1440  12.770
 1441  12.961
 1442  13.152
 1443  13.628
 1444  13.839
 1445  13.092
 1446  13.648
 1447  14.412
 1448  16.145
 1449  15.457
 1450  15.685
 1451  15.079
 1452  14.974
 1453  15.070
 1454  14.795
 1455  15.700
 1456  15.204
 1457  14.591
 1458  14.787
 1459  14.554
 1460  14.439
 1461  16.264
 1462  15.538
 1463  15.607
 1464  15.503
 1465  15.542
 1466  15.811
 1467  14.634
 1468  14.979
 1469  14.909
 1470  15.572
 1471  17.291
 1472  17.534
 1473  17.656
 1474  16.543
 1475  16.874
 1476  15.326
 1477  16.570
 1478  15.038
 1479  15.366
 1480  14.995
 1481  15.454
 1482  15.015
 1483  15.959
 1484  16.236
 1485  15.324
 1486  14.945
 1487  15.514
 1488  15.700
 1489  14.441
 1490  15.959
 1491  16.144
 1492  16.693
 1493  15.884
 1494  16.872
 1495  16.424
 1496  17.061
 1497  16.612
 1498  15.611
 1499  16.494
 1500  17.331
 1501  15.729
 1502  16.017
 1503  16.645
 1504  16.206
 1505  15.751
 1506  15.172
 1507  15.772
 1508  15.706
 1509  16.805
 1510  15.943
 1511  16.153
 1512  15.205
 1513  15.820
 1514  15.574
 1515  16.056
 1516  16.550
 1517  16.297
 1518  15.873
 1519  16.153
 1520  16.357
 1521  17.029
 1522  14.897
 1523  15.939
 1524  16.893
 1525  16.176
 1526  15.835
 1527  15.734
 1528  16.034
 1529  15.905
 1530  16.033
 1531  15.911
 1532  16.513
 1533  16.309
 1534  16.963
 1535  16.398
 1536  16.581
 1537  17.554
 1538  15.193
 1539  16.652
 1540  16.993
 1541  17.298
 1542  17.467
 1543  17.800
 1544  17.076
 1545  18.253
 1546  17.204
 1547  17.005
 1548  16.793
 1549  16.504
 1550  17.234
 1551  16.856
 1552  15.518
 1553  16.701
 1554  17.410
 1555  16.050
 1556  16.605
 1557  15.931
 1558  15.587
 1559  15.810
 1560  15.724
 1561  15.643
 1562  15.643
 1563  15.883
 1564  16.954
 1565  16.826
 1566  16.190
 1567  16.545
 1568  16.427
 1569  16.856
 1570  15.993
 1571  15.862
 1572  16.183
 1573  16.582
 1574  16.320
 1575  16.832
 1576  16.810
 1577  15.727
 1578  15.255
 1579  15.549
 1580  15.784
 1581  16.166
 1582  16.878
 1583  16.043
 1584  16.978
 1585  16.081
 1586  15.559
 1587  16.759
 1588  15.356
 1589  16.136
 1590  15.387
 1591  16.398
 1592  15.997
 1593  15.684
 1594  15.236
 1595  15.107
 1596  16.599
 1597  15.332
 1598  17.126
 1599  16.161
 1600  15.921
 1601  15.556
 1602  15.939
 1603  16.734
 1604  16.154
 1605  16.243
 1606  17.469
 1607  16.187
 1608  15.837
 1609  16.739
 1610  16.673
 1611  14.776
 1612  14.463
 1613  15.769
 1614  15.190
 1615  15.129
 1616  14.685
 1617  15.072
 1618  15.432
 1619  15.922
 1620  16.045
 1621  16.226
 1622  15.458
 1623  15.099
 1624  16.513
 1625  15.872
 1626  16.410
 1627  16.123
 1628  17.153
 1629  15.898
 1630  16.388
 1631  15.896
 1632  16.750
 1633  16.164
 1634  15.957
 1635  16.662
 1636  15.315
 1637  15.056
 1638  15.273
 1639  16.009
 1640  16.066
 1641  15.235
 1642  15.368
 1643  16.071
 1644  15.818
 1645  15.962
 1646  16.149
 1647  16.900
 1648  17.781
 1649  17.077
 1650  14.578
 1651  15.679
 1652  17.557
 1653  16.613
 1654  15.949
 1655  16.981
 1656  15.381
 1657  15.913
 1658  17.383
 1659  15.739
 1660  16.768
 1661  16.655
 1662  15.676
 1663  16.359
 1664  16.222
 1665  17.008
 1666  15.851
 1667  16.990
 1668  16.142
 1669  15.869
 1670  15.269
 1671  17.013
 1672  17.021
 1673  17.161
 1674  15.429
 1675  16.399
 1676  15.912
 1677  15.869
 1678  16.303
 1679  15.677
 1680  16.923
 1681  16.720
 1682  16.968
 1683  15.660
 1684  15.888
 1685  16.965
 1686  16.376
 1687  15.800
 1688  15.346
 1689  15.864
 1690  15.169
 1691  16.254
 1692  14.949
 1693  15.059
 1694  15.340
 1695  15.861
 1696  15.752
 1697  15.324
 1698  15.804
 1699  15.943
 1700  16.210
 1701  15.578
 1702  14.889
 1703  15.676
 1704  14.681
 1705  14.284
 1706  14.762
 1707  13.682
 1708  14.617
 1709  15.311
 1710  14.386
 1711  13.869
 1712  13.799
 1713  14.719
 1714  14.920
 1715  15.104
 1716  15.565
 1717  14.031
 1718  14.179
 1719  14.253
 1720  14.017
 1721  15.949
 1722  15.280
 1723  14.073
 1724  14.512
 1725  14.912
 1726  15.052
 1727  15.423
 1728  15.420
 1729  15.425
 1730  14.656
 1731  15.899
 1732  15.746
 1733  14.566
 1734  15.037
 1735  14.256
 1736  14.477
 1737  13.822
 1738  14.767
 1739  14.525
 1740  14.181
 1741  14.387
 1742  15.479
 1743  15.769
 1744  16.258
 1745  15.582
 1746  15.846
 1747  15.589
 1748  14.393
 1749  15.829
 1750  13.766
 1751  14.629
 1752  15.307
 1753  14.377
 1754  15.289
 1755  15.523
 1756  15.038
 1757  14.352
 1758  15.115
 1759  15.521
 1760  15.847
 1761  14.601
 1762  15.270
 1763  13.194
 1764  14.413
 1765  13.149
 1766  13.581
 1767  14.541
 1768  14.660
 1769  15.460
 1770  14.966
 1771  15.039
 1772  15.399
 1773  14.353
 1774  14.939
 1775  14.723
 1776  14.492
 1777  15.827
 1778  15.602
 1779  15.279
 1780  15.369
 1781  14.787
 1782  14.339
 1783  15.032
 1784  14.981
 1785  15.453
 1786  15.149
 1787  14.931
 1788  15.459
 1789  15.019
 1790  15.397
 1791  15.684
 1792  15.028
 1793  14.691
 1794  14.970
 1795  14.601
 1796  14.355
 1797  15.078
 1798  15.345
 1799  14.850
 1800  14.418
 1801  14.393
 1802  14.472
 1803  14.649
 1804  14.914
 1805  14.967
 1806  15.188
 1807  15.002
 1808  15.262
 1809  14.794
 1810  14.766
 1811  13.816
 1812  15.529
 1813  15.017
 1814  15.937
 1815  13.969
 1816  14.220
 1817  14.455
 1818  14.406
 1819  14.682
 1820  15.606
 1821  15.398
 1822  14.893
 1823  15.041
 1824  14.610
 1825  13.826
 1826  15.330
 1827  14.970
 1828  14.502
 1829  15.078
 1830  14.965
 1831  15.422
 1832  14.367
 1833  14.818
 1834  14.979
 1835  15.647
 1836  14.347
 1837  13.835
 1838  13.949
 1839  15.195
 1840  13.758
 1841  15.415
 1842  14.721
 1843  15.395
 1844  15.079
 1845  15.416
 1846  14.806
 1847  14.707
 1848  13.712
 1849  15.358
 1850  15.128
 1851  15.253
 1852  16.200
 1853  15.022
 1854  14.007
 1855  14.338
 1856  14.882
 1857  15.317
 1858  15.226
 1859  15.814
 1860  14.297
 1861  15.547
 1862  14.753
 1863  14.217
 1864  14.730
 1865  13.969
 1866  14.128
 1867  14.461
 1868  14.630
 1869  15.915
 1870  14.869
 1871  14.398
 1872  15.638
 1873  14.497
 1874  14.882
 1875  15.109
 1876  15.287
 1877  14.823
 1878  14.204
 1879  14.819
 1880  14.812
 1881  15.157
 1882  14.764
 1883  14.379
 1884  15.897
 1885  15.276
 1886  15.047
 1887  14.994
 1888  16.486
 1889  15.154
 1890  14.472
 1891  15.369
 1892  15.708
 1893  15.956
 1894  15.244
 1895  15.361
 1896  16.072
 1897  14.630
 1898  14.326
 1899  15.866
 1900  15.708
 1901  15.224
 1902  15.098
 1903  15.603
 1904  14.729
 1905  15.258
 1906  14.102
 1907  15.221
 1908  15.195
 1909  14.999
 1910  14.547
 1911  14.821
 1912  15.137
 1913  14.391
 1914  14.707
 1915  15.676
 1916  15.279
 1917  15.024
 1918  15.551
 1919  15.792
 1920  16.343
 1921  15.250
 1922  15.936
 1923  16.536
 1924  15.661
 1925  16.724
 1926  16.288
 1927  15.947
 1928  16.218
 1929  14.836
 1930  14.971
 1931  15.058
 1932  14.451
 1933  14.988
 1934  14.342
 1935  16.033
 1936  15.470
 1937  15.204
 1938  15.437
 1939  16.293
 1940  14.308
 1941  14.885
 1942  15.028
 1943  15.361
 1944  15.813
 1945  15.386
 1946  16.094
 1947  15.833
 1948  15.545
 1949  15.173
 1950  15.651
 1951  16.202
 1952  14.994
 1953  15.371
 1954  14.493
 1955  14.048
 1956  14.065
 1957  15.629
 1958  15.904
 1959  14.225
 1960  15.266
 1961  14.698
 1962  14.068
 1963  15.714
 1964  14.118
 1965  15.364
 1966  13.964
 1967  15.177
 1968  15.682
 1969  16.145
 1970  16.408
 1971  15.042
 1972  16.033
 1973  15.704
 1974  15.531
 1975  15.571
 1976  16.020
 1977  15.260
 1978  14.663
 1979  14.648
 1980  15.010
 1981  15.357
 1982  14.691
 1983  15.478
 1984  14.542
 1985  15.189
 1986  15.246
 1987  15.006
 1988  14.948
 1989  14.436
 1990  15.467
 1991  12.933
 1992  14.307
 1993  15.316
 1994  15.659
 1995  14.246
 1996  13.821
 1997  14.493
 1998  14.478
 1999  16.334
 2000  14.201
 2001  14.271
 2002  14.318
 2003  15.125
 2004  15.581
 2005  14.135
 2006  14.127
 2007  15.323
 2008  15.773
 2009  15.411
 2010  14.624
 2011  15.830
 2012  14.538
 2013  14.304
 2014  14.205
 2015  14.848
 2016  14.268
 2017  15.228
 2018  14.841
 2019  15.084
 2020  14.688
 2021  15.432
 2022  14.579
 2023  15.654
 2024  14.442
 2025  15.059
 2026  14.484
 2027  14.785
 2028  15.039
 2029  15.843
 2030  15.920
 2031  15.130
 2032  16.622
 2033  15.868
 2034  14.662
 2035  16.006
 2036  16.035
 2037  15.670
 2038  14.489
 2039  15.250
 2040  15.414
 2041  16.214
 2042  14.848
 2043  14.997
 2044  14.423
 2045  15.437
 2046  14.761
 2047  15.240
 2048  14.085
 2049  16.359
 2050  15.485
 2051  15.601
 2052  15.830
 2053  15.861
 2054  15.143
 2055  16.236
 2056  15.504
 2057  16.072
 2058  16.218
 2059  16.841
 2060  16.834
 2061  17.291
 2062  16.594
 2063  14.664
 2064  15.771
 2065  15.589
 2066  15.257
 2067  14.045
 2068  15.114
 2069  15.511
 2070  14.401
 2071  14.053
 2072  15.481
 2073  14.380
 2074  14.904
 2075  13.912
 2076  13.148
 2077  15.164
 2078  15.783
 2079  14.976
 2080  14.227
 2081  14.800
 2082  15.009
 2083  14.694
 2084  14.538
 2085  15.637
 2086  14.771
 2087  15.656
 2088  15.242
 2089  14.941
 2090  14.947
 2091  14.319
 2092  14.243
 2093  13.888
 2094  14.131
 2095  12.605
 2096  14.159
 2097  14.085
 2098  14.797
 2099  14.861
 2100  15.536
 2101  14.379
 2102  14.950
 2103  15.104
 2104  14.831
 2105  14.975
 2106  14.594
 2107  15.409
 2108  14.685
 2109  15.737
 2110  14.845
 2111  15.212
 2112  14.366
 2113  14.244
 2114  14.786
 2115  15.449
 2116  14.764
 2117  15.203
 2118  16.028
 2119  14.832
 2120  14.732
 2121  13.997
 2122  14.321
 2123  14.969
 2124  15.389
 2125  14.895
 2126  15.695
 2127  14.706
 2128  14.797
 2129  14.877
 2130  14.615
 2131  14.570
 2132  15.779
 2133  16.128
 2134  13.642
 2135  14.687
 2136  15.439
 2137  14.669
 2138  14.679
 2139  15.130
 2140  16.028
 2141  15.151
 2142  15.752
 2143  15.212
 2144  15.806
 2145  14.155
 2146  14.945
 2147  14.871
 2148  14.818
 2149  14.483
 2150  14.550
 2151  14.795
 2152  15.922
 2153  15.826
 2154  14.451
 2155  14.480
 2156  14.405
 2157  13.912
 2158  13.536
 2159  14.250
 2160  13.731
 2161  14.485
 2162  14.807
 2163  14.550
 2164  14.187
 2165  14.486
 2166  13.356
 2167  14.997
 2168  13.709
 2169  12.891
 2170  12.852
 2171  13.860
 2172  13.614
 2173  14.514
 2174  13.941
 2175  13.353
 2176  13.348
 2177  14.229
 2178  13.390
 2179  14.264
 2180  13.427
 2181  13.240
 2182  14.768
 2183  12.692
 2184  13.629
 2185  13.796
 2186  13.847
 2187  14.215
 2188  14.991
 2189  14.251
 2190  13.835
 2191  13.826
 2192  13.861
 2193  14.605
 2194  14.311
 2195  14.378
 2196  13.960
 2197  13.295
 2198  14.694
 2199  14.383
 2200  15.733
 2201  14.221
 2202  14.015
 2203  13.698
 2204  13.449
 2205  13.809
 2206  13.496
 2207  14.304
 2208  13.774
 2209  15.010
 2210  14.142
 2211  14.548
 2212  16.274
 2213  14.186
 2214  13.796
 2215  13.869
 2216  14.788
 2217  14.984
 2218  16.079
 2219  16.172
 2220  14.983
 2221  16.111
 2222  14.926
 2223  16.723
 2224  16.402
 2225  15.188
 2226  15.297
 2227  14.708
 2228  14.933
 2229  14.677
 2230  14.582
 2231  14.022
 2232  14.752
 2233  16.500
 2234  15.762
 2235  15.892
 2236  15.058
 2237  14.298
 2238  14.846
 2239  16.943
 2240  15.063
 2241  13.789
 2242  14.409
 2243  13.180
 2244  13.154
 2245  13.437
 2246  12.751
 2247  13.646
 2248  13.311
 2249  13.435
 2250  13.306
 2251  13.180
 2252  12.793
 2253  13.487
 2254  13.638
 2255  13.290
 2256  12.280
 2257  13.524
 2258  12.450
 2259  12.747
 2260  13.185
 2261  12.574
 2262  12.664
 2263  13.272
 2264  12.464
 2265  12.801
 2266  12.597
 2267  12.505
 2268  14.094
 2269  13.051
 2270  11.505
 2271  11.940
 2272  13.744
 2273  13.023
 2274  13.420
 2275  13.206
 2276  13.363
 2277  13.409
 2278  12.971
 2279  12.921
 2280  12.903
 2281  12.701
 2282  12.857
 2283  10.619
 2284  12.138
 2285  12.729
 2286  12.488
 2287  12.810
 2288  12.129
 2289  12.584
 2290  13.791
 2291  13.105
 2292  13.032
 2293  12.700
 2294  14.130
 2295  13.099
 2296  12.930
 2297  13.115
 2298  13.054
 2299  13.643
 2300  12.926
 2301  11.925
 2302  12.375
 2303  12.662
 2304  12.246
 2305  13.645
 2306  13.252
 2307  12.844
 2308  12.004
 2309  12.273
 2310  13.179
 2311  12.187
 2312  13.365
 2313  12.498
 2314  12.531
 2315  12.891
 2316  12.249
 2317  13.238
 2318  12.549
 2319  12.624
 2320  12.731
 2321  12.573
 2322  11.233
 2323  13.430
 2324  12.671
 2325  10.783
 2326  11.231
 2327  12.653
 2328  11.965
 2329  12.269
 2330  12.075
 2331  13.279
 2332  12.257
 2333  11.818
 2334  12.787
 2335  11.977
 2336  11.756
 2337  12.623
 2338  11.637
 2339  12.104
 2340  12.071
 2341  11.105
 2342  11.851
 2343  12.181
 2344  12.312
 2345  11.917
 2346  11.525
 2347  11.173
 2348  11.161
 2349  12.211
 2350  10.902
 2351  11.709
 2352  11.339
 2353  11.199
 2354  10.917
 2355  13.209
 2356  11.230
 2357  12.409
 2358  13.239
 2359  12.152
 2360  12.650
 2361  11.648
 2362  12.424
 2363  12.962
 2364  11.317
 2365  12.734
 2366  12.434
 2367  12.466
 2368  11.439
 2369  12.343
 2370  12.325
 2371  13.042
 2372  12.309
 2373  11.093
 2374  11.056
 2375  11.666
 2376  12.137
 2377  11.963
 2378  11.979
 2379  11.891
 2380  11.144
 2381  11.736
 2382  12.085
 2383  12.467
 2384  12.125
 2385  12.038
 2386  13.440
 2387  11.906
 2388  12.925
 2389  12.029
 2390  12.537
 2391  11.995
 2392  11.686
 2393  12.253
 2394  12.329
 2395  12.148
 2396  12.192
 2397  12.311
 2398  12.070
 2399  11.427
 2400  10.737
 2401  11.540
 2402  11.646
 2403  11.253
 2404  11.420
 2405  10.816
 2406  11.470
 2407  11.135
 2408  13.131
 2409  11.901
 2410  12.947
 2411  13.604
 2412  11.741
 2413  11.851
 2414  13.291
 2415  12.009
 2416  12.269
 2417  12.563
 2418  13.120
 2419  12.064
 2420  11.725
 2421  11.395
 2422  11.860
 2423  12.301
 2424  12.473
 2425  11.775
 2426  12.137
 2427  11.591
 2428  11.787
 2429  10.913
 2430  11.423
 2431  12.415
 2432  12.263
 2433  12.445
 2434  11.897
 2435  12.456
 2436  12.025
 2437  12.710
 2438  12.734
 2439  12.106
 2440  13.428
 2441  14.697
 2442  12.418
 2443  12.118
 2444  13.351
 2445  12.980
 2446  13.216
 2447  12.745
 2448  12.367
 2449  12.537
 2450  12.674
 2451  12.307
 2452  12.053
 2453  12.101
 2454  13.039
 2455  12.719
 2456  12.584
 2457  13.353
 2458  12.913
 2459  12.669
 2460  12.941
 2461  13.141
 2462  12.480
 2463  12.620
 2464  11.673
 2465  12.477
 2466  12.349
 2467  13.028
 2468  12.947
 2469  12.096
 2470  12.583
 2471  12.765
 2472  12.586
 2473  11.299
 2474  12.316
 2475  12.423
 2476  12.382
 2477  12.805
 2478  12.602
 2479  14.177
 2480  13.059
 2481  12.743
 2482  12.290
 2483  11.930
 2484  12.153
 2485  11.679
 2486  11.787
 2487  12.123
 2488  11.236
 2489  11.740
 2490  11.257
 2491  11.390
 2492  10.889
 2493  12.036
 2494  11.586
 2495  12.031
 2496  11.296
 2497  12.156
 2498  12.437
 2499  11.510
 2500  12.797
 2501  12.754
 2502  12.775
 2503  13.836
 2504  11.860
 2505  12.432
 2506  12.321
 2507  12.438
 2508  12.440
 2509  11.813
 2510  11.727
 2511  11.885
 2512  12.555
 2513  12.389
 2514  12.938
 2515  12.460
 2516  12.303
 2517  12.760
 2518  13.281
 2519  12.352
 2520  12.534
 2521  12.581
 2522  12.088
 2523  12.006
 2524  12.372
 2525  13.126
 2526  12.737
 2527  13.139
 2528  12.616
 2529  12.689
 2530  12.813
 2531  12.991
 2532  13.080
 2533  12.599
 2534  12.978
 2535  13.016
 2536  12.503
 2537  12.243
 2538  12.582
 2539  11.917
 2540  12.070
 2541  11.900
 2542  11.843
 2543  12.097
 2544  12.176
 2545  12.621
 2546  13.126
 2547  12.147
 2548  12.562
 2549  12.529
 2550  11.448
 2551  11.324
 2552  12.343
 2553  11.361
 2554  11.314
 2555  11.480
 2556  13.199
 2557  13.042
 2558  12.610
 2559  12.027
 2560  12.190
 2561  12.417
 2562  11.579
 2563  11.858
 2564  11.528
 2565  11.738
 2566  12.316
 2567  13.147
 2568  12.753
 2569  12.504
 2570  13.578
 2571  12.417
 2572  13.226
 2573  12.701
 2574  13.075
 2575  13.013
 2576  12.374
 2577  12.991
 2578  12.652
 2579  13.701
 2580  11.622
 2581  12.575
 2582  12.075
 2583  12.683
 2584  12.389
 2585  12.206
 2586  12.218
 2587  12.084
 2588  13.081
 2589  12.917
 2590  12.927
 2591  13.078
 2592  13.829
 2593  12.826
 2594  12.694
 2595  12.545
 2596  11.941
 2597  13.363
 2598  13.370
 2599  13.097
 2600  14.280
 2601  13.542
 2602  12.348
 2603  12.639
 2604  12.121
 2605  13.025
 2606  11.751
 2607  12.196
 2608  12.143
 2609  13.262
 2610  13.114
 2611  12.340
 2612  13.799
 2613  13.968
 2614  12.737
 2615  13.004
 2616  12.322
 2617  12.942
 2618  13.132
 2619  12.652
 2620  12.884
 2621  13.057
 2622  13.126
 2623  13.229
 2624  12.411
 2625  12.806
 2626  13.092
 2627  13.481
 2628  13.496
 2629  12.814
 2630  12.945
 2631  14.102
 2632  12.834
 2633  13.474
 2634  12.653
 2635  12.261
 2636  12.237
 2637  12.316
 2638  11.768
 2639  12.768
 2640  12.823
 2641  12.734
 2642  12.503
 2643  12.268
 2644  12.194
 2645  11.700
 2646  12.705
 2647  12.277
 2648  11.839
 2649  11.401
 2650  11.794
 2651  11.821
 2652  11.129
 2653  11.608
 2654  11.355
 2655  12.555
 2656  11.677
 2657  12.020
 2658  13.017
 2659  13.108
 2660  13.186
 2661  13.346
 2662  12.705
 2663  12.041
 2664  12.077
 2665  12.298
 2666  12.449
 2667  12.215
 2668  12.133
 2669  12.823
 2670  12.925
 2671  12.533
 2672  11.553
 2673  12.706
 2674  12.114
 2675  12.916
 2676  13.511
 2677  13.438
 2678  12.404
 2679  13.339
 2680  13.002
 2681  13.278
 2682  13.186
 2683  12.314
 2684  13.038
 2685  12.771
 2686  13.002
 2687  11.533
 2688  12.925
 2689  12.748
 2690  12.945
 2691  12.702
 2692  12.940
 2693  12.926
 2694  13.784
 2695  13.497
 2696  12.025
 2697  12.428
 2698  12.262
 2699  11.663
 2700  13.138
 2701  12.190
 2702  12.696
 2703  11.967
 2704  13.176
 2705  12.339
 2706  11.909
 2707  12.025
 2708  12.758
 2709  12.662
 2710  12.457
 2711  12.569
 2712  12.020
 2713  12.628
 2714  12.668
 2715  12.548
 2716  12.053
 2717  12.877
 2718  12.694
 2719  12.514
 2720  11.802
 2721  13.159
 2722  13.504
 2723  13.196
 2724  13.407
 2725  12.669
 2726  13.044
 2727  13.720
 2728  13.075
 2729  12.701
 2730  13.371
 2731  12.515
 2732  13.141
 2733  12.636
 2734  12.012
 2735  12.778
 2736  13.256
 2737  12.763
 2738  12.526
 2739  12.340
 2740  11.866
 2741  12.826
 2742  12.328
 2743  11.869
 2744  12.683
 2745  12.692
 2746  13.773
 2747  13.621
 2748  13.516
 2749  13.155
 2750  12.036
 2751  12.266
 2752  14.055
 2753  13.766
 2754  13.503
 2755  12.911
 2756  12.368
 2757  11.846
 2758  11.712
 2759  11.864
 2760  12.311
 2761  11.893
 2762  12.663
 2763  12.057
 2764  12.360
 2765  12.193
 2766  12.335
 2767  12.254
 2768  11.713
 2769  12.359
 2770  12.071
 2771  11.938
 2772  11.854
 2773  11.454
 2774  12.336
 2775  11.560
 2776  12.370
 2777  11.565
 2778  12.443
 2779  12.470
 2780  12.340
 2781  12.364
 2782  12.025
 2783  12.291
 2784  12.645
 2785  13.641
 2786  12.705
 2787  12.147
 2788  11.861
 2789  12.222
 2790  11.506
 2791  11.842
 2792  12.471
 2793  11.233
 2794  11.617
 2795  11.662
 2796  12.073
 2797  12.146
 2798  11.979
 2799  11.951
 2800  12.396
 2801  11.689
 2802  12.407
 2803  11.276
 2804  12.230
 2805  12.497
 2806  12.362
 2807  11.935
 2808  11.911
 2809  12.925
 2810  11.939
 2811  12.435
 2812  11.986
 2813  12.729
 2814  12.536
 2815  12.666
 2816  12.525
 2817  11.956
 2818  12.589
 2819  12.581
 2820  13.582
 2821  13.215
 2822  13.192
 2823  12.901
 2824  12.749
 2825  12.378
 2826  14.028
 2827  12.259
 2828  13.485
 2829  12.885
 2830  13.375
 2831  13.337
 2832  12.938
 2833  13.393
 2834  12.544
 2835  12.842
 2836  12.169
 2837  12.836
 2838  12.728
 2839  12.208
 2840  11.853
 2841  11.848
 2842  12.646
 2843  13.650
 2844  12.784
 2845  13.001
 2846  13.296
 2847  13.212
 2848  12.400
 2849  13.545
 2850  12.100
 2851  12.655
 2852  11.769
 2853  12.348
 2854  13.385
 2855  12.554
 2856  13.140
 2857  11.938
 2858  12.839
 2859  12.636
 2860  12.259
 2861  12.645
 2862  12.543
 2863  12.215
 2864  12.628
 2865  13.080
 2866  12.825
 2867  13.482
 2868  12.786
 2869  12.591
 2870  13.042
 2871  14.093
 2872  13.710
 2873  13.989
 2874  13.110
 2875  12.514
 2876  13.305
 2877  13.317
 2878  13.643
 2879  12.972
 2880  13.391
 2881  13.000
 2882  12.689
 2883  11.684
 2884  12.439
 2885  12.386
 2886  13.215
 2887  13.694
 2888  12.552
 2889  12.546
 2890  11.701
 2891  11.991
 2892  10.748
 2893  11.237
 2894  11.430
 2895  12.045
 2896  12.179
 2897  12.432
 2898  11.142
 2899  11.976
 2900  12.634
 2901  13.320
 2902  12.900
 2903  13.531
 2904  13.118
 2905  13.514
 2906  13.065
 2907  12.310
 2908  12.477
 2909  12.203
 2910  12.298
 2911  12.021
 2912  11.730
 2913  12.136
 2914  12.497
 2915  11.476
 2916  12.911
 2917  11.269
 2918  10.629
 2919  11.880
 2920  11.413
 2921  11.216
 2922  11.504
 2923  11.577
 2924  11.881
 2925  12.234
 2926  12.466
 2927  11.930
 2928  12.112
 2929  12.626
 2930  11.330
 2931  12.185
 2932  11.725
 2933  11.788
 2934  11.347
 2935  11.047
 2936  11.492
 2937  12.794
 2938  12.000
 2939  11.468
 2940  11.578
 2941  11.358
 2942  12.168
 2943  11.699
 2944  12.019
 2945  11.314
 2946  11.514
 2947  11.619
 2948  12.046
 2949  11.544
 2950  12.828
 2951  11.967
 2952  11.871
 2953  12.495
 2954  11.835
 2955  11.847
 2956  12.104
 2957  13.613
 2958  12.448
 2959  13.708
 2960  13.106
 2961  13.270
 2962  12.517
 2963  13.673
 2964  14.608
 2965  13.379
 2966  13.776
 2967  12.262
 2968  12.734
 2969  12.186
 2970  12.553
 2971  12.153
 2972  13.720
 2973  12.413
 2974  13.057
 2975  13.919
 2976  13.093
 2977  12.937
 2978  12.618
 2979  13.062
 2980  12.583
 2981  12.571
 2982  12.073
 2983  12.899
 2984  12.131
 2985  11.872
 2986  12.206
 2987  12.054
 2988  12.882
 2989  12.943
 2990  13.466
 2991  12.321
 2992  12.874
 2993  12.665
 2994  12.088
 2995  12.255
 2996  12.462
 2997  12.289
 2998  12.847
 2999  12.586
 3000  12.570
 3001  12.561
 3002  12.563
 3003  13.023
 3004  12.064
 3005  13.109
 3006  12.636
 3007  12.837
 3008  12.454
 3009  11.926
 3010  13.229
 3011  13.106
 3012  12.448
 3013  13.122
 3014  12.615
 3015  13.659
 3016  12.699
 3017  12.326
 3018  12.620
 3019  12.641
 3020  13.324
 3021  13.766
 3022  12.849
 3023  12.817
 3024  12.710
 3025  13.164
 3026  12.471
 3027  13.323
 3028  12.337
 3029  12.560
 3030  12.393
 3031  12.956
 3032  12.564
 3033  10.953
 3034  11.731
 3035  12.854
 3036  11.943
 3037  11.990
 3038  12.795
 3039  13.287
 3040  12.228
 3041  12.050
 3042  12.676
 3043  12.142
 3044  13.221
 3045  12.844
 3046  13.064
 3047  13.761
 3048  13.226
 3049  13.084
 3050  13.224
 3051  13.548
 3052  12.242
 3053  12.543
 3054  13.484
 3055  13.163
 3056  13.516
 3057  13.990
 3058  15.052
 3059  13.521
 3060  13.521
 3061  12.804
 3062  12.921
 3063  13.458
 3064  12.529
 3065  12.716
 3066  13.568
 3067  12.802
 3068  13.003
 3069  12.567
 3070  12.635
 3071  13.261
 3072  12.675
 3073  12.835
 3074  13.315
 3075  13.613
 3076  13.348
 3077  11.655
 3078  13.344
 3079  12.665
 3080  13.781
 3081  13.072
 3082  13.855
 3083  13.435
 3084  13.875
 3085  13.479
 3086  12.321
 3087  12.795
 3088  14.113
 3089  12.823
 3090  13.347
 3091  13.439
 3092  13.657
 3093  14.082
 3094  13.787
 3095  14.427
 3096  13.538
 3097  13.921
 3098  15.057
 3099  13.717
 3100  14.038
 3101  14.074
 3102  14.766
 3103  14.949
 3104  14.950
 3105  14.615
 3106  14.577
 3107  14.311
 3108  13.499
 3109  13.947
 3110  14.409
 3111  14.259
 3112  13.092
 3113  14.309
 3114  13.488
 3115  12.998
 3116  14.103
 3117  13.074
 3118  13.738
 3119  13.659
 3120  13.735
 3121  12.850
 3122  12.527
 3123  11.616
 3124  12.857
 3125  13.468
 3126  12.784
 3127  13.067
 3128  15.027
 3129  14.159
 3130  12.661
 3131  13.317
 3132  13.079
 3133  12.874
 3134  12.843
 3135  14.019
 3136  12.813
 3137  12.196
 3138  13.750
 3139  14.083
 3140  14.074
 3141  13.290
 3142  14.554
 3143  13.720
 3144  14.594
 3145  14.346
 3146  14.803
 3147  15.956
 3148  13.665
 3149  14.455
 3150  14.687
 3151  14.865
 3152  14.375
 3153  14.409
 3154  14.859
 3155  14.267
 3156  13.322
 3157  13.678
 3158  14.121
 3159  14.323
 3160  14.504
 3161  14.324
 3162  13.551
 3163  14.391
 3164  14.175
 3165  15.502
 3166  15.946
 3167  13.650
 3168  14.480
 3169  13.662
 3170  13.671
 3171  13.000
 3172  13.001
 3173  12.773
 3174  12.849
 3175  13.578
 3176  13.921
 3177  13.766
 3178  14.134
 3179  13.715
 3180  12.488
 3181  12.479
 3182  14.346
 3183  14.183
 3184  15.098
 3185  14.358
 3186  14.362
 3187  14.129
 3188  13.471
 3189  14.022
 3190  14.975
 3191  13.925
 3192  13.708
 3193  14.393
 3194  13.984
 3195  14.355
 3196  15.394
 3197  14.182
 3198  14.085
 3199  14.240
 3200  14.281
 3201  14.202
 3202  15.452
 3203  14.104
 3204  13.934
 3205  14.015
 3206  15.177
 3207  14.652
 3208  13.941
 3209  14.412
 3210  15.105
 3211  14.369
 3212  15.352
 3213  14.896
 3214  14.485
 3215  13.896
 3216  14.844
 3217  13.788
 3218  14.469
 3219  14.538
 3220  15.629
 3221  15.118
 3222  15.975
 3223  16.766
 3224  15.730
 3225  17.011
 3226  17.085
 3227  15.898
 3228  16.807
 3229  15.073
 3230  15.143
 3231  15.341
 3232  15.900
 3233  15.777
 3234  15.487
 3235  14.400
 3236  14.676
 3237  15.074
 3238  13.727
 3239  14.144
 3240  14.440
 3241  14.883
 3242  15.105
 3243  14.318
 3244  14.309
 3245  13.733
 3246  14.125
 3247  14.963
 3248  13.381
 3249  14.777
 3250  13.400
 3251  14.535
 3252  14.331
 3253  14.134
 3254  14.523
 3255  14.552
 3256  14.354
 3257  15.067
 3258  14.388
 3259  14.617
 3260  13.618
 3261  13.838
 3262  13.832
 3263  14.481
 3264  15.007
 3265  15.755
 3266  15.070
 3267  18.195
 3268  17.159
 3269  19.300
 3270  20.388
 3271  19.749
 3272  17.972
 3273  20.688
 3274  19.422
 3275  19.841
 3276  19.057
 3277  18.940
 3278  18.875
 3279  18.857
 3280  19.482
 3281  20.033
 3282  18.769
 3283  20.255
 3284  20.014
 3285  20.435
 3286  20.992
 3287  20.763
 3288  19.291
 3289  20.330
 3290  19.168
 3291  20.360
 3292  20.960
 3293  20.072
 3294  20.380
 3295  20.005
 3296  19.435
 3297  18.703
 3298  20.747
 3299  20.072
 3300  20.617
 3301  20.470
 3302  20.162
 3303  19.386
 3304  20.802
 3305  20.028
 3306  19.734
 3307  18.864
 3308  20.337
 3309  19.208
 3310  19.413
 3311  21.314
 3312  20.010
 3313  21.709
 3314  19.370
 3315  20.531
 3316  19.463
 3317  20.146
 3318  19.188
 3319  19.841
 3320  20.727
 3321  21.618
 3322  19.742
 3323  19.196
 3324  21.145
 3325  20.044
 3326  18.514
 3327  20.558
 3328  17.072
 3329  20.105
 3330  19.019
 3331  19.072
 3332  18.906
 3333  16.156
 3334  16.743
 3335  16.383
 3336  14.862
 3337  14.413
 3338  14.926
 3339  15.411
 3340  14.743
 3341  14.460
 3342  14.196
 3343  14.187
 3344  15.875
 3345  15.886
 3346  15.843
 3347  15.784
 3348  15.313
 3349  14.839
 3350  15.040
 3351  15.583
 3352  14.407
 3353  14.654
 3354  15.107
 3355  14.884
 3356  15.589
 3357  15.934
 3358  15.153
 3359  15.657
 3360  15.539
 3361  16.067
 3362  16.180
 3363  15.413
 3364  14.070
 3365  16.575
 3366  15.687
 3367  16.472
 3368  15.668
 3369  16.066
 3370  14.423
 3371  16.237
 3372  16.044
 3373  15.387
 3374  15.806
 3375  14.440
 3376  14.446
 3377  13.688
 3378  14.204
 3379  14.195
 3380  14.509
 3381  13.756
 3382  13.807
 3383  13.002
 3384  13.560
 3385  14.151
 3386  14.304
 3387  14.503
 3388  14.440
 3389  13.840
 3390  13.951
 3391  13.889
 3392  14.266
 3393  14.170
 3394  14.038
 3395  14.203
 3396  14.345
 3397  15.345
 3398  13.777
 3399  13.671
 3400  13.774
 3401  14.103
 3402  13.155
 3403  13.683
 3404  13.056
 3405  13.536
 3406  13.785
 3407  13.897
 3408  13.568
 3409  13.822
 3410  14.440
 3411  13.377
 3412  13.817
 3413  15.080
 3414  14.156
 3415  13.449
 3416  14.708
 3417  14.399
 3418  12.663
 3419  13.574
 3420  13.504
 3421  14.431
 3422  14.669
 3423  15.196
 3424  14.066
 3425  14.214
 3426  14.501
 3427  15.443
 3428  15.039
 3429  15.863
 3430  15.195
 3431  14.341
 3432  13.964
 3433  14.441
 3434  14.598
 3435  12.982
 3436  13.088
 3437  14.037
 3438  14.433
 3439  13.935
 3440  14.287
 3441  14.213
 3442  14.014
 3443  13.694
 3444  15.089
 3445  15.744
 3446  14.224
 3447  15.128
 3448  14.167
 3449  14.167
 3450  14.771
 3451  14.826
 3452  14.319
 3453  14.736
 3454  14.692
 3455  14.727
 3456  14.032
 3457  13.826
 3458  13.670
 3459  15.382
 3460  15.290
 3461  14.727
 3462  15.763
 3463  16.788
 3464  15.436
 3465  14.976
 3466  15.421
 3467  15.907
 3468  16.193
 3469  13.689
 3470  15.088
 3471  15.056
 3472  14.211
 3473  14.486
 3474  16.373
 3475  15.168
 3476  14.592
 3477  14.798
 3478  15.285
 3479  14.505
 3480  15.352
 3481  15.820
 3482  15.717
 3483  16.136
 3484  15.991
 3485  15.558
 3486  14.705
 3487  15.821
 3488  15.520
 3489  15.306
 3490  14.688
 3491  15.034
 3492  14.936
 3493  15.248
 3494  16.275
 3495  15.267
 3496  15.812
 3497  15.858
 3498  16.332
 3499  14.310
 3500  15.471
 3501  14.325
 3502  15.374
 3503  15.773
 3504  15.979
 3505  14.656
 3506  15.470
 3507  15.521
 3508  14.871
 3509  15.246
 3510  15.672
 3511  15.116
 3512  15.138
 3513  14.237
 3514  15.324
 3515  15.628
 3516  14.177
 3517  15.025
 3518  14.918
 3519  15.354
 3520  15.317
 3521  14.057
 3522  14.382
 3523  13.801
 3524  15.339
 3525  13.683
 3526  14.348
 3527  13.948
 3528  14.750
 3529  13.933
 3530  15.478
 3531  14.484
 3532  14.668
 3533  15.180
 3534  14.066
 3535  15.268
 3536  14.146
 3537  14.834
 3538  13.830
 3539  14.382
 3540  14.361
 3541  14.749
 3542  13.883
 3543  13.888
 3544  14.215
 3545  14.633
 3546  15.045
 3547  16.865
 3548  15.489
 3549  15.120
 3550  15.897
 3551  15.237
 3552  15.290
 3553  15.476
 3554  14.292
 3555  15.196
 3556  15.689
 3557  15.174
 3558  16.521
 3559  15.482
 3560  16.675
 3561  15.443
 3562  14.818
 3563  14.643
 3564  15.248
 3565  16.098
 3566  12.384
 3567  12.145
 3568  11.388
 3569  11.948
 3570  11.328
 3571  11.924
 3572  11.972
 3573  11.846
 3574  12.634
 3575  11.224
 3576  12.477
 3577  12.891
 3578  12.126
 3579  11.952
 3580  11.613
 3581  12.722
 3582  13.166
 3583  11.929
 3584  11.096
 3585   7.913
 3586   8.709
 3587  10.786
 3588  11.155
 3589  11.744
 3590  10.840
 3591  11.671
 3592  11.893
 3593  11.333
 3594  12.631
 3595  10.268
 3596  10.212
 3597  11.190
 3598  11.276
 3599  12.283
 3600  10.087
 3601  10.466
 3602  10.391
 3603  11.874
 3604  10.400
 3605  10.596
 3606  10.687
 3607   9.161
 3608   8.652
 3609  10.629
 3610   9.675
 3611   9.677
 3612  10.248
 3613  11.465
 3614  10.807
 3615  11.128
 3616  11.477
 3617  10.996
 3618  11.383
 3619   8.530
 3620   9.399
 3621   8.524
 3622   8.827
 3623  11.285
 3624  12.862
 3625  10.507
 3626  12.010
 3627  11.554
 3628  12.433
 3629  10.981
 3630  11.084
 3631  12.365
 3632  13.345
 3633  13.580
 3634  13.584
 3635  13.390
 3636  13.720
 3637  13.272
 3638  14.529
 3639  13.439
 3640  15.080
 3641  13.956
 3642  12.244
 3643  13.846
 3644  12.741
 3645  14.574
 3646  15.286
 3647  11.664
 3648  11.315
 3649  12.577
 3650  11.544
 3651  14.683
 3652  15.506
 3653  13.825
 3654  15.764
 3655  15.688
 3656  15.845
 3657  15.336
 3658  15.014
 3659  15.186
 3660  13.958
 3661  15.509
 3662  14.894
 3663  14.652
 3664  15.159
 3665  16.096
 3666  16.390
 3667  15.332
 3668  15.356
 3669  12.993
 3670  14.143
 3671  12.575
 3672  12.709
 3673  12.203
 3674  12.005
 3675  13.990
 3676  13.494
 3677  14.803
 3678  13.813
 3679  12.861
 3680  14.261
 3681  17.434
 3682  16.631
 3683  15.497
 3684  14.572
 3685  13.481
 3686  13.275
 3687  13.484
 3688  14.861
 3689  16.427
 3690  14.367
 3691  17.054
 3692  15.941
 3693  14.905
 3694  17.157
 3695  16.670
 3696  14.607
 3697  14.601
 3698  13.845
 3699  12.346
 3700  13.968
 3701  12.667
 3702  13.716
 3703  15.956
 3704  13.839
 3705  14.311
 3706  15.558
 3707  16.540
 3708  15.450
 3709  14.717
 3710  11.352
 3711  15.149
 3712  14.496
 3713  13.086
 3714  13.327
 3715  12.687
 3716  13.270
 3717  15.041
 3718  15.102
 3719  15.051
 3720  14.573
 3721  16.395
 3722  15.667
 3723  14.094
 3724  12.982
 3725  18.143
 3726  17.959
 3727  13.957
 3728  12.942
 3729  15.935
 3730  16.221
 3731  15.893
 3732  12.662
 3733  15.812
 3734  14.898
 3735  17.178
 3736  13.067
 3737  13.793
 3738  12.809
 3739  12.661
 3740  13.661
 3741  12.409
 3742  13.248
 3743  11.621
 3744  12.876
 3745  13.105
 3746  14.526
 3747  13.023
 3748  15.384
 3749  14.474
 3750  15.570
 3751  15.322
 3752  17.041
 3753  13.320
 3754  15.254
 3755  14.838
 3756  14.177
 3757  15.220
 3758  18.290
 3759  16.923
 3760  15.974
 3761  16.230
 3762  16.289
 3763  15.519
 3764  13.893
 3765  17.371
 3766  16.184
 3767  16.226
 3768  14.868
 3769  16.988
 3770  16.115
 3771  16.027
 3772  18.576
 3773  17.039
 3774  13.714
 3775  16.337
 3776  14.188
 3777  13.169
 3778  13.261
 3779  13.103
 3780  12.061
 3781  13.999
 3782  12.163
 3783  13.223
 3784  14.596
 3785  14.049
 3786  12.978
 3787  17.824
 3788  16.533
 3789  17.424
 3790  17.141
 3791  15.884
 3792  14.760
 3793  13.708
 3794  15.600
 3795  17.263
 3796  16.489
 3797  15.666
 3798  16.310
 3799  15.814
 3800  17.183
 3801  15.990
 3802  17.726
 3803  16.531
 3804  17.713
 3805  18.240
 3806  19.062
 3807  17.237
 3808  18.306
 3809  16.500
 3810  14.295
 3811  16.076
 3812  16.323
 3813  15.613
 3814  14.327
 3815  14.132
 3816  15.911
 3817  12.295
 3818  14.514
 3819  14.696
 3820  11.214
 3821  12.721
 3822  12.887
 3823  14.809
 3824  13.601
 3825  16.395
 3826  16.825
 3827  15.292
 3828  14.621
 3829  15.143
 3830  14.199
 3831  12.545
 3832  14.554
 3833  13.170
 3834  15.457
 3835  12.506
 3836  15.631
 3837  14.878
 3838  14.950
 3839  15.332
 3840  14.027
 3841  14.178
 3842  15.493
 3843  15.224
 3844  11.426
 3845  10.471
 3846  11.465
 3847  14.597
 3848  14.135
 3849  13.609
 3850  14.805
 3851  13.858
 3852  14.761
 3853  12.797
 3854  11.505
 3855  12.364
 3856  12.421
 3857  11.680
 3858  11.362
 3859  11.173
 3860  11.694
 3861  11.673
 3862  12.026
 3863  11.461
 3864  11.742
 3865  12.946
 3866  11.489
 3867  12.146
 3868  13.051
 3869  11.858
 3870  11.630
 3871  12.086
 3872  13.909
 3873  12.606
 3874  14.694
 3875  14.037
 3876  13.811
 3877  14.504
 3878  14.055
 3879  13.290
 3880  16.064
 3881  14.438
 3882  13.366
 3883  11.190
 3884  13.396
 3885  13.645
 3886  13.002
 3887  13.924
 3888  12.807
 3889  12.580
 3890  11.431
 3891  13.993
 3892  13.623
 3893  14.148
 3894  12.139
 3895  13.500
 3896  12.889
 3897  12.990
 3898  15.607
 3899  16.665
 3900  16.429
 3901  13.904
 3902  13.610
 3903  13.770
 3904  13.854
 3905  12.782
 3906  11.967
 3907  10.647
 3908  10.750
 3909   9.043
 3910   8.133
 3911   8.280
 3912   7.923
 3913   9.200
 3914   9.698
 3915  10.029
 3916  11.420
 3917  10.763
 3918   8.696
 3919   8.724
 3920   9.012
 3921   8.920
 3922   8.543
 3923   7.824
 3924   8.415
 3925   9.013
 3926   7.686
 3927   8.146
 3928   8.509
 3929   8.470
 3930   7.747
 3931   7.874
 3932   7.481
 3933   7.668
 3934   8.292
 3935   8.478
 3936   7.273
 3937   8.194
 3938   8.349
 3939   7.739
 3940   8.273
 3941   8.256
 3942   8.538
 3943   8.903
 3944   8.545
 3945   7.700
 3946   7.890
 3947   8.216
 3948   7.848
 3949   8.111
 3950   8.545
 3951   8.084
 3952   8.465
 3953   8.918
 3954   9.552
 3955   7.777
 3956   9.118
 3957   8.429
 3958   8.768
 3959   8.488
 3960   9.077
 3961   8.561
 3962   8.441
 3963   8.234
 3964   7.410
 3965   7.489
 3966   8.878
 3967   8.585
 3968   7.417
 3969   8.840
 3970   9.274
 3971   7.103
 3972   8.739
 3973   8.481
 3974   9.337
 3975   8.609
 3976   8.130
 3977   9.656
 3978   9.620
 3979   9.175
 3980   8.253
 3981   9.398
 3982   8.533
 3983   8.498
 3984   8.359
 3985   8.644
 3986   8.699
 3987   8.282
 3988   8.629
 3989   8.809
 3990   7.881
 3991   8.478
 3992   8.402
 3993   7.631
 3994   8.468
 3995   7.852
 3996   8.523
 3997   8.678
 3998   7.760
 3999   7.650
 4000   7.663
 4001   7.908
 4002   9.389
 4003   7.777
 4004   9.024
 4005   9.230
 4006   9.396
 4007   8.184
 4008   7.974
 4009   8.515
 4010   8.271
 4011   8.395
 4012   7.688
 4013   7.800
 4014   8.375
 4015   8.939
 4016   7.665
 4017   8.052
 4018   6.565
 4019   7.812
 4020   7.095
 4021   7.816
 4022   8.335
 4023   7.967
 4024   5.726
 4025   5.998
 4026   5.590
 4027   5.590
 4028   5.051
 4029   5.434
 4030   5.655
 4031   5.084
 4032   5.420
 4033   7.414
 4034   5.634
 4035   7.085
 4036   8.551
 4037   5.992
 4038   5.194
 4039   6.026
 4040   5.457
 4041   5.184
 4042   5.297
 4043   5.091
 4044   4.585
 4045   5.676
 4046   5.263
 4047   4.875
 4048   4.724
 4049   4.707
 4050   5.315
 4051   5.491
 4052   5.171
 4053   5.081
 4054   4.716
 4055   4.855
 4056   4.770
 4057   4.740
 4058   4.646
 4059   5.008
 4060   5.823
 4061   3.027
 4062   3.192
 4063   3.331
 4064   4.781
 4065   5.256
 4066   4.787
 4067   4.614
 4068   6.749
 4069   5.492
 4070   5.027
 4071   4.936
 4072   4.822
 4073   4.819
 4074   5.169
 4075   4.667
 4076   2.751
 4077   2.915
 4078   2.983
 4079   3.114
 4080   3.430
 4081   4.400
 4082   2.870
 4083   3.204
 4084   3.051
 4085   5.551
 4086   4.725
 4087   5.420
 4088   2.859
 4089   3.127
 4090   3.043
 4091   3.352
 4092   3.301
 4093   2.852
 4094   2.858
 4095   2.861
 4096   3.057
 4097   3.075
 4098   2.641
 4099   2.790
 4100   2.818
 4101   2.794
 4102   2.913
 4103   2.891
 4104   2.934
 4105   2.745
 4106   2.741
 4107   3.047
 4108   2.799
 4109   2.827
 4110   3.110
 4111   2.999
 4112   2.825
 4113   3.124
 4114   2.765
 4115   2.882
 4116   2.927
 4117   3.577
 4118   2.932
 4119   3.236
 4120   3.375
 4121   2.808
 4122   2.892
 4123   3.089
 4124   2.675
 4125   2.829
 4126   3.002
 4127   3.198
 4128   2.897
 4129   2.911
 4130   2.992
 4131   2.989
 4132   2.747
 4133   3.278
 4134   3.064
 4135   2.937
 4136   2.978
 4137   2.904
 4138   2.993
 4139   2.666
 4140   2.969
 4141   2.734
 4142   2.913
 4143   2.709
 4144   2.857
 4145   2.921
 4146   2.817
 4147   2.895
 4148   2.797
 4149   2.804
 4150   2.739
 4151   2.870
 4152   2.975
 4153   2.807
 4154   2.912
 4155   2.819
 4156   3.158
 4157   2.692
 4158   2.891
 4159   2.669
 4160   2.811
 4161   2.678
 4162   2.839
 4163   2.814
 4164   2.926
 4165   2.792
 4166   2.926
 4167   2.925
 4168   2.811
 4169   2.863
 4170   2.831
 4171   3.289
 4172   2.809
 4173   2.786
 4174   2.758
 4175   3.160
 4176   2.873
 4177   3.056
 4178   2.979
 4179   3.037
 4180   2.904
 4181   2.790
 4182   2.993
 4183   2.904
 4184   2.694
 4185   2.794
 4186   2.874
 4187   2.848
 4188   2.882
 4189   2.852
 4190   3.288
 4191   3.330
 4192   2.997
 4193   2.676
 4194   2.642
 4195   2.807
 4196   2.759
 4197   2.784
 4198   2.761
 4199   2.692
 4200   2.826
 4201   2.664
 4202   2.672
 4203   2.713
 4204   2.842
 4205   2.916
 4206   2.730
 4207   2.645
 4208   2.707
 4209   2.982
 4210   2.897
 4211   2.944
 4212   2.717
 4213   3.119
 4214   3.322
 4215   3.323
 4216   3.110
 4217   2.784
 4218   2.828
 4219   2.641
 4220   2.662
 4221   2.793
 4222   2.830
 4223   2.818
 4224   2.811
 4225   3.284
 4226   2.722
 4227   3.804
 4228   2.985
 4229   3.234
 4230   2.934
 4231   2.980
 4232   2.862
 4233   2.972
 4234   2.777
 4235   2.685
 4236   2.858
 4237   2.883
 4238   2.793
 4239   2.874
 4240   2.700
 4241   2.908
 4242   2.729
 4243   2.929
 4244   3.000
 4245   2.782
 4246   2.656
 4247   2.817
 4248   2.857
 4249   2.605
 4250   2.837
 4251   2.874
 4252   3.084
 4253   2.921
 4254   2.868
 4255   2.901
 4256   2.964
 4257   2.773
 4258   2.778
 4259   2.692
 4260   2.915
 4261   2.845
 4262   2.915
 4263   2.838
 4264   2.791
 4265   2.825
 4266   2.886
 4267   2.858
 4268   2.713
 4269   2.793
 4270   2.918
 4271   2.825
 4272   2.877
 4273   2.922
 4274   2.720
 4275   2.708
 4276   2.687
 4277   2.863
 4278   2.664
 4279   2.993
 4280   2.998
 4281   3.017
 4282   2.556
 4283   2.997
 4284   2.883
 4285   2.712
 4286   2.815
 4287   2.899
 4288   2.759
 4289   2.772
 4290   2.763
 4291   2.615
 4292   2.833
 4293   2.674
 4294   2.807
 4295   2.815
 4296   2.710
 4297   2.892
 4298   2.818
 4299   2.620
 4300   2.818
 4301   2.662
 4302   2.796
 4303   2.942
 4304   2.672
 4305   2.958
 4306   2.827
 4307   2.923
 4308   2.760
 4309   2.771
 4310   3.053
 4311   2.807
 4312   2.781
 4313   2.697
 4314   2.656
 4315   2.672
 4316   2.909
 4317   2.964
 4318   2.832
 4319   2.751
 4320   2.746
 4321   2.737
 4322   2.799
 4323   2.904
 4324   2.855
 4325   2.803
 4326   2.742
 4327   2.829
 4328   2.851
 4329   2.828
 4330   2.828
 4331   2.931
 4332   2.845
 4333   2.632
 4334   2.803
 4335   2.696
 4336   2.795
 4337   2.676
 4338   2.973
 4339   3.038
 4340   2.809
 4341   2.818
 4342   3.040
 4343   2.714
 4344   2.769
 4345   2.818
 4346   2.634
 4347   3.028
 4348   2.961
 4349   2.608
 4350   2.897
 4351   2.782
 4352   2.808
 4353   2.756
 4354   2.681
 4355   2.781
 4356   2.716
 4357   2.784
 4358   2.816
 4359   2.788
 4360   2.709
 4361   2.883
 4362   2.914
 4363   2.687
 4364   2.824
 4365   2.668
 4366   2.717
 4367   2.823
 4368   2.745
 4369   2.879
 4370   3.027
 4371   2.963
 4372   3.170
 4373   2.726
 4374   2.662
 4375   3.113
 4376   2.601
 4377   2.889
 4378   2.699
 4379   2.753
 4380   2.775
 4381   2.932
 4382   2.813
 4383   3.002
 4384   2.686
 4385   2.778
 4386   2.804
 4387   2.763
 4388   2.980
 4389   2.834
 4390   2.800
 4391   2.681
 4392   2.824
 4393   2.752
 4394   2.819
 4395   2.806
 4396   2.711
 4397   2.752
 4398   2.878
 4399   2.788
 4400   2.688
 4401   2.726
 4402   2.739
 4403   2.841
 4404   2.732
 4405   2.758
 4406   2.812
 4407   2.753
 4408   2.753
 4409   2.875
 4410   2.821
 4411   2.899
 4412   2.885
 4413   2.857
 4414   2.713
 4415   2.759
 4416   2.822
 4417   2.782
 4418   2.698
 4419   2.880
 4420   2.723
 4421   2.726
 4422   2.818
 4423   2.855
 4424   2.625
 4425   2.711
 4426   2.748
 4427   2.812
 4428   2.785
 4429   2.861
 4430   2.667
 4431   2.882
 4432   2.793
 4433   2.830
 4434   3.133
 4435   2.842
 4436   3.075
 4437   2.766
 4438   2.675
 4439   2.829
 4440   2.783
 4441   2.803
 4442   2.712
 4443   2.862
 4444   2.736
 4445   2.888
 4446   2.834
 4447   2.944
 4448   3.163
 4449   2.690
 4450   2.638
 4451   2.836
 4452   2.824
 4453   2.718
 4454   2.834
 4455   2.836
 4456   2.667
 4457   2.741
 4458   2.891
 4459   2.750
 4460   2.488
 4461   2.925
 4462   3.012
 4463   2.914
 4464   2.684
 4465   2.748
 4466   2.728
 4467   2.754
 4468   2.765
 4469   2.981
 4470   2.697
 4471   2.822
 4472   2.792
 4473   2.654
 4474   2.748
 4475   2.983
 4476   2.707
 4477   2.751
 4478   3.114
 4479   2.839
 4480   2.760
 4481   3.156
 4482   2.809
 4483   2.840
 4484   3.027
 4485   2.888
 4486   3.105
 4487   3.005
 4488   2.930
 4489   2.845
 4490   2.839
 4491   2.734
 4492   2.821
 4493   2.760
 4494   2.774
 4495   2.828
 4496   2.861
 4497   3.019
 4498   2.726
 4499   2.912
 4500   2.654
 4501   2.855
 4502   2.948
 4503   2.974
 4504   2.738
 4505   2.659
 4506   2.760
 4507   3.011
 4508   2.709
 4509   2.828
 4510   2.775
 4511   2.761
 4512   2.619
 4513   2.885
 4514   2.564
 4515   3.018
 4516   2.883
 4517   2.741
 4518   2.874
 4519   2.909
 4520   2.809
 4521   2.967
 4522   2.588
 4523   2.817
 4524   2.748
 4525   2.848
 4526   2.810
 4527   2.770
 4528   2.858
 4529   2.748
 4530   2.749
 4531   2.853
 4532   2.923
 4533   2.639
 4534   2.965
 4535   2.951
 4536   3.140
 4537   2.890
 4538   2.746
 4539   2.875
 4540   2.793
 4541   2.794
 4542   2.877
 4543   2.750
 4544   3.201
 4545   2.757
 4546   2.851
 4547   2.834
 4548   2.902
 4549   2.765
 4550   2.972
 4551   2.674
 4552   2.856
 4553   2.797
 4554   2.942
 4555   2.742
 4556   3.078
 4557   3.026
 4558   2.873
 4559   2.854
 4560   2.915
 4561   2.778
 4562   2.692
 4563   2.770
 4564   2.721
 4565   2.769
 4566   2.821
 4567   2.806
 4568   2.830
 4569   2.994
 4570   2.736
 4571   3.379
 4572   3.085
 4573   2.717
 4574   2.853
 4575   2.884
 4576   2.795
 4577   3.122
 4578   2.885
 4579   3.194
 4580   2.680
 4581   2.917
 4582   2.631
 4583   2.885
 4584   2.849
 4585   2.684
 4586   2.799
 4587   3.141
 4588   2.643
 4589   2.790
 4590   2.800
 4591   2.907
 4592   2.834
 4593   2.909
 4594   2.616
 4595   2.887
 4596   2.867
 4597   2.838
 4598   2.822
 4599   2.873
 4600   2.940
 4601   2.766
 4602   2.841
 4603   2.747
 4604   2.843
 4605   2.753
 4606   2.761
 4607   2.735
 4608   2.991
 4609   2.859
 4610   2.942
 4611   2.670
 4612   2.775
 4613   2.806
 4614   2.805
 4615   2.826
 4616   2.775
 4617   2.803
 4618   2.737
 4619   2.636
 4620   2.855
 4621   2.703
 4622   2.965
 4623   3.071
 4624   2.727
 4625   2.764
 4626   2.879
 4627   2.675
 4628   2.946
 4629   2.879
 4630   3.067
 4631   2.662
 4632   2.842
 4633   2.741
 4634   2.831
 4635   2.873
 4636   2.756
 4637   2.782
 4638   2.740
 4639   2.802
 4640   2.926
 4641   2.736
 4642   2.611
 4643   2.818
 4644   2.826
 4645   2.648
 4646   2.675
 4647   2.552
 4648   2.937
 4649   2.685
 4650   2.827
 4651   2.902
 4652   2.757
 4653   2.849
 4654   2.840
 4655   2.705
 4656   2.743
 4657   2.792
 4658   2.815
 4659   2.808
 4660   2.860
 4661   2.770
 4662   3.154
 4663   3.026
 4664   2.732
 4665   2.727
 4666   2.707
 4667   3.254
 4668   2.936
 4669   2.927
 4670   3.055
 4671   3.339
 4672   2.820
 4673   3.033
 4674   3.244
 4675   3.033
 4676   2.679
 4677   2.872
 4678   2.853
 4679   2.846
 4680   2.939
 4681   2.654
 4682   2.724
 4683   2.765
 4684   2.873
 4685   3.182
 4686   3.049
 4687   3.015
 4688   2.920
 4689   2.829
 4690   3.261
 4691   2.866
 4692   3.035
 4693   3.322
 4694   3.071
 4695   2.981
 4696   3.242
 4697   2.798
 4698   2.916
 4699   2.844
 4700   3.131
 4701   2.947
 4702   3.278
 4703   3.046
 4704   2.989
 4705   2.770
 4706   2.820
 4707   2.889
 4708   2.893
 4709   3.220
 4710   2.926
 4711   2.993
 4712   2.892
 4713   3.040
 4714   2.842
 4715   2.871
 4716   3.143
 4717   2.921
 4718   2.905
 4719   2.727
 4720   3.070
 4721   3.129
 4722   2.630
 4723   2.897
 4724   2.827
 4725   2.831
 4726   3.021
 4727   3.131
 4728   2.914
 4729   2.895
 4730   3.181
 4731   2.699
 4732   3.131
 4733   2.845
 4734   2.673
 4735   2.894
 4736   2.703
 4737   3.035
 4738   2.837
 4739   2.774
 4740   2.657
 4741   2.711
 4742   2.661
 4743   3.078
 4744   2.721
 4745   2.898
 4746   2.956
 4747   2.822
 4748   2.898
 4749   2.928
 4750   2.904
 4751   2.864
 4752   2.868
 4753   2.931
 4754   2.910
 4755   3.248
 4756   3.336
 4757   3.118
 4758   2.854
 4759   2.871
 4760   2.964
 4761   2.866
 4762   3.007
 4763   2.729
 4764   2.961
 4765   3.110
 4766   2.768
 4767   2.674
 4768   2.894
 4769   3.012
 4770   2.694
 4771   2.939
 4772   2.756
 4773   3.137
 4774   2.702
 4775   3.195
 4776   2.999
 4777   2.796
 4778   2.972
 4779   2.672
 4780   3.050
 4781   3.052
 4782   2.884
 4783   3.071
 4784   2.864
 4785   2.860
 4786   2.874
 4787   2.707
 4788   3.100
 4789   2.983
 4790   3.048
 4791   3.036
 4792   3.064
 4793   2.992
 4794   3.040
 4795   2.982
 4796   2.921
 4797   2.876
 4798   3.153
 4799   3.170
 4800   2.699
 4801   3.104
 4802   2.815
 4803   3.044
 4804   2.720
 4805   3.047
 4806   2.923
 4807   3.091
 4808   2.997
 4809   2.753
 4810   2.869
 4811   2.977
 4812   3.155
 4813   2.785
 4814   2.917
 4815   3.101
 4816   3.049
 4817   2.749
 4818   2.859
 4819   2.862
 4820   2.703
 4821   2.920
 4822   3.045
 4823   2.984
 4824   2.828
 4825   2.953
 4826   2.648
 4827   3.023
 4828   2.695
 4829   3.036
 4830   3.023
 4831   2.995
 4832   3.152
 4833   3.666
 4834   2.924
 4835   2.997
 4836   2.836
 4837   2.698
 4838   3.093
 4839   2.797
 4840   2.948
 4841   2.785
 4842   2.818
 4843   2.936
 4844   2.948
 4845   2.773
 4846   2.736
 4847   2.831
 4848   2.871
 4849   2.813
 4850   2.681
 4851   2.974
 4852   2.893
 4853   2.843
 4854   3.099
 4855   3.026
 4856   3.158
 4857   2.935
 4858   2.822
 4859   3.097
 4860   3.363
 4861   2.989
 4862   3.244
 4863   2.983
 4864   2.827
 4865   3.109
 4866   3.034
 4867   3.328
 4868   2.736
 4869   2.886
 4870   2.916
 4871   2.915
 4872   3.070
 4873   2.876
 4874   3.019
 4875   2.775
 4876   3.056
 4877   2.888
 4878   2.784
 4879   3.129
 4880   3.089
 4881   3.377
 4882   2.871
 4883   3.011
 4884   3.002
 4885   2.938
 4886   3.269
 4887   2.983
 4888   3.263
 4889   3.025
 4890   2.889
 4891   3.109
 4892   3.062
 4893   3.200
 4894   3.147
 4895   2.920
 4896   3.254
 4897   3.109
 4898   3.136
 4899   2.897
 4900   2.876
 4901   2.801
 4902   3.726
 4903   3.003
 4904   3.056
 4905   3.200
 4906   3.004
 4907   2.866
 4908   3.073
 4909   3.017
 4910   3.061
 4911   3.029
 4912   3.091
 4913   2.962
 4914   3.169
 4915   3.075
 4916   3.625
 4917   2.920
 4918   2.941
 4919   2.931
 4920   2.825
 4921   2.878
 4922   3.446
 4923   3.181
 4924   2.870
 4925   3.208
 4926   3.315
 4927   2.921
 4928   3.086
 4929   3.087
 4930   3.241
 4931   3.161
 4932   3.035
 4933   3.135
 4934   3.646
 4935   2.854
 4936   3.099
 4937   3.192
 4938   3.031
 4939   2.901
 4940   4.006
 4941   3.282
 4942   2.953
 4943   2.745
 4944   2.852
 4945   2.913
 4946   2.815
 4947   3.237
 4948   3.069
 4949   3.120
 4950   3.030
 4951   2.808
 4952   2.785
 4953   3.337
 4954   3.360
 4955   3.076
 4956   3.210
 4957   3.267
 4958   2.767
 4959   3.031
 4960   2.962
 4961   2.894
 4962   3.216
 4963   2.950
 4964   2.889
 4965   3.564
 4966   3.060
 4967   2.957
 4968   2.849
 4969   3.220
 4970   2.984
 4971   2.866
 4972   2.777
 4973   2.868
 4974   2.851
 4975   2.933
 4976   3.047
 4977   2.815
 4978   2.683
 4979   2.996
 4980   2.739
 4981   2.865
 4982   2.945
 4983   2.873
 4984   2.971
 4985   2.889
 4986   2.923
 4987   3.419
 4988   2.902
 4989   2.995
 4990   2.927
 4991   3.017
 4992   2.875
 4993   2.984
 4994   3.006
 4995   2.777
 4996   2.954
 4997   2.706
 4998   2.885
 4999   3.068
 5000   3.160
 5001   4.796
 5002   4.279
 5003   4.106
 5004   3.124
 5005   3.047
 5006   2.888
 5007   3.025
 5008   2.870
 5009   2.893
 5010   2.796
 5011   2.738
 5012   3.295
 5013   2.785
 5014   3.376
 5015   2.821
 5016   2.702
 5017   2.770
 5018   2.795
 5019   2.798
 5020   2.813
 5021   2.742
 5022   2.808
 5023   2.808
 5024   2.742
 5025   2.836
 5026   2.942
 5027   2.806
 5028   2.874
 5029   3.027
 5030   2.774
 5031   2.934
 5032   2.868
 5033   2.800
 5034   2.937
 5035   2.547
 5036   2.670
 5037   2.785
 5038   2.791
 5039   2.639
 5040   2.787
 5041   2.597
 5042   2.703
 5043   2.864
 5044   2.753
 5045   2.569
 5046   2.926
 5047   2.844
 5048   2.687
 5049   2.822
 5050   3.061
 5051   2.573
 5052   2.743
 5053   2.935
 5054   2.646
 5055   2.883
 5056   2.726
 5057   2.817
 5058   2.599
 5059   2.851
 5060   2.804
 5061   2.698
 5062   2.779
 5063   2.679
 5064   2.921
 5065   2.906
 5066   2.743
 5067   2.926
 5068   2.838
 5069   2.885
 5070   2.811
 5071   2.954
 5072   2.751
 5073   2.780
 5074   2.760
 5075   2.921
 5076   2.799
 5077   2.949
 5078   2.772
 5079   2.894
 5080   2.689
 5081   2.812
 5082   2.936
 5083   2.795
 5084   2.881
 5085   2.792
 5086   2.626
 5087   2.867
 5088   2.849
 5089   2.700
 5090   2.865
 5091   2.830
 5092   2.703
 5093   2.596
 5094   2.911
 5095   2.807
 5096   2.774
 5097   2.756
 5098   2.658
 5099   2.732
 5100   2.575
 5101   2.787
 5102   3.156
 5103   2.703
 5104   2.996
 5105   2.703
 5106   3.021
 5107   2.791
 5108   2.729
 5109   2.637
 5110   3.054
 5111   2.759
 5112   2.891
 5113   2.803
 5114   2.764
 5115   2.859
 5116   2.777
 5117   2.701
 5118   2.794
 5119   3.129
 5120   2.944
 5121   2.748
 5122   2.777
 5123   3.002
 5124   2.660
 5125   2.595
 5126   2.882
 5127   2.737
 5128   2.813
 5129   2.817
 5130   2.851
 5131   2.905
 5132   2.779
 5133   2.727
 5134   2.969
 5135   2.763
 5136   2.716
 5137   2.726
 5138   2.858
 5139   2.752
 5140   2.778
 5141   2.714
 5142   2.709
 5143   2.804
 5144   2.762
 5145   2.650
 5146   2.741
 5147   2.667
 5148   2.651
 5149   2.846
 5150   2.812
 5151   2.772
 5152   2.907
 5153   2.899
 5154   2.955
 5155   2.781
 5156   2.842
 5157   2.871
 5158   2.837
 5159   2.888
 5160   2.894
 5161   2.789
 5162   2.730
 5163   2.731
 5164   2.964
 5165   2.681
 5166   2.721
 5167   2.774
 5168   2.824
 5169   2.956
 5170   2.764
 5171   2.853
 5172   2.766
 5173   2.719
 5174   2.785
 5175   2.753
 5176   2.888
 5177   2.978
 5178   2.657
 5179   2.704
 5180   2.911
 5181   2.919
 5182   2.737
 5183   2.897
 5184   3.084
 5185   2.627
 5186   2.978
 5187   2.906
 5188   2.925
 5189   2.776
 5190   2.729
 5191   2.716
 5192   2.765
 5193   2.860
 5194   2.654
 5195   2.801
 5196   2.841
 5197   2.766
 5198   2.734
 5199   2.726
 5200   2.873
 5201   3.108
 5202   2.847
 5203   2.823
 5204   2.923
 5205   2.731
 5206   2.904
 5207   2.686
 5208   2.843
 5209   2.866
 5210   2.900
 5211   2.811
 5212   2.940
 5213   2.904
 5214   2.711
 5215   2.748
 5216   2.682
 5217   3.011
 5218   2.795
 5219   2.634
 5220   2.718
 5221   2.759
 5222   2.776
 5223   2.651
 5224   2.700
 5225   2.825
 5226   3.151
 5227   2.743
 5228   2.800
 5229   3.050
 5230   2.821
 5231   2.648
 5232   2.827
 5233   2.942
 5234   2.893
 5235   3.072
 5236   2.847
 5237   3.015
 5238   2.850
 5239   2.661
 5240   2.780
 5241   2.783
 5242   2.820
 5243   2.809
 5244   2.913
 5245   2.804
 5246   2.938
 5247   2.690
 5248   2.676
 5249   3.274
 5250   2.683
 5251   2.838
 5252   2.674
 5253   2.756
 5254   2.861
 5255   2.762
 5256   2.713
 5257   2.776
 5258   2.828
 5259   2.866
 5260   2.783
 5261   2.689
 5262   2.812
 5263   2.892
 5264   3.014
 5265   2.772
 5266   3.005
 5267   2.964
 5268   3.420
 5269   2.874
 5270   3.019
 5271   3.136
 5272   3.048
 5273   2.939
 5274   2.973
 5275   2.776
 5276   2.904
 5277   3.170
 5278   2.809
 5279   3.012
 5280   2.882
 5281   3.087
 5282   2.858
 5283   2.715
 5284   2.843
 5285   2.662
 5286   3.115
 5287   2.812
 5288   2.734
 5289   2.684
 5290   2.897
 5291   2.841
 5292   2.821
 5293   2.884
 5294   2.768
 5295   2.629
 5296   2.969
 5297   2.921
 5298   2.820
 5299   2.689
 5300   2.719
 5301   2.975
 5302   2.861
 5303   2.875
 5304   2.958
 5305   2.770
 5306   2.694
 5307   3.033
 5308   2.895
 5309   2.768
 5310   2.937
 5311   2.649
 5312   2.654
 5313   2.772
 5314   2.763
 5315   2.723
 5316   2.762
 5317   2.893
 5318   3.045
 5319   2.709
 5320   2.850
 5321   2.696
 5322   2.843
 5323   2.669
 5324   2.839
 5325   2.724
 5326   2.695
 5327   2.988
 5328   2.955
 5329   2.940
 5330   2.705
 5331   2.709
 5332   3.060
 5333   2.632
 5334   2.727
 5335   2.889
 5336   2.727
 5337   2.874
 5338   2.837
 5339   2.863
 5340   2.746
 5341   2.810
 5342   2.880
 5343   2.730
 5344   2.651
 5345   2.817
 5346   2.668
 5347   2.665
 5348   2.899
 5349   2.758
 5350   2.717
 5351   2.938
 5352   2.731
 5353   2.762
 5354   2.909
 5355   2.967
 5356   2.691
 5357   2.728
 5358   2.707
 5359   2.819
 5360   2.790
 5361   2.994
 5362   2.886
 5363   3.003
 5364   3.243
 5365   2.942
 5366   2.807
 5367   2.757
 5368   2.790
 5369   2.900
 5370   3.022
 5371   2.933
 5372   3.020
 5373   2.690
 5374   2.615
 5375   2.930
 5376   2.709
 5377   3.256
 5378   3.105
 5379   2.719
 5380   2.687
 5381   2.822
 5382   3.061
 5383   2.847
 5384   2.770
 5385   2.647
 5386   2.850
 5387   2.696
 5388   2.739
 5389   2.838
 5390   2.839
 5391   2.912
 5392   2.716
 5393   2.675
 5394   2.802
 5395   2.931
 5396   2.828
 5397   2.878
 5398   2.758
 5399   2.763
 5400   2.980
 5401   2.707
 5402   2.747
 5403   2.678
 5404   2.775
 5405   2.896
 5406   2.788
 5407   2.671
 5408   2.783
 5409   2.868
 5410   2.658
 5411   2.669
 5412   2.644
 5413   2.821
 5414   2.778
 5415   2.820
 5416   2.814
 5417   2.782
 5418   2.792
 5419   2.711
 5420   3.025
 5421   2.781
 5422   2.784
 5423   2.923
 5424   2.994
 5425   2.862
 5426   2.696
 5427   2.840
 5428   2.859
 5429   2.839
 5430   2.723
 5431   2.816
 5432   2.882
 5433   2.683
 5434   2.939
 5435   2.968
 5436   3.067
 5437   2.876
 5438   2.786
 5439   2.934
 5440   2.713
 5441   2.959
 5442   3.060
 5443   3.012
 5444   2.700
 5445   2.948
 5446   2.733
 5447   2.860
 5448   2.980
 5449   2.775
 5450   3.147
 5451   2.749
 5452   2.827
 5453   2.666
 5454   2.890
 5455   2.701
 5456   2.827
 5457   2.885
 5458   2.800
 5459   2.778
 5460   2.706
 5461   2.816
 5462   2.894
 5463   2.701
 5464   2.768
 5465   2.840
 5466   2.844
 5467   2.860
 5468   2.710
 5469   2.907
 5470   3.031
 5471   2.726
 5472   2.904
 5473   3.022
 5474   2.696
 5475   2.892
 5476   2.807
 5477   2.907
 5478   3.045
 5479   2.671
 5480   2.736
 5481   2.871
 5482   2.735
 5483   2.797
 5484   2.895
 5485   2.726
 5486   2.815
 5487   2.907
 5488   3.020
 5489   2.736
 5490   2.622
 5491   2.699
 5492   2.820
 5493   2.892
 5494   2.804
 5495   2.876
 5496   2.745
 5497   2.718
 5498   2.774
 5499   2.612
 5500   3.121
 5501   2.794
 5502   2.796
 5503   2.873
 5504   2.843
 5505   2.941
 5506   2.781
 5507   2.760
 5508   2.997
 5509   2.812
 5510   2.715
 5511   2.654
 5512   3.050
 5513   2.855
 5514   2.971
 5515   3.242
 5516   2.714
 5517   2.794
 5518   3.068
 5519   2.820
 5520   3.379
 5521   2.804
 5522   2.825
 5523   2.655
 5524   2.614
 5525   2.792
 5526   2.798
 5527   3.150
 5528   2.953
 5529   2.810
 5530   2.793
 5531   2.747
 5532   2.832
 5533   3.125
 5534   2.891
 5535   2.816
 5536   2.811
 5537   2.715
 5538   2.803
 5539   2.876
 5540   2.722
 5541   3.030
 5542   2.741
 5543   2.555
 5544   2.703
 5545   2.670
 5546   2.911
 5547   2.705
 5548   2.722
 5549   2.775
 5550   2.828
 5551   2.977
 5552   2.772
 5553   2.780
 5554   2.882
 5555   2.837
 5556   2.714
 5557   2.704
 5558   2.931
 5559   2.672
 5560   2.617
 5561   2.845
 5562   2.688
 5563   3.025
 5564   2.916
 5565   3.258
 5566   2.634
 5567   2.772
 5568   2.823
 5569   2.645
 5570   3.151
 5571   2.711
 5572   2.794
 5573   2.715
 5574   2.803
 5575   2.934
 5576   2.832
 5577   2.939
 5578   2.721
 5579   2.978
 5580   2.748
 5581   2.933
 5582   2.677
 5583   2.665
 5584   2.811
 5585   2.633
 5586   2.772
 5587   2.708
 5588   2.832
 5589   2.817
 5590   2.685
 5591   2.669
 5592   2.778
 5593   2.853
 5594   2.845
 5595   3.060
 5596   2.756
 5597   2.777
 5598   2.847
 5599   2.698
 5600   2.863
 5601   2.796
 5602   2.763
 5603   2.785
 5604   2.823
 5605   2.909
 5606   2.657
 5607   2.866
 5608   2.736
 5609   2.743
 5610   2.591
 5611   2.883
 5612   2.667
 5613   2.814
 5614   2.862
 5615   2.709
 5616   2.682
 5617   2.735
 5618   2.946
 5619   2.728
 5620   2.901
 5621   2.933
 5622   2.689
 5623   2.649
 5624   2.671
 5625   2.771
 5626   2.756
 5627   2.651
 5628   2.602
 5629   2.804
 5630   2.782
 5631   2.550
 5632   2.823
 5633   3.004
 5634   2.748
 5635   2.775
 5636   2.725
 5637   2.764
 5638   2.806
 5639   2.811
 5640   2.733
 5641   3.205
 5642   2.596
 5643   2.779
 5644   3.043
 5645   3.012
 5646   2.635
 5647   2.881
 5648   2.922
 5649   2.766
 5650   2.682
 5651   2.819
 5652   2.746
 5653   2.774
 5654   2.714
 5655   2.910
 5656   2.775
 5657   2.740
 5658   3.124
 5659   2.874
 5660   2.907
 5661   2.784
 5662   2.729
 5663   2.822
 5664   3.102
 5665   2.631
 5666   3.321
 5667   3.324
 5668   3.311
 5669   2.734
 5670   2.756
 5671   2.923
 5672   2.838
 5673   2.989
 5674   2.852
 5675   2.781
 5676   2.984
 5677   2.924
 5678   2.860
 5679   2.641
 5680   2.718
 5681   2.851
 5682   2.834
 5683   2.856
 5684   2.906
 5685   2.860
 5686   2.657
 5687   2.971
 5688   3.025
 5689   2.724
 5690   2.821
 5691   2.814
 5692   2.737
 5693   2.904
 5694   2.791
 5695   2.999
 5696   2.984
 5697   2.768
 5698   2.743
 5699   2.794
 5700   2.872
 5701   2.764
 5702   2.717
 5703   2.676
 5704   2.882
 5705   2.896
 5706   2.906
 5707   2.778
 5708   2.860
 5709   2.918
 5710   2.833
 5711   2.882
 5712   3.100
 5713   2.640
 5714   2.968
 5715   2.921
 5716   2.898
 5717   2.634
 5718   2.938
 5719   2.892
 5720   2.856
 5721   3.464
 5722   2.853
 5723   2.926
 5724   2.900
 5725   2.986
 5726   2.666
 5727   3.351
 5728   2.719
 5729   2.905
 5730   2.913
 5731   2.780
 5732   2.946
 5733   2.833
 5734   3.058
 5735   2.942
 5736   2.973
 5737   2.755
 5738   2.869
 5739   2.763
 5740   3.084
 5741   2.618
 5742   2.863
 5743   2.989
 5744   2.984
 5745   2.952
 5746   2.804
 5747   2.886
 5748   2.718
 5749   2.802
 5750   2.725
 5751   2.810
 5752   2.899
 5753   3.108
 5754   3.636
 5755   2.911
 5756   3.108
 5757   2.862
 5758   3.040
 5759   3.263
 5760   3.032
 5761   3.033
 5762   2.795
 5763   3.240
 5764   2.896
 5765   2.911
 5766   2.869
 5767   2.810
 5768   2.761
 5769   2.851
 5770   2.579
 5771   2.933
 5772   3.034
 5773   2.917
 5774   2.648
 5775   2.845
 5776   2.706
 5777   2.966
 5778   2.877
 5779   2.738
 5780   2.658
 5781   2.985
 5782   2.757
 5783   2.725
 5784   2.697
 5785   2.757
 5786   2.848
 5787   2.829
 5788   3.143
 5789   2.870
 5790   2.764
 5791   2.733
 5792   2.680
 5793   2.883
 5794   2.950
 5795   2.840
 5796   2.884
 5797   2.814
 5798   2.795
 5799   2.724
 5800   2.710
 5801   2.769
 5802   2.881
 5803   2.602
 5804   2.746
 5805   2.619
 5806   2.698
 5807   2.854
 5808   2.629
 5809   2.780
 5810   2.816
 5811   2.752
 5812   2.642
 5813   2.747
 5814   2.916
 5815   2.772
 5816   2.818
 5817   2.840
 5818   2.995
 5819   2.763
 5820   2.969
 5821   2.767
 5822   2.746
 5823   2.828
 5824   2.750
 5825   2.913
 5826   2.837
 5827   2.711
 5828   2.824
 5829   2.736
 5830   2.806
 5831   2.996
 5832   2.823
 5833   2.846
 5834   2.817
 5835   2.842
 5836   3.080
 5837   2.707
 5838   2.788
 5839   3.108
 5840   2.770
 5841   2.733
 5842   2.995
 5843   2.856
 5844   2.854
 5845   2.973
 5846   2.848
 5847   2.828
 5848   2.811
 5849   2.774
 5850   2.704
 5851   3.093
 5852   2.715
 5853   2.886
 5854   3.040
 5855   2.799
 5856   2.793
 5857   2.757
 5858   2.776
 5859   2.814
 5860   2.864
 5861   2.751
 5862   2.736
 5863   2.726
 5864   3.041
 5865   2.868
 5866   2.825
 5867   2.696
 5868   2.740
 5869   2.804
 5870   2.924
 5871   2.919
 5872   2.808
 5873   3.074
 5874   2.926
 5875   2.887
 5876   2.775
 5877   2.881
 5878   2.761
 5879   2.805
 5880   2.869
 5881   2.782
 5882   2.821
 5883   2.865
 5884   2.781
 5885   2.692
 5886   2.729
 5887   2.785
 5888   2.835
 5889   2.721
 5890   2.785
 5891   2.813
 5892   2.838
 5893   2.725
 5894   2.804
 5895   2.832
 5896   2.881
 5897   3.030
 5898   2.721
 5899   2.674
 5900   2.701
 5901   2.775
 5902   2.897
 5903   2.821
 5904   2.834
 5905   2.848
 5906   2.704
 5907   2.819
 5908   2.828
 5909   2.777
 5910   3.011
 5911   3.201
 5912   2.711
 5913   2.867
 5914   2.789
 5915   2.845
 5916   2.969
 5917   2.803
 5918   3.012
 5919   2.821
 5920   2.799
 5921   2.842
 5922   2.970
 5923   2.833
 5924   2.708
 5925   2.770
 5926   2.915
 5927   2.823
 5928   3.027
 5929   2.900
 5930   3.249
 5931   2.895
 5932   2.936
 5933   2.696
 5934   2.782
 5935   2.981
 5936   2.936
 5937   2.765
 5938   2.924
 5939   2.958
 5940   2.866
 5941   2.724
 5942   2.830
 5943   2.808
 5944   2.596
 5945   2.669
 5946   2.621
 5947   2.800
 5948   2.959
 5949   2.790
 5950   2.966
 5951   2.657
 5952   2.828
 5953   2.857
 5954   2.852
 5955   2.728
 5956   2.887
 5957   2.940
 5958   2.842
 5959   2.901
 5960   2.612
 5961   2.963
 5962   3.219
 5963   2.823
 5964   2.798
 5965   2.705
 5966   2.746
 5967   2.732
 5968   2.801
 5969   2.672
 5970   2.808
 5971   2.709
 5972   2.816
 5973   2.884
 5974   2.753
 5975   2.965
 5976   2.992
 5977   2.929
 5978   2.630
 5979   2.876
 5980   2.810
 5981   2.736
 5982   3.008
 5983   2.752
 5984   2.742
 5985   2.801
 5986   2.669
 5987   2.689
 5988   2.686
 5989   2.727
 5990   2.708
 5991   2.703
 5992   2.806
 5993   2.829
 5994   2.799
 5995   2.839
 5996   2.845
 5997   2.681
 5998   2.836
 5999   2.747
 6000   2.812
 6001   2.976
 6002   2.637
 6003   2.721
 6004   2.950
 6005   2.946
 6006   2.952
 6007   2.770
 6008   2.742
 6009   2.707
 6010   2.742
 6011   2.952
 6012   2.649
 6013   2.739
 6014   2.813
 6015   2.914
 6016   2.566
 6017   2.707
 6018   2.704
 6019   2.813
 6020   2.844
 6021   2.954
 6022   2.796
 6023   2.799
 6024   2.736
 6025   2.795
 6026   2.816
 6027   2.719
 6028   2.823
 6029   2.726
 6030   2.742
 6031   2.735
 6032   2.846
 6033   2.768
 6034   2.851
 6035   2.839
 6036   2.702
 6037   2.787
 6038   2.765
 6039   2.855
 6040   2.711
 6041   2.727
 6042   2.717
 6043   2.714
 6044   2.943
 6045   2.973
 6046   2.679
 6047   2.983
 6048   2.680
 6049   2.765
 6050   2.860
 6051   2.790
 6052   2.736
 6053   2.879
 6054   2.660
 6055   2.777
 6056   2.829
 6057   2.645
 6058   2.858
 6059   2.822
 6060   2.822
 6061   2.808
 6062   2.842
 6063   2.759
 6064   2.829
 6065   2.951
 6066   2.870
 6067   2.840
 6068   2.652
 6069   2.723
 6070   2.673
 6071   2.994
 6072   2.710
 6073   2.644
 6074   2.837
 6075   2.825
 6076   2.798
 6077   2.733
 6078   2.819
 6079   2.795
 6080   2.719
 6081   2.906
 6082   2.711
 6083   2.766
 6084   2.873
 6085   2.750
 6086   2.760
 6087   2.764
 6088   2.735
 6089   2.629
 6090   2.757
 6091   2.629
 6092   2.992
 6093   2.893
 6094   2.903
 6095   2.868
 6096   2.874
 6097   2.806
 6098   2.799
 6099   2.864
 6100   2.865
 6101   2.809
 6102   2.788
 6103   2.656
 6104   2.670
 6105   2.775
 6106   2.813
 6107   2.718
 6108   2.853
 6109   2.755
 6110   2.631
 6111   2.961
 6112   2.830
 6113   2.910
 6114   2.789
 6115   2.978
 6116   2.812
 6117   2.754
 6118   2.689
 6119   2.727
 6120   2.804
 6121   2.894
 6122   2.722
 6123   2.915
 6124   2.751
 6125   2.842
 6126   2.821
 6127   2.851
 6128   2.725
 6129   2.722
 6130   2.710
 6131   2.920
 6132   2.926
 6133   2.673
 6134   2.740
 6135   2.690
 6136   2.748
 6137   2.728
 6138   2.851
 6139   2.826
 6140   2.827
 6141   2.687
 6142   2.780
 6143   2.721
 6144   2.666
 6145   2.831
 6146   2.788
 6147   3.298
 6148   2.819
 6149   2.801
 6150   2.737
 6151   2.714
 6152   2.826
 6153   2.672
 6154   2.615
 6155   2.617
 6156   2.707
 6157   2.807
 6158   2.731
 6159   2.897
 6160   2.706
 6161   2.934
 6162   2.726
 6163   2.695
 6164   2.955
 6165   2.882
 6166   2.826
 6167   2.726
 6168   2.822
 6169   2.758
 6170   2.809
 6171   2.887
 6172   2.724
 6173   2.791
 6174   2.767
 6175   2.734
 6176   2.680
 6177   2.673
 6178   2.678
 6179   2.661
 6180   2.843
 6181   2.649
 6182   2.688
 6183   2.769
 6184   2.924
 6185   2.703
 6186   2.681
 6187   2.748
 6188   2.813
 6189   2.819
 6190   2.798
 6191   2.800
 6192   2.717
 6193   3.027
 6194   2.920
 6195   2.791
 6196   2.723
 6197   2.769
 6198   2.676
 6199   2.734
 6200   2.793
 6201   2.644
 6202   2.733
 6203   2.979
 6204   2.600
 6205   2.762
 6206   2.735
 6207   2.787
 6208   2.727
 6209   2.632
 6210   2.633
 6211   2.625
 6212   2.664
 6213   2.718
 6214   2.712
 6215   2.793
 6216   2.808
 6217   2.825
 6218   3.007
 6219   2.809
 6220   2.775
 6221   2.823
 6222   2.880
 6223   2.866
 6224   3.010
 6225   2.678
 6226   2.780
 6227   2.791
 6228   2.790
 6229   2.769
 6230   2.721
 6231   2.743
 6232   2.792
 6233   2.640
 6234   2.717
 6235   2.724
 6236   2.732
 6237   2.788
 6238   2.824
 6239   2.779
 6240   2.630
 6241   2.867
 6242   2.823
 6243   2.774
 6244   2.697
 6245   2.838
 6246   2.777
 6247   2.748
 6248   2.777
 6249   2.884
 6250   2.784
 6251   2.666
 6252   2.879
 6253   2.752
 6254   2.710
 6255   2.791
 6256   2.793
 6257   2.760
 6258   2.856
 6259   2.856
 6260   2.895
 6261   2.772
 6262   2.867
 6263   2.716
 6264   2.838
 6265   2.878
 6266   2.664
 6267   2.916
 6268   2.852
 6269   2.870
 6270   2.823
 6271   2.808
 6272   2.751
 6273   3.001
 6274   2.794
 6275   2.773
 6276   2.659
 6277   2.752
 6278   2.667
 6279   2.767
 6280   2.821
 6281   2.885
 6282   2.934
 6283   2.785
 6284   2.750
 6285   2.785
 6286   2.810
 6287   2.996
 6288   3.101
 6289   2.784
 6290   2.735
 6291   2.718
 6292   2.691
 6293   2.778
 6294   2.745
 6295   2.726
 6296   2.769
 6297   2.868
 6298   2.734
 6299   2.916
 6300   2.788
 6301   2.907
 6302   2.976
 6303   2.870
 6304   2.844
 6305   2.758
 6306   2.809
 6307   2.763
 6308   2.780
 6309   2.781
 6310   2.868
 6311   2.832
 6312   2.718
 6313   2.870
 6314   2.930
 6315   2.876
 6316   2.826
 6317   2.789
 6318   2.738
 6319   2.652
 6320   3.167
 6321   2.799
 6322   2.678
 6323   2.950
 6324   2.840
 6325   2.656
 6326   2.823
 6327   2.864
 6328   2.835
 6329   2.686
 6330   2.751
 6331   2.799
 6332   2.782
 6333   2.849
 6334   2.831
 6335   2.715
 6336   2.803
 6337   2.732
 6338   2.749
 6339   2.913
 6340   2.690
 6341   2.726
 6342   2.766
 6343   2.752
 6344   2.709
 6345   2.619
 6346   2.656
 6347   2.661
 6348   2.915
 6349   2.861
 6350   2.803
 6351   2.942
 6352   2.740
 6353   2.829
 6354   2.670
 6355   3.030
 6356   2.834
 6357   2.832
 6358   2.799
 6359   2.697
 6360   2.817
 6361   2.759
 6362   2.816
 6363   2.787
 6364   2.794
 6365   2.856
 6366   2.920
 6367   2.654
 6368   2.727
 6369   2.937
 6370   2.646
 6371   2.659
 6372   2.663
 6373   3.187
 6374   2.784
 6375   2.877
 6376   2.821
 6377   2.741
 6378   2.667
 6379   2.687
 6380   2.828
 6381   2.801
 6382   2.733
 6383   2.728
 6384   3.090
 6385   2.730
 6386   2.706
 6387   2.727
 6388   2.603
 6389   2.867
 6390   2.894
 6391   2.960
 6392   2.874
 6393   2.770
 6394   2.730
 6395   2.887
 6396   2.797
 6397   2.994
 6398   2.918
 6399   2.804
 6400   2.735
 6401   2.693
 6402   2.762
 6403   2.658
 6404   2.818
 6405   2.820
 6406   2.891
 6407   2.877
 6408   2.835
 6409   2.812
 6410   2.830
 6411   2.724
 6412   2.731
 6413   2.968
 6414   2.789
 6415   2.942
 6416   2.702
 6417   2.816
 6418   2.763
 6419   2.773
 6420   2.729
 6421   2.977
 6422   2.754
 6423   2.822
 6424   2.760
 6425   2.712
 6426   2.835
 6427   2.796
 6428   2.832
 6429   2.956
 6430   2.850
 6431   2.757
 6432   2.896
 6433   2.765
 6434   2.877
 6435   2.694
 6436   2.699
 6437   2.672
 6438   2.637
 6439   2.807
 6440   2.905
 6441   2.815
 6442   2.843
 6443   2.651
 6444   3.023
 6445   2.882
 6446   2.981
 6447   2.795
 6448   2.700
 6449   2.728
 6450   3.082
 6451   3.066
 6452   2.886
 6453   2.768
 6454   2.646
 6455   2.818
 6456   2.678
 6457   2.783
 6458   2.872
 6459   2.913
 6460   2.790
 6461   2.808
 6462   2.685
 6463   2.754
 6464   2.807
 6465   2.662
 6466   2.685
 6467   2.867
 6468   2.633
 6469   2.598
 6470   2.868
 6471   2.797
 6472   2.804
 6473   2.883
 6474   2.921
 6475   2.836
 6476   2.925
 6477   2.813
 6478   2.767
 6479   2.767
 6480   2.779
 6481   2.920
 6482   2.947
 6483   2.812
 6484   2.854
 6485   2.801
 6486   2.958
 6487   2.676
 6488   2.774
 6489   2.896
 6490   2.736
 6491   2.814
 6492   2.881
 6493   2.730
 6494   2.647
 6495   2.875
 6496   2.748
 6497   2.815
 6498   2.764
 6499   2.896
 6500   2.789
 6501   2.925
 6502   2.781
 6503   2.967
 6504   2.874
 6505   2.951
 6506   3.019
 6507   2.753
 6508   2.582
 6509   3.002
 6510   2.823
 6511   2.865
 6512   2.748
 6513   2.836
 6514   2.748
 6515   2.923
 6516   2.774
 6517   2.864
 6518   2.827
 6519   2.907
 6520   2.928
 6521   3.400
 6522   2.788
 6523   2.763
 6524   2.853
 6525   2.828
 6526   2.856
 6527   2.753
 6528   2.772
 6529   2.734
 6530   2.728
 6531   2.812
 6532   2.929
 6533   2.812
 6534   2.667
 6535   2.676
 6536   2.909
 6537   2.853
 6538   2.790
 6539   2.890
 6540   2.895
 6541   2.955
 6542   2.949
 6543   2.762
 6544   2.787
 6545   2.744
 6546   3.144
 6547   2.781
 6548   2.860
 6549   2.889
 6550   2.733
 6551   2.774
 6552   2.734
 6553   2.828
 6554   2.783
 6555   2.837
 6556   2.708
 6557   2.847
 6558   2.794
 6559   2.914
 6560   2.914
 6561   2.838
 6562   2.958
 6563   2.997
 6564   3.156
 6565   2.711
 6566   2.860
 6567   2.883
 6568   2.696
 6569   2.686
 6570   2.804
 6571   2.948
 6572   2.940
 6573   2.849
 6574   2.967
 6575   2.825
 6576   2.959
 6577   2.964
 6578   2.989
 6579   2.718
 6580   2.854
 6581   2.861
 6582   2.890
 6583   3.014
 6584   2.756
 6585   2.834
 6586   2.790
 6587   2.704
 6588   2.846
 6589   2.911
 6590   2.803
 6591   2.912
 6592   3.220
 6593   2.823
 6594   3.046
 6595   2.913
 6596   3.055
 6597   2.858
 6598   2.731
 6599   2.846
 6600   2.990
 6601   2.865
 6602   2.780
 6603   2.742
 6604   2.817
 6605   2.762
 6606   2.829
 6607   2.810
 6608   2.779
 6609   2.819
 6610   2.710
 6611   2.857
 6612   2.742
 6613   2.809
 6614   2.797
 6615   3.129
 6616   2.872
 6617   2.584
 6618   2.804
 6619   2.814
 6620   3.044
 6621   2.970
 6622   2.766
 6623   2.911
 6624   2.831
 6625   2.761
 6626   2.875
 6627   2.692
 6628   2.735
 6629   2.775
 6630   2.711
 6631   2.792
 6632   3.017
 6633   2.651
 6634   2.775
 6635   2.863
 6636   2.805
 6637   3.055
 6638   2.812
 6639   2.892
 6640   2.655
 6641   2.824
 6642   2.715
 6643   2.762
 6644   2.838
 6645   2.747
 6646   2.717
 6647   2.794
 6648   2.683
 6649   2.740
 6650   3.062
 6651   2.713
 6652   2.793
 6653   2.653
 6654   2.873
 6655   2.897
 6656   2.657
 6657   2.618
 6658   2.633
 6659   2.748
 6660   2.674
 6661   2.781
 6662   2.774
 6663   2.760
 6664   2.798
 6665   2.721
 6666   2.957
 6667   2.844
 6668   2.837
 6669   2.676
 6670   2.959
 6671   3.037
 6672   2.826
 6673   2.857
 6674   2.662
 6675   2.774
 6676   2.949
 6677   2.822
 6678   2.849
 6679   2.701
 6680   2.879
 6681   2.797
 6682   2.808
 6683   2.755
 6684   2.814
 6685   2.791
 6686   2.799
 6687   2.882
 6688   2.940
 6689   2.828
 6690   2.725
 6691   2.786
 6692   2.745
 6693   2.686
 6694   2.818
 6695   2.785
 6696   2.641
 6697   2.967
 6698   2.902
 6699   2.854
 6700   2.629
 6701   2.839
 6702   2.745
 6703   2.958
 6704   3.006
 6705   2.872
 6706   2.683
 6707   2.744
 6708   2.829
 6709   2.813
 6710   2.674
 6711   2.761
 6712   2.630
 6713   2.770
 6714   2.799
 6715   2.756
 6716   2.868
 6717   2.720
 6718   2.687
 6719   2.842
 6720   2.724
 6721   2.775
 6722   2.795
 6723   2.766
 6724   2.741
 6725   2.882
 6726   2.809
 6727   2.825
 6728   2.806
 6729   2.714
 6730   2.665
 6731   2.853
 6732   2.871
 6733   2.929
 6734   3.072
 6735   2.699
 6736   2.749
 6737   2.873
 6738   2.762
 6739   2.868
 6740   2.712
 6741   2.795
 6742   2.641
 6743   2.807
 6744   2.740
 6745   2.813
 6746   2.777
 6747   2.950
 6748   2.769
 6749   2.770
 6750   2.964
 6751   2.671
 6752   2.685
 6753   2.954
 6754   2.870
 6755   2.858
 6756   2.911
 6757   2.844
 6758   2.864
 6759   2.867
 6760   2.862
 6761   2.738
 6762   2.801
 6763   2.763
 6764   2.831
 6765   3.212
 6766   2.974
 6767   2.847
 6768   2.877
 6769   2.690
 6770   2.781
 6771   2.881
 6772   2.867
 6773   2.773
 6774   2.774
 6775   2.970
 6776   2.657
 6777   2.819
 6778   2.899
 6779   2.633
 6780   3.004
 6781   2.646
 6782   2.681
 6783   2.708
 6784   2.999
 6785   2.732
 6786   2.746
 6787   2.735
 6788   2.742
 6789   3.004
 6790   2.759
 6791   2.751
 6792   2.885
 6793   2.712
 6794   3.020
 6795   2.695
 6796   2.898
 6797   2.743
 6798   2.762
 6799   2.978
 6800   2.600
 6801   2.843
 6802   2.636
 6803   2.719
 6804   2.872
 6805   2.746
 6806   2.952
 6807   2.889
 6808   2.878
 6809   2.844
 6810   2.854
 6811   2.740
 6812   2.706
 6813   2.763
 6814   2.766
 6815   2.825
 6816   2.830
 6817   2.784
 6818   2.849
 6819   2.916
 6820   2.776
 6821   2.992
 6822   3.139
 6823   2.973
 6824   2.639
 6825   2.841
 6826   2.888
 6827   2.882
 6828   2.749
 6829   2.778
 6830   2.771
 6831   2.851
 6832   2.854
 6833   2.680
 6834   2.990
 6835   2.840
 6836   2.764
 6837   2.854
 6838   2.876
 6839   2.809
 6840   2.633
 6841   2.638
 6842   3.037
 6843   2.913
 6844   3.120
 6845   2.782
 6846   2.805
 6847   3.026
 6848   2.796
 6849   2.785
 6850   2.763
 6851   2.632
 6852   2.655
 6853   2.637
 6854   2.849
 6855   2.740
 6856   2.948
 6857   2.797
 6858   2.850
 6859   2.745
 6860   2.804
 6861   3.037
 6862   2.839
 6863   2.799
 6864   2.859
 6865   2.660
 6866   2.746
 6867   2.817
 6868   2.868
 6869   2.841
 6870   2.626
 6871   2.640
 6872   2.633
 6873   2.968
 6874   2.733
 6875   2.838
 6876   2.758
 6877   2.796
 6878   2.830
 6879   2.626
 6880   2.589
 6881   2.769
 6882   2.632
 6883   2.793
 6884   2.851
 6885   2.805
 6886   2.756
 6887   2.859
 6888   2.657
 6889   2.600
 6890   2.893
 6891   2.629
 6892   2.657
 6893   2.864
 6894   2.759
 6895   2.861
 6896   2.838
 6897   3.102
 6898   2.977
 6899   2.872
 6900   2.794
 6901   2.814
 6902   2.630
 6903   2.791
 6904   2.733
 6905   2.713
 6906   2.803
 6907   2.842
 6908   2.836
 6909   2.905
 6910   2.885
 6911   2.895
 6912   2.739
 6913   2.680
 6914   2.889
 6915   2.762
 6916   2.816
 6917   2.703
 6918   2.710
 6919   2.732
 6920   2.734
 6921   2.704
 6922   2.890
 6923   2.747
 6924   2.656
 6925   2.787
 6926   2.909
 6927   2.649
 6928   2.868
 6929   2.847
 6930   2.902
 6931   2.880
 6932   2.861
 6933   2.820
 6934   2.733
 6935   2.807
 6936   2.650
 6937   2.698
 6938   2.752
 6939   2.760
 6940   2.702
 6941   2.789
 6942   2.925
 6943   2.743
 6944   2.857
 6945   2.863
 6946   2.772
 6947   2.965
 6948   2.958
 6949   2.880
 6950   2.741
 6951   2.738
 6952   2.607
 6953   2.961
 6954   2.747
 6955   2.579
 6956   2.655
 6957   2.869
 6958   2.772
 6959   2.592
 6960   2.745
 6961   2.954
 6962   2.800
 6963   2.865
 6964   2.827
 6965   2.838
 6966   2.686
 6967   2.729
 6968   2.944
 6969   2.658
 6970   2.669
 6971   2.755
 6972   2.845
 6973   2.640
 6974   2.667
 6975   2.839
 6976   2.726
 6977   2.891
 6978   2.715
 6979   2.683
 6980   2.866
 6981   2.868
 6982   2.805
 6983   2.855
 6984   2.630
 6985   2.744
 6986   2.652
 6987   2.785
 6988   2.763
 6989   2.782
 6990   2.857
 6991   2.807
 6992   2.730
 6993   2.839
 6994   3.028
 6995   2.701
 6996   2.743
 6997   2.677
 6998   2.772
 6999   2.798
 7000   2.805
 7001   2.874
 7002   2.760
 7003   2.918
 7004   2.909
 7005   2.784
 7006   2.810
 7007   2.795
 7008   2.864
 7009   2.879
 7010   2.697
 7011   2.930
 7012   2.784
 7013   2.650
 7014   2.630
 7015   2.821
 7016   2.831
 7017   2.771
 7018   2.795
 7019   2.786
 7020   2.714
 7021   2.647
 7022   2.801
 7023   2.857
 7024   2.782
 7025   2.815
 7026   2.899
 7027   2.779
 7028   2.877
 7029   2.837
 7030   2.811
 7031   2.702
 7032   2.720
 7033   2.856
 7034   2.829
 7035   2.858
 7036   2.719
 7037   2.745
 7038   2.827
 7039   2.749
 7040   2.801
 7041   2.910
 7042   2.630
 7043   2.986
 7044   2.683
 7045   2.885
 7046   3.062
 7047   2.773
 7048   2.740
 7049   2.651
 7050   2.776
 7051   2.833
 7052   2.821
 7053   2.745
 7054   2.837
 7055   2.752
 7056   2.825
 7057   2.766
 7058   2.760
 7059   2.654
 7060   2.803
 7061   2.753
 7062   2.771
 7063   2.758
 7064   2.964
 7065   3.031
 7066   2.817
 7067   2.795
 7068   2.717
 7069   2.605
 7070   2.771
 7071   2.797
 7072   2.777
 7073   2.692
 7074   2.862
 7075   2.839
 7076   2.863
 7077   2.873
 7078   3.008
 7079   2.955
 7080   2.623
 7081   2.904
 7082   2.821
 7083   2.785
 7084   2.817
 7085   2.697
 7086   2.897
 7087   2.751
 7088   2.717
 7089   2.879
 7090   2.869
 7091   2.924
 7092   2.654
 7093   2.713
 7094   2.984
 7095   2.891
 7096   2.736
 7097   2.850
 7098   2.682
 7099   2.784
 7100   2.729
 7101   2.870
 7102   3.101
 7103   2.755
 7104   2.746
 7105   2.810
 7106   2.932
 7107   2.934
 7108   2.936
 7109   2.817
 7110   2.750
 7111   2.802
 7112   2.848
 7113   2.609
 7114   2.927
 7115   2.777
 7116   2.637
 7117   2.757
 7118   2.765
 7119   2.818
 7120   2.825
 7121   2.942
 7122   2.760
 7123   2.896
 7124   2.976
 7125   2.799
 7126   2.739
 7127   2.869
 7128   2.891
 7129   2.690
 7130   2.668
 7131   2.781
 7132   2.717
 7133   2.700
 7134   2.803
 7135   2.682
 7136   2.863
 7137   2.738
 7138   2.691
 7139   2.682
 7140   2.641
 7141   2.777
 7142   2.854
 7143   2.643
 7144   2.776
 7145   2.695
 7146   2.821
 7147   2.796
 7148   2.757
 7149   2.997
 7150   2.716
 7151   2.839
 7152   2.682
 7153   2.861
 7154   2.724
 7155   2.862
 7156   2.965
 7157   2.797
 7158   2.876
 7159   3.078
 7160   2.800
 7161   2.842
 7162   2.842
 7163   2.818
 7164   2.754
 7165   2.748
 7166   2.954
 7167   2.825
 7168   2.605
 7169   2.718
 7170   2.757
 7171   2.804
 7172   2.836
 7173   2.958
 7174   3.032
 7175   2.780
 7176   2.827
 7177   2.930
 7178   2.930
 7179   2.798
 7180   2.917
 7181   2.742
 7182   2.883
 7183   2.728
 7184   2.784
 7185   2.767
 7186   2.699
 7187   2.701
 7188   2.719
 7189   2.664
 7190   3.060
 7191   2.639
 7192   2.764
 7193   2.959
 7194   2.922
 7195   2.936
 7196   2.901
 7197   2.744
 7198   2.947
 7199   2.948
 7200   2.888
 7201   2.816
 7202   2.858
 7203   2.733
 7204   2.734
 7205   2.714
 7206   2.881
 7207   2.864
 7208   2.716
 7209   2.704
 7210   3.033
 7211   2.685
 7212   2.644
 7213   2.774
 7214   2.808
 7215   3.000
 7216   2.726
 7217   2.854
 7218   2.988
 7219   2.691
 7220   2.719
 7221   2.764
 7222   2.738
 7223   2.701
 7224   2.923
 7225   2.813
 7226   2.686
 7227   2.829
 7228   2.860
 7229   2.775
 7230   2.743
 7231   2.759
 7232   2.797
 7233   2.792
 7234   2.643
 7235   2.801
 7236   2.763
 7237   2.726
 7238   2.744
 7239   2.714
 7240   2.698
 7241   3.089
 7242   2.789
 7243   2.564
 7244   2.684
 7245   2.701
 7246   2.715
 7247   2.782
 7248   2.727
 7249   2.700
 7250   2.618
 7251   2.698
 7252   2.802
 7253   2.869
 7254   2.700
 7255   2.875
 7256   2.875
 7257   2.827
 7258   2.717
 7259   2.917
 7260   2.774
 7261   2.755
 7262   2.875
 7263   2.742
 7264   2.760
 7265   2.879
 7266   2.843
 7267   2.744
 7268   2.725
 7269   2.752
 7270   2.730
 7271   2.644
 7272   2.978
 7273   2.988
 7274   2.768
 7275   2.798
 7276   2.810
 7277   2.895
 7278   2.891
 7279   2.731
 7280   2.944
 7281   2.680
 7282   2.766
 7283   2.878
 7284   2.631
 7285   2.697
 7286   2.798
 7287   2.790
 7288   2.897
 7289   2.835
 7290   2.702
 7291   2.768
 7292   2.695
 7293   2.855
 7294   2.736
 7295   2.754
 7296   2.921
 7297   2.783
 7298   2.863
 7299   2.765
 7300   3.683
 7301   2.720
 7302   3.749
 7303   3.306
 7304   4.039
 7305   5.581
 7306   5.651
 7307   2.956
 7308   2.708
 7309   2.780
 7310   2.818
 7311   2.724
 7312   3.479
 7313   2.875
 7314   2.828
 7315   2.854
 7316   2.816
 7317   2.887
 7318   2.814
 7319   2.766
 7320   2.845
 7321   2.897
 7322   2.905
 7323   2.867
 7324   2.812
 7325   2.785
 7326   2.710
 7327   2.817
 7328   2.711
 7329   2.610
 7330   2.891
 7331   2.863
 7332   2.764
 7333   2.786
 7334   2.901
 7335   2.731
 7336   2.704
 7337   3.063
 7338   2.891
 7339   2.894
 7340   2.719
 7341   2.742
 7342   2.835
 7343   2.727
 7344   2.704
 7345   2.851
 7346   2.879
 7347   2.815
 7348   2.860
 7349   2.617
 7350   2.808
 7351   3.154
 7352   2.850
 7353   2.914
 7354   2.614
 7355   2.857
 7356   2.770
 7357   2.805
 7358   2.774
 7359   2.893
 7360   2.817
 7361   2.716
 7362   2.588
 7363   2.822
 7364   2.801
 7365   2.741
 7366   2.864
 7367   2.841
 7368   2.753
 7369   2.844
 7370   2.910
 7371   2.650
 7372   2.821
 7373   2.750
 7374   2.784
 7375   2.749
 7376   2.873
 7377   2.667
 7378   2.715
 7379   2.938
 7380   3.117
 7381   2.782
 7382   2.887
 7383   2.829
 7384   2.791
 7385   2.974
 7386   3.040
 7387   2.972
 7388   3.111
 7389   2.791
 7390   2.759
 7391   2.758
 7392   2.809
 7393   2.591
 7394   2.995
 7395   2.673
 7396   2.695
 7397   2.923
 7398   2.997
 7399   2.670
 7400   2.773
 7401   2.897
 7402   2.930
 7403   2.778
 7404   2.840
 7405   3.388
 7406   2.764
 7407   2.748
 7408   2.832
 7409   2.835
 7410   3.106
 7411   2.651
 7412   2.669
 7413   2.840
 7414   2.898
 7415   2.860
 7416   2.772
 7417   2.909
 7418   2.836
 7419   2.794
 7420   2.714
 7421   2.729
 7422   2.908
 7423   2.929
 7424   2.696
 7425   2.626
 7426   2.743
 7427   2.720
 7428   2.727
 7429   2.735
 7430   3.155
 7431   2.730
 7432   2.896
 7433   3.092
 7434   2.668
 7435   2.683
 7436   2.740
 7437   2.733
 7438   2.713
 7439   2.792
 7440   2.727
 7441   2.753
 7442   2.600
 7443   2.878
 7444   2.742
 7445   2.737
 7446   2.703
 7447   2.899
 7448   2.727
 7449   2.883
 7450   2.899
 7451   2.904
 7452   2.653
 7453   2.675
 7454   2.840
 7455   2.845
 7456   2.687
 7457   2.795
 7458   2.826
 7459   2.657
 7460   2.808
 7461   2.730
 7462   2.866
 7463   2.747
 7464   2.650
 7465   2.781
 7466   2.795
 7467   2.774
 7468   2.832
 7469   2.729
 7470   2.735
 7471   2.882
 7472   2.638
 7473   2.778
 7474   2.777
 7475   2.543
 7476   2.930
 7477   2.780
 7478   2.943
 7479   3.041
 7480   2.998
 7481   2.837
 7482   2.748
 7483   2.712
 7484   2.851
 7485   2.887
 7486   2.830
 7487   2.806
 7488   2.670
 7489   2.944
 7490   2.891
 7491   2.743
 7492   2.718
 7493   2.739
 7494   2.998
 7495   2.958
 7496   2.833
 7497   2.769
 7498   2.933
 7499   3.062
 7500   2.835
 7501   2.813
 7502   2.845
 7503   2.688
 7504   2.698
 7505   2.738
 7506   2.897
 7507   2.812
 7508   2.893
 7509   2.857
 7510   2.788
 7511   2.704
 7512   2.767
 7513   2.881
 7514   2.904
 7515   2.665
 7516   2.753
 7517   2.608
 7518   3.016
 7519   2.785
 7520   2.905
 7521   2.791
 7522   2.774
 7523   2.889
 7524   2.822
 7525   2.896
 7526   2.871
 7527   2.702
 7528   2.705
 7529   2.780
 7530   2.942
 7531   2.862
 7532   2.657
 7533   2.910
 7534   2.826
 7535   2.664
 7536   2.931
 7537   2.694
 7538   2.781
 7539   2.689
 7540   2.694
 7541   2.801
 7542   2.674
 7543   2.741
 7544   2.926
 7545   2.979
 7546   2.935
 7547   2.810
 7548   2.734
 7549   2.899
 7550   2.903
 7551   2.825
 7552   2.591
 7553   2.725
 7554   2.784
 7555   2.699
 7556   2.742
 7557   2.692
 7558   2.820
 7559   2.752
 7560   2.789
 7561   2.740
 7562   2.698
 7563   2.739
 7564   3.277
 7565   3.112
 7566   2.958
 7567   2.976
 7568   2.864
 7569   2.732
 7570   3.055
 7571   2.673
 7572   2.762
 7573   2.734
 7574   2.825
 7575   2.831
 7576   2.731
 7577   2.725
 7578   2.819
 7579   2.864
 7580   2.674
 7581   2.936
 7582   2.958
 7583   2.618
 7584   2.689
 7585   2.759
 7586   2.773
 7587   2.759
 7588   2.680
 7589   2.730
 7590   2.853
 7591   2.717
 7592   2.841
 7593   2.911
 7594   2.847
 7595   2.688
 7596   2.802
 7597   2.735
 7598   2.766
 7599   2.866
 7600   2.748
 7601   2.680
 7602   2.782
 7603   2.727
 7604   2.708
 7605   2.863
 7606   2.732
 7607   2.890
 7608   2.954
 7609   2.810
 7610   2.845
 7611   2.852
 7612   2.990
 7613   2.925
 7614   2.712
 7615   2.695
 7616   2.864
 7617   2.700
 7618   2.733
 7619   2.837
 7620   2.831
 7621   2.770
 7622   2.802
 7623   2.848
 7624   2.775
 7625   2.869
 7626   2.633
 7627   2.794
 7628   2.802
 7629   3.117
 7630   2.774
 7631   2.684
 7632   3.227
 7633   2.817
 7634   2.921
 7635   2.838
 7636   2.737
 7637   2.690
 7638   2.728
 7639   2.900
 7640   2.870
 7641   2.884
 7642   2.791
 7643   2.589
 7644   2.673
 7645   2.724
 7646   2.804
 7647   2.813
 7648   2.847
 7649   2.593
 7650   3.149
 7651   2.702
 7652   2.750
 7653   2.933
 7654   2.875
 7655   2.782
 7656   2.730
 7657   2.664
 7658   2.675
 7659   3.009
 7660   2.829
 7661   2.653
 7662   2.757
 7663   2.861
 7664   2.708
 7665   2.936
 7666   2.718
 7667   2.782
 7668   2.969
 7669   2.948
 7670   2.604
 7671   2.774
 7672   2.892
 7673   2.917
 7674   2.815
 7675   2.859
 7676   2.819
 7677   2.619
 7678   2.804
 7679   2.679
 7680   2.777
 7681   2.732
 7682   2.701
 7683   2.950
 7684   3.117
 7685   2.768
 7686   2.800
 7687   2.906
 7688   2.779
 7689   2.781
 7690   2.809
 7691   2.989
 7692   2.915
 7693   2.794
 7694   2.871
 7695   2.674
 7696   2.704
 7697   2.770
 7698   2.697
 7699   2.871
 7700   2.742
 7701   2.709
 7702   2.921
 7703   2.901
 7704   2.770
 7705   2.798
 7706   2.933
 7707   2.596
 7708   2.763
 7709   2.752
 7710   2.749
 7711   2.709
 7712   2.694
 7713   2.712
 7714   2.926
 7715   3.055
 7716   2.838
 7717   2.857
 7718   2.786
 7719   3.004
 7720   2.732
 7721   2.844
 7722   2.748
 7723   2.899
 7724   2.782
 7725   2.702
 7726   2.842
 7727   2.865
 7728   2.855
 7729   2.693
 7730   3.062
 7731   2.921
 7732   2.591
 7733   3.155
 7734   2.654
 7735   2.857
 7736   2.788
 7737   2.836
 7738   2.832
 7739   2.719
 7740   2.878
 7741   2.873
 7742   2.896
 7743   2.763
 7744   2.881
 7745   2.819
 7746   2.907
 7747   2.951
 7748   3.045
 7749   2.808
 7750   2.845
 7751   2.941
 7752   2.851
 7753   2.856
 7754   2.817
 7755   2.568
 7756   2.917
 7757   2.580
 7758   2.879
 7759   2.938
 7760   2.871
 7761   2.598
 7762   2.751
 7763   2.916
 7764   2.645
 7765   2.783
 7766   2.701
 7767   2.910
 7768   2.788
 7769   2.942
 7770   2.791
 7771   2.691
 7772   2.847
 7773   2.966
 7774   2.918
 7775   2.920
 7776   2.929
 7777   2.868
 7778   2.889
 7779   2.879
 7780   2.873
 7781   2.906
 7782   2.823
 7783   2.982
 7784   3.003
 7785   2.931
 7786   2.889
 7787   2.772
 7788   2.745
 7789   2.895
 7790   2.876
 7791   3.035
 7792   2.751
 7793   2.901
 7794   2.804
 7795   2.685
 7796   2.853
 7797   2.786
 7798   3.012
 7799   2.985
 7800   2.774
 7801   2.955
 7802   2.763
 7803   2.717
 7804   2.921
 7805   2.774
 7806   2.809
 7807   2.854
 7808   2.890
 7809   2.807
 7810   2.915
 7811   2.676
 7812   3.010
 7813   2.726
 7814   2.909
 7815   2.863
 7816   2.862
 7817   3.006
 7818   2.815
 7819   3.145
 7820   2.822
 7821   2.777
 7822   2.673
 7823   2.598
 7824   2.701
 7825   2.856
 7826   2.913
 7827   2.813
 7828   2.933
 7829   3.009
 7830   2.846
 7831   2.798
 7832   2.738
 7833   2.830
 7834   3.089
 7835   2.795
 7836   2.866
 7837   2.858
 7838   2.890
 7839   2.788
 7840   2.751
 7841   2.806
 7842   2.703
 7843   2.640
 7844   2.783
 7845   2.765
 7846   2.771
 7847   2.660
 7848   2.702
 7849   2.830
 7850   2.710
 7851   2.702
 7852   2.724
 7853   2.835
 7854   2.792
 7855   2.675
 7856   2.789
 7857   2.774
 7858   2.762
 7859   2.811
 7860   3.040
 7861   2.884
 7862   2.909
 7863   2.728
 7864   2.770
 7865   2.565
 7866   2.686
 7867   2.741
 7868   2.863
 7869   2.798
 7870   2.831
 7871   2.839
 7872   2.924
 7873   2.756
 7874   2.819
 7875   2.994
 7876   2.928
 7877   2.866
 7878   3.032
 7879   2.808
 7880   2.761
 7881   2.895
 7882   2.788
 7883   2.884
 7884   2.538
 7885   2.984
 7886   2.755
 7887   3.005
 7888   2.907
 7889   2.721
 7890   2.908
 7891   2.784
 7892   2.827
 7893   2.778
 7894   2.652
 7895   2.678
 7896   2.723
 7897   2.589
 7898   2.649
 7899   2.603
 7900   2.802
 7901   2.676
 7902   2.681
 7903   2.805
 7904   2.766
 7905   2.730
 7906   2.682
 7907   3.005
 7908   2.734
 7909   2.721
 7910   3.178
 7911   2.674
 7912   2.851
 7913   2.937
 7914   2.768
 7915   2.908
 7916   2.786
 7917   2.774
 7918   2.615
 7919   2.752
 7920   2.761
 7921   2.682
 7922   2.740
 7923   2.728
 7924   2.733
 7925   2.711
 7926   2.797
 7927   2.757
 7928   2.828
 7929   2.855
 7930   2.949
 7931   2.583
 7932   2.836
 7933   2.794
 7934   2.830
 7935   3.221
 7936   2.857
 7937   2.910
 7938   2.730
 7939   2.827
 7940   2.843
 7941   2.892
 7942   2.817
 7943   2.869
 7944   2.957
 7945   2.887
 7946   2.738
 7947   2.920
 7948   2.960
 7949   2.906
 7950   2.632
 7951   2.807
 7952   3.033
 7953   2.800
 7954   2.824
 7955   2.772
 7956   2.644
 7957   2.821
 7958   2.863
 7959   2.578
 7960   2.831
 7961   2.866
 7962   2.795
 7963   2.817
 7964   2.871
 7965   2.681
 7966   2.743
 7967   2.828
 7968   2.697
 7969   2.663
 7970   2.782
 7971   2.638
 7972   2.699
 7973   2.891
 7974   2.786
 7975   2.805
 7976   2.696
 7977   2.660
 7978   2.690
 7979   2.769
 7980   2.710
 7981   2.645
 7982   2.830
 7983   2.944
 7984   2.961
 7985   2.712
 7986   2.827
 7987   2.902
 7988   2.918
 7989   2.753
 7990   2.712
 7991   2.727
 7992   2.787
 7993   2.742
 7994   2.733
 7995   2.862
 7996   2.786
 7997   2.935
 7998   2.852
 7999   3.257
 8000   2.771
 8001   2.954
 8002   3.185
 8003   3.100
 8004   2.789
 8005   3.106
 8006   3.013
 8007   2.690
 8008   2.808
 8009   3.044
 8010   2.731
 8011   2.726
 8012   2.922
 8013   2.715
 8014   2.747
 8015   3.014
 8016   2.636
 8017   2.801
 8018   2.778
 8019   2.739
 8020   2.621
 8021   2.779
 8022   2.770
 8023   2.703
 8024   2.823
 8025   2.903
 8026   3.014
 8027   2.896
 8028   2.770
 8029   2.945
 8030   2.937
 8031   2.810
 8032   2.829
 8033   2.879
 8034   2.778
 8035   2.859
 8036   2.813
 8037   3.040
 8038   2.732
 8039   2.683
 8040   3.109
 8041   2.843
 8042   3.142
 8043   2.989
 8044   3.055
 8045   2.845
 8046   2.730
 8047   2.686
 8048   2.807
 8049   2.841
 8050   2.841
 8051   2.891
 8052   3.017
 8053   2.704
 8054   2.846
 8055   2.851
 8056   2.860
 8057   2.819
 8058   2.766
 8059   3.030
 8060   2.974
 8061   2.770
 8062   2.872
 8063   2.832
 8064   2.850
 8065   2.776
 8066   2.893
 8067   2.797
 8068   2.906
 8069   2.917
 8070   2.936
 8071   2.804
 8072   2.779
 8073   2.751
 8074   2.844
 8075   2.722
 8076   2.808
 8077   2.630
 8078   3.057
 8079   2.826
 8080   2.667
 8081   2.997
 8082   2.729
 8083   2.677
 8084   2.793
 8085   2.857
 8086   2.829
 8087   2.900
 8088   2.659
 8089   2.638
 8090   2.803
 8091   2.770
 8092   2.925
 8093   2.811
 8094   2.781
 8095   2.731
 8096   2.927
 8097   2.622
 8098   2.919
 8099   2.884
 8100   2.763
 8101   2.687
 8102   3.188
 8103   2.627
 8104   3.003
 8105   2.765
 8106   2.649
 8107   2.765
 8108   3.007
 8109   3.116
 8110   2.829
 8111   2.725
 8112   3.330
 8113   3.378
 8114   3.282
 8115   2.973
 8116   3.063
 8117   2.780
 8118   2.949
 8119   2.980
 8120   3.223
 8121   2.822
 8122   2.667
 8123   2.650
 8124   2.671
 8125   2.817
 8126   2.794
 8127   2.644
 8128   2.625
 8129   2.894
 8130   2.814
 8131   2.697
 8132   3.097
 8133   3.000
 8134   2.934
 8135   2.860
 8136   2.749
 8137   2.586
 8138   2.951
 8139   2.933
 8140   3.165
 8141   2.932
 8142   3.217
 8143   2.755
 8144   2.863
 8145   2.745
 8146   3.020
 8147   2.821
 8148   2.684
 8149   2.633
 8150   3.136
 8151   2.771
 8152   2.892
 8153   2.718
 8154   2.871
 8155   2.932
 8156   2.712
 8157   2.812
 8158   2.784
 8159   3.152
 8160   2.811
 8161   2.720
 8162   2.828
 8163   2.804
 8164   2.903
 8165   2.954
 8166   2.883
 8167   2.886
 8168   2.891
 8169   2.914
 8170   3.123
 8171   3.147
 8172   2.860
 8173   2.712
 8174   2.857
 8175   2.994
 8176   2.961
 8177   2.669
 8178   2.822
 8179   2.892
 8180   2.849
 8181   2.884
 8182   2.818
 8183   2.877
 8184   2.868
 8185   2.764
 8186   2.643
 8187   3.049
 8188   2.754
 8189   3.155
 8190   3.116
 8191   2.969
 8192   2.947
 8193   3.298
 8194   2.866
 8195   2.703
 8196   2.959
 8197   2.980
 8198   2.961
 8199   2.922
 8200   2.835
 8201   2.657
 8202   2.843
 8203   2.837
 8204   3.005
 8205   2.985
 8206   3.235
 8207   3.243
 8208   3.087
 8209   3.049
 8210   2.848
 8211   3.105
 8212   3.163
 8213   3.181
 8214   3.151
 8215   3.281
 8216   3.383
 8217   3.142
 8218   2.888
 8219   2.663
 8220   3.003
 8221   2.930
 8222   2.894
 8223   3.059
 8224   2.750
 8225   2.714
 8226   2.784
 8227   3.087
 8228   2.963
 8229   3.022
 8230   2.797
 8231   2.719
 8232   2.842
 8233   2.930
 8234   2.865
 8235   3.174
 8236   3.197
 8237   2.855
 8238   2.670
 8239   3.042
 8240   3.001
 8241   2.867
 8242   2.884
 8243   2.959
 8244   2.915
 8245   2.902
 8246   2.879
 8247   2.622
 8248   3.057
 8249   3.070
 8250   2.797
 8251   2.645
 8252   2.767
 8253   2.877
 8254   2.961
 8255   2.837
 8256   2.832
 8257   2.727
 8258   2.812
 8259   2.797
 8260   3.013
 8261   2.896
 8262   2.872
 8263   2.996
 8264   2.741
 8265   2.967
 8266   2.971
 8267   2.772
 8268   2.925
 8269   2.732
 8270   2.983
 8271   3.071
 8272   2.791
 8273   3.222
 8274   2.609
 8275   2.834
 8276   2.844
 8277   2.781
 8278   2.767
 8279   2.842
 8280   2.842
 8281   3.119
 8282   2.900
 8283   3.113
 8284   2.794
 8285   3.015
 8286   2.621
 8287   3.004
 8288   2.797
 8289   2.978
 8290   2.879
 8291   2.976
 8292   2.915
 8293   2.886
 8294   3.016
 8295   3.298
 8296   2.817
 8297   2.799
 8298   2.823
 8299   2.899
 8300   2.762
 8301   2.890
 8302   2.797
 8303   3.001
 8304   2.869
 8305   2.836
 8306   2.880
 8307   3.054
 8308   2.883
 8309   3.021
 8310   2.909
 8311   3.677
 8312   3.030
 8313   2.801
 8314   2.854
 8315   2.822
 8316   3.204
 8317   2.827
 8318   2.965
 8319   2.897
 8320   2.661
 8321   2.997
 8322   3.010
 8323   2.898
 8324   2.809
 8325   2.994
 8326   2.938
 8327   2.659
 8328   2.986
 8329   2.938
 8330   2.835
 8331   3.024
 8332   2.819
 8333   3.021
 8334   2.729
 8335   2.812
 8336   2.691
