# Supplementary material for: Breakage of the oligomeric CaMKII hub by the regulatory segment of the kinase
Source: eLife. 2020 Sep 9;9:e57784. doi: 10.7554/eLife.57784 (PMC7538161; doi:10.7554/eLife.57784)
Supplement: Figure 6—source data 1. [file elife-57784-fig6-data1.zip › figure6_source_data/dodecamer_hub_CE_helix_crossing.dat]

49.78917
55.06670
52.02988
51.43849
44.71398
46.28165
52.60436
51.36918
48.51471
53.63341
60.67477
49.97683
52.10166
49.35027
48.52875
45.08319
48.13674
48.85921
45.59089
43.26886
48.54937
45.41184
44.82678
49.64268
48.94955
57.60378
51.01621
59.91908
57.24262
49.00412
48.50673
56.02421
51.10065
59.72402
55.11721
52.83746
55.52489
53.49877
50.80929
57.82759
58.72639
54.98748
54.08397
55.41884
53.73677
52.19315
50.92272
45.08669
48.25713
42.37922
46.80548
38.78853
42.11122
42.06359
50.81218
53.68016
49.20951
43.43588
51.50444
47.51219
43.09053
50.77833
50.53690
43.33496
46.89834
58.71721
53.11648
52.75150
56.07118
52.32907
53.13570
49.47865
51.14560
51.74357
50.70254
49.60484
50.82090
55.62511
54.50153
47.29801
50.35312
52.46281
49.97896
57.39712
54.42898
47.20751
51.16336
51.05111
46.33449
53.50360
45.49446
50.25018
46.50342
43.71097
50.30887
56.55373
50.75086
51.09244
45.98896
53.57336
49.04835
50.54963
52.49660
55.67464
53.20673
57.21613
51.88329
52.24823
50.29389
54.00515
51.14552
49.41317
50.59077
49.17208
54.31235
54.39719
45.88576
46.14071
46.91596
39.79930
42.62583
41.19202
48.15239
41.43602
45.48151
43.24115
44.87968
45.51739
39.01397
42.18682
43.04200
39.56168
41.29223
34.57969
38.83221
43.14569
51.40022
40.65361
45.62911
46.23947
42.21791
40.31356
40.34112
43.14938
43.69574
44.09069
39.92577
36.43301
37.49609
39.87179
39.65450
43.82811
39.49618
35.69057
36.96430
33.15624
39.36673
41.69519
35.45650
40.77009
37.16818
37.93633
37.19604
34.22085
35.25482
39.71464
37.44854
38.78582
43.97492
43.46045
42.73594
32.83874
40.97196
43.17120
38.10443
49.21740
41.94122
44.59418
41.21804
39.25438
47.49428
49.86793
44.37501
44.03367
53.65790
49.42509
49.64345
52.87002
52.63112
47.31528
48.77433
46.82287
46.99596
45.60183
49.19279
46.11488
46.96730
50.37484
49.58731
47.57922
50.58384
50.15098
47.43694
43.45336
43.38464
41.08164
40.73990
41.74611
41.22744
40.21640
41.85709
41.37289
47.96090
46.06743
42.68565
48.73349
49.49624
44.92516
48.99959
55.42948
47.03724
51.81595
50.62459
46.61710
53.20386
46.52204
45.45319
45.16803
43.96285
43.75063
44.62594
42.92657
46.72272
48.25200
45.44537
43.89594
45.01605
41.68360
46.90931
51.72209
45.16927
49.04330
48.30959
46.90246
46.38626
51.64550
48.73810
44.08821
45.69466
45.21588
39.46573
42.78883
48.63099
41.77155
44.61782
42.20151
42.44504
41.34420
34.15146
44.70137
48.50343
46.34488
44.43480
37.42090
46.06637
47.41814
46.12206
44.52960
46.23276
43.08800
47.23616
42.21778
48.30559
53.66911
53.67252
47.11434
51.14503
51.59045
47.18158
42.31122
47.58423
46.97222
44.79226
45.93434
46.29242
43.45131
40.29501
39.78321
37.08632
39.80046
41.08729
43.21964
41.06239
44.50567
42.24167
43.54756
40.86429
39.56525
40.25794
37.79607
36.62412
40.19406
43.14407
43.37589
39.92466
39.00925
41.58062
47.91355
41.79515
42.52883
41.27971
36.73447
40.33608
52.50910
48.53704
48.53247
47.39201
43.51809
52.70152
41.20904
43.79767
42.87534
47.69470
41.35714
44.58838
51.76494
42.40301
46.20547
56.13179
46.28746
51.42824
51.28025
52.54925
54.06169
59.21468
49.38567
49.17013
49.61322
46.74995
45.51190
45.00717
47.90715
49.57780
51.24217
46.98615
54.11831
48.05816
48.42199
49.63503
47.79270
52.00140
46.35823
51.43952
55.81801
47.16270
50.63971
53.69243
50.39650
47.28662
54.77644
61.74628
47.88493
45.58985
42.69548
46.30168
46.99383
46.26370
46.93721
49.70319
45.64970
52.89790
47.90815
48.26345
50.70807
41.78340
45.18430
50.58734
49.43128
48.43613
46.45999
47.82290
39.77280
47.39934
49.16735
49.82704
47.04570
55.23692
54.03997
49.37097
49.43487
44.67809
43.20878
45.62449
50.98234
43.72495
41.59059
46.45424
51.80676
48.23329
40.03102
44.55187
46.02616
50.30926
51.08328
51.60616
48.47021
47.14174
42.04627
49.43323
48.03136
40.42408
49.65000
42.75919
49.84013
49.60152
48.20405
49.63192
48.76271
46.51668
44.21477
53.53606
43.15518
39.13372
43.85070
47.44518
43.80502
46.30136
40.36519
44.10726
42.42738
40.95737
43.38301
45.31413
47.38977
42.41706
39.04321
40.38535
39.17419
42.39870
45.75786
42.08941
39.88399
45.53776
49.25180
43.52226
41.24015
37.27914
37.65808
38.75758
37.64082
36.54714
38.83666
47.39878
51.27611
40.31417
46.18335
41.64260
40.99200
46.87638
51.64377
48.25448
49.92997
48.87210
42.40301
42.33174
48.43897
42.88657
39.35193
42.87293
40.17893
46.66626
44.12548
48.87882
44.61853
43.16405
43.42314
45.38890
49.04999
49.45082
47.23577
47.37187
42.00750
44.42837
39.15303
49.16298
37.74838
40.77980
42.76745
46.01644
44.53588
40.43027
45.12753
43.41437
43.26131
44.69735
43.08694
37.46715
36.07292
36.40130
42.48105
34.39814
44.34498
46.73566
40.89843
40.88528
38.11190
45.11168
43.60093
40.82180
40.80617
45.03663
47.60324
44.98179
42.35561
44.66811
49.28897
47.61001
45.63066
48.10054
44.10835
37.17651
40.38390
44.71864
43.34887
46.09185
39.15172
37.63184
45.94786
40.72241
42.68860
39.50865
35.94064
40.34925
43.43882
40.36897
45.43407
40.11958
39.19274
42.23951
47.15644
43.37841
42.08633
48.67704
43.69846
37.79966
40.78013
48.94682
45.29034
48.06289
43.99657
43.09048
42.44273
39.73175
36.25697
43.59246
38.70465
42.61452
38.26953
40.13099
41.91728
47.25462
42.41035
42.06394
45.94817
46.26206
50.45782
46.22017
47.72862
52.03978
52.94858
47.39903
44.00361
49.38968
46.61006
52.40634
42.54830
43.94824
48.30881
49.36044
40.23528
42.92606
33.69377
39.09529
31.42517
33.13606
37.15310
32.31622
39.56324
41.11270
44.96303
42.46513
49.82318
50.25246
45.84847
45.22309
51.36839
50.07450
46.69457
52.63698
47.60313
47.32716
38.74581
39.67355
42.67014
40.01233
45.58641
41.12403
36.05283
45.67483
47.50363
41.57053
46.37006
38.17256
43.28821
41.05707
39.18926
40.39228
39.00694
52.30059
44.86750
40.82010
37.15309
41.28368
36.35466
43.87964
36.89237
31.84670
35.82931
35.58717
41.81713
35.55952
42.45586
43.76222
41.14061
39.75812
40.23452
49.80599
45.23697
48.56989
40.61263
44.81498
49.92830
54.11544
52.21903
51.77642
46.57820
50.08356
53.11130
40.61077
46.42184
48.57249
50.50375
47.42362
49.46572
42.23539
43.95081
38.69517
45.13200
31.76083
36.12553
32.57082
34.27950
38.10103
41.57214
37.00199
38.81027
43.02314
40.66113
50.75352
51.29320
44.56000
44.09129
40.67363
49.97745
38.86014
41.97629
44.15121
44.06258
46.64430
44.83435
38.92743
40.39875
40.72219
44.09826
41.55242
47.50500
48.19621
41.65568
44.48274
45.43051
45.78375
51.69138
45.22985
47.23651
49.99727
50.66116
48.15356
50.35327
41.40148
45.38076
39.92736
44.26295
49.47367
36.73967
43.44936
44.91665
40.91710
45.33449
51.71580
47.70780
52.75559
49.84069
46.16250
48.37556
44.47601
43.04612
45.88625
46.03634
38.65320
40.43878
46.11300
47.27287
46.18650
42.88695
43.58091
46.07191
46.31515
52.29386
39.79727
44.88339
41.99800
39.23093
42.22941
40.47314
44.86230
47.99832
40.08181
49.59400
45.02384
42.57757
43.53278
42.72981
43.24700
40.56590
46.34038
42.63327
43.41450
34.12098
42.12981
46.38833
43.41248
45.86089
41.91608
50.26852
38.58957
44.06431
40.70900
47.13392
44.04036
48.50582
40.89007
49.58811
41.47435
35.36158
32.43850
34.45582
33.64216
30.77783
34.78163
32.19939
32.05772
34.07805
36.67447
37.92264
39.62755
44.29762
42.83904
45.70975
45.25131
40.48750
42.89832
43.94359
50.32302
50.51802
44.88413
48.80308
46.85760
49.35421
43.41627
44.57528
48.60055
46.22483
46.01560
48.43887
38.12037
44.18657
44.50297
45.07712
39.47622
40.31639
50.15126
51.92790
43.00763
42.26429
40.69106
36.02002
44.76820
43.56988
45.39397
52.90057
52.48098
47.84656
51.17195
37.77885
38.73299
43.98627
47.22292
47.54112
42.01430
47.79069
40.32547
42.47493
34.91373
46.12826
46.07347
37.84214
44.91421
45.60053
43.94854
47.10264
40.91741
44.56040
39.95099
45.43503
47.37600
38.78435
43.15970
44.99355
38.70427
46.61472
44.69761
40.14400
35.92563
31.48790
38.34998
42.22068
43.42029
46.38502
44.33456
48.47670
44.97781
41.53564
37.45452
40.62010
47.11630
38.79124
41.67249
41.69463
52.77868
46.33387
47.28543
45.39173
43.96894
44.96531
44.78739
48.00738
47.50762
44.41651
47.17520
45.77785
52.09827
53.21298
49.23206
49.08541
52.39185
51.53230
51.16819
47.38185
41.20234
45.48433
45.18467
49.99684
40.39599
43.97667
45.84912
42.13085
43.63785
44.83937
42.21234
44.10891
38.37411
43.43191
44.22048
44.57856
37.68578
36.34451
33.75604
35.59022
38.39364
45.44951
49.42178
49.27455
49.71993
49.63142
41.62764
41.08231
44.21760
47.17897
43.15778
41.12447
39.43971
43.09345
47.36752
46.05902
48.62194
43.21560
43.80729
40.60755
46.67360
48.26592
50.37982
45.25339
45.27233
49.13827
46.10671
45.69465
42.00521
44.83104
49.74942
47.51533
44.07083
42.89634
38.85347
45.08877
47.09410
43.49490
38.74258
38.49363
35.82226
45.35750
41.30992
43.06071
42.25285
37.61464
40.78526
43.17248
35.25048
37.70105
36.13314
40.26356
36.35707
42.84498
39.00864
43.28392
43.30772
41.44241
41.54313
33.73706
40.78340
43.68199
42.96502
41.60795
45.41202
48.33208
46.34100
48.64974
39.01384
43.80414
41.20900
44.02723
37.69579
41.08881
41.94668
41.27872
37.88351
38.40309
39.95933
44.13011
43.28064
45.34219
42.60915
40.30645
45.59712
50.42004
43.85492
45.96251
37.52172
46.30815
46.42172
37.50691
44.04451
44.52746
37.67463
45.09211
43.91783
47.48904
40.01267
44.08304
45.05500
43.38024
43.17318
46.77767
49.97579
44.40861
45.78658
49.00139
43.62165
50.16925
41.28894
44.56236
42.62131
40.08379
39.54869
48.31290
41.39686
45.63250
46.49905
42.82882
46.86545
43.20486
45.97057
41.40507
49.46045
50.33013
51.29280
47.04869
47.85720
39.96266
40.15524
51.02384
45.76503
45.41263
47.12472
45.60227
41.54643
37.17846
43.07623
47.66980
43.50942
40.09779
42.96706
46.03171
45.86707
45.55961
45.26854
41.12726
41.63952
38.55110
34.86217
35.38987
33.59645
37.08376
47.49863
51.61405
45.69241
40.70538
36.42978
46.71988
47.77042
42.91435
45.39497
37.50592
37.79776
43.89054
43.38317
46.93232
50.53399
39.92040
42.08015
55.29103
51.52540
58.11682
52.57090
50.79229
55.78027
51.77875
56.29973
51.73313
50.35527
46.14232
41.45399
43.69715
44.83050
46.11119
35.00548
42.94027
46.30744
40.32099
45.96217
42.90436
39.97235
47.51847
44.34033
43.51519
51.22329
50.70489
54.95774
55.59701
47.18332
44.22670
46.24480
45.61623
45.16538
39.43196
42.82068
38.82610
37.21551
41.10630
40.67433
39.05719
40.56250
44.08782
50.40104
42.52960
52.48553
52.85301
52.67386
44.30788
45.56863
54.68587
49.44729
45.73339
43.20491
44.85964
48.29053
51.27741
50.21149
49.84529
50.81579
46.51589
49.87899
44.38563
52.72441
49.09580
45.39111
43.16111
45.01604
38.27272
51.12298
44.03758
48.43558
48.29518
48.41445
50.64601
46.31532
49.90100
46.16948
46.29473
41.09448
41.78315
41.22385
47.98076
43.76918
43.12395
40.98696
43.41344
42.18824
47.43546
41.28260
49.59330
45.64034
46.04159
46.05469
42.91573
45.90839
50.40418
46.66286
43.70313
41.92169
45.60023
39.09705
44.43749
42.71468
40.67842
47.17207
45.91247
46.44501
46.54779
43.06659
44.04987
45.27217
43.68316
44.48764
43.82321
45.59506
43.84979
46.48752
41.62648
42.73406
41.77224
37.47845
39.97076
38.26036
40.01975
42.52789
42.97397
37.42053
44.96588
44.71352
43.14536
47.26294
39.96769
44.56357
47.05655
50.88709
44.99788
48.09988
56.33713
53.19073
45.39461
47.08642
41.45288
45.48183
54.44932
46.15695
47.75052
48.02874
51.35905
57.73287
50.31390
48.79745
45.71750
41.86519
49.12961
47.30738
53.79106
48.43147
45.17940
53.16952
45.46473
48.23042
47.55913
51.99133
51.86602
42.84310
45.93329
56.15452
52.28362
46.59198
55.38759
52.49364
51.77567
53.50607
45.12725
41.07437
53.38792
50.70370
45.07786
50.36681
52.48431
55.76685
52.74897
54.50175
50.78472
49.63342
51.70773
54.73413
48.09452
50.90804
53.11033
44.81101
51.29905
50.42112
48.23130
50.53201
51.83284
57.82469
56.37919
52.49407
60.32526
53.27737
56.46129
51.54063
46.56885
54.48952
47.85515
56.14630
45.42071
39.90404
46.73725
44.72526
52.10480
41.69949
41.48683
41.52507
46.75085
43.16521
42.55731
43.87660
52.81498
51.11863
44.60404
44.97306
51.35521
43.97159
42.76578
44.18398
47.87243
48.59664
49.02610
49.30301
54.71843
47.24372
45.71812
45.44242
51.89877
47.99029
53.83400
44.81526
44.36987
45.32529
45.03978
43.82341
53.27582
48.33202
50.01875
46.63389
50.67003
50.53423
46.85632
50.05604
50.87044
46.21189
40.08977
47.64595
44.51667
44.93038
48.87538
49.14074
50.37849
50.38016
51.70553
51.37038
57.28138
49.62119
50.30927
49.51197
59.60810
45.96632
55.08064
51.78632
46.26423
45.27983
52.98501
46.32914
51.30177
47.71349
55.44396
49.96998
46.27032
46.48039
48.09125
53.65872
50.36855
51.31605
47.81686
48.88677
52.82292
46.34713
54.36898
48.73270
42.41317
46.64729
49.10026
52.44071
52.55382
49.14261
51.23674
61.23848
46.82709
44.52877
51.01485
46.30459
51.15732
51.44040
50.34598
52.49477
49.43539
49.26823
46.29946
56.29026
51.84224
49.64057
47.71380
37.48195
44.65028
45.15004
40.01938
47.56909
43.41002
43.08634
47.99599
45.06838
47.52010
45.41780
49.17873
45.96506
50.73371
49.20704
49.43503
45.79841
46.19544
37.76140
43.79339
44.88342
39.42197
38.79741
41.59783
49.20458
45.70337
42.49206
44.53899
42.76451
41.76040
45.72466
47.20826
47.02057
52.40406
49.02758
47.37895
47.30661
48.91783
53.06673
47.00885
47.11552
42.78872
48.75797
47.29787
47.60094
41.85237
52.26326
48.29630
49.12085
49.83084
48.94721
46.77552
46.74931
40.91328
42.29044
40.26961
49.35195
48.34681
44.31403
39.48801
42.90777
40.85501
37.77025
44.47504
37.87380
41.61654
46.73245
49.05784
45.26911
50.39073
49.44255
46.70996
48.80849
45.75177
49.49240
44.48640
43.38999
46.53916
42.34411
45.70787
43.52096
43.39307
46.22831
43.68605
40.51056
46.33073
43.42132
47.15015
38.18104
41.74383
41.11191
48.07981
46.05791
42.85853
42.72984
45.34122
41.89993
39.57050
45.28223
44.65849
45.47789
38.69198
44.27029
36.91816
38.06456
32.69627
37.66034
41.97084
39.74537
41.66971
38.64830
37.15808
38.01384
35.88986
43.61996
40.58213
42.77929
42.91439
44.28825
42.75071
44.49739
42.30453
46.95548
45.71129
44.16660
35.22270
40.39248
36.44714
35.25984
36.26255
40.86670
42.46990
46.57773
40.37938
38.04435
38.47246
41.75072
43.20281
39.97627
44.74398
41.54580
44.07412
40.92450
47.19010
45.19213
42.95412
45.80129
44.96056
42.53137
42.17843
41.43733
41.70989
45.03453
40.97365
39.62183
40.58927
39.72290
37.96827
40.04337
39.84695
40.84449
36.62923
38.45930
34.55526
36.71142
43.88061
42.94248
36.28126
32.54429
35.72402
40.10144
39.71915
32.68959
40.07248
29.96721
34.07221
41.39151
35.83350
31.21293
33.71712
27.94111
22.31034
26.68916
29.01804
28.84375
31.19125
25.43647
28.37270
35.49607
27.84594
29.04435
26.64327
34.62022
30.05637
34.94648
36.24459
28.57774
32.57106
29.71496
26.70552
28.68967
34.33726
31.51953
27.74119
32.30775
30.76891
29.92149
34.58929
32.54575
30.45857
32.73370
27.28932
29.80533
28.04229
35.96699
33.14774
32.01878
35.09359
36.19253
31.07916
35.39073
33.10097
32.49922
31.63133
35.37031
35.06600
32.17669
31.33904
30.80761
31.27089
30.26266
26.74529
33.86495
31.50248
31.88613
34.92304
31.64603
35.71108
32.90160
29.69666
32.70870
29.35798
29.54476
26.34360
25.70641
29.73868
28.65854
31.68628
31.75763
33.59511
31.51362
31.60213
31.42442
31.89998
32.36673
31.27568
26.18932
27.84090
30.27303
30.76203
26.03179
23.30892
28.67940
31.44261
30.62296
33.59395
29.74983
29.42271
24.66874
27.64697
30.86449
26.76576
33.41962
27.56703
31.57194
28.44107
30.45516
25.79819
28.70237
32.03136
20.66988
25.29690
29.87946
27.92516
27.22638
25.70843
31.63581
31.37665
33.36976
32.53526
33.43929
35.47484
35.55727
36.04515
32.49644
25.72579
25.24037
30.79824
29.56879
29.93991
30.67655
32.18718
31.93194
27.86834
31.68127
33.21640
32.66811
25.36500
30.14227
28.93677
30.63940
33.51059
27.46866
31.46112
34.27541
31.39702
27.93737
27.86515
32.57656
37.37827
25.75024
34.00462
29.35527
29.69033
29.97766
29.57638
25.86511
29.80658
35.38335
27.65359
26.00023
32.63075
31.63816
33.56531
35.20807
36.54120
28.05712
37.75905
32.34656
31.85390
38.41372
34.29580
31.71641
32.94882
35.21647
35.66877
39.00958
49.08444
39.98141
40.35243
46.87966
43.42025
37.58591
41.92500
44.33658
44.07766
35.63185
35.55879
36.97853
37.32910
30.36275
29.76983
38.70385
36.70705
33.03474
34.95704
34.83510
34.93160
34.29717
36.36407
35.52906
36.07460
29.04314
39.09512
36.34327
37.20866
33.84985
39.53893
33.12640
37.12782
39.89698
31.29242
33.84809
31.74390
34.90296
36.26236
34.70343
32.13384
36.37852
31.41903
35.17835
33.36402
33.32019
29.82208
33.54857
32.66205
26.91610
29.65408
32.12596
31.00103
24.10357
31.22509
28.91786
35.33433
38.95005
33.41527
30.94153
32.09995
30.30713
30.79526
30.03241
28.29148
29.48672
32.17166
29.71011
34.82443
34.18793
30.64609
32.32253
34.76645
29.33388
31.54458
29.17631
28.56014
28.82713
26.36673
28.94254
29.01466
24.71846
32.83758
32.60735
30.83759
35.79136
32.77366
31.66944
25.49393
35.70201
31.54287
26.05049
30.68703
25.61666
31.06720
24.20739
20.75381
26.33618
25.23781
29.24573
26.99383
30.79960
23.89874
29.19084
27.62648
27.97907
23.10798
23.90521
26.83963
25.50924
27.82741
29.93152
21.64365
23.26269
26.92395
22.62783
25.40114
23.99875
25.56713
26.24666
27.42916
24.86504
27.92613
28.19529
24.05214
25.49948
24.72338
30.82833
28.15119
28.46781
28.77769
21.63663
28.52336
25.51055
25.98001
21.57251
24.86945
25.21284
29.19061
31.59127
25.10925
24.19532
30.28238
29.28988
28.65879
26.52306
29.68240
35.46772
31.64450
27.77297
26.83136
32.58665
29.71970
29.33171
37.01104
32.17492
26.32633
29.99739
33.22474
32.33163
31.33053
29.10552
31.12234
27.91693
32.52292
32.39002
30.19893
29.66768
28.40102
33.62586
28.80819
28.24984
26.25337
20.93628
28.65766
29.63984
29.81075
27.97335
29.32046
23.69191
26.19036
30.38286
30.42727
33.69953
26.67167
31.12208
29.22052
31.85754
24.74763
33.72889
40.27919
28.10974
32.03506
35.25554
35.61638
33.02591
34.76521
35.82450
44.70729
38.07423
39.00669
32.24555
30.93430
35.22078
32.71320
36.75935
33.98425
31.17744
32.79732
33.72053
27.06351
38.24549
32.63573
32.74913
33.61826
32.89365
35.26992
32.54460
30.50279
37.48314
35.01657
29.66085
33.54977
31.54863
35.66218
33.12107
33.37564
28.36175
34.60496
34.93717
34.02937
31.27698
27.61119
37.20074
34.59366
27.32163
25.47334
32.41486
31.06828
34.41357
32.15779
32.88087
32.96119
32.94189
37.81585
37.39834
36.79645
41.56732
41.63964
41.33591
40.57717
38.68857
37.39990
35.19761
36.67998
36.86689
36.31120
43.87060
37.35641
37.39463
38.22042
40.53897
37.70764
37.29395
38.77208
41.35435
42.76217
42.00976
46.24184
33.27094
32.71882
41.66568
37.31484
42.11494
41.67239
34.15692
31.60248
35.14605
28.64495
38.32771
36.43866
28.27756
33.54667
42.96471
31.93990
29.32372
26.08088
34.31572
35.18355
37.21144
42.76229
43.73831
37.38061
36.27536
34.28851
38.70690
36.63694
37.05674
37.23877
38.95159
35.77893
34.38834
33.33117
37.62173
36.64174
35.52254
33.94145
37.41439
31.04486
33.01158
29.58924
31.68729
29.34319
35.61138
28.66062
32.99299
29.69216
32.45214
29.89447
33.00536
34.22883
34.47552
32.80402
37.16448
34.94949
31.00992
34.80339
33.04213
31.35539
33.45237
34.38171
38.56685
33.74107
35.47544
38.34178
31.47215
40.13116
36.05950
37.25383
38.13772
37.16356
34.71959
38.24106
32.25503
29.60760
37.63635
30.63941
37.16832
34.02302
33.44078
41.50189
30.94912
37.80151
37.74345
37.15847
39.46206
33.93241
39.29409
39.81493
43.22658
41.14092
35.48893
37.18213
40.23150
34.15167
36.55580
40.06592
39.60804
40.22583
29.90422
33.02046
33.89943
40.40032
31.86467
36.93540
38.18898
39.64118
34.52021
37.73271
34.64727
37.22303
33.31535
38.31876
34.03519
32.83623
28.46527
30.58623
34.54421
36.21942
33.88354
31.54508
36.13577
30.99368
29.36242
31.87314
29.00952
26.83514
31.03760
28.32619
33.65903
34.64003
35.92117
43.56892
37.18648
33.67186
35.12374
35.73645
30.48783
35.22006
37.83986
32.86524
31.94405
40.38363
36.48058
35.77034
40.78120
41.68019
43.91367
36.54952
39.33048
36.16091
38.14485
33.83366
31.79575
38.01673
38.30504
37.60552
36.99537
36.34505
30.95759
41.52400
34.67307
35.77771
34.90141
37.08031
31.41428
36.36583
39.44084
40.91011
31.57000
37.01555
35.54688
35.50518
33.75604
39.87209
34.96526
35.21804
38.27293
42.12209
37.18984
39.45374
34.67098
40.55543
36.18253
37.95680
38.70560
36.44545
34.06934
33.56706
38.35277
30.62196
33.26002
30.57771
36.35889
38.85013
37.86470
34.04157
35.32456
37.03310
36.80206
32.02891
37.61315
37.76624
36.14190
36.18853
38.61118
32.64355
37.73723
33.64422
33.80588
35.81765
40.05327
39.74196
35.21568
38.09393
42.11447
39.24265
37.88269
35.69059
41.66530
38.86949
39.67089
41.72228
42.55237
40.54919
33.64094
35.12004
32.69244
38.10142
36.86594
33.80343
37.75486
36.23909
36.20878
36.85485
33.83548
36.75195
34.10004
32.78801
36.77432
33.99001
33.94786
29.43597
31.86661
34.30663
35.36050
32.42408
34.57379
33.43759
34.54242
29.38802
34.31121
30.57564
33.84795
37.09132
28.71249
30.31476
32.04161
40.91083
44.70989
39.24960
46.09020
43.98879
45.20250
39.57118
43.91310
42.16830
39.09982
35.06571
34.35059
40.59195
45.86025
35.80744
37.21315
38.08004
40.93166
35.88144
28.23050
39.16808
31.47139
36.02365
34.77049
35.37359
36.38383
35.02735
29.80956
40.06054
41.85324
40.65949
30.87511
31.15894
28.55405
34.97452
26.89514
28.40830
31.10602
34.22232
34.85123
37.52714
36.80075
37.33280
35.31068
29.00380
31.29731
30.65425
31.86962
25.23742
30.99246
34.63940
27.89143
36.65093
35.43943
32.45272
39.22677
34.25741
36.50704
41.46293
33.50473
34.53174
40.87641
37.41735
39.93009
39.64614
40.83897
39.63071
29.52380
33.44529
38.63621
35.66181
35.11819
35.65364
39.49405
37.33938
35.89336
36.19036
34.70248
30.50207
36.14127
40.32534
37.39056
32.37140
32.41722
37.66902
35.37456
34.78635
32.76408
28.39654
29.31082
30.48500
30.23595
29.63123
33.53189
32.41212
30.67047
30.53712
34.39949
37.14605
32.82623
34.35387
33.51096
33.69595
34.92715
25.18714
30.47718
29.95941
28.58362
31.08761
32.32590
32.20634
33.51979
29.80890
33.96176
27.70976
27.21716
26.46793
21.94464
28.94548
27.31315
26.15547
31.92453
32.76249
26.68838
32.28489
29.95919
37.61220
28.76177
29.92851
30.74222
31.35035
29.50634
28.31810
35.51799
32.24199
29.89389
33.29365
34.12324
30.29005
29.93504
31.54670
36.87638
33.31674
34.98647
29.42485
39.62162
35.72140
33.32987
39.30724
40.82456
34.01922
33.36443
38.34735
38.01681
35.23432
29.81220
34.46508
37.51376
39.96365
41.10734
31.47146
33.67669
30.41704
31.16365
27.01759
28.58959
35.49507
34.56766
33.60841
27.92217
28.61688
25.85430
31.85465
37.83009
36.90776
25.27452
28.86418
28.61615
30.36490
30.20318
28.25247
29.28230
28.68037
35.37095
34.82064
26.79956
29.80033
25.08624
26.99342
22.96156
27.47211
28.18307
28.52816
29.08169
28.63498
28.75481
28.64804
29.13707
27.57883
28.84687
22.90074
25.05396
24.65552
32.42080
26.85858
27.28183
26.42317
26.81275
27.19834
29.96819
25.55215
28.09964
29.53785
27.10723
27.07976
28.23779
31.22498
32.25509
29.59820
28.21117
29.69413
31.33265
30.10821
29.59251
27.07429
23.67617
23.81050
24.94617
25.57413
27.27460
24.10360
27.16414
27.59775
24.49750
29.27591
26.41004
21.78616
23.86027
30.91388
28.40987
23.26075
25.25208
