# Supplementary material for: Breakage of the oligomeric CaMKII hub by the regulatory segment of the kinase
Source: eLife. 2020 Sep 9;9:e57784. doi: 10.7554/eLife.57784 (PMC7538161; doi:10.7554/eLife.57784)
Supplement: Figure 6—source data 1. [file elife-57784-fig6-data1.zip › figure6_source_data/dodecamer_LB_backbone_I414-K300_dist.dat]

    1  19.403
    2  19.351
    3  19.234
    4  19.184
    5  21.215
    6  20.380
    7  20.951
    8  19.708
    9  20.666
   10  19.640
   11  19.999
   12  19.362
   13  19.017
   14  19.575
   15  19.309
   16  20.428
   17  19.521
   18  20.309
   19  19.486
   20  19.144
   21  19.684
   22  20.000
   23  20.692
   24  18.078
   25  20.212
   26  20.182
   27  21.745
   28  19.662
   29  20.214
   30  19.332
   31  19.730
   32  19.579
   33  18.993
   34  19.369
   35  19.363
   36  18.427
   37  20.017
   38  19.414
   39  19.928
   40  18.792
   41  18.776
   42  20.425
   43  19.955
   44  18.665
   45  20.961
   46  20.223
   47  19.024
   48  19.197
   49  20.447
   50  19.823
   51  18.375
   52  19.277
   53  20.060
   54  19.230
   55  18.403
   56  19.319
   57  18.690
   58  19.021
   59  19.951
   60  20.359
   61  19.202
   62  18.620
   63  19.269
   64  19.827
   65  20.051
   66  19.782
   67  19.314
   68  18.994
   69  18.739
   70  19.524
   71  18.965
   72  18.901
   73  20.104
   74  19.524
   75  19.123
   76  19.008
   77  18.445
   78  19.010
   79  19.720
   80  18.140
   81  18.289
   82  19.513
   83  19.340
   84  18.026
   85  19.570
   86  19.071
   87  19.562
   88  19.946
   89  18.405
   90  17.862
   91  18.455
   92  18.390
   93  19.695
   94  19.596
   95  17.959
   96  19.491
   97  19.470
   98  20.348
   99  18.878
  100  19.434
  101  19.031
  102  18.876
  103  18.737
  104  19.137
  105  18.863
  106  19.221
  107  18.308
  108  20.507
  109  19.055
  110  19.823
  111  19.117
  112  19.776
  113  18.627
  114  20.021
  115  19.037
  116  19.674
  117  19.466
  118  18.779
  119  19.064
  120  20.740
  121  21.670
  122  19.533
  123  19.828
  124  18.426
  125  19.722
  126  20.471
  127  21.823
  128  21.283
  129  21.069
  130  21.353
  131  23.547
  132  21.295
  133  21.729
  134  21.256
  135  22.040
  136  21.743
  137  21.838
  138  21.946
  139  23.324
  140  22.215
  141  22.102
  142  22.704
  143  21.289
  144  21.494
  145  20.507
  146  22.621
  147  20.429
  148  20.035
  149  21.392
  150  19.942
  151  21.360
  152  20.809
  153  22.657
  154  19.608
  155  18.446
  156  18.444
  157  22.508
  158  19.318
  159  20.400
  160  20.012
  161  19.459
  162  20.023
  163  20.099
  164  20.837
  165  20.292
  166  17.566
  167  18.411
  168  18.708
  169  19.345
  170  20.293
  171  20.433
  172  20.168
  173  19.851
  174  20.244
  175  20.715
  176  22.105
  177  22.224
  178  22.380
  179  21.118
  180  21.610
  181  20.873
  182  21.365
  183  21.262
  184  19.526
  185  20.818
  186  20.746
  187  20.180
  188  20.657
  189  19.850
  190  19.751
  191  19.092
  192  18.312
  193  19.321
  194  19.619
  195  22.410
  196  20.343
  197  22.272
  198  18.871
  199  19.964
  200  23.883
  201  23.531
  202  22.855
  203  21.697
  204  23.001
  205  21.880
  206  22.336
  207  19.852
  208  20.862
  209  21.420
  210  19.698
  211  19.467
  212  20.905
  213  20.601
  214  21.133
  215  18.624
  216  19.353
  217  19.305
  218  20.363
  219  20.366
  220  18.893
  221  18.838
  222  19.859
  223  20.673
  224  19.998
  225  20.163
  226  19.938
  227  21.606
  228  21.996
  229  21.470
  230  23.251
  231  23.143
  232  22.510
  233  23.270
  234  19.510
  235  21.603
  236  19.927
  237  19.097
  238  21.004
  239  21.473
  240  21.413
  241  22.996
  242  20.912
  243  20.228
  244  19.263
  245  19.571
  246  17.407
  247  18.796
  248  18.656
  249  19.404
  250  17.073
  251  18.809
  252  19.069
  253  18.505
  254  18.923
  255  20.902
  256  20.797
  257  18.267
  258  15.651
  259  15.636
  260  16.152
  261  13.616
  262  16.840
  263  18.591
  264  19.141
  265  17.670
  266  18.890
  267  17.144
  268  17.325
  269  17.832
  270  17.154
  271  17.236
  272  16.765
  273  16.191
  274  16.869
  275  18.347
  276  17.774
  277  18.280
  278  18.683
  279  17.949
  280  18.298
  281  20.833
  282  19.271
  283  17.522
  284  19.027
  285  18.567
  286  18.919
  287  18.278
  288  17.137
  289  18.361
  290  16.622
  291  17.809
  292  15.888
  293  14.655
  294  13.339
  295  14.342
  296  14.272
  297  14.420
  298  13.099
  299  14.773
  300  15.216
  301  13.489
  302  16.045
  303  15.727
  304  15.118
  305  14.759
  306  16.296
  307  16.255
  308  15.923
  309  14.954
  310  17.059
  311  14.814
  312  14.993
  313  14.949
  314  14.108
  315  15.075
  316  15.625
  317  15.327
  318  14.141
  319  13.834
  320  15.258
  321  13.882
  322  15.298
  323  15.480
  324  16.336
  325  15.796
  326  15.829
  327  14.978
  328  14.498
  329  16.386
  330  14.425
  331  15.297
  332  15.178
  333  15.190
  334  14.803
  335  16.335
  336  14.818
  337  13.381
  338  14.218
  339  14.555
  340  13.583
  341  15.116
  342  14.835
  343  15.621
  344  13.731
  345  14.063
  346  13.413
  347  13.309
  348  12.788
  349  14.953
  350  12.847
  351  16.383
  352  14.305
  353  15.749
  354  14.608
  355  14.077
  356  14.418
  357  14.501
  358  14.091
  359  12.540
  360  15.353
  361  14.327
  362  14.417
  363  13.071
  364  13.364
  365  13.488
  366  13.345
  367  13.566
  368  14.047
  369  13.492
  370  12.498
  371  14.768
  372  15.336
  373  15.784
  374  13.802
  375  13.276
  376  13.071
  377  13.200
  378  14.629
  379  14.467
  380  13.022
  381  13.273
  382  12.624
  383  13.796
  384  13.467
  385  13.419
  386  13.761
  387  14.463
  388  14.499
  389  14.151
  390  14.796
  391  15.435
  392  13.908
  393  13.890
  394  15.164
  395  14.612
  396  13.169
  397  14.190
  398  14.684
  399  13.678
  400  14.006
  401  14.994
  402  13.899
  403  13.851
  404  13.677
  405  13.524
  406  14.277
  407  13.767
  408  13.057
  409  13.051
  410  13.670
  411  13.923
  412  14.225
  413  13.870
  414  14.265
  415  14.562
  416  13.709
  417  13.503
  418  12.751
  419  14.264
  420  13.479
  421  13.719
  422  13.131
  423  12.390
  424  14.006
  425  14.379
  426  14.704
  427  13.532
  428  12.720
  429  13.548
  430  13.741
  431  12.549
  432  13.699
  433  14.120
  434  13.386
  435  14.398
  436  13.468
  437  13.996
  438  13.869
  439  14.090
  440  13.743
  441  13.861
  442  13.650
  443  13.710
  444  12.979
  445  12.698
  446  13.386
  447  13.035
  448  13.691
  449  14.092
  450  13.583
  451  12.695
  452  12.613
  453  14.380
  454  14.746
  455  14.339
  456  13.559
  457  13.337
  458  13.187
  459  14.917
  460  13.972
  461  14.429
  462  12.611
  463  13.533
  464  12.720
  465  14.903
  466  15.905
  467  15.333
  468  15.105
  469  15.981
  470  15.596
  471  14.906
  472  15.638
  473  15.200
  474  16.242
  475  15.748
  476  13.701
  477  14.212
  478  14.291
  479  14.760
  480  13.827
  481  12.216
  482  12.167
  483  15.299
  484  15.029
  485  14.191
  486  11.953
  487  12.525
  488  13.641
  489  13.540
  490  14.777
  491  13.154
  492  13.540
  493  14.888
  494  15.559
  495  15.342
  496  13.558
  497  14.073
  498  14.322
  499  14.478
  500  15.769
  501  15.124
  502  14.286
  503  13.886
  504  14.943
  505  14.162
  506  14.479
  507  14.181
  508  14.564
  509  14.443
  510  15.040
  511  13.799
  512  14.182
  513  14.768
  514  15.952
  515  16.276
  516  14.961
  517  14.024
  518  15.055
  519  15.440
  520  16.488
  521  13.509
  522  14.880
  523  16.223
  524  16.518
  525  14.059
  526  14.295
  527  15.384
  528  14.377
  529  14.215
  530  13.293
  531  13.547
  532  12.491
  533  13.963
  534  14.879
  535  13.852
  536  13.026
  537  12.697
  538  12.969
  539  13.766
  540  13.801
  541  12.766
  542  13.299
  543  13.637
  544  14.139
  545  14.138
  546  13.350
  547  12.472
  548  13.116
  549  12.864
  550  12.909
  551  12.761
  552  15.334
  553  14.585
  554  13.657
  555  12.132
  556  11.771
  557  11.896
  558  12.195
  559  12.896
  560  13.668
  561  12.065
  562  13.252
  563  14.762
  564  14.045
  565  14.837
  566  14.157
  567  15.691
  568  14.806
  569  14.029
  570  15.168
  571  13.784
  572  13.581
  573  13.753
  574  13.631
  575  14.384
  576  13.246
  577  13.891
  578  12.945
  579  13.170
  580  13.275
  581  12.172
  582  12.361
  583  11.730
  584  12.099
  585  12.782
  586  13.948
  587  11.849
  588  13.285
  589  12.824
  590  13.271
  591  13.270
  592  12.863
  593  12.266
  594  11.766
  595  11.858
  596  11.884
  597  12.933
  598  15.318
  599  14.267
  600  13.034
  601  13.889
  602  12.420
  603  13.326
  604  12.836
  605  12.557
  606  11.756
  607  13.226
  608  12.814
  609  13.733
  610  14.325
  611  13.737
  612  14.914
  613  14.108
  614  12.605
  615  14.351
  616  13.629
  617  13.441
  618  13.346
  619  12.443
  620  12.717
  621  14.036
  622  14.352
  623  13.764
  624  13.731
  625  12.816
  626  11.696
  627  12.521
  628  15.007
  629  13.489
  630  13.526
  631  14.812
  632  14.308
  633  13.485
  634  12.985
  635  12.563
  636  12.609
  637  13.392
  638  13.677
  639  14.146
  640  13.799
  641  12.449
  642  14.617
  643  13.040
  644  14.565
  645  14.046
  646  13.945
  647  13.713
  648  13.426
  649  12.504
  650  14.174
  651  14.338
  652  13.115
  653  13.066
  654  12.955
  655  12.918
  656  14.541
  657  15.529
  658  13.735
  659  13.041
  660  13.220
  661  14.981
  662  12.891
  663  12.632
  664  13.341
  665  14.016
  666  13.249
  667  12.302
  668  12.107
  669  12.639
  670  13.395
  671  13.511
  672  13.425
  673  13.730
  674  15.367
  675  13.765
  676  14.238
  677  14.218
  678  14.373
  679  14.651
  680  14.264
  681  14.463
  682  14.348
  683  14.853
  684  15.626
  685  15.647
  686  13.812
  687  13.469
  688  14.808
  689  14.962
  690  14.605
  691  15.298
  692  13.408
  693  15.057
  694  13.666
  695  13.913
  696  13.968
  697  14.368
  698  15.257
  699  15.600
  700  14.047
  701  13.470
  702  14.120
  703  11.962
  704  14.209
  705  14.151
  706  15.469
  707  13.990
  708  13.736
  709  13.407
  710  13.019
  711  11.318
  712  12.566
  713  13.880
  714  12.380
  715  13.367
  716  13.118
  717  13.714
  718  14.271
  719  14.887
  720  14.097
  721  13.860
  722  13.925
  723  13.920
  724  14.576
  725  14.606
  726  13.710
  727  14.310
  728  13.639
  729  13.261
  730  13.139
  731  13.811
  732  13.846
  733  12.395
  734  12.251
  735  13.777
  736  13.356
  737  13.467
  738  16.556
  739  16.799
  740  14.773
  741  13.329
  742  14.327
  743  15.952
  744  15.102
  745  14.757
  746  13.787
  747  15.006
  748  14.136
  749  14.198
  750  14.819
  751  13.388
  752  14.152
  753  13.212
  754  13.781
  755  13.376
  756  14.543
  757  15.026
  758  14.120
  759  13.547
  760  14.506
  761  14.391
  762  14.633
  763  13.822
  764  13.196
  765  15.342
  766  12.879
  767  14.838
  768  14.797
  769  14.806
  770  13.330
  771  14.267
  772  14.068
  773  13.842
  774  14.158
  775  13.548
  776  12.325
  777  13.937
  778  14.701
  779  13.148
  780  13.005
  781  14.193
  782  12.450
  783  12.568
  784  13.161
  785  15.621
  786  15.203
  787  15.356
  788  15.335
  789  18.956
  790  16.912
  791  15.969
  792  16.336
  793  15.915
  794  14.454
  795  14.876
  796  15.485
  797  15.777
  798  12.084
  799  13.071
  800  12.417
  801  13.614
  802  11.925
  803  12.966
  804  13.294
  805  11.787
  806  13.681
  807  11.423
  808  11.955
  809  13.577
  810  12.915
  811  13.642
  812  12.986
  813  13.148
  814  12.580
  815  13.600
  816  13.547
  817  12.893
  818  13.264
  819  13.724
  820  14.015
  821  14.203
  822  14.199
  823  14.211
  824  12.617
  825  13.427
  826  13.603
  827  15.222
  828  15.210
  829  14.910
  830  14.264
  831  14.824
  832  14.067
  833  14.530
  834  15.390
  835  14.671
  836  12.467
  837  15.246
  838  14.533
  839  14.009
  840  14.660
  841  14.119
  842  12.622
  843  14.420
  844  13.924
  845  15.428
  846  14.248
  847  13.911
  848  14.520
  849  13.737
  850  13.242
  851  12.671
  852  14.055
  853  13.986
  854  13.552
  855  14.589
  856  15.228
  857  14.367
  858  12.620
  859  13.814
  860  16.867
  861  14.528
  862  16.896
  863  13.630
  864  13.293
  865  14.603
  866  15.579
  867  14.501
  868  16.355
  869  13.926
  870  14.410
  871  14.224
  872  14.221
  873  14.366
  874  15.144
  875  15.415
  876  14.319
  877  14.644
  878  14.783
  879  15.470
  880  15.457
  881  16.093
  882  15.250
  883  15.101
  884  13.462
  885  15.266
  886  14.828
  887  15.026
  888  15.266
  889  14.586
  890  15.490
  891  14.731
  892  15.405
  893  15.376
  894  15.308
  895  14.819
  896  14.748
  897  13.952
  898  13.452
  899  14.248
  900  14.515
  901  14.581
  902  13.701
  903  16.515
  904  16.487
  905  16.634
  906  14.680
  907  14.476
  908  15.291
  909  16.392
  910  16.978
  911  13.226
  912  14.040
  913  14.193
  914  14.534
  915  15.759
  916  15.175
  917  14.127
  918  14.487
  919  13.932
  920  14.884
  921  15.316
  922  14.829
  923  15.626
  924  15.289
  925  15.039
  926  15.454
  927  13.999
  928  15.731
  929  16.024
  930  16.586
  931  16.466
  932  16.957
  933  15.539
  934  17.382
  935  16.662
  936  17.002
  937  15.439
  938  16.892
  939  17.360
  940  17.787
  941  18.150
  942  17.962
  943  18.236
  944  15.823
  945  18.175
  946  16.700
  947  15.709
  948  14.408
  949  14.707
  950  15.351
  951  16.120
  952  16.596
  953  16.997
  954  16.479
  955  17.779
  956  16.332
  957  15.293
  958  16.291
  959  15.540
  960  15.372
  961  14.293
  962  15.255
  963  14.498
  964  15.781
  965  14.906
  966  15.772
  967  15.294
  968  15.694
  969  15.269
  970  15.089
  971  14.822
  972  14.562
  973  14.637
  974  13.641
  975  14.088
  976  14.305
  977  14.952
  978  13.784
  979  13.792
  980  12.322
  981  12.741
  982  13.610
  983  13.196
  984  13.474
  985  14.024
  986  13.846
  987  13.158
  988  13.495
  989  13.619
  990  12.705
  991  12.888
  992  13.549
  993  13.292
  994  14.215
  995  14.271
  996  13.653
  997  13.239
  998  14.190
  999  12.996
 1000  13.872
 1001  13.246
 1002  12.869
 1003  13.422
 1004  13.696
 1005  13.341
 1006  13.116
 1007  14.036
 1008  13.720
 1009  14.127
 1010  14.126
 1011  13.667
 1012  13.804
 1013  13.715
 1014  13.615
 1015  14.966
 1016  13.321
 1017  13.271
 1018  12.102
 1019  12.581
 1020  12.717
 1021  13.270
 1022  13.538
 1023  13.517
 1024  13.912
 1025  13.363
 1026  13.230
 1027  12.824
 1028  12.970
 1029  13.404
 1030  13.010
 1031  12.075
 1032  11.581
 1033  13.291
 1034  12.753
 1035  12.758
 1036  12.723
 1037  11.618
 1038  12.050
 1039  12.554
 1040  14.022
 1041  12.754
 1042  13.302
 1043  14.112
 1044  12.420
 1045  13.506
 1046  12.057
 1047  12.115
 1048  12.722
 1049  12.928
 1050  12.193
 1051  12.057
 1052  12.454
 1053  12.823
 1054  13.352
 1055  12.775
 1056  12.452
 1057  12.993
 1058  12.806
 1059  12.688
 1060  13.102
 1061  14.817
 1062  13.234
 1063  13.838
 1064  11.814
 1065  12.535
 1066  12.556
 1067  12.184
 1068  12.043
 1069  12.620
 1070  12.048
 1071  12.727
 1072  11.646
 1073  13.393
 1074  12.773
 1075  12.529
 1076  13.576
 1077  13.897
 1078  12.749
 1079  12.784
 1080  12.469
 1081  12.188
 1082  12.242
 1083  11.173
 1084  12.174
 1085  12.609
 1086  13.003
 1087  13.269
 1088  12.466
 1089  12.854
 1090  12.062
 1091  12.659
 1092  12.439
 1093  12.347
 1094  13.378
 1095  12.377
 1096  12.911
 1097  12.452
 1098  12.423
 1099  12.339
 1100  13.251
 1101  12.927
 1102  11.904
 1103  12.637
 1104  12.909
 1105  13.189
 1106  12.349
 1107  12.910
 1108  13.822
 1109  13.867
 1110  13.409
 1111  14.382
 1112  13.045
 1113  13.019
 1114  12.707
 1115  13.815
 1116  14.423
 1117  12.773
 1118  13.678
 1119  12.710
 1120  13.598
 1121  13.589
 1122  14.059
 1123  13.414
 1124  14.518
 1125  13.272
 1126  13.416
 1127  12.506
 1128  13.268
 1129  13.378
 1130  13.131
 1131  12.424
 1132  12.568
 1133  13.027
 1134  12.942
 1135  12.153
 1136  12.359
 1137  12.005
 1138  11.734
 1139  12.548
 1140  11.879
 1141  11.356
 1142  11.082
 1143  10.821
 1144  12.703
 1145  12.497
 1146  12.523
 1147  12.719
 1148  11.744
 1149  12.100
 1150  11.587
 1151  12.246
 1152  12.784
 1153  13.331
 1154  12.247
 1155  12.806
 1156  12.866
 1157  13.135
 1158  13.415
 1159  12.764
 1160  12.679
 1161  13.748
 1162  13.255
 1163  14.145
 1164  12.163
 1165  13.048
 1166  13.102
 1167  13.210
 1168  13.118
 1169  11.903
 1170  12.510
 1171  12.198
 1172  12.830
 1173  12.910
 1174  11.432
 1175  11.218
 1176  11.879
 1177  11.993
 1178  12.065
 1179  11.403
 1180  12.499
 1181  12.842
 1182  12.385
 1183  12.646
 1184  11.507
 1185  12.164
 1186  12.872
 1187  12.601
 1188  11.860
 1189  10.884
 1190  11.444
 1191  11.856
 1192  11.644
 1193  11.844
 1194  12.080
 1195  12.117
 1196  11.313
 1197  12.246
 1198  13.085
 1199  12.263
 1200  12.289
 1201  12.128
 1202  13.716
 1203  11.779
 1204  12.668
 1205  12.004
 1206  12.438
 1207  11.723
 1208  12.989
 1209  12.235
 1210  12.643
 1211  13.080
 1212  12.305
 1213  12.471
 1214  12.313
 1215  11.585
 1216  11.711
 1217  11.864
 1218  12.170
 1219  12.852
 1220  12.306
 1221  12.246
 1222  12.343
 1223  12.034
 1224  12.174
 1225  12.292
 1226  11.283
 1227  11.948
 1228  11.953
 1229  12.866
 1230  11.988
 1231  11.334
 1232  11.622
 1233  10.862
 1234  12.427
 1235  11.874
 1236  11.275
 1237  10.845
 1238  11.686
 1239  10.923
 1240  12.503
 1241  12.317
 1242  10.457
 1243  11.290
 1244  11.541
 1245  11.702
 1246  11.273
 1247  10.636
 1248  10.969
 1249  11.789
 1250  10.676
 1251  11.502
 1252  11.288
 1253  10.819
 1254  10.575
 1255  10.492
 1256  11.622
 1257  11.218
 1258  11.075
 1259  10.097
 1260  11.467
 1261  10.155
 1262  10.762
 1263  10.758
 1264  10.649
 1265   9.652
 1266  10.355
 1267  10.808
 1268  10.388
 1269  10.363
 1270  11.413
 1271  10.281
 1272  11.524
 1273  10.682
 1274  11.253
 1275  11.871
 1276  11.494
 1277  10.751
 1278  11.292
 1279   9.769
 1280  10.728
 1281  10.226
 1282  10.834
 1283  11.063
 1284  10.460
 1285  11.199
 1286  11.033
 1287  11.431
 1288  10.481
 1289  10.523
 1290  12.624
 1291  12.197
 1292  11.962
 1293  12.142
 1294  12.161
 1295  11.187
 1296  10.679
 1297  12.285
 1298  11.706
 1299  11.121
 1300  11.519
 1301   9.966
 1302  11.244
 1303  10.380
 1304  11.071
 1305  10.272
 1306  10.195
 1307  10.670
 1308   9.663
 1309  10.543
 1310  10.117
 1311  10.380
 1312  11.899
 1313  10.473
 1314  10.641
 1315  10.506
 1316  10.571
 1317  11.414
 1318  11.315
 1319  11.976
 1320  11.133
 1321  10.895
 1322  11.580
 1323  11.723
 1324  10.819
 1325  11.760
 1326  10.151
 1327   9.933
 1328  10.189
 1329  10.112
 1330   9.777
 1331   8.886
 1332   8.638
 1333   8.706
 1334   8.699
 1335   9.024
 1336   9.244
 1337   8.420
 1338   9.185
 1339   8.843
 1340   8.715
 1341   9.276
 1342   9.010
 1343   9.108
 1344   9.170
 1345   8.778
 1346   9.420
 1347  11.374
 1348  10.125
 1349  10.666
 1350  11.546
 1351  11.920
 1352  11.176
 1353  11.237
 1354  10.916
 1355  10.717
 1356  11.531
 1357  10.729
 1358  12.125
 1359  11.897
 1360  11.551
 1361  12.013
 1362  12.469
 1363  12.272
 1364  10.879
 1365  11.618
 1366  12.193
 1367  11.178
 1368  12.093
 1369  11.914
 1370  12.455
 1371  12.342
 1372  11.267
 1373  11.154
 1374  12.423
 1375  11.763
 1376  11.501
 1377  10.759
 1378  11.033
 1379  12.185
 1380  12.023
 1381  10.960
 1382  12.979
 1383  11.714
 1384  11.009
 1385  11.509
 1386  10.449
 1387  10.734
 1388  11.017
 1389  10.803
 1390  11.199
 1391  11.348
 1392  11.910
 1393  11.704
 1394  11.338
 1395  11.654
 1396  12.024
 1397  12.121
 1398  11.221
 1399  11.510
 1400  10.782
 1401  10.192
 1402  11.732
 1403  11.044
 1404  11.739
 1405  12.114
 1406  10.507
 1407  11.796
 1408  11.268
 1409  10.984
 1410  11.899
 1411  11.445
 1412  11.857
 1413  11.919
 1414  10.657
 1415  10.014
 1416  10.150
 1417   9.704
 1418  10.117
 1419  10.514
 1420   9.774
 1421  10.025
 1422   9.861
 1423  10.076
 1424  10.423
 1425  11.097
 1426  10.096
 1427   9.644
 1428  10.139
 1429   9.402
 1430  10.143
 1431  10.892
 1432  10.314
 1433  10.405
 1434   9.318
 1435  10.775
 1436  10.654
 1437   9.514
 1438  10.010
 1439   9.993
 1440  10.198
 1441   9.958
 1442  10.902
 1443  10.567
 1444   9.920
 1445   9.898
 1446  10.680
 1447  10.409
 1448  10.481
 1449  11.151
 1450  10.035
 1451   9.933
 1452   9.725
 1453  10.333
 1454  10.027
 1455  10.097
 1456   9.974
 1457   9.550
 1458   8.903
 1459   9.599
 1460   9.383
 1461   9.780
 1462   9.591
 1463  10.063
 1464   8.779
 1465   8.448
 1466   8.568
 1467  10.045
 1468   9.932
 1469  10.256
 1470   9.980
 1471   9.602
 1472   8.819
 1473   9.670
 1474   9.780
 1475  10.483
 1476  10.063
 1477  10.143
 1478  11.355
 1479  11.314
 1480  11.000
 1481   9.452
 1482  10.031
 1483  10.033
 1484   9.768
 1485   8.764
 1486   9.084
 1487   8.801
 1488   7.997
 1489   8.264
 1490   8.243
 1491   8.911
 1492   8.469
 1493   8.750
 1494   8.377
 1495   9.079
 1496  10.258
 1497  10.818
 1498   9.417
 1499  10.245
 1500   9.916
 1501  10.859
 1502  10.786
 1503  11.751
 1504   9.633
 1505  10.102
 1506  10.158
 1507   9.024
 1508  10.804
 1509  10.977
 1510  10.859
 1511  10.163
 1512   9.682
 1513  11.687
 1514   9.660
 1515  10.154
 1516  10.027
 1517   9.396
 1518   9.278
 1519   8.885
 1520  10.325
 1521  10.361
 1522   9.807
 1523  10.558
 1524  10.603
 1525   9.339
 1526   9.834
 1527  10.109
 1528   9.347
 1529   9.058
 1530   9.354
 1531   8.249
 1532  10.321
 1533   9.241
 1534   9.571
 1535   8.783
 1536   8.752
 1537   9.120
 1538   9.087
 1539   8.897
 1540   9.591
 1541   9.242
 1542   9.109
 1543   9.515
 1544   9.256
 1545   9.040
 1546   7.909
 1547   8.896
 1548   9.118
 1549   9.555
 1550   9.523
 1551   9.536
 1552  10.302
 1553   8.574
 1554  10.559
 1555  10.018
 1556  10.156
 1557   9.707
 1558   9.988
 1559   9.285
 1560   9.777
 1561  10.549
 1562   9.479
 1563  10.712
 1564  10.953
 1565   9.943
 1566  11.043
 1567  10.017
 1568   9.954
 1569  10.981
 1570  10.628
 1571   9.694
 1572   9.752
 1573   9.630
 1574   9.526
 1575   8.870
 1576   8.490
 1577   8.978
 1578   8.558
 1579   9.548
 1580   8.845
 1581   9.684
 1582   9.646
 1583   9.377
 1584   9.695
 1585   9.717
 1586   9.323
 1587   9.591
 1588  10.879
 1589  11.793
 1590   9.073
 1591  10.470
 1592   9.871
 1593  10.394
 1594  10.692
 1595  10.502
 1596  11.918
 1597  10.195
 1598  10.174
 1599  11.087
 1600  10.610
 1601  11.046
 1602  11.555
 1603  11.320
 1604  12.401
 1605  11.406
 1606  10.421
 1607  10.296
 1608  11.127
 1609  10.006
 1610  11.633
 1611  11.314
 1612  12.063
 1613  11.171
 1614  11.191
 1615  10.024
 1616  11.558
 1617  10.183
 1618  10.883
 1619  10.905
 1620  12.176
 1621  12.232
 1622  13.235
 1623  12.500
 1624  10.857
 1625  11.219
 1626  12.262
 1627  11.037
 1628  10.572
 1629  11.577
 1630  11.694
 1631   9.416
 1632  11.269
 1633  11.829
 1634  11.920
 1635  11.237
 1636  10.957
 1637  10.210
 1638  12.685
 1639  11.476
 1640  12.036
 1641  12.444
 1642  11.209
 1643   9.744
 1644  11.045
 1645  11.056
 1646  10.552
 1647  11.275
 1648   9.444
 1649  12.211
 1650  10.055
 1651  10.575
 1652  10.959
 1653   9.070
 1654   8.915
 1655   8.835
 1656   9.263
 1657   9.236
 1658   8.718
 1659  11.128
 1660   9.024
 1661   8.938
 1662   8.724
 1663   8.557
 1664   9.746
 1665   9.641
 1666   9.536
 1667   9.513
 1668   8.517
 1669   8.960
 1670   8.254
 1671  12.174
 1672   8.066
 1673   8.615
 1674   8.678
 1675   8.962
 1676   8.315
 1677  10.656
 1678   9.042
 1679   9.982
 1680   9.528
 1681   8.865
 1682   9.811
 1683   8.394
 1684   9.133
 1685   7.951
 1686   9.030
 1687  10.339
 1688  10.284
 1689   8.913
 1690  11.735
 1691  10.130
 1692   9.552
 1693  10.095
 1694   8.544
 1695  10.613
 1696   9.040
 1697  12.545
 1698   9.085
 1699   7.967
 1700   9.781
 1701   8.097
 1702  10.964
 1703  10.735
 1704  10.134
 1705  10.748
 1706  10.148
 1707  10.195
 1708   9.709
 1709   9.500
 1710   9.799
 1711  10.519
 1712  11.156
 1713   8.766
 1714   8.998
 1715  10.501
 1716   9.666
 1717   9.624
 1718   9.404
 1719   9.870
 1720  10.137
 1721   7.946
 1722   9.598
 1723   9.824
 1724   9.592
 1725   9.464
 1726  10.322
 1727   8.781
 1728   9.960
 1729  10.307
 1730   7.613
 1731   9.633
 1732  10.131
 1733   9.191
 1734   7.964
 1735   8.591
 1736   8.440
 1737  11.168
 1738   9.925
 1739  11.002
 1740  10.608
 1741   9.413
 1742  11.494
 1743  10.096
 1744  10.625
 1745   9.943
 1746   9.046
 1747   9.444
 1748   7.870
 1749   8.220
 1750   7.524
 1751   8.214
 1752   6.692
 1753   6.805
 1754   6.576
 1755   7.606
 1756   6.633
 1757   7.309
 1758   7.135
 1759   7.115
 1760   6.423
 1761   7.711
 1762   6.681
 1763   6.953
 1764   7.714
 1765   7.016
 1766   7.406
 1767   7.767
 1768   7.372
 1769   8.422
 1770   7.813
 1771   7.595
 1772   7.093
 1773   7.734
 1774   7.753
 1775   8.535
 1776   7.806
 1777   6.969
 1778   7.199
 1779   7.294
 1780   6.920
 1781   7.012
 1782   7.903
 1783   7.256
 1784   6.727
 1785   9.387
 1786   8.686
 1787   7.428
 1788   6.898
 1789   6.622
 1790   6.798
 1791   6.962
 1792   8.554
 1793   6.883
 1794   6.625
 1795   6.252
 1796   6.511
 1797   6.509
 1798   7.767
 1799   7.329
 1800   7.904
 1801   6.963
 1802   7.082
 1803   7.264
 1804   6.488
 1805   6.727
 1806   6.241
 1807   7.503
 1808   6.304
 1809   7.132
 1810   6.842
 1811   6.269
 1812   7.269
 1813   7.020
 1814   7.070
 1815   7.217
 1816   7.427
 1817   6.891
 1818   7.681
 1819   7.239
 1820   7.134
 1821   7.151
 1822   7.210
 1823   7.556
 1824   6.441
 1825   8.005
 1826   8.060
 1827   8.225
 1828   7.478
 1829   8.178
 1830   8.359
 1831   7.566
 1832   8.618
 1833   8.146
 1834   7.086
 1835   7.458
 1836   7.330
 1837   8.098
 1838   7.283
 1839   7.712
 1840   7.141
 1841   7.947
 1842   7.277
 1843   6.645
 1844   7.010
 1845   6.798
 1846   6.944
 1847   7.269
 1848   6.626
 1849   8.371
 1850   7.240
 1851   8.626
 1852   7.013
 1853   6.711
 1854   7.360
 1855   6.755
 1856   7.553
 1857   7.028
 1858   7.021
 1859   7.445
 1860   6.697
 1861   7.422
 1862   7.126
 1863   7.173
 1864   7.921
 1865   7.304
 1866   7.172
 1867   6.831
 1868   7.511
 1869   6.931
 1870   6.626
 1871   8.030
 1872   6.560
 1873   8.173
 1874   6.692
 1875   6.989
 1876   6.598
 1877   7.147
 1878   7.002
 1879   7.444
 1880   7.220
 1881   6.662
 1882   6.408
 1883   7.201
 1884   7.102
 1885   6.486
 1886   7.521
 1887   6.487
 1888   6.374
 1889   7.358
 1890   7.346
 1891   6.663
 1892   7.113
 1893   7.158
 1894   6.314
 1895   7.168
 1896   7.019
 1897   6.980
 1898   6.176
 1899   6.612
 1900   7.347
 1901   6.981
 1902   6.943
 1903   7.045
 1904   6.908
 1905   7.315
 1906   6.462
 1907   6.903
 1908   6.487
 1909   6.809
 1910   6.437
 1911   6.423
 1912   6.709
 1913   6.281
 1914   6.315
 1915   6.684
 1916   7.152
 1917   8.470
 1918   7.762
 1919   9.394
 1920   8.626
 1921   7.636
 1922   7.848
 1923   8.222
 1924   7.229
 1925   8.265
 1926   7.733
 1927   8.567
 1928   6.666
 1929   7.952
 1930   7.302
 1931   8.768
 1932   8.382
 1933   7.734
 1934   7.403
 1935   6.586
 1936   6.519
 1937   7.231
 1938   6.882
 1939   8.138
 1940   7.129
 1941   7.830
 1942   6.164
 1943   7.516
 1944   7.099
 1945   8.788
 1946   7.126
 1947   7.380
 1948   6.993
 1949   6.223
 1950   7.225
 1951   6.838
 1952   8.162
 1953   7.512
 1954   7.752
 1955   7.264
 1956   7.058
 1957   8.549
 1958   8.140
 1959   7.734
 1960   7.763
 1961   6.044
 1962   7.474
 1963   7.209
 1964   6.738
 1965   6.021
 1966   5.528
 1967   6.543
 1968   4.891
 1969   3.959
 1970   3.171
 1971   4.244
 1972   4.048
 1973   3.151
 1974   4.032
 1975   3.071
 1976   3.727
 1977   3.674
 1978   5.953
 1979   5.403
 1980   4.793
 1981   3.815
 1982   3.352
 1983   3.388
 1984   3.132
 1985   3.142
 1986   3.258
 1987   3.103
 1988   3.118
 1989   2.874
 1990   3.152
 1991   2.784
 1992   3.184
 1993   3.228
 1994   3.235
 1995   3.341
 1996   3.384
 1997   3.026
 1998   3.081
 1999   3.910
 2000   3.352
 2001   3.760
 2002   2.892
 2003   3.383
 2004   3.815
 2005   4.004
 2006   3.321
 2007   4.189
 2008   3.542
 2009   3.385
 2010   3.808
 2011   3.407
 2012   3.549
 2013   4.125
 2014   4.088
 2015   3.077
 2016   3.848
 2017   3.500
 2018   3.638
 2019   3.690
 2020   3.883
 2021   3.922
 2022   3.011
 2023   3.055
 2024   3.818
 2025   3.024
 2026   3.530
 2027   3.316
 2028   3.795
 2029   3.259
 2030   4.254
 2031   2.946
 2032   3.180
 2033   2.953
 2034   2.889
 2035   3.244
 2036   3.497
 2037   3.700
 2038   3.622
 2039   2.994
 2040   3.303
 2041   3.434
 2042   3.938
 2043   3.861
 2044   3.285
 2045   3.324
 2046   3.046
 2047   3.571
 2048   3.811
 2049   3.626
 2050   3.626
 2051   3.922
 2052   3.280
 2053   3.177
 2054   3.604
 2055   3.074
 2056   3.333
 2057   3.693
 2058   3.835
 2059   3.044
 2060   3.564
 2061   3.296
 2062   2.894
 2063   3.236
 2064   3.815
 2065   3.362
 2066   3.095
 2067   3.385
 2068   3.455
 2069   3.276
 2070   3.469
 2071   3.127
 2072   3.478
 2073   2.688
 2074   3.969
 2075   4.317
 2076   2.960
 2077   3.460
 2078   3.073
 2079   4.204
 2080   3.186
 2081   3.169
 2082   3.389
 2083   3.528
 2084   3.044
 2085   3.526
 2086   3.634
 2087   3.692
 2088   3.552
 2089   3.421
 2090   2.886
 2091   2.902
 2092   3.130
 2093   3.489
 2094   3.890
 2095   3.579
 2096   4.309
 2097   4.314
 2098   3.622
 2099   3.638
 2100   3.571
 2101   3.799
 2102   4.176
 2103   4.338
 2104   4.201
 2105   4.577
 2106   3.832
 2107   3.976
 2108   4.166
 2109   4.119
 2110   4.078
 2111   3.762
 2112   4.136
 2113   3.831
 2114   4.032
 2115   3.356
 2116   4.267
 2117   3.765
 2118   4.352
 2119   3.799
 2120   4.158
 2121   4.343
 2122   4.162
 2123   4.092
 2124   4.062
 2125   3.085
 2126   3.371
 2127   3.545
 2128   4.513
 2129   3.683
 2130   4.132
 2131   3.630
 2132   3.687
 2133   3.632
 2134   4.623
 2135   3.913
 2136   3.924
 2137   4.414
 2138   4.429
 2139   4.072
 2140   4.323
 2141   4.024
 2142   4.311
 2143   4.121
 2144   4.142
 2145   3.800
 2146   4.504
 2147   3.156
 2148   3.184
 2149   3.828
 2150   3.134
 2151   3.203
 2152   2.848
 2153   3.740
 2154   3.541
 2155   3.613
 2156   3.280
 2157   4.125
 2158   3.031
 2159   3.032
 2160   2.965
 2161   2.828
 2162   3.870
 2163   3.630
 2164   3.818
 2165   3.856
 2166   3.297
 2167   3.662
 2168   3.237
 2169   3.925
 2170   3.552
 2171   3.065
 2172   3.697
 2173   3.379
 2174   3.376
 2175   3.379
 2176   3.896
 2177   3.692
 2178   3.253
 2179   3.115
 2180   2.926
 2181   3.077
 2182   3.230
 2183   3.676
 2184   3.364
 2185   3.625
 2186   3.360
 2187   4.191
 2188   3.766
 2189   4.105
 2190   4.293
 2191   3.979
 2192   3.619
 2193   3.605
 2194   2.819
 2195   3.747
 2196   3.389
 2197   3.033
 2198   3.086
 2199   3.358
 2200   3.864
 2201   3.949
 2202   3.761
 2203   4.064
 2204   3.787
 2205   4.207
 2206   3.961
 2207   3.937
 2208   3.697
 2209   4.433
 2210   3.986
 2211   3.466
 2212   4.097
 2213   3.854
 2214   3.780
 2215   3.572
 2216   3.829
 2217   3.813
 2218   3.544
 2219   3.487
 2220   3.669
 2221   3.677
 2222   3.747
 2223   3.296
 2224   4.140
 2225   2.990
 2226   3.993
 2227   4.275
 2228   3.905
 2229   3.436
 2230   3.250
 2231   3.267
 2232   3.215
 2233   4.165
 2234   4.250
 2235   3.999
 2236   3.717
 2237   3.558
 2238   4.000
 2239   4.409
 2240   4.129
 2241   4.627
 2242   3.975
 2243   3.890
 2244   3.706
 2245   3.335
 2246   2.963
 2247   3.177
 2248   2.927
 2249   3.042
 2250   2.775
 2251   4.094
 2252   3.315
 2253   3.716
 2254   3.855
 2255   3.639
 2256   4.064
 2257   3.889
 2258   3.825
 2259   3.673
 2260   3.567
 2261   3.585
 2262   4.097
 2263   4.034
 2264   4.089
 2265   3.821
 2266   4.100
 2267   3.855
 2268   4.601
 2269   3.539
 2270   3.896
 2271   3.037
 2272   2.923
 2273   3.483
 2274   3.894
 2275   3.090
 2276   4.061
 2277   4.409
 2278   3.241
 2279   3.616
 2280   3.252
 2281   3.986
 2282   4.128
 2283   3.382
 2284   3.125
 2285   2.965
 2286   2.966
 2287   3.309
 2288   3.096
 2289   3.015
 2290   3.009
 2291   3.521
 2292   3.784
 2293   3.609
 2294   3.761
 2295   3.180
 2296   3.591
 2297   3.835
 2298   3.788
 2299   3.084
 2300   3.442
 2301   2.902
 2302   2.812
 2303   3.773
 2304   3.171
 2305   3.221
 2306   2.723
 2307   2.978
 2308   2.965
 2309   3.020
 2310   2.997
 2311   3.580
 2312   3.998
 2313   3.135
 2314   3.221
 2315   3.239
 2316   2.889
 2317   2.921
 2318   3.741
 2319   3.396
 2320   3.424
 2321   4.295
 2322   4.538
 2323   4.057
 2324   3.144
 2325   3.517
 2326   3.720
 2327   3.239
 2328   3.030
 2329   3.224
 2330   2.980
 2331   3.367
 2332   3.281
 2333   2.923
 2334   2.913
 2335   3.452
 2336   3.876
 2337   3.714
 2338   3.782
 2339   4.456
 2340   4.449
 2341   3.836
 2342   3.882
 2343   3.613
 2344   3.941
 2345   4.236
 2346   3.221
 2347   3.330
 2348   3.361
 2349   3.768
 2350   3.579
 2351   3.740
 2352   3.601
 2353   3.842
 2354   3.507
 2355   3.943
 2356   4.218
 2357   4.005
 2358   4.034
 2359   3.965
 2360   3.778
 2361   4.196
 2362   4.301
 2363   4.093
 2364   3.113
 2365   3.640
 2366   3.517
 2367   4.158
 2368   3.425
 2369   3.751
 2370   4.290
 2371   3.914
 2372   3.626
 2373   3.814
 2374   4.071
 2375   3.833
 2376   3.730
 2377   4.038
 2378   3.564
 2379   3.990
 2380   3.009
 2381   3.731
 2382   3.743
 2383   3.805
 2384   3.740
 2385   3.870
 2386   4.081
 2387   3.475
 2388   3.881
 2389   3.821
 2390   3.694
 2391   4.920
 2392   4.319
 2393   3.827
 2394   4.098
 2395   3.948
 2396   3.842
 2397   4.452
 2398   4.067
 2399   3.949
 2400   4.389
 2401   3.859
 2402   4.489
 2403   3.528
 2404   4.486
 2405   4.023
 2406   4.189
 2407   4.916
 2408   3.924
 2409   3.967
 2410   4.181
 2411   4.187
 2412   3.941
 2413   4.157
 2414   3.240
 2415   4.172
 2416   3.995
 2417   4.259
 2418   4.221
 2419   3.908
 2420   3.834
 2421   4.407
 2422   4.457
 2423   3.808
 2424   4.151
 2425   3.905
 2426   4.417
 2427   4.246
 2428   4.064
 2429   3.370
 2430   4.190
 2431   3.675
 2432   3.682
 2433   3.807
 2434   3.572
 2435   3.600
 2436   4.068
 2437   4.064
 2438   3.628
 2439   3.609
 2440   4.326
 2441   3.619
 2442   3.868
 2443   3.573
 2444   3.122
 2445   3.494
 2446   3.797
 2447   4.380
 2448   3.879
 2449   3.731
 2450   3.874
 2451   4.043
 2452   4.508
 2453   3.701
 2454   4.257
 2455   4.210
 2456   4.214
 2457   3.549
 2458   4.060
 2459   3.876
 2460   4.261
 2461   4.067
 2462   3.601
 2463   2.999
 2464   3.991
 2465   4.092
 2466   4.149
 2467   4.125
 2468   4.171
 2469   3.700
 2470   2.967
 2471   4.378
 2472   3.446
 2473   4.376
 2474   3.681
 2475   3.832
 2476   4.021
 2477   3.738
 2478   3.547
 2479   4.055
 2480   3.023
 2481   3.561
 2482   3.805
 2483   3.674
 2484   3.673
 2485   3.007
 2486   3.418
 2487   4.290
 2488   3.943
 2489   4.039
 2490   3.467
 2491   4.319
 2492   3.363
 2493   3.902
 2494   4.251
 2495   4.180
 2496   3.808
 2497   3.860
 2498   4.046
 2499   4.281
 2500   4.058
 2501   3.525
 2502   4.095
 2503   4.240
 2504   3.769
 2505   4.014
 2506   3.720
 2507   3.329
 2508   3.325
 2509   3.633
 2510   4.501
 2511   3.346
 2512   4.026
 2513   4.066
 2514   4.180
 2515   3.516
 2516   3.426
 2517   3.979
 2518   3.267
 2519   3.144
 2520   3.679
 2521   4.354
 2522   2.932
 2523   3.848
 2524   3.929
 2525   4.324
 2526   3.501
 2527   3.161
 2528   2.963
 2529   3.659
 2530   4.657
 2531   3.973
 2532   3.296
 2533   3.506
 2534   3.518
 2535   3.867
 2536   3.586
 2537   3.286
 2538   3.666
 2539   3.555
 2540   2.914
 2541   3.429
 2542   3.165
 2543   3.443
 2544   3.477
 2545   3.083
 2546   3.092
 2547   4.191
 2548   3.318
 2549   3.586
 2550   4.210
 2551   3.727
 2552   4.323
 2553   4.062
 2554   4.205
 2555   3.898
 2556   4.339
 2557   4.209
 2558   4.072
 2559   3.758
 2560   4.516
 2561   4.921
 2562   4.215
 2563   4.495
 2564   3.588
 2565   3.853
 2566   3.899
 2567   4.655
 2568   3.497
 2569   3.516
 2570   3.417
 2571   3.048
 2572   3.140
 2573   3.449
 2574   4.285
 2575   4.452
 2576   4.305
 2577   4.077
 2578   4.534
 2579   4.167
 2580   4.591
 2581   3.835
 2582   3.858
 2583   4.302
 2584   4.424
 2585   4.247
 2586   4.309
 2587   4.080
 2588   3.988
 2589   3.618
 2590   3.587
 2591   2.876
 2592   3.859
 2593   3.614
 2594   3.659
 2595   4.506
 2596   4.773
 2597   4.461
 2598   4.827
 2599   4.393
 2600   3.956
 2601   3.636
 2602   4.212
 2603   3.776
 2604   4.238
 2605   3.807
 2606   3.817
 2607   3.955
 2608   4.240
 2609   4.046
 2610   3.564
 2611   4.162
 2612   3.634
 2613   4.802
 2614   2.769
 2615   3.622
 2616   3.437
 2617   3.374
 2618   4.779
 2619   4.211
 2620   4.039
 2621   4.178
 2622   3.885
 2623   3.880
 2624   4.037
 2625   4.416
 2626   4.217
 2627   4.471
 2628   4.269
 2629   3.402
 2630   3.613
 2631   4.006
 2632   4.039
 2633   3.903
 2634   2.846
 2635   3.194
 2636   2.845
 2637   3.583
 2638   4.226
 2639   3.765
 2640   2.764
 2641   2.856
 2642   3.032
 2643   2.887
 2644   3.250
 2645   2.840
 2646   3.327
 2647   3.248
 2648   4.041
 2649   3.594
 2650   4.063
 2651   3.739
 2652   4.220
 2653   3.529
 2654   3.857
 2655   3.126
 2656   3.404
 2657   4.355
 2658   2.894
 2659   2.943
 2660   3.176
 2661   3.032
 2662   3.540
 2663   3.010
 2664   3.484
 2665   3.108
 2666   3.442
 2667   3.893
 2668   3.523
 2669   4.111
 2670   3.814
 2671   3.578
 2672   4.061
 2673   3.505
 2674   4.147
 2675   4.298
 2676   3.629
 2677   3.772
 2678   3.621
 2679   3.755
 2680   3.253
 2681   3.753
 2682   2.814
 2683   3.940
 2684   3.377
 2685   3.249
 2686   3.550
 2687   3.604
 2688   3.834
 2689   3.457
 2690   3.784
 2691   4.032
 2692   3.143
 2693   3.619
 2694   3.641
 2695   3.763
 2696   3.470
 2697   4.008
 2698   3.289
 2699   3.654
 2700   3.622
 2701   3.326
 2702   3.891
 2703   3.721
 2704   3.315
 2705   3.877
 2706   3.543
 2707   3.480
 2708   3.912
 2709   3.588
 2710   3.426
 2711   3.950
 2712   3.738
 2713   3.406
 2714   3.490
 2715   3.350
 2716   3.828
 2717   3.734
 2718   4.069
 2719   3.284
 2720   3.399
 2721   4.072
 2722   3.260
 2723   2.843
 2724   2.856
 2725   2.929
 2726   3.611
 2727   3.666
 2728   2.844
 2729   3.421
 2730   3.216
 2731   2.946
 2732   3.689
 2733   3.227
 2734   3.346
 2735   3.443
 2736   3.286
 2737   3.476
 2738   3.099
 2739   3.047
 2740   3.782
 2741   3.095
 2742   4.532
 2743   3.113
 2744   2.973
 2745   3.278
 2746   3.315
 2747   2.730
 2748   3.867
 2749   3.170
 2750   3.216
 2751   2.946
 2752   3.543
 2753   3.750
 2754   3.356
 2755   4.332
 2756   4.398
 2757   3.354
 2758   3.530
 2759   3.396
 2760   4.565
 2761   3.722
 2762   4.341
 2763   4.029
 2764   3.904
 2765   4.217
 2766   3.835
 2767   4.550
 2768   4.519
 2769   3.574
 2770   4.166
 2771   3.885
 2772   4.158
 2773   3.865
 2774   3.835
 2775   4.326
 2776   3.520
 2777   3.133
 2778   2.950
 2779   3.345
 2780   3.616
 2781   3.684
 2782   3.042
 2783   3.345
 2784   3.511
 2785   3.149
 2786   3.141
 2787   4.214
 2788   3.633
 2789   3.179
 2790   3.433
 2791   3.824
 2792   3.308
 2793   3.519
 2794   3.802
 2795   3.157
 2796   3.428
 2797   3.145
 2798   3.630
 2799   3.072
 2800   3.358
 2801   3.706
 2802   3.214
 2803   4.125
 2804   3.414
 2805   3.438
 2806   3.930
 2807   3.498
 2808   4.264
 2809   3.053
 2810   4.308
 2811   4.151
 2812   3.378
 2813   3.375
 2814   3.419
 2815   2.905
 2816   3.134
 2817   3.263
 2818   3.493
 2819   3.116
 2820   3.135
 2821   2.994
 2822   3.124
 2823   3.021
 2824   3.063
 2825   2.989
 2826   3.061
 2827   3.021
 2828   3.381
 2829   3.637
 2830   3.209
 2831   3.720
 2832   3.547
 2833   3.724
 2834   3.678
 2835   3.541
 2836   3.124
 2837   3.884
 2838   3.624
 2839   3.905
 2840   2.844
 2841   4.104
 2842   3.244
 2843   3.228
 2844   3.013
 2845   3.623
 2846   3.619
 2847   3.886
 2848   4.663
 2849   4.440
 2850   4.051
 2851   3.984
 2852   3.938
 2853   4.380
 2854   4.082
 2855   4.187
 2856   3.414
 2857   3.222
 2858   3.750
 2859   3.082
 2860   3.761
 2861   3.783
 2862   3.523
 2863   3.568
 2864   3.195
 2865   4.125
 2866   3.851
 2867   3.797
 2868   2.916
 2869   3.675
 2870   3.995
 2871   3.336
 2872   3.283
 2873   4.215
 2874   3.683
 2875   4.781
 2876   3.769
 2877   3.462
 2878   3.375
 2879   3.185
 2880   3.616
 2881   3.668
 2882   3.667
 2883   3.408
 2884   3.925
 2885   3.588
 2886   3.570
 2887   3.599
 2888   3.453
 2889   3.764
 2890   4.050
 2891   3.127
 2892   3.168
 2893   4.853
 2894   5.291
 2895   3.544
 2896   3.661
 2897   4.054
 2898   3.727
 2899   3.863
 2900   3.914
 2901   3.021
 2902   3.898
 2903   3.481
 2904   3.665
 2905   4.267
 2906   4.025
 2907   3.802
 2908   3.985
 2909   4.041
 2910   4.044
 2911   4.358
 2912   4.687
 2913   3.091
 2914   4.178
 2915   3.606
 2916   3.303
 2917   4.428
 2918   3.326
 2919   3.898
 2920   3.794
 2921   3.709
 2922   3.333
 2923   3.910
 2924   3.463
 2925   3.770
 2926   3.921
 2927   4.086
 2928   3.979
 2929   4.157
 2930   4.319
 2931   4.248
 2932   3.976
 2933   3.973
 2934   3.035
 2935   3.218
 2936   3.523
 2937   3.108
 2938   4.051
 2939   4.462
 2940   3.708
 2941   4.058
 2942   3.013
 2943   2.990
 2944   3.433
 2945   3.478
 2946   3.271
 2947   2.829
 2948   2.914
 2949   3.683
 2950   2.987
 2951   3.450
 2952   3.825
 2953   4.474
 2954   3.498
 2955   3.170
 2956   3.055
 2957   3.280
 2958   3.489
 2959   3.227
 2960   3.119
 2961   2.996
 2962   3.019
 2963   3.185
 2964   3.281
 2965   3.044
 2966   2.989
 2967   3.094
 2968   2.937
 2969   3.137
 2970   3.366
 2971   3.131
 2972   4.069
 2973   3.328
 2974   3.207
 2975   3.878
 2976   4.093
 2977   3.061
 2978   3.266
 2979   2.945
 2980   3.852
 2981   3.049
 2982   3.385
 2983   3.926
 2984   2.951
 2985   3.281
 2986   3.401
 2987   2.937
 2988   4.215
 2989   3.925
 2990   3.480
 2991   3.232
 2992   4.071
 2993   4.580
 2994   3.119
 2995   3.082
 2996   3.413
 2997   3.154
 2998   3.460
 2999   3.556
 3000   3.704
 3001   3.389
 3002   3.347
 3003   3.300
 3004   3.829
 3005   3.793
 3006   3.731
 3007   3.738
 3008   4.714
 3009   4.671
 3010   4.133
 3011   4.248
 3012   4.586
 3013   4.906
 3014   4.024
 3015   3.019
 3016   3.884
 3017   4.039
 3018   3.820
 3019   3.904
 3020   4.422
 3021   4.504
 3022   5.137
 3023   4.936
 3024   4.024
 3025   4.027
 3026   3.857
 3027   3.237
 3028   3.328
 3029   3.240
 3030   3.548
 3031   3.172
 3032   2.972
 3033   3.309
 3034   3.095
 3035   3.822
 3036   2.791
 3037   3.622
 3038   3.688
 3039   4.041
 3040   3.169
 3041   3.758
 3042   3.242
 3043   3.075
 3044   4.281
 3045   3.516
 3046   3.929
 3047   3.910
 3048   3.711
 3049   3.954
 3050   4.104
 3051   4.276
 3052   4.075
 3053   4.000
 3054   3.519
 3055   3.063
 3056   3.536
 3057   3.291
 3058   3.420
 3059   3.664
 3060   3.989
 3061   3.938
 3062   3.632
 3063   2.969
 3064   3.927
 3065   3.726
 3066   3.463
 3067   3.101
 3068   3.104
 3069   3.422
 3070   3.007
 3071   3.137
 3072   3.680
 3073   3.883
 3074   4.404
 3075   4.607
 3076   4.283
 3077   4.343
 3078   4.842
 3079   5.144
 3080   3.876
 3081   3.924
 3082   4.147
 3083   3.927
 3084   3.701
 3085   4.357
 3086   3.994
 3087   4.428
 3088   3.880
 3089   3.872
 3090   4.457
 3091   3.695
 3092   4.202
 3093   3.893
 3094   3.970
 3095   4.241
 3096   4.243
 3097   3.747
 3098   4.167
 3099   4.515
 3100   4.247
 3101   3.889
 3102   3.818
 3103   3.795
 3104   3.701
 3105   3.929
 3106   5.023
 3107   3.601
 3108   4.190
 3109   4.211
 3110   4.411
 3111   3.959
 3112   4.394
 3113   3.646
 3114   3.478
 3115   3.958
 3116   4.348
 3117   3.999
 3118   3.864
 3119   3.611
 3120   3.913
 3121   3.838
 3122   3.911
 3123   4.637
 3124   3.824
 3125   4.091
 3126   5.107
 3127   5.117
 3128   4.737
 3129   4.553
 3130   3.326
 3131   3.804
 3132   3.875
 3133   4.613
 3134   3.998
 3135   4.491
 3136   3.846
 3137   3.987
 3138   3.722
 3139   4.228
 3140   4.353
 3141   3.951
 3142   3.583
 3143   3.976
 3144   3.264
 3145   4.181
 3146   4.176
 3147   3.735
 3148   3.955
 3149   3.881
 3150   3.988
 3151   4.454
 3152   3.914
 3153   4.268
 3154   4.548
 3155   3.600
 3156   4.066
 3157   3.741
 3158   4.041
 3159   4.490
 3160   4.516
 3161   3.716
 3162   4.068
 3163   4.055
 3164   3.903
 3165   4.140
 3166   4.031
 3167   3.932
 3168   3.780
 3169   3.387
 3170   3.625
 3171   3.784
 3172   3.571
 3173   3.640
 3174   4.077
 3175   4.231
 3176   3.397
 3177   3.901
 3178   4.288
 3179   3.304
 3180   3.594
 3181   3.031
 3182   3.053
 3183   4.114
 3184   3.240
 3185   3.052
 3186   3.057
 3187   3.000
 3188   2.985
 3189   2.968
 3190   3.069
 3191   3.679
 3192   3.471
 3193   3.271
 3194   3.958
 3195   2.923
 3196   3.401
 3197   3.609
 3198   3.780
 3199   3.521
 3200   3.385
 3201   4.530
 3202   4.428
 3203   3.776
 3204   4.109
 3205   2.843
 3206   4.006
 3207   3.953
 3208   3.448
 3209   4.313
 3210   4.049
 3211   4.193
 3212   4.381
 3213   3.272
 3214   3.654
 3215   3.954
 3216   3.397
 3217   3.727
 3218   3.481
 3219   4.196
 3220   3.271
 3221   3.894
 3222   3.551
 3223   3.401
 3224   3.109
 3225   3.976
 3226   3.771
 3227   3.944
 3228   3.408
 3229   3.029
 3230   3.473
 3231   3.891
 3232   3.372
 3233   3.359
 3234   3.581
 3235   3.694
 3236   3.292
 3237   3.536
 3238   3.530
 3239   2.771
 3240   3.701
 3241   3.754
 3242   3.759
 3243   3.143
 3244   4.430
 3245   4.237
 3246   3.930
 3247   4.223
 3248   2.970
 3249   2.864
 3250   4.149
 3251   3.675
 3252   3.566
 3253   3.703
 3254   3.924
 3255   3.806
 3256   2.877
 3257   3.325
 3258   3.524
 3259   3.685
 3260   3.712
 3261   3.238
 3262   3.290
 3263   3.905
 3264   3.491
 3265   4.077
 3266   4.209
 3267   4.495
 3268   4.158
 3269   4.250
 3270   3.090
 3271   3.207
 3272   4.175
 3273   3.671
 3274   3.612
 3275   3.511
 3276   3.829
 3277   3.580
 3278   3.204
 3279   4.219
 3280   3.191
 3281   3.261
 3282   3.477
 3283   3.452
 3284   3.432
 3285   3.059
 3286   3.833
 3287   2.928
 3288   4.065
 3289   4.179
 3290   4.260
 3291   4.110
 3292   4.193
 3293   4.002
 3294   4.344
 3295   3.777
 3296   2.908
 3297   3.618
 3298   3.780
 3299   2.901
 3300   3.097
 3301   3.300
 3302   3.249
 3303   4.260
 3304   3.767
 3305   2.859
 3306   2.877
 3307   3.099
 3308   3.678
 3309   3.878
 3310   3.972
 3311   3.776
 3312   3.781
 3313   3.248
 3314   3.837
 3315   3.616
 3316   3.491
 3317   3.430
 3318   3.411
 3319   3.668
 3320   3.362
 3321   4.028
 3322   3.180
 3323   3.091
 3324   3.374
 3325   3.770
 3326   3.294
 3327   3.673
 3328   3.603
 3329   3.204
 3330   3.574
 3331   3.235
 3332   3.727
 3333   3.964
 3334   3.287
 3335   3.269
 3336   3.563
 3337   3.457
 3338   3.861
 3339   3.421
 3340   3.000
 3341   3.462
 3342   3.082
 3343   3.768
 3344   3.887
 3345   3.349
 3346   3.754
 3347   3.669
 3348   3.985
 3349   3.470
 3350   3.460
 3351   3.920
 3352   3.974
 3353   3.921
 3354   3.780
 3355   3.323
 3356   3.635
 3357   3.986
 3358   3.849
 3359   3.938
 3360   4.541
 3361   3.529
 3362   4.357
 3363   3.339
 3364   4.032
 3365   3.335
 3366   4.096
 3367   3.755
 3368   3.301
 3369   3.132
 3370   3.298
 3371   4.036
 3372   3.798
 3373   3.296
 3374   3.998
 3375   3.936
 3376   3.929
 3377   3.895
 3378   3.027
 3379   3.037
 3380   3.007
 3381   2.911
 3382   3.044
 3383   3.045
 3384   3.220
 3385   2.786
 3386   3.051
 3387   2.886
 3388   3.021
 3389   3.077
 3390   2.827
 3391   3.354
 3392   3.097
 3393   3.039
 3394   3.174
 3395   2.997
 3396   2.946
 3397   2.880
 3398   3.033
 3399   3.118
 3400   2.877
 3401   2.993
 3402   2.878
 3403   2.848
 3404   3.335
 3405   4.181
 3406   4.055
 3407   4.064
 3408   4.722
 3409   5.114
 3410   4.191
 3411   4.088
 3412   3.758
 3413   4.216
 3414   3.826
 3415   4.150
 3416   4.021
 3417   4.141
 3418   3.694
 3419   3.394
 3420   4.274
 3421   4.333
 3422   3.734
 3423   3.774
 3424   4.147
 3425   4.432
 3426   3.786
 3427   4.602
 3428   4.219
 3429   4.029
 3430   3.669
 3431   4.489
 3432   4.193
 3433   4.502
 3434   3.900
 3435   3.822
 3436   4.257
 3437   4.145
 3438   4.057
 3439   3.852
 3440   3.501
 3441   4.149
 3442   3.807
 3443   4.023
 3444   4.441
 3445   3.711
 3446   4.085
 3447   4.214
 3448   3.891
 3449   3.897
 3450   4.084
 3451   4.367
 3452   4.144
 3453   4.485
 3454   3.996
 3455   3.972
 3456   4.055
 3457   3.750
 3458   3.748
 3459   4.208
 3460   3.716
 3461   4.428
 3462   3.875
 3463   4.361
 3464   4.066
 3465   3.853
 3466   3.130
 3467   3.559
 3468   3.495
 3469   3.893
 3470   3.566
 3471   3.249
 3472   4.293
 3473   4.097
 3474   3.869
 3475   3.684
 3476   4.033
 3477   3.989
 3478   3.711
 3479   3.681
 3480   3.384
 3481   3.235
 3482   4.375
 3483   4.847
 3484   5.471
 3485   4.073
 3486   4.102
 3487   3.526
 3488   4.016
 3489   4.104
 3490   3.941
 3491   3.794
 3492   3.864
 3493   4.100
 3494   4.326
 3495   3.764
 3496   3.788
 3497   4.212
 3498   3.558
 3499   3.848
 3500   3.598
 3501   3.435
 3502   3.628
 3503   3.737
 3504   3.690
 3505   3.752
 3506   3.479
 3507   3.721
 3508   3.716
 3509   3.075
 3510   3.559
 3511   4.316
 3512   4.191
 3513   4.114
 3514   4.142
 3515   3.792
 3516   3.247
 3517   3.645
 3518   3.314
 3519   3.051
 3520   3.941
 3521   3.846
 3522   3.789
 3523   3.595
 3524   3.664
 3525   4.153
 3526   3.749
 3527   3.667
 3528   3.755
 3529   4.083
 3530   4.362
 3531   3.801
 3532   3.726
 3533   4.149
 3534   3.740
 3535   3.950
 3536   3.798
 3537   4.046
 3538   3.609
 3539   3.062
 3540   3.233
 3541   3.937
 3542   4.143
 3543   3.592
 3544   2.997
 3545   3.067
 3546   4.146
 3547   3.707
 3548   3.458
 3549   3.154
 3550   3.994
 3551   3.908
 3552   3.055
 3553   3.347
 3554   3.458
 3555   3.711
 3556   3.543
 3557   3.330
 3558   3.821
 3559   2.989
 3560   3.112
 3561   3.517
 3562   3.224
 3563   2.842
 3564   3.519
 3565   3.025
 3566   3.193
 3567   3.451
 3568   3.572
 3569   3.673
 3570   3.256
 3571   3.307
 3572   3.144
 3573   3.248
 3574   3.171
 3575   2.888
 3576   2.945
 3577   3.184
 3578   3.225
 3579   2.960
 3580   3.352
 3581   4.155
 3582   3.844
 3583   3.640
 3584   3.630
 3585   3.176
 3586   3.319
 3587   3.093
 3588   4.399
 3589   3.431
 3590   3.238
 3591   2.890
 3592   2.798
 3593   2.964
 3594   3.101
 3595   3.975
 3596   2.979
 3597   2.952
 3598   3.048
 3599   3.387
 3600   4.025
 3601   3.468
 3602   3.669
 3603   4.175
 3604   3.810
 3605   3.557
 3606   3.463
 3607   3.774
 3608   3.028
 3609   4.051
 3610   3.528
 3611   3.463
 3612   4.164
 3613   3.560
 3614   3.992
 3615   3.904
 3616   4.317
 3617   4.012
 3618   3.835
 3619   3.716
 3620   3.421
 3621   3.622
 3622   4.111
 3623   4.286
 3624   3.063
 3625   3.609
 3626   2.924
 3627   3.342
 3628   2.804
 3629   3.065
 3630   3.031
 3631   2.767
 3632   3.076
 3633   2.740
 3634   2.985
 3635   3.027
 3636   3.125
 3637   3.215
 3638   3.091
 3639   3.255
 3640   2.927
 3641   3.018
 3642   3.002
 3643   3.542
 3644   3.087
 3645   3.057
 3646   2.950
 3647   3.688
 3648   3.247
 3649   3.549
 3650   3.332
 3651   3.479
 3652   3.762
 3653   3.473
 3654   3.348
 3655   3.031
 3656   4.299
 3657   4.596
 3658   3.379
 3659   3.798
 3660   4.197
 3661   3.733
 3662   3.558
 3663   3.860
 3664   3.558
 3665   4.041
 3666   2.924
 3667   3.855
 3668   3.736
 3669   3.343
 3670   3.318
 3671   3.801
 3672   3.042
 3673   3.380
 3674   3.799
 3675   3.404
 3676   3.840
 3677   2.835
 3678   3.523
 3679   4.391
 3680   3.746
 3681   3.462
 3682   3.305
 3683   3.702
 3684   2.730
 3685   3.145
 3686   3.028
 3687   3.564
 3688   4.097
 3689   3.242
 3690   3.596
 3691   3.068
 3692   3.632
 3693   2.932
 3694   2.882
 3695   3.441
 3696   4.123
 3697   3.459
 3698   3.459
 3699   4.289
 3700   4.068
 3701   3.411
 3702   3.278
 3703   3.497
 3704   4.052
 3705   4.576
 3706   3.055
 3707   3.478
 3708   3.093
 3709   3.862
 3710   2.828
 3711   3.033
 3712   3.448
 3713   3.736
 3714   3.101
 3715   3.949
 3716   3.664
 3717   4.480
 3718   4.266
 3719   4.031
 3720   3.948
 3721   3.557
 3722   4.078
 3723   4.169
 3724   3.795
 3725   3.449
 3726   4.150
 3727   4.320
 3728   3.873
 3729   3.440
 3730   3.844
 3731   4.075
 3732   3.598
 3733   3.956
 3734   3.844
 3735   3.253
 3736   3.403
 3737   4.017
 3738   4.054
 3739   4.124
 3740   3.595
 3741   3.716
 3742   4.275
 3743   3.782
 3744   3.662
 3745   3.850
 3746   3.549
 3747   3.964
 3748   3.918
 3749   4.175
 3750   3.787
 3751   4.363
 3752   4.176
 3753   3.862
 3754   3.655
 3755   3.785
 3756   4.066
 3757   4.006
 3758   4.090
 3759   4.347
 3760   4.325
 3761   3.780
 3762   3.890
 3763   3.871
 3764   3.535
 3765   4.047
 3766   3.763
 3767   2.956
 3768   3.869
 3769   3.378
 3770   2.951
 3771   3.542
 3772   3.613
 3773   3.938
 3774   3.414
 3775   2.897
 3776   4.296
 3777   4.029
 3778   3.251
 3779   3.678
 3780   3.845
 3781   4.074
 3782   4.311
 3783   4.415
 3784   4.275
 3785   4.009
 3786   3.774
 3787   3.923
 3788   3.327
 3789   2.866
 3790   3.229
 3791   3.598
 3792   4.473
 3793   3.907
 3794   3.976
 3795   4.779
 3796   3.369
 3797   3.037
 3798   3.321
 3799   3.180
 3800   3.557
 3801   3.100
 3802   3.421
 3803   2.890
 3804   2.952
 3805   2.876
 3806   2.992
 3807   2.879
 3808   3.124
 3809   2.883
 3810   3.092
 3811   3.038
 3812   3.043
 3813   3.089
 3814   3.170
 3815   3.098
 3816   2.849
 3817   3.302
 3818   3.201
 3819   3.080
 3820   3.353
 3821   3.295
 3822   3.110
 3823   2.936
 3824   2.887
 3825   3.290
 3826   2.997
 3827   3.155
 3828   3.219
 3829   3.373
 3830   3.307
 3831   3.358
 3832   3.077
 3833   4.193
 3834   3.483
 3835   3.318
 3836   3.886
 3837   3.325
 3838   3.816
 3839   3.209
 3840   3.920
 3841   4.009
 3842   3.743
 3843   3.314
 3844   3.646
 3845   3.433
 3846   3.347
 3847   3.556
 3848   3.849
 3849   3.991
 3850   4.120
 3851   4.229
 3852   3.908
 3853   3.410
 3854   3.876
 3855   3.958
 3856   3.441
 3857   4.244
 3858   3.954
 3859   3.671
 3860   3.690
 3861   3.345
 3862   4.210
 3863   3.400
 3864   3.952
 3865   3.900
 3866   3.686
 3867   3.548
 3868   3.367
 3869   3.183
 3870   3.379
 3871   3.773
 3872   2.976
 3873   3.035
 3874   3.197
 3875   2.800
 3876   3.227
 3877   3.180
 3878   3.148
 3879   3.250
 3880   3.794
 3881   4.084
 3882   3.833
 3883   3.740
 3884   3.718
 3885   4.092
 3886   3.616
 3887   4.461
 3888   4.349
 3889   3.853
 3890   4.089
 3891   4.349
 3892   2.959
 3893   3.704
 3894   4.163
 3895   4.265
 3896   4.764
 3897   4.352
 3898   4.079
 3899   4.339
 3900   4.455
 3901   3.791
 3902   4.297
 3903   3.717
 3904   4.171
 3905   3.878
 3906   3.719
 3907   3.986
 3908   3.794
 3909   4.034
 3910   2.978
 3911   3.568
 3912   3.786
 3913   3.843
 3914   3.713
 3915   4.158
 3916   3.832
 3917   3.966
 3918   3.752
 3919   4.056
 3920   3.638
 3921   3.832
 3922   3.927
 3923   3.631
 3924   3.026
 3925   3.253
 3926   3.737
 3927   3.835
 3928   4.044
 3929   4.310
 3930   4.424
 3931   3.843
 3932   3.987
 3933   4.369
 3934   4.414
 3935   3.929
 3936   3.668
 3937   4.713
 3938   4.198
 3939   5.708
 3940   4.583
 3941   4.179
 3942   4.090
 3943   4.478
 3944   4.673
 3945   4.278
 3946   4.858
 3947   4.490
 3948   4.057
 3949   4.108
 3950   4.272
 3951   4.614
 3952   4.204
 3953   4.355
 3954   4.437
 3955   4.635
 3956   4.964
 3957   4.373
 3958   4.291
 3959   4.517
 3960   4.626
 3961   4.188
 3962   4.134
 3963   3.825
 3964   3.970
 3965   4.261
 3966   3.614
 3967   4.098
 3968   3.295
 3969   4.082
 3970   4.000
 3971   4.478
 3972   4.706
 3973   4.377
 3974   4.293
 3975   5.109
 3976   4.630
 3977   4.655
 3978   4.041
 3979   3.955
 3980   4.129
 3981   3.901
 3982   4.099
 3983   4.659
 3984   4.256
 3985   3.991
 3986   4.169
 3987   4.783
 3988   4.129
 3989   3.632
 3990   4.416
 3991   4.106
 3992   3.360
 3993   4.076
 3994   4.265
 3995   4.432
 3996   4.338
 3997   4.290
 3998   4.243
 3999   4.368
 4000   5.725
 4001   3.374
 4002   4.595
 4003   4.014
 4004   3.585
 4005   4.180
 4006   4.248
 4007   4.065
 4008   3.594
 4009   4.615
 4010   4.441
 4011   4.250
 4012   3.552
 4013   4.002
 4014   3.381
 4015   2.967
 4016   3.367
 4017   3.082
 4018   3.002
 4019   3.939
 4020   4.204
 4021   4.033
 4022   4.732
 4023   4.804
 4024   3.977
 4025   4.408
 4026   4.337
 4027   4.312
 4028   4.188
 4029   4.287
 4030   4.311
 4031   4.722
 4032   4.100
 4033   4.131
 4034   4.296
 4035   3.896
 4036   3.819
 4037   3.464
 4038   4.202
 4039   4.163
 4040   4.327
 4041   4.410
 4042   4.346
 4043   4.535
 4044   4.259
 4045   4.306
 4046   4.939
 4047   4.318
 4048   5.355
 4049   4.777
 4050   4.007
 4051   3.661
 4052   4.261
 4053   3.653
 4054   3.745
 4055   3.619
 4056   4.571
 4057   4.154
 4058   3.345
 4059   3.263
 4060   3.823
 4061   3.469
 4062   4.672
 4063   4.092
 4064   3.922
 4065   3.827
 4066   4.088
 4067   4.000
 4068   4.337
 4069   4.423
 4070   4.273
 4071   4.398
 4072   4.237
 4073   4.623
 4074   4.722
 4075   3.218
 4076   4.089
 4077   3.608
 4078   3.457
 4079   3.416
 4080   3.544
 4081   4.269
 4082   4.015
 4083   3.867
 4084   3.963
 4085   4.216
 4086   3.575
 4087   3.216
 4088   3.319
 4089   3.248
 4090   3.983
 4091   3.561
 4092   3.903
 4093   3.281
 4094   3.774
 4095   4.067
 4096   3.681
 4097   3.531
 4098   4.661
 4099   3.763
 4100   4.206
 4101   4.023
 4102   4.008
 4103   4.075
 4104   3.628
 4105   3.901
 4106   4.018
 4107   4.056
 4108   3.369
 4109   3.271
 4110   4.121
 4111   3.693
 4112   4.228
 4113   4.113
 4114   3.970
 4115   3.136
 4116   4.327
 4117   4.903
 4118   4.711
 4119   4.604
 4120   4.524
 4121   4.457
 4122   5.003
 4123   4.550
 4124   3.923
 4125   4.445
 4126   4.488
 4127   4.340
 4128   4.147
 4129   4.441
 4130   4.315
 4131   4.206
 4132   4.522
 4133   4.359
 4134   5.086
 4135   4.159
 4136   4.422
 4137   4.482
 4138   4.680
 4139   4.504
 4140   4.229
 4141   4.207
 4142   4.815
 4143   4.104
 4144   4.427
 4145   3.973
 4146   4.013
 4147   3.838
 4148   4.472
 4149   4.437
 4150   3.616
 4151   3.935
 4152   3.740
 4153   3.658
 4154   3.537
 4155   4.073
 4156   3.409
 4157   3.851
 4158   3.339
 4159   3.924
 4160   4.420
 4161   3.977
 4162   4.357
 4163   4.141
 4164   4.587
 4165   4.043
 4166   3.282
 4167   4.003
 4168   4.180
 4169   3.586
 4170   4.115
 4171   4.327
 4172   4.122
 4173   4.349
 4174   3.562
 4175   3.811
 4176   3.340
 4177   2.849
 4178   3.946
 4179   3.625
 4180   3.569
 4181   3.964
 4182   4.024
 4183   3.942
 4184   4.343
 4185   4.631
 4186   3.902
 4187   4.031
 4188   3.838
 4189   4.253
 4190   3.929
 4191   3.969
 4192   4.047
 4193   3.697
 4194   3.700
 4195   4.390
 4196   3.641
 4197   3.321
 4198   4.079
 4199   3.882
 4200   4.366
 4201   4.368
 4202   3.543
 4203   4.057
 4204   3.657
 4205   3.846
 4206   3.940
 4207   4.614
 4208   4.390
 4209   3.709
 4210   4.458
 4211   3.980
 4212   3.909
 4213   4.188
 4214   4.068
 4215   3.798
 4216   3.107
 4217   3.839
 4218   3.452
 4219   3.289
 4220   3.286
 4221   3.987
 4222   3.118
 4223   3.671
 4224   4.012
 4225   4.284
 4226   4.147
 4227   3.548
 4228   4.537
 4229   4.400
 4230   4.183
 4231   4.712
 4232   4.186
 4233   4.202
 4234   4.244
 4235   3.843
 4236   3.794
 4237   3.910
 4238   3.783
 4239   3.556
 4240   3.442
 4241   4.426
 4242   4.452
 4243   4.182
 4244   3.802
 4245   3.879
 4246   2.989
 4247   3.393
 4248   4.576
 4249   3.737
 4250   3.339
 4251   3.800
 4252   3.534
 4253   3.181
 4254   2.949
 4255   4.138
 4256   4.036
 4257   4.176
 4258   3.699
 4259   4.427
 4260   4.063
 4261   4.206
 4262   4.281
 4263   4.053
 4264   4.375
 4265   4.208
 4266   4.471
 4267   4.324
 4268   3.751
 4269   3.888
 4270   3.832
 4271   3.887
 4272   4.439
 4273   3.984
 4274   3.492
 4275   3.202
 4276   3.951
 4277   3.860
 4278   3.132
 4279   3.287
 4280   3.200
 4281   3.638
 4282   2.922
 4283   3.331
 4284   4.335
 4285   3.351
 4286   3.354
 4287   3.699
 4288   3.349
 4289   3.389
 4290   3.104
 4291   3.470
 4292   4.067
 4293   4.696
 4294   3.214
 4295   4.393
 4296   4.562
 4297   4.167
 4298   4.460
 4299   4.160
 4300   3.397
 4301   3.009
 4302   3.125
 4303   3.821
 4304   3.790
 4305   3.233
 4306   3.299
 4307   2.941
 4308   3.201
 4309   3.264
 4310   3.377
 4311   3.410
 4312   3.911
 4313   2.992
 4314   3.731
 4315   3.317
 4316   2.861
 4317   2.784
 4318   3.689
 4319   3.517
 4320   3.455
 4321   3.458
 4322   3.090
 4323   3.136
 4324   3.392
 4325   3.872
 4326   3.635
 4327   2.974
 4328   3.821
 4329   3.558
 4330   3.627
 4331   3.889
 4332   4.040
 4333   3.158
 4334   3.200
 4335   4.302
 4336   3.124
 4337   3.035
 4338   4.146
 4339   3.191
 4340   3.808
 4341   3.709
 4342   3.415
 4343   3.908
 4344   4.456
 4345   3.969
 4346   4.052
 4347   3.815
 4348   4.107
 4349   3.834
 4350   4.072
 4351   3.788
 4352   3.056
 4353   3.862
 4354   4.404
 4355   3.959
 4356   3.717
 4357   3.944
 4358   3.327
 4359   3.908
 4360   3.515
 4361   3.948
 4362   3.600
 4363   3.040
 4364   3.301
 4365   3.946
 4366   3.967
 4367   3.696
 4368   4.049
 4369   3.929
 4370   3.165
 4371   3.044
 4372   3.283
 4373   3.758
 4374   3.113
 4375   4.306
 4376   3.136
 4377   4.113
 4378   4.147
 4379   4.606
 4380   4.244
 4381   4.620
 4382   4.705
 4383   4.626
 4384   3.737
 4385   3.685
 4386   3.551
 4387   3.685
 4388   3.231
 4389   2.977
 4390   3.252
 4391   2.911
 4392   2.892
 4393   3.314
 4394   2.962
 4395   3.202
 4396   2.894
 4397   3.073
 4398   3.166
 4399   3.128
 4400   3.460
 4401   3.159
 4402   2.939
 4403   3.401
 4404   3.167
 4405   3.135
 4406   3.121
 4407   3.268
 4408   3.549
 4409   2.947
 4410   3.064
 4411   3.167
 4412   3.222
 4413   3.891
 4414   3.310
 4415   3.260
 4416   3.321
 4417   3.055
 4418   3.620
 4419   3.172
 4420   3.704
 4421   3.547
 4422   4.058
 4423   3.405
 4424   3.945
 4425   2.963
 4426   3.321
 4427   3.228
 4428   3.045
 4429   3.148
 4430   3.773
 4431   3.641
 4432   2.956
 4433   3.410
 4434   3.134
 4435   3.149
 4436   2.765
 4437   3.609
 4438   3.482
 4439   3.198
 4440   3.047
 4441   2.851
 4442   3.071
 4443   3.558
 4444   3.223
 4445   3.825
 4446   3.473
 4447   3.329
 4448   3.401
 4449   3.254
 4450   3.165
 4451   3.584
 4452   3.436
 4453   3.164
 4454   4.015
 4455   4.199
 4456   3.547
 4457   3.175
 4458   3.124
 4459   2.999
 4460   4.046
 4461   3.580
 4462   3.171
 4463   3.831
 4464   3.634
 4465   3.727
 4466   3.312
 4467   3.450
 4468   3.818
 4469   3.357
 4470   3.462
 4471   4.053
 4472   3.483
 4473   4.022
 4474   4.677
 4475   3.635
 4476   3.834
 4477   3.752
 4478   2.898
 4479   3.445
 4480   3.892
 4481   4.250
 4482   3.278
 4483   3.227
 4484   3.682
 4485   3.520
 4486   3.362
 4487   3.200
 4488   4.197
 4489   4.357
 4490   4.169
 4491   3.504
 4492   4.056
 4493   3.288
 4494   4.141
 4495   3.094
 4496   3.411
 4497   3.644
 4498   3.838
 4499   3.134
 4500   3.062
 4501   3.482
 4502   4.278
 4503   3.837
 4504   3.064
 4505   3.309
 4506   3.525
 4507   4.273
 4508   4.180
 4509   3.673
 4510   3.086
 4511   4.219
 4512   3.647
 4513   4.162
 4514   3.392
 4515   3.360
 4516   3.336
 4517   4.759
 4518   3.140
 4519   2.895
 4520   3.440
 4521   2.979
 4522   2.950
 4523   3.007
 4524   3.985
 4525   3.604
 4526   3.537
 4527   3.432
 4528   3.494
 4529   3.425
 4530   3.681
 4531   4.175
 4532   3.776
 4533   4.137
 4534   3.671
 4535   4.293
 4536   3.884
 4537   3.025
 4538   4.504
 4539   3.051
 4540   3.315
 4541   3.523
 4542   3.026
 4543   3.059
 4544   3.388
 4545   3.272
 4546   3.067
 4547   3.456
 4548   3.512
 4549   3.668
 4550   4.509
 4551   3.419
 4552   3.400
 4553   3.760
 4554   3.933
 4555   3.549
 4556   3.374
 4557   3.374
 4558   3.285
 4559   4.021
 4560   3.036
 4561   3.191
 4562   3.049
 4563   3.308
 4564   3.246
 4565   2.957
 4566   3.645
 4567   4.141
 4568   4.256
 4569   3.793
 4570   3.647
 4571   3.606
 4572   3.357
 4573   3.738
 4574   3.980
 4575   3.782
 4576   3.972
 4577   3.639
 4578   4.215
 4579   3.550
 4580   3.237
 4581   3.078
 4582   3.606
 4583   3.575
 4584   3.485
 4585   3.658
 4586   3.606
 4587   3.287
 4588   3.970
 4589   3.730
 4590   4.065
 4591   3.386
 4592   3.441
 4593   4.017
 4594   4.317
 4595   3.690
 4596   3.995
 4597   3.370
 4598   4.153
 4599   3.730
 4600   3.619
 4601   3.920
 4602   4.008
 4603   4.082
 4604   3.896
 4605   3.814
 4606   4.007
 4607   3.560
 4608   3.571
 4609   3.834
 4610   3.856
 4611   4.279
 4612   4.090
 4613   3.411
 4614   3.086
 4615   3.430
 4616   4.175
 4617   3.798
 4618   4.103
 4619   3.576
 4620   4.216
 4621   3.796
 4622   3.811
 4623   2.775
 4624   3.248
 4625   3.715
 4626   3.825
 4627   3.187
 4628   3.663
 4629   4.114
 4630   4.331
 4631   4.668
 4632   3.877
 4633   3.821
 4634   4.627
 4635   4.203
 4636   3.825
 4637   3.949
 4638   4.324
 4639   4.662
 4640   3.907
 4641   4.480
 4642   4.195
 4643   4.623
 4644   3.985
 4645   3.268
 4646   3.188
 4647   3.466
 4648   2.992
 4649   2.915
 4650   3.137
 4651   3.271
 4652   3.877
 4653   3.678
 4654   3.791
 4655   3.675
 4656   3.905
 4657   4.079
 4658   4.057
 4659   4.042
 4660   3.502
 4661   4.088
 4662   3.764
 4663   4.451
 4664   3.899
 4665   3.860
 4666   3.614
 4667   3.915
 4668   3.998
 4669   4.022
 4670   4.052
 4671   4.037
 4672   4.086
 4673   3.701
 4674   3.974
 4675   4.044
 4676   3.654
 4677   3.754
 4678   4.073
 4679   3.996
 4680   4.005
 4681   4.297
 4682   4.052
 4683   4.084
 4684   3.860
 4685   4.298
 4686   3.363
 4687   4.093
 4688   3.509
 4689   2.717
 4690   3.958
 4691   3.150
 4692   3.086
 4693   3.079
 4694   3.818
 4695   3.931
 4696   3.157
 4697   3.129
 4698   3.901
 4699   3.506
 4700   2.974
 4701   3.643
 4702   3.041
 4703   3.159
 4704   3.221
 4705   3.985
 4706   3.642
 4707   3.411
 4708   3.106
 4709   3.632
 4710   3.820
 4711   2.872
 4712   3.375
 4713   4.400
 4714   3.107
 4715   3.036
 4716   3.635
 4717   3.918
 4718   3.330
 4719   3.418
 4720   3.781
 4721   3.551
 4722   4.099
 4723   4.238
 4724   4.110
 4725   4.090
 4726   3.697
 4727   3.354
 4728   3.739
 4729   3.420
 4730   3.586
 4731   4.112
 4732   3.213
 4733   3.322
 4734   3.039
 4735   3.500
 4736   3.721
 4737   3.615
 4738   3.169
 4739   3.406
 4740   2.935
 4741   3.926
 4742   3.394
 4743   3.448
 4744   3.129
 4745   4.296
 4746   3.505
 4747   3.846
 4748   3.339
 4749   3.552
 4750   4.671
 4751   4.135
 4752   3.681
 4753   3.303
 4754   3.751
 4755   4.345
 4756   3.948
 4757   3.497
 4758   3.939
 4759   3.413
 4760   4.201
 4761   3.616
 4762   3.407
 4763   3.795
 4764   3.849
 4765   3.730
 4766   3.612
 4767   3.731
 4768   3.826
 4769   4.191
 4770   3.943
 4771   4.021
 4772   4.107
 4773   4.293
 4774   3.418
 4775   3.265
 4776   3.716
 4777   4.026
 4778   4.713
 4779   3.529
 4780   3.848
 4781   4.410
 4782   3.967
 4783   4.011
 4784   2.923
 4785   4.568
 4786   3.698
 4787   3.504
 4788   3.432
 4789   4.157
 4790   4.011
 4791   4.165
 4792   3.197
 4793   3.365
 4794   3.650
 4795   3.642
 4796   4.097
 4797   3.949
 4798   4.296
 4799   3.598
 4800   3.184
 4801   3.869
 4802   4.272
 4803   3.154
 4804   3.854
 4805   3.820
 4806   3.688
 4807   3.968
 4808   4.076
 4809   3.780
 4810   4.216
 4811   3.532
 4812   5.652
 4813   4.463
 4814   3.225
 4815   4.038
 4816   2.835
 4817   3.207
 4818   3.312
 4819   3.711
 4820   3.920
 4821   3.661
 4822   3.502
 4823   2.980
 4824   2.758
 4825   3.294
 4826   3.922
 4827   4.337
 4828   3.349
 4829   3.816
 4830   3.492
 4831   3.489
 4832   4.322
 4833   4.176
 4834   3.975
 4835   3.415
 4836   4.026
 4837   3.568
 4838   3.632
 4839   3.473
 4840   3.175
 4841   3.022
 4842   3.245
 4843   3.063
 4844   3.494
 4845   3.420
 4846   3.150
 4847   3.318
 4848   3.168
 4849   2.981
 4850   3.230
 4851   2.991
 4852   3.052
 4853   3.297
 4854   3.305
 4855   2.803
 4856   3.320
 4857   2.967
 4858   3.844
 4859   3.185
 4860   3.753
 4861   3.219
 4862   3.262
 4863   3.191
 4864   3.051
 4865   3.087
 4866   3.614
 4867   3.350
 4868   3.449
 4869   3.695
 4870   3.445
 4871   3.150
 4872   3.060
 4873   3.015
 4874   3.491
 4875   3.202
 4876   3.132
 4877   2.938
 4878   3.159
 4879   4.958
 4880   2.806
 4881   4.195
 4882   3.906
 4883   4.165
 4884   4.032
 4885   3.997
 4886   3.826
 4887   3.850
 4888   4.269
 4889   3.880
 4890   3.301
 4891   3.777
 4892   4.170
 4893   4.033
 4894   3.853
 4895   4.062
 4896   4.967
 4897   3.827
 4898   3.765
 4899   4.032
 4900   4.908
 4901   4.226
 4902   3.403
 4903   4.316
 4904   3.469
 4905   4.503
 4906   4.079
 4907   4.445
 4908   4.448
 4909   4.010
 4910   4.541
 4911   4.626
 4912   3.637
 4913   3.240
 4914   3.900
 4915   3.806
 4916   3.372
 4917   3.901
 4918   3.396
 4919   3.652
 4920   4.077
 4921   3.020
 4922   4.600
 4923   4.852
 4924   4.865
 4925   3.845
 4926   3.174
 4927   2.903
 4928   3.288
 4929   3.366
 4930   2.944
 4931   4.196
 4932   4.226
 4933   4.336
 4934   3.005
 4935   3.376
 4936   3.078
 4937   3.185
 4938   3.802
 4939   3.999
 4940   3.575
 4941   3.875
 4942   3.933
 4943   3.494
 4944   2.999
 4945   4.588
 4946   4.862
 4947   3.943
 4948   3.803
 4949   2.940
 4950   3.441
 4951   3.126
 4952   3.722
 4953   3.102
 4954   3.741
 4955   3.427
 4956   4.045
 4957   3.543
 4958   3.440
 4959   3.984
 4960   3.128
 4961   3.013
 4962   2.800
 4963   3.165
 4964   3.376
 4965   3.819
 4966   2.946
 4967   3.557
 4968   3.125
 4969   3.240
 4970   3.037
 4971   3.829
 4972   2.791
 4973   3.017
 4974   4.148
 4975   4.345
 4976   4.291
 4977   3.782
 4978   3.782
 4979   3.995
 4980   3.109
 4981   3.967
 4982   3.704
 4983   4.339
 4984   4.815
 4985   4.159
 4986   5.608
 4987   3.737
 4988   3.086
 4989   3.250
 4990   3.381
 4991   4.446
 4992   4.749
 4993   4.978
 4994   4.993
 4995   4.950
 4996   5.388
 4997   5.667
 4998   7.468
 4999   5.144
 5000   5.339
 5001   5.066
 5002   4.652
 5003   3.185
 5004   2.951
 5005   2.881
 5006   3.542
 5007   5.149
 5008   5.416
 5009   3.693
 5010   3.542
 5011   3.259
 5012   3.823
 5013   3.942
 5014   4.397
 5015   3.775
 5016   4.058
 5017   4.375
 5018   3.848
 5019   4.702
 5020   4.005
 5021   3.965
 5022   4.739
 5023   3.677
 5024   4.070
 5025   4.254
 5026   3.805
 5027   3.931
 5028   4.465
 5029   4.321
 5030   3.885
 5031   3.633
 5032   4.174
 5033   3.693
 5034   4.012
 5035   3.898
 5036   4.281
 5037   4.616
 5038   4.274
 5039   4.607
 5040   3.962
 5041   4.057
 5042   4.393
 5043   3.992
 5044   3.326
 5045   3.827
 5046   3.096
 5047   3.472
 5048   3.577
 5049   3.745
 5050   2.967
 5051   3.152
 5052   3.109
 5053   3.176
 5054   3.668
 5055   3.874
 5056   3.593
 5057   3.147
 5058   3.430
 5059   3.497
 5060   3.564
 5061   3.044
 5062   3.237
 5063   3.081
 5064   2.913
 5065   3.327
 5066   3.202
 5067   3.221
 5068   2.875
 5069   3.186
 5070   2.908
 5071   2.996
 5072   3.190
 5073   3.316
 5074   3.384
 5075   4.388
 5076   3.410
 5077   4.162
 5078   3.310
 5079   3.309
 5080   3.326
 5081   3.511
 5082   3.642
 5083   3.106
 5084   3.387
 5085   3.526
 5086   3.266
 5087   3.792
 5088   3.688
 5089   3.714
 5090   3.999
 5091   3.614
 5092   4.244
 5093   3.786
 5094   3.746
 5095   3.531
 5096   3.849
 5097   4.636
 5098   4.538
 5099   3.909
 5100   4.140
 5101   4.204
 5102   3.399
 5103   3.214
 5104   3.360
 5105   4.429
 5106   4.034
 5107   4.009
 5108   4.870
 5109   4.386
 5110   3.677
 5111   3.984
 5112   4.845
 5113   4.764
 5114   4.659
 5115   4.324
 5116   4.957
 5117   4.833
 5118   4.765
 5119   4.798
 5120   4.758
 5121   4.753
 5122   4.602
 5123   4.512
 5124   3.913
 5125   4.371
 5126   4.294
 5127   4.107
 5128   4.019
 5129   3.123
 5130   4.404
 5131   4.940
 5132   4.067
 5133   5.074
 5134   4.800
 5135   4.022
 5136   3.567
 5137   4.281
 5138   4.234
 5139   4.406
 5140   3.848
 5141   4.571
 5142   3.123
 5143   4.869
 5144   3.066
 5145   3.089
 5146   3.501
 5147   3.862
 5148   4.089
 5149   3.228
 5150   4.132
 5151   4.290
 5152   4.206
 5153   4.860
 5154   5.088
 5155   4.190
 5156   4.148
 5157   5.238
 5158   4.096
 5159   4.372
 5160   4.612
 5161   5.065
 5162   4.313
 5163   4.532
 5164   4.805
 5165   4.713
 5166   5.281
 5167   5.070
 5168   5.734
 5169   5.308
 5170   4.245
 5171   4.177
 5172   4.765
 5173   6.379
 5174   6.399
 5175   6.332
 5176   6.028
 5177   5.162
 5178   4.891
 5179   5.714
 5180   5.997
 5181   5.382
 5182   5.918
 5183   6.291
 5184   6.613
 5185   5.909
 5186   4.611
 5187   4.732
 5188   5.676
 5189   4.716
 5190   5.617
 5191   4.657
 5192   4.093
 5193   4.521
 5194   5.191
 5195   4.893
 5196   6.268
 5197   4.430
 5198   4.612
 5199   4.347
 5200   4.625
 5201   5.071
 5202   4.075
 5203   4.668
 5204   4.357
 5205   4.672
 5206   4.374
 5207   4.385
 5208   4.685
 5209   4.479
 5210   4.304
 5211   4.589
 5212   4.771
 5213   4.911
 5214   4.504
 5215   5.469
 5216   4.636
 5217   4.742
 5218   4.923
 5219   4.535
 5220   4.202
 5221   5.357
 5222   4.481
 5223   3.672
 5224   4.122
 5225   4.870
 5226   5.008
 5227   4.618
 5228   4.366
 5229   4.729
 5230   5.656
 5231   5.204
 5232   4.660
 5233   4.996
 5234   4.480
 5235   5.035
 5236   5.500
 5237   5.109
 5238   5.593
 5239   5.262
 5240   5.851
 5241   5.083
 5242   4.345
 5243   4.957
 5244   3.985
 5245   4.517
 5246   4.664
 5247   5.000
 5248   5.280
 5249   5.100
 5250   5.422
 5251   6.647
 5252   6.266
 5253   6.150
 5254   5.644
 5255   6.891
 5256   6.914
 5257   5.904
 5258   4.853
 5259   5.334
 5260   4.246
 5261   4.660
 5262   4.881
 5263   4.616
 5264   4.222
 5265   3.863
 5266   4.339
 5267   4.676
 5268   4.725
 5269   4.134
 5270   4.609
 5271   4.395
 5272   5.489
 5273   5.703
 5274   5.118
 5275   6.213
 5276   5.379
 5277   6.335
 5278   4.163
 5279   4.413
 5280   4.364
 5281   5.126
 5282   5.095
 5283   3.772
 5284   5.752
 5285   4.622
 5286   4.655
 5287   4.632
 5288   3.528
 5289   4.177
 5290   3.994
 5291   3.407
 5292   3.968
 5293   4.222
 5294   4.122
 5295   4.223
 5296   3.718
 5297   3.341
 5298   3.557
 5299   3.265
 5300   4.002
 5301   3.685
 5302   4.085
 5303   4.107
 5304   4.546
 5305   3.828
 5306   3.660
 5307   4.291
 5308   3.597
 5309   3.973
 5310   3.632
 5311   3.433
 5312   3.433
 5313   3.424
 5314   4.410
 5315   4.434
 5316   4.056
 5317   4.163
 5318   3.974
 5319   4.721
 5320   5.360
 5321   6.036
 5322   5.100
 5323   4.678
 5324   5.245
 5325   4.919
 5326   5.344
 5327   4.845
 5328   5.489
 5329   5.470
 5330   5.012
 5331   4.897
 5332   5.072
 5333   4.835
 5334   5.323
 5335   5.384
 5336   4.205
 5337   4.417
 5338   4.482
 5339   5.062
 5340   5.725
 5341   4.702
 5342   4.328
 5343   3.670
 5344   3.816
 5345   3.835
 5346   3.521
 5347   4.079
 5348   4.754
 5349   4.439
 5350   4.287
 5351   4.158
 5352   4.063
 5353   5.135
 5354   4.575
 5355   4.736
 5356   5.190
 5357   4.459
 5358   3.764
 5359   4.816
 5360   4.756
 5361   4.150
 5362   3.840
 5363   4.306
 5364   3.348
 5365   3.167
 5366   3.324
 5367   3.048
 5368   4.634
 5369   3.545
 5370   3.417
 5371   3.995
 5372   3.258
 5373   3.208
 5374   4.080
 5375   3.845
 5376   4.893
 5377   4.781
 5378   5.093
 5379   5.728
 5380   5.448
 5381   4.573
 5382   5.129
 5383   5.021
 5384   6.393
 5385   6.810
 5386   5.481
 5387   4.692
 5388   4.417
 5389   4.664
 5390   4.469
 5391   3.568
 5392   2.787
 5393   3.183
 5394   3.957
 5395   2.967
 5396   4.328
 5397   3.174
 5398   2.992
 5399   2.986
 5400   3.209
 5401   3.397
 5402   3.277
 5403   2.973
 5404   2.923
 5405   3.126
 5406   3.217
 5407   3.176
 5408   3.257
 5409   2.758
 5410   3.436
 5411   3.469
 5412   3.363
 5413   2.842
 5414   3.581
 5415   3.373
 5416   3.355
 5417   2.852
 5418   3.444
 5419   3.340
 5420   2.907
 5421   3.158
 5422   3.576
 5423   3.835
 5424   3.061
 5425   3.912
 5426   3.104
 5427   3.552
 5428   4.857
 5429   3.071
 5430   3.548
 5431   5.113
 5432   5.111
 5433   5.175
 5434   5.500
 5435   4.963
 5436   5.180
 5437   5.701
 5438   5.518
 5439   5.329
 5440   5.231
 5441   5.449
 5442   6.534
 5443   5.933
 5444   6.425
 5445   5.882
 5446   5.242
 5447   5.198
 5448   5.392
 5449   5.261
 5450   5.517
 5451   6.010
 5452   5.212
 5453   5.873
 5454   5.136
 5455   4.191
 5456   5.205
 5457   5.474
 5458   5.178
 5459   5.086
 5460   5.772
 5461   6.086
 5462   6.267
 5463   6.444
 5464   5.843
 5465   6.101
 5466   6.628
 5467   5.164
 5468   5.062
 5469   4.934
 5470   5.300
 5471   5.587
 5472   5.200
 5473   5.080
 5474   4.684
 5475   4.775
 5476   6.265
 5477   5.747
 5478   4.989
 5479   5.831
 5480   5.060
 5481   4.349
 5482   4.619
 5483   4.258
 5484   3.909
 5485   4.098
 5486   3.801
 5487   3.742
 5488   3.921
 5489   4.023
 5490   3.630
 5491   3.298
 5492   3.622
 5493   3.371
 5494   2.957
 5495   3.925
 5496   3.391
 5497   4.112
 5498   3.104
 5499   3.328
 5500   2.981
 5501   2.962
 5502   3.194
 5503   3.024
 5504   3.006
 5505   3.667
 5506   3.244
 5507   2.932
 5508   3.184
 5509   3.822
 5510   2.973
 5511   2.960
 5512   2.927
 5513   2.854
 5514   3.401
 5515   3.107
 5516   3.467
 5517   3.151
 5518   3.454
 5519   3.037
 5520   3.429
 5521   3.187
 5522   3.351
 5523   3.013
 5524   3.260
 5525   3.211
 5526   3.097
 5527   3.052
 5528   3.015
 5529   3.071
 5530   3.018
 5531   3.242
 5532   3.305
 5533   3.773
 5534   3.249
 5535   3.432
 5536   3.133
 5537   3.266
 5538   2.695
 5539   3.292
 5540   3.434
 5541   3.490
 5542   4.420
 5543   3.010
 5544   3.626
 5545   4.168
 5546   3.927
 5547   4.252
 5548   3.994
 5549   4.565
 5550   4.858
 5551   4.859
 5552   5.075
 5553   5.016
 5554   4.828
 5555   5.152
 5556   5.454
 5557   4.781
 5558   4.679
 5559   3.423
 5560   3.604
 5561   3.616
 5562   3.112
 5563   3.070
 5564   3.264
 5565   3.296
 5566   3.695
 5567   3.971
 5568   3.079
 5569   3.333
 5570   3.137
 5571   3.703
 5572   3.662
 5573   4.064
 5574   5.245
 5575   4.418
 5576   4.720
 5577   3.300
 5578   3.308
 5579   2.975
 5580   3.207
 5581   2.975
 5582   3.367
 5583   3.011
 5584   3.063
 5585   2.819
 5586   3.445
 5587   2.807
 5588   3.024
 5589   3.405
 5590   3.360
 5591   3.203
 5592   3.708
 5593   2.947
 5594   3.143
 5595   3.265
 5596   3.157
 5597   2.961
 5598   3.715
 5599   3.193
 5600   3.387
 5601   3.610
 5602   3.024
 5603   3.861
 5604   3.236
 5605   2.958
 5606   3.357
 5607   3.060
 5608   3.819
 5609   2.988
 5610   3.326
 5611   3.699
 5612   3.187
 5613   3.323
 5614   3.707
 5615   3.077
 5616   3.294
 5617   3.115
 5618   3.650
 5619   3.781
 5620   3.409
 5621   3.372
 5622   2.934
 5623   3.193
 5624   2.997
 5625   3.152
 5626   2.986
 5627   3.050
 5628   3.363
 5629   3.134
 5630   3.330
 5631   3.162
 5632   3.570
 5633   3.338
 5634   2.677
 5635   3.144
 5636   3.540
 5637   3.119
 5638   2.917
 5639   3.037
 5640   3.145
 5641   2.974
 5642   3.310
 5643   3.028
 5644   3.176
 5645   3.800
 5646   3.829
 5647   4.312
 5648   3.163
 5649   3.286
 5650   3.507
 5651   3.183
 5652   3.270
 5653   3.916
 5654   3.490
 5655   3.197
 5656   4.128
 5657   3.387
 5658   3.320
 5659   2.993
 5660   3.914
 5661   2.809
 5662   3.286
 5663   4.054
 5664   3.518
 5665   4.160
 5666   3.803
 5667   3.351
 5668   3.118
 5669   3.098
 5670   3.585
 5671   3.553
 5672   3.145
 5673   4.185
 5674   4.004
 5675   3.308
 5676   3.059
 5677   3.343
 5678   3.006
 5679   3.325
 5680   3.095
 5681   4.192
 5682   3.201
 5683   3.213
 5684   3.166
 5685   3.192
 5686   3.175
 5687   3.032
 5688   3.943
 5689   2.970
 5690   3.482
 5691   4.007
 5692   2.935
 5693   3.434
 5694   3.984
 5695   3.180
 5696   3.623
 5697   2.935
 5698   3.251
 5699   3.436
 5700   3.832
 5701   2.982
 5702   4.359
 5703   3.410
 5704   3.397
 5705   2.932
 5706   3.479
 5707   3.061
 5708   3.079
 5709   2.922
 5710   2.926
 5711   3.107
 5712   3.048
 5713   2.927
 5714   3.579
 5715   3.002
 5716   3.161
 5717   3.730
 5718   3.018
 5719   3.508
 5720   2.868
 5721   2.938
 5722   2.859
 5723   3.014
 5724   3.188
 5725   3.091
 5726   3.608
 5727   3.688
 5728   4.265
 5729   4.043
 5730   3.878
 5731   4.207
 5732   2.974
 5733   3.542
 5734   3.842
 5735   3.230
 5736   4.096
 5737   4.196
 5738   3.948
 5739   4.437
 5740   4.063
 5741   3.989
 5742   4.143
 5743   4.163
 5744   4.062
 5745   4.342
 5746   3.197
 5747   4.139
 5748   4.197
 5749   4.055
 5750   3.998
 5751   4.050
 5752   4.090
 5753   3.739
 5754   3.746
 5755   3.265
 5756   4.641
 5757   3.107
 5758   3.485
 5759   4.096
 5760   3.284
 5761   3.007
 5762   3.344
 5763   3.940
 5764   3.218
 5765   4.142
 5766   4.018
 5767   4.000
 5768   3.978
 5769   4.029
 5770   3.520
 5771   3.293
 5772   3.008
 5773   3.974
 5774   3.705
 5775   3.074
 5776   3.708
 5777   4.200
 5778   4.200
 5779   4.353
 5780   3.625
 5781   3.680
 5782   4.296
 5783   4.794
 5784   4.465
 5785   4.392
 5786   3.160
 5787   4.154
 5788   3.325
 5789   3.459
 5790   3.237
 5791   3.984
 5792   2.901
 5793   4.610
 5794   3.847
 5795   3.680
 5796   3.312
 5797   3.170
 5798   2.908
 5799   3.273
 5800   3.405
 5801   3.654
 5802   3.849
 5803   3.780
 5804   3.807
 5805   3.439
 5806   3.151
 5807   3.329
 5808   3.650
 5809   3.366
 5810   3.833
 5811   3.863
 5812   3.735
 5813   3.551
 5814   3.482
 5815   3.149
 5816   3.608
 5817   4.109
 5818   4.186
 5819   4.048
 5820   3.908
 5821   3.511
 5822   3.431
 5823   4.332
 5824   3.664
 5825   3.276
 5826   3.288
 5827   4.042
 5828   3.039
 5829   2.805
 5830   4.068
 5831   3.404
 5832   3.168
 5833   3.533
 5834   4.024
 5835   2.973
 5836   3.917
 5837   4.600
 5838   4.507
 5839   4.270
 5840   3.795
 5841   4.159
 5842   3.846
 5843   4.303
 5844   4.315
 5845   3.080
 5846   3.829
 5847   3.332
 5848   3.826
 5849   3.258
 5850   3.738
 5851   2.863
 5852   4.168
 5853   3.131
 5854   3.731
 5855   4.045
 5856   3.980
 5857   3.366
 5858   3.334
 5859   3.708
 5860   3.060
 5861   3.439
 5862   3.502
 5863   3.320
 5864   3.360
 5865   2.930
 5866   3.699
 5867   3.304
 5868   3.438
 5869   2.939
 5870   3.505
 5871   3.375
 5872   3.273
 5873   3.075
 5874   3.300
 5875   3.043
 5876   3.231
 5877   3.021
 5878   3.130
 5879   3.139
 5880   2.918
 5881   2.914
 5882   2.874
 5883   3.112
 5884   3.418
 5885   3.646
 5886   3.782
 5887   3.950
 5888   4.035
 5889   3.621
 5890   3.640
 5891   3.742
 5892   3.761
 5893   3.244
 5894   4.339
 5895   4.084
 5896   3.638
 5897   3.541
 5898   3.303
 5899   4.190
 5900   3.339
 5901   3.191
 5902   3.988
 5903   2.900
 5904   3.927
 5905   3.871
 5906   3.408
 5907   3.929
 5908   3.577
 5909   3.461
 5910   3.168
 5911   3.395
 5912   4.159
 5913   3.380
 5914   3.593
 5915   3.223
 5916   3.167
 5917   3.201
 5918   3.728
 5919   3.048
 5920   3.930
 5921   3.315
 5922   3.315
 5923   3.453
 5924   3.817
 5925   3.472
 5926   4.193
 5927   3.441
 5928   3.867
 5929   3.661
 5930   2.878
 5931   3.076
 5932   3.550
 5933   3.763
 5934   3.434
 5935   4.120
 5936   4.104
 5937   5.030
 5938   4.162
 5939   3.383
 5940   3.294
 5941   3.426
 5942   3.308
 5943   3.755
 5944   4.316
 5945   3.422
 5946   4.357
 5947   4.182
 5948   4.214
 5949   3.667
 5950   3.252
 5951   4.029
 5952   3.499
 5953   3.231
 5954   3.532
 5955   3.573
 5956   3.810
 5957   3.248
 5958   3.381
 5959   3.572
 5960   3.630
 5961   3.702
 5962   3.832
 5963   3.927
 5964   3.906
 5965   3.039
 5966   4.346
 5967   3.766
 5968   3.167
 5969   3.911
 5970   4.119
 5971   3.032
 5972   2.974
 5973   3.262
 5974   3.202
 5975   3.618
 5976   3.971
 5977   3.490
 5978   4.051
 5979   4.066
 5980   3.118
 5981   3.131
 5982   3.337
 5983   3.071
 5984   3.700
 5985   3.231
 5986   3.207
 5987   3.121
 5988   3.178
 5989   3.170
 5990   2.979
 5991   3.083
 5992   3.100
 5993   3.288
 5994   2.946
 5995   3.014
 5996   4.343
 5997   4.130
 5998   3.564
 5999   3.161
 6000   2.953
 6001   3.344
 6002   3.455
 6003   3.056
 6004   3.360
 6005   3.047
 6006   3.773
 6007   2.923
 6008   3.967
 6009   3.202
 6010   2.891
 6011   3.709
 6012   3.228
 6013   3.000
 6014   3.152
 6015   4.208
 6016   3.586
 6017   3.510
 6018   3.404
 6019   3.325
 6020   2.976
 6021   3.456
 6022   3.310
 6023   3.598
 6024   2.754
 6025   3.850
 6026   2.814
 6027   2.799
 6028   3.077
 6029   3.152
 6030   3.280
 6031   2.978
 6032   2.921
 6033   3.164
 6034   2.917
 6035   3.244
 6036   3.040
 6037   3.309
 6038   3.170
 6039   2.892
 6040   3.474
 6041   2.941
 6042   2.878
 6043   3.000
 6044   2.982
 6045   3.281
 6046   2.939
 6047   3.001
 6048   3.419
 6049   3.034
 6050   2.826
 6051   3.664
 6052   3.521
 6053   3.150
 6054   3.036
 6055   3.041
 6056   3.003
 6057   3.608
 6058   3.076
 6059   2.968
 6060   2.801
 6061   3.008
 6062   3.267
 6063   3.154
 6064   2.867
 6065   2.954
 6066   2.951
 6067   3.005
 6068   3.360
 6069   2.715
 6070   2.929
 6071   3.077
 6072   2.892
 6073   2.897
 6074   3.052
 6075   3.020
 6076   2.968
 6077   3.014
 6078   3.324
 6079   3.152
 6080   2.943
 6081   3.113
 6082   2.837
 6083   3.134
 6084   3.190
 6085   3.342
 6086   3.071
 6087   2.997
 6088   3.158
 6089   2.840
 6090   3.471
 6091   3.135
 6092   3.165
 6093   3.849
 6094   4.255
 6095   3.371
 6096   3.670
 6097   3.557
 6098   2.880
 6099   3.104
 6100   2.959
 6101   2.864
 6102   2.787
 6103   2.959
 6104   2.911
 6105   3.255
 6106   3.039
 6107   3.156
 6108   3.553
 6109   3.083
 6110   2.842
 6111   3.789
 6112   3.295
 6113   3.759
 6114   3.021
 6115   3.182
 6116   3.316
 6117   3.411
 6118   2.915
 6119   3.497
 6120   3.719
 6121   3.133
 6122   3.017
 6123   2.905
 6124   2.883
 6125   3.287
 6126   3.227
 6127   3.156
 6128   3.055
 6129   2.972
 6130   3.028
 6131   2.788
 6132   3.408
 6133   3.019
 6134   3.456
 6135   3.423
 6136   3.372
 6137   2.962
 6138   2.943
 6139   2.959
 6140   3.212
 6141   3.351
 6142   3.344
 6143   2.853
 6144   2.894
 6145   3.038
 6146   2.916
 6147   3.050
 6148   3.212
 6149   3.178
 6150   3.294
 6151   3.004
 6152   3.320
 6153   2.993
 6154   3.038
 6155   3.642
 6156   4.692
 6157   6.024
 6158   5.651
 6159   5.993
 6160   7.225
 6161   5.964
 6162   5.868
 6163   5.799
 6164   5.631
 6165   6.001
 6166   5.571
 6167   5.181
 6168   5.373
 6169   5.895
 6170   4.331
 6171   4.318
 6172   3.015
 6173   2.749
 6174   2.929
 6175   3.053
 6176   4.016
 6177   3.299
 6178   3.441
 6179   3.431
 6180   2.914
 6181   4.237
 6182   4.148
 6183   3.567
 6184   3.184
 6185   2.896
 6186   3.157
 6187   3.218
 6188   3.082
 6189   3.954
 6190   3.994
 6191   3.912
 6192   3.569
 6193   3.700
 6194   3.261
 6195   3.400
 6196   4.333
 6197   3.902
 6198   4.209
 6199   3.288
 6200   3.865
 6201   3.483
 6202   3.731
 6203   3.760
 6204   4.132
 6205   4.185
 6206   3.520
 6207   3.462
 6208   3.465
 6209   3.985
 6210   3.965
 6211   3.389
 6212   3.473
 6213   3.162
 6214   4.041
 6215   3.598
 6216   3.316
 6217   3.090
 6218   3.542
 6219   4.082
 6220   3.722
 6221   3.318
 6222   3.515
 6223   3.034
 6224   3.166
 6225   3.537
 6226   4.078
 6227   3.951
 6228   3.229
 6229   3.726
 6230   3.570
 6231   3.089
 6232   4.400
 6233   3.592
 6234   3.316
 6235   5.375
 6236   6.150
 6237   3.042
 6238   4.050
 6239   5.050
 6240   3.304
 6241   3.961
 6242   3.236
 6243   2.968
 6244   3.475
 6245   3.036
 6246   3.419
 6247   3.412
 6248   3.330
 6249   3.106
 6250   3.345
 6251   2.806
 6252   2.796
 6253   3.160
 6254   2.891
 6255   3.191
 6256   2.872
 6257   2.882
 6258   3.140
 6259   2.984
 6260   3.208
 6261   2.839
 6262   3.041
 6263   3.207
 6264   3.041
 6265   3.163
 6266   2.934
 6267   3.074
 6268   3.562
 6269   3.001
 6270   2.918
 6271   3.325
 6272   3.012
 6273   2.865
 6274   3.232
 6275   2.820
 6276   2.932
 6277   3.042
 6278   2.846
 6279   3.115
 6280   3.701
 6281   3.116
 6282   2.915
 6283   2.770
 6284   3.034
 6285   3.570
 6286   2.981
 6287   3.627
 6288   3.200
 6289   3.019
 6290   3.293
 6291   3.150
 6292   3.232
 6293   3.379
 6294   3.664
 6295   3.925
 6296   3.111
 6297   3.213
 6298   2.867
 6299   3.369
 6300   3.018
 6301   3.086
 6302   2.767
 6303   2.813
 6304   3.034
 6305   3.051
 6306   3.229
 6307   3.125
 6308   3.021
 6309   3.164
 6310   3.442
 6311   3.258
 6312   3.416
 6313   3.397
 6314   2.912
 6315   3.013
 6316   3.115
 6317   2.805
 6318   2.931
 6319   3.403
 6320   3.199
 6321   3.302
 6322   3.324
 6323   3.060
 6324   3.260
 6325   3.210
 6326   3.323
 6327   3.305
 6328   3.200
 6329   3.130
 6330   3.213
 6331   3.177
 6332   3.076
 6333   3.146
 6334   3.194
 6335   3.053
 6336   3.372
 6337   3.993
 6338   3.969
 6339   3.892
 6340   4.044
 6341   4.517
 6342   4.309
 6343   4.417
 6344   3.949
 6345   3.849
 6346   4.096
 6347   3.994
 6348   3.728
 6349   4.010
 6350   3.694
 6351   3.470
 6352   3.398
 6353   2.948
 6354   3.534
 6355   3.786
 6356   3.460
 6357   3.501
 6358   3.761
 6359   4.062
 6360   4.103
 6361   4.765
 6362   3.805
 6363   4.280
 6364   5.481
 6365   3.541
 6366   3.015
 6367   3.988
 6368   3.750
 6369   2.972
 6370   2.946
 6371   2.996
 6372   2.996
 6373   3.251
 6374   2.788
 6375   3.032
 6376   2.933
 6377   3.361
 6378   2.737
 6379   3.408
 6380   3.094
 6381   3.205
 6382   3.044
 6383   3.795
 6384   3.703
 6385   3.493
 6386   3.921
 6387   3.673
 6388   3.374
 6389   3.179
 6390   3.251
 6391   3.654
 6392   2.956
 6393   3.308
 6394   2.910
 6395   3.033
 6396   2.919
 6397   2.978
 6398   3.011
 6399   3.216
 6400   3.543
 6401   3.193
 6402   3.134
 6403   2.957
 6404   3.125
 6405   3.246
 6406   3.536
 6407   3.100
 6408   2.984
 6409   3.200
 6410   3.297
 6411   3.017
 6412   3.054
 6413   3.996
 6414   3.002
 6415   3.844
 6416   3.762
 6417   3.830
 6418   3.490
 6419   3.728
 6420   3.030
 6421   3.759
 6422   3.653
 6423   3.669
 6424   2.957
 6425   2.985
 6426   3.112
 6427   3.157
 6428   3.500
 6429   2.906
 6430   2.856
 6431   3.088
 6432   2.873
 6433   2.938
 6434   2.908
 6435   3.986
 6436   3.623
 6437   3.205
 6438   4.873
 6439   5.986
 6440   4.486
 6441   3.409
 6442   2.904
 6443   3.027
 6444   2.838
 6445   2.880
 6446   2.960
 6447   4.859
 6448   4.438
 6449   5.225
 6450   5.699
 6451   4.709
 6452   5.214
 6453   4.902
 6454   5.658
 6455   4.554
 6456   4.758
 6457   6.190
 6458   5.505
 6459   5.169
 6460   5.238
 6461   6.542
 6462   5.356
 6463   6.324
 6464   5.187
 6465   6.417
 6466   5.467
 6467   6.378
 6468   4.951
 6469   5.057
 6470   5.060
 6471   4.874
 6472   5.048
 6473   6.120
 6474   6.134
 6475   6.379
 6476   5.863
 6477   5.750
 6478   5.122
 6479   4.618
 6480   4.982
 6481   5.286
 6482   5.851
 6483   4.975
 6484   4.815
 6485   5.180
 6486   6.052
 6487   6.049
 6488   5.461
 6489   5.296
 6490   5.772
 6491   6.142
 6492   5.908
 6493   5.693
 6494   6.419
 6495   5.276
 6496   6.177
 6497   6.617
 6498   5.458
 6499   7.212
 6500   6.172
 6501   6.040
 6502   6.378
 6503   6.351
 6504   6.316
 6505   6.522
 6506   6.081
 6507   5.687
 6508   6.555
 6509   6.472
 6510   6.259
 6511   6.368
 6512   6.040
 6513   5.989
 6514   6.654
 6515   5.664
 6516   6.292
 6517   5.737
 6518   6.057
 6519   5.200
 6520   4.888
 6521   5.186
 6522   5.920
 6523   5.642
 6524   5.590
 6525   5.493
 6526   4.913
 6527   5.375
 6528   5.671
 6529   5.354
 6530   4.371
 6531   4.236
 6532   4.121
 6533   5.638
 6534   4.559
 6535   5.025
 6536   6.058
 6537   6.437
 6538   5.165
 6539   4.685
 6540   5.713
 6541   4.857
 6542   5.397
 6543   4.699
 6544   4.744
 6545   5.369
 6546   5.273
 6547   5.639
 6548   5.112
 6549   5.413
 6550   5.036
 6551   6.235
 6552   5.555
 6553   4.880
 6554   4.838
 6555   4.362
 6556   4.956
 6557   6.344
 6558   4.924
 6559   5.084
 6560   4.693
 6561   4.772
 6562   5.229
 6563   4.746
 6564   4.663
 6565   5.145
 6566   5.813
 6567   5.092
 6568   4.700
 6569   5.664
 6570   4.689
 6571   4.420
 6572   4.639
 6573   5.461
 6574   5.441
 6575   4.736
 6576   5.482
 6577   4.952
 6578   4.930
 6579   4.717
 6580   5.273
 6581   4.595
 6582   4.425
 6583   4.607
 6584   4.699
 6585   4.510
 6586   4.343
 6587   4.504
 6588   4.489
 6589   4.996
 6590   4.349
 6591   4.786
 6592   4.647
 6593   4.698
 6594   5.000
 6595   4.235
 6596   4.201
 6597   4.697
 6598   4.494
 6599   4.670
 6600   6.537
 6601   4.484
 6602   4.848
 6603   5.656
 6604   4.839
 6605   4.326
 6606   5.248
 6607   5.082
 6608   5.202
 6609   4.541
 6610   5.324
 6611   4.530
 6612   5.130
 6613   4.295
 6614   4.697
 6615   5.153
 6616   5.028
 6617   4.944
 6618   4.411
 6619   4.931
 6620   4.903
 6621   4.730
 6622   4.684
 6623   4.776
 6624   4.541
 6625   4.126
 6626   4.822
 6627   5.200
 6628   5.179
 6629   4.356
 6630   5.133
 6631   4.194
 6632   4.680
 6633   4.922
 6634   5.157
 6635   3.911
 6636   4.488
 6637   4.616
 6638   5.004
 6639   4.906
 6640   4.457
 6641   4.753
 6642   5.074
 6643   4.565
 6644   5.115
 6645   4.873
 6646   4.885
 6647   5.171
 6648   6.857
 6649   5.489
 6650   6.267
 6651   6.724
 6652   7.175
 6653   6.155
 6654   6.733
 6655   6.891
 6656   6.450
 6657   6.337
 6658   5.400
 6659   5.906
 6660   5.009
 6661   5.358
 6662   4.611
 6663   5.006
 6664   5.291
 6665   5.324
 6666   5.517
 6667   5.686
 6668   4.951
 6669   4.745
 6670   5.468
 6671   5.059
 6672   5.051
 6673   6.024
 6674   5.124
 6675   5.393
 6676   5.569
 6677   4.960
 6678   5.781
 6679   5.112
 6680   5.504
 6681   6.276
 6682   5.556
 6683   5.686
 6684   6.667
 6685   4.803
 6686   5.967
 6687   5.905
 6688   4.757
 6689   4.535
 6690   5.008
 6691   4.919
 6692   5.121
 6693   6.800
 6694   5.951
 6695   6.176
 6696   6.272
 6697   5.579
 6698   4.791
 6699   5.474
 6700   4.927
 6701   5.883
 6702   6.567
 6703   6.584
 6704   5.856
 6705   8.217
 6706   6.855
 6707   6.520
 6708   5.540
 6709   5.284
 6710   7.352
 6711   6.483
 6712   4.864
 6713   5.189
 6714   4.908
 6715   6.319
 6716   6.382
 6717   6.402
 6718   6.200
 6719   6.052
 6720   6.376
 6721   5.450
 6722   4.519
 6723   5.842
 6724   5.649
 6725   5.599
 6726   4.563
 6727   4.393
 6728   3.890
 6729   5.285
 6730   5.621
 6731   6.256
 6732   6.076
 6733   6.487
 6734   5.548
 6735   6.071
 6736   4.508
 6737   6.264
 6738   5.790
 6739   5.195
 6740   5.287
 6741   5.141
 6742   5.268
 6743   4.351
 6744   4.361
 6745   3.542
 6746   4.045
 6747   4.297
 6748   4.228
 6749   4.602
 6750   3.426
 6751   4.549
 6752   3.770
 6753   3.623
 6754   3.176
 6755   3.161
 6756   2.755
 6757   4.164
 6758   4.235
 6759   4.394
 6760   3.882
 6761   6.002
 6762   3.846
 6763   4.605
 6764   4.171
 6765   4.230
 6766   4.903
 6767   4.269
 6768   4.613
 6769   4.340
 6770   4.601
 6771   4.681
 6772   4.586
 6773   4.454
 6774   4.043
 6775   4.910
 6776   4.642
 6777   4.255
 6778   4.269
 6779   4.627
 6780   3.422
 6781   4.444
 6782   3.959
 6783   4.814
 6784   4.238
 6785   4.116
 6786   5.741
 6787   6.065
 6788   6.594
 6789   5.531
 6790   5.749
 6791   6.223
 6792   5.672
 6793   4.986
 6794   5.407
 6795   4.380
 6796   6.445
 6797   5.274
 6798   4.591
 6799   6.227
 6800   6.115
 6801   6.189
 6802   5.999
 6803   5.637
 6804   5.913
 6805   5.037
 6806   5.328
 6807   5.922
 6808   4.295
 6809   6.329
 6810   5.745
 6811   6.588
 6812   4.460
 6813   4.631
 6814   6.096
 6815   6.087
 6816   6.398
 6817   6.635
 6818   4.443
 6819   4.785
 6820   5.381
 6821   3.873
 6822   5.113
 6823   5.131
 6824   5.417
 6825   5.029
 6826   4.945
 6827   6.173
 6828   4.882
 6829   5.770
 6830   4.353
 6831   6.346
 6832   6.147
 6833   5.378
 6834   7.421
 6835   6.040
 6836   6.330
 6837   5.035
 6838   5.647
 6839   4.077
 6840   5.047
 6841   5.941
 6842   5.550
 6843   6.014
 6844   6.793
 6845   5.362
 6846   5.805
 6847   6.078
 6848   6.269
 6849   5.981
 6850   6.004
 6851   6.206
 6852   5.589
 6853   5.513
 6854   5.643
 6855   4.513
 6856   4.783
 6857   4.489
 6858   5.679
 6859   4.463
 6860   4.986
 6861   5.301
 6862   5.545
 6863   5.050
 6864   5.573
 6865   5.903
 6866   7.444
 6867   5.645
 6868   5.063
 6869   6.117
 6870   5.553
 6871   5.750
 6872   4.964
 6873   4.471
 6874   4.901
 6875   5.146
 6876   5.747
 6877   5.319
 6878   5.156
 6879   5.718
 6880   6.715
 6881   5.708
 6882   6.323
 6883   6.216
 6884   4.750
 6885   5.229
 6886   5.374
 6887   4.529
 6888   6.849
 6889   5.849
 6890   5.533
 6891   6.235
 6892   6.816
 6893   4.526
 6894   4.555
 6895   4.621
 6896   4.056
 6897   4.413
 6898   5.079
 6899   4.959
 6900   4.275
 6901   4.755
 6902   4.204
 6903   4.391
 6904   4.120
 6905   4.217
 6906   3.944
 6907   4.547
 6908   3.864
 6909   4.302
 6910   3.934
 6911   4.085
 6912   4.251
 6913   5.242
 6914   4.858
 6915   4.934
 6916   4.840
 6917   5.197
 6918   4.869
 6919   4.971
 6920   4.705
 6921   4.910
 6922   5.005
 6923   5.064
 6924   4.859
 6925   5.057
 6926   5.740
 6927   4.900
 6928   4.451
 6929   4.969
 6930   4.651
 6931   4.554
 6932   4.246
 6933   4.495
 6934   5.121
 6935   5.412
 6936   6.353
 6937   5.274
 6938   5.285
 6939   4.625
 6940   4.343
 6941   5.236
 6942   4.383
 6943   4.805
 6944   4.715
 6945   3.062
 6946   3.061
 6947   2.861
 6948   2.919
 6949   3.140
 6950   2.675
 6951   2.877
 6952   3.187
 6953   3.362
 6954   3.852
 6955   3.035
 6956   2.921
 6957   2.876
 6958   3.967
 6959   4.490
 6960   5.714
 6961   6.187
 6962   4.398
 6963   4.572
 6964   5.195
 6965   5.298
 6966   4.421
 6967   5.226
 6968   6.071
 6969   5.030
 6970   5.390
 6971   6.712
 6972   4.526
 6973   4.674
 6974   4.449
 6975   6.723
 6976   6.460
 6977   5.382
 6978   6.709
 6979   5.411
 6980   5.529
 6981   4.766
 6982   4.639
 6983   4.927
 6984   4.468
 6985   5.136
 6986   5.055
 6987   4.525
 6988   4.488
 6989   4.414
 6990   4.224
 6991   5.228
 6992   4.903
 6993   4.958
 6994   4.499
 6995   4.759
 6996   5.486
 6997   4.944
 6998   5.161
 6999   5.187
 7000   4.298
 7001   5.244
 7002   5.230
 7003   5.746
 7004   6.407
 7005   6.164
 7006   5.504
 7007   4.779
 7008   5.741
 7009   4.495
 7010   4.509
 7011   4.833
 7012   5.008
 7013   4.876
 7014   5.106
 7015   4.418
 7016   5.265
 7017   4.325
 7018   4.386
 7019   4.050
 7020   5.020
 7021   4.997
 7022   4.500
 7023   4.648
 7024   5.425
 7025   5.682
 7026   5.190
 7027   4.761
 7028   5.709
 7029   5.326
 7030   5.249
 7031   5.539
 7032   4.684
 7033   4.458
 7034   4.787
 7035   4.389
 7036   4.708
 7037   5.194
 7038   5.364
 7039   5.577
 7040   4.993
 7041   5.030
 7042   4.463
 7043   5.196
 7044   4.781
 7045   4.407
 7046   4.278
 7047   4.303
 7048   4.143
 7049   4.412
 7050   5.166
 7051   4.484
 7052   4.279
 7053   4.613
 7054   5.593
 7055   5.271
 7056   4.521
 7057   4.483
 7058   4.616
 7059   4.903
 7060   4.935
 7061   4.811
 7062   4.800
 7063   4.592
 7064   4.749
 7065   4.378
 7066   4.144
 7067   4.474
 7068   5.128
 7069   5.379
 7070   4.965
 7071   4.604
 7072   5.012
 7073   4.449
 7074   4.364
 7075   4.515
 7076   6.526
 7077   4.942
 7078   4.674
 7079   4.301
 7080   6.165
 7081   6.348
 7082   4.718
 7083   5.279
 7084   5.258
 7085   4.585
 7086   5.247
 7087   6.051
 7088   4.796
 7089   4.759
 7090   4.749
 7091   4.589
 7092   5.061
 7093   5.515
 7094   4.833
 7095   5.360
 7096   5.376
 7097   5.677
 7098   5.456
 7099   4.806
 7100   4.282
 7101   4.578
 7102   4.674
 7103   4.459
 7104   5.240
 7105   4.947
 7106   4.920
 7107   4.988
 7108   4.614
 7109   5.147
 7110   6.078
 7111   5.736
 7112   5.476
 7113   4.831
 7114   4.118
 7115   5.103
 7116   4.985
 7117   5.043
 7118   4.824
 7119   4.405
 7120   4.520
 7121   4.257
 7122   4.731
 7123   2.875
 7124   3.329
 7125   3.090
 7126   3.767
 7127   3.097
 7128   3.168
 7129   3.023
 7130   3.645
 7131   4.880
 7132   6.861
 7133   5.630
 7134   5.320
 7135   6.116
 7136   5.546
 7137   5.557
 7138   5.227
 7139   4.671
 7140   4.108
 7141   4.453
 7142   4.901
 7143   4.728
 7144   5.250
 7145   4.769
 7146   5.211
 7147   4.530
 7148   5.049
 7149   5.274
 7150   4.989
 7151   5.049
 7152   5.571
 7153   4.865
 7154   5.243
 7155   5.119
 7156   3.041
 7157   3.789
 7158   3.214
 7159   2.943
 7160   3.249
 7161   5.135
 7162   6.213
 7163   5.086
 7164   4.959
 7165   5.310
 7166   4.733
 7167   5.737
 7168   5.490
 7169   4.601
 7170   4.902
 7171   5.339
 7172   4.874
 7173   4.658
 7174   5.084
 7175   4.627
 7176   4.839
 7177   4.903
 7178   5.274
 7179   5.821
 7180   5.554
 7181   5.344
 7182   5.175
 7183   4.654
 7184   4.971
 7185   5.438
 7186   5.333
 7187   4.964
 7188   5.224
 7189   5.211
 7190   5.248
 7191   5.387
 7192   5.300
 7193   5.321
 7194   5.260
 7195   5.275
 7196   5.441
 7197   5.697
 7198   4.933
 7199   4.557
 7200   4.807
 7201   5.172
 7202   5.171
 7203   4.938
 7204   4.645
 7205   5.643
 7206   5.166
 7207   4.973
 7208   4.980
 7209   5.431
 7210   4.853
 7211   5.223
 7212   5.411
 7213   5.287
 7214   5.241
 7215   4.594
 7216   5.257
 7217   5.062
 7218   5.157
 7219   4.935
 7220   5.104
 7221   4.726
 7222   5.193
 7223   5.277
 7224   5.050
 7225   4.712
 7226   5.798
 7227   5.116
 7228   4.397
 7229   5.153
 7230   4.714
 7231   5.430
 7232   4.607
 7233   5.096
 7234   4.541
 7235   5.201
 7236   4.652
 7237   5.122
 7238   4.742
 7239   4.753
 7240   4.946
 7241   4.616
 7242   5.239
 7243   4.902
 7244   5.078
 7245   5.049
 7246   5.300
 7247   4.821
 7248   5.243
 7249   5.267
 7250   6.005
 7251   5.266
 7252   5.093
 7253   5.453
 7254   5.850
 7255   4.963
 7256   5.018
 7257   4.941
 7258   4.795
 7259   4.876
 7260   6.239
 7261   6.065
 7262   5.456
 7263   5.532
 7264   5.230
 7265   4.905
 7266   5.112
 7267   4.607
 7268   5.802
 7269   5.265
 7270   4.922
 7271   4.831
 7272   5.051
 7273   4.757
 7274   4.779
 7275   4.193
 7276   4.857
 7277   4.271
 7278   4.449
 7279   5.442
 7280   4.492
 7281   4.011
 7282   3.983
 7283   4.242
 7284   3.392
 7285   5.558
 7286   5.648
 7287   5.499
 7288   6.029
 7289   6.060
 7290   5.773
 7291   5.776
 7292   5.792
 7293   5.772
 7294   5.820
 7295   6.425
 7296   5.917
 7297   6.404
 7298   4.964
 7299   4.753
 7300   4.968
 7301   4.860
 7302   3.903
 7303   3.039
 7304   3.451
 7305   3.656
 7306   2.834
 7307   3.386
 7308   2.995
 7309   2.986
 7310   2.806
 7311   3.216
 7312   3.397
 7313   3.233
 7314   2.986
 7315   3.596
 7316   3.128
 7317   3.189
 7318   2.923
 7319   3.949
 7320   3.390
 7321   3.084
 7322   3.108
 7323   3.330
 7324   3.084
 7325   2.891
 7326   3.181
 7327   3.136
 7328   3.349
 7329   2.973
 7330   3.157
 7331   3.053
 7332   3.277
 7333   2.798
 7334   3.355
 7335   2.907
 7336   4.099
 7337   4.128
 7338   3.299
 7339   3.319
 7340   3.549
 7341   2.888
 7342   3.080
 7343   3.177
 7344   3.018
 7345   3.316
 7346   3.118
 7347   3.395
 7348   3.422
 7349   2.947
 7350   3.992
 7351   4.666
 7352   3.638
 7353   2.896
 7354   3.388
 7355   3.366
 7356   4.007
 7357   3.216
 7358   3.663
 7359   3.355
 7360   3.093
 7361   3.323
 7362   2.925
 7363   3.378
 7364   3.826
 7365   3.260
 7366   3.088
 7367   2.976
 7368   3.542
 7369   3.644
 7370   3.389
 7371   3.491
 7372   3.479
 7373   3.146
 7374   3.181
 7375   4.168
 7376   3.410
 7377   3.425
 7378   2.999
 7379   3.023
 7380   3.196
 7381   3.206
 7382   3.162
 7383   3.310
 7384   3.783
 7385   3.130
 7386   3.039
 7387   3.276
 7388   3.112
 7389   3.111
 7390   3.135
 7391   3.035
 7392   3.317
 7393   3.110
 7394   3.254
 7395   3.356
 7396   3.169
 7397   2.912
 7398   3.464
 7399   3.022
 7400   3.770
 7401   4.237
 7402   3.778
 7403   4.755
 7404   4.357
 7405   4.415
 7406   4.608
 7407   4.908
 7408   5.056
 7409   4.528
 7410   5.103
 7411   4.415
 7412   5.312
 7413   2.818
 7414   2.996
 7415   2.966
 7416   3.144
 7417   2.832
 7418   3.140
 7419   3.238
 7420   3.127
 7421   3.203
 7422   2.875
 7423   3.317
 7424   4.243
 7425   4.067
 7426   3.430
 7427   3.916
 7428   3.632
 7429   4.089
 7430   3.729
 7431   3.385
 7432   4.571
 7433   4.608
 7434   4.347
 7435   4.869
 7436   5.060
 7437   4.281
 7438   4.326
 7439   2.923
 7440   2.951
 7441   3.918
 7442   2.985
 7443   3.136
 7444   3.762
 7445   2.916
 7446   2.971
 7447   2.896
 7448   2.861
 7449   3.563
 7450   3.118
 7451   3.242
 7452   3.482
 7453   3.491
 7454   3.999
 7455   3.326
 7456   4.465
 7457   2.961
 7458   3.369
 7459   3.440
 7460   3.193
 7461   3.855
 7462   3.048
 7463   3.294
 7464   3.191
 7465   3.567
 7466   3.162
 7467   2.822
 7468   3.122
 7469   2.882
 7470   3.321
 7471   3.275
 7472   3.301
 7473   2.908
 7474   3.444
 7475   3.186
 7476   3.449
 7477   3.243
 7478   3.481
 7479   3.616
 7480   3.512
 7481   3.465
 7482   3.883
 7483   3.981
 7484   3.465
 7485   3.428
 7486   3.123
 7487   3.096
 7488   3.241
 7489   2.776
 7490   3.104
 7491   3.307
 7492   3.137
 7493   3.263
 7494   3.051
 7495   3.013
 7496   3.147
 7497   3.042
 7498   3.490
 7499   3.408
 7500   3.564
 7501   3.121
 7502   3.287
 7503   3.679
 7504   3.584
 7505   3.246
 7506   3.016
 7507   3.002
 7508   3.090
 7509   3.038
 7510   3.059
 7511   3.627
 7512   3.648
 7513   3.711
 7514   3.796
 7515   3.371
 7516   3.423
 7517   3.664
 7518   3.759
 7519   3.446
 7520   3.779
 7521   3.963
 7522   3.400
 7523   4.093
 7524   3.965
 7525   3.836
 7526   3.986
 7527   3.788
 7528   4.571
 7529   4.054
 7530   3.686
 7531   3.901
 7532   3.541
 7533   4.288
 7534   4.558
 7535   4.666
 7536   4.664
 7537   4.816
 7538   3.259
 7539   5.084
 7540   4.671
 7541   4.646
 7542   4.482
 7543   4.269
 7544   4.422
 7545   3.725
 7546   3.244
 7547   3.512
 7548   3.826
 7549   3.812
 7550   3.310
 7551   3.772
 7552   3.861
 7553   2.945
 7554   3.336
 7555   3.363
 7556   3.017
 7557   3.060
 7558   2.983
 7559   3.708
 7560   2.864
 7561   3.058
 7562   3.407
 7563   3.135
 7564   3.095
 7565   3.415
 7566   3.357
 7567   3.135
 7568   3.226
 7569   2.935
 7570   2.996
 7571   3.420
 7572   3.662
 7573   3.200
 7574   3.084
 7575   2.929
 7576   2.929
 7577   2.975
 7578   2.700
 7579   2.826
 7580   2.903
 7581   2.858
 7582   3.011
 7583   2.909
 7584   3.247
 7585   2.955
 7586   3.365
 7587   4.112
 7588   4.788
 7589   3.773
 7590   3.012
 7591   3.043
 7592   3.197
 7593   3.464
 7594   3.163
 7595   3.405
 7596   3.876
 7597   3.347
 7598   2.869
 7599   3.069
 7600   3.235
 7601   3.675
 7602   3.488
 7603   3.606
 7604   3.432
 7605   2.901
 7606   3.255
 7607   3.204
 7608   3.134
 7609   3.582
 7610   3.105
 7611   3.339
 7612   2.960
 7613   3.823
 7614   2.892
 7615   3.504
 7616   3.104
 7617   3.372
 7618   2.937
 7619   3.309
 7620   3.188
 7621   3.283
 7622   3.106
 7623   3.445
 7624   3.417
 7625   3.018
 7626   3.022
 7627   3.744
 7628   3.437
 7629   2.915
 7630   3.051
 7631   2.905
 7632   2.973
 7633   2.880
 7634   3.111
 7635   2.898
 7636   3.099
 7637   3.743
 7638   3.340
 7639   3.220
 7640   3.532
 7641   4.196
 7642   2.961
 7643   3.276
 7644   3.376
 7645   3.580
 7646   3.246
 7647   3.836
 7648   3.286
 7649   3.367
 7650   3.239
 7651   4.157
 7652   3.773
 7653   2.969
 7654   3.407
 7655   2.955
 7656   3.213
 7657   3.465
 7658   3.508
 7659   3.825
 7660   3.957
 7661   2.953
 7662   3.955
 7663   3.312
 7664   4.430
 7665   3.961
 7666   4.189
 7667   3.219
 7668   3.228
 7669   3.236
 7670   4.114
 7671   3.490
 7672   3.758
 7673   3.845
 7674   3.466
 7675   3.630
 7676   3.012
 7677   3.785
 7678   3.419
 7679   3.526
 7680   3.521
 7681   4.301
 7682   3.845
 7683   4.326
 7684   4.102
 7685   3.718
 7686   3.217
 7687   3.699
 7688   3.574
 7689   3.339
 7690   3.329
 7691   3.154
 7692   2.829
 7693   3.182
 7694   4.269
 7695   3.839
 7696   4.067
 7697   3.930
 7698   3.510
 7699   3.514
 7700   4.317
 7701   3.567
 7702   4.284
 7703   4.038
 7704   3.870
 7705   3.774
 7706   3.869
 7707   3.640
 7708   3.234
 7709   3.096
 7710   3.147
 7711   3.344
 7712   3.138
 7713   3.613
 7714   3.404
 7715   2.926
 7716   4.211
 7717   3.306
 7718   3.407
 7719   3.711
 7720   3.081
 7721   3.226
 7722   3.203
 7723   3.519
 7724   3.222
 7725   2.827
 7726   3.323
 7727   3.528
 7728   3.547
 7729   3.815
 7730   2.870
 7731   3.002
 7732   2.850
 7733   3.222
 7734   3.217
 7735   4.922
 7736   6.055
 7737   5.906
 7738   4.888
 7739   4.897
 7740   4.354
 7741   5.106
 7742   5.326
 7743   5.730
 7744   5.960
 7745   5.702
 7746   5.276
 7747   4.495
 7748   4.951
 7749   4.946
 7750   4.897
 7751   4.619
 7752   4.948
 7753   4.293
 7754   3.608
 7755   4.059
 7756   3.120
 7757   3.170
 7758   3.212
 7759   2.966
 7760   2.906
 7761   3.072
 7762   2.962
 7763   3.138
 7764   2.958
 7765   3.293
 7766   2.977
 7767   3.973
 7768   3.131
 7769   3.233
 7770   3.298
 7771   2.850
 7772   3.570
 7773   5.057
 7774   4.850
 7775   4.815
 7776   5.043
 7777   5.097
 7778   5.147
 7779   4.730
 7780   4.592
 7781   4.686
 7782   5.280
 7783   5.364
 7784   3.413
 7785   2.978
 7786   2.872
 7787   3.098
 7788   3.173
 7789   3.491
 7790   4.317
 7791   3.373
 7792   3.387
 7793   3.089
 7794   3.751
 7795   3.547
 7796   3.694
 7797   3.483
 7798   3.574
 7799   4.574
 7800   3.160
 7801   3.410
 7802   4.153
 7803   5.128
 7804   4.460
 7805   4.382
 7806   4.452
 7807   4.601
 7808   4.615
 7809   3.269
 7810   2.927
 7811   3.185
 7812   3.802
 7813   3.315
 7814   3.652
 7815   3.480
 7816   3.079
 7817   3.273
 7818   3.209
 7819   3.001
 7820   3.442
 7821   2.980
 7822   2.985
 7823   3.112
 7824   3.120
 7825   3.144
 7826   2.812
 7827   3.822
 7828   3.449
 7829   3.972
 7830   3.374
 7831   3.692
 7832   3.141
 7833   3.707
 7834   3.572
 7835   3.510
 7836   3.939
 7837   4.479
 7838   3.301
 7839   3.527
 7840   3.667
 7841   3.393
 7842   3.971
 7843   4.878
 7844   3.579
 7845   3.502
 7846   3.517
 7847   3.346
 7848   3.536
 7849   4.206
 7850   4.126
 7851   3.328
 7852   4.060
 7853   2.946
 7854   3.269
 7855   4.192
 7856   4.303
 7857   4.316
 7858   4.228
 7859   3.974
 7860   3.590
 7861   4.349
 7862   3.688
 7863   4.089
 7864   3.533
 7865   3.676
 7866   3.585
 7867   4.449
 7868   4.132
 7869   4.827
 7870   4.984
 7871   4.120
 7872   3.990
 7873   4.742
 7874   3.697
 7875   3.952
 7876   4.500
 7877   3.667
 7878   3.350
 7879   3.432
 7880   3.978
 7881   3.652
 7882   3.694
 7883   3.427
 7884   3.990
 7885   3.642
 7886   4.310
 7887   4.670
 7888   3.604
 7889   4.115
 7890   3.979
 7891   3.015
 7892   3.582
 7893   3.869
 7894   3.167
 7895   3.618
 7896   3.857
 7897   3.901
 7898   3.326
 7899   3.003
 7900   2.955
 7901   3.325
 7902   4.367
 7903   4.182
 7904   4.379
 7905   2.985
 7906   3.521
 7907   3.579
 7908   3.257
 7909   3.040
 7910   3.594
 7911   2.913
 7912   3.774
 7913   4.326
 7914   4.646
 7915   4.881
 7916   5.611
 7917   4.841
 7918   4.241
 7919   4.612
 7920   4.157
 7921   3.290
 7922   3.373
 7923   3.576
 7924   2.929
 7925   4.506
 7926   5.432
 7927   2.956
 7928   3.239
 7929   3.740
 7930   3.187
 7931   3.258
 7932   3.307
 7933   3.319
 7934   2.930
 7935   3.161
 7936   4.297
 7937   2.916
 7938   3.178
 7939   3.976
 7940   3.468
 7941   3.137
 7942   3.690
 7943   3.236
 7944   3.400
 7945   3.031
 7946   3.060
 7947   3.287
 7948   3.045
 7949   3.093
 7950   3.437
 7951   3.198
 7952   3.173
 7953   3.309
 7954   4.013
 7955   3.391
 7956   3.304
 7957   4.650
 7958   4.292
 7959   3.948
 7960   5.145
 7961   4.196
 7962   3.415
 7963   3.619
 7964   3.560
 7965   3.728
 7966   4.855
 7967   2.895
 7968   4.227
 7969   2.994
 7970   2.789
 7971   3.026
 7972   2.768
 7973   3.198
 7974   3.759
 7975   4.112
 7976   3.442
 7977   3.144
 7978   3.401
 7979   3.154
 7980   3.852
 7981   3.596
 7982   3.382
 7983   3.622
 7984   3.387
 7985   2.992
 7986   3.695
 7987   3.214
 7988   3.364
 7989   3.340
 7990   4.157
 7991   2.808
 7992   3.432
 7993   3.295
 7994   3.903
 7995   3.444
 7996   3.117
 7997   3.569
 7998   3.325
 7999   4.110
 8000   3.310
 8001   3.317
 8002   3.015
 8003   3.657
 8004   2.984
 8005   3.066
 8006   3.124
 8007   3.063
 8008   3.236
 8009   2.929
 8010   3.441
 8011   3.362
 8012   2.942
 8013   2.990
 8014   3.545
 8015   2.965
 8016   2.906
 8017   2.877
 8018   3.348
 8019   2.958
 8020   2.890
 8021   3.124
 8022   3.178
 8023   3.053
 8024   3.039
 8025   3.333
 8026   2.924
 8027   2.999
 8028   3.446
 8029   2.879
 8030   3.472
 8031   3.342
 8032   3.373
 8033   3.346
 8034   3.138
 8035   3.173
 8036   3.375
 8037   2.908
 8038   3.031
 8039   3.290
 8040   2.995
 8041   3.328
 8042   3.187
 8043   3.816
 8044   4.361
 8045   4.014
 8046   4.396
 8047   3.396
 8048   3.371
 8049   3.725
 8050   4.016
 8051   4.140
 8052   3.685
 8053   4.069
 8054   3.075
 8055   3.167
 8056   3.414
 8057   3.713
 8058   3.771
 8059   3.530
 8060   3.601
 8061   3.325
 8062   2.892
 8063   3.474
 8064   2.974
 8065   3.290
 8066   3.252
 8067   3.315
 8068   4.164
 8069   3.589
 8070   3.923
 8071   3.403
 8072   2.813
 8073   4.069
 8074   3.555
 8075   3.804
 8076   3.485
 8077   3.599
 8078   3.666
 8079   3.853
 8080   5.625
 8081   4.736
 8082   4.728
 8083   5.940
 8084   4.735
 8085   4.861
 8086   5.087
 8087   4.170
 8088   4.164
 8089   4.313
 8090   3.922
 8091   3.527
 8092   4.856
 8093   3.088
 8094   3.404
 8095   3.783
 8096   3.387
 8097   3.077
 8098   3.208
 8099   2.819
 8100   3.396
 8101   3.292
 8102   3.465
 8103   3.167
 8104   3.364
 8105   2.983
 8106   3.062
 8107   3.370
 8108   3.269
 8109   3.748
 8110   3.472
 8111   3.049
 8112   3.125
 8113   3.327
 8114   2.899
 8115   2.942
 8116   3.090
 8117   3.540
 8118   3.614
 8119   3.179
 8120   3.128
 8121   3.765
 8122   3.186
 8123   3.957
 8124   3.089
 8125   3.608
 8126   3.055
 8127   2.934
 8128   3.222
 8129   3.328
 8130   3.351
 8131   2.968
 8132   3.219
 8133   3.286
 8134   3.216
 8135   3.134
 8136   3.260
 8137   3.398
 8138   2.973
 8139   2.923
 8140   2.959
 8141   3.133
 8142   3.084
 8143   3.565
 8144   3.767
 8145   3.353
 8146   3.066
 8147   3.372
 8148   3.661
 8149   3.204
 8150   3.312
 8151   3.192
 8152   3.111
 8153   3.709
 8154   2.844
 8155   2.713
 8156   3.442
 8157   3.502
 8158   3.199
 8159   2.963
 8160   3.231
 8161   3.074
 8162   3.341
 8163   3.184
 8164   3.017
 8165   3.378
 8166   3.227
 8167   3.457
 8168   2.866
 8169   3.299
 8170   3.530
 8171   3.128
 8172   3.606
 8173   4.053
 8174   3.000
 8175   4.342
 8176   3.057
 8177   3.349
 8178   3.850
 8179   3.263
 8180   3.424
 8181   3.755
 8182   4.698
 8183   3.869
 8184   3.994
 8185   2.954
 8186   3.165
 8187   3.267
 8188   3.688
 8189   3.274
 8190   3.610
 8191   3.278
 8192   2.932
 8193   3.081
 8194   3.322
 8195   3.307
 8196   3.369
 8197   3.138
 8198   3.369
 8199   3.352
 8200   3.652
 8201   3.009
 8202   3.346
 8203   3.011
 8204   3.096
 8205   5.028
 8206   4.256
 8207   3.274
 8208   3.931
 8209   2.991
 8210   3.007
 8211   3.370
 8212   3.275
 8213   3.790
 8214   3.371
 8215   3.290
 8216   3.842
 8217   3.010
 8218   2.904
 8219   3.185
 8220   2.888
 8221   3.034
 8222   3.148
 8223   2.954
 8224   2.885
 8225   2.904
 8226   2.926
 8227   3.405
 8228   3.017
 8229   3.488
 8230   3.076
 8231   3.267
 8232   3.387
 8233   3.026
 8234   3.009
 8235   2.933
 8236   3.291
 8237   3.127
 8238   2.914
 8239   4.036
 8240   3.921
 8241   3.358
 8242   3.263
 8243   3.327
 8244   3.265
 8245   2.946
 8246   3.064
 8247   3.058
 8248   3.480
 8249   3.174
 8250   3.040
 8251   2.971
 8252   3.339
 8253   3.265
 8254   3.067
 8255   3.904
 8256   3.407
 8257   3.211
 8258   3.601
 8259   3.078
 8260   3.052
 8261   3.765
 8262   3.290
 8263   3.173
 8264   3.142
 8265   3.327
 8266   3.352
 8267   3.676
 8268   3.178
 8269   3.242
 8270   3.274
 8271   3.227
 8272   2.976
 8273   3.321
 8274   3.390
 8275   3.375
 8276   3.750
 8277   3.382
 8278   4.148
 8279   3.193
 8280   2.940
 8281   3.139
 8282   3.042
 8283   3.483
 8284   3.225
 8285   2.808
 8286   2.865
 8287   3.251
 8288   2.620
 8289   3.291
 8290   3.472
 8291   3.447
 8292   3.218
 8293   3.584
 8294   3.146
 8295   3.194
 8296   3.374
 8297   3.317
 8298   3.369
 8299   3.132
 8300   3.142
 8301   3.153
 8302   3.201
 8303   3.398
 8304   3.351
 8305   3.555
 8306   3.996
 8307   4.930
 8308   4.803
 8309   4.968
 8310   4.855
 8311   5.260
 8312   4.986
 8313   5.328
 8314   5.266
 8315   5.188
 8316   4.921
 8317   4.373
 8318   4.288
 8319   6.591
 8320   5.108
 8321   4.853
 8322   5.945
 8323   4.909
 8324   5.357
 8325   5.670
 8326   5.840
 8327   5.585
 8328   5.428
 8329   3.246
 8330   4.465
 8331   4.083
 8332   3.837
 8333   3.992
 8334   4.592
 8335   4.008
