# Supplementary material for: Breakage of the oligomeric CaMKII hub by the regulatory segment of the kinase
Source: eLife. 2020 Sep 9;9:e57784. doi: 10.7554/eLife.57784 (PMC7538161; doi:10.7554/eLife.57784)
Supplement: Figure 6—source data 1. [file elife-57784-fig6-data1.zip › figure6_source_data/dodecamer_chainF_rmsd.dat]

 TIME     RMSD
       0.048888       0.855509
       0.097776       0.941342
       0.146665       1.052865
       0.195553       1.068183
       0.244441       0.932629
       0.293329       0.913812
       0.342217       1.147679
       0.391106       1.335315
       0.439994       0.820400
       0.488882       0.777106
       0.537770       0.968001
       0.586659       0.950103
       0.635547       0.956352
       0.684435       1.076179
       0.733323       0.970131
       0.782211       1.196914
       0.831100       0.950722
       0.879988       1.186778
       0.928876       1.025328
       0.977764       1.009745
       1.026652       1.075711
       1.075541       1.139714
       1.124429       0.957597
       1.173317       1.000825
       1.222205       0.955528
       1.271094       1.151632
       1.319982       0.963604
       1.368870       1.106470
       1.417758       1.027869
       1.466646       1.237818
       1.515535       1.027642
       1.564423       1.010918
       1.613311       1.195287
       1.662199       1.040187
       1.711087       0.970649
       1.759976       1.185020
       1.808864       1.421020
       1.857752       1.156446
       1.906640       1.027617
       1.955529       1.041139
       2.004417       1.028479
       2.053305       1.127377
       2.102193       1.075108
       2.151081       1.250255
       2.199970       0.894972
       2.248858       1.077056
       2.297746       1.257294
       2.346634       1.168254
       2.395522       1.134105
       2.444411       1.016797
       2.493299       1.145411
       2.542187       1.290005
       2.591075       1.108437
       2.639963       1.170504
       2.688852       1.090266
       2.737740       0.949875
       2.786628       1.031623
       2.835516       1.060824
       2.884405       1.002633
       2.933293       1.032969
       2.982181       1.150870
       3.031069       0.823607
       3.079957       1.079548
       3.128846       0.987837
       3.177734       1.102707
       3.226622       1.067810
       3.275510       0.990640
       3.324398       0.892165
       3.373287       1.055615
       3.422175       1.131673
       3.471063       1.366567
       3.519951       1.474716
       3.568840       1.245580
       3.617728       1.371643
       3.666616       1.057094
       3.715504       0.913969
       3.764392       1.159082
       3.813281       1.249637
       3.862169       1.202321
       3.911057       1.190461
       3.959945       1.233453
       4.008833       1.088322
       4.057722       1.164428
       4.106610       1.146476
       4.155498       1.312395
       4.204386       1.287393
       4.253275       1.044430
       4.302163       1.191924
       4.351051       0.994440
       4.399939       1.128330
       4.448827       1.074422
       4.497716       1.080071
       4.546604       1.043272
       4.595492       1.226390
       4.644380       1.137586
       4.693268       1.117590
       4.742157       1.200917
       4.791045       1.098180
       4.839933       1.212709
       4.888821       1.021826
       4.937710       1.314509
       4.986598       1.175425
       5.035486       1.296982
       5.084374       1.189629
       5.133262       1.338950
       5.182151       1.326780
       5.231039       1.154715
       5.279927       1.215896
       5.328815       0.987074
       5.377703       1.076934
       5.426592       1.082437
       5.475480       1.155095
       5.524368       1.215112
       5.573256       1.033020
       5.622144       0.996573
       5.671033       1.327422
       5.719921       1.198943
       5.768809       1.244742
       5.817697       0.956846
       5.866586       1.071562
       5.915474       1.306043
       5.964362       1.091668
       6.013250       1.304121
       6.062138       1.316532
       6.111027       1.035855
       6.159915       1.300597
       6.208803       1.140825
       6.257691       0.977028
       6.306579       1.122725
       6.355468       1.227123
       6.404356       0.986828
       6.453244       1.149248
       6.502132       1.086624
       6.551021       1.043944
       6.599909       1.524066
       6.648797       1.116922
       6.697685       1.197302
       6.746573       1.312541
       6.795462       1.192383
       6.844350       1.116692
       6.893238       1.224218
       6.942126       1.198587
       6.991014       1.226734
       7.039903       0.892685
       7.088791       1.167513
       7.137679       0.914230
       7.186567       0.875522
       7.235456       0.861886
       7.284344       1.023575
       7.333232       1.032862
       7.382120       0.878312
       7.431008       1.008792
       7.479897       0.919175
       7.528785       0.844773
       7.577673       1.063656
       7.626561       1.011662
       7.675449       0.975734
       7.724338       1.024541
       7.773226       1.226288
       7.822114       0.944013
       7.871002       1.081022
       7.919890       1.203625
       7.968779       1.119717
       8.017667       1.177304
       8.066555       1.052975
       8.115443       1.180287
       8.164332       1.237892
       8.213220       1.089622
       8.262108       1.186650
       8.310996       1.092058
       8.359884       1.110588
       8.408773       1.041133
       8.457661       1.160093
       8.506549       1.406769
       8.555437       1.287893
       8.604325       0.994003
       8.653214       1.071016
       8.702102       1.192892
       8.750990       1.208866
       8.799878       1.137781
       8.848767       1.408492
       8.897655       1.302030
       8.946543       1.307569
       8.995431       1.395907
       9.044319       1.359210
       9.093208       1.378691
       9.142096       1.561633
       9.190984       1.486538
       9.239872       1.646849
       9.288760       1.544215
       9.337649       1.551283
       9.386537       1.818456
       9.435425       1.539779
       9.484313       1.627323
       9.533202       1.471846
       9.582090       1.347485
       9.630978       1.520615
       9.679866       1.460393
       9.728754       1.533109
       9.777643       1.788729
       9.826531       1.584226
       9.875419       1.742330
       9.924307       1.565418
       9.973195       1.611760
      10.022084       1.789437
      10.070972       1.707247
      10.119860       1.364541
      10.168748       1.540016
      10.217636       1.362493
      10.266525       1.462520
      10.315413       1.345185
      10.364301       1.510228
      10.413189       1.389550
      10.462078       1.467426
      10.510966       1.503843
      10.559854       1.548431
      10.608742       1.548706
      10.657630       1.506121
      10.706519       1.484656
      10.755407       1.421408
      10.804295       1.566715
      10.853183       1.584248
      10.902071       1.476516
      10.950960       1.557279
      10.999848       1.472785
      11.048736       1.589901
      11.097624       1.469029
      11.146513       1.545671
      11.195401       1.513216
      11.244289       1.349627
      11.293177       1.551998
      11.342065       1.464314
      11.390954       1.822266
      11.439842       1.592010
      11.488730       1.725360
      11.537618       1.424356
      11.586506       1.399676
      11.635395       1.399020
      11.684283       1.590005
      11.733171       1.573134
      11.782059       1.460302
      11.830948       1.419947
      11.879836       1.318989
      11.928724       1.281230
      11.977612       1.615315
      12.026500       1.636111
      12.075389       1.284661
      12.124277       1.646822
      12.173165       1.583124
      12.222053       1.353382
      12.270941       1.536879
      12.319830       1.688020
      12.368718       1.568314
      12.417606       1.567993
      12.466494       1.538442
      12.515383       1.625276
      12.564271       1.636405
      12.613159       1.557950
      12.662047       1.701878
      12.710935       1.495111
      12.759824       1.307513
      12.808712       1.329675
      12.857600       1.417507
      12.906488       1.397630
      12.955376       1.415569
      13.004265       1.333048
      13.053153       1.350627
      13.102041       1.347005
      13.150929       1.683098
      13.199817       1.400120
      13.248706       1.478038
      13.297594       1.450826
      13.346482       1.438603
      13.395370       1.329330
      13.444259       1.385418
      13.493147       1.471694
      13.542035       1.351123
      13.590923       1.354736
      13.639811       1.381350
      13.688700       1.333319
      13.737588       1.369488
      13.786476       1.381897
      13.835364       1.383264
      13.884252       1.535146
      13.933141       1.524267
      13.982029       1.429198
      14.030917       1.340504
      14.079805       1.319824
      14.128694       1.333698
      14.177582       1.319451
      14.226470       1.379955
      14.275358       1.400675
      14.324246       1.338855
      14.373135       1.425456
      14.422023       1.481387
      14.470911       1.449385
      14.519799       1.429743
      14.568687       1.521518
      14.617576       1.473182
      14.666464       1.319102
      14.715352       1.440646
      14.764240       1.429789
      14.813129       1.401652
      14.862017       1.416108
      14.910905       1.344819
      14.959793       1.404608
      15.008681       1.332874
      15.057570       1.540793
      15.106458       1.410880
      15.155346       1.502496
      15.204234       1.486581
      15.253122       1.446041
      15.302011       1.473531
      15.350899       1.500468
      15.399787       1.448926
      15.448675       1.380052
      15.497563       1.411804
      15.546452       1.351526
      15.595340       1.453113
      15.644228       1.445431
      15.693116       1.318199
      15.742005       1.332228
      15.790893       1.419678
      15.839781       1.416046
      15.888669       1.554733
      15.937557       1.465566
      15.986446       1.456301
      16.035334       1.641195
      16.084222       1.538515
      16.133110       1.464950
      16.181998       1.407349
      16.230887       1.351917
      16.279775       1.525855
      16.328663       1.409922
      16.377551       1.378628
      16.426440       1.518795
      16.475328       1.497979
      16.524216       1.438687
      16.573104       1.348958
      16.621992       1.360825
      16.670881       1.283431
      16.719769       1.340645
      16.768657       1.522882
      16.817545       1.364939
      16.866433       1.352160
      16.915322       1.364987
      16.964210       1.348852
      17.013098       1.454884
      17.061986       1.193023
      17.110875       1.308635
      17.159763       1.440174
      17.208651       1.299245
      17.257539       1.500791
      17.306427       1.283885
      17.355316       1.322991
      17.404204       1.418467
      17.453092       1.617835
      17.501980       1.425214
      17.550868       1.311298
      17.599757       1.324499
      17.648645       1.402547
      17.697533       1.320162
      17.746421       1.351011
      17.795309       1.378626
      17.844198       1.454179
      17.893086       1.340624
      17.941974       1.260766
      17.990862       1.420417
      18.039751       1.378836
      18.088639       1.270634
      18.137527       1.329089
      18.186415       1.379512
      18.235303       1.455281
      18.284192       1.433743
      18.333080       1.549117
      18.381968       1.367530
      18.430856       1.527802
      18.479744       1.412906
      18.528633       1.454895
      18.577521       1.554511
      18.626409       1.297427
      18.675297       1.330645
      18.724186       1.296645
      18.773074       1.533539
      18.821962       1.345348
      18.870850       1.350983
      18.919738       1.332780
      18.968627       1.420899
      19.017515       1.519224
      19.066403       1.546395
      19.115291       1.308657
      19.164179       1.314200
      19.213068       1.428071
      19.261956       1.365887
      19.310844       1.295532
      19.359732       1.401870
      19.408621       1.328531
      19.457509       1.411719
      19.506397       1.471853
      19.555285       1.380273
      19.604173       1.390788
      19.653062       1.362208
      19.701950       1.323587
      19.750838       1.436261
      19.799726       1.447319
      19.848614       1.373014
      19.897503       1.345837
      19.946391       1.346470
      19.995279       1.295943
      20.044167       1.308070
      20.093056       1.323414
      20.141944       1.265935
      20.190832       1.386287
      20.239720       1.416637
      20.288608       1.373139
      20.337497       1.460927
      20.386385       1.376002
      20.435273       1.482622
      20.484161       1.371752
      20.533049       1.416444
      20.581938       1.405077
      20.630826       1.456308
      20.679714       1.413275
      20.728602       1.378994
      20.777490       1.447586
      20.826379       1.328857
      20.875267       1.368255
      20.924155       1.176588
      20.973043       1.323554
      21.021932       1.598868
      21.070820       1.301362
      21.119708       1.267955
      21.168596       1.295136
      21.217484       1.440908
      21.266373       1.376205
      21.315261       1.327809
      21.364149       1.266310
      21.413037       1.289484
      21.461925       1.281097
      21.510814       1.338631
      21.559702       1.358668
      21.608590       1.356520
      21.657478       1.320569
      21.706367       1.346412
      21.755255       1.425683
      21.804143       1.335396
      21.853031       1.344539
      21.901919       1.343974
      21.950808       1.404565
      21.999696       1.503626
      22.048584       1.532930
      22.097472       1.444106
      22.146360       1.733518
      22.195249       1.593723
      22.244137       1.648396
      22.293025       1.907837
      22.341913       1.936879
      22.390802       1.866450
      22.439690       1.789740
      22.488578       1.661326
      22.537466       1.538145
      22.586354       1.421029
      22.635243       1.483553
      22.684131       1.583449
      22.733019       1.658769
      22.781907       1.647131
      22.830795       1.805960
      22.879684       1.697319
      22.928572       1.626556
      22.977460       1.765196
      23.026348       1.708524
      23.075236       1.767426
      23.124125       1.684106
      23.173013       1.828558
      23.221901       1.756359
      23.270789       1.714796
      23.319678       1.984722
      23.368566       2.009344
      23.417454       1.729729
      23.466342       1.752116
      23.515230       1.797533
      23.564119       1.865028
      23.613007       1.773635
      23.661895       1.730389
      23.710783       1.767018
      23.759671       1.683060
      23.808560       1.902149
      23.857448       1.825994
      23.906336       1.852692
      23.955224       1.823262
      24.004113       1.678378
      24.053001       1.830057
      24.101889       1.688934
      24.150777       1.728115
      24.199665       1.776018
      24.248554       1.759852
      24.297442       1.877662
      24.346330       1.853044
      24.395218       1.814326
      24.444106       1.726761
      24.492995       1.643314
      24.541883       1.854281
      24.590771       1.829742
      24.639659       2.018215
      24.688548       1.888577
      24.737436       1.818563
      24.786324       1.741900
      24.835212       1.782276
      24.884100       1.633317
      24.932989       1.666570
      24.981877       1.780116
      25.030765       1.813456
      25.079653       1.704351
      25.128541       1.689740
      25.177430       1.831305
      25.226318       1.707479
      25.275206       1.686385
      25.324094       1.476126
      25.372982       1.594112
      25.421871       1.711522
      25.470759       1.736985
      25.519647       1.937830
      25.568535       1.701884
      25.617424       1.831645
      25.666312       1.716827
      25.715200       1.728088
      25.764088       1.769643
      25.812976       1.724985
      25.861865       1.678132
      25.910753       1.658209
      25.959641       1.620772
      26.008529       1.613672
      26.057417       1.736644
      26.106306       1.757322
      26.155194       1.654245
      26.204082       1.713435
      26.252970       1.558940
      26.301859       1.662680
      26.350747       1.678991
      26.399635       1.594539
      26.448523       1.609486
      26.497411       1.550299
      26.546300       1.710879
      26.595188       1.728129
      26.644076       1.524612
      26.692964       1.700653
      26.741852       1.734279
      26.790741       1.669909
      26.839629       1.607310
      26.888517       1.636657
      26.937405       1.732154
      26.986294       1.680955
      27.035182       1.673965
      27.084070       1.756702
      27.132958       1.840459
      27.181846       1.730274
      27.230735       1.805407
      27.279623       1.699381
      27.328511       1.917687
      27.377399       1.763948
      27.426287       1.815954
      27.475176       1.809834
      27.524064       1.665985
      27.572952       1.768668
      27.621840       1.826842
      27.670729       1.793301
      27.719617       1.913155
      27.768505       1.876312
      27.817393       1.778148
      27.866281       2.037713
      27.915170       1.779199
      27.964058       1.784380
      28.012946       1.775266
      28.061834       1.744646
      28.110722       1.849373
      28.159611       1.901136
      28.208499       1.758490
      28.257387       1.948505
      28.306275       1.819727
      28.355163       1.917956
      28.404052       1.791668
      28.452940       1.594543
      28.501828       1.841411
      28.550716       1.737890
      28.599605       1.859683
      28.648493       1.799398
      28.697381       1.857154
      28.746269       1.778884
      28.795157       1.705518
      28.844046       1.714237
      28.892934       1.810609
      28.941822       1.672107
      28.990710       1.615923
      29.039598       1.753953
      29.088487       1.697669
      29.137375       1.619526
      29.186263       1.773467
      29.235151       1.668040
      29.284040       1.669369
      29.332928       1.715272
      29.381816       1.730196
      29.430704       1.791756
      29.479592       1.733276
      29.528481       1.675678
      29.577369       1.699710
      29.626257       1.685851
      29.675145       1.618248
      29.724033       1.840798
      29.772922       1.606588
      29.821810       1.711574
      29.870698       1.719149
      29.919586       1.674836
      29.968475       1.599711
      30.017363       1.666908
      30.066251       1.745296
      30.115139       1.691675
      30.164027       1.727180
      30.212916       1.603382
      30.261804       1.573289
      30.310692       1.716007
      30.359580       1.688936
      30.408468       1.609438
      30.457357       1.902492
      30.506245       1.807940
      30.555133       1.705806
      30.604021       1.701451
      30.652909       1.699692
      30.701798       1.822286
      30.750686       1.728229
      30.799574       1.801361
      30.848462       1.801870
      30.897351       1.748613
      30.946239       1.788258
      30.995127       1.858487
      31.044015       1.667819
      31.092903       1.761286
      31.141792       1.849915
      31.190680       1.786630
      31.239568       1.721016
      31.288456       1.811426
      31.337344       1.895799
      31.386233       1.836724
      31.435121       1.759874
      31.484009       1.760347
      31.532897       1.749645
      31.581786       1.797883
      31.630674       1.752826
      31.679562       1.828974
      31.728450       1.833035
      31.777338       1.762962
      31.826227       1.735271
      31.875115       1.724598
      31.924003       1.670705
      31.972891       1.643012
      32.021779       1.826249
      32.070668       1.746097
      32.119556       1.785928
      32.168444       1.830529
      32.217332       1.753861
      32.266221       1.763018
      32.315109       1.873026
      32.363997       1.755867
      32.412885       1.819710
      32.461773       1.781072
      32.510662       1.673495
      32.559550       1.759681
      32.608438       1.750871
      32.657326       1.701410
      32.706214       1.749777
      32.755103       1.718178
      32.803991       1.803873
      32.852879       1.704948
      32.901767       1.773153
      32.950655       1.785802
      32.999544       1.770057
      33.048432       1.717485
      33.097320       1.710773
      33.146208       1.751460
      33.195097       1.791544
      33.243985       1.648217
      33.292873       1.589332
      33.341761       1.599174
      33.390649       1.728722
      33.439538       1.761764
      33.488426       1.711761
      33.537314       1.713842
      33.586202       1.819122
      33.635090       1.816753
      33.683979       1.829982
      33.732867       1.711324
      33.781755       1.729000
      33.830643       1.664388
      33.879532       1.837605
      33.928420       1.752316
      33.977308       1.816796
      34.026196       1.687222
      34.075084       1.710149
      34.123973       1.853047
      34.172861       1.842886
      34.221749       1.761368
      34.270637       1.742483
      34.319525       1.661852
      34.368414       1.637272
      34.417302       1.609035
      34.466190       1.706236
      34.515078       1.855077
      34.563967       1.730753
      34.612855       1.796443
      34.661743       1.652919
      34.710631       1.734982
      34.759519       1.755643
      34.808408       1.659637
      34.857296       1.739735
      34.906184       1.734911
      34.955072       1.707458
      35.003960       1.772340
      35.052849       1.836229
      35.101737       1.644915
      35.150625       1.776462
      35.199513       1.733317
      35.248402       1.704624
      35.297290       1.893257
      35.346178       1.731402
      35.395066       1.758120
      35.443954       1.746026
      35.492843       1.674040
      35.541731       1.804123
      35.590619       1.770164
      35.639507       1.807227
      35.688395       1.734182
      35.737284       1.750311
      35.786172       1.718378
      35.835060       1.632457
      35.883948       1.779466
      35.932836       1.729491
      35.981725       1.846330
      36.030613       1.881363
      36.079501       1.714612
      36.128389       1.724776
      36.177278       1.789095
      36.226166       1.815470
      36.275054       1.777467
      36.323942       1.732330
      36.372830       1.815177
      36.421719       1.823344
      36.470607       1.775446
      36.519495       1.691260
      36.568383       1.741962
      36.617271       1.775930
      36.666160       1.735960
      36.715048       1.758501
      36.763936       1.707250
      36.812824       1.951373
      36.861713       1.759844
      36.910601       1.698695
      36.959489       1.690841
      37.008377       1.739030
      37.057265       1.844046
      37.106154       1.585045
      37.155042       1.767838
      37.203930       1.891196
      37.252818       1.666484
      37.301706       1.746006
      37.350595       1.719807
      37.399483       1.687118
      37.448371       1.754671
      37.497259       1.757096
      37.546148       1.708432
      37.595036       1.713403
      37.643924       1.702912
      37.692812       1.738020
      37.741700       1.998063
      37.790589       2.005964
      37.839477       1.746350
      37.888365       1.902913
      37.937253       1.990842
      37.986141       1.991758
      38.035030       1.869076
      38.083918       1.970725
      38.132806       2.074282
      38.181694       2.107533
      38.230582       2.071550
      38.279471       2.109410
      38.328359       2.167419
      38.377247       2.124487
      38.426135       2.054473
      38.475024       2.084480
      38.523912       2.090488
      38.572800       2.079674
      38.621688       2.161962
      38.670576       2.125756
      38.719465       2.039074
      38.768353       2.162856
      38.817241       2.139657
      38.866129       2.242944
      38.915017       2.136132
      38.963906       2.276427
      39.012794       2.383084
      39.061682       2.191743
      39.110570       2.357512
      39.159459       2.042200
      39.208347       2.168727
      39.257235       2.151900
      39.306123       2.235058
      39.355011       2.182066
      39.403900       2.243017
      39.452788       1.901881
      39.501676       1.810833
      39.550564       1.922946
      39.599452       1.916781
      39.648341       2.300214
      39.697229       1.997131
      39.746117       1.980346
      39.795005       2.102954
      39.843894       2.330838
      39.892782       2.050343
      39.941670       2.043025
      39.990558       1.999136
      40.039446       1.954031
      40.088335       2.193063
      40.137223       2.145483
      40.186111       2.210415
      40.234999       2.066445
      40.283887       1.991676
      40.332776       2.017548
      40.381664       2.048037
      40.430552       2.128329
      40.479440       2.082700
      40.528328       2.228295
      40.577217       2.176618
      40.626105       2.032469
      40.674993       2.056558
      40.723881       1.956805
      40.772770       1.988944
      40.821658       2.053191
      40.870546       2.098795
      40.919434       2.106896
      40.968322       2.115519
      41.017211       2.071665
      41.066099       2.230146
      41.114987       2.446021
      41.163875       2.231601
      41.212763       2.070593
      41.261652       2.017245
      41.310540       2.074341
      41.359428       2.250786
      41.408316       2.156092
      41.457205       2.035037
      41.506093       2.012954
      41.554981       2.181994
      41.603869       2.131289
      41.652757       2.077403
      41.701646       2.040315
      41.750534       2.040124
      41.799422       2.236719
      41.848310       2.183682
      41.897198       2.363460
      41.946087       2.358601
      41.994975       2.257939
      42.043863       2.354324
      42.092751       2.356754
      42.141640       2.396545
      42.190528       2.397515
      42.239416       2.410063
      42.288304       2.124365
      42.337192       2.071662
      42.386081       2.230943
      42.434969       2.187501
      42.483857       2.096184
      42.532745       2.084311
      42.581633       2.185697
      42.630522       2.474705
      42.679410       2.294038
      42.728298       2.255815
      42.777186       2.119815
      42.826075       1.869765
      42.874963       1.971013
      42.923851       1.812503
      42.972739       1.920660
      43.021627       1.971509
      43.070516       1.920210
      43.119404       1.918045
      43.168292       1.950285
      43.217180       1.937003
      43.266068       2.024082
      43.314957       1.979767
      43.363845       1.993706
      43.412733       1.878937
      43.461621       1.988495
      43.510509       2.028418
      43.559398       1.840173
      43.608286       1.825501
      43.657174       1.909622
      43.706062       1.880869
      43.754951       1.851107
      43.803839       1.752397
      43.852727       1.851079
      43.901615       1.843567
      43.950503       1.659670
      43.999392       1.759748
      44.048280       1.744242
      44.097168       1.785287
      44.146056       1.650847
      44.194944       1.656191
      44.243833       1.681258
      44.292721       1.445679
      44.341609       1.563269
      44.390497       1.835070
      44.439386       1.929131
      44.488274       1.834204
      44.537162       1.851540
      44.586050       1.753915
      44.634938       1.798052
      44.683827       1.876193
      44.732715       1.844911
      44.781603       1.571823
      44.830491       1.615905
      44.879379       1.728215
      44.928268       1.791053
      44.977156       1.750480
      45.026044       1.616145
      45.074932       1.839208
      45.123821       1.565997
      45.172709       1.597252
      45.221597       1.895996
      45.270485       1.975131
      45.319373       1.861206
      45.368262       1.692877
      45.417150       1.545215
      45.466038       1.776930
      45.514926       1.581420
      45.563814       1.802345
      45.612703       1.545184
      45.661591       1.586811
      45.710479       1.728312
      45.759367       1.517829
      45.808255       1.414234
      45.857144       1.527885
      45.906032       1.671034
      45.954920       1.480495
      46.003808       1.421580
      46.052697       1.548211
      46.101585       1.430080
      46.150473       1.558706
      46.199361       1.427091
      46.248249       1.572070
      46.297138       1.519028
      46.346026       1.597145
      46.394914       1.557202
      46.443802       1.594496
      46.492690       1.586799
      46.541579       1.537750
      46.590467       1.588986
      46.639355       1.620529
      46.688243       1.692488
      46.737132       1.699465
      46.786020       1.710678
      46.834908       1.716683
      46.883796       1.495916
      46.932684       1.482341
      46.981573       1.614895
      47.030461       1.572305
      47.079349       1.639477
      47.128237       1.568921
      47.177125       1.593783
      47.226014       1.493558
      47.274902       1.732810
      47.323790       1.667567
      47.372678       1.653508
      47.421567       1.627045
      47.470455       1.755977
      47.519343       1.528203
      47.568231       1.884198
      47.617119       1.687308
      47.666008       2.045076
      47.714896       1.761918
      47.763784       1.695488
      47.812672       1.711568
      47.861560       1.626034
      47.910449       1.648258
      47.959337       1.431746
      48.008225       1.495627
      48.057113       1.384760
      48.106001       1.444926
      48.154890       1.406511
      48.203778       1.521317
      48.252666       1.552799
      48.301554       1.572825
      48.350443       1.586340
      48.399331       1.587539
      48.448219       1.502362
      48.497107       1.461322
      48.545995       1.552350
      48.594884       1.667953
      48.643772       1.418891
      48.692660       1.545790
      48.741548       1.513486
      48.790436       1.703615
      48.839325       1.768590
      48.888213       1.858829
      48.937101       1.646280
      48.985989       1.609406
      49.034878       1.694791
      49.083766       1.585891
      49.132654       1.546716
      49.181542       1.486133
      49.230430       1.538593
      49.279319       1.495646
      49.328207       1.632388
      49.377095       1.412381
      49.425983       1.839278
      49.474871       1.783208
      49.523760       1.692128
      49.572648       1.607625
      49.621536       1.635683
      49.670424       1.659246
      49.719313       1.525899
      49.768201       1.498102
      49.817089       1.508970
      49.865977       1.604608
      49.914865       1.483809
      49.963754       1.580968
      50.012642       1.487602
      50.061530       1.635512
      50.110418       1.578290
      50.159306       1.638932
      50.208195       1.518726
      50.257083       1.539041
      50.305971       1.655273
      50.354859       1.677086
      50.403747       1.698740
      50.452636       1.568457
      50.501524       1.612066
      50.550412       1.625023
      50.599300       1.632745
      50.648189       1.904896
      50.697077       1.656200
      50.745965       1.669665
      50.794853       1.998332
      50.843741       1.796633
      50.892630       1.556867
      50.941518       1.747647
      50.990406       1.572980
      51.039294       1.630048
      51.088182       1.636359
      51.137071       1.677119
      51.185959       1.560917
      51.234847       1.674552
      51.283735       1.693074
      51.332624       1.448791
      51.381512       1.678999
      51.430400       1.610332
      51.479288       1.589590
      51.528176       1.648325
      51.577065       1.571756
      51.625953       1.505794
      51.674841       1.531578
      51.723729       1.529303
      51.772617       1.657395
      51.821506       1.554890
      51.870394       1.543283
      51.919282       1.437107
      51.968170       1.479421
      52.017059       1.713077
      52.065947       1.360493
      52.114835       1.570340
      52.163723       1.633361
      52.212611       1.489825
      52.261500       1.382081
      52.310388       1.497962
      52.359276       1.359198
      52.408164       1.592765
      52.457052       1.526193
      52.505941       1.578167
      52.554829       1.469682
      52.603717       1.540015
      52.652605       1.707224
      52.701494       1.462144
      52.750382       1.562754
      52.799270       1.634916
      52.848158       1.548340
      52.897046       1.428749
      52.945935       1.410160
      52.994823       1.445325
      53.043711       1.462827
      53.092599       1.488929
      53.141487       1.415502
      53.190376       1.544189
      53.239264       1.462945
      53.288152       1.503593
      53.337040       1.462505
      53.385928       1.598914
      53.434817       1.395777
      53.483705       1.447732
      53.532593       1.477183
      53.581481       1.585190
      53.630370       1.437603
      53.679258       1.583411
      53.728146       1.560830
      53.777034       1.465087
      53.825922       1.476089
      53.874811       1.434163
      53.923699       1.425168
      53.972587       1.525593
      54.021475       1.504796
      54.070363       1.496942
      54.119252       1.582860
      54.168140       1.513584
      54.217028       1.403692
      54.265916       1.417739
      54.314805       1.382104
      54.363693       1.470904
      54.412581       1.457536
      54.461469       1.324053
      54.510357       1.429033
      54.559246       1.459385
      54.608134       1.388829
      54.657022       1.408958
      54.705910       1.446923
      54.754798       1.442972
      54.803687       1.406243
      54.852575       1.447640
      54.901463       1.417449
      54.950351       1.520029
      54.999240       1.416709
      55.048128       1.450535
      55.097016       1.370918
      55.145904       1.456903
      55.194792       1.366674
      55.243681       1.370997
      55.292569       1.428665
      55.341457       1.451018
      55.390345       1.403748
      55.439233       1.487487
      55.488122       1.516779
      55.537010       1.515072
      55.585898       1.379422
      55.634786       1.377425
      55.683674       1.428344
      55.732563       1.479161
      55.781451       1.344099
      55.830339       1.314684
      55.879227       1.337002
      55.928116       1.355734
      55.977004       1.407150
      56.025892       1.399558
      56.074780       1.470927
      56.123668       1.491727
      56.172557       1.408410
      56.221445       1.399360
      56.270333       1.391376
      56.319221       1.453546
      56.368109       1.405285
      56.416998       1.690391
      56.465886       1.539046
      56.514774       1.744839
      56.563662       1.778455
      56.612551       1.637556
      56.661439       1.525974
      56.710327       1.336781
      56.759215       1.434361
      56.808103       1.304164
      56.856992       1.411583
      56.905880       1.503303
      56.954768       1.382846
      57.003656       1.381111
      57.052544       1.369650
      57.101433       1.435856
      57.150321       1.329122
      57.199209       1.269592
      57.248097       1.305219
      57.296986       1.363143
      57.345874       1.381620
      57.394762       1.355042
      57.443650       1.297786
      57.492538       1.313275
      57.541427       1.398426
      57.590315       1.460039
      57.639203       1.318419
      57.688091       1.406894
      57.736979       1.359862
      57.785868       1.242731
      57.834756       1.441553
      57.883644       1.470256
      57.932532       1.442392
      57.981420       1.387350
      58.030309       1.337180
      58.079197       1.223806
      58.128085       1.353088
      58.176973       1.319203
      58.225862       1.424653
      58.274750       1.392743
      58.323638       1.436797
      58.372526       1.335866
      58.421414       1.383414
      58.470303       1.500311
      58.519191       1.466801
      58.568079       1.324139
      58.616967       1.325623
      58.665855       1.340259
      58.714744       1.348453
      58.763632       1.425063
      58.812520       1.363900
      58.861408       1.488509
      58.910297       1.318241
      58.959185       1.303703
      59.008073       1.203791
      59.056961       1.237985
      59.105849       1.282473
      59.154738       1.406490
      59.203626       1.387383
      59.252514       1.342473
      59.301402       1.369906
      59.350290       1.357125
      59.399179       1.512867
      59.448067       1.549972
      59.496955       1.401151
      59.545843       1.395676
      59.594732       1.247907
      59.643620       1.308061
      59.692508       1.306828
      59.741396       1.371142
      59.790284       1.510792
      59.839173       1.391594
      59.888061       1.371009
      59.936949       1.324814
      59.985837       1.421543
      60.034725       1.387103
      60.083614       1.273632
      60.132502       1.285398
      60.181390       1.350481
      60.230278       1.368067
      60.279167       1.362066
      60.328055       1.263149
      60.376943       1.274675
      60.425831       1.372685
      60.474719       1.410002
      60.523608       1.336841
      60.572496       1.290700
      60.621384       1.284003
      60.670272       1.224598
      60.719160       1.266706
      60.768049       1.395082
      60.816937       1.407179
      60.865825       1.285801
      60.914713       1.337721
      60.963601       1.214277
      61.012490       1.246960
      61.061378       1.271277
      61.110266       1.336089
      61.159154       1.317969
      61.208043       1.199803
      61.256931       1.281876
      61.305819       1.429109
      61.354707       1.335533
      61.403595       1.225886
      61.452484       1.432101
      61.501372       1.245770
      61.550260       1.379563
      61.599148       1.334529
      61.648036       1.323478
      61.696925       1.308529
      61.745813       1.312145
      61.794701       1.395916
      61.843589       1.366041
      61.892478       1.423970
      61.941366       1.276764
      61.990254       1.292470
      62.039142       1.285502
      62.088030       1.239515
      62.136919       1.348408
      62.185807       1.328780
      62.234695       1.342907
      62.283583       1.328754
      62.332471       1.239739
      62.381360       1.330108
      62.430248       1.327448
      62.479136       1.431744
      62.528024       1.367512
      62.576913       1.349035
      62.625801       1.353257
      62.674689       1.276017
      62.723577       1.310867
      62.772465       1.336402
      62.821354       1.386806
      62.870242       1.217390
      62.919130       1.409265
      62.968018       1.273157
      63.016906       1.345618
      63.065795       1.292807
      63.114683       1.318772
      63.163571       1.266197
      63.212459       1.325973
      63.261347       1.310667
      63.310236       1.313107
      63.359124       1.343038
      63.408012       1.288237
      63.456900       1.312826
      63.505789       1.246334
      63.554677       1.340726
      63.603565       1.388684
      63.652453       1.304170
      63.701341       1.419688
      63.750230       1.379953
      63.799118       1.450407
      63.848006       1.387613
      63.896894       1.385751
      63.945782       1.383592
      63.994671       1.299067
      64.043559       1.375882
      64.092447       1.290925
      64.141335       1.295578
      64.190224       1.434300
      64.239112       1.191189
      64.288000       1.258606
      64.336888       1.303888
      64.385776       1.187753
      64.434665       1.378740
      64.483553       1.339902
      64.532441       1.249563
      64.581329       1.228431
      64.630217       1.281984
      64.679106       1.338255
      64.727994       1.272216
      64.776882       1.343093
      64.825770       1.311697
      64.874659       1.387541
      64.923547       1.372938
      64.972435       1.244474
      65.021323       1.220490
      65.070211       1.271419
      65.119100       1.352388
      65.167988       1.327026
      65.216876       1.294546
      65.265764       1.237170
      65.314652       1.357424
      65.363541       1.429501
      65.412429       1.403608
      65.461317       1.357667
      65.510205       1.335447
      65.559093       1.440007
      65.607982       1.382494
      65.656870       1.356811
      65.705758       1.402084
      65.754646       1.368328
      65.803535       1.466022
      65.852423       1.246347
      65.901311       1.496411
      65.950199       1.527933
      65.999087       1.435663
      66.047976       1.421038
      66.096864       1.430584
      66.145752       1.452191
      66.194640       1.434469
      66.243528       1.491080
      66.292417       1.508319
      66.341305       1.511316
      66.390193       1.393278
      66.439081       1.469824
      66.487970       1.535473
      66.536858       1.416846
      66.585746       1.497994
      66.634634       1.576856
      66.683522       1.548813
      66.732411       1.363300
      66.781299       1.496328
      66.830187       1.270724
      66.879075       1.301717
      66.927963       1.319041
      66.976852       1.416840
      67.025740       1.480447
      67.074628       1.406178
      67.123516       1.459720
      67.172405       1.405203
      67.221293       1.287140
      67.270181       1.390111
      67.319069       1.349942
      67.367957       1.296892
      67.416846       1.284855
      67.465734       1.318875
      67.514622       1.419481
      67.563510       1.323825
      67.612398       1.438923
      67.661287       1.362503
      67.710175       1.375627
      67.759063       1.282115
      67.807951       1.309644
      67.856840       1.383846
      67.905728       1.427260
      67.954616       1.423969
      68.003504       1.443698
      68.052392       1.409010
      68.101281       1.402104
      68.150169       1.479700
      68.199057       1.388785
      68.247945       1.366737
      68.296833       1.361869
      68.345722       1.299610
      68.394610       1.375951
      68.443498       1.369061
      68.492386       1.346726
      68.541274       1.292284
      68.590163       1.332507
      68.639051       1.375535
      68.687939       1.280676
      68.736827       1.353288
      68.785716       1.342081
      68.834604       1.389369
      68.883492       1.456205
      68.932380       1.329515
      68.981268       1.516381
      69.030157       1.370419
      69.079045       1.453425
      69.127933       1.362688
      69.176821       1.369792
      69.225709       1.424410
      69.274598       1.404183
      69.323486       1.417963
      69.372374       1.458537
      69.421262       1.475342
      69.470151       1.340946
      69.519039       1.312114
      69.567927       1.434873
      69.616815       1.398313
      69.665703       1.393296
      69.714592       1.449331
      69.763480       1.286474
      69.812368       1.476339
      69.861256       1.420599
      69.910144       1.324058
      69.959033       1.411236
      70.007921       1.461953
      70.056809       1.398309
      70.105697       1.326242
      70.154586       1.359399
      70.203474       1.449475
      70.252362       1.400974
      70.301250       1.389356
      70.350138       1.360331
      70.399027       1.344624
      70.447915       1.409745
      70.496803       1.441824
      70.545691       1.396032
      70.594579       1.462823
      70.643468       1.392097
      70.692356       1.357059
      70.741244       1.465201
      70.790132       1.570585
      70.839020       1.483106
      70.887909       1.479412
      70.936797       1.446491
      70.985685       1.542949
      71.034573       1.478014
      71.083462       1.420756
      71.132350       1.454590
      71.181238       1.412071
      71.230126       1.516892
      71.279014       1.505490
      71.327903       1.499485
      71.376791       1.508571
      71.425679       1.484566
      71.474567       1.586149
      71.523455       1.347713
      71.572344       1.495918
      71.621232       1.472205
      71.670120       1.525630
      71.719008       1.461460
      71.767897       1.471918
      71.816785       1.429991
      71.865673       1.416827
      71.914561       1.586739
      71.963449       1.544941
      72.012338       1.493592
      72.061226       1.533116
      72.110114       1.470953
      72.159002       1.474143
      72.207890       1.520243
      72.256779       1.549138
      72.305667       1.653509
      72.354555       1.542945
      72.403443       1.568598
      72.452332       1.562454
      72.501220       1.494738
      72.550108       1.424236
      72.598996       1.498626
      72.647884       1.515480
      72.696773       1.438248
      72.745661       1.465555
      72.794549       1.468725
      72.843437       1.470353
      72.892325       1.473524
      72.941214       1.562756
      72.990102       1.589492
      73.038990       1.525390
      73.087878       1.576302
      73.136766       1.528895
      73.185655       1.551498
      73.234543       1.636835
      73.283431       1.487619
      73.332319       1.589705
      73.381208       1.554637
      73.430096       1.489979
      73.478984       1.533106
      73.527872       1.518979
      73.576760       1.647978
      73.625649       1.496525
      73.674537       1.490125
      73.723425       1.760075
      73.772313       1.647729
      73.821201       1.603823
      73.870090       1.556352
      73.918978       1.540717
      73.967866       1.580132
      74.016754       1.494487
      74.065643       1.607102
      74.114531       1.616728
      74.163419       1.468571
      74.212307       1.535364
      74.261195       1.648198
      74.310084       1.485017
      74.358972       1.583786
      74.407860       1.609817
      74.456748       1.496065
      74.505636       1.570904
      74.554525       1.603509
      74.603413       1.549515
      74.652301       1.560108
      74.701189       1.505939
      74.750078       1.443245
      74.798966       1.607114
      74.847854       1.513891
      74.896742       1.667575
      74.945630       1.477287
      74.994519       1.504458
      75.043407       1.520993
      75.092295       1.547693
      75.141183       1.583049
      75.190071       1.480579
      75.238960       1.556689
      75.287848       1.409275
      75.336736       1.520430
      75.385624       1.533645
      75.434513       1.531368
      75.483401       1.338839
      75.532289       1.436520
      75.581177       1.537931
      75.630065       1.509019
      75.678954       1.534642
      75.727842       1.477796
      75.776730       1.550523
      75.825618       1.456964
      75.874506       1.508970
      75.923395       1.450989
      75.972283       1.567144
      76.021171       1.502541
      76.070059       1.472603
      76.118947       1.423163
      76.167836       1.562459
      76.216724       1.442782
      76.265612       1.454137
      76.314500       1.555511
      76.363389       1.370651
      76.412277       1.400508
      76.461165       1.566628
      76.510053       1.509072
      76.558941       1.456623
      76.607830       1.536613
      76.656718       1.523287
      76.705606       1.507434
      76.754494       1.575215
      76.803382       1.530054
      76.852271       1.624965
      76.901159       1.554130
      76.950047       1.432826
      76.998935       1.538234
      77.047824       1.558940
      77.096712       1.717642
      77.145600       1.489975
      77.194488       1.484630
      77.243376       1.429053
      77.292265       1.601508
      77.341153       1.486427
      77.390041       1.526901
      77.438929       1.523360
      77.487817       1.477509
      77.536706       1.472963
      77.585594       1.474620
      77.634482       1.493484
      77.683370       1.505606
      77.732259       1.443013
      77.781147       1.453085
      77.830035       1.440191
      77.878923       1.403787
      77.927811       1.558125
      77.976700       1.454212
      78.025588       1.399280
      78.074476       1.452283
      78.123364       1.434188
      78.172252       1.410874
      78.221141       1.412532
      78.270029       1.516327
      78.318917       1.522151
      78.367805       1.459636
      78.416693       1.538313
      78.465582       1.598738
      78.514470       1.446609
      78.563358       1.517754
      78.612246       1.387328
      78.661135       1.545894
      78.710023       1.468592
      78.758911       1.536766
      78.807799       1.507526
      78.856687       1.609290
      78.905576       1.403274
      78.954464       1.464604
      79.003352       1.326212
      79.052240       1.541907
      79.101128       1.458110
      79.150017       1.698853
      79.198905       1.871491
      79.247793       1.728712
      79.296681       1.536646
      79.345570       1.642393
      79.394458       1.841218
      79.443346       1.752045
      79.492234       1.736620
      79.541122       1.748344
      79.590011       1.763103
      79.638899       1.872362
      79.687787       1.844128
      79.736675       1.783648
      79.785563       1.888384
      79.834452       1.769864
      79.883340       1.883903
      79.932228       1.933439
      79.981116       1.894688
      80.030005       1.885455
      80.078893       1.897897
      80.127781       1.879648
      80.176669       1.885808
      80.225557       1.805372
      80.274446       1.700602
      80.323334       1.711517
      80.372222       1.774093
      80.421110       1.890188
      80.469998       1.919349
      80.518887       1.915099
      80.567775       1.766726
      80.616663       1.866894
      80.665551       2.059443
      80.714439       1.956916
      80.763328       1.902086
      80.812216       1.799832
      80.861104       1.873626
      80.909992       1.769305
      80.958881       1.827178
      81.007769       1.823897
      81.056657       1.761608
      81.105545       1.814845
      81.154433       1.798637
      81.203322       1.873635
      81.252210       1.745555
      81.301098       1.796114
      81.349986       1.731926
      81.398874       1.717870
      81.447763       1.763529
      81.496651       1.757358
      81.545539       1.847098
      81.594427       1.861101
      81.643316       1.898481
      81.692204       1.812791
      81.741092       1.855130
      81.789980       1.857850
      81.838868       1.752511
      81.887757       1.889973
      81.936645       1.736687
      81.985533       1.892456
      82.034421       1.848929
      82.083309       1.821655
      82.132198       1.691540
      82.181086       1.922365
      82.229974       1.783169
      82.278862       1.952506
      82.327751       1.811448
      82.376639       1.865187
      82.425527       1.878695
      82.474415       1.879815
      82.523303       1.937266
      82.572192       1.828660
      82.621080       1.776100
      82.669968       1.752736
      82.718856       1.817448
      82.767744       1.900317
      82.816633       1.949336
      82.865521       1.918283
      82.914409       2.047560
      82.963297       2.104778
      83.012186       2.053236
      83.061074       2.045748
      83.109962       1.983229
      83.158850       1.850205
      83.207738       1.850773
      83.256627       1.852545
      83.305515       1.799634
      83.354403       1.852133
      83.403291       1.692983
      83.452179       1.800885
      83.501068       1.666402
      83.549956       1.860424
      83.598844       1.809143
      83.647732       1.869215
      83.696620       1.796768
      83.745509       1.766146
      83.794397       1.776832
      83.843285       1.808605
      83.892173       1.874121
      83.941062       1.797638
      83.989950       1.648922
      84.038838       1.377108
      84.087726       1.583787
      84.136614       1.384816
      84.185503       1.380350
      84.234391       1.427119
      84.283279       1.428913
      84.332167       1.471592
      84.381055       1.504864
      84.429944       1.374997
      84.478832       1.485631
      84.527720       1.394768
      84.576608       1.365700
      84.625497       1.330893
      84.674385       1.398897
      84.723273       1.385352
      84.772161       1.448372
      84.821049       1.434814
      84.869938       1.480309
      84.918826       1.333517
      84.967714       1.538839
      85.016602       1.459813
      85.065490       1.568993
      85.114379       1.470542
      85.163267       1.563892
      85.212155       1.359608
      85.261043       1.487182
      85.309932       1.448874
      85.358820       1.416355
      85.407708       1.471975
      85.456596       1.468356
      85.505484       1.489526
      85.554373       1.514157
      85.603261       1.489862
      85.652149       1.525071
      85.701037       1.412913
      85.749925       1.417959
      85.798814       1.625862
      85.847702       1.469770
      85.896590       1.339816
      85.945478       1.385106
      85.994366       1.321628
      86.043255       1.296217
      86.092143       1.423610
      86.141031       1.496781
      86.189919       1.420730
      86.238808       1.404839
      86.287696       1.342828
      86.336584       1.363513
      86.385472       1.503313
      86.434360       1.319955
      86.483249       1.441630
      86.532137       1.399218
      86.581025       1.391886
      86.629913       1.415507
      86.678801       1.561070
      86.727690       1.438112
      86.776578       1.415866
      86.825466       1.573975
      86.874354       1.481279
      86.923243       1.438959
      86.972131       1.402431
      87.021019       1.426682
      87.069907       1.493961
      87.118795       1.561333
      87.167684       1.480532
      87.216572       1.642614
      87.265460       1.471640
      87.314348       1.347817
      87.363236       1.306645
      87.412125       1.378859
      87.461013       1.375139
      87.509901       1.415626
      87.558789       1.463414
      87.607678       1.363399
      87.656566       1.421534
      87.705454       1.417363
      87.754342       1.436351
      87.803230       1.495638
      87.852119       1.417450
      87.901007       1.364690
      87.949895       1.424007
      87.998783       1.492475
      88.047671       1.552215
      88.096560       1.519663
      88.145448       1.474906
      88.194336       1.435312
      88.243224       1.594692
      88.292112       1.427113
      88.341001       1.467773
      88.389889       1.446716
      88.438777       1.408207
      88.487665       1.466270
      88.536554       1.411437
      88.585442       1.398578
      88.634330       1.213069
      88.683218       1.345081
      88.732106       1.380161
      88.780995       1.301891
      88.829883       1.280158
      88.878771       1.341301
      88.927659       1.362435
      88.976547       1.366174
      89.025436       1.381584
      89.074324       1.237732
      89.123212       1.225444
      89.172100       1.342937
      89.220989       1.263820
      89.269877       1.291349
      89.318765       1.358144
      89.367653       1.282415
      89.416541       1.304073
      89.465430       1.243735
      89.514318       1.283064
      89.563206       1.346602
      89.612094       1.255224
      89.660982       1.312713
      89.709871       1.181113
      89.758759       1.314958
      89.807647       1.352685
      89.856535       1.548687
      89.905424       1.265047
      89.954312       1.295335
      90.003200       1.331842
      90.052088       1.379066
      90.100976       1.295715
      90.149865       1.245870
      90.198753       1.314249
      90.247641       1.454114
      90.296529       1.388521
      90.345417       1.377407
      90.394306       1.361254
      90.443194       1.253814
      90.492082       1.535642
      90.540970       1.329561
      90.589859       1.268988
      90.638747       1.343198
      90.687635       1.338106
      90.736523       1.354259
      90.785411       1.350256
      90.834300       1.353020
      90.883188       1.313379
      90.932076       1.212478
      90.980964       1.303529
      91.029852       1.268937
      91.078741       1.237806
      91.127629       1.306606
      91.176517       1.305219
      91.225405       1.276451
      91.274293       1.197643
      91.323182       1.322128
      91.372070       1.260002
      91.420958       1.337579
      91.469846       1.347099
      91.518735       1.426198
      91.567623       1.359803
      91.616511       1.319575
      91.665399       1.243190
      91.714287       1.255241
      91.763176       1.234530
      91.812064       1.342894
      91.860952       1.337156
      91.909840       1.317787
      91.958728       1.385860
      92.007617       1.515050
      92.056505       1.612122
      92.105393       1.577000
      92.154281       1.455269
      92.203170       1.346776
      92.252058       1.385624
      92.300946       1.473462
      92.349834       1.480634
      92.398722       1.317143
      92.447611       1.324909
      92.496499       1.374104
      92.545387       1.477125
      92.594275       1.349660
      92.643163       1.389104
      92.692052       1.418722
      92.740940       1.322454
      92.789828       1.456784
      92.838716       1.430700
      92.887605       1.645974
      92.936493       1.415554
      92.985381       1.289652
      93.034269       1.274325
      93.083157       1.268278
      93.132046       1.323981
      93.180934       1.286183
      93.229822       1.271395
      93.278710       1.394743
      93.327598       1.509434
      93.376487       1.690203
      93.425375       1.692517
      93.474263       1.801017
      93.523151       1.706827
      93.572039       1.615466
      93.620928       1.638034
      93.669816       1.833338
      93.718704       1.722792
      93.767592       1.929361
      93.816481       1.759633
      93.865369       1.633499
      93.914257       1.606652
      93.963145       1.709339
      94.012033       1.648628
      94.060922       1.601702
      94.109810       1.602134
      94.158698       1.559001
      94.207586       1.540880
      94.256474       1.684480
      94.305363       1.592623
      94.354251       1.629372
      94.403139       1.713131
      94.452027       1.546679
      94.500916       1.633561
      94.549804       1.633644
      94.598692       1.618563
      94.647580       1.497216
      94.696468       1.549430
      94.745357       1.614276
      94.794245       1.550493
      94.843133       1.554463
      94.892021       1.559111
      94.940909       1.620265
      94.989798       1.680225
      95.038686       1.547426
      95.087574       1.562184
      95.136462       1.948613
      95.185351       1.907457
      95.234239       1.888852
      95.283127       1.948848
      95.332015       1.946333
      95.380903       1.842896
      95.429792       1.892662
      95.478680       1.824251
      95.527568       1.871705
      95.576456       1.857552
      95.625344       1.548368
      95.674233       1.762387
      95.723121       1.636196
      95.772009       1.619615
      95.820897       1.710570
      95.869785       1.800935
      95.918674       1.845687
      95.967562       1.698221
      96.016450       1.815161
      96.065338       1.597136
      96.114227       1.632428
      96.163115       1.587055
      96.212003       1.665671
      96.260891       1.631261
      96.309779       1.505496
      96.358668       1.574083
      96.407556       1.539977
      96.456444       1.526832
      96.505332       1.589908
      96.554220       1.724951
      96.603109       1.564171
      96.651997       1.639270
      96.700885       1.499311
      96.749773       1.583325
      96.798662       1.613847
      96.847550       1.601976
      96.896438       1.677162
      96.945326       1.737872
      96.994214       1.590069
      97.043103       1.686326
      97.091991       1.690875
      97.140879       1.650095
      97.189767       1.556182
      97.238655       1.470183
      97.287544       1.610737
      97.336432       1.559136
      97.385320       1.631201
      97.434208       1.709183
      97.483097       1.639080
      97.531985       1.652715
      97.580873       1.645278
      97.629761       1.675262
      97.678649       1.683946
      97.727538       1.561352
      97.776426       1.653647
      97.825314       1.637095
      97.874202       1.448908
      97.923090       1.401158
      97.971979       1.425155
      98.020867       1.391688
      98.069755       1.509488
      98.118643       1.505899
      98.167532       1.458960
      98.216420       1.524817
      98.265308       1.462404
      98.314196       1.456179
      98.363084       1.481888
      98.411973       1.355864
      98.460861       1.286603
      98.509749       1.345218
      98.558637       1.370864
      98.607525       1.369658
      98.656414       1.482601
      98.705302       1.345578
      98.754190       1.407289
      98.803078       1.307374
      98.851966       1.428906
      98.900855       1.450257
      98.949743       1.392864
      98.998631       1.500238
      99.047519       1.462694
      99.096408       1.386275
      99.145296       1.514312
      99.194184       1.560726
      99.243072       1.407146
      99.291960       1.302939
      99.340849       1.411912
      99.389737       1.458130
      99.438625       1.480953
      99.487513       1.396009
      99.536401       1.440705
      99.585290       1.552063
      99.634178       1.414984
      99.683066       1.368013
      99.731954       1.596942
      99.780843       1.420046
      99.829731       1.409401
      99.878619       1.510033
      99.927507       1.392565
      99.976395       1.409624
     100.025284       1.343558
     100.074172       1.445967
     100.123060       1.312794
     100.171948       1.375767
     100.220836       1.425593
     100.269725       1.340617
     100.318613       1.329943
     100.367501       1.386297
     100.416389       1.406990
     100.465278       1.246660
     100.514166       1.266708
     100.563054       1.347749
     100.611942       1.335538
     100.660830       1.414167
     100.709719       1.413331
     100.758607       1.382653
     100.807495       1.352157
     100.856383       1.373066
     100.905271       1.293414
     100.954160       1.449636
     101.003048       1.221898
     101.051936       1.251554
     101.100824       1.394144
     101.149712       1.304924
     101.198601       1.271107
     101.247489       1.371314
     101.296377       1.493536
     101.345265       1.318597
     101.394154       1.397805
     101.443042       1.365423
     101.491930       1.372946
     101.540818       1.500675
     101.589706       1.472828
     101.638595       1.351557
     101.687483       1.459066
     101.736371       1.508605
     101.785259       1.559899
     101.834147       1.589148
     101.883036       1.491205
     101.931924       1.542966
     101.980812       1.409148
     102.029700       1.550041
     102.078589       1.444865
     102.127477       1.475312
     102.176365       1.489162
     102.225253       1.416342
     102.274141       1.489912
     102.323030       1.454233
     102.371918       1.530051
     102.420806       1.504035
     102.469694       1.473394
     102.518582       1.373194
     102.567471       1.542579
     102.616359       1.564812
     102.665247       1.459396
     102.714135       1.392778
     102.763024       1.475271
     102.811912       1.499305
     102.860800       1.446352
     102.909688       1.480219
     102.958576       1.430082
     103.007465       1.341856
     103.056353       1.445615
     103.105241       1.456053
     103.154129       1.374454
     103.203017       1.492634
     103.251906       1.422262
     103.300794       1.442962
     103.349682       1.366156
     103.398570       1.379251
     103.447458       1.367785
     103.496347       1.504244
     103.545235       1.434189
     103.594123       1.325237
     103.643011       1.369698
     103.691900       1.360555
     103.740788       1.314806
     103.789676       1.393094
     103.838564       1.334615
     103.887452       1.316143
     103.936341       1.280498
     103.985229       1.191356
     104.034117       1.373221
     104.083005       1.318049
     104.131893       1.340459
     104.180782       1.239481
     104.229670       1.337579
     104.278558       1.440501
     104.327446       1.255181
     104.376335       1.237005
     104.425223       1.329150
     104.474111       1.261614
     104.522999       1.357216
     104.571887       1.356491
     104.620776       1.241345
     104.669664       1.461020
     104.718552       1.359366
     104.767440       1.386158
     104.816328       1.312674
     104.865217       1.432380
     104.914105       1.377895
     104.962993       1.287449
     105.011881       1.316381
     105.060770       1.303194
     105.109658       1.445401
     105.158546       1.401456
     105.207434       1.383684
     105.256322       1.341454
     105.305211       1.503381
     105.354099       1.551748
     105.402987       1.384343
     105.451875       1.354642
     105.500763       1.329042
     105.549652       1.301878
     105.598540       1.427566
     105.647428       1.343592
     105.696316       1.309234
     105.745205       1.510549
     105.794093       1.349959
     105.842981       1.520956
     105.891869       1.511072
     105.940757       1.415447
     105.989646       1.459467
     106.038534       1.363316
     106.087422       1.422015
     106.136310       1.356039
     106.185198       1.410013
     106.234087       1.497382
     106.282975       1.296951
     106.331863       1.500479
     106.380751       1.342771
     106.429639       1.388179
     106.478528       1.330159
     106.527416       1.374462
     106.576304       1.434460
     106.625192       1.491471
     106.674081       1.338338
     106.722969       1.377946
     106.771857       1.470025
     106.820745       1.481688
     106.869633       1.468248
     106.918522       1.458101
     106.967410       1.389408
     107.016298       1.541434
     107.065186       1.327380
     107.114074       1.496702
     107.162963       1.424678
     107.211851       1.526021
     107.260739       1.556408
     107.309627       1.518203
     107.358516       1.706541
     107.407404       1.482786
     107.456292       1.479866
     107.505180       1.316847
     107.554068       1.399421
     107.602957       1.339001
     107.651845       1.454869
     107.700733       1.469122
     107.749621       1.400972
     107.798509       1.572836
     107.847398       1.528130
     107.896286       1.420965
     107.945174       1.323344
     107.994062       1.560608
     108.042951       1.385260
     108.091839       1.472770
     108.140727       1.475222
     108.189615       1.501381
     108.238503       1.366305
     108.287392       1.513302
     108.336280       1.515481
     108.385168       1.464150
     108.434056       1.469028
     108.482944       1.588632
     108.531833       1.482377
     108.580721       1.617434
     108.629609       1.530773
     108.678497       1.616067
     108.727385       1.539677
     108.776274       1.528869
     108.825162       1.548507
     108.874050       1.439504
     108.922938       1.475305
     108.971827       1.511013
     109.020715       1.432282
     109.069603       1.463259
     109.118491       1.490842
     109.167379       1.396179
     109.216268       1.469632
     109.265156       1.560913
     109.314044       1.475017
     109.362932       1.521013
     109.411820       1.546598
     109.460709       1.459554
     109.509597       1.527642
     109.558485       1.542527
     109.607373       1.552462
     109.656262       1.526197
     109.705150       1.449105
     109.754038       1.570137
     109.802926       1.445741
     109.851814       1.552783
     109.900703       1.541724
     109.949591       1.676048
     109.998479       1.497972
     110.047367       1.533324
     110.096255       1.352039
     110.145144       1.424791
     110.194032       1.570152
     110.242920       1.547189
     110.291808       1.489212
     110.340697       1.462914
     110.389585       1.497621
     110.438473       1.426176
     110.487361       1.503645
     110.536249       1.574864
     110.585138       1.415677
     110.634026       1.364803
     110.682914       1.451702
     110.731802       1.465912
     110.780690       1.377100
     110.829579       1.639424
     110.878467       1.509470
     110.927355       1.513794
     110.976243       1.651417
     111.025131       1.459870
     111.074020       1.562464
     111.122908       1.490088
     111.171796       1.520872
     111.220684       1.568737
     111.269573       1.496769
     111.318461       1.586806
     111.367349       1.472527
     111.416237       1.454813
     111.465125       1.488111
     111.514014       1.555943
     111.562902       1.496834
     111.611790       1.491421
     111.660678       1.403492
     111.709566       1.598600
     111.758455       1.384581
     111.807343       1.487136
     111.856231       1.649737
     111.905119       1.493439
     111.954008       1.585172
     112.002896       1.624854
     112.051784       1.831526
     112.100672       1.805349
     112.149560       1.824205
     112.198449       1.831944
     112.247337       1.831675
     112.296225       1.869878
     112.345113       1.636360
     112.394001       1.812787
     112.442890       1.744408
     112.491778       1.793962
     112.540666       1.438012
     112.589554       1.653644
     112.638443       1.646615
     112.687331       1.675805
     112.736219       1.396785
     112.785107       1.486587
     112.833995       1.453732
     112.882884       1.438673
     112.931772       1.508156
     112.980660       1.422471
     113.029548       1.444418
     113.078436       1.377424
     113.127325       1.552875
     113.176213       1.480285
     113.225101       1.430951
     113.273989       1.385606
     113.322878       1.478435
     113.371766       1.555302
     113.420654       1.490504
     113.469542       1.540527
     113.518430       1.520117
     113.567319       1.490879
     113.616207       1.334445
     113.665095       1.553792
     113.713983       1.396705
     113.762871       1.435191
     113.811760       1.466691
     113.860648       1.443304
     113.909536       1.468435
     113.958424       1.527956
     114.007312       1.637203
     114.056201       1.565795
     114.105089       1.462284
     114.153977       1.666636
     114.202865       1.505832
     114.251754       1.396562
     114.300642       1.551156
     114.349530       1.562694
     114.398418       1.591526
     114.447306       1.549795
     114.496195       1.317693
     114.545083       1.429224
     114.593971       1.395871
     114.642859       1.568961
     114.691747       1.483462
     114.740636       1.599314
     114.789524       1.691525
     114.838412       1.500412
     114.887300       1.448695
     114.936189       1.610694
     114.985077       1.410737
     115.033965       1.353761
     115.082853       1.358138
     115.131741       1.374344
     115.180630       1.397209
     115.229518       1.472026
     115.278406       1.342775
     115.327294       1.335567
     115.376182       1.262409
     115.425071       1.402210
     115.473959       1.448381
     115.522847       1.409085
     115.571735       1.332947
     115.620624       1.420526
     115.669512       1.380692
     115.718400       1.397603
     115.767288       1.417363
     115.816176       1.384444
     115.865065       1.497839
     115.913953       1.464515
     115.962841       1.495614
     116.011729       1.598817
     116.060617       1.619202
     116.109506       1.538472
     116.158394       1.577739
     116.207282       1.633514
     116.256170       1.627478
     116.305058       1.467666
     116.353947       1.431443
     116.402835       1.471984
     116.451723       1.365819
     116.500611       1.362266
     116.549500       1.739606
     116.598388       1.409383
     116.647276       1.539727
     116.696164       1.360924
     116.745052       1.501536
     116.793941       1.758105
     116.842829       1.452828
     116.891717       1.418594
     116.940605       1.545746
     116.989493       1.731383
     117.038382       1.601397
     117.087270       1.399025
     117.136158       1.419356
     117.185046       1.383563
     117.233935       1.332319
     117.282823       1.522272
     117.331711       1.666678
     117.380599       1.453549
     117.429487       1.624402
     117.478376       1.720943
     117.527264       1.510411
     117.576152       1.489364
     117.625040       1.449737
     117.673928       1.289829
     117.722817       1.379298
     117.771705       1.497621
     117.820593       1.434205
     117.869481       1.480467
     117.918370       1.525723
     117.967258       1.385330
     118.016146       1.396709
     118.065034       1.404626
     118.113922       1.312831
     118.162811       1.292819
     118.211699       1.449654
     118.260587       1.438774
     118.309475       1.505667
     118.358363       1.467129
     118.407252       1.368916
     118.456140       1.490586
     118.505028       1.482567
     118.553916       1.424066
     118.602804       1.439478
     118.651693       1.539390
     118.700581       1.354961
     118.749469       1.454109
     118.798357       1.227250
     118.847246       1.357026
     118.896134       1.352797
     118.945022       1.307067
     118.993910       1.407549
     119.042798       1.369815
     119.091687       1.320959
     119.140575       1.321708
     119.189463       1.403220
     119.238351       1.329190
     119.287239       1.418951
     119.336128       1.388673
     119.385016       1.387313
     119.433904       1.389933
     119.482792       1.446761
     119.531681       1.372948
     119.580569       1.368274
     119.629457       1.303193
     119.678345       1.393030
     119.727233       1.437198
     119.776122       1.361352
     119.825010       1.524994
     119.873898       1.506801
     119.922786       1.472302
     119.971674       1.345562
     120.020563       1.454151
     120.069451       1.463698
     120.118339       1.376703
     120.167227       1.484964
     120.216116       1.436222
     120.265004       1.458967
     120.313892       1.433502
     120.362780       1.647081
     120.411668       1.488298
     120.460557       1.495316
     120.509445       1.533984
     120.558333       1.436652
     120.607221       1.423104
     120.656109       1.340667
     120.704998       1.552332
     120.753886       1.566407
     120.802774       1.412708
     120.851662       1.412161
     120.900551       1.412000
     120.949439       1.431008
     120.998327       1.403162
     121.047215       1.483891
     121.096103       1.314990
     121.144992       1.474355
     121.193880       1.468486
     121.242768       1.467299
     121.291656       1.405834
     121.340544       1.397874
     121.389433       1.330423
     121.438321       1.471400
     121.487209       1.368947
     121.536097       1.513534
     121.584985       1.329021
     121.633874       1.475314
     121.682762       1.354209
     121.731650       1.275901
     121.780538       1.363213
     121.829427       1.352441
     121.878315       1.423376
     121.927203       1.427636
     121.976091       1.452552
     122.024979       1.339278
     122.073868       1.296940
     122.122756       1.327638
     122.171644       1.417621
     122.220532       1.400056
     122.269420       1.398422
     122.318309       1.392621
     122.367197       1.378938
     122.416085       1.363618
     122.464973       1.398940
     122.513862       1.281161
     122.562750       1.309363
     122.611638       1.505368
     122.660526       1.343796
     122.709414       1.414306
     122.758303       1.310600
     122.807191       1.372042
     122.856079       1.398674
     122.904967       1.377346
     122.953855       1.316735
     123.002744       1.454719
     123.051632       1.411860
     123.100520       1.351865
     123.149408       1.312287
     123.198297       1.390157
     123.247185       1.298834
     123.296073       1.480756
     123.344961       1.433316
     123.393849       1.393227
     123.442738       1.377018
     123.491626       1.364409
     123.540514       1.335296
     123.589402       1.324548
     123.638290       1.444790
     123.687179       1.407920
     123.736067       1.290228
     123.784955       1.340110
     123.833843       1.355766
     123.882731       1.320359
     123.931620       1.327352
     123.980508       1.370613
     124.029396       1.437095
     124.078284       1.360593
     124.127173       1.472708
     124.176061       1.268071
     124.224949       1.372918
     124.273837       1.475496
     124.322725       1.294884
     124.371614       1.314157
     124.420502       1.329944
     124.469390       1.343723
     124.518278       1.266131
     124.567166       1.422658
     124.616055       1.314352
     124.664943       1.292628
     124.713831       1.367220
     124.762719       1.219967
     124.811608       1.364797
     124.860496       1.459329
     124.909384       1.441573
     124.958272       1.398108
     125.007160       1.345611
     125.056049       1.572759
     125.104937       1.485243
     125.153825       1.402514
     125.202713       1.352323
     125.251601       1.286181
     125.300490       1.329085
     125.349378       1.350959
     125.398266       1.455174
     125.447154       1.458454
     125.496043       1.347193
     125.544931       1.440425
     125.593819       1.299428
     125.642707       1.426122
     125.691595       1.342730
     125.740484       1.527822
     125.789372       1.519024
     125.838260       1.532242
     125.887148       1.460299
     125.936036       1.531947
     125.984925       1.517945
     126.033813       1.443086
     126.082701       1.533675
     126.131589       1.362817
     126.180477       1.471073
     126.229366       1.457032
     126.278254       1.492493
     126.327142       1.494895
     126.376030       1.516201
     126.424919       1.502326
     126.473807       1.428294
     126.522695       1.537661
     126.571583       1.539991
     126.620471       1.352282
     126.669360       1.504829
     126.718248       1.578897
     126.767136       1.444563
     126.816024       1.386681
     126.864912       1.401099
     126.913801       1.512058
     126.962689       1.335565
     127.011577       1.436277
     127.060465       1.385218
     127.109354       1.414772
     127.158242       1.574702
     127.207130       1.461889
     127.256018       1.491818
     127.304906       1.505941
     127.353795       1.517896
     127.402683       1.535521
     127.451571       1.572783
     127.500459       1.592206
     127.549347       1.497801
     127.598236       1.481698
     127.647124       1.449293
     127.696012       1.616764
     127.744900       1.371575
     127.793789       1.503854
     127.842677       1.563336
     127.891565       1.426473
     127.940453       1.537674
     127.989341       1.518953
     128.038230       1.478116
     128.087118       1.458463
     128.136006       1.673935
     128.184894       1.618842
     128.233782       1.549891
     128.282671       1.474000
     128.331559       1.527215
     128.380447       1.523419
     128.429335       1.546974
     128.478224       1.376856
     128.527112       1.625061
     128.576000       1.457903
     128.624888       1.504697
     128.673776       1.435245
     128.722665       1.552527
     128.771553       1.462051
     128.820441       1.399506
     128.869329       1.444918
     128.918217       1.392739
     128.967106       1.487765
     129.015994       1.269285
     129.064882       1.507870
     129.113770       1.531467
     129.162658       1.445494
     129.211547       1.452636
     129.260435       1.459099
     129.309323       1.583129
     129.358211       1.488141
     129.407100       1.434173
     129.455988       1.521200
     129.504876       1.431620
     129.553764       1.515323
     129.602652       1.444503
     129.651541       1.542379
     129.700429       1.528955
     129.749317       1.414571
     129.798205       1.342290
     129.847093       1.409190
     129.895982       1.411666
     129.944870       1.495462
     129.993758       1.440299
     130.042646       1.412211
     130.091535       1.351098
     130.140423       1.372683
     130.189311       1.379185
     130.238199       1.388558
     130.287087       1.359345
     130.335976       1.333111
     130.384864       1.366807
     130.433752       1.427727
     130.482640       1.358999
     130.531528       1.393016
     130.580417       1.379606
     130.629305       1.394936
     130.678193       1.446834
     130.727081       1.499469
     130.775970       1.405799
     130.824858       1.622581
     130.873746       1.337776
     130.922634       1.356761
     130.971522       1.314269
     131.020411       1.415524
     131.069299       1.445801
     131.118187       1.325100
     131.167075       1.321009
     131.215963       1.533352
     131.264852       1.405077
     131.313740       1.445745
     131.362628       1.405531
     131.411516       1.321954
     131.460404       1.302952
     131.509293       1.385500
     131.558181       1.345153
     131.607069       1.432509
     131.655957       1.344130
     131.704846       1.464030
     131.753734       1.405968
     131.802622       1.397895
     131.851510       1.265157
     131.900398       1.303830
     131.949287       1.371122
     131.998175       1.327184
     132.047063       1.394033
     132.095951       1.344494
     132.144839       1.350398
     132.193728       1.487631
     132.242616       1.497996
     132.291504       1.435755
     132.340392       1.410249
     132.389281       1.366256
     132.438169       1.462042
     132.487057       1.698758
     132.535945       1.571994
     132.584833       1.529519
     132.633722       1.445406
     132.682610       1.449848
     132.731498       1.393400
     132.780386       1.407676
     132.829274       1.595994
     132.878163       1.432392
     132.927051       1.401908
     132.975939       1.306371
     133.024827       1.482186
     133.073716       1.514068
     133.122604       1.376750
     133.171492       1.451645
     133.220380       1.396081
     133.269268       1.489751
     133.318157       1.648716
     133.367045       1.433963
     133.415933       1.546606
     133.464821       1.330802
     133.513709       1.395910
     133.562598       1.474050
     133.611486       1.458540
     133.660374       1.443564
     133.709262       1.468591
     133.758150       1.405093
     133.807039       1.454162
     133.855927       1.381010
     133.904815       1.387852
     133.953703       1.451413
     134.002592       1.504295
     134.051480       1.431291
     134.100368       1.340623
     134.149256       1.514616
     134.198144       1.474382
     134.247033       1.385199
     134.295921       1.441619
     134.344809       1.489352
     134.393697       1.359643
     134.442585       1.389695
     134.491474       1.453272
     134.540362       1.443663
     134.589250       1.380235
     134.638138       1.391291
     134.687027       1.566189
     134.735915       1.435065
     134.784803       1.502493
     134.833691       1.585729
     134.882579       1.613500
     134.931468       1.565459
     134.980356       1.550881
     135.029244       1.536632
     135.078132       1.541375
     135.127020       1.382285
     135.175909       1.660539
     135.224797       1.540617
     135.273685       1.662902
     135.322573       1.524576
     135.371462       1.484605
     135.420350       1.547061
     135.469238       1.601473
     135.518126       1.607425
     135.567014       1.655813
     135.615903       1.526693
     135.664791       1.626974
     135.713679       1.594648
     135.762567       1.572763
     135.811455       1.673784
     135.860344       1.671523
     135.909232       1.537254
     135.958120       1.605241
     136.007008       1.523387
     136.055897       1.604596
     136.104785       1.499127
     136.153673       1.541777
     136.202561       1.515113
     136.251449       1.557415
     136.300338       1.544868
     136.349226       1.505552
     136.398114       1.520636
     136.447002       1.603806
     136.495890       1.738218
     136.544779       1.665548
     136.593667       1.542024
     136.642555       1.582643
     136.691443       1.673656
     136.740331       1.585928
     136.789220       1.740297
     136.838108       1.570230
     136.886996       1.708098
     136.935884       1.549305
     136.984773       1.652156
     137.033661       1.612097
     137.082549       1.451318
     137.131437       1.601341
     137.180325       1.760978
     137.229214       1.645045
     137.278102       1.620931
     137.326990       1.511421
     137.375878       1.424012
     137.424766       1.461674
     137.473655       1.535399
     137.522543       1.557229
     137.571431       1.627212
     137.620319       1.673037
     137.669208       1.541567
     137.718096       1.497338
     137.766984       1.464564
     137.815872       1.591708
     137.864760       1.807007
     137.913649       1.754331
     137.962537       1.504976
     138.011425       1.552069
     138.060313       1.462708
     138.109201       1.657009
     138.158090       1.752457
     138.206978       1.656485
     138.255866       1.621301
     138.304754       1.582714
     138.353643       1.480020
     138.402531       1.573091
     138.451419       1.521418
     138.500307       1.543691
     138.549195       1.589031
     138.598084       1.606675
     138.646972       1.507111
     138.695860       1.482726
     138.744748       1.562593
     138.793636       1.519718
     138.842525       1.445652
     138.891413       1.550083
     138.940301       1.657028
     138.989189       1.526449
     139.038077       1.587123
     139.086966       1.544837
     139.135854       1.542943
     139.184742       1.476558
     139.233630       1.519545
     139.282519       1.591223
     139.331407       1.539704
     139.380295       1.459227
     139.429183       1.411025
     139.478071       1.591007
     139.526960       1.645445
     139.575848       1.516512
     139.624736       1.506442
     139.673624       1.542672
     139.722512       1.428890
     139.771401       1.530845
     139.820289       1.529838
     139.869177       1.374309
     139.918065       1.415619
     139.966954       1.492948
     140.015842       1.511949
     140.064730       1.591322
     140.113618       1.510922
     140.162506       1.589025
     140.211395       1.666140
     140.260283       1.505863
     140.309171       1.624541
     140.358059       1.576170
     140.406947       1.632104
     140.455836       1.689466
     140.504724       1.932686
     140.553612       1.957129
     140.602500       1.621224
     140.651389       1.714217
     140.700277       1.622530
     140.749165       1.622097
     140.798053       1.562467
     140.846941       1.576320
     140.895830       1.643777
     140.944718       1.610118
     140.993606       1.650985
     141.042494       1.483749
     141.091382       1.589623
     141.140271       1.501108
     141.189159       1.461955
     141.238047       1.516633
     141.286935       1.629590
     141.335823       1.525414
     141.384712       1.588169
     141.433600       1.593106
     141.482488       1.528561
     141.531376       1.556369
     141.580265       1.616247
     141.629153       1.584020
     141.678041       1.502053
     141.726929       1.495767
     141.775817       1.555988
     141.824706       1.512804
     141.873594       1.513071
     141.922482       1.602743
     141.971370       1.464897
     142.020258       1.506196
     142.069147       1.649017
     142.118035       1.508422
     142.166923       1.561126
     142.215811       1.599606
     142.264700       1.536360
     142.313588       1.660967
     142.362476       1.508837
     142.411364       1.459173
     142.460252       1.678029
     142.509141       1.511411
     142.558029       1.567833
     142.606917       1.533209
     142.655805       1.585972
     142.704693       1.514772
     142.753582       1.548602
     142.802470       1.431085
     142.851358       1.528356
     142.900246       1.465613
     142.949135       1.472191
     142.998023       1.542289
     143.046911       1.571726
     143.095799       1.510010
     143.144687       1.512610
     143.193576       1.533872
     143.242464       1.542340
     143.291352       1.483277
     143.340240       1.478458
     143.389128       1.456822
     143.438017       1.360733
     143.486905       1.438748
     143.535793       1.508427
     143.584681       1.582571
     143.633570       1.467689
     143.682458       1.488466
     143.731346       1.587117
     143.780234       1.534657
     143.829122       1.499541
     143.878011       1.503847
     143.926899       1.458490
     143.975787       1.568579
     144.024675       1.623038
     144.073563       1.500223
     144.122452       1.496462
     144.171340       1.571853
     144.220228       1.532595
     144.269116       1.541636
     144.318004       1.627990
     144.366893       1.673390
     144.415781       1.518909
     144.464669       1.611615
     144.513557       1.587562
     144.562446       1.465647
     144.611334       1.585289
     144.660222       1.602623
     144.709110       1.547976
     144.757998       1.548161
     144.806887       1.501446
     144.855775       1.555502
     144.904663       1.499397
     144.953551       1.654086
     145.002439       1.613716
     145.051328       1.654839
     145.100216       1.682975
     145.149104       1.808336
     145.197992       1.630570
     145.246881       1.584980
     145.295769       1.593141
     145.344657       1.682181
     145.393545       1.386217
     145.442433       1.537882
     145.491322       1.556292
     145.540210       1.703976
     145.589098       1.606372
     145.637986       1.519967
     145.686874       1.590788
     145.735763       1.585790
     145.784651       1.445162
     145.833539       1.570948
     145.882427       1.558796
     145.931316       1.569002
     145.980204       1.779927
     146.029092       1.599852
     146.077980       1.638343
     146.126868       1.666595
     146.175757       1.652329
     146.224645       1.704852
     146.273533       1.642171
     146.322421       1.616131
     146.371309       1.512349
     146.420198       1.637480
     146.469086       1.541375
     146.517974       1.531970
     146.566862       1.453515
     146.615750       1.527855
     146.664639       1.438300
     146.713527       1.415451
     146.762415       1.516795
     146.811303       1.419180
     146.860192       1.493321
     146.909080       1.477798
     146.957968       1.391529
     147.006856       1.499090
     147.055744       1.439767
     147.104633       1.508401
     147.153521       1.387248
     147.202409       1.612545
     147.251297       1.402729
     147.300185       1.461726
     147.349074       1.454298
     147.397962       1.521325
     147.446850       1.556912
     147.495738       1.532744
     147.544627       1.406087
     147.593515       1.518832
     147.642403       1.511445
     147.691291       1.407747
     147.740179       1.553621
     147.789068       1.462284
     147.837956       1.508859
     147.886844       1.512059
     147.935732       1.511987
     147.984620       1.537808
     148.033509       1.501694
     148.082397       1.443328
     148.131285       1.386673
     148.180173       1.580054
     148.229062       1.792799
     148.277950       1.544826
     148.326838       1.532454
     148.375726       1.558504
     148.424614       1.495768
     148.473503       1.576672
     148.522391       1.545836
     148.571279       1.824925
     148.620167       1.807865
     148.669055       1.609321
     148.717944       1.639313
     148.766832       1.519175
     148.815720       1.585159
     148.864608       1.538939
     148.913496       1.701328
     148.962385       1.536568
     149.011273       1.623321
     149.060161       1.634011
     149.109049       1.725298
     149.157938       1.619677
     149.206826       1.640181
     149.255714       1.521630
     149.304602       1.644487
     149.353490       1.597437
     149.402379       1.601903
     149.451267       1.651947
     149.500155       1.710344
     149.549043       1.704141
     149.597931       1.637086
     149.646820       1.845805
     149.695708       1.752496
     149.744596       1.781464
     149.793484       1.649373
     149.842373       1.624502
     149.891261       1.861053
     149.940149       1.765148
     149.989037       1.764899
     150.037925       1.647811
     150.086814       1.580262
     150.135702       1.758607
     150.184590       1.751010
     150.233478       1.659830
     150.282366       1.777176
     150.331255       1.736137
     150.380143       1.546357
     150.429031       1.512632
     150.477919       1.480835
     150.526808       1.505914
     150.575696       1.499191
     150.624584       1.443874
     150.673472       1.590578
     150.722360       1.514281
     150.771249       1.506592
     150.820137       1.504338
     150.869025       1.558016
     150.917913       1.618125
     150.966801       1.680317
     151.015690       1.594412
     151.064578       1.659221
     151.113466       1.570142
     151.162354       1.463164
     151.211242       1.563796
     151.260131       1.427764
     151.309019       1.489337
     151.357907       1.629303
     151.406795       1.556866
     151.455684       1.508581
     151.504572       1.666216
     151.553460       1.625571
     151.602348       1.551745
     151.651236       1.394498
     151.700125       1.729318
     151.749013       1.721151
     151.797901       1.650979
     151.846789       1.595261
     151.895677       1.549578
     151.944566       1.662393
     151.993454       1.749413
     152.042342       1.726733
     152.091230       1.571365
     152.140119       1.660676
     152.189007       1.609605
     152.237895       1.551099
     152.286783       1.633274
     152.335671       1.609083
     152.384560       1.623207
     152.433448       1.676112
     152.482336       1.705223
     152.531224       1.590499
     152.580112       1.516363
     152.629001       1.493534
     152.677889       1.428255
     152.726777       1.550859
     152.775665       1.472963
     152.824554       1.434042
     152.873442       1.428629
     152.922330       1.364702
     152.971218       1.492469
     153.020106       1.558389
     153.068995       1.682457
     153.117883       1.616064
     153.166771       1.654611
     153.215659       1.775776
     153.264547       1.671617
     153.313436       1.542419
     153.362324       1.655060
     153.411212       1.569956
     153.460100       1.575695
     153.508989       1.574373
     153.557877       1.586800
     153.606765       1.493734
     153.655653       1.567310
     153.704541       1.664948
     153.753430       1.526581
     153.802318       1.542101
     153.851206       1.704157
     153.900094       1.620220
     153.948982       1.752918
     153.997871       1.583006
     154.046759       1.677723
     154.095647       1.714317
     154.144535       1.759637
     154.193423       1.580226
     154.242312       1.764910
     154.291200       1.806832
     154.340088       1.760854
     154.388976       1.835507
     154.437865       1.656478
     154.486753       1.734843
     154.535641       1.611428
     154.584529       1.593702
     154.633417       1.567159
     154.682306       1.635943
     154.731194       1.677033
     154.780082       1.618829
     154.828970       1.560616
     154.877858       1.706704
     154.926747       1.565903
     154.975635       1.577485
     155.024523       1.592410
     155.073411       1.741161
     155.122300       1.681307
     155.171188       1.649589
     155.220076       1.639277
     155.268964       1.653167
     155.317852       1.758400
     155.366741       1.629644
     155.415629       1.681170
     155.464517       1.812560
     155.513405       1.628658
     155.562293       1.543753
     155.611182       1.675014
     155.660070       1.545821
     155.708958       1.715363
     155.757846       1.633405
     155.806735       1.578452
     155.855623       1.780242
     155.904511       1.567644
     155.953399       1.657612
     156.002287       1.604542
     156.051176       1.669387
     156.100064       1.799340
     156.148952       1.766420
     156.197840       1.896120
     156.246728       1.727623
     156.295617       1.703404
     156.344505       1.640486
     156.393393       1.571141
     156.442281       1.680130
     156.491169       1.742786
     156.540058       1.760900
     156.588946       1.756551
     156.637834       1.775346
     156.686722       1.786373
     156.735611       1.682747
     156.784499       1.791399
     156.833387       1.720805
     156.882275       1.814897
     156.931163       1.837227
     156.980052       1.731987
     157.028940       1.713734
     157.077828       1.554127
     157.126716       1.704878
     157.175604       1.601181
     157.224493       1.588268
     157.273381       1.745939
     157.322269       1.850189
     157.371157       1.800638
     157.420046       1.896455
     157.468934       1.869143
     157.517822       1.891444
     157.566710       1.785001
     157.615598       1.787712
     157.664487       1.781130
     157.713375       1.735746
     157.762263       1.814833
     157.811151       1.762881
     157.860039       1.840479
     157.908928       1.868701
     157.957816       1.740792
     158.006704       1.747144
     158.055592       1.824168
     158.104481       1.654790
     158.153369       1.783946
     158.202257       1.770348
     158.251145       1.874744
     158.300033       1.878205
     158.348922       1.911561
     158.397810       1.735902
     158.446698       1.852185
     158.495586       1.905681
     158.544474       1.852026
     158.593363       1.794428
     158.642251       1.944125
     158.691139       1.894073
     158.740027       1.860142
     158.788915       1.681864
     158.837804       1.827715
     158.886692       1.886695
     158.935580       1.868079
     158.984468       1.781878
     159.033357       2.031778
     159.082245       1.880263
     159.131133       2.028881
     159.180021       1.813356
     159.228909       1.953996
     159.277798       1.827224
     159.326686       1.879356
     159.375574       1.893651
     159.424462       1.821750
     159.473350       1.802016
     159.522239       1.791846
     159.571127       1.721883
     159.620015       1.823585
     159.668903       1.808013
     159.717792       1.742066
     159.766680       1.805118
     159.815568       1.876185
     159.864456       1.767018
     159.913344       1.828685
     159.962233       1.835417
     160.011121       1.925559
     160.060009       1.885379
     160.108897       1.861563
     160.157785       1.846266
     160.206674       1.833794
     160.255562       1.866235
     160.304450       1.812860
     160.353338       1.864821
     160.402227       1.755483
     160.451115       1.781000
     160.500003       1.857145
     160.548891       1.773419
     160.597779       1.874295
     160.646668       1.810421
     160.695556       1.841195
     160.744444       1.813629
     160.793332       1.782277
     160.842220       1.793213
     160.891109       1.772429
     160.939997       1.752283
     160.988885       1.860290
     161.037773       1.921575
     161.086662       1.913856
     161.135550       1.857915
     161.184438       1.812340
     161.233326       1.810961
     161.282214       1.830355
     161.331103       1.770355
     161.379991       1.855951
     161.428879       1.781012
     161.477767       1.816273
     161.526655       1.719592
     161.575544       1.867137
     161.624432       1.757554
     161.673320       1.738354
     161.722208       1.857153
     161.771096       1.867910
     161.819985       1.760829
     161.868873       1.910303
     161.917761       1.791070
     161.966649       1.858108
     162.015538       1.866011
     162.064426       1.918956
     162.113314       1.856252
     162.162202       1.973934
     162.211090       1.845981
     162.259979       1.729210
     162.308867       1.837342
     162.357755       1.798027
     162.406643       1.782862
     162.455531       1.850960
     162.504420       1.802923
     162.553308       1.935892
     162.602196       1.753631
     162.651084       1.802450
     162.699973       1.939841
     162.748861       1.796417
     162.797749       1.827671
     162.846637       1.929751
     162.895525       1.869507
     162.944414       1.857915
     162.993302       2.081886
     163.042190       1.889302
     163.091078       1.896004
     163.139966       1.937591
     163.188855       1.858440
     163.237743       1.871222
     163.286631       1.952600
     163.335519       1.843011
     163.384408       1.886449
     163.433296       1.895408
     163.482184       1.956196
     163.531072       1.952608
     163.579960       1.895121
     163.628849       1.965682
     163.677737       1.932135
     163.726625       1.863482
     163.775513       1.912116
     163.824401       1.857080
     163.873290       1.914879
     163.922178       1.977025
     163.971066       1.923264
     164.019954       1.673742
     164.068842       1.791530
     164.117731       1.895986
     164.166619       1.898131
     164.215507       1.822252
     164.264395       1.875880
     164.313284       1.701122
     164.362172       1.909544
     164.411060       1.797367
     164.459948       1.717374
     164.508836       1.761616
     164.557725       1.771888
     164.606613       1.761392
     164.655501       1.798576
     164.704389       1.767960
     164.753277       1.872857
     164.802166       1.811875
     164.851054       1.824515
     164.899942       1.744872
     164.948830       1.761331
     164.997719       1.648918
     165.046607       1.601832
     165.095495       1.703649
     165.144383       1.755697
     165.193271       1.916803
     165.242160       1.879404
     165.291048       2.034961
     165.339936       1.909051
     165.388824       2.017503
     165.437712       1.903804
     165.486601       1.862906
     165.535489       1.786608
     165.584377       1.950600
     165.633265       1.935909
     165.682154       2.018684
     165.731042       1.878566
     165.779930       1.899034
     165.828818       1.930021
     165.877706       1.787475
     165.926595       1.760252
     165.975483       1.734175
     166.024371       1.810559
     166.073259       1.863793
     166.122147       1.851421
     166.171036       1.856619
     166.219924       1.778218
     166.268812       1.704927
     166.317700       1.826774
     166.366588       1.868787
     166.415477       1.906395
     166.464365       1.992471
     166.513253       1.917637
     166.562141       1.935804
     166.611030       2.019814
     166.659918       1.952266
     166.708806       1.787366
     166.757694       1.929650
     166.806582       1.893234
     166.855471       1.892099
     166.904359       1.896486
     166.953247       1.806593
     167.002135       1.875038
     167.051023       1.952022
     167.099912       1.881062
     167.148800       1.884931
     167.197688       1.902192
     167.246576       1.850272
     167.295465       1.927168
     167.344353       1.987257
     167.393241       1.869428
     167.442129       1.953805
     167.491017       2.121010
     167.539906       2.094531
     167.588794       2.038111
     167.637682       1.929722
     167.686570       1.890063
     167.735458       1.901369
     167.784347       1.881069
     167.833235       2.013779
     167.882123       2.045271
     167.931011       1.938724
     167.979900       1.982873
     168.028788       2.089888
     168.077676       2.042433
     168.126564       2.001758
     168.175452       2.103224
     168.224341       2.025879
     168.273229       2.062711
     168.322117       2.038606
     168.371005       1.929593
     168.419893       2.001416
     168.468782       1.928876
     168.517670       1.846972
     168.566558       1.871708
     168.615446       1.868138
     168.664335       1.969355
     168.713223       1.890949
     168.762111       1.989743
     168.810999       2.014352
     168.859887       1.955787
     168.908776       2.005637
     168.957664       1.941767
     169.006552       2.080733
     169.055440       1.929691
     169.104328       1.851118
     169.153217       1.920164
     169.202105       1.922352
     169.250993       1.912254
     169.299881       1.910101
     169.348769       1.990114
     169.397658       1.932142
     169.446546       1.810234
     169.495434       1.931527
     169.544322       1.916108
     169.593211       1.893355
     169.642099       2.000467
     169.690987       1.879844
     169.739875       1.939680
     169.788763       1.825749
     169.837652       1.912236
     169.886540       2.028293
     169.935428       2.081257
     169.984316       2.045484
     170.033204       1.864859
     170.082093       1.953588
     170.130981       2.011694
     170.179869       1.944737
     170.228757       1.955669
     170.277646       1.955703
     170.326534       1.957007
     170.375422       1.938999
     170.424310       1.900632
     170.473198       1.933261
     170.522087       1.970797
     170.570975       2.041492
     170.619863       2.036374
     170.668751       2.001576
     170.717639       2.076966
     170.766528       2.047648
     170.815416       1.986238
     170.864304       1.977176
     170.913192       2.022569
     170.962081       1.969500
     171.010969       1.990144
     171.059857       1.923044
     171.108745       1.971013
     171.157633       1.895634
     171.206522       2.051578
     171.255410       1.962682
     171.304298       1.957296
     171.353186       1.964893
     171.402074       1.986704
     171.450963       1.963493
     171.499851       1.950353
     171.548739       1.992180
     171.597627       2.047048
     171.646515       1.949244
     171.695404       2.016668
     171.744292       2.090062
     171.793180       1.931789
     171.842068       2.064464
     171.890957       2.053435
     171.939845       1.967737
     171.988733       2.039838
     172.037621       1.973591
     172.086509       1.938014
     172.135398       2.045261
     172.184286       1.991493
     172.233174       2.036744
     172.282062       1.941473
     172.330950       2.019428
     172.379839       2.001057
     172.428727       1.903710
     172.477615       1.988627
     172.526503       1.912656
     172.575392       1.903317
     172.624280       2.067915
     172.673168       1.952223
     172.722056       2.003558
     172.770944       2.084654
     172.819833       2.023021
     172.868721       1.916936
     172.917609       2.020613
     172.966497       1.999167
     173.015385       1.939733
     173.064274       2.035431
     173.113162       2.068474
     173.162050       1.881411
     173.210938       1.964802
     173.259827       1.968412
     173.308715       1.990098
     173.357603       1.908465
     173.406491       1.978304
     173.455379       1.991320
     173.504268       1.903480
     173.553156       2.057013
     173.602044       1.956458
     173.650932       1.990913
     173.699820       2.005263
     173.748709       2.100456
     173.797597       1.956415
     173.846485       1.986941
     173.895373       2.023762
     173.944261       2.061672
     173.993150       1.956850
     174.042038       1.803485
     174.090926       2.017956
     174.139814       2.002888
     174.188703       1.925427
     174.237591       2.004304
     174.286479       1.962882
     174.335367       1.940856
     174.384255       1.886456
     174.433144       1.871365
     174.482032       2.001871
     174.530920       1.835224
     174.579808       1.929749
     174.628696       1.943219
     174.677585       1.902638
     174.726473       1.989999
     174.775361       1.991033
     174.824249       1.985324
     174.873138       2.015907
     174.922026       2.102467
     174.970914       2.033248
     175.019802       2.069104
     175.068690       2.028071
     175.117579       2.016894
     175.166467       2.097563
     175.215355       2.093071
     175.264243       2.093143
     175.313131       2.125498
     175.362020       1.950865
     175.410908       1.904575
     175.459796       1.938428
     175.508684       1.948890
     175.557573       2.083682
     175.606461       2.264732
     175.655349       2.105130
     175.704237       2.008070
     175.753125       1.970152
     175.802014       2.027607
     175.850902       2.080841
     175.899790       2.091768
     175.948678       2.100837
     175.997566       2.052335
     176.046455       2.059870
     176.095343       2.153874
     176.144231       2.143177
     176.193119       2.045183
     176.242008       2.025495
     176.290896       1.983689
     176.339784       2.102390
     176.388672       2.171394
     176.437560       2.076754
     176.486449       2.089179
     176.535337       1.855751
     176.584225       1.986006
     176.633113       1.952976
     176.682001       1.991108
     176.730890       1.981943
     176.779778       1.991217
     176.828666       1.964337
     176.877554       1.965951
     176.926442       1.935130
     176.975331       2.041793
     177.024219       1.968051
     177.073107       1.906760
     177.121995       1.944393
     177.170884       1.993266
     177.219772       1.955410
     177.268660       1.995690
     177.317548       1.948948
     177.366436       1.865659
     177.415325       1.933694
     177.464213       1.902568
     177.513101       1.934491
     177.561989       1.919867
     177.610877       1.961706
     177.659766       1.918729
     177.708654       1.934825
     177.757542       1.982133
     177.806430       2.045160
     177.855319       2.018534
     177.904207       1.992056
     177.953095       2.084498
     178.001983       1.924138
     178.050871       1.949667
     178.099760       1.924349
     178.148648       1.947909
     178.197536       1.998423
     178.246424       2.063947
     178.295312       2.071370
     178.344201       2.111985
     178.393089       1.958116
     178.441977       1.877907
     178.490865       2.048294
     178.539754       2.065596
     178.588642       1.940934
     178.637530       1.998840
     178.686418       2.045085
     178.735306       2.012662
     178.784195       2.041278
     178.833083       2.050135
     178.881971       2.035992
     178.930859       1.991039
     178.979747       2.053502
     179.028636       2.055487
     179.077524       2.038951
     179.126412       1.989198
     179.175300       2.011892
     179.224188       2.101736
     179.273077       2.047693
     179.321965       2.084810
     179.370853       2.131940
     179.419741       2.026661
     179.468630       1.928964
     179.517518       1.948900
     179.566406       1.983591
     179.615294       2.123599
     179.664182       1.981810
     179.713071       2.043249
     179.761959       1.999185
     179.810847       2.086256
     179.859735       2.032563
     179.908623       2.042625
     179.957512       2.064050
     180.006400       2.071272
     180.055288       2.031420
     180.104176       1.994968
     180.153065       1.910230
     180.201953       1.950429
     180.250841       1.997364
     180.299729       1.935894
     180.348617       1.922404
     180.397506       1.954466
     180.446394       1.914054
     180.495282       1.951889
     180.544170       1.950840
     180.593058       1.951396
     180.641947       2.018435
     180.690835       1.969795
     180.739723       2.127374
     180.788611       2.042256
     180.837500       1.958932
     180.886388       1.920757
     180.935276       2.001208
     180.984164       1.893300
     181.033052       1.922937
     181.081941       1.943648
     181.130829       2.096934
     181.179717       1.836270
     181.228605       1.899671
     181.277493       1.980555
     181.326382       2.016582
     181.375270       1.986574
     181.424158       1.944517
     181.473046       1.829567
     181.521934       1.928133
     181.570823       1.907113
     181.619711       1.916397
     181.668599       1.981576
     181.717487       1.934477
     181.766376       1.963367
     181.815264       1.977931
     181.864152       1.989495
     181.913040       1.959660
     181.961928       2.018758
     182.010817       1.983767
     182.059705       1.926287
     182.108593       1.978121
     182.157481       1.981456
     182.206369       2.050793
     182.255258       1.952826
     182.304146       2.016592
     182.353034       1.989041
     182.401922       1.994278
     182.450811       2.077759
     182.499699       2.063747
     182.548587       1.973619
     182.597475       2.004302
     182.646363       1.959484
     182.695252       2.062684
     182.744140       1.951571
     182.793028       1.959377
     182.841916       1.983153
     182.890804       2.057852
     182.939693       1.996768
     182.988581       1.946623
     183.037469       2.019909
     183.086357       2.053066
     183.135246       1.912720
     183.184134       1.939774
     183.233022       2.027461
     183.281910       2.002006
     183.330798       1.994029
     183.379687       1.948358
     183.428575       2.068238
     183.477463       1.972133
     183.526351       1.982651
     183.575239       1.961154
     183.624128       1.961767
     183.673016       1.970454
     183.721904       1.918850
     183.770792       1.999262
     183.819681       2.058129
     183.868569       2.041794
     183.917457       1.917983
     183.966345       1.999917
     184.015233       1.973966
     184.064122       1.881666
     184.113010       1.934229
     184.161898       2.004709
     184.210786       2.049437
     184.259674       1.911156
     184.308563       1.975755
     184.357451       2.050818
     184.406339       1.965420
     184.455227       1.961273
     184.504115       1.995733
     184.553004       2.004959
     184.601892       2.006490
     184.650780       2.010037
     184.699668       1.917574
     184.748557       2.019788
     184.797445       1.928120
     184.846333       2.029780
     184.895221       2.069163
     184.944109       2.051816
     184.992998       2.044262
     185.041886       2.089926
     185.090774       1.991373
     185.139662       1.943157
     185.188550       1.988453
     185.237439       1.959470
     185.286327       2.073983
     185.335215       2.006893
     185.384103       2.061228
     185.432992       1.989437
     185.481880       2.047570
     185.530768       2.089739
     185.579656       1.974788
     185.628544       1.978444
     185.677433       2.001523
     185.726321       2.008692
     185.775209       2.033534
     185.824097       1.955793
     185.872985       1.957779
     185.921874       2.017835
     185.970762       2.086986
     186.019650       2.015505
     186.068538       2.036857
     186.117427       1.976127
     186.166315       1.920658
     186.215203       1.981440
     186.264091       1.895405
     186.312979       2.000735
     186.361868       1.974005
     186.410756       1.968270
     186.459644       1.947169
     186.508532       1.869021
     186.557420       2.012036
     186.606309       1.841481
     186.655197       1.963597
     186.704085       1.912292
     186.752973       1.875185
     186.801861       2.003730
     186.850750       1.950878
     186.899638       1.935607
     186.948526       2.003866
     186.997414       1.899720
     187.046303       1.864920
     187.095191       1.910894
     187.144079       2.021703
     187.192967       1.867204
     187.241855       1.965496
     187.290744       1.921887
     187.339632       1.906770
     187.388520       1.858118
     187.437408       1.901652
     187.486296       1.969773
     187.535185       1.988641
     187.584073       1.965561
     187.632961       1.944522
     187.681849       1.874877
     187.730738       1.943324
     187.779626       1.898566
     187.828514       1.960802
     187.877402       1.993049
     187.926290       1.967515
     187.975179       1.929439
     188.024067       1.894279
     188.072955       2.012768
     188.121843       1.844055
     188.170731       2.013766
     188.219620       1.899193
     188.268508       1.991414
     188.317396       1.876579
     188.366284       1.930407
     188.415173       1.947439
     188.464061       2.103025
     188.512949       1.911415
     188.561837       1.973252
     188.610725       1.984861
     188.659614       1.989585
     188.708502       1.949572
     188.757390       2.021894
     188.806278       1.950819
     188.855166       1.836746
     188.904055       1.972398
     188.952943       2.080563
     189.001831       1.867045
     189.050719       2.041952
     189.099607       2.013926
     189.148496       2.009470
     189.197384       1.848890
     189.246272       1.870652
     189.295160       1.866044
     189.344049       2.105184
     189.392937       1.949256
     189.441825       2.050659
     189.490713       1.904468
     189.539601       1.843209
     189.588490       1.817535
     189.637378       1.982761
     189.686266       1.934668
     189.735154       1.830162
     189.784042       1.742745
     189.832931       1.933116
     189.881819       1.893337
     189.930707       1.979066
     189.979595       2.088309
     190.028484       1.979657
     190.077372       1.997253
     190.126260       1.971038
     190.175148       1.905794
     190.224036       1.867710
     190.272925       1.963238
     190.321813       1.858003
     190.370701       1.818577
     190.419589       1.857995
     190.468477       1.905703
     190.517366       1.892075
     190.566254       1.856113
     190.615142       1.915601
     190.664030       1.809727
     190.712919       1.791010
     190.761807       1.925562
     190.810695       1.889584
     190.859583       1.796629
     190.908471       1.911145
     190.957360       2.040102
     191.006248       1.927028
     191.055136       1.804294
     191.104024       1.873459
     191.152912       1.841378
     191.201801       1.821513
     191.250689       1.813027
     191.299577       2.100891
     191.348465       2.048259
     191.397354       1.894801
     191.446242       1.866922
     191.495130       1.928792
     191.544018       1.884318
     191.592906       1.936421
     191.641795       1.981280
     191.690683       2.030532
     191.739571       1.933303
     191.788459       1.854363
     191.837347       2.044821
     191.886236       1.928211
     191.935124       1.917960
     191.984012       1.915261
     192.032900       1.909686
     192.081788       1.955966
     192.130677       1.929376
     192.179565       1.890578
     192.228453       1.942827
     192.277341       1.988442
     192.326230       1.922806
     192.375118       1.888872
     192.424006       1.981942
     192.472894       1.983916
     192.521782       1.994299
     192.570671       1.930319
     192.619559       1.923045
     192.668447       1.925242
     192.717335       1.933250
     192.766223       1.966702
     192.815112       1.844136
     192.864000       1.878704
     192.912888       1.916377
     192.961776       1.840346
     193.010665       1.784594
     193.059553       2.015322
     193.108441       1.972675
     193.157329       1.897393
     193.206217       1.926314
     193.255106       1.958396
     193.303994       2.031002
     193.352882       1.982825
     193.401770       1.956082
     193.450658       1.857470
     193.499547       1.867175
     193.548435       1.939437
     193.597323       1.830884
     193.646211       1.928042
     193.695100       2.031878
     193.743988       1.867576
     193.792876       1.870312
     193.841764       1.917151
     193.890652       2.008411
     193.939541       1.935280
     193.988429       1.952365
     194.037317       1.904422
     194.086205       1.842517
     194.135093       1.901479
     194.183982       1.953257
     194.232870       1.891971
     194.281758       1.928523
     194.330646       1.962044
     194.379534       1.995812
     194.428423       2.003702
     194.477311       1.863667
     194.526199       1.779974
     194.575087       1.878602
     194.623976       1.824008
     194.672864       1.828756
     194.721752       1.900295
     194.770640       1.850320
     194.819528       1.899643
     194.868417       1.919476
     194.917305       1.895246
     194.966193       1.853131
     195.015081       1.850016
     195.063969       1.872349
     195.112858       1.838511
     195.161746       2.019345
     195.210634       1.980134
     195.259522       2.039429
     195.308411       2.094059
     195.357299       2.017964
     195.406187       2.067995
     195.455075       2.004035
     195.503963       1.984214
     195.552852       1.990151
     195.601740       2.073499
     195.650628       2.040770
     195.699516       2.044482
     195.748404       2.089939
     195.797293       2.083935
     195.846181       1.980489
     195.895069       2.064594
     195.943957       2.062528
     195.992846       2.110042
     196.041734       1.921704
     196.090622       1.955885
     196.139510       2.103235
     196.188398       2.113254
     196.237287       1.945947
     196.286175       2.067363
     196.335063       2.065376
     196.383951       1.938254
     196.432839       1.932993
     196.481728       2.069052
     196.530616       2.031628
     196.579504       1.946527
     196.628392       2.013738
     196.677280       1.923660
     196.726169       1.995785
     196.775057       1.874298
     196.823945       2.119130
     196.872833       1.874496
     196.921722       1.967544
     196.970610       2.028222
     197.019498       1.904715
     197.068386       1.978243
     197.117274       1.941163
     197.166163       1.929889
     197.215051       2.060585
     197.263939       2.095075
     197.312827       1.912284
     197.361715       1.833002
     197.410604       1.892341
     197.459492       1.894945
     197.508380       1.819458
     197.557268       1.777196
     197.606157       1.992477
     197.655045       1.804189
     197.703933       1.803906
     197.752821       1.785878
     197.801709       1.771686
     197.850598       1.805438
     197.899486       1.821801
     197.948374       1.827960
     197.997262       1.877570
     198.046150       1.848875
     198.095039       1.811020
     198.143927       1.819410
     198.192815       2.064405
     198.241703       1.899349
     198.290592       1.823635
     198.339480       1.848922
     198.388368       1.867464
     198.437256       1.972496
     198.486144       1.995356
     198.535033       1.939222
     198.583921       1.971410
     198.632809       1.919822
     198.681697       2.018528
     198.730585       1.918924
     198.779474       1.956357
     198.828362       1.914656
     198.877250       1.882264
     198.926138       1.997344
     198.975027       1.901487
     199.023915       1.925160
     199.072803       2.108599
     199.121691       1.932680
     199.170579       1.897785
     199.219468       1.944592
     199.268356       1.843683
     199.317244       1.953532
     199.366132       1.924464
     199.415020       1.913623
     199.463909       1.996824
     199.512797       1.950133
     199.561685       1.919604
     199.610573       2.007785
     199.659461       1.825325
     199.708350       1.952452
     199.757238       1.900661
     199.806126       1.937914
     199.855014       2.012939
     199.903903       2.031960
     199.952791       1.924089
     200.001679       1.947646
     200.050567       1.966209
     200.099455       1.842660
     200.148344       1.936351
     200.197232       1.842132
     200.246120       1.969542
     200.295008       1.995243
     200.343896       1.886629
     200.392785       1.871399
     200.441673       1.842252
     200.490561       1.809104
     200.539449       1.887037
     200.588338       1.900125
     200.637226       1.868583
     200.686114       1.917560
     200.735002       1.865352
     200.783890       1.946641
     200.832779       1.867352
     200.881667       1.859815
     200.930555       1.947872
     200.979443       1.946592
     201.028331       1.939373
     201.077220       1.868749
     201.126108       1.846399
     201.174996       1.909714
     201.223884       1.981079
     201.272773       2.067812
     201.321661       1.932402
     201.370549       1.955564
     201.419437       1.910703
     201.468325       1.963700
     201.517214       1.958996
     201.566102       1.892682
     201.614990       1.820937
     201.663878       1.912092
     201.712766       1.793870
     201.761655       1.905277
     201.810543       1.830908
     201.859431       1.895840
     201.908319       1.921169
     201.957207       1.760888
     202.006096       1.964673
     202.054984       1.950610
     202.103872       1.941236
     202.152760       1.880833
     202.201649       1.823638
     202.250537       1.916034
     202.299425       1.887782
     202.348313       1.905127
     202.397201       2.073845
     202.446090       1.852341
     202.494978       1.887591
     202.543866       1.881325
     202.592754       1.847438
     202.641642       1.904612
     202.690531       1.986641
     202.739419       1.875204
     202.788307       1.904040
     202.837195       1.949669
     202.886084       2.005782
     202.934972       1.829635
     202.983860       1.835591
     203.032748       1.847417
     203.081636       1.963068
     203.130525       1.866096
     203.179413       1.788590
     203.228301       1.910509
     203.277189       1.965751
     203.326077       1.899124
     203.374966       1.962276
     203.423854       1.970147
     203.472742       1.957496
     203.521630       1.848772
     203.570519       1.911319
     203.619407       1.809659
     203.668295       1.950826
     203.717183       1.929688
     203.766071       1.889517
     203.814960       1.982477
     203.863848       1.913154
     203.912736       1.882111
     203.961624       1.944458
     204.010512       1.972340
     204.059401       1.886419
     204.108289       1.975824
     204.157177       1.926978
     204.206065       1.936493
     204.254953       1.908585
     204.303842       1.835402
     204.352730       2.050167
     204.401618       1.923494
     204.450506       1.917577
     204.499395       1.782721
     204.548283       1.920136
     204.597171       1.893782
     204.646059       1.891912
     204.694947       1.850646
     204.743836       1.952155
     204.792724       1.943591
     204.841612       1.869326
     204.890500       1.880792
     204.939388       1.918558
     204.988277       1.873410
     205.037165       1.859358
     205.086053       1.849677
     205.134941       1.886241
     205.183830       1.909303
     205.232718       1.944177
     205.281606       1.854860
     205.330494       1.963512
     205.379382       1.985962
     205.428271       1.991033
     205.477159       1.850979
     205.526047       2.016533
     205.574935       1.935386
     205.623823       1.818547
     205.672712       1.953057
     205.721600       1.886639
     205.770488       1.988773
     205.819376       1.928144
     205.868265       1.892660
     205.917153       1.932997
     205.966041       1.902452
     206.014929       1.940658
     206.063817       1.990952
     206.112706       2.021863
     206.161594       1.935728
     206.210482       1.822450
     206.259370       1.900268
     206.308258       1.892921
     206.357147       1.898549
     206.406035       1.838546
     206.454923       1.821003
     206.503811       1.932981
     206.552700       1.861134
     206.601588       1.911733
     206.650476       1.849614
     206.699364       1.958141
     206.748252       1.925533
     206.797141       1.853731
     206.846029       1.924731
     206.894917       1.860229
     206.943805       1.941455
     206.992693       1.882841
     207.041582       1.946231
     207.090470       1.809095
     207.139358       1.856955
     207.188246       1.838471
     207.237134       1.889954
     207.286023       1.860040
     207.334911       1.899061
     207.383799       1.836793
     207.432687       1.895242
     207.481576       1.952718
     207.530464       1.893865
     207.579352       1.882329
     207.628240       1.842507
     207.677128       1.899962
     207.726017       1.825497
     207.774905       1.872034
     207.823793       1.949569
     207.872681       2.061251
     207.921569       1.917590
     207.970458       1.997809
     208.019346       2.082341
     208.068234       2.133065
     208.117122       1.987863
     208.166011       2.034619
     208.214899       1.976851
     208.263787       2.011945
     208.312675       1.878277
     208.361563       1.855929
     208.410452       1.948623
     208.459340       1.927230
     208.508228       2.175073
     208.557116       1.994959
     208.606004       2.013667
     208.654893       2.004773
     208.703781       2.052666
     208.752669       2.105354
     208.801557       1.892340
     208.850446       1.871997
     208.899334       1.974116
     208.948222       1.854162
     208.997110       1.998255
     209.045998       1.901938
     209.094887       2.135168
     209.143775       2.047893
     209.192663       1.939583
     209.241551       1.909162
     209.290439       2.130607
     209.339328       1.872890
     209.388216       1.940572
     209.437104       2.035019
     209.485992       1.971886
     209.534880       2.062641
     209.583769       2.061391
     209.632657       1.898300
     209.681545       2.040586
     209.730433       2.012430
     209.779322       2.011482
     209.828210       1.827291
     209.877098       1.960765
     209.925986       2.011336
     209.974874       1.860534
     210.023763       2.012142
     210.072651       1.979472
     210.121539       1.943072
     210.170427       1.922285
     210.219315       1.896367
     210.268204       1.872364
     210.317092       2.027541
     210.365980       2.003076
     210.414868       1.992932
     210.463757       1.922262
     210.512645       1.995557
     210.561533       1.913442
     210.610421       1.976317
     210.659309       1.995163
     210.708198       1.948331
     210.757086       2.144514
     210.805974       2.005877
     210.854862       2.097827
     210.903750       2.040731
     210.952639       2.053827
     211.001527       2.062284
     211.050415       1.961154
     211.099303       1.990939
     211.148192       2.168972
     211.197080       1.910805
     211.245968       1.901717
     211.294856       1.985118
     211.343744       2.055357
     211.392633       2.041083
     211.441521       1.887612
     211.490409       2.027911
     211.539297       1.870102
     211.588185       1.952277
     211.637074       2.061522
     211.685962       2.136341
     211.734850       2.055625
     211.783738       2.078179
     211.832626       1.956970
     211.881515       2.111238
     211.930403       1.991654
     211.979291       1.939127
     212.028179       1.918385
     212.077068       1.993656
     212.125956       1.968405
     212.174844       2.119465
     212.223732       2.044822
     212.272620       2.103583
     212.321509       2.022545
     212.370397       2.064371
     212.419285       1.870002
     212.468173       1.925621
     212.517061       1.958585
     212.565950       2.022937
     212.614838       1.943106
     212.663726       2.003522
     212.712614       1.832099
     212.761503       1.868505
     212.810391       1.989410
     212.859279       1.958841
     212.908167       1.982156
     212.957055       2.080546
     213.005944       2.060216
     213.054832       2.115639
     213.103720       2.055449
     213.152608       1.984172
     213.201496       1.885855
     213.250385       1.935671
     213.299273       2.078890
     213.348161       2.034669
     213.397049       1.797761
     213.445938       2.018472
     213.494826       2.076916
     213.543714       2.011982
     213.592602       2.047597
     213.641490       2.079146
     213.690379       1.961605
     213.739267       2.045315
     213.788155       2.004044
     213.837043       1.988292
     213.885931       2.075411
     213.934820       1.839444
     213.983708       2.004189
     214.032596       2.151533
     214.081484       2.073413
     214.130373       1.944824
     214.179261       2.073181
     214.228149       1.985024
     214.277037       2.016260
     214.325925       2.046976
     214.374814       2.008690
     214.423702       2.148496
     214.472590       2.085288
     214.521478       2.062585
     214.570366       2.069500
     214.619255       2.077478
     214.668143       2.104000
     214.717031       2.008735
     214.765919       2.183502
     214.814807       2.055642
     214.863696       2.080984
     214.912584       2.106127
     214.961472       1.900620
     215.010360       1.944815
     215.059249       2.068121
     215.108137       2.076963
     215.157025       2.076052
     215.205913       1.925234
     215.254801       1.931626
     215.303690       2.042081
     215.352578       1.984734
     215.401466       1.904104
     215.450354       2.035494
     215.499242       2.005213
     215.548131       1.902062
     215.597019       2.005255
     215.645907       1.947158
     215.694795       1.928793
     215.743684       2.036873
     215.792572       2.022768
     215.841460       2.007732
     215.890348       1.973159
     215.939236       1.981210
     215.988125       2.017164
     216.037013       1.922373
     216.085901       1.887602
     216.134789       1.973820
     216.183677       1.982078
     216.232566       1.960348
     216.281454       1.956170
     216.330342       1.939565
     216.379230       1.975832
     216.428119       1.962047
     216.477007       1.920305
     216.525895       1.991259
     216.574783       1.902849
     216.623671       1.851923
     216.672560       1.933762
     216.721448       1.889306
     216.770336       1.888939
     216.819224       1.933116
     216.868112       2.002691
     216.917001       1.842965
     216.965889       1.893611
     217.014777       1.887706
     217.063665       2.111472
     217.112553       1.971803
     217.161442       2.127868
     217.210330       1.889255
     217.259218       1.950692
     217.308106       1.896521
     217.356995       1.875071
     217.405883       1.955212
     217.454771       1.931220
     217.503659       2.115950
     217.552547       1.863196
     217.601436       2.054539
     217.650324       1.853250
     217.699212       2.009001
     217.748100       1.913431
     217.796988       1.942912
     217.845877       1.930862
     217.894765       1.986809
     217.943653       2.004489
     217.992541       1.998728
     218.041430       2.110767
     218.090318       1.941363
     218.139206       2.030017
     218.188094       2.098515
     218.236982       2.056197
     218.285871       2.072047
     218.334759       2.054156
     218.383647       2.012745
     218.432535       1.929756
     218.481423       2.005889
     218.530312       1.966260
     218.579200       2.091404
     218.628088       2.001774
     218.676976       2.007973
     218.725865       1.952839
     218.774753       2.072640
     218.823641       1.961581
     218.872529       2.048767
     218.921417       1.968293
     218.970306       2.005295
     219.019194       2.061572
     219.068082       2.076172
     219.116970       2.052287
     219.165858       2.056821
     219.214747       1.997749
     219.263635       2.036753
     219.312523       2.047135
     219.361411       1.949395
     219.410299       1.946245
     219.459188       1.971775
     219.508076       1.997581
     219.556964       2.033396
     219.605852       2.087490
     219.654741       1.933851
     219.703629       1.893342
     219.752517       2.020898
     219.801405       2.017944
     219.850293       1.969099
     219.899182       1.922283
     219.948070       1.974615
     219.996958       1.948483
     220.045846       1.959900
     220.094734       1.940262
     220.143623       1.964978
     220.192511       1.923937
     220.241399       1.929009
     220.290287       2.036030
     220.339176       1.991094
     220.388064       1.901684
     220.436952       1.971114
     220.485840       1.922173
     220.534728       1.994912
     220.583617       1.981106
     220.632505       1.966539
     220.681393       1.912309
     220.730281       1.986942
     220.779169       1.964222
     220.828058       2.119255
     220.876946       1.936121
     220.925834       2.065891
     220.974722       2.017395
     221.023611       2.031265
     221.072499       2.043659
     221.121387       2.029964
     221.170275       1.967603
     221.219163       1.961487
     221.268052       2.065128
     221.316940       2.060152
     221.365828       1.992154
     221.414716       2.015191
     221.463604       2.053428
     221.512493       1.988983
     221.561381       1.996100
     221.610269       2.051081
     221.659157       2.049830
     221.708046       2.061033
     221.756934       2.152531
     221.805822       2.076419
     221.854710       2.081476
     221.903598       2.093097
     221.952487       2.077241
     222.001375       2.022442
     222.050263       2.063452
     222.099151       1.978837
     222.148039       2.085167
     222.196928       2.091541
     222.245816       2.139974
     222.294704       2.096492
     222.343592       2.134509
     222.392480       2.045894
     222.441369       2.113861
     222.490257       2.185577
     222.539145       2.101558
     222.588033       2.008962
     222.636922       2.145653
     222.685810       2.005591
     222.734698       2.025909
     222.783586       2.050961
     222.832474       2.044236
     222.881363       2.058699
     222.930251       1.984072
     222.979139       2.098017
     223.028027       2.046211
     223.076915       2.123827
     223.125804       2.024266
     223.174692       2.011306
     223.223580       2.023830
     223.272468       2.037279
     223.321357       2.120357
     223.370245       2.035717
     223.419133       2.145603
     223.468021       2.110910
     223.516909       2.040412
     223.565798       2.085807
     223.614686       2.118160
     223.663574       2.069599
     223.712462       2.056759
     223.761350       2.219745
     223.810239       2.039605
     223.859127       2.119702
     223.908015       2.069015
     223.956903       2.053993
     224.005792       2.079420
     224.054680       1.973976
     224.103568       2.031376
     224.152456       2.115032
     224.201344       2.059683
     224.250233       2.094290
     224.299121       1.985885
     224.348009       2.084683
     224.396897       2.038192
     224.445785       2.043971
     224.494674       2.059836
     224.543562       2.023999
     224.592450       1.955766
     224.641338       2.031539
     224.690226       2.027477
     224.739115       2.006783
     224.788003       2.028827
     224.836891       2.124472
     224.885779       2.117065
     224.934668       2.043894
     224.983556       2.064021
     225.032444       2.057637
     225.081332       1.858606
     225.130220       1.833904
     225.179109       2.002482
     225.227997       2.110752
     225.276885       2.064702
     225.325773       1.941641
     225.374661       2.004670
     225.423550       2.034564
     225.472438       1.956658
     225.521326       2.012589
     225.570214       1.959805
     225.619103       1.981833
     225.667991       1.954364
     225.716879       1.975943
     225.765767       1.963646
     225.814655       2.040549
     225.863544       2.137094
     225.912432       2.029144
     225.961320       2.078980
     226.010208       2.004825
     226.059096       1.989756
     226.107985       2.018573
     226.156873       1.911761
     226.205761       1.976273
     226.254649       1.939625
     226.303538       1.996847
     226.352426       1.909333
     226.401314       1.969900
     226.450202       1.960600
     226.499090       1.967536
     226.547979       1.985216
     226.596867       2.022873
     226.645755       2.063780
     226.694643       1.984277
     226.743531       2.055242
     226.792420       1.998483
     226.841308       2.082071
     226.890196       2.165761
     226.939084       2.082996
     226.987972       2.021061
     227.036861       1.967392
     227.085749       2.065512
     227.134637       2.171329
     227.183525       2.061847
     227.232414       2.076307
     227.281302       2.094341
     227.330190       2.126227
     227.379078       1.945529
     227.427966       2.045060
     227.476855       2.001064
     227.525743       2.111018
     227.574631       2.088216
     227.623519       2.015184
     227.672407       2.021657
     227.721296       2.012420
     227.770184       2.130348
     227.819072       1.971385
     227.867960       2.045812
     227.916849       1.967144
     227.965737       1.989126
     228.014625       2.012815
     228.063513       2.013476
     228.112401       2.076983
     228.161290       2.030349
     228.210178       2.049712
     228.259066       1.961578
     228.307954       1.989161
     228.356842       2.032179
     228.405731       2.033298
     228.454619       2.086323
     228.503507       2.017490
     228.552395       2.044651
     228.601284       2.104766
     228.650172       2.150520
     228.699060       2.048316
     228.747948       1.997146
     228.796836       2.111310
     228.845725       2.075281
     228.894613       2.052447
     228.943501       2.120701
     228.992389       2.010212
     229.041277       2.065383
     229.090166       2.053562
     229.139054       2.111444
     229.187942       1.844244
     229.236830       2.199782
     229.285719       2.180573
     229.334607       2.153835
     229.383495       2.069865
     229.432383       2.123302
     229.481271       2.156707
     229.530160       2.066589
     229.579048       2.071831
     229.627936       2.005571
     229.676824       2.149728
     229.725712       2.192267
     229.774601       2.129052
     229.823489       2.150135
     229.872377       1.941496
     229.921265       2.178762
     229.970153       2.107813
     230.019042       2.070603
     230.067930       2.137209
     230.116818       2.223540
     230.165706       2.071525
     230.214595       2.157103
     230.263483       2.171505
     230.312371       2.149876
     230.361259       2.082855
     230.410147       2.186989
     230.459036       2.121722
     230.507924       2.136730
     230.556812       2.119379
     230.605700       2.090396
     230.654588       1.931597
     230.703477       2.024601
     230.752365       1.887729
     230.801253       1.999004
     230.850141       1.899294
     230.899030       2.122380
     230.947918       1.945811
     230.996806       2.031812
     231.045694       1.988388
     231.094582       1.979084
     231.143471       1.988685
     231.192359       1.969989
     231.241247       1.913940
     231.290135       1.862038
     231.339023       1.890607
     231.387912       1.915862
     231.436800       1.967177
     231.485688       1.943953
     231.534576       2.006541
     231.583465       1.964883
     231.632353       1.905734
     231.681241       1.941792
     231.730129       2.088131
     231.779017       1.875762
     231.827906       1.912217
     231.876794       2.050378
     231.925682       1.930332
     231.974570       1.993223
     232.023458       1.868570
     232.072347       1.997966
     232.121235       1.984964
     232.170123       1.990978
     232.219011       2.035013
     232.267899       1.932598
     232.316788       2.025653
     232.365676       1.974731
     232.414564       1.922456
     232.463452       2.038696
     232.512341       1.976678
     232.561229       1.947844
     232.610117       2.025846
     232.659005       2.114290
     232.707893       2.120614
     232.756782       2.168487
     232.805670       1.986744
     232.854558       2.126086
     232.903446       2.114276
     232.952334       2.211598
     233.001223       2.028288
     233.050111       2.033814
     233.098999       2.096089
     233.147887       2.066083
     233.196776       2.096130
     233.245664       2.122677
     233.294552       2.062937
     233.343440       2.079615
     233.392328       2.095942
     233.441217       2.188628
     233.490105       2.186233
     233.538993       1.943823
     233.587881       1.939493
     233.636769       2.200142
     233.685658       2.050495
     233.734546       2.157027
     233.783434       2.175882
     233.832322       2.219229
     233.881211       2.158652
     233.930099       2.052748
     233.978987       2.239363
     234.027875       2.027070
     234.076763       2.190751
     234.125652       2.191748
     234.174540       2.157196
     234.223428       2.060283
     234.272316       2.134180
     234.321204       2.121076
     234.370093       2.112169
     234.418981       2.153628
     234.467869       1.958223
     234.516757       2.062787
     234.565645       2.141072
     234.614534       2.123180
     234.663422       2.095348
     234.712310       2.188197
     234.761198       2.062536
     234.810087       2.101996
     234.858975       2.018761
     234.907863       2.068368
     234.956751       2.055056
     235.005639       2.036703
     235.054528       2.051538
     235.103416       2.013005
     235.152304       2.058974
     235.201192       2.065102
     235.250080       1.987352
     235.298969       2.031285
     235.347857       2.046096
     235.396745       1.968710
     235.445633       2.058681
     235.494522       2.081676
     235.543410       2.050585
     235.592298       2.002930
     235.641186       2.020347
     235.690074       2.110431
     235.738963       2.074438
     235.787851       2.195822
     235.836739       2.171642
     235.885627       2.196503
     235.934515       2.055917
     235.983404       2.074983
     236.032292       2.120530
     236.081180       2.057638
     236.130068       2.167891
     236.178957       1.989786
     236.227845       2.117270
     236.276733       2.099342
     236.325621       2.013182
     236.374509       2.005159
     236.423398       2.003780
     236.472286       2.011149
     236.521174       2.117514
     236.570062       2.054585
     236.618950       2.043506
     236.667839       2.102357
     236.716727       2.095619
     236.765615       1.985920
     236.814503       2.053405
     236.863392       2.040786
     236.912280       1.997350
     236.961168       2.024215
     237.010056       2.048036
     237.058944       1.926465
     237.107833       1.957888
     237.156721       1.965422
     237.205609       1.981100
     237.254497       2.024673
     237.303385       2.029672
     237.352274       1.921615
     237.401162       1.961882
     237.450050       2.057287
     237.498938       2.019465
     237.547826       1.978619
     237.596715       1.920920
     237.645603       2.015507
     237.694491       2.064243
     237.743379       1.928864
     237.792268       1.906323
     237.841156       1.978347
     237.890044       2.092506
     237.938932       2.019749
     237.987820       1.901455
     238.036709       1.882361
     238.085597       1.984110
     238.134485       1.985954
     238.183373       2.069219
     238.232261       1.983567
     238.281150       1.981703
     238.330038       1.991783
     238.378926       2.006935
     238.427814       2.015948
     238.476703       1.985499
     238.525591       1.964817
     238.574479       2.050431
     238.623367       1.977315
     238.672255       2.043254
     238.721144       2.037287
     238.770032       1.982443
     238.818920       1.966336
     238.867808       1.981471
     238.916696       1.987653
     238.965585       2.089841
     239.014473       1.947284
     239.063361       2.089803
     239.112249       2.103476
     239.161138       2.123616
     239.210026       2.108697
     239.258914       2.039283
     239.307802       2.092264
     239.356690       2.101510
     239.405579       2.031300
     239.454467       2.053881
     239.503355       2.152479
     239.552243       2.116552
     239.601131       2.085081
     239.650020       2.000052
     239.698908       2.204553
     239.747796       2.073706
     239.796684       2.029356
     239.845572       2.093410
     239.894461       2.040961
     239.943349       2.082000
     239.992237       2.034861
     240.041125       2.095832
     240.090014       2.057384
     240.138902       2.071718
     240.187790       2.076795
     240.236678       2.023570
     240.285566       2.140772
     240.334455       2.006766
     240.383343       2.018617
     240.432231       2.048256
     240.481119       2.077791
     240.530007       2.252734
     240.578896       1.997027
     240.627784       1.980518
     240.676672       2.042067
     240.725560       2.056312
     240.774449       2.043984
     240.823337       2.138819
     240.872225       2.125276
     240.921113       2.142635
     240.970001       2.030311
     241.018890       2.049579
     241.067778       2.107577
     241.116666       2.079829
     241.165554       2.075910
     241.214442       2.167074
     241.263331       2.068942
     241.312219       2.124621
     241.361107       2.044633
     241.409995       2.255774
     241.458884       2.045680
     241.507772       2.076140
     241.556660       2.120147
     241.605548       2.166693
     241.654436       2.220149
     241.703325       2.194256
     241.752213       2.167170
     241.801101       2.117743
     241.849989       2.220294
     241.898877       2.160706
     241.947766       2.189285
     241.996654       2.192254
     242.045542       2.173002
     242.094430       2.107625
     242.143318       2.073067
     242.192207       2.097185
     242.241095       2.277335
     242.289983       2.144666
     242.338871       2.136633
     242.387760       2.133619
     242.436648       2.269161
     242.485536       2.165395
     242.534424       2.105595
     242.583312       2.155350
     242.632201       2.051307
     242.681089       2.079015
     242.729977       1.991321
     242.778865       2.123404
     242.827753       2.114830
     242.876642       2.091191
     242.925530       2.161462
     242.974418       2.181004
     243.023306       2.134867
     243.072195       2.156413
     243.121083       2.102674
     243.169971       2.245495
     243.218859       2.292556
     243.267747       2.172190
     243.316636       2.208883
     243.365524       2.200671
     243.414412       2.107998
     243.463300       2.144743
     243.512188       2.043800
     243.561077       2.180890
     243.609965       2.125768
     243.658853       2.063003
     243.707741       2.276183
     243.756630       2.082179
     243.805518       2.207513
     243.854406       2.099231
     243.903294       2.179035
     243.952182       2.127826
     244.001071       2.217968
     244.049959       2.112333
     244.098847       2.079677
     244.147735       2.172894
     244.196623       2.201650
     244.245512       2.268443
     244.294400       2.102308
     244.343288       2.164326
     244.392176       2.180510
     244.441065       2.216293
     244.489953       2.283916
     244.538841       2.138993
     244.587729       2.161577
     244.636617       2.304422
     244.685506       2.275001
     244.734394       2.272326
     244.783282       2.298458
     244.832170       2.223265
     244.881058       2.400651
     244.929947       2.427118
     244.978835       2.189043
     245.027723       2.155968
     245.076611       2.212045
     245.125499       2.173139
     245.174388       2.223711
     245.223276       2.123917
     245.272164       2.119777
     245.321052       2.172899
     245.369941       2.164675
     245.418829       2.197440
     245.467717       2.098975
     245.516605       2.223033
     245.565493       2.188520
     245.614382       2.103477
     245.663270       2.161406
     245.712158       2.161960
     245.761046       2.134170
     245.809934       2.100551
     245.858823       2.182748
     245.907711       2.162866
     245.956599       1.959264
     246.005487       1.982886
     246.054376       1.851760
     246.103264       1.943239
     246.152152       1.971353
     246.201040       1.937191
     246.249928       1.877875
     246.298817       1.994182
     246.347705       2.004280
     246.396593       1.878654
     246.445481       1.911880
     246.494369       1.813555
     246.543258       1.913894
     246.592146       1.961367
     246.641034       1.891222
     246.689922       1.787792
     246.738811       1.926186
     246.787699       1.911862
     246.836587       2.013482
     246.885475       2.151050
     246.934363       1.907342
     246.983252       1.948538
     247.032140       2.136731
     247.081028       1.868762
     247.129916       2.231498
     247.178804       2.099913
     247.227693       2.092030
     247.276581       2.080064
     247.325469       1.960504
     247.374357       1.864537
     247.423245       1.840672
     247.472134       1.658678
     247.521022       1.793083
     247.569910       1.869740
     247.618798       1.948137
     247.667687       2.103349
     247.716575       2.066651
     247.765463       1.786660
     247.814351       1.729439
     247.863239       1.945761
     247.912128       1.781433
     247.961016       1.787393
     248.009904       1.760898
     248.058792       1.774957
     248.107680       2.068030
     248.156569       2.020324
     248.205457       1.933584
     248.254345       1.933980
     248.303233       1.918218
     248.352122       1.835614
     248.401010       1.806095
     248.449898       1.869259
     248.498786       1.711044
     248.547674       1.864501
     248.596563       1.700925
     248.645451       1.699025
     248.694339       1.775115
     248.743227       1.632097
     248.792115       1.784070
     248.841004       1.975973
     248.889892       1.827041
     248.938780       1.740279
     248.987668       1.814871
     249.036557       1.875120
     249.085445       1.876296
     249.134333       1.927800
     249.183221       1.690024
     249.232109       1.801381
     249.280998       1.614245
     249.329886       1.673892
     249.378774       1.770724
     249.427662       1.850822
     249.476550       1.725622
     249.525439       1.740816
     249.574327       1.881977
     249.623215       1.637209
     249.672103       1.661253
     249.720991       1.774987
     249.769880       1.731475
     249.818768       1.649036
     249.867656       1.668377
     249.916544       1.722389
     249.965433       1.732478
     250.014321       1.602016
     250.063209       1.725572
     250.112097       1.681848
     250.160985       1.714517
     250.209874       2.012428
     250.258762       2.108593
     250.307650       1.807267
     250.356538       1.796581
     250.405426       1.813265
     250.454315       1.787953
     250.503203       1.730426
     250.552091       1.774622
     250.600979       1.664814
     250.649868       1.688742
     250.698756       1.663335
     250.747644       1.716872
     250.796532       1.731877
     250.845420       1.806143
     250.894309       1.820456
     250.943197       1.715081
     250.992085       1.749917
     251.040973       1.761919
     251.089861       1.770225
     251.138750       1.851176
     251.187638       1.957479
     251.236526       2.044438
     251.285414       1.876878
     251.334303       1.809215
     251.383191       1.773547
     251.432079       1.706140
     251.480967       1.818129
     251.529855       1.840015
     251.578744       1.765277
     251.627632       1.863237
     251.676520       1.775376
     251.725408       1.836375
     251.774296       1.897274
     251.823185       1.841474
     251.872073       2.044819
     251.920961       1.791788
     251.969849       1.863618
     252.018737       2.095995
     252.067626       1.782891
     252.116514       1.853056
     252.165402       1.784223
     252.214290       1.768384
     252.263179       1.747172
     252.312067       1.789178
     252.360955       1.795069
     252.409843       1.828930
     252.458731       1.795000
     252.507620       1.768046
     252.556508       1.818123
     252.605396       1.791295
     252.654284       1.723185
     252.703172       1.895895
     252.752061       1.841116
     252.800949       1.799454
     252.849837       1.860881
     252.898725       1.788962
     252.947614       1.616086
     252.996502       1.864364
     253.045390       1.853339
     253.094278       1.767410
     253.143166       1.769909
     253.192055       1.718164
     253.240943       1.688905
     253.289831       1.863188
     253.338719       1.770302
     253.387607       1.852999
     253.436496       1.665417
     253.485384       1.638854
     253.534272       1.697956
     253.583160       1.754405
     253.632049       1.892130
     253.680937       1.747894
     253.729825       1.848997
     253.778713       1.856239
     253.827601       1.689159
     253.876490       1.725666
     253.925378       1.733000
     253.974266       1.862219
     254.023154       1.832371
     254.072042       1.840547
     254.120931       1.834209
     254.169819       1.584599
     254.218707       1.711898
     254.267595       1.656957
     254.316484       1.679344
     254.365372       1.777540
     254.414260       1.670579
     254.463148       1.789220
     254.512036       1.771511
     254.560925       1.790846
     254.609813       1.726369
     254.658701       1.666110
     254.707589       1.642325
     254.756477       1.684174
     254.805366       1.859981
     254.854254       1.814657
     254.903142       1.748883
     254.952030       1.699557
     255.000918       1.752557
     255.049807       1.738019
     255.098695       1.820322
     255.147583       1.915674
     255.196471       1.764961
     255.245360       1.687166
     255.294248       1.742784
     255.343136       1.894485
     255.392024       1.897837
     255.440912       1.863270
     255.489801       1.750180
     255.538689       1.738505
     255.587577       1.875804
     255.636465       1.836320
     255.685353       1.766172
     255.734242       1.741678
     255.783130       1.703433
     255.832018       1.810075
     255.880906       1.845372
     255.929795       1.746139
     255.978683       1.681544
     256.027571       1.804627
     256.076459       1.699535
     256.125347       1.820723
     256.174236       1.728098
     256.223124       1.752930
     256.272012       1.673199
     256.320900       1.708431
     256.369788       1.795623
     256.418677       1.829894
     256.467565       1.588152
     256.516453       1.754916
     256.565341       1.690353
     256.614230       1.711442
     256.663118       1.789202
     256.712006       1.796057
     256.760894       1.783767
     256.809782       1.806039
     256.858671       1.748048
     256.907559       1.648974
     256.956447       1.906591
     257.005335       1.862482
     257.054223       1.694338
     257.103112       1.618554
     257.152000       1.684333
     257.200888       1.848811
     257.249776       1.710241
     257.298664       1.822745
     257.347553       1.749475
     257.396441       1.820540
     257.445329       1.777306
     257.494217       1.758296
     257.543106       1.747561
     257.591994       1.658904
     257.640882       1.739000
     257.689770       1.768495
     257.738658       1.820121
     257.787547       1.797980
     257.836435       1.907674
     257.885323       1.757987
     257.934211       1.798704
     257.983099       1.889600
     258.031988       1.903707
     258.080876       1.763583
     258.129764       1.836360
     258.178652       1.734449
     258.227541       1.963107
     258.276429       1.749784
     258.325317       1.790809
     258.374205       1.732722
     258.423093       1.771194
     258.471982       1.763435
     258.520870       1.866365
     258.569758       1.903744
     258.618646       1.876853
     258.667534       1.842213
     258.716423       2.076330
     258.765311       1.846622
     258.814199       1.831909
     258.863087       1.716375
     258.911976       1.728735
     258.960864       1.754463
     259.009752       1.668753
     259.058640       1.722943
     259.107528       1.783706
     259.156417       1.826949
     259.205305       1.783544
     259.254193       1.764736
     259.303081       1.819678
     259.351969       1.690948
     259.400858       1.665376
     259.449746       1.793241
     259.498634       1.864633
     259.547522       1.842970
     259.596410       1.795015
     259.645299       1.716150
     259.694187       1.771116
     259.743075       1.814112
     259.791963       1.765069
     259.840852       1.802953
     259.889740       1.716730
     259.938628       1.701717
     259.987516       1.656410
     260.036404       1.672787
     260.085293       1.746920
     260.134181       1.825018
     260.183069       1.597516
     260.231957       1.634777
     260.280845       1.762820
     260.329734       1.729365
     260.378622       1.652422
     260.427510       1.855286
     260.476398       1.709705
     260.525287       1.842368
     260.574175       1.726958
     260.623063       1.688556
     260.671951       1.820479
     260.720839       1.830392
     260.769728       1.770384
     260.818616       1.773860
     260.867504       1.830867
     260.916392       1.729323
     260.965280       1.768430
     261.014169       1.784309
     261.063057       1.843613
     261.111945       2.004604
     261.160833       2.020578
     261.209722       1.917185
     261.258610       1.836741
     261.307498       1.835058
     261.356386       1.740074
     261.405274       1.747999
     261.454163       1.715999
     261.503051       1.831090
     261.551939       1.830156
     261.600827       1.741421
     261.649715       1.849149
     261.698604       1.789095
     261.747492       1.772251
     261.796380       1.801154
     261.845268       1.829069
     261.894157       1.822486
     261.943045       1.824984
     261.991933       1.881633
     262.040821       1.809621
     262.089709       1.869372
     262.138598       1.784513
     262.187486       1.748086
     262.236374       1.789725
     262.285262       1.890796
     262.334150       1.795448
     262.383039       1.835114
     262.431927       1.915239
     262.480815       1.793248
     262.529703       1.799684
     262.578591       1.870020
     262.627480       1.842455
     262.676368       1.795922
     262.725256       1.824090
     262.774144       1.907738
     262.823033       1.784470
     262.871921       1.822353
     262.920809       1.921379
     262.969697       2.012984
     263.018585       1.909812
     263.067474       1.880106
     263.116362       1.916267
     263.165250       1.829801
     263.214138       1.839162
     263.263026       1.756229
     263.311915       1.692198
     263.360803       1.713815
     263.409691       1.876368
     263.458579       1.831176
     263.507468       1.908906
     263.556356       1.965053
     263.605244       1.953436
     263.654132       1.731771
     263.703020       1.884206
     263.751909       1.837559
     263.800797       1.779126
     263.849685       1.912916
     263.898573       1.874198
     263.947461       1.907838
     263.996350       1.929192
     264.045238       1.981077
     264.094126       1.837294
     264.143014       1.906283
     264.191903       1.823331
     264.240791       2.026089
     264.289679       1.906977
     264.338567       1.943392
     264.387455       1.786664
     264.436344       1.844366
     264.485232       1.799558
     264.534120       1.840965
     264.583008       1.809348
     264.631896       1.788113
     264.680785       1.716481
     264.729673       1.702984
     264.778561       1.823864
     264.827449       1.702016
     264.876337       1.707626
