# Supplementary material for: Breakage of the oligomeric CaMKII hub by the regulatory segment of the kinase
Source: eLife. 2020 Sep 9;9:e57784. doi: 10.7554/eLife.57784 (PMC7538161; doi:10.7554/eLife.57784)
Supplement: Figure 6—source data 1. [file elife-57784-fig6-data1.zip › figure6_source_data/dodecamer_BD_helix_crossing.dat]

44.62798
45.78154
43.03917
45.95946
36.42019
37.12125
47.93643
40.59775
40.82983
46.78729
45.80071
40.83176
43.53011
40.36392
42.62972
46.18718
49.17823
43.30290
45.43905
44.56361
44.88936
43.25480
44.46895
44.98890
45.90528
48.53230
50.68345
48.56950
43.31902
44.06609
46.37999
41.34535
44.85012
47.44703
44.50109
49.16117
50.98285
46.90003
43.57201
45.53914
41.40208
44.61606
42.14124
43.26596
41.62937
39.13257
44.56638
39.12438
42.44526
44.06261
42.40434
44.59209
47.74008
46.34001
46.25632
50.53399
49.15864
48.23471
47.62347
46.05510
46.85082
47.50682
45.59221
43.20830
50.23630
46.63950
46.83452
44.26290
45.77019
46.86152
46.80335
43.95466
35.00204
44.80722
47.82746
43.01509
43.46858
44.49655
48.33310
45.93899
46.64467
50.48385
50.37032
48.60607
45.94809
46.15603
46.58109
45.32150
49.34066
43.36263
43.32412
46.94856
43.88721
50.80674
54.52271
52.55565
45.48750
48.77244
49.62538
47.74607
52.74291
51.75474
51.87734
54.99588
53.04647
51.40784
49.16082
48.03001
48.66713
50.99204
49.79344
54.20518
51.91446
48.92927
50.48969
53.70155
50.71285
46.09329
51.33048
54.27852
47.71727
52.65637
51.97478
52.51615
49.53847
50.17789
47.91331
51.08387
52.69859
51.11668
49.58736
50.17420
52.48288
56.96077
50.93663
53.73422
57.18588
54.09445
54.24633
57.25415
55.38873
51.81429
50.81804
56.90168
50.41545
52.16348
53.60212
52.15457
51.95976
50.01445
49.60009
54.10483
49.41771
47.55377
53.40202
46.85438
52.48262
49.05782
50.08142
49.45711
51.15410
48.08237
51.00484
49.91440
54.41063
52.52282
47.70006
49.13577
51.34685
50.01063
51.02907
49.13091
48.99359
51.44184
46.20686
49.98756
50.29013
51.08511
51.44001
56.25243
50.01685
51.41461
55.20710
49.97318
47.77791
50.72699
54.04468
53.78362
57.00038
51.27470
54.40915
50.74151
51.30065
50.27398
50.30529
47.59556
51.42581
47.84137
50.28150
51.33316
49.74348
50.50751
50.25343
48.11711
51.67709
56.34467
51.69008
50.37252
54.56409
55.54671
55.95168
52.25938
48.91007
58.04260
52.92637
52.93614
60.08376
51.11339
53.58845
53.13675
58.05256
51.96992
59.02120
60.01207
60.07347
54.67448
56.60984
56.45426
55.23456
55.48389
55.39022
54.53495
49.03803
48.96139
54.30684
53.46360
54.37804
53.16143
52.45884
45.16154
46.60483
44.20170
51.27000
51.57712
44.68074
48.82397
43.84860
46.75217
37.51771
39.73395
41.61960
43.15141
38.10174
42.03119
45.28313
40.55193
39.02174
41.24908
41.39763
38.17138
38.87474
39.19920
44.34803
34.57717
40.82703
36.25981
38.14288
37.78429
39.59189
41.33130
37.97345
36.82312
42.15695
37.45750
41.46843
39.67048
37.79127
42.60886
40.17054
45.88427
44.07781
46.24692
39.94295
43.84492
44.63815
47.17821
41.39914
39.05739
45.20013
41.39099
39.81288
41.63129
39.42647
40.25105
40.79117
37.57338
39.13417
40.33780
39.87655
42.09738
39.81265
42.38908
41.75426
42.38315
41.30324
43.56085
40.55391
40.81573
40.91111
46.27873
46.05281
48.05975
44.91066
41.25463
42.15243
41.96017
37.88956
46.21588
49.35422
46.43586
42.76565
46.60632
37.42128
41.68172
42.29311
41.29522
42.79495
41.60010
43.40765
45.19314
48.14823
34.60706
37.38805
41.76881
38.45566
42.62050
41.19456
37.66058
49.33898
43.76763
41.16613
37.89768
36.81237
41.28322
36.78025
37.95516
37.24017
33.37048
36.95150
31.96757
38.00406
38.41741
36.42299
33.64788
37.58656
40.89139
40.50838
43.84199
36.48771
45.86112
38.56044
39.80681
40.75195
39.30591
35.21473
41.83559
39.81493
40.19724
45.04500
36.24363
40.37218
40.11372
36.10203
49.03886
42.60062
42.88369
34.35527
35.47702
42.90581
43.37519
45.93214
43.54626
40.82924
45.13838
44.16029
45.86504
45.21777
43.92238
45.18240
52.07690
43.74936
43.08207
45.38390
47.57061
48.45447
44.16922
47.25951
34.40901
36.67960
38.85122
30.20438
36.65478
39.54685
38.58446
36.80215
37.56535
40.07076
39.65802
41.53628
34.29490
37.79638
34.51888
33.24166
32.81020
37.96541
38.33551
39.77379
38.89830
42.72626
40.20026
35.96719
45.42714
42.45509
40.75106
40.21090
39.34046
40.40514
40.62961
34.75576
41.12225
40.61363
40.70041
41.21578
41.13531
41.76446
39.45178
41.69602
42.91007
41.50015
42.26875
40.89466
41.43035
39.73719
38.18472
39.97099
44.15863
35.44151
34.74836
42.09935
42.93394
39.00036
38.76923
39.59816
39.99546
41.92076
44.57027
41.41174
40.75597
38.41993
36.12291
44.15976
43.01883
40.96422
37.57790
45.50421
41.94686
45.42388
35.77050
39.23688
39.19656
39.01762
39.45353
45.26179
41.28246
40.46041
40.40808
42.38527
44.41409
40.61326
38.05260
34.01400
38.25651
40.28506
44.00751
44.66729
41.97936
43.54905
39.77094
40.05941
39.31646
37.16128
37.84422
36.67752
39.25804
43.64602
41.92192
38.96326
43.27031
45.16356
42.80596
43.33875
43.30907
45.48854
44.26385
45.16844
40.10046
40.22547
37.60141
39.90515
36.71371
42.67487
38.29781
38.58193
40.38707
41.05889
38.39985
41.07383
44.50851
39.94168
39.12216
41.41448
37.38996
37.44563
41.27180
35.69226
39.13592
43.08280
41.81666
40.76702
38.23164
39.08559
40.57242
41.33233
39.06208
42.19412
43.92213
39.38063
41.49925
42.80240
44.77205
34.31768
40.84210
36.40978
40.41217
38.54925
33.98740
40.22116
40.98735
37.20790
39.18389
39.94344
41.17940
41.69483
35.43877
38.15442
37.48959
36.20490
42.02845
38.51741
35.63489
37.33349
41.91028
43.21339
40.62691
42.63466
39.89178
37.88476
44.35333
40.30148
40.38697
41.21588
43.17435
37.25214
39.82419
43.34909
44.24292
43.74695
40.66685
35.88472
43.40456
45.66456
43.17132
38.05894
38.39378
42.15229
41.79381
40.85595
43.63082
43.52568
42.32444
44.19490
37.73178
43.76540
40.32784
45.81084
40.06019
40.42794
41.50588
42.81655
38.51252
42.27858
33.72935
42.56435
38.50267
40.07978
36.79943
44.63736
47.35977
45.99997
46.69844
39.37895
46.68512
46.16460
42.53837
43.56762
41.04810
46.00765
43.62984
46.68416
44.62201
45.10072
44.79778
44.23801
44.89008
40.73246
47.84894
41.34286
39.47413
42.56690
42.12789
46.21761
50.09884
40.25211
46.02300
42.16536
43.02261
44.55972
37.80753
43.46432
43.67160
40.12995
43.56416
42.40077
39.58537
41.29480
46.86062
36.06866
47.98583
47.16150
47.04778
44.37838
48.93223
42.71086
45.85418
48.51705
49.40623
45.64422
40.64100
42.07847
44.71448
40.93460
40.38761
45.83954
39.51356
50.34813
49.71404
42.25558
45.30483
48.21669
51.39787
42.67939
44.58800
40.74253
41.58267
43.73561
48.42419
50.60368
41.65247
53.15879
45.44969
45.60842
47.52029
46.05170
47.24187
46.28723
47.84607
46.75457
47.71437
45.14643
39.85944
42.55247
42.62814
45.39767
39.38267
44.25596
42.28685
43.56114
40.21110
41.99398
41.18846
44.53216
45.12763
44.58967
48.65488
48.33540
46.13083
44.64225
42.82132
48.73623
48.01784
44.04459
46.55548
48.09546
42.79093
43.78101
43.22487
50.97454
48.37974
49.79265
44.34333
43.38592
44.59025
46.38637
45.61124
51.59981
49.72984
42.56279
47.36901
45.77547
43.22699
45.79808
41.94052
46.98887
45.75540
49.72730
46.00711
42.55055
40.54367
46.93305
45.83613
44.87733
40.44214
43.43019
41.99899
45.54338
44.61459
42.83298
42.37542
39.15801
45.83166
45.14091
43.39732
40.72466
43.54542
44.61007
43.22784
44.76833
45.66173
42.45957
43.53658
43.06780
41.31625
41.53328
40.42759
38.99810
42.49027
46.06398
40.14575
41.88969
39.18305
41.52511
37.91963
36.99715
43.02533
39.37817
37.06122
39.51884
39.63607
42.65281
40.21703
33.68738
41.58406
35.71222
35.90137
41.57889
40.34294
39.82388
41.28710
42.44079
39.12980
40.30940
39.66309
37.65460
38.98319
37.24732
42.08277
40.03609
43.94095
42.58605
41.13710
39.31634
37.40895
38.40831
37.06383
38.87779
37.29099
39.07562
41.30054
42.11961
45.14010
41.93607
43.37664
32.79739
37.27588
44.70326
41.47161
39.56858
35.61113
36.81060
36.37149
40.23427
39.91340
43.36280
39.76645
37.81814
38.98344
38.48418
39.55946
38.46785
42.16054
41.27381
42.76057
42.87712
40.21212
42.06450
39.47156
41.26714
38.79693
36.54333
38.74655
40.73305
39.46849
41.90099
37.46435
38.58719
38.31887
37.43265
43.35570
39.51211
38.17997
31.25427
32.70717
32.98627
28.55636
30.56482
26.73085
28.15775
30.81029
33.34492
36.19554
36.90341
35.90575
38.09092
35.72679
36.34185
31.26360
32.93466
36.29939
31.32387
33.84838
32.32910
31.14752
35.33782
34.17948
36.97858
40.32322
41.37139
37.31228
39.07961
42.09533
38.74325
42.50896
37.98028
37.25559
42.46298
35.58549
35.92924
40.34465
38.66559
40.55960
35.31162
36.54337
39.88074
40.26335
38.19254
38.91382
35.68092
39.98800
38.95769
34.83081
37.31737
38.99237
38.34319
43.99215
39.56126
41.90127
40.84522
41.35268
40.90180
42.21355
39.52364
44.16134
39.34571
38.55344
39.03672
41.40007
44.76159
36.39764
35.49322
46.88398
36.97440
33.92004
35.22611
35.10585
30.81542
37.37448
37.19854
36.56273
36.14346
35.76685
36.35808
34.48410
34.50194
37.34203
32.57454
33.82299
34.46929
37.19112
33.57238
32.88404
35.76026
41.01553
31.99957
38.38751
38.58362
36.58043
33.14012
36.72474
35.26473
34.10414
32.51386
39.46528
37.62805
36.99342
38.83421
38.56707
36.72883
42.66097
37.74115
43.77190
46.23709
42.33422
42.91710
43.73487
40.30971
43.41126
40.67545
40.96140
43.51595
40.79767
42.26807
40.11404
45.06213
40.33076
40.62437
41.99520
48.34438
42.39278
42.26611
43.70273
43.27593
48.01734
38.79422
40.30720
41.89512
46.17275
40.42280
45.21358
47.08438
46.65220
42.82429
46.86541
41.74285
45.55220
43.32973
43.65729
42.81057
41.75941
47.20450
49.67079
50.35014
50.41217
45.89510
44.99785
44.42656
50.22137
49.36153
49.74129
46.63599
47.05818
45.37219
43.36967
47.38799
47.58645
50.21080
49.21166
48.36600
45.21596
42.65914
43.81471
44.66763
46.73620
44.72949
50.25089
45.48050
43.82255
47.91731
43.02317
47.07617
43.92740
45.10753
41.34619
49.35458
48.61417
45.36093
44.13276
46.78955
46.87202
46.01768
46.24508
43.26632
53.21397
47.57168
46.16094
47.85280
44.93761
45.59299
43.17780
49.49383
45.31155
51.28490
50.70896
50.81678
48.06782
47.93495
49.53548
47.43370
48.76433
47.92568
44.41524
47.77697
43.42271
46.27707
45.65884
47.84642
46.40678
43.12645
45.56814
52.12090
51.98037
53.14904
54.86139
47.53149
52.05701
53.95558
51.83935
55.71684
49.83064
51.86483
49.10463
51.41079
49.27541
55.55573
54.25824
51.17574
55.66271
50.42416
53.75764
53.11732
50.11043
50.06748
54.63696
53.37401
53.36407
56.25498
54.64506
53.31686
50.72702
49.70385
49.26106
46.99827
55.29800
51.24610
53.22036
51.35101
50.92125
52.71156
52.40688
54.01452
50.83198
49.09513
56.66861
51.39141
53.76507
52.43372
47.09108
50.79040
51.39497
50.83281
51.33958
50.80259
51.24889
51.77078
52.44124
53.49494
55.80457
52.60888
56.17288
57.42703
59.97893
56.43548
50.71305
54.02508
53.21438
54.34613
52.71460
57.38969
57.81691
58.35975
61.64945
59.43133
57.13432
57.61021
56.81307
54.11075
55.40691
58.37218
58.36604
54.36703
54.11427
55.66712
53.96038
52.49019
50.78826
46.36872
45.45785
47.58380
49.30669
50.36886
45.83687
48.27599
52.54403
50.85163
52.53492
54.65258
53.59284
55.71923
60.94346
53.13695
54.12323
56.65121
54.51225
56.05193
59.32487
57.53849
58.02594
55.04612
58.63988
54.79908
53.39985
55.80720
53.04193
59.19506
53.94308
55.74209
53.04048
53.00664
56.95876
51.51765
53.32237
56.48708
52.05402
57.94615
57.76856
51.47860
54.03203
55.33624
52.02254
50.26620
53.14365
50.86193
52.85366
54.02965
55.54697
58.21021
57.22529
57.94559
55.73603
53.65318
50.96536
55.09292
51.06757
54.36391
52.81115
56.90729
55.18535
52.83753
53.51820
47.82408
51.49599
49.86994
48.16244
43.72056
44.61937
46.73887
44.70280
48.03979
45.85702
51.13945
52.77552
49.35025
44.11657
47.69554
43.78317
46.53630
43.58171
44.68061
41.28481
48.91713
44.64572
43.88490
42.06086
49.42373
47.05311
45.13981
43.91408
45.34472
44.79312
48.38305
44.95395
43.87687
46.93135
48.50031
45.25664
45.90201
42.24783
47.29019
44.90578
44.68143
41.62328
43.87421
49.79389
48.00210
45.55983
45.16424
43.64678
41.40955
44.48167
45.43611
46.55398
43.98390
43.34892
47.15965
46.18854
41.18634
43.13967
46.25536
45.92148
43.51754
41.61595
39.82533
43.69663
40.29705
43.69985
45.11251
43.57776
41.98666
44.47526
43.07562
41.91753
42.78726
42.33471
44.14327
43.81363
46.47792
46.53538
45.10740
48.13095
46.29110
44.25048
46.30650
44.92362
42.59696
45.55959
42.27959
46.78857
39.89871
47.17994
46.21432
44.19167
48.22177
43.44338
45.72777
44.03073
45.68915
51.64085
44.81093
45.67671
47.29442
43.31551
44.32005
45.73459
46.11077
47.76041
47.38217
40.15261
46.83556
44.96650
45.21368
49.38668
43.00260
47.24543
44.72033
45.36863
49.26796
49.09218
45.53076
47.23624
48.43702
45.96774
46.00879
49.07687
47.81152
43.26210
45.09066
46.27009
47.10239
49.12867
43.12597
47.40300
49.86565
46.97458
43.98763
47.49826
45.16348
48.46073
45.46643
47.27380
47.41687
45.39758
44.66353
47.56825
48.17467
49.12983
48.41208
48.35202
47.98676
47.65095
49.59165
52.35957
50.52782
45.77641
45.22064
44.86787
47.28615
48.97262
50.85901
48.74990
48.44376
52.68399
51.60935
52.15382
45.94914
46.48021
47.58571
45.68301
46.45525
43.22452
43.81292
41.19548
43.90382
46.18219
45.37933
45.10923
43.04485
44.61924
46.48402
42.20761
44.69780
50.30368
46.48779
42.97217
38.52126
43.54184
48.31007
42.79033
45.43802
46.16290
47.14244
49.80370
49.83593
44.20430
49.44626
49.79679
47.70732
45.36072
48.65202
44.58839
46.88761
46.24851
47.36592
41.21720
43.73611
44.89678
53.20239
40.86748
48.03986
44.07478
43.16717
45.41378
40.66451
40.08228
45.66824
47.09708
47.80418
44.29636
47.39630
46.59269
48.27896
47.42259
45.41792
44.76892
49.59956
45.66861
47.41484
47.27069
44.88400
48.57821
47.32184
47.03138
44.35776
42.44910
47.86299
48.01268
47.81062
46.71421
46.32185
47.37649
50.04106
50.59071
47.33078
49.35057
47.40641
47.19356
43.21309
46.67490
47.07991
43.57843
44.20940
43.54567
43.71238
42.24716
50.58755
44.99133
42.18455
42.36247
46.61952
46.79992
45.85771
44.62676
45.89858
45.56998
42.30536
42.48102
44.87198
45.33205
44.84869
44.46330
44.66719
46.12939
41.81235
43.98751
44.09759
44.73657
41.23085
43.99482
41.31003
44.48388
44.01713
42.91281
42.96101
46.86181
44.86241
42.69068
45.87541
41.05032
43.34176
42.81671
46.44306
46.57592
43.68852
43.89107
45.09578
44.50142
44.97247
45.95822
44.50619
44.14950
47.25203
47.49130
45.60903
42.26502
42.87707
46.14230
41.35166
42.70574
41.01323
47.47268
43.06730
42.90376
43.95113
43.37916
41.53977
42.29870
42.73933
44.55645
44.39308
43.57324
43.73619
43.99629
41.08131
45.11290
39.80704
41.92672
46.69975
46.23626
40.81900
46.09091
44.10789
45.00163
44.87669
45.97605
43.60576
45.71619
44.41253
40.78730
43.14624
42.81042
46.03199
43.06006
46.93776
44.36733
39.91367
44.52310
38.75488
42.42427
41.47686
36.83541
35.24801
38.61323
41.65152
46.51293
45.15842
48.22533
42.13166
40.12938
42.16937
40.15215
44.65737
41.15738
42.02326
41.18678
41.78040
45.00071
42.16406
39.91510
42.42849
41.72034
45.92563
46.03779
48.31560
46.73779
46.14477
43.61680
42.29705
46.02747
41.81512
47.77356
43.30357
45.94054
46.23814
41.86320
45.45206
44.67485
41.11137
42.02668
45.07529
44.69535
45.20758
42.39776
45.83303
45.42972
45.49882
42.02141
45.13056
46.47689
48.66010
50.01453
43.95198
49.21950
50.87112
45.72302
45.84315
49.55153
46.45028
45.81319
46.16506
43.48191
45.90999
42.10808
46.80445
45.60410
48.11461
46.18355
44.55098
47.90255
47.70073
47.74154
45.56003
47.88920
47.83883
45.73659
43.66684
44.77392
48.85726
49.25918
45.45149
48.90946
47.77892
48.68740
48.10967
49.44861
49.26689
48.50717
48.56480
42.56667
46.22454
50.48918
49.66684
47.81312
45.43772
47.23949
42.35402
45.87496
47.04010
48.03805
47.89813
47.56134
48.04076
47.07897
46.05386
47.57868
50.61940
52.76138
48.91005
49.80912
44.77476
50.22804
46.35295
46.75230
45.40702
43.73243
49.48878
46.45604
48.35013
50.84000
51.42278
50.20659
49.69524
48.70776
45.07084
49.55655
49.15960
47.14459
48.26386
46.72050
47.19942
49.78405
49.72274
48.17890
47.85797
50.21643
50.23776
51.82400
51.43167
51.57400
45.92137
49.25287
48.85774
50.21332
47.24542
50.66293
42.75373
43.60114
45.75111
48.08174
51.64434
50.96041
48.22456
54.34364
56.56532
53.31315
55.25418
55.41934
51.58183
51.72003
51.72384
50.34633
52.30665
52.72970
54.49199
49.15510
53.03028
52.15446
51.30681
56.25297
51.94158
52.97359
51.68555
55.43812
48.88625
54.54342
52.34324
53.38902
53.27204
46.10546
52.15765
49.84388
53.55774
54.31726
54.00642
52.16016
52.66179
52.15800
50.06026
47.00983
50.05330
48.22882
48.99353
53.06733
48.68345
53.71786
46.69243
46.66583
47.76140
50.12996
51.43464
50.11906
55.42599
48.80075
48.93080
46.43032
50.47869
46.59397
49.84734
52.63119
54.52851
53.00662
48.42961
47.15174
43.99281
46.73162
50.49909
49.74448
51.77039
46.51011
52.25183
49.14526
51.12467
53.05231
51.44083
52.75368
51.78837
53.38747
48.39608
47.24644
50.03882
52.39247
52.27159
47.81982
48.60009
51.43520
49.46117
51.22642
48.20840
47.10816
49.34339
48.08202
48.64581
50.60813
50.82906
50.30755
50.24852
52.42481
48.16272
53.96850
52.05796
49.15745
46.38094
51.80931
46.16378
50.86940
52.23110
49.83870
52.28293
50.00240
52.72967
49.12441
46.93238
49.35654
50.12798
48.42886
50.90078
48.03639
53.41941
46.46028
43.99892
47.63275
47.20365
46.98892
50.65052
49.77788
47.53762
46.59346
46.16666
51.77317
47.03612
48.02406
45.51627
50.21469
48.64861
47.83303
45.93479
48.63777
48.58366
50.06135
51.39799
48.12300
47.50891
50.27868
49.07753
47.13638
49.01884
48.60079
49.85929
44.85258
51.45408
43.18156
49.18451
47.91432
42.40049
45.48617
46.20353
50.40198
48.20419
48.85436
50.11584
46.80998
48.15268
47.29844
47.40070
51.11263
50.21611
52.28588
48.54081
45.96742
49.74668
50.24222
50.71758
47.68575
47.34374
43.12746
46.80350
46.62081
48.17788
51.04802
46.50180
47.15745
48.17442
50.73877
46.20174
51.31343
52.73162
52.44814
49.40445
52.70252
50.57937
50.62755
54.25161
48.33767
52.15750
49.44474
52.07597
51.82639
48.97611
48.05696
51.71061
50.51676
50.42483
50.07545
47.46917
48.93482
45.80482
46.53108
48.54448
49.74837
50.78735
44.46654
47.58285
49.98144
52.38722
49.59152
48.64755
51.27026
45.78493
49.73255
49.28441
49.98511
45.77294
46.03154
46.11488
44.82777
47.86791
51.72472
45.22501
44.17864
48.77540
50.93674
45.49249
50.06339
47.15128
51.46976
51.17493
50.94982
46.97857
46.93897
49.29852
50.57039
52.82460
53.88496
47.75078
51.45172
52.67699
48.41518
57.97283
50.98175
50.40127
51.29425
50.95733
50.58341
54.38869
51.55583
51.61606
53.95025
52.55920
52.78566
50.86449
48.59548
44.93680
51.98586
50.89433
48.69591
47.41638
49.90994
50.05559
49.64664
53.50084
54.11659
48.87956
49.85959
47.34474
49.40308
49.66934
47.65927
49.06997
52.36670
51.62108
51.38299
52.06246
45.41390
50.06572
51.22094
51.34523
53.51939
51.80061
50.83309
52.63132
47.14568
49.05612
53.41734
50.61189
48.28587
43.74218
49.12735
48.32771
48.84698
48.90874
51.08608
48.65931
45.85175
52.22248
47.24194
49.78768
50.02469
44.85821
46.91275
52.53355
49.24500
50.89727
51.35583
55.40481
53.42392
50.34483
47.64385
49.46713
46.50345
49.31933
47.18036
46.42361
48.52033
48.50462
50.75632
43.96963
44.06157
48.76701
45.49186
48.00016
45.90594
45.82425
46.55740
46.92153
41.72551
41.42311
45.44940
42.53193
43.82365
46.36820
45.98080
47.56640
45.84607
47.82885
46.78690
40.50753
45.96260
44.97477
43.52862
45.96455
47.54320
46.88104
48.60038
48.38162
45.69207
47.72287
46.67228
47.71521
51.59493
48.20877
44.60499
42.77340
46.43662
47.27756
46.65672
52.57465
47.31610
49.03854
48.43221
49.08146
46.63747
45.49218
45.92911
46.90154
45.33623
50.97408
49.04274
47.54212
49.28146
49.81549
48.70378
49.99937
51.33927
47.80873
49.54118
45.66973
45.65277
43.62712
48.26211
46.92446
48.45592
45.30292
44.44794
48.53535
46.20702
50.02439
46.08232
46.83818
46.04864
46.73207
51.71223
51.86483
46.93030
49.13247
45.21690
44.62048
46.51055
46.69037
48.10500
43.01275
46.26750
44.72858
48.08077
41.37072
46.72292
42.14778
46.58076
43.63442
47.29314
48.22880
45.84398
47.94322
45.43873
48.73152
46.47819
44.04148
46.31763
41.80464
44.97930
47.62683
42.18355
48.35389
47.78905
48.29369
46.51652
46.52538
49.62798
48.64152
45.35388
47.50823
46.21072
44.45883
48.46643
44.19431
44.92872
43.81944
43.96630
46.14299
46.84551
48.35497
49.42602
46.17915
45.91294
50.00055
49.30319
49.99389
49.24491
46.43668
47.50005
47.24703
47.67237
47.07673
46.74382
52.18376
48.44422
46.56062
47.72380
46.04048
44.62616
45.42300
48.27946
44.47917
44.06125
49.16460
42.16387
51.40997
47.23201
48.00142
50.27576
48.45273
46.01469
52.30478
49.45729
46.60838
49.26338
48.58640
50.63747
52.22386
46.58721
50.17137
48.88582
50.05358
48.15338
47.66830
48.05996
49.76256
46.67328
45.95783
46.68108
55.19019
49.25044
52.34462
49.79004
49.24081
52.43399
49.85659
49.94873
49.64084
48.70683
47.36644
47.14215
47.65274
43.60232
45.32559
48.82930
47.30709
46.31598
49.10785
48.01646
48.98396
49.38564
45.51757
49.88680
47.43396
47.52517
45.72327
48.65977
50.15157
51.51089
46.40138
48.72083
48.88404
45.86524
48.59333
42.16233
41.55653
40.90253
44.97368
37.78841
41.91371
38.66155
43.57224
43.06934
46.64775
46.39153
46.71653
44.91679
44.44052
43.84170
44.82568
44.49997
44.86676
44.34155
45.66787
43.59200
40.94576
42.17275
43.12668
45.76876
45.40859
50.91087
45.12036
46.95104
46.51874
47.22340
43.42933
46.62103
41.92896
45.47091
41.71333
45.29879
45.87482
41.93258
42.56966
43.14393
41.80911
45.25929
39.32068
41.92282
39.57294
45.61518
43.97685
43.84886
43.15341
47.14368
43.68978
45.79904
47.36783
48.49403
47.13289
42.24372
42.92277
41.53919
41.25353
43.28145
40.42022
42.14124
41.87030
37.47582
42.00419
39.73842
42.71673
44.98629
43.47668
41.88683
40.63191
39.59950
41.76267
42.36397
40.12180
41.29766
41.35097
40.31791
40.23687
45.77372
42.04748
40.35479
43.15883
43.57231
41.88808
42.70131
37.79086
43.47464
45.65852
42.44079
43.65854
40.80455
41.81716
42.96956
46.34063
45.85707
43.05334
37.67061
40.36696
42.26498
34.56808
43.54826
37.53064
38.96353
47.06101
46.05322
42.12322
42.95131
43.82962
39.98115
39.43164
40.02196
40.19742
43.13544
41.73034
46.05038
45.60959
44.90875
44.31590
42.29292
42.15201
45.17096
42.30077
44.01481
42.85315
42.83718
44.76428
44.07877
43.02396
44.83323
45.41360
45.74216
40.80439
44.41968
44.28434
45.46590
45.92349
42.70113
38.80323
42.98305
41.18178
42.92742
40.30895
41.52388
43.32179
45.04816
42.84295
41.54920
46.21807
43.41329
43.11911
46.51785
47.39209
45.72714
42.94142
45.89392
48.11430
48.02604
46.16087
41.48594
44.93570
45.30340
46.81668
44.26885
43.96468
44.03647
42.87398
45.75359
48.14094
47.68407
45.64964
49.44825
52.82751
47.72827
41.96611
44.39126
43.44271
46.72251
48.81317
45.32366
51.48813
48.04659
52.49853
53.45652
49.78812
50.16600
50.96357
50.58313
49.93408
48.07170
49.75680
49.64399
47.43009
45.66734
44.84974
46.87885
47.54170
47.89176
44.97483
46.00772
48.64660
49.96302
48.95880
49.61648
49.43393
49.85704
46.93113
46.67416
49.77664
48.66897
51.71209
51.58186
49.76282
52.24334
46.17242
50.51270
48.31660
46.81873
46.05310
50.87657
52.23417
51.31161
47.88846
51.02175
48.93532
51.23540
48.96284
50.29139
48.86545
47.41949
48.55552
51.51322
48.15286
46.29707
48.42021
49.63864
48.34349
44.95800
44.89056
43.78376
41.49729
45.12648
42.01617
44.16961
48.69437
47.37145
45.82893
48.34090
42.69173
44.57288
45.79846
42.33960
42.37132
43.87908
44.79090
47.39037
46.56523
44.13748
42.98984
44.34861
43.65783
46.48511
42.92763
44.07646
37.24132
43.51576
44.31014
42.45943
46.12490
46.58869
42.80314
44.48592
44.83385
45.06007
44.61772
44.05686
49.06074
45.26276
43.99737
43.24869
42.26993
41.65921
44.59103
42.03179
38.68796
41.47454
48.13888
43.46192
42.16308
41.05659
46.03970
44.07554
43.62401
44.72526
45.32548
47.68941
43.72216
44.30267
46.35754
43.99396
44.02611
41.10969
43.22574
46.86437
47.61788
46.80963
45.08954
44.80148
48.60692
49.07894
45.15759
44.90645
45.46687
46.98093
43.91548
43.27044
42.39079
43.87136
41.17977
44.73114
44.35143
46.32432
44.08796
47.74148
45.07738
48.31933
43.37622
37.73047
41.91826
44.59038
46.45710
42.96808
46.11525
42.74328
43.94345
47.40298
46.70760
45.56918
46.87655
49.23399
43.06947
49.52229
42.47604
44.33862
41.00262
42.83424
40.45735
40.03554
41.29328
42.61451
41.85190
40.96381
45.09436
44.01905
42.89041
47.08490
46.86748
45.69037
43.92376
48.61301
41.86412
43.46696
40.65538
43.77811
43.63542
42.94697
45.33660
42.19388
43.28230
44.88069
43.93610
44.27153
40.62843
41.94541
45.81738
44.42061
43.75745
43.07280
40.29357
42.31153
43.55097
42.10915
41.59287
42.31490
45.93057
43.15429
41.82125
39.93121
40.72480
45.45700
44.87098
46.10022
43.06789
42.99360
42.79863
42.55142
41.85900
37.86231
42.04657
46.00120
42.78588
41.48382
40.63308
42.79695
45.92930
44.36598
44.69762
42.64574
39.22555
43.65494
42.70349
44.69751
40.81357
40.99015
38.70294
39.88585
43.19540
41.76753
45.71938
40.41121
41.03632
42.86895
40.46872
44.47843
45.47552
44.48830
38.66836
44.32341
39.28011
39.18877
43.92620
40.85371
41.53244
40.14267
39.76280
41.59860
43.93041
39.74635
40.32657
36.20631
40.14035
43.73469
44.08922
41.73531
39.60437
45.81733
43.89705
50.55972
47.74150
43.22189
43.18958
43.87997
40.36386
45.39203
48.08159
44.90358
41.89102
41.52895
40.47441
41.08968
39.14140
38.96063
39.16558
44.25243
43.18959
46.66288
44.18640
44.25088
41.97373
47.66891
43.25052
43.14018
44.37507
42.61781
39.63913
45.61480
40.33763
38.54436
43.23446
36.27314
36.61502
39.95973
41.04709
41.53770
42.68601
39.20314
39.42359
39.76930
38.04272
42.60730
39.38223
40.20081
43.08491
39.19607
41.16728
43.36321
40.91364
41.03746
42.28816
41.64467
45.23710
42.77844
37.24934
40.56000
41.41938
47.34515
40.74249
42.73712
44.33257
45.01744
39.84066
45.39862
41.53199
45.80818
47.53846
43.82499
46.64153
43.41654
43.48421
45.07387
40.89893
43.94209
45.47202
47.93985
41.99339
44.34883
44.55361
43.12431
40.45180
42.93897
42.52565
45.66519
40.95958
46.39917
45.34720
44.71736
44.39981
45.98400
44.40884
46.33483
41.28182
41.56517
40.96799
43.01398
44.62552
40.65715
37.81143
41.00567
41.00966
40.31165
42.03808
40.16908
39.43986
42.22726
43.14877
43.78565
40.74353
45.78072
40.08500
44.78414
43.02258
40.84314
46.67138
43.01675
42.13889
44.99284
45.74582
44.20702
43.92958
46.05977
39.60845
42.87316
42.34667
41.45509
44.77406
39.49139
39.65964
45.77349
45.88721
44.75577
41.39235
43.45253
45.79501
41.87960
44.40011
43.99998
43.89683
43.16593
42.81555
46.05598
42.66895
39.51257
39.96931
41.65976
41.27008
45.10136
41.68284
40.74498
39.84233
41.58302
39.40602
40.23538
42.75163
42.21602
46.73327
43.64475
42.62407
42.56192
42.14268
42.52205
39.06004
37.91505
40.14426
40.63383
40.75458
43.01280
43.10519
41.15825
41.98362
39.31339
42.33160
43.86639
42.22305
45.11184
45.29420
44.88363
43.78459
45.05551
42.51065
42.14797
46.53227
46.17994
45.42117
43.46234
43.62544
46.79414
44.04811
44.83289
44.66391
48.66252
45.43593
44.10244
44.40158
44.25095
46.82512
40.72732
42.97569
43.16897
44.55905
42.10336
43.12803
41.27689
44.50051
47.96649
42.92054
45.97524
42.28757
44.31230
45.71873
40.70360
45.62360
42.00681
42.37635
45.30603
42.64376
44.09753
44.15901
46.91968
45.82787
44.58916
46.41891
41.80287
45.09572
41.67424
41.33903
42.38420
39.69580
43.41014
43.78670
43.58236
44.26950
42.21261
38.97056
41.06327
43.40465
46.19340
43.04785
41.62028
44.38674
43.75662
43.22863
41.18640
43.03719
43.96940
45.30507
42.86193
41.17001
46.68053
44.44452
43.51085
40.23430
42.81964
42.85214
45.29044
41.03922
41.41251
39.40527
42.41943
43.99429
45.31596
42.04742
42.93566
42.56454
41.39251
42.12404
45.94235
46.40501
45.46289
45.36636
49.08382
44.62411
43.45042
44.92867
42.08433
44.19313
41.06813
44.15278
45.09648
39.81900
45.54857
42.28784
43.35401
42.16833
42.25446
40.32645
42.97258
43.20913
42.45988
45.04265
47.48267
43.65417
46.04064
41.83640
42.63452
44.86537
45.86422
40.98667
45.01664
41.99844
45.12480
46.37392
43.95162
43.92175
40.51239
45.30128
42.07786
41.28210
41.39152
46.10163
39.47064
36.17475
42.18949
45.05451
46.22516
45.52263
40.78266
41.94663
43.16481
39.36643
41.21586
45.61402
46.66980
43.05642
42.69773
42.76734
46.37161
46.67858
40.62975
43.92846
44.88955
44.54163
41.37739
45.45691
39.62130
43.37499
45.53351
45.53078
43.05542
41.78902
41.55262
41.71649
45.94459
41.84040
43.14315
43.81629
42.07747
44.16179
43.87267
43.62123
46.35525
46.13074
42.74772
47.56197
44.14074
44.62525
44.21124
41.56759
48.81434
47.65596
47.65071
46.87671
43.91704
44.98467
44.44832
43.09553
42.57108
45.48806
44.27710
43.01371
47.28365
46.75777
46.44429
48.75629
46.62770
48.38283
44.88215
48.65662
46.94215
45.73652
45.25776
42.28010
43.10226
42.42815
40.97849
45.04137
43.64280
45.92571
47.29635
40.76473
41.33039
43.47978
45.08053
42.61137
47.38864
45.64679
40.94191
46.68438
44.80310
48.16867
44.11549
43.72394
46.71495
43.06205
45.63338
41.85220
42.21665
45.11553
46.04614
46.76037
46.36082
43.51820
44.20392
47.73485
46.17549
43.04945
46.01786
43.89076
46.11609
43.32757
46.49858
49.33327
48.65994
46.18069
44.88308
40.68948
45.77211
42.43397
45.35623
46.36970
40.29793
40.45171
45.21611
42.10756
45.81628
43.17302
43.52160
41.06328
47.89554
44.87697
49.35978
50.48592
43.78316
41.46014
41.43314
44.74767
44.15281
42.16074
43.80764
47.30883
46.93023
49.36110
43.21935
42.03464
45.09870
45.87689
46.52636
41.66542
44.93295
46.78936
43.54043
43.45379
46.23243
44.89395
43.77948
46.93601
51.41064
48.07863
50.64828
51.11720
47.81475
44.00023
41.10601
49.37796
43.37526
44.91116
46.73667
44.49406
47.33078
44.23341
41.97347
44.30037
45.49361
43.98952
45.80148
44.03682
47.97968
43.45687
47.55511
45.40851
47.27281
46.04736
47.62131
50.68952
46.47930
47.83175
48.94647
44.33960
47.11931
46.90654
44.37049
44.83606
44.03517
44.85102
45.91761
42.63162
42.08970
40.53885
40.11854
41.43091
42.18861
47.66590
44.84293
43.33596
41.99679
41.60050
45.87270
45.22935
42.38373
46.09073
43.00556
46.21601
42.19046
40.81384
44.86899
40.66069
43.62059
43.11467
42.29063
45.31212
43.16814
41.58829
46.26309
46.04905
44.93530
44.93473
46.47629
44.26210
46.61305
48.92017
44.64052
43.66235
43.73094
45.36962
46.30283
44.66753
47.17462
46.03542
44.61974
52.43015
48.05053
46.99916
44.85171
46.49320
46.62492
45.21296
47.99834
48.00943
45.64783
47.70551
48.99475
48.47184
46.56682
45.52192
44.49989
42.39354
45.42415
46.36648
46.74057
45.57471
44.05775
45.25605
48.03614
50.43932
46.88526
48.26961
50.04791
46.93200
46.08286
46.86453
48.82598
46.17101
48.11212
50.56880
45.54180
46.13868
47.84588
44.32555
46.96131
45.41507
46.73784
44.51588
47.31852
47.31759
46.51091
45.34604
44.15248
42.80147
46.63044
46.58147
44.62851
47.48037
47.97350
43.55969
44.25813
47.69994
40.78617
46.40638
42.81510
48.74586
43.52840
47.12361
45.27709
49.92099
42.67306
45.95662
47.18226
43.25830
46.12809
46.02183
49.00292
45.77600
50.56254
46.99653
44.28442
44.97820
45.88711
45.75448
48.21451
48.06032
44.51764
49.77205
45.12650
43.23686
41.05541
47.57151
47.34896
48.12237
46.55174
46.67588
50.05466
50.88129
48.91750
45.79549
44.61500
47.28555
48.11179
45.43308
47.75915
44.17574
51.57335
51.95651
49.13668
44.45750
46.87395
42.86032
39.46223
44.84518
46.27608
45.82860
48.28257
43.01984
47.66075
47.23203
44.54200
50.42641
49.70416
46.51467
45.44928
45.94686
49.19612
45.82279
48.32631
41.50297
45.54656
49.07876
46.94799
47.52570
49.89427
48.95349
44.17305
46.26904
43.36598
45.59487
42.21152
40.85032
42.59390
43.26752
45.28119
43.10623
44.44709
44.35499
44.62243
45.90442
46.94493
43.53672
47.06468
40.53079
42.55840
43.16992
40.87074
49.71954
48.67087
45.01907
44.26040
44.20677
48.93006
49.49947
45.00796
44.34508
43.52627
42.12938
37.65257
38.74684
42.87532
47.19886
44.75313
41.95042
44.14073
41.52629
43.15599
43.91664
45.08337
45.02875
46.83325
45.27751
49.41707
40.78879
44.60088
41.42287
45.24890
48.77957
45.60777
39.63487
43.20739
45.30542
47.78276
45.81266
48.26989
48.62130
42.78431
44.60146
45.69466
46.14189
47.50153
44.66564
45.49059
47.76703
46.23536
48.93868
42.80461
44.93044
48.32333
47.49523
47.25062
45.95807
48.73234
47.62410
45.39775
48.52834
48.14848
49.33818
46.63441
45.68304
43.39724
44.87713
44.99997
44.39481
49.05280
45.19871
45.96740
46.87391
42.66295
44.21707
45.61485
47.22092
51.26870
45.42145
47.71809
45.65034
46.41242
46.70222
47.41888
46.67341
48.16695
47.51689
44.46611
44.06529
43.82065
45.53808
43.43897
42.12750
46.43664
41.83977
42.49156
43.81681
45.18351
44.47693
44.79618
47.63372
44.42946
41.60360
42.67664
40.93020
41.09281
42.42725
38.44998
42.96811
43.10563
44.86300
40.76843
43.91096
44.92052
39.64510
39.16411
43.32768
46.41844
43.68756
42.46960
42.22116
44.87292
44.60461
45.81950
43.25540
43.78699
43.82603
42.40725
43.27480
43.30488
44.08446
47.39235
45.83538
45.72082
43.60959
46.26764
45.80720
49.17652
45.65046
46.99618
46.75163
47.02543
48.10846
46.89099
47.30242
48.47991
45.34233
44.67915
44.88437
46.53654
45.29938
42.22503
47.65265
41.33725
44.68327
42.07458
43.28285
44.54727
39.87204
44.22477
41.66055
46.01576
46.80354
40.69105
43.97957
41.92825
47.83114
42.28454
45.34967
43.72062
46.50731
49.53969
45.64186
39.79315
46.77281
47.98701
41.02064
40.32623
40.59518
45.64724
46.38415
42.64250
45.20099
50.53683
46.95598
50.69254
49.47733
47.52611
47.09120
46.80628
47.54357
45.63751
48.52618
51.59252
46.94713
44.68917
43.33078
44.30244
47.65207
49.12654
45.59539
49.06832
47.20583
47.08096
48.04235
47.18458
48.89673
48.42327
45.19504
46.18889
48.00806
50.69077
46.14183
45.70701
41.59238
48.72517
47.01817
49.40182
49.95346
46.44831
47.33390
46.72531
44.31180
47.53807
49.61968
47.65095
49.53922
52.22148
49.49888
41.66156
47.20428
39.58773
40.42338
42.64118
45.52559
45.19136
43.17890
42.25545
47.59119
49.36269
45.67821
47.89837
36.81210
38.67842
45.55187
44.81482
43.44936
43.35021
44.47990
47.49587
45.74876
46.91683
44.88599
47.87145
44.37382
44.56987
45.26590
45.93901
43.53878
47.03009
45.89892
47.52273
40.85002
43.37356
45.98108
46.75462
45.68180
47.10176
44.47486
49.14676
43.64690
49.77937
44.69546
43.44540
43.83727
42.99803
43.56065
41.89857
43.87475
46.95971
46.71454
43.77682
45.14929
47.84031
41.47847
43.58276
46.21294
45.03623
43.78839
45.65736
47.51785
45.16497
43.20103
43.96291
48.42729
42.58555
47.89391
47.69110
42.40168
46.48259
45.70904
44.96229
47.87050
45.59429
43.19754
46.25107
47.93144
49.98384
48.86132
42.57227
41.25013
42.35600
45.08731
42.79002
44.34883
43.74034
44.39014
45.30517
42.26275
42.67052
42.96856
40.20190
43.10566
41.03683
42.16005
42.48329
39.19516
41.83626
41.10971
42.73103
45.93660
43.70774
45.15449
47.28117
45.13135
47.95987
39.53488
45.36025
46.03890
47.69299
45.76349
44.92250
43.12826
43.57235
45.58686
43.23045
43.03627
41.80800
38.06790
42.45448
44.33068
41.13705
44.71920
41.54852
41.30707
46.20469
44.16236
44.46800
44.09747
46.59472
44.71735
45.23988
48.27295
46.72550
46.69246
46.54576
44.15169
49.25351
46.55165
46.72789
49.42773
44.93246
47.37146
43.27009
46.60057
48.76944
48.03173
46.99426
43.11852
44.57495
44.73359
42.31112
41.35116
42.07280
44.41504
42.00843
43.56066
44.04517
44.41283
42.91684
43.82217
43.01646
43.60203
43.24244
43.35852
39.62949
42.30064
42.89520
43.18017
39.05747
43.43350
43.15290
44.79272
43.58801
44.28850
41.05470
44.20995
39.28691
45.07321
42.48574
40.40163
43.33869
44.01635
44.67098
44.38123
44.64953
42.56609
44.20334
45.07459
46.72037
45.68456
47.47619
45.18233
44.11874
46.32451
46.48834
43.10136
48.98739
44.00398
44.26485
47.83568
42.13137
45.62600
45.58155
46.10097
45.68605
49.24240
45.08245
43.76851
43.98486
46.68672
45.25933
43.00990
44.62891
42.51537
40.76252
39.51933
40.29658
44.44702
42.89895
38.22185
45.14149
42.02117
42.51269
43.58487
38.97970
45.83719
45.28458
42.59744
38.81868
42.31094
38.94692
41.60100
44.67936
45.13360
41.58839
41.05430
38.10290
41.12176
42.38886
39.73853
39.91297
40.80920
42.16851
44.87443
44.23325
40.82137
44.13760
44.80845
42.54668
43.35922
39.91244
43.39959
46.26212
45.90893
43.82154
42.98337
44.69282
43.89836
43.80939
41.81236
45.99488
42.72926
41.23155
41.09822
44.34468
45.02914
42.22571
42.81579
41.28572
41.68453
46.03571
43.54502
41.87299
40.08790
41.53658
42.77797
42.67024
40.00819
41.17806
39.93001
39.67425
44.03627
40.09942
42.42954
43.17499
40.74080
40.88594
41.99883
39.82013
43.76368
45.97364
39.38550
39.57282
37.21983
40.91797
39.91228
40.57863
41.47134
40.80617
44.05435
44.88992
44.00904
48.12418
39.66177
41.32425
40.28299
43.42973
46.16725
45.74872
43.55272
43.77369
47.15419
44.71603
43.55377
43.87783
41.51729
41.89007
42.34342
39.31446
38.99224
44.71078
44.22107
43.68084
43.84111
45.91601
49.22116
44.07555
46.79764
43.77347
43.46367
43.53600
44.22380
41.84620
41.54397
44.55639
47.05197
46.04825
44.76788
45.81495
42.65959
43.34364
43.05736
43.84138
42.60476
42.92269
41.90495
41.06822
41.67526
42.17702
44.28870
38.43020
43.20483
42.60743
41.02728
40.05758
42.54083
42.21485
38.94122
34.72061
41.13161
42.27583
41.60825
43.90499
42.05616
42.07390
37.31545
44.19703
44.70481
41.74681
43.75131
41.44834
40.11316
42.62273
43.61406
41.32324
42.85625
42.17584
42.52674
43.56685
45.85510
43.86394
41.83214
40.69457
42.82819
41.94763
41.08163
41.24930
41.22604
39.18666
42.74705
41.05233
40.32690
41.99672
38.97023
40.02258
40.80731
43.91068
37.98987
41.84584
42.87112
43.05283
39.30648
38.11676
36.92504
38.36126
39.47441
39.99552
41.25992
38.13800
41.90630
41.16590
36.74825
35.44726
38.75889
39.83335
41.20620
37.99454
41.65406
38.74542
39.32277
42.06044
43.21667
42.46363
37.88433
39.68594
39.65766
39.71332
41.20598
40.59667
39.65188
39.13349
39.90248
44.60858
43.22489
40.43180
37.88348
38.19272
45.14512
40.78934
40.61775
38.64148
35.20392
39.58817
39.91537
40.29588
39.50518
42.18463
40.95430
38.98107
39.42953
33.77010
40.42784
39.25195
42.26251
38.17546
39.09884
40.79363
35.73173
41.32891
38.70473
36.71532
38.35068
37.12392
37.49884
37.09259
36.65574
38.83186
36.97616
39.85500
39.72310
41.46834
40.44438
39.34607
40.85074
41.16286
38.92984
40.63826
41.49127
46.76459
41.64252
42.33667
42.66248
42.77404
38.55157
40.31426
39.12836
41.24279
42.87106
42.38388
46.45271
41.48479
46.91263
41.83500
42.35462
42.31684
39.53796
40.22802
41.62614
42.29275
44.56493
40.58293
40.73329
41.86871
44.16176
46.23957
45.17963
42.85077
44.04854
46.82418
42.01784
40.68091
40.92145
39.26410
43.87605
39.61858
37.27226
42.00058
42.67276
43.55398
42.69093
43.12500
41.37933
41.95807
43.52523
40.65558
40.16063
38.87285
41.47505
36.13596
43.00823
39.33155
39.46323
39.97877
44.00082
39.89980
39.30374
42.87036
42.05189
42.99865
41.75801
38.48327
41.86348
38.51590
43.21282
38.70474
40.05100
37.05473
41.00260
38.60838
40.06782
42.09933
42.36483
39.41710
41.26299
37.38838
39.11355
41.95647
43.18358
41.31561
40.44035
44.41533
43.62966
41.00992
41.60760
42.30105
43.22917
41.07229
42.67498
41.53026
41.29222
47.39952
42.52112
45.19985
45.24025
43.70653
39.76568
40.05199
39.07491
40.16500
43.45221
43.19244
46.13206
43.66648
38.76820
42.94067
38.76535
39.95277
40.61151
44.05036
40.77405
39.32107
40.99090
42.33712
44.06624
41.49258
43.16955
45.80801
45.11365
45.51070
38.93869
43.55212
41.05494
39.94958
44.55755
43.89239
40.82120
42.71671
43.79468
38.40741
41.51251
43.01035
42.54842
39.80746
43.21410
40.15950
40.66049
38.85748
45.41021
45.37137
44.84416
42.42714
43.96611
44.23180
45.00896
44.11302
41.93136
44.54442
40.71493
44.19579
45.78640
44.46270
46.45382
44.08434
41.65295
42.37072
43.94842
43.10027
45.77870
42.87382
41.63394
38.63935
41.82435
41.43477
41.93048
39.60832
41.37877
42.53508
41.94950
41.55043
39.44872
41.40329
43.68333
41.83226
42.82170
41.21498
40.97719
41.81037
43.56312
41.74880
41.39218
40.65507
42.24708
42.91360
42.39695
44.29746
44.46323
40.54832
44.54496
47.42199
41.99193
42.70726
40.84852
42.80754
42.96491
42.86183
47.06015
41.87439
43.09523
45.66209
46.50818
44.98771
45.82017
45.14297
42.98747
41.58023
42.20487
43.69841
48.06247
44.44323
44.20617
42.50203
42.90656
40.69442
42.27743
43.45896
45.35839
37.94671
45.93667
42.97754
42.68032
42.86766
43.88024
42.06478
45.61233
43.37866
45.70395
41.78021
42.41379
44.11801
47.68936
43.27615
40.09826
41.42192
41.84678
43.50877
42.29313
43.98276
44.76354
43.99244
43.57657
42.97473
44.63930
43.90821
45.97546
41.45940
42.53216
40.35225
48.22210
41.71506
45.49678
42.57897
44.37433
43.39231
44.93518
43.87313
43.27198
42.73470
40.55318
39.39673
41.47774
43.86960
42.61733
44.24605
43.11599
46.27035
46.52777
41.09691
40.51297
40.72529
42.28774
40.54529
45.92396
44.74341
44.27982
46.67841
45.63543
45.81697
43.84123
45.89131
47.73722
45.41790
48.67270
41.88604
42.52404
42.34950
42.33351
44.28489
44.42361
41.60610
42.72716
45.44631
41.40366
40.80589
42.72706
44.52905
45.42825
43.55994
42.63011
43.03077
44.55313
43.96597
42.63026
41.10586
42.46318
43.14740
42.87861
42.86503
44.05747
45.31485
43.21908
44.43038
43.29378
41.71420
44.29975
43.84977
42.16558
43.41483
40.36902
43.46566
42.80532
41.82490
42.14121
44.30576
42.34178
39.54494
41.08751
43.51550
38.01897
38.92779
41.21509
38.94251
42.46841
44.59801
45.28442
41.87231
42.76487
41.47466
42.79388
43.05100
43.29657
41.96153
41.92520
43.37133
39.00645
43.68339
41.30707
44.62555
41.95299
44.37227
43.76381
46.34541
44.82698
44.53214
40.85814
43.60878
44.85046
46.29590
44.22339
39.88524
45.60649
45.38647
47.14670
48.34759
46.17009
42.91196
45.98007
45.94176
45.51479
44.41308
46.99664
45.03031
46.25786
46.80640
44.76954
43.69312
44.02395
42.87096
40.54496
42.01433
39.52285
44.43699
44.69066
45.89269
49.46701
41.10648
45.02479
42.29273
44.72264
44.84262
41.03578
46.02133
42.37898
45.49288
40.48158
41.28115
44.12574
42.18810
39.23220
41.45394
43.11328
39.14278
37.23868
42.09072
38.71752
42.46115
38.51497
39.08617
38.91323
39.00424
41.11569
41.65132
43.32982
43.27257
41.81440
44.62242
41.75126
38.65853
40.59413
41.14903
41.89666
42.50741
42.85254
39.26170
39.67631
39.72692
39.47880
41.90569
44.10266
38.40625
41.06403
39.16534
37.20921
38.74185
38.72076
39.94561
41.43338
41.22062
37.29177
42.98355
38.87578
41.34885
42.91962
40.24003
37.69857
38.18118
37.91172
37.31463
41.90544
43.30390
36.77062
43.18639
40.40861
44.01678
41.38919
41.93727
40.89246
42.37415
40.98307
41.00761
41.01952
39.98500
44.97750
41.32289
43.48218
41.44347
42.56622
43.25463
46.80659
42.95386
43.89744
47.02167
41.16424
44.56627
42.98814
44.93415
45.05318
42.80716
43.63043
42.11350
46.59144
39.04197
41.95223
40.89041
41.58528
43.73399
37.13214
38.58055
41.78003
46.47860
42.95761
47.75761
45.43409
43.31713
42.97578
44.54185
40.24886
42.50819
45.19279
40.90364
41.03609
41.59616
41.57358
42.66197
37.46960
38.49405
41.83520
43.47302
42.05170
41.18710
40.08194
36.88694
43.27192
42.88526
39.77709
41.54282
41.76017
43.64991
39.19596
38.02832
42.93748
39.39920
37.20151
34.99556
37.76909
41.24705
39.45405
40.31991
39.32058
41.06530
41.62142
43.09190
40.57389
44.51536
40.18304
42.82172
42.58979
43.87650
36.98741
41.50746
43.48835
37.97351
39.33937
42.78102
41.54065
44.49794
40.54086
42.93092
44.28914
42.32602
38.52537
40.22380
42.54801
42.82107
41.28199
40.24794
44.05034
44.02896
42.92995
43.93046
42.78395
39.69184
45.86473
45.65127
42.31754
43.60371
41.67775
46.31869
40.79629
41.74919
40.03986
40.08938
42.63894
44.62324
39.57248
41.36637
47.27922
42.90583
41.26560
41.66092
40.33800
43.02334
39.66991
46.06579
42.02584
45.92681
42.40771
42.67421
42.14120
40.49358
43.71034
41.92770
45.73433
42.55702
42.92451
43.15237
44.64722
46.81164
46.63785
43.25345
46.58302
43.99743
41.07658
43.40440
40.80958
46.50207
39.66708
39.38178
42.74403
39.16989
40.94922
44.91692
42.04559
43.57490
43.15612
45.94805
40.77948
45.75761
43.43538
41.27433
44.17728
43.78691
42.62646
40.97157
44.46292
40.02601
41.64269
44.22209
39.26457
42.40765
40.32207
41.93740
40.31974
39.50396
39.83426
41.14621
40.24572
40.56490
42.37228
43.79634
39.56821
39.81337
36.16079
38.97418
41.94835
39.22202
43.33317
40.29861
41.23657
43.91040
39.73248
41.47868
41.15126
41.46885
44.53613
39.72142
40.02705
37.73510
40.73153
42.54035
41.12738
39.94302
38.20153
40.16703
41.57548
40.87488
44.43568
39.86584
42.00777
42.19227
44.85892
41.34649
39.49147
41.14547
41.22636
40.16390
42.57445
39.42553
42.67869
37.77390
43.84241
41.73345
41.03457
42.63804
41.07291
39.75740
43.11800
39.59847
41.75894
43.45195
41.37729
43.40783
42.83465
40.62599
42.67929
42.32038
43.14570
45.15674
44.36790
42.56431
44.37242
43.28657
41.81239
39.07517
39.78643
40.12696
43.20701
40.97616
40.47266
39.26575
36.42787
41.94874
39.76191
38.01483
42.57749
40.09767
42.05887
42.48561
41.31409
40.89608
41.15043
42.92348
40.40272
41.21188
43.04208
41.68547
44.52851
40.96093
41.19201
41.65113
41.81011
41.63279
42.63001
45.07666
46.00713
40.86498
39.65657
39.89016
43.24610
43.11279
44.45247
41.55792
37.85679
40.77658
42.26440
43.65775
48.48534
42.22182
43.80661
40.02019
43.66145
44.97882
44.66216
41.78483
42.75779
39.34766
44.47069
39.49875
43.20303
44.83487
45.01568
43.64237
47.62557
40.46232
43.70770
43.71403
43.46577
40.84438
42.31861
42.07205
41.21659
42.24650
42.76785
44.01552
43.32983
40.53435
41.35334
41.73624
41.84485
38.68461
40.79602
41.85780
40.53384
39.69179
41.96305
40.00624
43.27001
41.81636
40.94709
40.91288
41.17709
44.52790
40.42893
41.71907
40.71744
44.46922
42.45535
43.31583
41.38903
39.41161
44.87276
43.73682
42.17329
41.44556
42.20325
42.04237
38.79197
41.29855
40.52551
40.72228
38.30322
35.42748
38.85077
39.79920
39.37836
37.04733
39.56756
40.20345
39.77518
40.72365
42.41256
41.24251
39.20175
39.51767
41.78245
38.57368
38.91361
43.12985
41.10782
45.05994
42.41501
43.40709
44.70424
45.15094
42.37604
42.18837
41.99540
42.06317
40.98992
40.18398
44.50108
40.69577
43.77651
45.98970
39.75039
42.38350
44.28062
45.56351
45.16597
44.20475
44.39011
44.59230
41.82169
42.66220
44.16371
42.94279
42.14573
46.51468
39.54202
43.37319
45.37070
45.11848
45.56781
46.72936
45.40645
43.29537
45.25897
43.65879
41.76789
42.71827
44.27867
41.79952
45.66332
46.76415
42.99371
46.41120
42.58888
41.88100
41.16917
40.36757
43.44463
42.40967
40.80782
42.98006
46.75535
45.11802
43.93291
46.01176
46.65960
44.02030
42.54735
41.52002
45.90279
45.61107
45.27965
47.01169
46.52244
43.27697
46.70224
43.53605
46.63206
47.21945
42.22041
40.18823
45.03686
42.76341
41.94698
42.30195
42.05124
43.43917
44.47289
49.07715
46.74895
47.03685
44.19250
44.13655
46.64693
44.99229
42.99116
45.43386
47.25039
48.47025
44.57887
43.37727
46.73119
42.41039
44.42724
42.25616
42.88263
47.20789
46.04615
42.47112
43.67835
46.75984
46.79657
42.89408
45.41304
43.02443
44.60647
45.05574
44.19650
46.31663
45.15108
44.28167
46.08660
39.34317
44.43855
44.72346
43.14159
41.82585
42.66100
43.02784
41.01445
42.01137
40.10506
42.34595
46.06004
45.08162
42.38251
45.82741
45.16473
41.26977
39.01927
41.42877
49.75120
41.44531
41.74431
41.94888
41.02565
45.03658
45.04076
44.77239
47.52057
46.01858
46.02257
43.08349
41.73925
43.87962
45.32917
45.89495
46.45958
41.42120
42.31294
44.91766
42.71291
41.92414
42.46257
42.26138
42.52408
41.22904
40.74957
40.02099
39.41071
43.33139
42.46531
42.23919
39.98108
42.85595
43.29585
39.70380
38.96623
40.73920
38.81608
37.31659
40.06648
35.33508
40.47175
43.84182
43.00295
45.05850
39.43898
43.41947
41.23591
41.53180
37.23198
42.48439
41.61864
38.17584
40.52607
39.79947
41.96827
43.16596
41.73497
40.69887
41.31742
44.21149
44.24192
41.98478
38.54374
43.60890
40.36536
45.88942
48.95194
42.88855
39.47234
43.26886
41.58202
46.50428
42.74316
44.88720
45.48820
44.85926
48.27091
44.39626
43.88357
46.33122
48.81060
45.06749
44.13173
44.17861
41.60345
46.10484
47.66004
43.29915
41.72980
42.57585
46.01552
41.95020
44.25470
42.26093
46.06160
46.09904
44.70197
40.79186
43.51423
43.40857
43.43967
41.76244
39.55949
42.33851
45.76687
43.96875
41.74092
40.77472
43.02087
41.90022
42.99091
46.11293
40.06900
43.64841
40.30953
44.96835
44.88286
45.76805
44.15311
44.55868
46.86082
41.79749
43.89582
46.49337
44.14416
46.81374
47.81894
45.39050
42.94867
44.24090
46.21040
45.28088
48.31459
50.54410
49.02524
43.36690
44.01272
48.89556
46.28188
46.14793
45.03162
42.85504
48.64396
45.67375
43.03662
46.57316
45.66758
46.09054
45.65867
48.96372
45.83246
44.28653
47.88114
45.28668
45.61249
46.75612
43.37508
50.21126
47.40982
45.28398
44.50607
43.69845
46.82017
46.82014
49.39766
45.19805
42.64632
41.53216
42.79113
43.18835
42.93823
41.84933
48.16323
42.09489
42.95652
43.96358
40.35804
42.74568
42.62464
47.96919
44.99056
41.38022
45.08598
44.99439
44.47619
43.93438
46.14404
42.25112
44.23503
45.20956
43.55086
43.84644
42.85428
48.38636
42.64053
45.87550
43.87946
46.10046
41.67863
44.88663
44.08208
45.96703
44.56795
43.90294
46.08375
41.81993
45.34894
46.44495
45.66648
47.52431
46.85927
47.00069
47.99177
44.30816
47.33945
46.75138
46.38321
46.72430
46.50570
43.69929
42.85691
44.14367
44.54482
44.03264
50.23459
44.13597
47.40252
40.96457
44.51086
45.33185
42.33340
45.11248
47.07267
41.33353
42.38154
44.48533
38.67016
41.38255
44.40869
42.42017
40.15376
45.73056
45.26732
39.33319
47.56112
44.07283
47.20739
41.47771
47.04126
43.77736
44.67599
49.48625
46.08364
42.32495
47.33603
47.67653
46.00741
47.69077
47.87527
43.83833
46.96842
40.90349
42.18401
38.62751
41.30225
40.99333
44.02033
45.59863
43.30455
44.90902
43.16394
42.45198
43.29050
45.60481
39.80501
45.45505
43.39128
46.37961
44.81710
41.08397
41.55414
42.69803
42.59074
44.04550
43.59820
42.94535
45.07886
44.84492
46.10037
43.40462
40.15591
42.33461
40.42025
42.06209
41.01133
41.66562
40.70193
39.24300
43.97414
46.03303
44.27125
40.33995
41.65357
41.90512
42.92387
42.40529
43.85843
43.30347
42.01829
43.48278
46.47223
43.58215
43.04850
40.08398
47.45943
46.59104
40.48342
47.82295
45.67417
47.00860
48.56564
41.12745
44.49538
45.34717
42.93652
44.67187
44.55667
43.27457
44.66591
44.32941
43.55684
39.41676
43.24321
43.61774
41.17590
39.86232
41.64529
42.09156
42.89385
40.60699
42.63288
45.59723
