# Supplementary material for: Breakage of the oligomeric CaMKII hub by the regulatory segment of the kinase
Source: eLife. 2020 Sep 9;9:e57784. doi: 10.7554/eLife.57784 (PMC7538161; doi:10.7554/eLife.57784)
Supplement: Figure 6—source data 1. [file elife-57784-fig6-data1.zip › figure6_source_data/dodecamer_JL_helix_crossing.dat]

46.22918
45.77757
46.10043
44.23296
51.63619
50.30371
44.48918
44.97724
46.26515
45.81587
50.34943
49.47996
47.68825
44.49300
47.96376
45.06641
41.60825
41.68430
41.23626
44.30223
49.26077
49.37814
50.70622
43.20801
48.23786
46.44380
54.38937
41.58021
46.22433
49.14936
48.54513
50.57037
46.50444
41.72052
47.92428
46.27276
40.79561
47.84224
44.26180
45.29732
47.40153
48.26517
54.26780
52.96093
49.43916
49.93881
49.55664
49.68179
54.16442
51.47716
51.73581
50.72136
52.68644
48.79127
47.56911
43.77179
43.29908
41.69420
42.33643
44.84092
36.76417
37.58174
40.19467
40.05666
42.31807
40.51948
43.63253
39.15890
39.75112
39.55536
36.21162
40.76532
35.81807
37.89538
35.73791
38.01698
34.88607
39.78338
32.22504
41.22401
41.72994
38.95469
38.82961
43.40675
37.55696
39.25859
42.20787
40.11886
36.11880
39.65689
43.12063
36.16694
37.18766
37.15225
38.00479
35.09982
32.74589
36.73914
36.23655
37.38290
37.39835
36.50101
38.26766
35.77446
36.35071
38.89123
34.57631
34.04058
38.04975
37.13346
39.13632
35.80505
37.96846
39.24075
30.97329
40.70258
37.43133
38.15752
39.92790
37.58980
36.41657
34.52980
32.95516
36.71737
38.78729
37.56597
36.78673
36.26523
41.50144
34.95160
41.14656
39.17199
37.99696
36.50391
42.17561
40.89527
35.46819
37.68996
34.28296
35.38172
32.94501
35.38947
39.48525
30.77903
38.46850
34.34950
38.80059
32.21082
41.68843
35.48949
36.84455
39.69787
43.79230
35.49569
39.97218
36.70020
40.77621
43.37683
39.76828
42.49087
42.30182
41.56944
41.32953
40.82763
43.74591
42.56298
40.35939
39.17434
39.80436
48.00025
40.97686
42.10902
39.30543
41.90780
35.75767
40.50446
41.92955
41.88023
42.10475
42.68665
41.97704
37.92761
43.05882
38.24432
44.46454
43.85050
39.23932
45.19577
42.87669
43.64316
44.22784
42.44677
45.27035
45.35296
45.60373
46.30280
45.83732
40.25254
44.18784
40.29839
46.27661
43.23599
47.40630
43.08095
35.03214
45.52430
45.35360
45.42270
40.17303
37.92549
35.69833
48.37659
44.70991
42.39757
46.67248
48.15399
41.01604
40.42749
44.07706
38.70287
38.50193
43.65733
41.82761
41.11023
42.72758
43.32014
44.89626
44.89182
41.71915
41.82957
46.13978
42.78173
41.94014
41.10211
42.06339
38.42164
46.29224
45.42734
46.39406
36.02976
44.69233
37.71099
40.35888
43.35226
38.60179
44.13808
43.98115
44.14108
41.84058
42.35607
42.68791
45.08287
42.46384
41.23691
44.86957
42.23068
39.02500
44.46886
42.77381
41.47102
40.92206
41.42908
39.45614
40.99538
44.91180
36.90167
35.46438
35.74032
37.29682
40.10421
38.23927
44.92657
40.21629
36.84038
43.43091
41.01206
41.00371
43.32006
40.26697
46.28226
44.23404
42.16183
36.48131
45.21405
42.39771
36.33910
40.10849
39.41665
41.79732
41.51047
39.32005
38.18182
40.25976
35.08352
39.71200
42.03368
40.75155
41.97165
39.46170
42.75691
40.82313
34.63467
37.60079
42.06723
43.03127
41.44312
40.09351
40.95540
41.76008
39.52763
39.13549
40.14109
36.85637
41.85059
39.49313
42.46195
43.74279
40.69219
45.44435
38.32530
34.63005
41.28891
42.68258
44.25929
36.93373
38.21337
38.05454
40.82854
38.83097
39.82627
36.25928
37.69478
33.46282
36.68025
36.32064
38.14424
35.50425
29.96166
31.70476
33.67257
34.68410
29.80733
34.98248
35.85442
33.58449
35.12976
34.97513
39.22255
36.77713
38.10837
41.34864
38.72322
42.57904
34.06881
41.29338
43.78688
41.68436
38.69759
42.94604
39.47523
42.38033
42.80021
42.56126
37.30526
39.25034
36.13809
41.54619
37.63429
36.02712
37.15804
40.75051
42.43548
45.38418
44.89767
41.58947
44.01750
41.81203
40.46337
40.03693
45.12692
35.61219
37.98609
39.84690
30.90156
42.46102
41.61655
44.36801
46.52716
42.79094
43.67451
45.28737
39.35292
39.43266
39.38497
45.01643
44.02591
42.34644
41.05476
40.51213
38.53548
38.27705
43.11808
40.08827
37.97464
43.41215
50.50455
45.78386
47.10425
46.86828
44.00676
39.01212
35.76225
39.17112
37.59522
37.74782
33.93484
36.77177
40.56046
43.32631
43.68638
43.08256
37.61337
41.12551
37.50568
38.79069
36.72879
35.25286
39.05527
39.87744
44.34401
39.83420
35.72110
40.88466
39.05681
40.44387
44.45783
37.33725
37.53681
37.25152
30.88282
37.85919
43.29037
35.00722
42.24057
37.59817
39.74346
38.81688
40.54617
43.61142
39.67829
42.88402
40.37871
40.01255
43.33891
40.60316
33.99002
32.46912
32.27206
35.79221
39.66730
35.41598
34.73957
40.92750
40.00586
43.80556
41.21524
47.56422
40.95983
42.87197
38.41334
35.83236
41.49819
42.90004
41.18663
36.70009
39.38773
43.37189
44.07423
40.44844
42.02946
37.11058
37.70479
32.14716
32.20686
34.35414
33.07397
42.79818
41.27134
43.24101
43.95119
37.08892
37.38381
30.26564
42.45963
38.41123
36.82924
37.76792
36.71279
43.31745
36.01402
39.93583
36.63906
35.56002
36.48469
39.51581
37.19664
42.31596
38.83314
39.57415
40.56131
37.83486
43.37501
40.49889
38.89270
36.75332
37.22857
31.70091
41.51674
42.59103
39.87437
40.83986
42.65711
33.87235
37.98473
39.56373
36.61832
40.28120
42.98335
39.15883
39.49612
47.29838
38.58141
46.94396
39.08405
33.89763
35.57583
42.34734
42.26917
44.23333
36.59490
40.44417
33.11299
34.68236
38.79999
34.67906
29.50433
32.81022
34.95613
34.02814
34.33511
41.83653
39.78502
33.48492
40.06551
40.21731
44.11135
36.06560
35.22360
32.28247
37.44867
38.60605
34.89812
38.81811
36.93311
31.95931
37.12423
30.83154
32.54050
33.17034
35.56204
28.56048
25.15237
35.31512
30.15858
35.49002
35.56439
31.67073
32.85214
35.32542
32.37216
31.73067
34.83557
30.33917
32.66181
32.89682
37.89725
27.46860
33.62158
28.57210
30.93828
38.85435
37.45010
38.39580
36.78994
41.69730
39.81934
37.95940
37.30762
32.83516
38.06687
35.12546
39.64866
32.10702
38.19212
38.62079
37.02481
35.65074
38.22052
40.18445
40.58157
37.38198
32.72510
34.45350
33.67305
33.82156
35.86180
34.69106
33.10289
37.74434
37.69170
33.82877
32.48033
30.51643
34.27019
33.11713
38.23308
35.96897
33.23690
33.52809
35.94557
34.59464
35.98336
29.72132
34.98608
35.99300
31.47630
30.88391
34.17631
34.98369
27.04309
28.81245
39.62660
34.54983
32.53422
34.43318
29.40928
33.41975
30.53109
32.53044
33.26546
28.96360
34.15362
30.77872
33.54264
31.46374
31.47091
32.28332
28.91050
29.04419
29.93178
29.58174
27.53927
25.97458
29.72904
29.84446
29.78563
32.86673
31.30293
39.91128
38.88714
32.18517
35.01049
34.41846
34.13275
33.83085
30.80405
37.84964
31.79427
35.25530
29.49732
30.45981
30.87899
32.85337
30.96059
26.01670
32.66852
29.71671
35.42200
33.17555
31.30478
31.88806
25.19393
33.61043
32.11689
30.87310
36.90379
34.05301
35.05562
29.22980
38.06885
28.96286
30.03232
34.24998
37.30748
36.33803
34.70776
37.09024
36.15357
32.56878
27.60421
29.01016
36.05515
38.82247
38.76679
31.71680
28.49951
29.60319
32.90477
33.50085
31.78921
32.93529
30.71735
30.03495
31.77341
37.08662
30.99200
31.66207
36.63060
35.85726
39.52212
37.11600
32.91391
37.97265
34.85271
40.58551
33.39693
34.54137
35.06681
39.91992
37.28270
37.57749
38.47972
39.05962
39.74351
39.78318
40.91716
39.05753
44.09378
40.75807
36.21517
36.77312
42.89913
38.99513
36.97836
37.43712
36.81116
34.73188
41.30604
43.08132
39.05490
40.87051
40.64590
37.08195
41.53737
43.34519
40.85757
44.47693
45.88268
40.63444
39.94519
34.63865
44.35516
38.83442
38.45260
41.46549
32.83445
34.33534
34.58669
34.45155
38.53291
34.02027
32.38052
37.03413
34.26251
33.27063
34.71107
36.72692
35.11494
39.99803
33.56711
36.40543
33.60005
33.02059
46.85935
38.00467
39.05595
38.08434
34.42596
31.84778
37.66154
40.80730
35.40475
35.18854
34.57887
38.06668
35.64090
33.75430
41.78658
35.52480
38.29867
39.51576
34.09260
33.16146
35.70154
35.59131
39.83327
43.60904
38.11374
41.53194
42.70568
42.01676
35.51754
33.73944
36.61087
38.17409
31.27004
37.18757
38.55160
39.48977
37.51057
37.30529
39.02034
40.03500
37.82452
35.21325
35.10169
37.91397
41.60409
45.90338
41.04877
39.58438
36.01650
43.06537
42.22038
39.52770
37.06892
36.40926
40.29190
42.95486
38.42158
39.43658
39.82062
33.54592
39.86860
35.77900
38.93878
35.93281
39.57920
37.75261
38.44264
42.88932
37.68570
37.17343
40.09120
32.89324
35.54209
38.03977
36.95038
39.58501
39.16895
35.68095
41.05814
36.26071
38.57797
38.45474
38.54268
37.48442
41.09749
32.64522
37.65840
38.86304
41.25073
37.49723
42.02337
35.76985
35.97673
36.83046
37.46319
37.60502
37.63647
35.59386
36.49808
35.01554
33.86563
37.45025
48.44923
36.09228
38.23239
34.77992
39.46731
43.69479
40.24329
37.41224
32.56964
39.23996
37.82977
40.70788
42.47949
46.05243
44.41560
41.95434
39.98051
44.20532
41.98175
44.43149
42.01217
37.87017
38.64260
37.30857
37.54828
42.54345
44.50024
41.02756
44.97906
42.37511
37.63051
38.78688
46.45542
37.89056
32.00612
40.50279
42.31099
29.34218
32.02836
39.40573
32.20663
32.40826
35.93815
38.14787
41.65411
37.66958
41.03717
41.50969
36.47103
38.30496
41.35163
41.95948
37.99046
32.74044
41.97102
34.74656
30.63090
34.02079
33.43649
34.63101
31.60183
37.18807
32.32443
30.92705
31.89749
37.52447
34.75412
33.86044
37.59458
39.57517
34.89062
35.11594
35.91417
40.82575
33.00558
36.22545
36.37360
35.18753
34.35059
35.66218
35.36852
42.40778
36.54679
34.99753
39.48866
38.53568
34.57445
32.57900
40.30320
30.98544
35.30153
32.50880
31.32185
35.58043
31.67195
30.39693
31.58901
32.94735
36.71919
31.23144
37.36317
32.95924
33.26004
35.57041
33.77634
33.29285
32.86996
32.99110
37.05792
34.86613
34.88874
34.42521
32.36548
35.71874
38.31615
32.18408
34.52670
33.05890
34.92742
36.88733
33.13440
32.99297
36.75407
34.79124
33.91627
33.51171
40.15519
27.04255
32.24593
37.69690
34.05544
33.57669
36.50822
41.85717
37.96274
37.90442
38.47947
37.73041
36.54336
37.57132
36.12110
37.92392
34.52990
41.19901
39.99778
36.86601
40.90337
35.85576
35.42067
35.26995
34.66494
37.58514
36.98751
36.17040
38.93582
39.55305
35.97064
36.32031
35.76069
33.50963
37.06446
36.50215
35.17373
31.91541
30.09695
36.97330
36.48184
39.16594
40.04531
41.00014
39.14790
40.24819
35.88078
36.29200
37.10570
34.99352
37.61802
38.69926
37.97159
37.26734
32.96409
35.63466
37.99965
32.80967
35.90825
39.25344
35.23311
38.32834
36.42138
36.72382
39.90159
33.99873
35.79096
37.33306
36.25405
35.98237
34.99009
37.54001
37.74776
39.66186
41.05898
37.54737
39.42883
32.76275
36.37318
36.91606
35.45601
35.40357
37.88775
38.91199
38.00226
38.02748
38.46467
38.83763
39.19541
38.64174
41.11448
37.62968
37.74660
39.79496
37.23913
39.02525
46.66810
36.57928
35.96689
40.35479
41.38882
40.06064
39.40922
43.06593
39.60910
39.82390
44.73297
45.03284
44.17627
38.69640
41.78793
43.26689
45.96984
40.60858
39.48563
37.63506
38.74858
41.05894
37.81606
44.01739
39.29504
40.04650
37.10757
40.55818
42.45310
41.69291
37.74299
37.17655
40.24163
38.63185
38.25470
43.56403
37.45143
38.55789
36.45952
35.85853
35.67586
42.29049
34.90134
38.17641
37.09732
33.69708
39.58417
42.81293
36.18916
38.06192
39.86611
37.74970
35.39470
38.21530
37.87023
35.60761
40.20171
38.68358
42.27274
42.73040
37.32726
40.56951
40.30243
41.69387
41.61572
45.08057
43.54369
40.89003
42.44285
42.79869
44.51962
38.14053
37.56102
46.02129
43.88178
40.83790
44.29530
45.75356
41.53395
44.62292
41.93503
42.99154
40.95339
38.69590
43.30723
43.36094
37.43434
39.41604
42.30466
36.57000
38.47420
38.04333
38.23452
37.85150
37.58881
35.48608
40.01213
36.54339
40.91476
41.76057
38.13891
41.02860
42.13690
39.93855
37.23386
36.50587
37.15774
37.71002
38.69110
35.66213
33.18399
35.64230
40.25132
41.10535
43.66664
42.12265
41.85642
38.65990
35.77796
37.45848
43.02917
40.47551
39.71395
39.45179
43.64487
39.77835
43.40594
41.83037
42.00475
38.21700
42.89262
42.89308
39.72254
43.50518
43.75794
41.28172
43.10052
45.02597
43.14946
42.99173
42.74786
36.31043
36.46500
36.25701
38.71803
36.34880
41.29691
41.47154
37.05198
38.23622
43.90676
41.36252
35.10283
39.32106
42.04146
40.15206
42.81669
37.42109
40.38974
40.39297
42.84333
41.43648
39.89046
40.68959
39.95048
44.34434
40.51871
41.75756
41.07911
40.70342
39.99692
42.63144
43.73227
41.92343
43.69661
42.46783
43.27295
41.87209
37.00204
41.74399
40.21601
41.63454
41.95662
43.13121
37.36225
39.42952
43.37154
39.48338
40.29173
40.65269
42.97880
37.68460
43.95134
41.78145
36.50422
36.98604
41.65140
38.88185
42.58433
42.37335
42.80357
48.16810
46.79074
45.11675
48.10386
42.66837
42.92878
40.56536
45.80744
51.69914
44.50904
42.12269
43.52079
44.22930
44.18252
43.72798
46.10311
41.76336
47.49871
41.72115
41.95923
41.83789
38.20973
40.16943
41.20185
36.30545
35.82744
45.14764
46.98188
40.13347
43.54780
45.37633
45.56276
39.56378
40.84706
40.73514
41.30294
41.90826
43.62144
40.60577
40.65895
44.35548
45.50021
46.23821
41.93373
44.53902
46.05481
43.76141
39.32586
42.46005
44.08111
45.84628
47.14565
44.33734
47.59289
42.23650
48.47986
44.84655
41.23890
43.71885
44.33774
45.46763
45.60927
47.48920
45.35485
45.47071
43.78231
42.05695
40.80489
41.25201
43.84205
43.24879
42.59529
44.02959
40.92524
44.84480
43.24427
44.42100
40.65208
46.19473
44.96919
40.76897
42.79319
45.42251
46.81010
46.62201
43.14643
42.20101
42.51779
42.67729
44.30452
46.56107
41.68795
44.26570
44.42973
43.76457
42.03170
39.21215
44.47877
42.72236
39.89299
38.80319
43.24243
41.72838
41.58854
46.97860
45.59276
43.95545
47.09217
45.29304
45.93368
41.99007
44.41892
43.14572
45.90520
42.71844
45.21021
45.36395
46.53487
47.77269
41.50716
37.30571
41.50435
43.53690
38.95838
43.68291
37.77903
45.73216
40.89058
40.78123
40.88541
41.36835
37.48397
38.07001
35.94280
34.03663
38.39793
38.49750
38.41766
38.74536
38.02862
39.85947
43.33435
42.59535
40.36780
42.14007
40.15075
39.44551
44.70710
38.59149
39.44696
38.99749
39.77946
39.98545
37.04688
38.75615
38.44206
41.10937
38.63726
40.02938
43.17758
40.45647
38.80760
43.31569
40.52282
40.34531
38.29925
39.42883
38.83882
38.35503
34.53064
39.25255
32.60185
36.33388
40.51551
37.71101
42.19590
41.47650
40.75057
40.97516
39.55284
40.64729
38.11897
41.96322
42.58908
40.03140
35.37792
38.49504
37.64449
39.80533
41.87368
38.32706
43.38379
41.20133
45.74004
45.14187
42.47100
44.02304
39.89516
36.63790
41.71439
36.05275
38.77375
37.43604
41.13765
39.48359
44.04423
42.79895
43.10197
40.94379
44.93993
41.65669
39.16389
37.28834
39.44341
39.49961
36.93110
36.50581
36.61588
39.42877
41.59469
41.50731
40.14846
38.55534
44.00236
42.44086
40.10927
44.16399
39.93045
39.37256
44.47942
38.37398
34.15349
43.66629
39.45671
39.76826
40.77126
41.25427
38.79489
36.44015
36.47499
40.46807
39.61229
44.59623
37.49038
38.63037
43.64092
40.34071
42.47140
42.23592
44.73905
41.68965
40.12740
39.09513
41.06807
42.13558
45.83301
40.67098
43.85492
46.46234
43.84440
41.13607
41.63158
39.22787
35.78125
37.16695
43.96046
38.30762
37.98111
41.52931
37.11687
41.27169
36.63453
37.94003
36.64477
38.04657
37.59159
37.37527
38.32589
37.43968
38.22732
36.16679
40.49551
35.22260
38.11471
33.82023
39.25963
40.49913
35.94980
37.87912
36.28054
37.24498
37.53905
37.19292
34.92984
38.30563
34.76377
39.10040
39.70513
38.28917
37.69774
35.94524
39.41771
42.91782
36.25857
39.06042
38.79661
38.53119
39.02378
42.42670
39.44659
33.43480
39.23288
38.69452
40.20883
41.17924
37.14907
39.59571
39.25784
37.52755
38.75309
42.16236
41.28955
40.76672
44.87054
43.35848
42.40007
40.63169
39.09748
40.48049
39.88554
41.22932
40.84671
39.35146
40.13360
39.80680
42.35648
37.48843
43.16265
41.01886
39.49263
44.22964
41.89511
39.07557
39.52152
34.01227
37.87379
37.21576
36.99299
42.65170
35.37753
40.16078
42.10363
38.87818
44.14679
44.09032
40.43952
41.06376
40.69967
45.73892
44.16339
40.23838
39.67319
41.39749
44.12967
42.06469
39.51585
37.67202
36.14928
38.33682
38.76637
35.01317
37.19190
37.51484
39.72338
35.99377
34.26143
36.95642
32.92791
34.82180
40.72459
32.61927
35.19089
41.63506
38.90988
43.39478
37.58806
39.13157
37.06084
41.98553
41.18029
33.61329
38.73879
40.65177
37.19329
36.88916
35.61167
37.19064
37.12628
32.69045
37.15284
36.41086
32.84439
34.92355
38.24252
34.31474
37.79500
32.67882
35.53792
33.28602
30.71561
36.20437
34.19539
37.29992
35.36739
38.30861
31.23173
32.99031
33.75026
30.33211
33.05716
34.83502
32.87412
32.63450
37.81813
36.36273
33.58005
35.07507
31.53041
35.15828
37.25022
34.82818
36.62019
36.63495
34.70195
39.99270
35.37979
31.09790
34.54362
37.70244
35.43173
34.41534
32.77640
31.79886
30.78223
33.85017
32.91472
34.39813
31.63499
32.29655
33.52186
32.54264
33.04287
31.91330
34.69044
33.21774
32.66003
33.25577
33.80751
34.41160
33.74684
35.14883
33.12394
34.39082
39.05209
32.52759
35.53029
34.74535
33.65041
38.21149
31.93503
33.15536
32.11001
35.81119
42.05433
40.14919
36.78127
35.42498
34.26364
37.76302
37.94885
38.48047
38.36721
39.21271
34.62943
35.13070
35.48110
33.21309
30.23910
37.83849
31.70194
34.67271
39.91258
34.84180
38.12063
35.61491
36.11101
37.03480
37.04059
38.04901
35.73033
36.13322
39.58077
39.53603
40.88323
37.05882
30.77796
36.44768
33.66452
35.21774
37.42346
30.73176
33.21886
35.68232
41.20752
38.19628
38.03931
38.05212
33.07317
34.12950
34.47191
34.14577
37.00467
34.59473
40.18809
38.04361
38.70771
36.08626
36.61803
39.16488
37.92163
36.76848
36.39534
39.11410
31.77244
32.99955
33.77783
32.05829
28.47429
37.45108
34.14662
33.06909
31.96460
35.50724
29.22057
33.49187
36.44643
33.76258
33.01610
38.53830
38.19925
33.84355
36.40060
34.33832
34.73832
32.40792
34.92817
34.02394
30.00326
35.86756
39.89794
38.79460
40.47734
38.70301
33.80074
35.72552
33.55954
37.81122
39.10183
39.14013
39.55193
39.80843
38.10482
40.23833
36.77061
37.62190
33.04710
36.25915
35.59265
38.06374
32.53752
37.94064
38.94968
38.41531
33.92892
37.44173
39.87562
33.33814
36.29733
35.62371
31.32334
35.55070
36.92511
34.89702
34.01910
31.48224
33.06184
36.17250
33.60898
33.12164
32.75491
31.47076
38.98261
37.55810
36.51019
33.73069
35.54556
40.05319
36.83508
37.15294
40.06060
42.75211
39.94180
35.39358
33.88407
38.41472
44.65985
37.87579
43.03103
39.01428
39.70883
42.20681
38.64474
36.21190
38.69928
39.77016
34.48432
37.17059
36.00629
38.57198
39.62018
40.11175
38.70242
39.63215
43.49474
41.95396
39.91610
42.18916
44.95445
42.59762
44.11203
37.26029
42.09780
39.53507
39.86422
34.56092
41.68742
42.85202
35.24888
33.83688
37.74202
35.32223
34.48513
40.40989
35.31758
37.99210
41.01004
41.79504
34.57151
36.41988
36.37022
42.29862
37.24228
36.55705
39.62809
38.84502
38.91253
39.57554
41.98280
42.58220
43.04142
37.43490
37.81188
37.14609
36.06638
37.49314
40.34860
38.32738
41.10265
40.56687
39.87352
36.90728
38.12170
40.50850
35.89769
36.60794
33.66453
36.74171
38.26521
34.53253
34.70622
34.21322
35.09500
37.76352
33.64444
33.11713
30.81337
35.76162
33.11200
39.89450
38.70993
35.75189
34.61769
40.40261
38.20705
36.07190
37.55451
36.48010
36.23290
36.61401
34.19013
34.16800
34.91747
39.45575
32.26752
37.39956
36.34342
37.13775
34.14199
32.53597
36.68314
32.58812
34.71710
33.62233
33.46304
33.17684
40.94502
40.86721
41.27363
41.03591
40.66954
40.63325
33.62657
41.10110
38.64557
41.39388
34.16045
35.37580
39.81359
41.57862
36.71678
40.50634
35.09172
44.73700
38.26925
36.93085
38.94935
40.91602
35.56618
36.73564
35.16967
32.06884
35.00032
38.52070
35.74107
39.96798
38.23032
37.55172
37.21552
35.16245
36.47147
38.38818
40.62114
42.76364
37.94156
43.12301
35.76978
38.89810
37.66801
35.28066
38.51860
33.84685
36.88761
36.57953
42.76417
39.33593
35.31797
35.54856
39.15003
40.49207
39.40956
38.19782
34.39779
38.47383
38.77109
40.48065
36.57827
32.76115
34.66674
37.05155
40.77095
38.72329
39.70089
41.98951
39.41567
43.05243
40.46310
41.79448
40.08737
37.76696
36.51952
31.15208
34.17469
34.77613
35.73557
39.73298
38.30766
35.19851
34.43135
35.84664
38.07607
38.48178
38.11933
33.90388
37.25055
33.11755
39.08783
35.29517
30.61189
37.17184
35.94075
38.42205
36.79213
37.07564
36.68248
34.50968
35.55439
34.37083
36.20472
38.33785
37.81200
35.86275
30.82612
35.17313
36.66015
38.10756
39.72920
39.70767
42.12188
41.16589
35.92943
41.04877
38.80371
39.06455
37.42829
37.62166
38.10249
43.21613
42.13871
41.83555
42.79451
39.23597
38.41462
44.81601
41.65882
38.40126
41.00249
45.29528
42.32199
40.62014
40.65939
40.43241
43.00881
37.38075
39.21453
44.13021
42.10633
42.38267
37.10433
38.47323
38.41325
43.18693
43.01051
43.44160
37.03754
42.21747
38.79664
45.02826
41.68434
42.52233
40.64734
40.37577
41.30008
41.94860
41.75281
41.48586
43.34116
43.12813
39.41859
42.31491
40.74214
45.20831
42.80676
45.04992
40.25303
38.16507
42.98742
44.81292
44.23390
43.69343
43.44383
41.93936
39.98165
44.53851
43.08342
42.09274
46.63035
44.33714
39.26337
42.74419
39.21559
41.61718
35.84003
45.34709
47.51802
38.31591
39.59452
41.49096
44.61722
42.89833
44.35710
48.62661
43.02882
44.70621
40.37663
41.63254
44.40926
43.10290
48.17286
46.89296
45.38824
47.87544
44.38198
41.83732
46.82123
47.83988
46.45791
47.31157
47.95542
50.74602
47.97662
45.80859
44.15013
45.86834
43.76510
47.69585
45.31708
47.87782
50.19238
46.34099
47.76602
46.85181
48.42206
47.37548
44.99677
47.07933
46.78406
46.06256
46.34678
37.93611
43.24475
38.55249
42.80413
37.88342
43.12936
39.69168
41.81269
36.56389
42.21058
43.40112
40.99889
39.22208
40.29145
35.56998
40.21295
37.33443
38.89999
40.49228
39.35536
41.08647
41.01131
41.86895
39.85151
35.45954
39.28897
40.17697
40.62726
41.26921
43.65870
39.04878
38.88985
40.74309
40.00007
39.55019
41.83554
40.67533
45.07974
40.51144
45.10305
39.27329
40.75891
41.53677
39.54182
40.04443
43.01633
44.40649
39.82192
38.19173
42.95146
41.15869
43.22670
42.04812
38.23854
40.54400
40.85875
41.58372
42.86208
44.50021
39.15980
43.80458
45.60441
40.52814
43.56413
47.04112
43.56588
44.55466
41.19778
40.59486
38.15961
38.92338
41.15277
41.31157
40.91474
40.17001
41.53365
42.46945
38.45592
39.67110
35.25011
38.50038
44.22161
37.36955
41.59156
36.59941
35.98474
36.76068
36.76955
38.20947
36.47716
36.54391
35.04527
41.00018
40.91487
39.50114
42.10997
39.84301
41.70591
42.64735
43.48140
41.28583
41.98873
36.83419
39.76991
39.11443
38.40462
40.63164
42.71312
37.10309
37.38165
39.65654
37.96974
35.16831
42.89576
39.55623
44.38719
45.52756
42.00508
42.07332
39.36262
38.17361
45.01821
37.34104
38.96122
36.53511
37.11805
43.77782
37.94563
36.70643
41.02500
37.85285
39.28801
37.28478
33.25462
34.62679
33.48850
37.63397
36.70517
36.83637
39.60891
37.81302
36.29906
40.38174
40.92775
38.19941
39.19201
37.03227
38.05198
40.73346
35.55256
35.39169
37.67662
39.79799
38.68968
37.77834
37.70430
33.49066
32.61659
35.00997
34.89534
34.22628
34.31889
41.76063
42.78780
36.60497
38.64657
39.60510
39.04703
40.69901
36.21920
40.50733
40.59186
39.97508
38.33325
42.73618
40.16732
39.12819
42.18377
40.93506
37.32875
44.89624
39.33339
42.61103
42.57093
38.11890
40.79104
40.83854
42.76794
39.48195
38.54992
36.46382
40.30421
44.61325
38.94154
39.65732
38.07041
44.07535
40.48619
40.22850
40.89420
40.74542
40.30229
39.32386
40.82535
43.04460
42.81272
41.28659
40.92904
41.33269
40.94546
43.57876
41.69204
43.36370
40.62445
38.00543
38.42948
38.49825
41.00663
39.83921
43.20935
42.47002
40.91891
42.23881
41.98618
44.43966
37.70481
43.35840
36.25627
39.29998
40.66029
38.79642
39.51308
39.13092
40.82544
39.14130
40.96801
40.47934
42.49796
41.87996
39.69207
39.07598
37.69574
39.16104
42.92245
40.80621
39.91285
39.23929
35.02077
38.24958
34.34668
38.95155
36.07467
41.23740
39.66446
41.09266
42.32251
36.61324
38.77579
39.60162
42.20679
41.40245
39.02134
37.39203
41.35851
38.89876
38.05456
38.35350
40.52858
38.31739
43.71250
39.54420
36.03931
37.67482
38.99306
38.66912
38.63956
35.65723
36.70983
37.27306
36.11095
40.08432
39.71047
37.94677
39.18314
40.47368
35.91856
38.68404
39.95544
34.92333
44.52375
39.92947
41.99163
44.13414
42.39879
39.37207
41.79672
42.73517
41.85908
43.19453
37.52259
40.86081
43.12307
39.43771
41.05685
35.53394
38.83842
36.04310
42.05430
34.99701
33.95901
40.31232
33.74862
39.44682
36.99788
41.59829
45.09657
40.87367
38.84930
43.05353
41.63331
44.13055
38.50197
43.54303
40.34002
41.94381
43.75772
39.94358
42.88897
41.28528
41.02008
43.15579
41.27054
38.98051
42.12622
39.58466
42.02151
39.78528
41.70723
38.11474
43.04907
45.45244
46.12063
40.00022
43.99230
44.31742
45.22343
42.75123
45.65161
43.92629
44.48438
43.77539
46.79395
42.69773
39.16749
40.18204
40.15512
38.63833
42.52950
39.18388
45.34801
39.31593
38.31361
39.66752
38.52938
39.40498
36.96321
41.33804
41.38507
38.37148
32.70253
36.14281
38.43989
35.73304
36.48995
39.52896
38.52797
39.07717
41.41817
34.61953
36.40382
37.22674
37.70904
36.91671
36.93613
36.09204
37.59154
41.04042
38.64763
38.62950
36.25316
41.98533
43.59581
33.20329
40.44168
37.05211
40.09432
37.24086
34.94727
39.13990
39.16377
39.88551
36.81392
36.90876
40.47559
36.22206
40.91395
41.26449
38.48528
33.87911
37.99267
34.75454
37.33519
39.58198
39.27934
35.97284
40.08711
39.40756
43.29301
40.78381
38.63283
40.63353
39.05362
35.25795
38.77023
41.05052
42.92255
44.73355
37.90408
38.94059
36.28977
38.48254
37.74303
37.94260
36.63903
32.99527
39.68729
38.11981
38.42711
37.96979
37.76608
38.25071
40.82651
45.76542
41.17581
40.53254
43.51138
42.79561
42.68047
41.34035
38.94521
35.78500
41.10550
40.53646
35.91261
37.92686
36.44210
42.01472
41.31581
39.70893
43.54033
47.33115
39.97546
37.98166
38.09157
40.47153
46.40321
48.65019
41.34863
40.83582
43.23351
37.67909
37.62730
38.75666
36.11916
35.66919
42.19921
40.42980
41.06774
42.99907
36.54122
40.17994
39.71075
40.25202
39.29181
39.02311
36.98394
35.08438
34.77857
37.54592
36.58128
38.40082
37.69426
33.12887
34.86060
38.01810
38.30984
34.48134
37.97676
41.55659
40.15007
38.56732
40.13705
37.59539
36.19479
41.79615
40.61101
35.79425
42.70097
41.19411
43.05990
39.17996
45.14535
41.98878
41.45309
40.64937
40.30080
41.01986
40.99726
43.00203
42.83129
42.67617
42.08834
47.01987
46.84620
43.98220
45.41066
36.50562
38.56598
42.06850
39.29180
36.20996
42.73109
39.82728
39.87111
48.31214
42.44510
47.19732
44.84709
38.56669
34.05883
38.62861
41.09436
43.72036
47.11738
45.16858
42.54072
44.04160
41.80173
45.15367
48.33566
47.42831
44.89816
40.47786
38.12878
37.42942
39.66579
38.83271
41.12401
45.43336
45.28607
41.99900
39.14570
46.30271
43.95722
47.74251
45.42861
42.64399
46.28531
44.31188
46.94796
39.56714
39.77061
42.85033
40.83364
36.99901
39.59951
38.52431
36.43152
40.16539
40.07884
37.23517
36.41467
34.71520
41.82798
36.72696
42.63623
37.08147
39.88275
40.87725
37.57875
39.42486
33.65964
32.03208
38.94958
45.56932
44.06985
37.91450
38.82191
41.87642
41.82720
32.93519
39.03874
41.69886
37.47389
42.33660
43.01231
39.54255
37.18632
43.31626
39.18546
39.94580
40.12124
44.49152
40.14355
41.78939
41.63268
40.59770
45.31481
38.63803
41.80211
39.58997
35.87010
39.58869
37.14082
44.81297
40.33508
41.71492
42.16007
39.79136
43.97266
42.99671
40.58956
39.96297
38.57840
34.97123
35.31970
37.06526
43.24828
41.96429
37.76986
45.16304
43.45049
44.10739
41.51512
36.59551
36.27234
35.22015
38.09796
38.61751
36.94688
41.96432
43.72528
37.30953
38.97836
37.10079
40.76159
37.77260
42.17539
43.01618
39.51434
42.93864
39.24013
43.47540
40.14483
38.11881
38.52699
41.57811
41.94533
37.39049
42.38888
39.43391
38.98445
40.99994
41.91038
42.84982
46.14168
43.48999
42.60974
42.04095
41.65070
42.60147
43.30540
46.53863
42.14006
47.40082
42.42983
42.96575
40.58189
43.77784
43.56492
44.71721
42.90399
44.48838
45.34686
49.73414
48.45773
44.98826
44.05075
44.24020
40.93948
42.32832
36.46723
38.88759
39.98658
40.26659
37.91990
40.83121
38.83463
41.76030
39.20029
35.32051
40.09776
39.05600
39.98711
34.21073
35.85001
35.59073
36.40557
35.92268
37.84490
42.72402
32.81308
37.38547
36.54601
37.42635
38.19856
40.77839
36.74765
39.33002
35.16072
41.05690
35.56608
41.50624
35.63398
37.41553
40.29830
41.53295
40.15235
37.68960
40.01123
32.96894
37.86499
37.58611
41.47345
37.11226
33.26668
37.19066
40.12340
40.67185
38.80962
39.23979
38.08554
36.79665
35.50635
34.27035
36.93125
36.80022
38.48536
37.17780
39.38586
33.81892
36.24179
38.56364
37.36860
39.35693
38.57128
37.29053
36.67916
42.79059
37.29030
42.19509
42.99813
40.40433
39.53000
35.31923
38.30000
37.33590
40.63240
39.64075
43.10348
40.46353
36.68499
40.42788
35.16277
40.23317
37.86507
35.59053
38.04304
41.12539
38.49533
38.29509
36.88545
34.54335
39.73427
39.48722
34.30561
34.61024
35.35137
33.83645
39.94293
41.14858
41.18696
40.78657
38.50608
38.07108
42.91920
40.94444
39.58249
38.18052
39.95661
35.75186
43.42990
41.59317
45.57247
46.58688
44.89917
39.70079
45.01559
43.77501
44.10537
39.99674
36.85060
38.96383
38.75782
39.83883
44.94884
42.55005
49.82418
43.11091
41.92230
40.26938
37.63811
42.64484
42.34463
42.89815
39.72851
44.75091
40.35654
38.87082
44.80010
47.31964
39.22715
43.75152
44.21516
40.95652
44.66950
42.48371
45.65246
40.69706
42.23989
41.96060
43.24179
43.49056
46.21937
42.58273
45.58431
40.16433
40.48639
38.94216
35.20200
39.36481
40.70492
43.11338
41.17908
36.40463
42.21639
44.43079
44.31088
39.53207
40.08580
42.79720
47.14163
41.89934
40.96218
45.55221
41.61279
43.71724
44.61505
39.17666
41.76287
38.70312
40.44921
45.05409
39.67298
43.26588
43.39850
46.69702
44.92111
45.97351
43.55055
40.35378
42.87377
37.18597
37.78586
40.26917
40.35273
45.92975
42.61661
43.59116
37.91282
42.91159
42.23084
39.59027
40.27658
41.95951
38.22673
39.88367
40.79974
43.61140
39.96612
37.80990
40.23357
40.90388
38.07680
44.50454
44.37544
42.78020
44.12184
42.89092
41.55970
42.04787
39.89752
45.72946
42.37563
41.94154
46.28358
40.05147
42.69905
40.84469
43.60310
43.68667
41.82375
41.66376
41.80249
42.31475
40.08278
41.80509
41.79261
40.94935
44.89271
38.64792
42.44775
37.57495
40.02116
37.75173
41.09352
49.25254
44.16982
43.95012
42.36213
41.06001
44.30471
40.82298
43.92976
39.52503
42.95733
43.58493
46.10010
39.73806
46.10457
39.61607
47.95984
43.53556
40.98344
47.08992
44.31486
47.60782
42.53047
45.00432
42.53746
44.41111
43.60345
40.91177
42.66304
43.86680
44.79208
45.68574
46.82252
43.33280
41.58772
37.92922
41.35120
42.69186
48.09653
46.07412
41.87837
39.62063
43.62173
45.24224
38.33094
43.84016
41.29375
40.37406
40.85922
40.27564
34.28067
38.81840
38.85923
46.13344
39.98932
43.27483
41.74713
41.83462
40.44977
39.60281
43.28052
39.70534
37.01651
40.73362
39.79793
35.00512
37.36883
42.10035
37.00728
32.42948
36.03702
42.26602
42.95409
40.69757
36.83975
38.49617
36.57328
35.97579
34.30872
30.51655
33.63144
37.88355
39.20279
40.00260
43.12943
39.07334
39.10143
40.93975
35.14856
33.27853
33.99847
36.51741
36.31929
36.02762
34.24739
39.47847
41.43278
39.97715
39.60968
42.64870
40.53513
40.22943
42.84381
43.19238
42.54468
37.63563
34.48785
34.60851
44.49786
40.40976
40.20793
41.76085
42.45167
40.35449
39.85758
35.24922
38.58272
37.50199
34.00874
40.82036
35.05031
38.70667
36.49802
37.56167
33.07792
38.02836
38.89333
37.04672
39.02147
35.06297
38.14977
35.76651
35.00419
35.60731
41.33502
37.11182
36.69559
34.47061
34.37799
38.79119
32.81941
37.93067
34.58151
33.91677
36.38598
37.53838
34.89890
33.22940
32.88128
35.81027
37.12922
32.64536
39.34641
39.16489
39.09206
43.66354
41.11955
38.80176
37.89496
40.39021
36.02129
38.07032
41.38987
42.20596
41.11801
40.27489
38.19498
37.74014
41.72720
40.75052
41.78416
41.62877
42.43262
38.75063
42.04082
37.34481
41.92683
40.15094
42.98554
44.71783
44.84158
46.82432
42.09389
44.03359
39.34569
37.61942
39.86564
41.28192
39.65012
44.86989
41.89662
45.16899
41.92062
39.93769
44.47642
42.97607
38.70595
37.45648
42.04470
43.27807
43.93183
42.31380
35.83663
37.45770
39.21161
41.31004
44.31603
42.47266
44.93834
39.22529
41.87543
46.08191
40.34994
41.60558
43.10583
37.95901
38.95397
39.55616
35.06009
38.24170
36.35409
40.75923
40.60971
37.00876
38.52204
39.56779
35.72729
35.47429
38.16495
39.86303
37.01093
39.93405
42.92016
39.41416
43.04730
38.43636
39.35981
43.28507
42.14854
42.26485
48.72610
42.35363
40.61949
42.41998
39.36197
42.45547
42.79686
42.58891
41.25905
40.68943
39.52762
43.24020
41.65805
43.26356
38.30313
36.56320
42.02866
41.15541
41.56356
38.50345
42.83592
43.36383
37.93525
38.38678
44.60768
45.21651
44.67247
43.38194
47.68033
47.30498
45.23472
40.50113
41.62848
44.27220
44.97126
39.64957
42.58196
40.36474
39.84055
43.60557
45.42176
41.66100
46.04758
47.16479
43.98753
42.65944
39.29146
39.48988
38.97842
39.68264
47.13696
39.19102
44.35871
42.29085
37.45283
44.99970
43.92834
45.35783
42.27406
42.55307
39.13071
41.92852
47.30948
44.19978
45.02730
43.52094
42.50904
47.61993
44.64491
44.04825
47.33366
47.62596
47.23823
48.78944
42.33983
44.30461
47.43568
42.82594
39.60524
40.10084
39.51191
38.91642
43.82134
41.68886
38.48298
41.00340
40.57045
42.27244
41.48209
48.07150
45.99678
39.08306
43.58010
42.27445
45.47908
46.13467
40.13697
44.44349
41.63825
41.75996
43.54324
40.84653
38.80605
40.58241
35.54271
41.84593
45.16091
42.18674
39.39375
46.84351
41.09429
49.44297
50.26409
47.48517
41.67875
43.51333
42.33368
44.06257
44.18125
42.99265
37.88190
36.56377
43.01218
43.47755
46.21531
45.13627
45.28330
39.68618
41.79494
43.05093
46.45958
44.80870
40.24625
40.88352
43.06780
40.26778
40.78064
47.14548
46.46751
44.15692
41.54355
38.16832
45.13997
44.60925
44.18064
45.57939
46.09059
43.50033
36.44824
39.92924
37.37362
41.35625
42.59049
46.68955
44.03948
44.38559
42.86877
39.34179
43.90305
45.06921
46.54539
45.34942
39.26544
41.48499
47.15338
44.08503
44.51359
44.06960
37.48305
38.61839
40.10408
39.09372
45.62949
44.87763
40.53547
43.07588
44.25999
42.90144
44.54453
46.46315
46.67043
42.91557
39.49037
44.40091
42.42514
42.19454
45.07550
38.85746
40.69618
43.26413
42.27485
43.72700
39.35945
40.90288
39.19016
41.99129
41.05930
38.95986
42.07888
40.66901
42.12105
42.62490
45.67515
40.56484
41.45049
40.16695
41.41994
42.82942
42.41502
41.16247
37.44273
42.55814
38.34308
39.14035
38.98498
41.54855
41.60726
41.78674
39.40283
39.15311
40.31217
43.31858
44.93040
40.51288
47.69755
38.34774
43.83481
45.86239
43.95534
43.88278
46.21425
45.34377
42.02618
42.45246
44.61483
42.37507
39.12744
37.18747
35.65390
34.34080
41.08716
36.01869
37.04208
33.72216
36.70874
37.20980
37.09370
39.78276
40.18143
38.83621
40.63644
42.52736
41.53189
40.35183
43.64934
40.61969
42.63384
39.58902
40.52416
39.77350
39.77701
44.60717
44.03593
39.63347
40.84960
46.48583
49.02900
43.68741
38.86322
37.60243
38.37744
47.48327
46.05917
39.10997
36.97347
43.27640
42.53081
44.29990
42.79275
41.67398
43.87562
42.09706
40.26408
39.84781
46.45100
38.60712
38.45473
41.41246
47.55261
46.22031
46.42047
44.98947
44.49005
42.06085
45.98086
44.83247
45.53892
39.13050
45.23270
42.30139
42.05398
47.20419
46.07557
49.25809
47.70463
48.89061
41.22871
47.63990
44.12212
42.32695
40.91135
39.21516
43.80865
46.71941
42.85571
40.25742
47.66837
44.60244
43.34334
49.27303
42.46205
48.67243
45.08009
46.15304
41.59756
43.28983
45.07161
44.36081
45.43690
46.41221
44.74945
44.97961
50.47635
44.68952
42.66695
42.81686
49.51042
49.54021
42.88634
36.10013
43.48433
47.24423
44.96763
47.85910
45.97329
47.54944
40.54663
40.78869
46.77630
41.56008
47.90233
41.82303
42.16470
40.78774
45.45938
43.42792
43.94523
40.98220
42.66183
38.67376
43.65219
42.83218
39.93664
40.84235
41.90585
46.27148
47.29803
45.59931
41.02471
42.39159
43.21945
44.55439
40.78390
47.32269
40.98434
44.43803
46.59355
45.96639
46.67599
40.00964
41.79996
42.09877
42.93144
39.28882
40.29856
40.71847
44.57279
42.07754
40.32191
41.75086
38.82037
43.41209
42.06759
42.62262
41.39445
44.62046
41.68397
43.89394
43.58492
44.29264
42.77949
40.24415
42.11570
42.82626
41.86191
38.80801
42.69960
45.54002
43.14140
40.37744
39.79704
46.33583
44.54655
41.97111
43.65957
43.27472
43.45702
42.75648
40.12073
39.70555
42.52403
43.47815
40.39576
40.62263
46.69920
39.53621
44.16962
41.07203
41.24765
36.65654
41.35840
36.88677
41.54636
45.28374
46.06537
41.21040
46.41456
42.16016
50.12556
44.45199
45.87795
43.66810
40.25072
44.59393
47.97679
42.83254
37.54618
43.40761
44.27673
40.91343
41.88980
43.73032
40.08691
41.58558
41.52932
44.99591
44.26125
45.09934
41.35402
46.38198
42.93918
40.34077
45.81028
42.99783
40.54562
37.98830
42.38470
38.81373
40.92509
41.15198
40.80844
38.43690
42.57728
40.93004
34.39901
38.01436
41.89172
42.73429
44.05379
42.48466
39.60871
41.45588
44.67222
44.65552
37.46542
43.28815
42.07727
41.45137
38.20627
41.09179
36.63105
44.57482
39.67781
39.62449
36.10394
36.93894
41.13739
42.12198
37.56224
44.22869
43.50677
43.20067
38.78417
38.64287
39.77423
39.56084
40.11299
38.10327
43.12100
42.43059
39.95097
43.76560
40.78991
43.51445
44.95770
43.47411
39.47311
39.77167
42.30122
37.48756
38.72520
39.58756
37.51260
37.84009
40.13041
38.50030
38.75950
38.88299
40.77291
39.45857
41.29656
40.19267
39.68777
40.10043
40.28755
39.73933
41.27625
41.30735
43.10599
41.94616
39.87946
41.26541
41.18139
41.35634
43.52898
39.82389
41.06130
44.04627
43.34423
43.88073
38.66598
34.93889
39.07611
38.60969
37.51441
39.65680
44.67635
41.21063
36.95262
41.21822
39.95809
38.78057
42.49203
40.04191
43.46665
45.16769
42.09940
38.88112
41.68430
43.37962
43.37888
42.94336
40.90143
45.85816
48.62681
43.04740
46.67687
41.59623
46.30120
47.34214
41.49492
40.70930
40.68627
44.88035
44.58889
43.56736
44.02487
50.31951
45.35045
46.99355
46.79669
44.26815
42.34365
45.59205
43.49515
43.66298
41.51658
49.69727
45.46342
40.95882
44.67100
44.43924
46.78846
41.98416
41.08622
47.11185
46.92332
47.31097
46.54018
43.54799
46.60713
48.53480
52.35323
48.86026
54.76491
49.11303
53.96227
50.61402
50.09080
45.87828
49.62705
51.66446
53.01595
47.71225
48.73911
52.04833
49.71794
43.07090
45.12258
45.80574
49.52242
48.00389
44.50721
49.56928
51.89977
45.73252
48.83899
48.38961
51.60254
44.45841
48.04394
47.41770
46.34697
47.87861
42.50570
48.76437
43.55672
42.70822
48.72829
53.08184
44.87041
45.22690
48.24938
47.91473
44.76709
44.81005
49.79458
49.28361
48.92542
48.99448
54.24079
52.66545
49.27635
49.46277
48.79904
51.29100
47.21364
44.29579
46.96978
48.55906
48.76854
51.29642
51.01321
56.09851
51.54617
50.70536
47.04781
48.01609
48.53104
51.03085
43.97840
40.61348
40.38188
46.85400
44.49844
43.48211
45.57496
48.50910
41.15376
40.85338
43.56823
41.90320
45.57678
42.63396
43.82136
47.60706
40.99517
43.25061
43.67743
44.70153
41.41238
45.97043
45.61685
48.43128
44.36731
47.03494
40.99879
39.00869
43.83690
47.42592
49.01763
49.53000
38.69386
43.88498
44.24598
42.04325
44.23249
47.86032
39.55194
45.81396
42.34886
44.12898
42.92025
40.29783
45.77254
43.06710
38.42549
41.98266
41.26662
42.38803
40.30054
40.47563
43.60361
43.44050
46.14911
47.04323
42.68386
47.66040
42.04474
46.45115
43.85624
40.37115
45.58839
39.59738
38.54971
42.17583
46.90166
44.18714
41.04546
43.28956
39.24706
41.83756
41.22843
40.50334
38.42314
43.39866
43.17429
39.59388
42.78455
45.11575
46.29848
41.54734
47.07833
43.00908
39.13143
41.81904
41.38980
42.10880
40.37107
36.60954
39.25233
39.26378
41.45414
46.02469
40.91605
34.77826
37.65488
40.50155
41.08810
33.92361
38.73584
35.21567
38.10081
42.57588
38.73382
40.30289
42.49703
40.64764
41.63056
41.82237
41.73842
45.28817
43.63064
43.63813
41.63173
39.03642
40.36987
42.09430
37.37842
37.83230
39.27479
42.02249
42.55875
39.55540
35.09071
41.72760
39.41607
36.32149
43.56427
40.97879
38.14106
42.36991
39.98896
41.74107
39.01056
35.59819
40.84565
34.86394
41.13882
40.08184
38.81037
37.54244
41.75041
42.33983
40.88801
41.45152
41.84290
42.87061
41.46890
42.29789
43.99426
42.19666
44.31229
39.03848
39.71627
43.35918
38.85670
39.40020
42.63024
36.08150
39.45200
37.18666
41.18152
37.59779
44.18349
40.74737
36.07753
40.04295
44.35700
39.95134
38.02742
41.18706
39.50711
40.80657
35.63695
34.53410
37.60306
34.94089
43.57999
40.16437
42.46319
39.54946
35.22126
38.03540
37.91641
43.05431
35.28900
41.11813
37.23906
37.50170
39.39164
39.79037
36.18399
38.12997
38.18043
38.73105
40.86251
42.13231
40.38991
42.65329
35.65569
41.21184
41.21600
38.14136
41.62558
42.99467
42.32305
41.19207
41.98372
45.06338
40.28465
42.15023
44.13693
43.65827
45.93556
42.74228
45.34905
45.81992
41.75321
39.15156
43.73153
47.91073
43.53065
37.94489
46.04490
42.04915
42.94490
42.05310
35.04997
39.55833
41.58769
41.69107
41.83311
38.95980
43.01226
48.29124
40.80445
43.25666
39.66107
46.02039
46.78690
43.54357
41.76662
44.86930
42.80875
42.44117
36.08050
40.46308
43.64023
47.42362
43.01827
42.32477
42.52684
40.10855
41.97041
45.94285
42.22273
37.63101
44.59208
40.36398
41.71791
39.88972
39.66952
38.91148
41.65414
41.40655
43.00698
43.62796
39.73326
37.59228
40.57417
46.97210
43.06609
44.88638
42.00420
44.89366
46.30488
51.49085
47.30822
52.21131
46.53302
44.81684
41.12293
38.49971
38.59233
44.57692
42.70611
40.98242
36.23008
38.45811
39.31362
39.88059
40.10327
39.66978
35.47123
37.33971
37.63015
42.24818
38.39734
45.22238
42.36679
42.12257
40.34988
46.14460
40.65904
41.48396
45.68332
36.55880
45.76862
41.28097
37.04016
38.28042
40.68913
39.62492
45.99758
40.11915
42.76460
43.76920
41.35785
37.70153
42.62940
43.29657
48.36078
42.98517
35.66898
42.60873
44.70705
41.56946
41.79830
43.89845
43.69004
41.95521
40.67832
40.26139
42.52971
43.14097
43.70026
38.83080
40.94543
40.76373
41.32137
38.93475
38.65151
42.00470
42.38330
41.88044
43.89743
43.44115
38.10840
39.44577
43.18810
37.41182
39.63264
43.23912
39.04199
37.51212
32.22511
41.17536
39.83841
42.61557
36.91259
39.24704
42.15237
37.00153
40.17158
40.99251
41.13452
39.64127
41.05760
42.29452
44.02136
41.38612
43.01547
43.23072
40.04947
40.11015
38.35297
44.03745
39.92859
36.75600
39.44926
36.82168
36.33413
38.40502
39.08840
40.00061
40.03087
41.51510
35.45821
35.30644
40.49608
33.25976
33.34028
36.08627
38.75894
35.44650
37.32228
35.46645
37.94299
40.58971
36.31109
36.51547
37.59939
43.97913
41.68801
41.83075
37.43773
38.27882
41.91737
45.95977
43.11703
41.31836
40.33752
43.23615
40.19585
38.06915
39.28673
41.63498
39.21832
41.02178
37.81242
35.99759
39.02901
41.17835
40.35584
39.58526
35.96831
39.57040
39.14570
37.20670
36.11141
37.03905
33.48531
39.33053
39.21874
40.58678
42.39457
40.23409
45.69348
41.61973
34.50060
33.02495
37.34197
41.31238
33.53180
35.78998
35.77030
41.23198
41.25240
41.63084
40.50857
39.07172
38.65941
42.04867
42.00665
38.33986
44.50833
38.14293
41.71170
43.52940
44.10202
37.27081
41.15860
43.82070
38.66654
36.02418
41.98107
41.35639
43.18621
36.25919
37.29443
40.18060
42.57639
43.10357
45.22070
43.28900
38.35485
37.16294
41.80947
35.50945
44.32598
43.03305
40.51639
40.94035
36.07026
36.81310
38.18274
42.35724
39.46077
37.84741
42.22695
38.08530
37.43186
38.21003
41.37852
35.26588
39.22594
37.85232
40.60602
39.48317
42.34308
44.18572
40.55954
37.94621
42.19444
40.18316
43.54602
39.36433
42.16785
42.01580
43.45332
43.77708
42.87123
41.91724
43.79845
39.33974
40.19383
42.21383
41.24043
40.77245
40.79254
38.76802
43.76633
46.17976
41.72374
41.81063
38.53502
43.38937
41.20318
38.39258
43.06965
43.52921
40.61879
41.68624
41.61506
42.86629
42.51186
39.65795
43.17721
34.65039
42.70764
37.30990
31.01918
37.48300
33.94848
40.38367
37.85177
39.37589
38.06563
38.73201
42.36631
37.27807
38.26417
33.45607
41.43100
36.38007
35.63249
37.43102
39.04501
40.74964
40.01303
41.42942
36.76388
42.06862
45.57547
36.76385
37.49239
37.64900
36.71957
33.24599
40.11629
38.73358
41.91791
37.89379
44.46600
41.02463
46.53287
43.42653
46.35918
44.57814
45.52421
45.75401
46.13114
45.31441
42.67887
42.83208
42.45089
42.33492
45.34504
44.89642
41.19891
42.52067
39.65173
34.74712
39.90487
42.41108
41.74075
46.87321
39.53466
40.08534
38.00402
41.02606
35.87074
37.20198
36.26469
41.50454
39.44406
42.42465
39.58483
42.51319
42.68707
37.68810
43.01655
43.30088
43.05130
43.33529
46.11301
38.87422
44.42073
38.76555
39.36852
41.21866
40.76430
41.89737
45.93760
40.03038
43.89245
37.78359
44.52363
40.90305
36.34382
35.59823
41.77682
35.39580
37.94878
38.02835
36.43636
44.64107
36.76138
35.95999
34.60193
35.20584
42.04917
43.26031
38.72467
34.35229
36.32529
35.53632
33.64674
34.46152
35.83802
37.88592
36.72661
39.26744
35.54256
40.38519
40.20444
38.42510
40.05789
41.01951
39.71230
38.26670
43.15710
34.09484
40.95598
39.53632
42.32367
50.94909
31.55514
40.10588
37.58637
37.38884
39.37826
37.70386
41.37306
44.12338
43.20524
41.04592
38.12939
37.53360
45.27998
45.06555
42.39779
38.75688
39.35601
43.02948
42.05598
42.04619
44.36174
43.06431
35.79090
40.08700
40.49673
35.91065
36.92052
39.92692
40.49114
42.79118
39.88545
39.97179
38.77031
36.28981
41.80737
40.44137
42.36938
45.34110
41.48301
45.63479
39.27792
45.10824
41.98153
36.83633
44.17863
39.57757
41.02241
43.05323
40.72837
39.55177
42.55867
35.81940
34.76962
41.35593
42.60334
41.65304
44.24743
45.96898
42.43060
41.43427
37.17400
36.01583
41.02162
39.08970
39.70601
35.82021
43.01621
46.78796
39.92387
45.89007
37.63199
41.63807
40.98312
39.49237
38.89712
39.42150
42.56530
41.95739
39.27531
34.83683
37.58983
34.83344
35.09502
38.58658
33.13033
37.41502
37.56252
46.90300
45.02877
46.30558
43.49110
41.48149
44.34034
37.59271
44.56110
46.07165
44.42482
42.45875
39.78168
44.59312
40.75530
44.25006
40.29266
46.97549
46.18967
46.03478
39.48229
43.63181
45.30804
42.37338
47.28864
45.72220
43.93997
42.80007
48.39186
49.78377
47.59809
40.59180
41.49372
46.68533
44.23477
40.12413
44.46987
45.01698
42.22670
41.65843
44.70648
48.46290
46.27365
49.52225
46.55417
44.32974
47.87173
45.17503
44.41629
46.01312
47.30535
43.43739
47.59434
42.41562
48.62769
48.47274
45.93219
44.58399
43.98992
44.88264
41.93271
44.46295
43.69516
45.74956
40.97913
39.86781
36.35207
41.69513
37.53712
37.95477
43.21602
47.12996
42.84271
41.47778
48.61525
51.98835
43.00638
49.77234
51.02060
42.87611
49.29283
47.32837
44.40654
41.48590
42.00823
45.62186
41.26387
41.27942
42.94517
39.27709
38.21998
37.58623
40.99043
41.67331
42.67997
45.01103
42.65008
39.60327
34.50166
37.96950
40.40170
44.23740
39.71326
43.47278
39.18059
39.86927
42.22662
39.63179
39.90470
40.44673
37.86031
42.53092
40.71840
37.74962
40.69041
43.37583
41.78048
38.78016
40.79826
38.39568
40.82001
42.35628
38.47517
38.54994
43.59853
41.54382
45.51735
41.49673
44.97065
41.45934
38.43020
41.20195
41.16525
42.58318
39.05517
41.55791
41.04636
39.21449
39.03633
41.77563
32.89229
35.95825
42.54545
36.51478
41.28617
37.71654
39.31535
39.90965
38.03355
40.47468
39.21562
41.65455
36.34883
38.32127
41.53075
39.57300
41.93048
39.80155
39.37140
40.03124
41.49307
46.88664
45.22778
39.40180
44.46953
44.23489
39.02132
38.72551
44.13130
36.83132
43.66935
34.33452
38.22002
34.76197
33.36412
42.58973
45.19691
38.55550
41.99156
40.06867
35.65805
35.78399
35.44192
37.09560
36.87068
39.22242
38.20470
33.79314
40.36155
39.32602
42.93278
40.66438
39.93167
38.59411
42.70189
45.35211
38.21562
39.83840
43.20068
41.85224
46.15547
42.05755
44.76055
42.21543
43.86604
43.88786
43.70793
46.31325
40.96443
42.85285
40.65761
43.61758
38.27634
33.92684
35.68694
34.18626
35.88334
37.14804
41.04217
43.92896
39.58100
48.74884
42.81300
37.62958
40.70583
38.84248
44.61285
41.14959
42.92770
42.04366
41.02590
40.07277
43.00486
40.11980
36.47821
39.59114
43.31272
39.88705
42.30886
39.64994
44.49062
45.05206
38.01450
42.51377
36.72036
40.00707
42.16498
41.91914
44.07026
43.47040
41.70008
36.48950
38.32900
46.09770
40.95676
45.59621
42.03562
42.50550
45.03797
44.03872
43.00578
42.13461
43.34828
42.53073
42.26902
43.91747
42.99366
41.51388
41.65836
47.15425
45.31842
42.76349
45.44027
43.14124
49.02955
42.16143
42.14765
42.71279
37.05808
37.22243
45.93793
49.40532
49.76089
44.01852
46.01577
42.45494
41.14294
46.46884
41.00342
42.86908
46.63258
44.40641
45.79370
40.17102
42.78386
43.41545
41.14461
37.78270
42.01556
38.78114
40.80407
46.93943
44.79108
42.10937
42.35689
42.94632
35.08610
41.19578
39.43552
45.55157
42.24838
41.76739
35.46969
38.91242
41.15674
41.17090
38.42891
41.41388
40.27428
40.04353
37.30188
33.98350
34.11437
43.15024
37.16004
41.75708
40.57207
43.57667
35.46555
42.14457
42.26013
41.73982
40.69246
34.99964
39.18996
40.13496
41.07104
43.93430
39.98244
39.10888
37.88742
42.01037
38.85971
39.93149
41.39806
46.12051
42.42269
42.90869
41.80663
36.64337
40.12444
39.24202
43.40993
41.35634
37.81186
36.30470
39.42620
43.53226
35.88048
38.18850
41.38638
43.23334
38.72479
43.61469
41.28648
40.22493
45.42785
41.47370
41.11804
45.11376
43.45844
43.83737
42.92641
42.97203
41.34826
49.11237
49.33658
44.96615
42.20260
45.24965
43.33414
44.03876
42.30926
44.81172
41.89338
48.03193
40.68072
44.58061
41.92918
43.51505
36.99446
37.99329
39.30434
42.45872
41.14235
45.51837
42.03921
40.01033
44.92379
43.87549
43.93567
40.85173
41.91591
44.85957
43.42297
46.88872
44.21996
46.31312
45.00296
43.39122
42.84895
43.05046
43.89241
43.75479
43.86890
42.62098
39.16218
42.94696
42.85540
44.90393
40.22023
45.07061
50.56878
44.59366
47.14775
47.72116
45.31370
50.41421
46.12944
51.93130
43.69035
45.91303
46.84053
49.93301
46.70034
49.37136
42.45169
45.37394
41.90043
45.96503
39.11090
45.56474
39.84972
48.37742
45.02709
46.00884
45.09919
42.66266
43.33082
46.29005
48.06328
45.22554
45.26477
45.55495
50.16423
44.44456
42.34193
45.46448
43.82466
45.53896
41.76726
47.06898
43.35058
44.13387
39.94117
45.87515
41.21195
44.33978
38.55672
45.64617
42.13691
35.28890
40.32205
43.46260
44.54592
36.12957
44.96481
42.20209
44.37291
39.65499
39.40318
41.32934
45.18926
43.31767
42.76563
40.03922
40.96202
45.12806
40.52693
40.27997
45.85094
47.38383
46.46241
44.89215
45.89540
40.93065
45.76188
44.80110
43.67519
48.28134
46.49593
43.57487
49.07725
46.18869
49.22077
45.64163
43.40166
47.79300
41.75899
44.43132
47.96536
44.33573
42.86040
46.46306
43.16803
42.46755
43.96624
44.73377
45.05072
45.32547
47.77741
48.37767
45.50594
