# Supplementary material for: Breakage of the oligomeric CaMKII hub by the regulatory segment of the kinase
Source: eLife. 2020 Sep 9;9:e57784. doi: 10.7554/eLife.57784 (PMC7538161; doi:10.7554/eLife.57784)
Supplement: Figure 6—source data 1. [file elife-57784-fig6-data1.zip › figure6_source_data/dodecamer_chainH_rmsd.dat]

 TIME     RMSD
       0.048888       1.040353
       0.097776       0.797989
       0.146665       0.945240
       0.195553       0.998779
       0.244441       0.920081
       0.293329       0.810537
       0.342217       0.986753
       0.391106       0.792312
       0.439994       1.035370
       0.488882       0.932996
       0.537770       0.997748
       0.586659       1.158523
       0.635547       0.900809
       0.684435       1.042166
       0.733323       1.168440
       0.782211       1.032903
       0.831100       1.188195
       0.879988       1.098189
       0.928876       1.013197
       0.977764       0.966112
       1.026652       0.882870
       1.075541       1.107258
       1.124429       0.827731
       1.173317       0.956533
       1.222205       0.886693
       1.271094       1.080903
       1.319982       1.079585
       1.368870       0.882452
       1.417758       0.833275
       1.466646       0.861237
       1.515535       0.896629
       1.564423       0.932856
       1.613311       0.954117
       1.662199       0.798501
       1.711087       0.864895
       1.759976       0.803098
       1.808864       0.940872
       1.857752       0.815063
       1.906640       0.817262
       1.955529       0.838229
       2.004417       0.871984
       2.053305       0.777767
       2.102193       0.924744
       2.151081       0.923112
       2.199970       0.924665
       2.248858       0.857043
       2.297746       0.903656
       2.346634       0.912891
       2.395522       1.070390
       2.444411       0.898515
       2.493299       1.016270
       2.542187       1.042155
       2.591075       1.159338
       2.639963       1.050047
       2.688852       0.804261
       2.737740       1.016409
       2.786628       0.915669
       2.835516       0.932389
       2.884405       0.884623
       2.933293       1.086795
       2.982181       1.422092
       3.031069       1.145320
       3.079957       1.102506
       3.128846       1.084285
       3.177734       1.025859
       3.226622       0.863679
       3.275510       1.097192
       3.324398       0.987247
       3.373287       0.927915
       3.422175       0.947327
       3.471063       1.176340
       3.519951       0.969316
       3.568840       0.936321
       3.617728       1.046138
       3.666616       0.960837
       3.715504       0.825357
       3.764392       0.819384
       3.813281       0.775602
       3.862169       0.930420
       3.911057       0.873599
       3.959945       1.018187
       4.008833       0.982309
       4.057722       0.872338
       4.106610       0.919076
       4.155498       1.341556
       4.204386       1.026417
       4.253275       0.924211
       4.302163       1.068628
       4.351051       0.858957
       4.399939       0.912433
       4.448827       0.944341
       4.497716       0.879817
       4.546604       0.917270
       4.595492       0.992889
       4.644380       0.840014
       4.693268       0.914953
       4.742157       1.015677
       4.791045       1.109407
       4.839933       1.201248
       4.888821       0.970695
       4.937710       0.994284
       4.986598       1.031032
       5.035486       1.123290
       5.084374       0.857933
       5.133262       0.913883
       5.182151       1.021129
       5.231039       1.087532
       5.279927       0.947518
       5.328815       0.956856
       5.377703       0.910463
       5.426592       1.156247
       5.475480       1.096492
       5.524368       0.956337
       5.573256       0.898671
       5.622144       1.127749
       5.671033       1.069705
       5.719921       1.020503
       5.768809       0.991952
       5.817697       1.121159
       5.866586       1.152845
       5.915474       0.869410
       5.964362       0.956223
       6.013250       0.868190
       6.062138       1.007218
       6.111027       1.283372
       6.159915       1.188663
       6.208803       1.214010
       6.257691       1.678204
       6.306579       1.664526
       6.355468       1.484677
       6.404356       1.491845
       6.453244       1.377316
       6.502132       1.122755
       6.551021       1.003174
       6.599909       0.959920
       6.648797       0.986847
       6.697685       0.882097
       6.746573       1.088162
       6.795462       0.897175
       6.844350       1.038087
       6.893238       0.913240
       6.942126       0.917423
       6.991014       1.115595
       7.039903       1.151143
       7.088791       1.115017
       7.137679       1.063646
       7.186567       1.280278
       7.235456       1.323997
       7.284344       1.108860
       7.333232       1.179852
       7.382120       1.152728
       7.431008       1.204320
       7.479897       1.041912
       7.528785       1.304125
       7.577673       1.256479
       7.626561       1.245887
       7.675449       1.227623
       7.724338       1.076241
       7.773226       1.430209
       7.822114       1.200733
       7.871002       1.496666
       7.919890       1.202981
       7.968779       1.230511
       8.017667       1.383278
       8.066555       1.422780
       8.115443       1.329055
       8.164332       1.309324
       8.213220       1.222330
       8.262108       1.259106
       8.310996       1.064727
       8.359884       1.190737
       8.408773       1.369444
       8.457661       1.185965
       8.506549       1.255089
       8.555437       1.244434
       8.604325       1.421475
       8.653214       1.393420
       8.702102       1.129210
       8.750990       1.119912
       8.799878       1.154236
       8.848767       1.115173
       8.897655       1.219927
       8.946543       0.984547
       8.995431       1.092935
       9.044319       1.130367
       9.093208       0.989205
       9.142096       0.882153
       9.190984       0.929471
       9.239872       1.045234
       9.288760       1.093842
       9.337649       0.953382
       9.386537       1.056266
       9.435425       1.073321
       9.484313       1.035373
       9.533202       1.002712
       9.582090       1.172768
       9.630978       1.093961
       9.679866       1.061645
       9.728754       1.123645
       9.777643       1.153948
       9.826531       1.188749
       9.875419       1.116003
       9.924307       1.195412
       9.973195       1.115586
      10.022084       0.938011
      10.070972       1.561919
      10.119860       1.052244
      10.168748       1.201179
      10.217636       1.034390
      10.266525       0.982882
      10.315413       1.065992
      10.364301       0.877421
      10.413189       1.256728
      10.462078       1.325455
      10.510966       1.219567
      10.559854       1.217607
      10.608742       1.166069
      10.657630       1.088416
      10.706519       0.980453
      10.755407       1.144372
      10.804295       1.107146
      10.853183       1.115481
      10.902071       1.317339
      10.950960       0.989476
      10.999848       1.311163
      11.048736       1.035408
      11.097624       1.143423
      11.146513       1.271983
      11.195401       0.963250
      11.244289       1.062848
      11.293177       1.157808
      11.342065       1.223375
      11.390954       0.957977
      11.439842       1.151261
      11.488730       1.134905
      11.537618       0.974637
      11.586506       1.208616
      11.635395       1.268443
      11.684283       1.216071
      11.733171       1.072825
      11.782059       0.923237
      11.830948       0.969180
      11.879836       1.032273
      11.928724       1.057148
      11.977612       0.904591
      12.026500       0.904192
      12.075389       1.191907
      12.124277       1.025831
      12.173165       1.034685
      12.222053       0.972043
      12.270941       0.880005
      12.319830       0.970517
      12.368718       0.971524
      12.417606       0.930689
      12.466494       0.916252
      12.515383       0.965115
      12.564271       1.012016
      12.613159       0.877336
      12.662047       0.811261
      12.710935       0.888634
      12.759824       0.941152
      12.808712       0.866919
      12.857600       0.875563
      12.906488       0.986278
      12.955376       0.752425
      13.004265       0.924850
      13.053153       1.035928
      13.102041       0.901913
      13.150929       0.976193
      13.199817       1.076345
      13.248706       1.080909
      13.297594       1.176626
      13.346482       1.159094
      13.395370       0.916819
      13.444259       0.919569
      13.493147       0.844146
      13.542035       1.040663
      13.590923       0.971186
      13.639811       0.927609
      13.688700       0.867525
      13.737588       0.935244
      13.786476       1.169978
      13.835364       1.161673
      13.884252       0.937352
      13.933141       1.033962
      13.982029       0.770655
      14.030917       0.797619
      14.079805       0.895243
      14.128694       0.838355
      14.177582       0.904417
      14.226470       0.808130
      14.275358       1.002136
      14.324246       0.929672
      14.373135       0.689801
      14.422023       0.847407
      14.470911       0.957116
      14.519799       0.967558
      14.568687       0.850588
      14.617576       0.945219
      14.666464       0.958941
      14.715352       0.859383
      14.764240       0.760368
      14.813129       0.841474
      14.862017       0.845427
      14.910905       0.781807
      14.959793       0.964562
      15.008681       0.822339
      15.057570       0.794053
      15.106458       0.852829
      15.155346       0.903969
      15.204234       0.890612
      15.253122       0.912277
      15.302011       0.856792
      15.350899       1.046184
      15.399787       0.806234
      15.448675       0.806749
      15.497563       0.948844
      15.546452       0.897946
      15.595340       0.828601
      15.644228       1.022037
      15.693116       0.893717
      15.742005       1.003302
      15.790893       0.872120
      15.839781       0.813900
      15.888669       0.779351
      15.937557       0.906671
      15.986446       0.953970
      16.035334       0.839580
      16.084222       0.865438
      16.133110       0.820044
      16.181998       0.834479
      16.230887       0.841841
      16.279775       0.733825
      16.328663       0.807588
      16.377551       0.800576
      16.426440       0.904773
      16.475328       0.913008
      16.524216       0.798406
      16.573104       0.917809
      16.621992       0.779182
      16.670881       1.053738
      16.719769       0.928019
      16.768657       1.131612
      16.817545       0.945647
      16.866433       0.905342
      16.915322       0.881179
      16.964210       0.945419
      17.013098       0.975599
      17.061986       0.879286
      17.110875       1.085699
      17.159763       1.097959
      17.208651       1.022011
      17.257539       1.067103
      17.306427       1.065014
      17.355316       1.025847
      17.404204       1.191596
      17.453092       0.920638
      17.501980       0.931913
      17.550868       1.145770
      17.599757       1.077331
      17.648645       1.030581
      17.697533       0.935931
      17.746421       1.143638
      17.795309       1.162082
      17.844198       0.844404
      17.893086       0.904334
      17.941974       1.144468
      17.990862       0.868267
      18.039751       1.088312
      18.088639       0.940352
      18.137527       1.241191
      18.186415       0.874018
      18.235303       1.035827
      18.284192       0.888883
      18.333080       0.995349
      18.381968       0.958413
      18.430856       0.951517
      18.479744       1.083718
      18.528633       1.168964
      18.577521       1.022566
      18.626409       1.028929
      18.675297       1.006415
      18.724186       1.101708
      18.773074       0.877996
      18.821962       0.871886
      18.870850       1.004941
      18.919738       1.121202
      18.968627       1.104622
      19.017515       1.100397
      19.066403       1.143183
      19.115291       0.820071
      19.164179       0.936856
      19.213068       0.963909
      19.261956       0.905692
      19.310844       0.955038
      19.359732       1.011056
      19.408621       1.009173
      19.457509       0.947761
      19.506397       1.266255
      19.555285       1.051153
      19.604173       1.028683
      19.653062       1.249840
      19.701950       1.052081
      19.750838       0.988777
      19.799726       0.965468
      19.848614       1.152433
      19.897503       1.037307
      19.946391       0.925364
      19.995279       1.086397
      20.044167       1.149307
      20.093056       1.084180
      20.141944       1.124822
      20.190832       1.076907
      20.239720       1.184399
      20.288608       1.117449
      20.337497       1.032623
      20.386385       1.021787
      20.435273       1.071653
      20.484161       1.147280
      20.533049       1.246079
      20.581938       1.173343
      20.630826       1.180297
      20.679714       1.035013
      20.728602       1.268618
      20.777490       1.270896
      20.826379       1.206698
      20.875267       1.178011
      20.924155       1.071078
      20.973043       1.247347
      21.021932       1.126011
      21.070820       1.141615
      21.119708       1.157325
      21.168596       1.118150
      21.217484       1.164771
      21.266373       1.025171
      21.315261       1.138114
      21.364149       1.085335
      21.413037       0.864559
      21.461925       0.983763
      21.510814       0.960139
      21.559702       0.963844
      21.608590       0.857282
      21.657478       1.047650
      21.706367       1.104707
      21.755255       1.151860
      21.804143       1.150790
      21.853031       1.179274
      21.901919       1.063895
      21.950808       1.114807
      21.999696       0.997836
      22.048584       0.893448
      22.097472       1.027785
      22.146360       0.991383
      22.195249       0.879130
      22.244137       0.949494
      22.293025       0.929040
      22.341913       1.078319
      22.390802       1.011929
      22.439690       1.022988
      22.488578       0.863786
      22.537466       1.058022
      22.586354       1.021650
      22.635243       1.117804
      22.684131       1.257606
      22.733019       1.052286
      22.781907       1.226068
      22.830795       1.113928
      22.879684       1.138587
      22.928572       0.935081
      22.977460       0.923685
      23.026348       0.976727
      23.075236       1.129456
      23.124125       1.006234
      23.173013       1.103857
      23.221901       1.068957
      23.270789       1.008052
      23.319678       0.855384
      23.368566       1.032471
      23.417454       0.928412
      23.466342       0.951478
      23.515230       1.252283
      23.564119       0.981040
      23.613007       1.127625
      23.661895       0.975116
      23.710783       1.009713
      23.759671       0.902853
      23.808560       0.886215
      23.857448       0.993338
      23.906336       0.983621
      23.955224       1.068209
      24.004113       1.098031
      24.053001       0.843676
      24.101889       1.286196
      24.150777       0.860009
      24.199665       1.100379
      24.248554       1.044423
      24.297442       0.964937
      24.346330       0.979561
      24.395218       1.077820
      24.444106       1.056573
      24.492995       0.858239
      24.541883       0.950672
      24.590771       0.953525
      24.639659       0.888140
      24.688548       1.042021
      24.737436       0.884432
      24.786324       1.059602
      24.835212       1.040138
      24.884100       0.983585
      24.932989       1.134887
      24.981877       0.965328
      25.030765       0.991355
      25.079653       1.275227
      25.128541       1.127518
      25.177430       0.948365
      25.226318       1.183967
      25.275206       1.066968
      25.324094       1.036019
      25.372982       1.229508
      25.421871       1.098670
      25.470759       1.191188
      25.519647       1.321876
      25.568535       1.234569
      25.617424       1.058191
      25.666312       1.141444
      25.715200       0.905310
      25.764088       0.840635
      25.812976       0.941030
      25.861865       1.060375
      25.910753       1.030332
      25.959641       1.007931
      26.008529       1.058729
      26.057417       0.941451
      26.106306       0.924742
      26.155194       1.008260
      26.204082       1.070334
      26.252970       1.034906
      26.301859       1.019822
      26.350747       1.058970
      26.399635       1.074273
      26.448523       0.923108
      26.497411       0.879116
      26.546300       0.885033
      26.595188       0.920253
      26.644076       0.982452
      26.692964       1.099206
      26.741852       0.996192
      26.790741       1.017660
      26.839629       0.925714
      26.888517       1.063047
      26.937405       1.001800
      26.986294       1.016202
      27.035182       1.079886
      27.084070       1.047839
      27.132958       0.910276
      27.181846       0.853040
      27.230735       0.917396
      27.279623       0.875280
      27.328511       0.872836
      27.377399       0.860735
      27.426287       1.043974
      27.475176       1.086118
      27.524064       1.106332
      27.572952       1.185775
      27.621840       0.911379
      27.670729       0.938345
      27.719617       0.986519
      27.768505       1.210205
      27.817393       1.061103
      27.866281       1.042352
      27.915170       1.046122
      27.964058       1.008615
      28.012946       1.047055
      28.061834       1.104310
      28.110722       1.073910
      28.159611       1.185765
      28.208499       1.035792
      28.257387       0.991773
      28.306275       1.040680
      28.355163       1.137453
      28.404052       1.006482
      28.452940       1.081921
      28.501828       1.107693
      28.550716       1.187673
      28.599605       1.088001
      28.648493       1.154146
      28.697381       1.085604
      28.746269       1.060401
      28.795157       1.176418
      28.844046       1.223602
      28.892934       1.067857
      28.941822       1.160068
      28.990710       1.145602
      29.039598       1.228501
      29.088487       1.088025
      29.137375       1.023795
      29.186263       0.952611
      29.235151       0.987332
      29.284040       0.975614
      29.332928       1.196628
      29.381816       0.782351
      29.430704       0.918058
      29.479592       0.983784
      29.528481       0.967891
      29.577369       0.955503
      29.626257       0.795977
      29.675145       0.834281
      29.724033       0.722477
      29.772922       0.890610
      29.821810       1.030410
      29.870698       0.870682
      29.919586       0.881618
      29.968475       0.808390
      30.017363       1.081869
      30.066251       0.947710
      30.115139       0.877456
      30.164027       0.776709
      30.212916       1.150105
      30.261804       0.926044
      30.310692       0.902885
      30.359580       0.914260
      30.408468       0.885890
      30.457357       0.893369
      30.506245       1.009121
      30.555133       1.126923
      30.604021       1.103611
      30.652909       1.091417
      30.701798       0.906497
      30.750686       0.951094
      30.799574       1.192824
      30.848462       1.216436
      30.897351       1.019564
      30.946239       1.203741
      30.995127       1.145954
      31.044015       1.158939
      31.092903       1.085078
      31.141792       1.097660
      31.190680       1.157808
      31.239568       1.140917
      31.288456       1.144013
      31.337344       1.023624
      31.386233       1.120241
      31.435121       1.161872
      31.484009       1.262418
      31.532897       1.166521
      31.581786       1.083908
      31.630674       1.122331
      31.679562       1.163137
      31.728450       1.130582
      31.777338       1.142804
      31.826227       1.333982
      31.875115       1.282766
      31.924003       1.269702
      31.972891       1.334346
      32.021779       1.185193
      32.070668       1.372907
      32.119556       1.393936
      32.168444       1.461224
      32.217332       1.141351
      32.266221       1.141314
      32.315109       1.309425
      32.363997       1.409563
      32.412885       1.365592
      32.461773       1.488718
      32.510662       1.439894
      32.559550       1.381785
      32.608438       1.529062
      32.657326       1.578934
      32.706214       1.417964
      32.755103       1.689914
      32.803991       1.257636
      32.852879       1.410743
      32.901767       1.472464
      32.950655       1.240749
      32.999544       1.231001
      33.048432       1.131177
      33.097320       0.994952
      33.146208       1.006779
      33.195097       1.083413
      33.243985       1.027488
      33.292873       1.061294
      33.341761       1.105134
      33.390649       1.006900
      33.439538       1.094159
      33.488426       1.026002
      33.537314       1.051626
      33.586202       0.910429
      33.635090       1.107816
      33.683979       1.045306
      33.732867       1.026340
      33.781755       1.089281
      33.830643       1.037750
      33.879532       0.935110
      33.928420       1.121483
      33.977308       1.084551
      34.026196       1.027542
      34.075084       1.214756
      34.123973       1.217708
      34.172861       1.155539
      34.221749       1.180361
      34.270637       1.161294
      34.319525       1.157527
      34.368414       1.108408
      34.417302       1.230732
      34.466190       0.965700
      34.515078       0.991560
      34.563967       1.091399
      34.612855       1.067258
      34.661743       1.123077
      34.710631       1.130875
      34.759519       1.311666
      34.808408       1.167240
      34.857296       1.158488
      34.906184       1.226692
      34.955072       1.358799
      35.003960       1.249891
      35.052849       1.178805
      35.101737       1.128305
      35.150625       1.145999
      35.199513       1.279616
      35.248402       1.281986
      35.297290       1.184954
      35.346178       1.176857
      35.395066       1.056225
      35.443954       1.053747
      35.492843       1.175384
      35.541731       1.093335
      35.590619       1.099412
      35.639507       1.084664
      35.688395       1.100265
      35.737284       1.352211
      35.786172       1.153473
      35.835060       1.248269
      35.883948       1.173771
      35.932836       1.186355
      35.981725       1.239586
      36.030613       1.329121
      36.079501       1.196548
      36.128389       1.134053
      36.177278       1.290879
      36.226166       1.401888
      36.275054       1.397736
      36.323942       1.422530
      36.372830       1.593435
      36.421719       1.888748
      36.470607       1.481712
      36.519495       1.358623
      36.568383       1.160927
      36.617271       1.242242
      36.666160       1.166075
      36.715048       1.172406
      36.763936       1.246164
      36.812824       1.463687
      36.861713       1.173396
      36.910601       1.217872
      36.959489       1.131669
      37.008377       1.220402
      37.057265       1.260700
      37.106154       1.193374
      37.155042       1.246305
      37.203930       1.228923
      37.252818       1.250744
      37.301706       1.390450
      37.350595       1.103776
      37.399483       1.327283
      37.448371       1.282115
      37.497259       1.224308
      37.546148       1.210375
      37.595036       1.276479
      37.643924       1.383956
      37.692812       1.532227
      37.741700       1.381036
      37.790589       1.592407
      37.839477       1.628584
      37.888365       1.492670
      37.937253       1.644771
      37.986141       1.657419
      38.035030       1.767754
      38.083918       1.514797
      38.132806       1.654287
      38.181694       1.907851
      38.230582       1.813575
      38.279471       1.599657
      38.328359       1.608400
      38.377247       1.436008
      38.426135       1.672463
      38.475024       1.707107
      38.523912       1.819264
      38.572800       1.526497
      38.621688       1.471417
      38.670576       1.409269
      38.719465       1.554915
      38.768353       1.446787
      38.817241       1.430313
      38.866129       1.633296
      38.915017       1.474981
      38.963906       1.452059
      39.012794       1.616010
      39.061682       1.826398
      39.110570       1.702486
      39.159459       1.672908
      39.208347       1.928484
      39.257235       2.159478
      39.306123       1.882157
      39.355011       1.926404
      39.403900       1.741768
      39.452788       1.911684
      39.501676       1.959594
      39.550564       1.812219
      39.599452       1.915828
      39.648341       1.950325
      39.697229       1.951117
      39.746117       2.174701
      39.795005       2.112671
      39.843894       1.913974
      39.892782       1.993599
      39.941670       2.074834
      39.990558       1.954535
      40.039446       2.169951
      40.088335       1.866166
      40.137223       2.099901
      40.186111       2.192978
      40.234999       2.270507
      40.283887       2.327948
      40.332776       2.246928
      40.381664       2.318156
      40.430552       2.205746
      40.479440       2.175225
      40.528328       2.220413
      40.577217       2.415770
      40.626105       2.023735
      40.674993       2.151325
      40.723881       2.056116
      40.772770       2.277639
      40.821658       2.104210
      40.870546       2.146440
      40.919434       2.130477
      40.968322       2.087827
      41.017211       2.157232
      41.066099       1.977906
      41.114987       2.113671
      41.163875       2.177763
      41.212763       2.089692
      41.261652       2.002759
      41.310540       1.993086
      41.359428       2.138306
      41.408316       1.991830
      41.457205       2.060732
      41.506093       1.956707
      41.554981       1.947437
      41.603869       1.946368
      41.652757       2.034648
      41.701646       1.889378
      41.750534       2.021878
      41.799422       2.073073
      41.848310       2.080841
      41.897198       2.188090
      41.946087       2.053793
      41.994975       1.773119
      42.043863       1.751131
      42.092751       1.683394
      42.141640       1.714594
      42.190528       1.824691
      42.239416       1.916814
      42.288304       1.732580
      42.337192       1.831979
      42.386081       1.705852
      42.434969       1.587542
      42.483857       1.864364
      42.532745       1.886515
      42.581633       1.712905
      42.630522       1.444138
      42.679410       1.663871
      42.728298       1.744816
      42.777186       1.763236
      42.826075       1.926137
      42.874963       1.609977
      42.923851       1.488905
      42.972739       1.644441
      43.021627       1.553729
      43.070516       1.516582
      43.119404       1.616052
      43.168292       1.479114
      43.217180       1.600371
      43.266068       1.524450
      43.314957       1.479774
      43.363845       1.541292
      43.412733       1.514709
      43.461621       1.621142
      43.510509       1.788127
      43.559398       1.884917
      43.608286       1.798374
      43.657174       1.742130
      43.706062       1.631588
      43.754951       1.725456
      43.803839       1.806409
      43.852727       1.638013
      43.901615       1.693691
      43.950503       1.584129
      43.999392       1.453890
      44.048280       1.633766
      44.097168       1.715253
      44.146056       1.729441
      44.194944       1.737138
      44.243833       1.609222
      44.292721       1.632863
      44.341609       1.594335
      44.390497       1.559816
      44.439386       1.699703
      44.488274       1.634401
      44.537162       1.616527
      44.586050       1.549349
      44.634938       1.574951
      44.683827       1.517115
      44.732715       1.526054
      44.781603       1.494418
      44.830491       1.470345
      44.879379       1.583728
      44.928268       1.515723
      44.977156       1.482346
      45.026044       1.541060
      45.074932       1.596629
      45.123821       1.620079
      45.172709       1.582408
      45.221597       1.474079
      45.270485       1.419558
      45.319373       1.261360
      45.368262       1.502552
      45.417150       1.500479
      45.466038       1.504199
      45.514926       1.390393
      45.563814       1.668761
      45.612703       1.435120
      45.661591       1.402789
      45.710479       1.489373
      45.759367       1.537905
      45.808255       1.468218
      45.857144       1.539049
      45.906032       1.597185
      45.954920       1.515718
      46.003808       1.609348
      46.052697       1.413460
      46.101585       1.505100
      46.150473       1.568890
      46.199361       1.501081
      46.248249       1.574943
      46.297138       1.555896
      46.346026       1.501697
      46.394914       1.602372
      46.443802       1.531948
      46.492690       1.647864
      46.541579       1.602561
      46.590467       1.541676
      46.639355       1.571872
      46.688243       1.429932
      46.737132       1.552979
      46.786020       1.571827
      46.834908       1.592679
      46.883796       1.773522
      46.932684       1.845540
      46.981573       1.796276
      47.030461       1.640591
      47.079349       1.555327
      47.128237       1.605627
      47.177125       1.833249
      47.226014       1.829544
      47.274902       1.680121
      47.323790       1.728227
      47.372678       1.737159
      47.421567       1.762500
      47.470455       1.669442
      47.519343       1.691924
      47.568231       1.698338
      47.617119       1.547030
      47.666008       1.685996
      47.714896       1.652332
      47.763784       1.910202
      47.812672       1.785445
      47.861560       1.714420
      47.910449       1.747129
      47.959337       1.898210
      48.008225       1.684657
      48.057113       1.958855
      48.106001       1.732715
      48.154890       1.862132
      48.203778       1.814270
      48.252666       1.983334
      48.301554       1.889054
      48.350443       2.039864
      48.399331       1.844437
      48.448219       1.885675
      48.497107       1.780536
      48.545995       1.865621
      48.594884       1.665363
      48.643772       1.705281
      48.692660       1.566269
      48.741548       1.630835
      48.790436       1.693971
      48.839325       1.712556
      48.888213       1.711109
      48.937101       1.982227
      48.985989       1.845802
      49.034878       2.038022
      49.083766       1.971967
      49.132654       2.058876
      49.181542       1.836582
      49.230430       1.780775
      49.279319       1.868640
      49.328207       1.762796
      49.377095       1.742276
      49.425983       1.780341
      49.474871       1.842686
      49.523760       1.790215
      49.572648       1.749858
      49.621536       1.779777
      49.670424       1.836876
      49.719313       1.748093
      49.768201       1.692118
      49.817089       1.796998
      49.865977       1.716652
      49.914865       1.798799
      49.963754       1.672670
      50.012642       1.605540
      50.061530       1.794220
      50.110418       1.686717
      50.159306       1.694191
      50.208195       1.729460
      50.257083       1.713418
      50.305971       1.799368
      50.354859       1.719805
      50.403747       1.785107
      50.452636       1.753247
      50.501524       1.863149
      50.550412       1.836557
      50.599300       1.772438
      50.648189       1.673648
      50.697077       1.745667
      50.745965       1.808780
      50.794853       1.813020
      50.843741       1.879897
      50.892630       1.719106
      50.941518       1.789516
      50.990406       1.770912
      51.039294       1.871374
      51.088182       1.775760
      51.137071       1.822590
      51.185959       1.697785
      51.234847       1.678697
      51.283735       1.777808
      51.332624       1.623876
      51.381512       1.570555
      51.430400       1.547579
      51.479288       1.447107
      51.528176       1.583847
      51.577065       1.559805
      51.625953       1.700613
      51.674841       1.683431
      51.723729       1.657979
      51.772617       1.930709
      51.821506       1.520782
      51.870394       1.498016
      51.919282       1.528560
      51.968170       1.703286
      52.017059       1.681790
      52.065947       1.616510
      52.114835       1.665968
      52.163723       1.591332
      52.212611       1.510132
      52.261500       1.661458
      52.310388       1.652799
      52.359276       1.777926
      52.408164       1.753102
      52.457052       1.736425
      52.505941       1.704978
      52.554829       1.611778
      52.603717       1.636134
      52.652605       1.637971
      52.701494       1.488197
      52.750382       1.505642
      52.799270       1.498549
      52.848158       1.454815
      52.897046       1.322068
      52.945935       1.323449
      52.994823       1.604116
      53.043711       1.579959
      53.092599       1.551467
      53.141487       1.672570
      53.190376       1.538455
      53.239264       1.267881
      53.288152       1.620411
      53.337040       1.436597
      53.385928       1.305409
      53.434817       1.387119
      53.483705       1.519895
      53.532593       1.427598
      53.581481       1.514779
      53.630370       1.578652
      53.679258       1.575263
      53.728146       1.648217
      53.777034       1.533088
      53.825922       1.388856
      53.874811       1.424664
      53.923699       1.516156
      53.972587       1.611919
      54.021475       1.539833
      54.070363       1.649795
      54.119252       1.616997
      54.168140       1.615598
      54.217028       1.743849
      54.265916       1.748688
      54.314805       1.860769
      54.363693       1.639415
      54.412581       1.665741
      54.461469       1.624041
      54.510357       1.518675
      54.559246       1.539026
      54.608134       1.565018
      54.657022       1.637614
      54.705910       1.673674
      54.754798       1.695402
      54.803687       1.581429
      54.852575       1.643875
      54.901463       1.834628
      54.950351       1.890602
      54.999240       1.606056
      55.048128       1.711684
      55.097016       1.705750
      55.145904       1.619953
      55.194792       1.704968
      55.243681       1.609012
      55.292569       1.690571
      55.341457       1.694788
      55.390345       1.705449
      55.439233       1.679604
      55.488122       1.849997
      55.537010       1.773708
      55.585898       1.864852
      55.634786       1.744693
      55.683674       1.842107
      55.732563       1.772492
      55.781451       1.887864
      55.830339       1.812963
      55.879227       1.789309
      55.928116       1.682630
      55.977004       1.745454
      56.025892       1.824446
      56.074780       1.601085
      56.123668       1.692973
      56.172557       1.587930
      56.221445       1.698332
      56.270333       1.534625
      56.319221       1.629665
      56.368109       1.659695
      56.416998       1.597030
      56.465886       1.604542
      56.514774       1.733102
      56.563662       1.723735
      56.612551       1.746647
      56.661439       1.715857
      56.710327       1.732937
      56.759215       1.705910
      56.808103       1.740388
      56.856992       1.641105
      56.905880       1.818217
      56.954768       1.778605
      57.003656       1.899297
      57.052544       1.643652
      57.101433       1.667261
      57.150321       1.732338
      57.199209       1.734113
      57.248097       1.756611
      57.296986       1.701644
      57.345874       1.665669
      57.394762       1.640088
      57.443650       1.597555
      57.492538       1.645796
      57.541427       1.738605
      57.590315       1.698060
      57.639203       1.708446
      57.688091       1.639206
      57.736979       1.797529
      57.785868       1.623432
      57.834756       1.657069
      57.883644       1.677884
      57.932532       1.654632
      57.981420       1.582079
      58.030309       1.689918
      58.079197       1.701536
      58.128085       1.518941
      58.176973       1.541897
      58.225862       1.552350
      58.274750       1.621851
      58.323638       1.589684
      58.372526       1.708740
      58.421414       1.681473
      58.470303       1.746178
      58.519191       1.692682
      58.568079       1.659923
      58.616967       1.695694
      58.665855       1.767899
      58.714744       1.710392
      58.763632       1.691060
      58.812520       1.745141
      58.861408       1.831296
      58.910297       1.736169
      58.959185       1.708587
      59.008073       1.661683
      59.056961       1.582326
      59.105849       1.678310
      59.154738       1.726777
      59.203626       1.686666
      59.252514       1.718684
      59.301402       1.572320
      59.350290       1.667266
      59.399179       1.653237
      59.448067       1.547977
      59.496955       1.600492
      59.545843       1.678338
      59.594732       1.540037
      59.643620       1.654408
      59.692508       1.663560
      59.741396       1.598389
      59.790284       1.636109
      59.839173       1.573759
      59.888061       1.692062
      59.936949       1.644802
      59.985837       1.539949
      60.034725       1.637506
      60.083614       1.689745
      60.132502       1.674820
      60.181390       1.789224
      60.230278       1.671883
      60.279167       1.678298
      60.328055       1.560656
      60.376943       1.823610
      60.425831       1.514775
      60.474719       1.542497
      60.523608       1.562812
      60.572496       1.622794
      60.621384       1.572102
      60.670272       1.792648
      60.719160       1.553682
      60.768049       1.678700
      60.816937       1.629892
      60.865825       1.595036
      60.914713       1.557415
      60.963601       1.624639
      61.012490       1.711317
      61.061378       1.799522
      61.110266       1.624833
      61.159154       1.583211
      61.208043       1.602774
      61.256931       1.604729
      61.305819       1.593591
      61.354707       1.706099
      61.403595       1.663045
      61.452484       1.603621
      61.501372       1.666287
      61.550260       1.675031
      61.599148       1.580459
      61.648036       1.712069
      61.696925       1.616731
      61.745813       1.670465
      61.794701       1.697318
      61.843589       1.727105
      61.892478       1.640419
      61.941366       1.590339
      61.990254       1.475549
      62.039142       1.616216
      62.088030       1.367800
      62.136919       1.544190
      62.185807       1.464688
      62.234695       1.345279
      62.283583       1.403330
      62.332471       1.449362
      62.381360       1.408473
      62.430248       1.529753
      62.479136       1.571992
      62.528024       1.492052
      62.576913       1.551271
      62.625801       1.407665
      62.674689       1.373395
      62.723577       1.390217
      62.772465       1.511741
      62.821354       1.564423
      62.870242       1.453968
      62.919130       1.491252
      62.968018       1.522922
      63.016906       1.470085
      63.065795       1.394944
      63.114683       1.555213
      63.163571       1.518552
      63.212459       1.506327
      63.261347       1.508924
      63.310236       1.594678
      63.359124       1.532199
      63.408012       1.531988
      63.456900       1.561197
      63.505789       1.419609
      63.554677       1.472250
      63.603565       1.594588
      63.652453       1.474903
      63.701341       1.609350
      63.750230       1.557619
      63.799118       1.706097
      63.848006       1.568618
      63.896894       1.732756
      63.945782       1.548145
      63.994671       1.571536
      64.043559       1.639669
      64.092447       1.718456
      64.141335       1.662069
      64.190224       1.582849
      64.239112       1.648914
      64.288000       1.722400
      64.336888       1.676811
      64.385776       1.740310
      64.434665       1.552481
      64.483553       1.756867
      64.532441       1.615593
      64.581329       1.640641
      64.630217       1.602594
      64.679106       1.583793
      64.727994       1.623268
      64.776882       1.517488
      64.825770       1.393830
      64.874659       1.565840
      64.923547       1.599827
      64.972435       1.608670
      65.021323       1.497193
      65.070211       1.526647
      65.119100       1.656751
      65.167988       1.491840
      65.216876       1.474043
      65.265764       1.404551
      65.314652       1.400625
      65.363541       1.640184
      65.412429       1.658346
      65.461317       1.580794
      65.510205       1.777381
      65.559093       1.798463
      65.607982       1.505614
      65.656870       1.679186
      65.705758       1.895061
      65.754646       1.520757
      65.803535       1.835662
      65.852423       1.699284
      65.901311       1.556323
      65.950199       1.622111
      65.999087       1.713696
      66.047976       1.766967
      66.096864       1.681410
      66.145752       1.651671
      66.194640       1.831323
      66.243528       1.633477
      66.292417       1.639421
      66.341305       1.770882
      66.390193       1.728158
      66.439081       1.664670
      66.487970       1.704792
      66.536858       1.815842
      66.585746       1.696100
      66.634634       1.610447
      66.683522       1.566039
      66.732411       1.519370
      66.781299       1.570570
      66.830187       1.614740
      66.879075       1.554740
      66.927963       1.538391
      66.976852       1.517803
      67.025740       1.507712
      67.074628       1.625548
      67.123516       1.687458
      67.172405       1.675157
      67.221293       1.613109
      67.270181       1.666930
      67.319069       1.603339
      67.367957       1.538334
      67.416846       1.630484
      67.465734       1.500949
      67.514622       1.633050
      67.563510       1.541006
      67.612398       1.631109
      67.661287       1.733255
      67.710175       1.715352
      67.759063       1.702631
      67.807951       1.742960
      67.856840       1.690680
      67.905728       1.682025
      67.954616       1.824764
      68.003504       1.626387
      68.052392       1.731489
      68.101281       1.772969
      68.150169       1.688481
      68.199057       1.732518
      68.247945       1.729331
      68.296833       1.612723
      68.345722       1.791738
      68.394610       1.642719
      68.443498       1.828093
      68.492386       1.743712
      68.541274       1.688778
      68.590163       1.745358
      68.639051       1.472269
      68.687939       1.637714
      68.736827       1.609373
      68.785716       1.705212
      68.834604       1.639679
      68.883492       1.564906
      68.932380       1.615646
      68.981268       1.683476
      69.030157       1.673197
      69.079045       1.512305
      69.127933       1.599018
      69.176821       1.436789
      69.225709       1.626645
      69.274598       1.463453
      69.323486       1.706396
      69.372374       1.725519
      69.421262       1.576987
      69.470151       1.570783
      69.519039       1.616055
      69.567927       1.444563
      69.616815       1.455938
      69.665703       1.597582
      69.714592       1.479392
      69.763480       1.548027
      69.812368       1.418090
      69.861256       1.430654
      69.910144       1.506245
      69.959033       1.472802
      70.007921       1.502576
      70.056809       1.610897
      70.105697       1.478763
      70.154586       1.567092
      70.203474       1.475617
      70.252362       1.579309
      70.301250       1.574519
      70.350138       1.567533
      70.399027       1.512566
      70.447915       1.779728
      70.496803       1.588103
      70.545691       1.647921
      70.594579       1.590695
      70.643468       1.460520
      70.692356       1.535295
      70.741244       1.591883
      70.790132       1.593638
      70.839020       1.657494
      70.887909       1.606114
      70.936797       1.530375
      70.985685       1.645712
      71.034573       1.719718
      71.083462       1.653491
      71.132350       1.524678
      71.181238       1.628806
      71.230126       1.423956
      71.279014       1.790722
      71.327903       1.767459
      71.376791       1.712206
      71.425679       1.736664
      71.474567       1.802443
      71.523455       1.840307
      71.572344       1.794357
      71.621232       1.842805
      71.670120       1.763150
      71.719008       1.787703
      71.767897       1.915363
      71.816785       1.884080
      71.865673       1.958479
      71.914561       1.845020
      71.963449       1.810693
      72.012338       1.705208
      72.061226       1.665961
      72.110114       1.821760
      72.159002       1.766118
      72.207890       1.619314
      72.256779       1.757998
      72.305667       1.815781
      72.354555       1.954959
      72.403443       1.893134
      72.452332       1.935962
      72.501220       1.759483
      72.550108       1.972448
      72.598996       1.744632
      72.647884       1.833158
      72.696773       1.756807
      72.745661       1.846793
      72.794549       1.907941
      72.843437       1.797897
      72.892325       1.745032
      72.941214       1.776649
      72.990102       2.024015
      73.038990       1.926663
      73.087878       1.922368
      73.136766       1.758832
      73.185655       1.942616
      73.234543       1.947389
      73.283431       1.867143
      73.332319       1.767235
      73.381208       2.027017
      73.430096       1.888889
      73.478984       1.845311
      73.527872       1.957601
      73.576760       1.949658
      73.625649       1.997586
      73.674537       2.064696
      73.723425       2.054664
      73.772313       1.910050
      73.821201       2.017137
      73.870090       1.989229
      73.918978       1.978414
      73.967866       2.021616
      74.016754       1.871914
      74.065643       1.928305
      74.114531       1.897924
      74.163419       1.863591
      74.212307       2.020773
      74.261195       1.959499
      74.310084       1.900602
      74.358972       2.111606
      74.407860       1.942526
      74.456748       1.787926
      74.505636       1.788626
      74.554525       1.722048
      74.603413       1.817946
      74.652301       1.910592
      74.701189       1.798548
      74.750078       1.825682
      74.798966       1.790035
      74.847854       1.696141
      74.896742       1.754210
      74.945630       1.784574
      74.994519       1.790852
      75.043407       1.792464
      75.092295       1.759362
      75.141183       1.678837
      75.190071       1.790826
      75.238960       1.876718
      75.287848       1.698872
      75.336736       1.963019
      75.385624       1.820677
      75.434513       1.827222
      75.483401       1.782235
      75.532289       1.921399
      75.581177       1.672193
      75.630065       1.683590
      75.678954       1.742186
      75.727842       1.642407
      75.776730       1.812817
      75.825618       1.759795
      75.874506       1.633249
      75.923395       1.784665
      75.972283       1.678299
      76.021171       1.743364
      76.070059       1.720074
      76.118947       1.647308
      76.167836       1.741385
      76.216724       1.822684
      76.265612       1.762437
      76.314500       1.877898
      76.363389       1.931459
      76.412277       1.940574
      76.461165       1.781594
      76.510053       1.885172
      76.558941       1.812924
      76.607830       1.881804
      76.656718       2.037524
      76.705606       1.864725
      76.754494       1.914210
      76.803382       1.829042
      76.852271       1.786574
      76.901159       1.804493
      76.950047       1.715211
      76.998935       1.876878
      77.047824       1.737426
      77.096712       1.837119
      77.145600       1.825172
      77.194488       1.746661
      77.243376       1.656853
      77.292265       1.780106
      77.341153       1.851692
      77.390041       1.849617
      77.438929       1.690474
      77.487817       1.709203
      77.536706       1.763989
      77.585594       1.811913
      77.634482       1.679557
      77.683370       1.663731
      77.732259       1.735448
      77.781147       1.803869
      77.830035       1.714868
      77.878923       1.770225
      77.927811       1.825140
      77.976700       1.672380
      78.025588       1.757768
      78.074476       1.555476
      78.123364       1.724189
      78.172252       1.702293
      78.221141       1.669713
      78.270029       1.722564
      78.318917       1.665717
      78.367805       1.623627
      78.416693       1.545153
      78.465582       1.613592
      78.514470       1.683239
      78.563358       1.621849
      78.612246       1.777218
      78.661135       1.674241
      78.710023       1.721343
      78.758911       1.603981
      78.807799       1.823849
      78.856687       1.644265
      78.905576       1.648165
      78.954464       1.690356
      79.003352       1.750241
      79.052240       1.600130
      79.101128       1.639515
      79.150017       1.590666
      79.198905       1.634995
      79.247793       1.562393
      79.296681       1.563980
      79.345570       1.668933
      79.394458       1.710766
      79.443346       1.651597
      79.492234       1.770301
      79.541122       1.758614
      79.590011       1.733206
      79.638899       1.792819
      79.687787       1.710665
      79.736675       1.871433
      79.785563       1.696065
      79.834452       1.780617
      79.883340       1.742469
      79.932228       1.791556
      79.981116       1.696806
      80.030005       1.720122
      80.078893       1.559477
      80.127781       1.782565
      80.176669       1.830001
      80.225557       1.840635
      80.274446       1.681038
      80.323334       1.745110
      80.372222       1.764653
      80.421110       1.647895
      80.469998       1.803893
      80.518887       1.620112
      80.567775       1.691490
      80.616663       1.805191
      80.665551       1.763702
      80.714439       1.870384
      80.763328       1.696630
      80.812216       1.689749
      80.861104       1.834830
      80.909992       1.667386
      80.958881       1.825466
      81.007769       1.807295
      81.056657       1.738605
      81.105545       1.785586
      81.154433       1.903983
      81.203322       1.768328
      81.252210       1.764353
      81.301098       1.841886
      81.349986       1.728549
      81.398874       1.647489
      81.447763       1.735905
      81.496651       1.739493
      81.545539       1.729319
      81.594427       1.814273
      81.643316       1.813283
      81.692204       1.724748
      81.741092       1.750461
      81.789980       1.694945
      81.838868       1.809830
      81.887757       1.902224
      81.936645       1.871605
      81.985533       1.844834
      82.034421       1.875297
      82.083309       1.823593
      82.132198       1.795541
      82.181086       1.783409
      82.229974       1.842277
      82.278862       1.704903
      82.327751       2.136602
      82.376639       1.997674
      82.425527       1.725326
      82.474415       1.757433
      82.523303       1.780708
      82.572192       1.781162
      82.621080       1.658309
      82.669968       1.820826
      82.718856       1.782684
      82.767744       1.771518
      82.816633       1.814191
      82.865521       1.584136
      82.914409       1.670491
      82.963297       1.560296
      83.012186       1.710654
      83.061074       1.604211
      83.109962       1.732263
      83.158850       1.610881
      83.207738       1.786840
      83.256627       1.780682
      83.305515       1.882389
      83.354403       1.715607
      83.403291       1.869759
      83.452179       1.967340
      83.501068       1.873714
      83.549956       1.861294
      83.598844       1.796577
      83.647732       1.808244
      83.696620       1.810614
      83.745509       1.769724
      83.794397       1.786750
      83.843285       1.942289
      83.892173       1.862421
      83.941062       1.860165
      83.989950       1.807640
      84.038838       1.970476
      84.087726       1.928187
      84.136614       1.983857
      84.185503       1.898669
      84.234391       1.605878
      84.283279       1.835372
      84.332167       1.702649
      84.381055       1.648348
      84.429944       1.787823
      84.478832       1.828789
      84.527720       1.832699
      84.576608       1.702375
      84.625497       1.712436
      84.674385       1.754871
      84.723273       1.660263
      84.772161       1.751077
      84.821049       1.735694
      84.869938       1.641481
      84.918826       1.764458
      84.967714       1.727571
      85.016602       1.804322
      85.065490       1.807158
      85.114379       1.796088
      85.163267       1.775168
      85.212155       1.813675
      85.261043       1.768520
      85.309932       1.722465
      85.358820       1.756395
      85.407708       1.716137
      85.456596       1.790617
      85.505484       1.829931
      85.554373       1.722035
      85.603261       1.863194
      85.652149       1.812916
      85.701037       1.916206
      85.749925       1.762986
      85.798814       1.888488
      85.847702       1.861156
      85.896590       1.881554
      85.945478       1.782161
      85.994366       1.877108
      86.043255       1.748326
      86.092143       1.661596
      86.141031       1.679227
      86.189919       1.838347
      86.238808       1.859267
      86.287696       1.812836
      86.336584       1.796938
      86.385472       1.925080
      86.434360       1.816119
      86.483249       1.845886
      86.532137       1.926820
      86.581025       1.794566
      86.629913       1.946999
      86.678801       1.825647
      86.727690       1.834265
      86.776578       1.923104
      86.825466       1.803697
      86.874354       1.877462
      86.923243       1.861417
      86.972131       1.973586
      87.021019       1.898293
      87.069907       1.886971
      87.118795       1.904468
      87.167684       1.996630
      87.216572       1.896793
      87.265460       1.882253
      87.314348       1.947802
      87.363236       1.930363
      87.412125       1.881043
      87.461013       1.747603
      87.509901       1.931678
      87.558789       1.937125
      87.607678       1.968594
      87.656566       1.929728
      87.705454       1.825058
      87.754342       1.861124
      87.803230       1.670032
      87.852119       1.792464
      87.901007       1.776439
      87.949895       1.816166
      87.998783       1.808952
      88.047671       1.946092
      88.096560       1.919304
      88.145448       1.926040
      88.194336       1.767126
      88.243224       1.957092
      88.292112       1.970474
      88.341001       2.009685
      88.389889       1.866024
      88.438777       1.885002
      88.487665       1.855900
      88.536554       1.840433
      88.585442       1.893516
      88.634330       1.831506
      88.683218       1.931586
      88.732106       1.929332
      88.780995       1.785817
      88.829883       1.834005
      88.878771       1.945657
      88.927659       1.955243
      88.976547       1.937865
      89.025436       1.923182
      89.074324       1.899071
      89.123212       1.955663
      89.172100       1.845173
      89.220989       1.961491
      89.269877       1.911032
      89.318765       1.937684
      89.367653       1.866915
      89.416541       1.976871
      89.465430       2.016394
      89.514318       1.944362
      89.563206       1.880357
      89.612094       1.946881
      89.660982       1.873244
      89.709871       1.879838
      89.758759       1.753187
      89.807647       1.782187
      89.856535       1.938293
      89.905424       2.060332
      89.954312       1.883502
      90.003200       2.011434
      90.052088       1.913001
      90.100976       1.961236
      90.149865       2.130913
      90.198753       1.893467
      90.247641       1.892976
      90.296529       1.935858
      90.345417       1.892229
      90.394306       1.917793
      90.443194       1.953466
      90.492082       1.879602
      90.540970       1.962627
      90.589859       1.871133
      90.638747       2.052837
      90.687635       1.978470
      90.736523       1.985531
      90.785411       1.969051
      90.834300       2.062499
      90.883188       2.095090
      90.932076       1.973807
      90.980964       2.006244
      91.029852       1.926549
      91.078741       2.051388
      91.127629       2.067007
      91.176517       1.967446
      91.225405       2.009419
      91.274293       2.109342
      91.323182       1.977513
      91.372070       1.961743
      91.420958       1.970273
      91.469846       2.146304
      91.518735       2.037771
      91.567623       2.075696
      91.616511       1.998956
      91.665399       2.032340
      91.714287       2.001983
      91.763176       1.972179
      91.812064       2.086202
      91.860952       2.177631
      91.909840       2.114358
      91.958728       2.095670
      92.007617       2.031454
      92.056505       1.942496
      92.105393       1.998356
      92.154281       1.981130
      92.203170       1.901674
      92.252058       1.887696
      92.300946       1.821875
      92.349834       1.851477
      92.398722       1.979284
      92.447611       1.990495
      92.496499       2.007474
      92.545387       1.878818
      92.594275       1.854851
      92.643163       2.015135
      92.692052       1.955637
      92.740940       1.732403
      92.789828       1.918236
      92.838716       2.135434
      92.887605       2.053846
      92.936493       1.938553
      92.985381       1.928554
      93.034269       2.031938
      93.083157       1.983805
      93.132046       1.975141
      93.180934       1.880955
      93.229822       1.870331
      93.278710       1.815224
      93.327598       2.056581
      93.376487       1.927208
      93.425375       1.851019
      93.474263       1.866843
      93.523151       1.866011
      93.572039       1.890435
      93.620928       1.871002
      93.669816       1.917147
      93.718704       1.939345
      93.767592       1.971223
      93.816481       1.824794
      93.865369       2.007843
      93.914257       1.914752
      93.963145       1.939783
      94.012033       1.768931
      94.060922       1.897855
      94.109810       2.115399
      94.158698       1.982162
      94.207586       1.960130
      94.256474       1.800779
      94.305363       1.741098
      94.354251       1.767802
      94.403139       1.750131
      94.452027       1.926724
      94.500916       1.893896
      94.549804       1.955795
      94.598692       1.913210
      94.647580       1.823076
      94.696468       1.916682
      94.745357       1.898885
      94.794245       1.972230
      94.843133       1.962380
      94.892021       2.007876
      94.940909       1.895208
      94.989798       1.858036
      95.038686       1.970779
      95.087574       1.918415
      95.136462       1.838713
      95.185351       2.146253
      95.234239       1.960330
      95.283127       1.992541
      95.332015       2.034921
      95.380903       2.012981
      95.429792       2.022699
      95.478680       2.017672
      95.527568       1.967329
      95.576456       1.833478
      95.625344       1.984195
      95.674233       1.954796
      95.723121       1.936964
      95.772009       1.893660
      95.820897       1.829725
      95.869785       1.868647
      95.918674       1.832745
      95.967562       1.857546
      96.016450       1.920900
      96.065338       1.858111
      96.114227       1.968382
      96.163115       1.907073
      96.212003       1.713733
      96.260891       1.934819
      96.309779       1.860153
      96.358668       1.888922
      96.407556       1.970138
      96.456444       1.860970
      96.505332       1.866477
      96.554220       1.920684
      96.603109       1.794779
      96.651997       1.878158
      96.700885       1.892116
      96.749773       1.868112
      96.798662       1.877128
      96.847550       1.884901
      96.896438       1.941574
      96.945326       1.847517
      96.994214       1.821445
      97.043103       1.835383
      97.091991       1.880978
      97.140879       1.968831
      97.189767       1.834899
      97.238655       1.853364
      97.287544       1.814516
      97.336432       1.901070
      97.385320       1.711459
      97.434208       1.750942
      97.483097       1.881463
      97.531985       1.817666
      97.580873       1.788388
      97.629761       1.794098
      97.678649       1.916947
      97.727538       1.861276
      97.776426       1.817727
      97.825314       1.777941
      97.874202       1.967567
      97.923090       1.914408
      97.971979       1.736991
      98.020867       1.740366
      98.069755       1.849390
      98.118643       1.720664
      98.167532       1.779925
      98.216420       1.804783
      98.265308       1.867143
      98.314196       1.770114
      98.363084       1.709089
      98.411973       1.671889
      98.460861       1.800170
      98.509749       1.893298
      98.558637       1.725370
      98.607525       1.761913
      98.656414       1.805152
      98.705302       1.755866
      98.754190       1.682059
      98.803078       1.814866
      98.851966       1.770404
      98.900855       1.739912
      98.949743       1.671277
      98.998631       1.710788
      99.047519       1.840907
      99.096408       1.711979
      99.145296       1.664954
      99.194184       1.680693
      99.243072       1.671913
      99.291960       1.677953
      99.340849       1.757252
      99.389737       1.672751
      99.438625       1.698903
      99.487513       1.677620
      99.536401       1.710448
      99.585290       1.698867
      99.634178       1.689864
      99.683066       1.577720
      99.731954       1.564585
      99.780843       1.570348
      99.829731       1.507041
      99.878619       1.605643
      99.927507       1.663582
      99.976395       1.712161
     100.025284       1.677098
     100.074172       1.629119
     100.123060       1.604250
     100.171948       1.660380
     100.220836       1.677217
     100.269725       1.714693
     100.318613       1.709801
     100.367501       1.719879
     100.416389       1.718462
     100.465278       1.673562
     100.514166       1.612679
     100.563054       1.640581
     100.611942       1.703106
     100.660830       1.562404
     100.709719       1.601385
     100.758607       1.612728
     100.807495       1.693123
     100.856383       1.773886
     100.905271       1.682147
     100.954160       1.726480
     101.003048       1.772481
     101.051936       1.634250
     101.100824       1.597407
     101.149712       1.838776
     101.198601       1.676120
     101.247489       1.626368
     101.296377       1.604123
     101.345265       1.714603
     101.394154       1.638893
     101.443042       1.691270
     101.491930       1.615850
     101.540818       1.620546
     101.589706       1.690086
     101.638595       1.737585
     101.687483       1.535864
     101.736371       1.664413
     101.785259       1.737287
     101.834147       1.724397
     101.883036       1.597159
     101.931924       1.675436
     101.980812       1.629404
     102.029700       1.642359
     102.078589       1.570402
     102.127477       1.691954
     102.176365       1.698429
     102.225253       1.781515
     102.274141       1.672020
     102.323030       1.679918
     102.371918       1.646061
     102.420806       1.609881
     102.469694       1.569147
     102.518582       1.682533
     102.567471       1.679197
     102.616359       1.650340
     102.665247       1.702338
     102.714135       1.558718
     102.763024       1.687602
     102.811912       1.717272
     102.860800       1.601704
     102.909688       1.770232
     102.958576       1.636562
     103.007465       1.640737
     103.056353       1.688350
     103.105241       1.596279
     103.154129       1.576718
     103.203017       1.683156
     103.251906       1.590852
     103.300794       1.570751
     103.349682       1.601701
     103.398570       1.686571
     103.447458       1.755726
     103.496347       1.756107
     103.545235       1.673886
     103.594123       1.666175
     103.643011       1.744437
     103.691900       1.817834
     103.740788       1.709435
     103.789676       1.699335
     103.838564       1.673596
     103.887452       1.735985
     103.936341       1.734105
     103.985229       1.711446
     104.034117       1.693357
     104.083005       1.746998
     104.131893       1.691214
     104.180782       1.642096
     104.229670       1.629173
     104.278558       1.628365
     104.327446       1.650338
     104.376335       1.622893
     104.425223       1.599594
     104.474111       1.650296
     104.522999       1.737933
     104.571887       1.734524
     104.620776       1.644969
     104.669664       1.777156
     104.718552       1.644020
     104.767440       1.599072
     104.816328       1.690334
     104.865217       1.615609
     104.914105       1.734200
     104.962993       1.579379
     105.011881       1.734102
     105.060770       1.605399
     105.109658       1.581539
     105.158546       1.727614
     105.207434       1.721925
     105.256322       1.753720
     105.305211       1.726596
     105.354099       1.762721
     105.402987       1.805692
     105.451875       1.808948
     105.500763       1.716868
     105.549652       1.808415
     105.598540       1.831138
     105.647428       1.700992
     105.696316       1.766618
     105.745205       1.751007
     105.794093       1.816728
     105.842981       1.632509
     105.891869       1.731813
     105.940757       1.741542
     105.989646       1.775400
     106.038534       1.775692
     106.087422       1.718207
     106.136310       1.774018
     106.185198       1.730416
     106.234087       1.735876
     106.282975       1.704148
     106.331863       1.774620
     106.380751       1.765990
     106.429639       1.846076
     106.478528       1.844375
     106.527416       1.763286
     106.576304       1.706944
     106.625192       1.841822
     106.674081       1.859581
     106.722969       1.793399
     106.771857       1.729515
     106.820745       1.834767
     106.869633       1.871250
     106.918522       1.798825
     106.967410       1.853153
     107.016298       1.879505
     107.065186       1.852126
     107.114074       1.742157
     107.162963       1.827907
     107.211851       1.826242
     107.260739       1.805954
     107.309627       1.770887
     107.358516       1.725238
     107.407404       1.821219
     107.456292       1.730770
     107.505180       1.825541
     107.554068       1.839983
     107.602957       1.793164
     107.651845       1.851519
     107.700733       1.819056
     107.749621       1.845524
     107.798509       1.854603
     107.847398       1.858935
     107.896286       1.783391
     107.945174       1.754751
     107.994062       1.922690
     108.042951       1.947093
     108.091839       1.811995
     108.140727       1.712522
     108.189615       1.892989
     108.238503       1.901010
     108.287392       1.763362
     108.336280       1.797112
     108.385168       1.803096
     108.434056       1.884627
     108.482944       1.751237
     108.531833       1.871656
     108.580721       1.796729
     108.629609       1.893567
     108.678497       1.869329
     108.727385       1.816574
     108.776274       1.864244
     108.825162       1.822043
     108.874050       1.776781
     108.922938       1.903189
     108.971827       1.763455
     109.020715       1.720056
     109.069603       1.796713
     109.118491       1.867002
     109.167379       1.806696
     109.216268       1.815738
     109.265156       1.650214
     109.314044       1.713605
     109.362932       1.901155
     109.411820       1.773271
     109.460709       1.865445
     109.509597       1.849404
     109.558485       1.808996
     109.607373       1.750414
     109.656262       1.773532
     109.705150       1.749315
     109.754038       1.692146
     109.802926       1.796162
     109.851814       1.904983
     109.900703       1.841149
     109.949591       1.782472
     109.998479       1.751393
     110.047367       1.798607
     110.096255       1.827867
     110.145144       1.857363
     110.194032       1.779060
     110.242920       1.851549
     110.291808       1.791804
     110.340697       1.820184
     110.389585       1.891080
     110.438473       1.897177
     110.487361       1.799000
     110.536249       1.859095
     110.585138       1.819517
     110.634026       1.886404
     110.682914       1.864725
     110.731802       1.807597
     110.780690       1.919866
     110.829579       1.840633
     110.878467       1.973578
     110.927355       1.911530
     110.976243       1.848918
     111.025131       1.859477
     111.074020       1.870634
     111.122908       1.942351
     111.171796       1.864696
     111.220684       1.894074
     111.269573       1.923465
     111.318461       1.856385
     111.367349       1.800352
     111.416237       1.921100
     111.465125       1.768142
     111.514014       1.885768
     111.562902       1.765159
     111.611790       1.753990
     111.660678       1.905790
     111.709566       1.980852
     111.758455       1.928090
     111.807343       1.944592
     111.856231       1.824988
     111.905119       1.877389
     111.954008       1.849312
     112.002896       1.948495
     112.051784       1.905190
     112.100672       1.881952
     112.149560       1.836585
     112.198449       1.846479
     112.247337       1.900094
     112.296225       1.852692
     112.345113       1.826856
     112.394001       1.854232
     112.442890       1.834652
     112.491778       1.816836
     112.540666       1.806996
     112.589554       1.820961
     112.638443       1.804867
     112.687331       1.729539
     112.736219       1.968118
     112.785107       1.838507
     112.833995       1.942479
     112.882884       1.969142
     112.931772       1.843304
     112.980660       1.862454
     113.029548       1.989684
     113.078436       1.829565
     113.127325       1.838541
     113.176213       1.739559
     113.225101       1.853910
     113.273989       1.868783
     113.322878       1.828153
     113.371766       1.712313
     113.420654       1.821439
     113.469542       1.899947
     113.518430       1.772656
     113.567319       1.844059
     113.616207       1.812081
     113.665095       1.769934
     113.713983       1.841050
     113.762871       1.991582
     113.811760       1.819040
     113.860648       1.832781
     113.909536       1.825306
     113.958424       1.755930
     114.007312       1.864811
     114.056201       1.918238
     114.105089       1.923347
     114.153977       1.967505
     114.202865       1.672993
     114.251754       1.835633
     114.300642       1.813155
     114.349530       1.912546
     114.398418       1.893949
     114.447306       1.805929
     114.496195       1.931480
     114.545083       1.825607
     114.593971       1.773690
     114.642859       1.709097
     114.691747       1.777552
     114.740636       1.679820
     114.789524       1.728659
     114.838412       1.769996
     114.887300       1.794216
     114.936189       1.814258
     114.985077       1.738337
     115.033965       1.832517
     115.082853       1.733322
     115.131741       1.738442
     115.180630       1.780266
     115.229518       1.910277
     115.278406       1.801881
     115.327294       1.695945
     115.376182       1.741915
     115.425071       1.709807
     115.473959       1.772653
     115.522847       1.796026
     115.571735       1.843521
     115.620624       1.867642
     115.669512       1.820879
     115.718400       1.773663
     115.767288       1.873574
     115.816176       1.812215
     115.865065       1.864081
     115.913953       1.747677
     115.962841       1.839150
     116.011729       1.869185
     116.060617       1.864607
     116.109506       1.909771
     116.158394       1.743311
     116.207282       1.793784
     116.256170       1.757527
     116.305058       1.723422
     116.353947       1.781818
     116.402835       1.756762
     116.451723       1.827421
     116.500611       1.848594
     116.549500       1.756291
     116.598388       1.820072
     116.647276       1.687162
     116.696164       1.884058
     116.745052       1.756822
     116.793941       1.772012
     116.842829       1.866155
     116.891717       1.951302
     116.940605       1.799173
     116.989493       1.866807
     117.038382       1.881809
     117.087270       1.915157
     117.136158       1.848115
     117.185046       1.858386
     117.233935       1.886013
     117.282823       1.773730
     117.331711       1.871634
     117.380599       1.822488
     117.429487       1.848720
     117.478376       1.917306
     117.527264       1.856530
     117.576152       1.855310
     117.625040       1.837631
     117.673928       1.761600
     117.722817       1.806142
     117.771705       1.830129
     117.820593       1.718388
     117.869481       1.853413
     117.918370       1.834208
     117.967258       1.760090
     118.016146       1.652846
     118.065034       1.762509
     118.113922       1.799648
     118.162811       1.991359
     118.211699       1.828996
     118.260587       1.771976
     118.309475       1.812650
     118.358363       1.873388
     118.407252       1.742387
     118.456140       1.863034
     118.505028       1.824443
     118.553916       1.627513
     118.602804       1.812342
     118.651693       1.754530
     118.700581       1.763683
     118.749469       1.822010
     118.798357       1.743161
     118.847246       1.749331
     118.896134       1.692081
     118.945022       1.770055
     118.993910       1.719889
     119.042798       1.754183
     119.091687       1.637626
     119.140575       1.799205
     119.189463       1.701018
     119.238351       1.707852
     119.287239       1.623567
     119.336128       1.719658
     119.385016       1.691727
     119.433904       1.768764
     119.482792       1.708882
     119.531681       1.777912
     119.580569       1.782214
     119.629457       1.732313
     119.678345       1.674534
     119.727233       1.786234
     119.776122       1.747106
     119.825010       1.720060
     119.873898       1.771868
     119.922786       1.827102
     119.971674       1.701953
     120.020563       1.666170
     120.069451       1.755323
     120.118339       1.805351
     120.167227       1.738766
     120.216116       1.750542
     120.265004       1.723925
     120.313892       1.756632
     120.362780       1.743468
     120.411668       1.777611
     120.460557       1.704637
     120.509445       1.688214
     120.558333       1.692328
     120.607221       1.737262
     120.656109       1.782516
     120.704998       1.718178
     120.753886       1.693715
     120.802774       1.716432
     120.851662       1.684684
     120.900551       1.608498
     120.949439       1.685941
     120.998327       1.674931
     121.047215       1.702669
     121.096103       1.720787
     121.144992       1.736478
     121.193880       1.744912
     121.242768       1.666142
     121.291656       1.718132
     121.340544       1.724457
     121.389433       1.748320
     121.438321       1.738245
     121.487209       1.725796
     121.536097       1.756497
     121.584985       1.808319
     121.633874       1.818881
     121.682762       1.854299
     121.731650       1.700976
     121.780538       1.799970
     121.829427       1.794471
     121.878315       1.747806
     121.927203       1.720034
     121.976091       1.814391
     122.024979       1.817399
     122.073868       1.702291
     122.122756       1.729017
     122.171644       1.703135
     122.220532       1.834438
     122.269420       1.743600
     122.318309       1.731153
     122.367197       1.694796
     122.416085       1.779030
     122.464973       1.764406
     122.513862       1.672575
     122.562750       1.838903
     122.611638       1.776701
     122.660526       1.793442
     122.709414       1.844887
     122.758303       1.782892
     122.807191       1.735950
     122.856079       1.883829
     122.904967       1.855787
     122.953855       1.650592
     123.002744       1.688678
     123.051632       1.806176
     123.100520       1.806174
     123.149408       1.713939
     123.198297       1.883406
     123.247185       1.768094
     123.296073       1.761772
     123.344961       1.663064
     123.393849       1.705175
     123.442738       1.687730
     123.491626       1.713077
     123.540514       1.734012
     123.589402       1.803537
     123.638290       1.757235
     123.687179       1.714791
     123.736067       1.734644
     123.784955       1.769035
     123.833843       1.784935
     123.882731       1.814035
     123.931620       1.687120
     123.980508       1.758970
     124.029396       1.852478
     124.078284       1.757638
     124.127173       1.717694
     124.176061       1.767076
     124.224949       1.746333
     124.273837       1.708159
     124.322725       1.825189
     124.371614       1.743663
     124.420502       1.790703
     124.469390       1.721841
     124.518278       1.713100
     124.567166       1.905717
     124.616055       1.780064
     124.664943       1.951502
     124.713831       1.861461
     124.762719       1.755764
     124.811608       1.681535
     124.860496       1.772984
     124.909384       1.822429
     124.958272       1.784498
     125.007160       1.770889
     125.056049       1.807716
     125.104937       1.800590
     125.153825       1.884045
     125.202713       1.842465
     125.251601       1.811567
     125.300490       1.815298
     125.349378       1.816787
     125.398266       1.796956
     125.447154       1.892297
     125.496043       1.844364
     125.544931       1.718169
     125.593819       1.695685
     125.642707       1.805485
     125.691595       1.940904
     125.740484       1.768312
     125.789372       1.877369
     125.838260       1.865738
     125.887148       1.794495
     125.936036       1.836994
     125.984925       1.837773
     126.033813       1.767042
     126.082701       1.827973
     126.131589       1.853205
     126.180477       1.769875
     126.229366       1.800171
     126.278254       1.833352
     126.327142       1.706131
     126.376030       1.649889
     126.424919       1.746488
     126.473807       1.836765
     126.522695       1.837131
     126.571583       1.871470
     126.620471       1.840971
     126.669360       1.748401
     126.718248       1.901523
     126.767136       1.920361
     126.816024       1.777219
     126.864912       1.878021
     126.913801       1.732657
     126.962689       1.873496
     127.011577       1.773112
     127.060465       1.795944
     127.109354       1.792255
     127.158242       1.770553
     127.207130       1.873161
     127.256018       1.840186
     127.304906       1.826348
     127.353795       1.972644
     127.402683       1.850235
     127.451571       1.787876
     127.500459       1.866375
     127.549347       1.770887
     127.598236       1.821339
     127.647124       1.807640
     127.696012       1.918766
     127.744900       1.824266
     127.793789       1.801865
     127.842677       1.847458
     127.891565       1.816062
     127.940453       1.761571
     127.989341       1.829623
     128.038230       1.763840
     128.087118       1.883293
     128.136006       1.778503
     128.184894       1.723327
     128.233782       1.798866
     128.282671       1.857489
     128.331559       1.813400
     128.380447       1.740346
     128.429335       1.710606
     128.478224       1.739754
     128.527112       1.733009
     128.576000       1.809233
     128.624888       1.746558
     128.673776       1.755274
     128.722665       1.788921
     128.771553       1.821079
     128.820441       1.722710
     128.869329       1.747976
     128.918217       1.819592
     128.967106       1.966817
     129.015994       1.657114
     129.064882       1.810792
     129.113770       1.759246
     129.162658       1.775679
     129.211547       1.732419
     129.260435       1.936876
     129.309323       1.789931
     129.358211       1.794488
     129.407100       1.763812
     129.455988       1.800442
     129.504876       1.734888
     129.553764       1.756184
     129.602652       1.783982
     129.651541       1.619445
     129.700429       1.667140
     129.749317       1.907413
     129.798205       1.762873
     129.847093       1.824583
     129.895982       1.732896
     129.944870       1.840591
     129.993758       1.821036
     130.042646       1.804800
     130.091535       1.848139
     130.140423       1.879413
     130.189311       1.813864
     130.238199       1.763945
     130.287087       1.831891
     130.335976       1.796555
     130.384864       1.821491
     130.433752       1.799241
     130.482640       1.692552
     130.531528       1.856359
     130.580417       1.780778
     130.629305       1.803089
     130.678193       1.710294
     130.727081       1.802502
     130.775970       1.739833
     130.824858       1.753970
     130.873746       1.706117
     130.922634       1.839690
     130.971522       1.819759
     131.020411       1.655813
     131.069299       1.807568
     131.118187       1.744868
     131.167075       1.751448
     131.215963       1.801129
     131.264852       1.878595
     131.313740       1.762567
     131.362628       1.719991
     131.411516       1.785594
     131.460404       1.736540
     131.509293       1.793777
     131.558181       1.760792
     131.607069       1.845267
     131.655957       1.805173
     131.704846       1.842581
     131.753734       1.732181
     131.802622       1.765124
     131.851510       1.680349
     131.900398       1.834264
     131.949287       1.727441
     131.998175       1.865370
     132.047063       1.825184
     132.095951       1.819417
     132.144839       1.820973
     132.193728       1.819533
     132.242616       1.807047
     132.291504       1.764316
     132.340392       1.893998
     132.389281       1.800067
     132.438169       1.778693
     132.487057       1.856376
     132.535945       1.754172
     132.584833       1.765401
     132.633722       1.831081
     132.682610       1.723308
     132.731498       1.809906
     132.780386       1.863987
     132.829274       1.831282
     132.878163       1.778853
     132.927051       1.804534
     132.975939       1.795447
     133.024827       1.807640
     133.073716       1.769154
     133.122604       1.737244
     133.171492       1.806349
     133.220380       1.833598
     133.269268       1.767776
     133.318157       1.806148
     133.367045       1.766650
     133.415933       1.833268
     133.464821       1.752351
     133.513709       1.808410
     133.562598       1.895549
     133.611486       1.770745
     133.660374       1.809866
     133.709262       1.727906
     133.758150       1.757882
     133.807039       1.683033
     133.855927       1.846743
     133.904815       1.658627
     133.953703       1.893754
     134.002592       1.787986
     134.051480       1.912603
     134.100368       1.858395
     134.149256       1.740514
     134.198144       1.690390
     134.247033       1.771807
     134.295921       1.683391
     134.344809       1.720146
     134.393697       1.708016
     134.442585       1.728748
     134.491474       1.807654
     134.540362       1.840735
     134.589250       1.755180
     134.638138       1.833099
     134.687027       1.779833
     134.735915       1.831574
     134.784803       1.899451
     134.833691       1.856178
     134.882579       1.856293
     134.931468       1.814662
     134.980356       1.953049
     135.029244       1.868601
     135.078132       1.787054
     135.127020       1.846895
     135.175909       1.820917
     135.224797       1.960223
     135.273685       1.868107
     135.322573       1.785500
     135.371462       1.832178
     135.420350       1.615061
     135.469238       1.755578
     135.518126       1.731674
     135.567014       1.761724
     135.615903       1.758805
     135.664791       1.654441
     135.713679       1.731841
     135.762567       1.766719
     135.811455       1.869216
     135.860344       1.821160
     135.909232       1.816103
     135.958120       1.867648
     136.007008       1.775644
     136.055897       1.796040
     136.104785       1.845285
     136.153673       1.727637
     136.202561       1.753151
     136.251449       1.783305
     136.300338       1.810218
     136.349226       1.799605
     136.398114       1.772354
     136.447002       1.743980
     136.495890       1.924137
     136.544779       1.830022
     136.593667       1.776256
     136.642555       1.829321
     136.691443       1.741483
     136.740331       1.748232
     136.789220       1.809597
     136.838108       1.752919
     136.886996       1.698837
     136.935884       1.772356
     136.984773       1.711188
     137.033661       1.724380
     137.082549       1.677502
     137.131437       1.833060
     137.180325       1.820093
     137.229214       1.837637
     137.278102       1.816506
     137.326990       1.856374
     137.375878       1.812935
     137.424766       1.704738
     137.473655       1.815563
     137.522543       1.710812
     137.571431       1.749116
     137.620319       1.773742
     137.669208       1.796094
     137.718096       1.721923
     137.766984       1.814936
     137.815872       1.789571
     137.864760       1.681105
     137.913649       1.792955
     137.962537       1.755455
     138.011425       1.753458
     138.060313       1.693557
     138.109201       1.776209
     138.158090       1.759438
     138.206978       1.831947
     138.255866       1.795017
     138.304754       1.772125
     138.353643       1.729562
     138.402531       1.768101
     138.451419       1.792868
     138.500307       1.839697
     138.549195       1.736019
     138.598084       1.782270
     138.646972       1.765736
     138.695860       1.783657
     138.744748       1.774837
     138.793636       1.763922
     138.842525       1.755570
     138.891413       1.804998
     138.940301       1.704546
     138.989189       1.851772
     139.038077       1.814344
     139.086966       1.827297
     139.135854       1.822194
     139.184742       1.817408
     139.233630       1.671777
     139.282519       1.724817
     139.331407       1.731351
     139.380295       1.745799
     139.429183       1.774452
     139.478071       1.757597
     139.526960       1.783370
     139.575848       1.875750
     139.624736       1.726044
     139.673624       1.913116
     139.722512       1.813777
     139.771401       1.792723
     139.820289       1.748992
     139.869177       1.758659
     139.918065       1.784640
     139.966954       1.704437
     140.015842       1.697664
     140.064730       1.728957
     140.113618       1.737118
     140.162506       1.758315
     140.211395       1.719742
     140.260283       1.787119
     140.309171       1.840870
     140.358059       1.673082
     140.406947       1.704407
     140.455836       1.683432
     140.504724       1.705920
     140.553612       1.640646
     140.602500       1.810455
     140.651389       1.775413
     140.700277       1.915707
     140.749165       1.734055
     140.798053       1.807686
     140.846941       1.779652
     140.895830       1.766361
     140.944718       1.922348
     140.993606       1.774008
     141.042494       1.718855
     141.091382       1.774571
     141.140271       1.709916
     141.189159       1.815890
     141.238047       1.798306
     141.286935       1.751701
     141.335823       1.751516
     141.384712       1.658715
     141.433600       1.769105
     141.482488       1.808110
     141.531376       1.757573
     141.580265       1.742553
     141.629153       1.796382
     141.678041       1.710959
     141.726929       1.657093
     141.775817       1.645901
     141.824706       1.639132
     141.873594       1.784236
     141.922482       1.873231
     141.971370       1.796964
     142.020258       1.815117
     142.069147       1.712711
     142.118035       1.729058
     142.166923       1.813584
     142.215811       1.807499
     142.264700       1.745710
     142.313588       1.798282
     142.362476       1.745129
     142.411364       1.812867
     142.460252       1.797411
     142.509141       1.946892
     142.558029       1.805979
     142.606917       1.922922
     142.655805       1.890073
     142.704693       1.797513
     142.753582       1.742830
     142.802470       1.704104
     142.851358       1.828987
     142.900246       1.851527
     142.949135       1.766874
     142.998023       1.735324
     143.046911       1.854988
     143.095799       1.711549
     143.144687       1.835458
     143.193576       1.676536
     143.242464       1.732531
     143.291352       1.749540
     143.340240       1.804763
     143.389128       1.701158
     143.438017       1.628586
     143.486905       1.783901
     143.535793       1.737439
     143.584681       1.785257
     143.633570       1.700289
     143.682458       1.722099
     143.731346       1.726449
     143.780234       1.812098
     143.829122       1.712421
     143.878011       1.805830
     143.926899       1.786785
     143.975787       1.718353
     144.024675       1.693011
     144.073563       1.720259
     144.122452       1.794874
     144.171340       1.770559
     144.220228       1.750440
     144.269116       1.776626
     144.318004       1.797764
     144.366893       1.806223
     144.415781       1.739307
     144.464669       1.731942
     144.513557       1.701163
     144.562446       1.875029
     144.611334       1.786987
     144.660222       1.774083
     144.709110       1.726568
     144.757998       1.863301
     144.806887       1.771404
     144.855775       1.719943
     144.904663       1.850862
     144.953551       1.838689
     145.002439       1.802282
     145.051328       1.856899
     145.100216       1.800707
     145.149104       1.769118
     145.197992       1.683508
     145.246881       1.868322
     145.295769       1.807260
     145.344657       1.793431
     145.393545       1.849312
     145.442433       1.878587
     145.491322       1.816868
     145.540210       1.990855
     145.589098       1.832111
     145.637986       1.944355
     145.686874       1.928113
     145.735763       1.846646
     145.784651       1.748282
     145.833539       1.803146
     145.882427       1.824851
     145.931316       1.789084
     145.980204       1.871135
     146.029092       1.696887
     146.077980       1.804638
     146.126868       1.777524
     146.175757       1.819922
     146.224645       1.793914
     146.273533       1.803191
     146.322421       1.860092
     146.371309       1.767854
     146.420198       1.792778
     146.469086       1.781518
     146.517974       1.795335
     146.566862       1.769615
     146.615750       1.835762
     146.664639       1.773883
     146.713527       1.723002
     146.762415       1.790039
     146.811303       1.918053
     146.860192       1.872331
     146.909080       1.895760
     146.957968       1.906715
     147.006856       1.836442
     147.055744       1.825081
     147.104633       1.715255
     147.153521       1.808896
     147.202409       1.861980
     147.251297       1.767104
     147.300185       1.743915
     147.349074       1.741876
     147.397962       1.749585
     147.446850       1.610391
     147.495738       1.791929
     147.544627       1.739833
     147.593515       1.825319
     147.642403       1.672226
     147.691291       1.763901
     147.740179       1.764530
     147.789068       1.736775
     147.837956       1.733080
     147.886844       1.815154
     147.935732       1.800333
     147.984620       1.901538
     148.033509       1.713499
     148.082397       1.728783
     148.131285       1.729281
     148.180173       1.694819
     148.229062       1.664304
     148.277950       1.592355
     148.326838       1.592696
     148.375726       1.703247
     148.424614       1.700725
     148.473503       1.712926
     148.522391       1.711118
     148.571279       1.760524
     148.620167       1.663841
     148.669055       1.771160
     148.717944       1.710195
     148.766832       1.697004
     148.815720       1.670135
     148.864608       1.760789
     148.913496       1.795368
     148.962385       1.777003
     149.011273       1.741676
     149.060161       1.776494
     149.109049       1.843435
     149.157938       1.876930
     149.206826       1.903861
     149.255714       1.795616
     149.304602       1.825400
     149.353490       1.757990
     149.402379       1.706571
     149.451267       1.823556
     149.500155       1.758428
     149.549043       1.801939
     149.597931       1.863908
     149.646820       1.794330
     149.695708       1.613875
     149.744596       1.719800
     149.793484       1.701409
     149.842373       1.711791
     149.891261       1.753893
     149.940149       1.775133
     149.989037       1.749569
     150.037925       1.755951
     150.086814       1.911053
     150.135702       1.800540
     150.184590       1.703950
     150.233478       1.699897
     150.282366       1.795301
     150.331255       1.642930
     150.380143       1.723823
     150.429031       1.780003
     150.477919       1.756296
     150.526808       1.746290
     150.575696       1.791934
     150.624584       1.772192
     150.673472       1.700847
     150.722360       1.827283
     150.771249       1.691133
     150.820137       1.782268
     150.869025       1.756693
     150.917913       1.669283
     150.966801       1.780026
     151.015690       1.715409
     151.064578       1.824951
     151.113466       1.766899
     151.162354       1.792384
     151.211242       1.809358
     151.260131       1.916252
     151.309019       1.823519
     151.357907       1.780007
     151.406795       1.831571
     151.455684       1.894305
     151.504572       1.768236
     151.553460       1.853252
     151.602348       1.854249
     151.651236       1.746231
     151.700125       1.776810
     151.749013       1.864590
     151.797901       1.756462
     151.846789       1.658647
     151.895677       1.896816
     151.944566       1.792288
     151.993454       1.645493
     152.042342       1.722815
     152.091230       1.593453
     152.140119       1.661439
     152.189007       1.776431
     152.237895       1.693991
     152.286783       1.716470
     152.335671       1.816311
     152.384560       1.774084
     152.433448       1.739929
     152.482336       1.878595
     152.531224       1.807160
     152.580112       1.737288
     152.629001       1.827080
     152.677889       1.852768
     152.726777       1.786710
     152.775665       1.862606
     152.824554       1.736592
     152.873442       1.867636
     152.922330       1.783363
     152.971218       1.740645
     153.020106       1.809080
     153.068995       1.721694
     153.117883       1.680427
     153.166771       1.893254
     153.215659       1.746172
     153.264547       1.843849
     153.313436       1.779076
     153.362324       1.755125
     153.411212       1.824344
     153.460100       1.787240
     153.508989       1.805509
     153.557877       1.764417
     153.606765       1.712274
     153.655653       1.739213
     153.704541       1.816712
     153.753430       1.902171
     153.802318       1.806676
     153.851206       1.808674
     153.900094       1.926388
     153.948982       1.874631
     153.997871       1.810418
     154.046759       1.700774
     154.095647       1.828644
     154.144535       1.828457
     154.193423       1.808434
     154.242312       1.792794
     154.291200       1.796539
     154.340088       1.865395
     154.388976       1.787261
     154.437865       1.715307
     154.486753       1.814348
     154.535641       1.833674
     154.584529       1.845048
     154.633417       1.838291
     154.682306       1.804011
     154.731194       1.786610
     154.780082       1.807388
     154.828970       1.875044
     154.877858       1.810995
     154.926747       1.881439
     154.975635       1.820553
     155.024523       1.898326
     155.073411       1.896498
     155.122300       1.814786
     155.171188       1.860500
     155.220076       1.827919
     155.268964       1.970210
     155.317852       1.917739
     155.366741       1.894736
     155.415629       1.897704
     155.464517       1.836568
     155.513405       1.855427
     155.562293       1.679451
     155.611182       1.816805
     155.660070       1.855995
     155.708958       1.781696
     155.757846       1.902908
     155.806735       1.923903
     155.855623       1.788803
     155.904511       1.794068
     155.953399       1.915124
     156.002287       1.925906
     156.051176       1.963363
     156.100064       1.908983
     156.148952       1.911552
     156.197840       1.794125
     156.246728       1.909144
     156.295617       1.795584
     156.344505       1.904539
     156.393393       1.864588
     156.442281       1.885980
     156.491169       1.910863
     156.540058       1.864353
     156.588946       1.864447
     156.637834       1.727897
     156.686722       1.912733
     156.735611       1.804630
     156.784499       1.881720
     156.833387       1.822190
     156.882275       1.765040
     156.931163       1.758029
     156.980052       1.757544
     157.028940       1.723746
     157.077828       1.702256
     157.126716       1.787084
     157.175604       1.858980
     157.224493       1.799259
     157.273381       1.748690
     157.322269       1.926622
     157.371157       1.953871
     157.420046       1.970583
     157.468934       1.980873
     157.517822       1.815390
     157.566710       1.811906
     157.615598       1.753119
     157.664487       1.704965
     157.713375       1.818342
     157.762263       1.732425
     157.811151       1.776229
     157.860039       1.609276
     157.908928       1.736851
     157.957816       1.734194
     158.006704       1.720742
     158.055592       1.761519
     158.104481       1.837528
     158.153369       1.795311
     158.202257       1.804632
     158.251145       1.810814
     158.300033       1.809286
     158.348922       1.715544
     158.397810       1.787806
     158.446698       1.732963
     158.495586       1.669137
     158.544474       1.712585
     158.593363       1.894445
     158.642251       1.717002
     158.691139       1.798599
     158.740027       1.751926
     158.788915       1.730396
     158.837804       1.742924
     158.886692       1.916986
     158.935580       1.812005
     158.984468       1.745669
     159.033357       1.722881
     159.082245       1.772450
     159.131133       1.664048
     159.180021       1.829129
     159.228909       1.763508
     159.277798       1.757149
     159.326686       1.891882
     159.375574       1.771213
     159.424462       1.780595
     159.473350       1.827694
     159.522239       1.666895
     159.571127       1.747930
     159.620015       1.673995
     159.668903       1.774561
     159.717792       1.779976
     159.766680       1.810829
     159.815568       1.914547
     159.864456       1.809189
     159.913344       1.716203
     159.962233       1.710888
     160.011121       1.812222
     160.060009       1.727467
     160.108897       1.818495
     160.157785       1.756035
     160.206674       1.861180
     160.255562       1.822643
     160.304450       1.806361
     160.353338       1.726817
     160.402227       1.799240
     160.451115       1.722294
     160.500003       1.758223
     160.548891       1.764100
     160.597779       1.719112
     160.646668       1.870249
     160.695556       1.717127
     160.744444       1.804175
     160.793332       1.840821
     160.842220       1.771209
     160.891109       1.759497
     160.939997       1.754024
     160.988885       1.670906
     161.037773       1.766904
     161.086662       1.699834
     161.135550       1.713804
     161.184438       1.688411
     161.233326       1.773113
     161.282214       1.752418
     161.331103       1.742529
     161.379991       1.672209
     161.428879       1.714908
     161.477767       1.671703
     161.526655       1.683058
     161.575544       1.683561
     161.624432       1.719721
     161.673320       1.697798
     161.722208       1.679634
     161.771096       1.762193
     161.819985       1.678776
     161.868873       1.821967
     161.917761       1.755612
     161.966649       1.727326
     162.015538       1.891024
     162.064426       1.862587
     162.113314       1.750205
     162.162202       1.696155
     162.211090       1.809248
     162.259979       1.741570
     162.308867       1.832775
     162.357755       1.799731
     162.406643       1.873457
     162.455531       1.832663
     162.504420       1.791681
     162.553308       1.856766
     162.602196       1.788466
     162.651084       1.870362
     162.699973       1.996174
     162.748861       1.728305
     162.797749       1.844315
     162.846637       1.826538
     162.895525       1.752125
     162.944414       1.890150
     162.993302       1.755741
     163.042190       1.682966
     163.091078       1.833670
     163.139966       1.838208
     163.188855       1.692536
     163.237743       1.607238
     163.286631       1.567633
     163.335519       1.569309
     163.384408       1.680869
     163.433296       1.739779
     163.482184       1.565092
     163.531072       1.592606
     163.579960       1.527803
     163.628849       1.517029
     163.677737       1.688841
     163.726625       1.569269
     163.775513       1.726806
     163.824401       1.625355
     163.873290       1.534048
     163.922178       1.659120
     163.971066       1.650118
     164.019954       1.705041
     164.068842       1.808927
     164.117731       1.737619
     164.166619       1.659750
     164.215507       1.593065
     164.264395       1.529701
     164.313284       1.661954
     164.362172       1.675845
     164.411060       1.525425
     164.459948       1.665204
     164.508836       1.667301
     164.557725       1.673680
     164.606613       1.669986
     164.655501       1.609692
     164.704389       1.681356
     164.753277       1.654872
     164.802166       1.666594
     164.851054       1.730994
     164.899942       1.724111
     164.948830       1.710454
     164.997719       1.693021
     165.046607       1.692874
     165.095495       1.572783
     165.144383       1.559722
     165.193271       1.497867
     165.242160       1.716825
     165.291048       1.596565
     165.339936       1.546001
     165.388824       1.647054
     165.437712       1.593925
     165.486601       1.706430
     165.535489       1.590385
     165.584377       1.634087
     165.633265       1.679379
     165.682154       1.619534
     165.731042       1.512314
     165.779930       1.689655
     165.828818       1.523433
     165.877706       1.642244
     165.926595       1.577570
     165.975483       1.483238
     166.024371       1.646645
     166.073259       1.607551
     166.122147       1.654682
     166.171036       1.592071
     166.219924       1.595883
     166.268812       1.485759
     166.317700       1.655184
     166.366588       1.582542
     166.415477       1.544092
     166.464365       1.721452
     166.513253       1.545844
     166.562141       1.521814
     166.611030       1.629174
     166.659918       1.464110
     166.708806       1.540560
     166.757694       1.612808
     166.806582       1.528721
     166.855471       1.543395
     166.904359       1.566967
     166.953247       1.620690
     167.002135       1.689486
     167.051023       1.670892
     167.099912       1.692277
     167.148800       1.696781
     167.197688       1.604738
     167.246576       1.585330
     167.295465       1.601907
     167.344353       1.590066
     167.393241       1.529870
     167.442129       1.582523
     167.491017       1.670940
     167.539906       1.612634
     167.588794       1.560697
     167.637682       1.657158
     167.686570       1.644057
     167.735458       1.763048
     167.784347       1.826258
     167.833235       1.823819
     167.882123       1.734287
     167.931011       1.804436
     167.979900       1.880223
     168.028788       1.739514
     168.077676       1.814453
     168.126564       1.771146
     168.175452       1.809628
     168.224341       1.766623
     168.273229       1.770893
     168.322117       1.729880
     168.371005       1.804342
     168.419893       1.749295
     168.468782       1.816431
     168.517670       1.809442
     168.566558       1.797204
     168.615446       1.853868
     168.664335       1.845738
     168.713223       1.829778
     168.762111       1.873504
     168.810999       1.856509
     168.859887       1.848321
     168.908776       1.766630
     168.957664       1.747156
     169.006552       1.795396
     169.055440       1.917364
     169.104328       1.798242
     169.153217       1.767299
     169.202105       1.828440
     169.250993       1.736776
     169.299881       1.859778
     169.348769       1.786390
     169.397658       1.807626
     169.446546       1.798684
     169.495434       1.734468
     169.544322       1.713787
     169.593211       1.763056
     169.642099       1.837464
     169.690987       1.856705
     169.739875       1.806699
     169.788763       1.784743
     169.837652       1.897838
     169.886540       1.779985
     169.935428       1.917544
     169.984316       1.770579
     170.033204       1.637981
     170.082093       1.653046
     170.130981       1.734913
     170.179869       1.721967
     170.228757       1.734602
     170.277646       1.749704
     170.326534       1.750267
     170.375422       1.673982
     170.424310       1.791950
     170.473198       1.730029
     170.522087       1.732392
     170.570975       1.701029
     170.619863       1.779382
     170.668751       1.741514
     170.717639       1.762084
     170.766528       1.774768
     170.815416       1.791170
     170.864304       1.811842
     170.913192       1.767524
     170.962081       1.799062
     171.010969       1.761697
     171.059857       1.823741
     171.108745       1.720313
     171.157633       1.742914
     171.206522       1.714291
     171.255410       1.685947
     171.304298       1.674844
     171.353186       1.777329
     171.402074       1.760358
     171.450963       1.735253
     171.499851       1.740577
     171.548739       1.844672
     171.597627       1.771391
     171.646515       1.796583
     171.695404       1.788165
     171.744292       1.827162
     171.793180       1.827693
     171.842068       1.809087
     171.890957       1.768535
     171.939845       1.663729
     171.988733       1.824516
     172.037621       1.824839
     172.086509       1.720652
     172.135398       1.843402
     172.184286       1.807262
     172.233174       1.801360
     172.282062       1.755292
     172.330950       1.759202
     172.379839       1.764253
     172.428727       1.921889
     172.477615       1.993612
     172.526503       1.812943
     172.575392       1.683231
     172.624280       1.694302
     172.673168       1.786106
     172.722056       1.730774
     172.770944       1.822473
     172.819833       1.854126
     172.868721       1.809559
     172.917609       1.782724
     172.966497       1.877574
     173.015385       1.824654
     173.064274       1.715085
     173.113162       1.817766
     173.162050       1.761395
     173.210938       1.763536
     173.259827       1.762216
     173.308715       1.824945
     173.357603       1.682340
     173.406491       1.700553
     173.455379       1.719612
     173.504268       1.773094
     173.553156       1.767192
     173.602044       1.793508
     173.650932       1.783621
     173.699820       1.605219
     173.748709       1.644231
     173.797597       1.576619
     173.846485       1.522690
     173.895373       1.695731
     173.944261       1.519967
     173.993150       1.505635
     174.042038       1.640166
     174.090926       1.682795
     174.139814       1.492167
     174.188703       1.528552
     174.237591       1.506175
     174.286479       1.557252
     174.335367       1.694318
     174.384255       1.597648
     174.433144       1.644658
     174.482032       1.618708
     174.530920       1.752443
     174.579808       1.701719
     174.628696       1.554236
     174.677585       1.584672
     174.726473       1.725309
     174.775361       1.466484
     174.824249       1.572070
     174.873138       1.524560
     174.922026       1.528989
     174.970914       1.498453
     175.019802       1.580782
     175.068690       1.714688
     175.117579       1.515898
     175.166467       1.447647
     175.215355       1.673985
     175.264243       1.468992
     175.313131       1.566702
     175.362020       1.568899
     175.410908       1.682183
     175.459796       1.736742
     175.508684       1.503373
     175.557573       1.583743
     175.606461       1.416878
     175.655349       1.494121
     175.704237       1.533636
     175.753125       1.572201
     175.802014       1.581189
     175.850902       1.585645
     175.899790       1.663986
     175.948678       1.663827
     175.997566       1.603677
     176.046455       1.527773
     176.095343       1.553020
     176.144231       1.546328
     176.193119       1.532932
     176.242008       1.548209
     176.290896       1.616519
     176.339784       1.505821
     176.388672       1.506931
     176.437560       1.546530
     176.486449       1.586925
     176.535337       1.522250
     176.584225       1.566445
     176.633113       1.568979
     176.682001       1.462788
     176.730890       1.424692
     176.779778       1.509029
     176.828666       1.492845
     176.877554       1.460685
     176.926442       1.674684
     176.975331       1.545425
     177.024219       1.515329
     177.073107       1.536336
     177.121995       1.574159
     177.170884       1.540645
     177.219772       1.516679
     177.268660       1.662452
     177.317548       1.577936
     177.366436       1.645125
     177.415325       1.715960
     177.464213       1.676849
     177.513101       1.633892
     177.561989       1.632486
     177.610877       1.602612
     177.659766       1.619890
     177.708654       1.600634
     177.757542       1.577953
     177.806430       1.624776
     177.855319       1.605200
     177.904207       1.610788
     177.953095       1.567814
     178.001983       1.629452
     178.050871       1.665578
     178.099760       1.609697
     178.148648       1.742581
     178.197536       1.758775
     178.246424       1.771030
     178.295312       1.827267
     178.344201       1.754522
     178.393089       1.611189
     178.441977       1.725800
     178.490865       1.648070
     178.539754       1.702740
     178.588642       1.629686
     178.637530       1.575950
     178.686418       1.773909
     178.735306       1.674146
     178.784195       1.638474
     178.833083       1.652186
     178.881971       1.741433
     178.930859       1.627618
     178.979747       1.719438
     179.028636       1.736092
     179.077524       1.675527
     179.126412       1.785598
     179.175300       1.770532
     179.224188       1.854662
     179.273077       1.894747
     179.321965       1.778446
     179.370853       1.778525
     179.419741       1.564698
     179.468630       1.827619
     179.517518       1.842080
     179.566406       1.603730
     179.615294       1.475109
     179.664182       1.489559
     179.713071       1.565438
     179.761959       1.510677
     179.810847       1.672900
     179.859735       1.590907
     179.908623       1.596874
     179.957512       1.696948
     180.006400       1.622909
     180.055288       1.592391
     180.104176       1.606535
     180.153065       1.590711
     180.201953       1.709504
     180.250841       1.549817
     180.299729       1.672845
     180.348617       1.583651
     180.397506       1.536141
     180.446394       1.468080
     180.495282       1.609882
     180.544170       1.496072
     180.593058       1.475033
     180.641947       1.468255
     180.690835       1.482000
     180.739723       1.619865
     180.788611       1.521458
     180.837500       1.606982
     180.886388       1.602166
     180.935276       1.468312
     180.984164       1.487299
     181.033052       1.505231
     181.081941       1.570409
     181.130829       1.592407
     181.179717       1.590118
     181.228605       1.567224
     181.277493       1.517797
     181.326382       1.677778
     181.375270       1.603414
     181.424158       1.590754
     181.473046       1.630546
     181.521934       1.754964
     181.570823       1.686713
     181.619711       1.625735
     181.668599       1.694889
     181.717487       1.606200
     181.766376       1.653009
     181.815264       1.586857
     181.864152       1.688811
     181.913040       1.592430
     181.961928       1.629044
     182.010817       1.598814
     182.059705       1.629191
     182.108593       1.693635
     182.157481       1.682035
     182.206369       1.701084
     182.255258       1.732719
     182.304146       1.563427
     182.353034       1.678437
     182.401922       1.634237
     182.450811       1.651374
     182.499699       1.641522
     182.548587       1.652808
     182.597475       1.573101
     182.646363       1.671482
     182.695252       1.570966
     182.744140       1.578704
     182.793028       1.502129
     182.841916       1.499054
     182.890804       1.638546
     182.939693       1.617612
     182.988581       1.572104
     183.037469       1.554079
     183.086357       1.661308
     183.135246       1.470754
     183.184134       1.612103
     183.233022       1.659248
     183.281910       1.611960
     183.330798       1.523470
     183.379687       1.620330
     183.428575       1.487104
     183.477463       1.541904
     183.526351       1.544324
     183.575239       1.573159
     183.624128       1.629413
     183.673016       1.682660
     183.721904       1.526096
     183.770792       1.615815
     183.819681       1.687741
     183.868569       1.568090
     183.917457       1.710702
     183.966345       1.626900
     184.015233       1.742495
     184.064122       1.678487
     184.113010       1.620120
     184.161898       1.658620
     184.210786       1.575514
     184.259674       1.656596
     184.308563       1.702108
     184.357451       1.630430
     184.406339       1.688178
     184.455227       1.628354
     184.504115       1.657501
     184.553004       1.701922
     184.601892       1.640415
     184.650780       1.703930
     184.699668       1.729049
     184.748557       1.771726
     184.797445       1.788030
     184.846333       1.774840
     184.895221       1.748691
     184.944109       1.633572
     184.992998       1.719274
     185.041886       1.690882
     185.090774       1.711400
     185.139662       1.803246
     185.188550       1.703333
     185.237439       1.842602
     185.286327       1.786418
     185.335215       1.785867
     185.384103       1.770151
     185.432992       1.996177
     185.481880       1.898195
     185.530768       1.784098
     185.579656       1.855879
     185.628544       1.812987
     185.677433       1.845873
     185.726321       1.773537
     185.775209       1.762565
     185.824097       1.802935
     185.872985       1.858666
     185.921874       1.867495
     185.970762       1.850795
     186.019650       1.936382
     186.068538       1.891965
     186.117427       1.739749
     186.166315       1.838706
     186.215203       1.817122
     186.264091       1.841919
     186.312979       1.873927
     186.361868       1.873577
     186.410756       1.829478
     186.459644       1.819708
     186.508532       1.821017
     186.557420       1.761389
     186.606309       1.836117
     186.655197       1.914155
     186.704085       1.785565
     186.752973       1.773532
     186.801861       1.773772
     186.850750       1.816524
     186.899638       1.888058
     186.948526       1.830581
     186.997414       1.804554
     187.046303       1.832917
     187.095191       1.929019
     187.144079       1.841100
     187.192967       1.954738
     187.241855       1.841784
     187.290744       1.888464
     187.339632       1.890957
     187.388520       1.848436
     187.437408       1.969561
     187.486296       1.916869
     187.535185       1.929535
     187.584073       1.857061
     187.632961       1.849142
     187.681849       1.861245
     187.730738       1.781831
     187.779626       1.889921
     187.828514       1.898103
     187.877402       1.804160
     187.926290       1.897844
     187.975179       1.785362
     188.024067       1.765850
     188.072955       1.781136
     188.121843       1.819373
     188.170731       1.811945
     188.219620       1.842643
     188.268508       1.813645
     188.317396       1.856711
     188.366284       1.874195
     188.415173       1.798936
     188.464061       1.840420
     188.512949       1.798683
     188.561837       1.756367
     188.610725       1.910652
     188.659614       1.862445
     188.708502       1.878876
     188.757390       1.844575
     188.806278       1.823809
     188.855166       1.871352
     188.904055       1.891816
     188.952943       1.927013
     189.001831       1.899567
     189.050719       1.901566
     189.099607       1.888511
     189.148496       1.817981
     189.197384       1.718644
     189.246272       1.893177
     189.295160       1.894974
     189.344049       1.944792
     189.392937       1.843994
     189.441825       1.917204
     189.490713       1.820343
     189.539601       1.910921
     189.588490       1.835243
     189.637378       1.863231
     189.686266       1.931219
     189.735154       1.930150
     189.784042       1.901653
     189.832931       1.903520
     189.881819       1.865906
     189.930707       1.880700
     189.979595       1.903654
     190.028484       1.943684
     190.077372       1.931989
     190.126260       1.856898
     190.175148       1.833843
     190.224036       1.846327
     190.272925       1.994214
     190.321813       1.969165
     190.370701       1.985421
     190.419589       1.819173
     190.468477       1.883299
     190.517366       1.892252
     190.566254       1.805738
     190.615142       1.843755
     190.664030       1.921242
     190.712919       1.889912
     190.761807       1.926449
     190.810695       1.861886
     190.859583       1.907391
     190.908471       1.729586
     190.957360       1.837352
     191.006248       1.765002
     191.055136       1.843931
     191.104024       1.907929
     191.152912       1.744823
     191.201801       1.792322
     191.250689       1.828732
     191.299577       1.822511
     191.348465       1.862776
     191.397354       1.854389
     191.446242       1.796382
     191.495130       1.907785
     191.544018       1.975816
     191.592906       1.974656
     191.641795       1.832948
     191.690683       1.936056
     191.739571       1.827689
     191.788459       1.724717
     191.837347       1.873994
     191.886236       1.819453
     191.935124       1.779067
     191.984012       1.802417
     192.032900       1.961075
     192.081788       1.885963
     192.130677       1.957784
     192.179565       1.919286
     192.228453       1.883830
     192.277341       1.791115
     192.326230       1.833151
     192.375118       1.898826
     192.424006       1.894592
     192.472894       1.791034
     192.521782       1.871347
     192.570671       1.833439
     192.619559       1.943244
     192.668447       1.897910
     192.717335       1.834351
     192.766223       1.901282
     192.815112       1.921228
     192.864000       1.975474
     192.912888       1.902325
     192.961776       1.970949
     193.010665       2.050364
     193.059553       1.929932
     193.108441       1.927595
     193.157329       1.933077
     193.206217       2.011167
     193.255106       1.969621
     193.303994       2.004951
     193.352882       1.875061
     193.401770       1.971417
     193.450658       1.805218
     193.499547       1.801121
     193.548435       1.759366
     193.597323       1.888634
     193.646211       1.781528
     193.695100       1.798140
     193.743988       1.827190
     193.792876       1.586549
     193.841764       1.705808
     193.890652       1.819041
     193.939541       1.818242
     193.988429       1.779459
     194.037317       1.859227
     194.086205       1.846944
     194.135093       1.922061
     194.183982       1.821775
     194.232870       1.806906
     194.281758       1.728039
     194.330646       1.777106
     194.379534       1.835697
     194.428423       1.895398
     194.477311       1.871615
     194.526199       1.901657
     194.575087       1.831350
     194.623976       1.851412
     194.672864       1.787935
     194.721752       1.792638
     194.770640       1.806006
     194.819528       1.725487
     194.868417       1.676686
     194.917305       1.783223
     194.966193       1.770891
     195.015081       1.819847
     195.063969       1.887090
     195.112858       1.852511
     195.161746       1.748842
     195.210634       1.760771
     195.259522       1.812204
     195.308411       1.928451
     195.357299       1.889741
     195.406187       1.758551
     195.455075       1.867744
     195.503963       1.786759
     195.552852       1.904697
     195.601740       1.907593
     195.650628       1.859968
     195.699516       1.860911
     195.748404       1.743407
     195.797293       1.782297
     195.846181       1.827795
     195.895069       1.848501
     195.943957       1.751490
     195.992846       1.671562
     196.041734       1.793324
     196.090622       1.743382
     196.139510       1.788933
     196.188398       1.758074
     196.237287       1.793516
     196.286175       1.802441
     196.335063       1.781381
     196.383951       1.737538
     196.432839       1.861179
     196.481728       1.893189
     196.530616       1.834149
     196.579504       1.847710
     196.628392       1.760428
     196.677280       1.773345
     196.726169       1.733335
     196.775057       1.829198
     196.823945       1.708473
     196.872833       1.691275
     196.921722       1.832509
     196.970610       1.698723
     197.019498       1.659018
     197.068386       1.855053
     197.117274       1.799433
     197.166163       1.655029
     197.215051       1.736362
     197.263939       1.751029
     197.312827       1.811451
     197.361715       1.707166
     197.410604       1.816168
     197.459492       1.736508
     197.508380       1.671403
     197.557268       1.710950
     197.606157       1.719970
     197.655045       1.860466
     197.703933       1.820673
     197.752821       1.699464
     197.801709       1.764029
     197.850598       1.788332
     197.899486       1.801131
     197.948374       1.730247
     197.997262       1.786593
     198.046150       1.774897
     198.095039       1.811399
     198.143927       1.674802
     198.192815       1.869677
     198.241703       1.839785
     198.290592       1.801348
     198.339480       1.693158
     198.388368       1.819471
     198.437256       1.816337
     198.486144       1.750586
     198.535033       1.887876
     198.583921       1.841183
     198.632809       1.934278
     198.681697       1.798502
     198.730585       1.854512
     198.779474       1.935475
     198.828362       1.991058
     198.877250       1.912899
     198.926138       1.882656
     198.975027       1.950842
     199.023915       1.951646
     199.072803       1.948129
     199.121691       1.947318
     199.170579       1.892061
     199.219468       2.119714
     199.268356       1.915765
     199.317244       1.902298
     199.366132       1.815213
     199.415020       1.847485
     199.463909       1.851904
     199.512797       1.877580
     199.561685       1.893002
     199.610573       1.843353
     199.659461       1.916010
     199.708350       1.762179
     199.757238       1.686847
     199.806126       1.847283
     199.855014       2.008735
     199.903903       1.766430
     199.952791       1.908275
     200.001679       1.744977
     200.050567       1.829955
     200.099455       1.884231
     200.148344       1.861006
     200.197232       1.919757
     200.246120       1.801090
     200.295008       1.728070
     200.343896       1.747499
     200.392785       1.833390
     200.441673       1.774318
     200.490561       1.906918
     200.539449       1.905808
     200.588338       1.834349
     200.637226       1.717732
     200.686114       1.831078
     200.735002       1.916026
     200.783890       1.846136
     200.832779       1.799212
     200.881667       1.888920
     200.930555       1.856938
     200.979443       1.772342
     201.028331       1.882784
     201.077220       1.840059
     201.126108       1.871080
     201.174996       1.850135
     201.223884       1.921267
     201.272773       1.787898
     201.321661       1.893430
     201.370549       1.901996
     201.419437       1.840106
     201.468325       1.895929
     201.517214       1.866950
     201.566102       1.885595
     201.614990       1.885827
     201.663878       1.842209
     201.712766       1.817296
     201.761655       1.893547
     201.810543       1.718610
     201.859431       1.842156
     201.908319       1.896780
     201.957207       1.768646
     202.006096       1.700736
     202.054984       1.832463
     202.103872       1.655990
     202.152760       1.839704
     202.201649       1.820269
     202.250537       1.787707
     202.299425       1.706870
     202.348313       1.780662
     202.397201       1.848604
     202.446090       1.791485
     202.494978       1.799001
     202.543866       1.744457
     202.592754       1.850052
     202.641642       1.729918
     202.690531       1.699927
     202.739419       1.667744
     202.788307       1.735384
     202.837195       1.710098
     202.886084       1.641515
     202.934972       1.596561
     202.983860       1.610830
     203.032748       1.704890
     203.081636       1.782146
     203.130525       1.773832
     203.179413       1.771958
     203.228301       1.766256
     203.277189       1.696131
     203.326077       1.816417
     203.374966       1.747312
     203.423854       1.693614
     203.472742       1.814890
     203.521630       1.839077
     203.570519       1.744679
     203.619407       1.750988
     203.668295       1.758337
     203.717183       1.798665
     203.766071       1.921780
     203.814960       1.782011
     203.863848       1.859253
     203.912736       1.813624
     203.961624       1.819692
     204.010512       1.779359
     204.059401       1.727510
     204.108289       1.743025
     204.157177       1.807828
     204.206065       1.774411
     204.254953       1.636233
     204.303842       1.727846
     204.352730       1.647842
     204.401618       1.772701
     204.450506       1.723431
     204.499395       1.630258
     204.548283       1.686350
     204.597171       1.754644
     204.646059       1.802384
     204.694947       1.847658
     204.743836       1.806994
     204.792724       1.708706
     204.841612       1.755473
     204.890500       1.777050
     204.939388       1.876967
     204.988277       1.790957
     205.037165       1.684773
     205.086053       1.646285
     205.134941       1.727063
     205.183830       1.655854
     205.232718       1.617033
     205.281606       1.698898
     205.330494       1.620665
     205.379382       1.761959
     205.428271       1.738360
     205.477159       1.635863
     205.526047       1.747574
     205.574935       1.609605
     205.623823       1.592232
     205.672712       1.655421
     205.721600       1.713289
     205.770488       1.734144
     205.819376       1.769797
     205.868265       1.716450
     205.917153       1.734760
     205.966041       1.644354
     206.014929       1.664767
     206.063817       1.850720
     206.112706       1.713016
     206.161594       1.783865
     206.210482       1.743416
     206.259370       1.748426
     206.308258       1.692277
     206.357147       1.686036
     206.406035       1.645233
     206.454923       1.698207
     206.503811       1.732364
     206.552700       1.570647
     206.601588       1.626723
     206.650476       1.632180
     206.699364       1.656862
     206.748252       1.695323
     206.797141       1.641843
     206.846029       1.647163
     206.894917       1.765138
     206.943805       1.674243
     206.992693       1.619060
     207.041582       1.588042
     207.090470       1.601225
     207.139358       1.737952
     207.188246       1.622488
     207.237134       1.703272
     207.286023       1.789598
     207.334911       1.638356
     207.383799       1.668564
     207.432687       1.681810
     207.481576       1.693625
     207.530464       1.696212
     207.579352       1.570939
     207.628240       1.657824
     207.677128       1.755181
     207.726017       1.703015
     207.774905       1.704883
     207.823793       1.583088
     207.872681       1.620881
     207.921569       1.656769
     207.970458       1.634792
     208.019346       1.665440
     208.068234       1.674586
     208.117122       1.675408
     208.166011       1.597813
     208.214899       1.746170
     208.263787       1.654384
     208.312675       1.697951
     208.361563       1.685674
     208.410452       1.623837
     208.459340       1.765996
     208.508228       1.867494
     208.557116       1.801718
     208.606004       1.809993
     208.654893       1.755028
     208.703781       1.705698
     208.752669       1.697603
     208.801557       1.707969
     208.850446       1.651876
     208.899334       1.654050
     208.948222       1.824333
     208.997110       1.708218
     209.045998       1.683015
     209.094887       1.707613
     209.143775       1.721600
     209.192663       1.680021
     209.241551       1.788648
     209.290439       1.691991
     209.339328       1.733691
     209.388216       1.679809
     209.437104       1.777460
     209.485992       1.695643
     209.534880       1.679290
     209.583769       1.671219
     209.632657       1.758393
     209.681545       1.742351
     209.730433       1.622618
     209.779322       1.667209
     209.828210       1.668598
     209.877098       1.719950
     209.925986       1.726083
     209.974874       1.734636
     210.023763       1.701545
     210.072651       1.671581
     210.121539       1.731031
     210.170427       1.721520
     210.219315       1.727545
     210.268204       1.685480
     210.317092       1.703115
     210.365980       1.762673
     210.414868       1.886303
     210.463757       1.835618
     210.512645       1.742358
     210.561533       1.664308
     210.610421       1.720537
     210.659309       1.785290
     210.708198       1.736807
     210.757086       1.825614
     210.805974       1.767936
     210.854862       1.771089
     210.903750       1.751690
     210.952639       1.711494
     211.001527       1.750332
     211.050415       1.735766
     211.099303       1.699835
     211.148192       1.694979
     211.197080       1.692905
     211.245968       1.777896
     211.294856       1.744216
     211.343744       1.738362
     211.392633       1.761075
     211.441521       1.727103
     211.490409       1.661420
     211.539297       1.769468
     211.588185       1.763954
     211.637074       1.841119
     211.685962       1.742960
     211.734850       1.780934
     211.783738       1.685652
     211.832626       1.781272
     211.881515       1.754892
     211.930403       1.741162
     211.979291       1.679670
     212.028179       1.871132
     212.077068       1.767412
     212.125956       1.702834
     212.174844       1.773783
     212.223732       1.621519
     212.272620       1.744711
     212.321509       1.665357
     212.370397       1.728361
     212.419285       1.869722
     212.468173       1.739184
     212.517061       1.743763
     212.565950       1.736469
     212.614838       1.673864
     212.663726       1.758512
     212.712614       1.648837
     212.761503       1.714069
     212.810391       1.663106
     212.859279       1.685443
     212.908167       1.731470
     212.957055       1.704391
     213.005944       1.725679
     213.054832       1.631927
     213.103720       1.702958
     213.152608       1.774437
     213.201496       1.768142
     213.250385       1.707805
     213.299273       1.648588
     213.348161       1.786973
     213.397049       1.746902
     213.445938       1.703047
     213.494826       1.642757
     213.543714       1.788494
     213.592602       1.683097
     213.641490       1.647881
     213.690379       1.748625
     213.739267       1.730600
     213.788155       1.769549
     213.837043       1.800924
     213.885931       1.769874
     213.934820       1.742158
     213.983708       1.767510
     214.032596       1.825929
     214.081484       1.714008
     214.130373       1.843930
     214.179261       1.748121
     214.228149       1.754271
     214.277037       1.806813
     214.325925       1.804980
     214.374814       1.706938
     214.423702       1.669353
     214.472590       1.655198
     214.521478       1.773572
     214.570366       1.721553
     214.619255       1.928433
     214.668143       1.906038
     214.717031       1.985849
     214.765919       1.768640
     214.814807       1.750823
     214.863696       1.744142
     214.912584       1.857605
     214.961472       1.837452
     215.010360       1.817033
     215.059249       1.715430
     215.108137       1.796070
     215.157025       1.637168
     215.205913       1.771673
     215.254801       1.678763
     215.303690       1.736679
     215.352578       1.809296
     215.401466       1.791333
     215.450354       1.657835
     215.499242       1.763813
     215.548131       1.776828
     215.597019       1.729537
     215.645907       1.681541
     215.694795       1.702755
     215.743684       1.793704
     215.792572       1.642658
     215.841460       1.704050
     215.890348       1.734892
     215.939236       1.691849
     215.988125       1.672142
     216.037013       1.707881
     216.085901       1.721662
     216.134789       1.758394
     216.183677       1.745102
     216.232566       1.697161
     216.281454       1.793694
     216.330342       1.837652
     216.379230       1.839941
     216.428119       1.764041
     216.477007       1.760686
     216.525895       1.743928
     216.574783       1.840936
     216.623671       1.779469
     216.672560       1.808769
     216.721448       1.779536
     216.770336       1.748010
     216.819224       1.807222
     216.868112       1.653049
     216.917001       1.769161
     216.965889       1.797420
     217.014777       1.790530
     217.063665       1.805758
     217.112553       1.735289
     217.161442       1.733939
     217.210330       1.871935
     217.259218       1.760845
     217.308106       1.680472
     217.356995       1.746909
     217.405883       1.797109
     217.454771       1.667907
     217.503659       1.713248
     217.552547       1.730489
     217.601436       1.680710
     217.650324       1.830859
     217.699212       1.722008
     217.748100       1.750251
     217.796988       1.630223
     217.845877       1.816942
     217.894765       1.781448
     217.943653       1.768869
     217.992541       1.793709
     218.041430       1.787728
     218.090318       1.782110
     218.139206       1.768782
     218.188094       1.760976
     218.236982       1.684003
     218.285871       1.777499
     218.334759       1.716893
     218.383647       1.793789
     218.432535       1.898016
     218.481423       1.741428
     218.530312       1.691456
     218.579200       1.685680
     218.628088       1.794899
     218.676976       1.823898
     218.725865       1.619619
     218.774753       1.761948
     218.823641       1.667049
     218.872529       1.739459
     218.921417       1.716337
     218.970306       1.752574
     219.019194       1.743175
     219.068082       1.729644
     219.116970       1.784614
     219.165858       1.857160
     219.214747       1.628777
     219.263635       1.691255
     219.312523       1.712821
     219.361411       1.716614
     219.410299       1.769539
     219.459188       1.710848
     219.508076       1.660756
     219.556964       1.682777
     219.605852       1.619874
     219.654741       1.626287
     219.703629       1.713756
     219.752517       1.622484
     219.801405       1.791636
     219.850293       1.709751
     219.899182       1.664032
     219.948070       1.654724
     219.996958       1.699389
     220.045846       1.673149
     220.094734       1.578717
     220.143623       1.593093
     220.192511       1.669137
     220.241399       1.697516
     220.290287       1.667223
     220.339176       1.678866
     220.388064       1.594154
     220.436952       1.745261
     220.485840       1.636011
     220.534728       1.699213
     220.583617       1.673386
     220.632505       1.606094
     220.681393       1.720034
     220.730281       1.713463
     220.779169       1.642212
     220.828058       1.624011
     220.876946       1.689595
     220.925834       1.606283
     220.974722       1.665461
     221.023611       1.724670
     221.072499       1.503526
     221.121387       1.636233
     221.170275       1.708331
     221.219163       1.714430
     221.268052       1.669407
     221.316940       1.708810
     221.365828       1.664369
     221.414716       1.689788
     221.463604       1.726799
     221.512493       1.685423
     221.561381       1.663214
     221.610269       1.684309
     221.659157       1.716636
     221.708046       1.708545
     221.756934       1.689627
     221.805822       1.807158
     221.854710       1.658852
     221.903598       1.643698
     221.952487       1.794857
     222.001375       1.842004
     222.050263       1.674466
     222.099151       1.654843
     222.148039       1.684750
     222.196928       1.726617
     222.245816       1.794060
     222.294704       1.675803
     222.343592       1.667749
     222.392480       1.589196
     222.441369       1.767055
     222.490257       1.783497
     222.539145       1.728484
     222.588033       1.715797
     222.636922       1.817453
     222.685810       1.780572
     222.734698       1.775064
     222.783586       1.713398
     222.832474       1.750391
     222.881363       1.625433
     222.930251       1.759863
     222.979139       1.687452
     223.028027       1.741914
     223.076915       1.814926
     223.125804       1.739460
     223.174692       1.787932
     223.223580       1.776595
     223.272468       1.728538
     223.321357       1.732462
     223.370245       1.665563
     223.419133       1.646632
     223.468021       1.837397
     223.516909       1.758671
     223.565798       1.709271
     223.614686       1.672652
     223.663574       1.826342
     223.712462       1.753644
     223.761350       1.673791
     223.810239       1.703849
     223.859127       1.804920
     223.908015       1.665529
     223.956903       1.831608
     224.005792       1.786325
     224.054680       1.638656
     224.103568       1.712451
     224.152456       1.717717
     224.201344       1.717808
     224.250233       1.743029
     224.299121       1.712293
     224.348009       1.704428
     224.396897       1.623296
     224.445785       1.708870
     224.494674       1.544835
     224.543562       1.751808
     224.592450       1.728212
     224.641338       1.760306
     224.690226       1.677622
     224.739115       1.641295
     224.788003       1.683984
     224.836891       1.774833
     224.885779       1.745374
     224.934668       1.756004
     224.983556       1.738064
     225.032444       1.790137
     225.081332       1.636112
     225.130220       1.679782
     225.179109       1.745023
     225.227997       1.766776
     225.276885       1.623396
     225.325773       1.673177
     225.374661       1.732455
     225.423550       1.813019
     225.472438       1.772147
     225.521326       1.745561
     225.570214       1.797275
     225.619103       1.762395
     225.667991       1.808066
     225.716879       1.748514
     225.765767       1.799367
     225.814655       1.717653
     225.863544       1.708385
     225.912432       1.806796
     225.961320       1.748756
     226.010208       1.804594
     226.059096       1.707062
     226.107985       1.799900
     226.156873       1.794276
     226.205761       1.756548
     226.254649       1.734506
     226.303538       1.761524
     226.352426       1.716112
     226.401314       1.805396
     226.450202       1.805722
     226.499090       1.810473
     226.547979       1.809681
     226.596867       1.917706
     226.645755       1.756742
     226.694643       1.755928
     226.743531       1.871218
     226.792420       1.842332
     226.841308       1.669241
     226.890196       1.777812
     226.939084       1.761886
     226.987972       1.812869
     227.036861       1.776282
     227.085749       1.807499
     227.134637       1.752920
     227.183525       1.864273
     227.232414       1.775452
     227.281302       1.723365
     227.330190       1.791844
     227.379078       1.816060
     227.427966       1.890751
     227.476855       1.867577
     227.525743       1.807091
     227.574631       1.772210
     227.623519       1.745691
     227.672407       1.752248
     227.721296       1.759512
     227.770184       1.752305
     227.819072       1.747616
     227.867960       1.750653
     227.916849       1.724950
     227.965737       1.788772
     228.014625       1.731233
     228.063513       1.799125
     228.112401       1.723964
     228.161290       1.783409
     228.210178       1.654773
     228.259066       1.750760
     228.307954       1.622939
     228.356842       1.729881
     228.405731       1.745997
     228.454619       1.706597
     228.503507       1.699599
     228.552395       1.689516
     228.601284       1.705977
     228.650172       1.689959
     228.699060       1.822804
     228.747948       1.835907
     228.796836       1.727457
     228.845725       1.754054
     228.894613       1.766278
     228.943501       1.766410
     228.992389       1.716473
     229.041277       1.707200
     229.090166       1.731498
     229.139054       1.779529
     229.187942       1.754284
     229.236830       1.699351
     229.285719       1.773925
     229.334607       1.751628
     229.383495       1.752468
     229.432383       1.737122
     229.481271       1.750592
     229.530160       1.676160
     229.579048       1.753291
     229.627936       1.769421
     229.676824       1.762200
     229.725712       1.740979
     229.774601       1.804662
     229.823489       1.890104
     229.872377       1.830131
     229.921265       1.785028
     229.970153       1.794562
     230.019042       1.833635
     230.067930       1.887234
     230.116818       1.775052
     230.165706       1.779383
     230.214595       1.814013
     230.263483       1.829595
     230.312371       1.830366
     230.361259       1.851770
     230.410147       1.886439
     230.459036       1.725384
     230.507924       1.840551
     230.556812       1.775242
     230.605700       1.865426
     230.654588       1.798221
     230.703477       1.855384
     230.752365       1.813888
     230.801253       1.892693
     230.850141       1.989625
     230.899030       1.899969
     230.947918       1.892786
     230.996806       1.873199
     231.045694       1.839762
     231.094582       1.867418
     231.143471       1.867367
     231.192359       1.755140
     231.241247       1.837944
     231.290135       1.855803
     231.339023       1.840321
     231.387912       1.774335
     231.436800       1.772053
     231.485688       1.786076
     231.534576       1.776799
     231.583465       1.837663
     231.632353       1.778650
     231.681241       1.818558
     231.730129       1.873820
     231.779017       1.829891
     231.827906       1.844986
     231.876794       1.802840
     231.925682       1.793199
     231.974570       1.814476
     232.023458       1.865902
     232.072347       1.932021
     232.121235       1.883970
     232.170123       1.793561
     232.219011       1.868447
     232.267899       1.849607
     232.316788       1.931310
     232.365676       1.792196
     232.414564       1.861932
     232.463452       1.706704
     232.512341       1.757986
     232.561229       1.757171
     232.610117       1.834903
     232.659005       1.690047
     232.707893       1.770639
     232.756782       1.914823
     232.805670       1.878997
     232.854558       1.880005
     232.903446       1.826698
     232.952334       1.803258
     233.001223       1.769705
     233.050111       1.773472
     233.098999       1.812659
     233.147887       1.893181
     233.196776       1.821133
     233.245664       1.827727
     233.294552       1.884363
     233.343440       1.844170
     233.392328       1.797938
     233.441217       1.831001
     233.490105       1.785968
     233.538993       1.731727
     233.587881       1.701681
     233.636769       1.765142
     233.685658       1.813297
     233.734546       1.728516
     233.783434       1.678925
     233.832322       1.641153
     233.881211       1.767823
     233.930099       1.789688
     233.978987       1.892471
     234.027875       1.790209
     234.076763       1.779445
     234.125652       1.711688
     234.174540       1.688686
     234.223428       1.726715
     234.272316       1.674736
     234.321204       1.826186
     234.370093       1.731769
     234.418981       1.653704
     234.467869       1.726450
     234.516757       1.653636
     234.565645       1.714665
     234.614534       1.648949
     234.663422       1.675563
     234.712310       1.699006
     234.761198       1.740224
     234.810087       1.613474
     234.858975       1.685314
     234.907863       1.777480
     234.956751       1.607624
     235.005639       1.696401
     235.054528       1.666494
     235.103416       1.702277
     235.152304       1.694417
     235.201192       1.655749
     235.250080       1.817571
     235.298969       1.772912
     235.347857       1.832898
     235.396745       1.834476
     235.445633       1.704335
     235.494522       1.752744
     235.543410       1.753324
     235.592298       1.730228
     235.641186       1.754990
     235.690074       1.791988
     235.738963       1.787320
     235.787851       1.760339
     235.836739       1.664301
     235.885627       1.851188
     235.934515       1.708745
     235.983404       1.776344
     236.032292       1.792245
     236.081180       1.765865
     236.130068       1.765754
     236.178957       1.785080
     236.227845       1.827583
     236.276733       1.882034
     236.325621       1.774567
     236.374509       1.710668
     236.423398       1.826204
     236.472286       1.623543
     236.521174       1.646501
     236.570062       1.571168
     236.618950       1.652762
     236.667839       1.747426
     236.716727       1.752810
     236.765615       1.685131
     236.814503       1.794011
     236.863392       1.760091
     236.912280       1.815915
     236.961168       1.782386
     237.010056       1.632086
     237.058944       1.678553
     237.107833       1.697010
     237.156721       1.808752
     237.205609       1.832515
     237.254497       1.710258
     237.303385       1.906191
     237.352274       1.799947
     237.401162       1.607329
     237.450050       1.731321
     237.498938       1.832486
     237.547826       1.801333
     237.596715       1.686626
     237.645603       1.779232
     237.694491       1.798574
     237.743379       1.582640
     237.792268       1.816027
     237.841156       1.752318
     237.890044       1.691037
     237.938932       1.728729
     237.987820       1.714403
     238.036709       1.669538
     238.085597       1.769467
     238.134485       1.802779
     238.183373       1.792612
     238.232261       1.666520
     238.281150       1.783515
     238.330038       1.650201
     238.378926       1.767131
     238.427814       1.811578
     238.476703       1.792444
     238.525591       1.817923
     238.574479       1.812625
     238.623367       1.665419
     238.672255       1.747275
     238.721144       1.733044
     238.770032       1.854857
     238.818920       1.758780
     238.867808       1.653991
     238.916696       1.799427
     238.965585       1.652721
     239.014473       1.679926
     239.063361       1.688432
     239.112249       1.808453
     239.161138       1.761704
     239.210026       1.771175
     239.258914       1.535510
     239.307802       1.678745
     239.356690       1.712637
     239.405579       1.682246
     239.454467       1.653197
     239.503355       1.824836
     239.552243       1.793440
     239.601131       1.786586
     239.650020       1.875324
     239.698908       1.857491
     239.747796       1.731325
     239.796684       1.707361
     239.845572       1.767252
     239.894461       1.754641
     239.943349       1.848761
     239.992237       1.758110
     240.041125       1.730665
     240.090014       1.832797
     240.138902       1.713880
     240.187790       1.606508
     240.236678       1.672959
     240.285566       1.703590
     240.334455       1.560148
     240.383343       1.748517
     240.432231       1.668902
     240.481119       1.696927
     240.530007       1.689938
     240.578896       1.771581
     240.627784       1.808362
     240.676672       1.796054
     240.725560       1.708454
     240.774449       1.662900
     240.823337       1.842974
     240.872225       1.774611
     240.921113       1.708454
     240.970001       1.812874
     241.018890       1.678361
     241.067778       1.651911
     241.116666       1.732394
     241.165554       1.568299
     241.214442       1.569235
     241.263331       1.663650
     241.312219       1.666832
     241.361107       1.682190
     241.409995       1.625344
     241.458884       1.840651
     241.507772       1.641360
     241.556660       1.753697
     241.605548       1.866295
     241.654436       1.684744
     241.703325       1.793483
     241.752213       1.696423
     241.801101       1.737338
     241.849989       1.786584
     241.898877       2.039333
     241.947766       1.851948
     241.996654       1.960027
     242.045542       1.801751
     242.094430       1.628508
     242.143318       1.789027
     242.192207       1.679705
     242.241095       1.719704
     242.289983       1.772906
     242.338871       1.809653
     242.387760       1.620040
     242.436648       1.860831
     242.485536       1.595072
     242.534424       1.757844
     242.583312       1.888450
     242.632201       1.804632
     242.681089       1.738496
     242.729977       1.725484
     242.778865       1.797453
     242.827753       1.852295
     242.876642       1.719708
     242.925530       1.716922
     242.974418       1.656586
     243.023306       1.659721
     243.072195       1.838979
     243.121083       1.868999
     243.169971       1.806094
     243.218859       1.946103
     243.267747       1.843221
     243.316636       1.825707
     243.365524       1.778736
     243.414412       1.780727
     243.463300       1.773029
     243.512188       1.675006
     243.561077       1.828179
     243.609965       1.654772
     243.658853       1.731090
     243.707741       1.729511
     243.756630       1.797010
     243.805518       1.794001
     243.854406       1.732828
     243.903294       1.865270
     243.952182       1.640217
     244.001071       1.762877
     244.049959       1.843147
     244.098847       1.783463
     244.147735       1.729959
     244.196623       1.614901
     244.245512       1.815148
     244.294400       1.896562
     244.343288       1.614656
     244.392176       1.806708
     244.441065       1.780208
     244.489953       1.742339
     244.538841       1.800480
     244.587729       1.772822
     244.636617       1.854375
     244.685506       1.725915
     244.734394       1.720378
     244.783282       1.672394
     244.832170       1.874812
     244.881058       1.568732
     244.929947       1.648018
     244.978835       1.579182
     245.027723       1.672192
     245.076611       1.839745
     245.125499       1.739203
     245.174388       1.768829
     245.223276       1.691859
     245.272164       1.654180
     245.321052       1.615145
     245.369941       1.726159
     245.418829       1.669092
     245.467717       1.609392
     245.516605       1.803389
     245.565493       1.860968
     245.614382       1.799675
     245.663270       1.686201
     245.712158       1.712782
     245.761046       1.759209
     245.809934       1.619942
     245.858823       1.664129
     245.907711       1.749927
     245.956599       1.766747
     246.005487       1.917790
     246.054376       1.723142
     246.103264       1.783798
     246.152152       1.749631
     246.201040       1.781813
     246.249928       1.750081
     246.298817       1.832503
     246.347705       1.885808
     246.396593       1.756487
     246.445481       1.786185
     246.494369       1.865482
     246.543258       1.803747
     246.592146       1.893586
     246.641034       1.731631
     246.689922       1.761364
     246.738811       1.863799
     246.787699       1.876467
     246.836587       1.828645
     246.885475       1.875081
     246.934363       1.902803
     246.983252       1.808877
     247.032140       1.821763
     247.081028       1.853580
     247.129916       1.792840
     247.178804       1.844984
     247.227693       1.832645
     247.276581       1.765459
     247.325469       1.759271
     247.374357       1.774618
     247.423245       1.713339
     247.472134       1.815915
     247.521022       1.833742
     247.569910       1.833961
     247.618798       1.782746
     247.667687       1.713317
     247.716575       1.781873
     247.765463       1.809561
     247.814351       1.824202
     247.863239       1.907486
     247.912128       1.737992
     247.961016       1.727049
     248.009904       1.732542
     248.058792       1.750039
     248.107680       1.785101
     248.156569       1.743248
     248.205457       1.880329
     248.254345       1.852577
     248.303233       1.774626
     248.352122       1.683829
     248.401010       1.808281
     248.449898       1.833035
     248.498786       1.733292
     248.547674       1.676518
     248.596563       1.744165
     248.645451       1.861339
     248.694339       1.754211
     248.743227       1.758180
     248.792115       1.739113
     248.841004       1.697264
     248.889892       1.808290
     248.938780       1.851443
     248.987668       1.792745
     249.036557       1.740243
     249.085445       1.730936
     249.134333       1.673986
     249.183221       1.763785
     249.232109       1.669705
     249.280998       1.852892
     249.329886       1.871559
     249.378774       1.738197
     249.427662       1.875558
     249.476550       1.782216
     249.525439       1.728685
     249.574327       1.846314
     249.623215       1.893300
     249.672103       1.822025
     249.720991       1.775359
     249.769880       1.852830
     249.818768       1.817466
     249.867656       1.869082
     249.916544       1.773177
     249.965433       1.843995
     250.014321       1.871261
     250.063209       1.811233
     250.112097       1.883823
     250.160985       1.786405
     250.209874       1.696393
     250.258762       1.828790
     250.307650       1.721517
     250.356538       1.732858
     250.405426       1.810725
     250.454315       1.914284
     250.503203       1.774233
     250.552091       1.888119
     250.600979       1.669164
     250.649868       1.806063
     250.698756       1.741702
     250.747644       1.725692
     250.796532       1.817127
     250.845420       1.729896
     250.894309       1.729062
     250.943197       1.675763
     250.992085       1.679726
     251.040973       1.717120
     251.089861       1.735310
     251.138750       1.743716
     251.187638       1.735074
     251.236526       1.729942
     251.285414       1.831889
     251.334303       1.865258
     251.383191       1.822516
     251.432079       1.700368
     251.480967       1.612672
     251.529855       1.643489
     251.578744       1.718325
     251.627632       1.662328
     251.676520       1.595603
     251.725408       1.595026
     251.774296       1.559728
     251.823185       1.556631
     251.872073       1.548197
     251.920961       1.545353
     251.969849       1.652084
     252.018737       1.682887
     252.067626       1.632523
     252.116514       1.682521
     252.165402       1.581648
     252.214290       1.637465
     252.263179       1.560565
     252.312067       1.654978
     252.360955       1.667117
     252.409843       1.688121
     252.458731       1.618602
     252.507620       1.656629
     252.556508       1.652009
     252.605396       1.594341
     252.654284       1.741357
     252.703172       1.603362
     252.752061       1.623312
     252.800949       1.702171
     252.849837       1.658971
     252.898725       1.736164
     252.947614       1.771305
     252.996502       1.680318
     253.045390       1.734694
     253.094278       1.690960
     253.143166       1.668555
     253.192055       1.683012
     253.240943       1.573408
     253.289831       1.663718
     253.338719       1.622304
     253.387607       1.627773
     253.436496       1.625964
     253.485384       1.692140
     253.534272       1.644531
     253.583160       1.829717
     253.632049       1.571141
     253.680937       1.706792
     253.729825       1.662096
     253.778713       1.604019
     253.827601       1.629872
     253.876490       1.586430
     253.925378       1.555609
     253.974266       1.648265
     254.023154       1.600511
     254.072042       1.567193
     254.120931       1.695119
     254.169819       1.706852
     254.218707       1.670317
     254.267595       1.700267
     254.316484       1.590318
     254.365372       1.659520
     254.414260       1.701746
     254.463148       1.662877
     254.512036       1.649457
     254.560925       1.598793
     254.609813       1.649025
     254.658701       1.779499
     254.707589       1.697906
     254.756477       1.624448
     254.805366       1.685183
     254.854254       1.726468
     254.903142       1.810755
     254.952030       1.644764
     255.000918       1.764194
     255.049807       1.811509
     255.098695       1.765503
     255.147583       1.785100
     255.196471       1.636091
     255.245360       1.659964
     255.294248       1.653905
     255.343136       1.793153
     255.392024       1.754417
     255.440912       1.757141
     255.489801       1.677588
     255.538689       1.678855
     255.587577       1.669373
     255.636465       1.682862
     255.685353       1.670419
     255.734242       1.571312
     255.783130       1.653503
     255.832018       1.730869
     255.880906       1.749554
     255.929795       1.694120
     255.978683       1.786941
     256.027571       1.749576
     256.076459       1.792215
     256.125347       1.735886
     256.174236       1.662060
     256.223124       1.705490
     256.272012       1.775281
     256.320900       1.746809
     256.369788       1.666352
     256.418677       1.716395
     256.467565       1.868681
     256.516453       1.856702
     256.565341       1.724421
     256.614230       1.776995
     256.663118       1.723814
     256.712006       1.644133
     256.760894       1.767693
     256.809782       1.764167
     256.858671       1.686319
     256.907559       1.718036
     256.956447       1.709885
     257.005335       1.700826
     257.054223       1.856005
     257.103112       1.937148
     257.152000       1.787692
     257.200888       1.906584
     257.249776       1.872208
     257.298664       1.770799
     257.347553       1.721294
     257.396441       1.768015
     257.445329       1.729957
     257.494217       1.871508
     257.543106       1.734962
     257.591994       1.655492
     257.640882       1.628896
     257.689770       1.769998
     257.738658       1.677825
     257.787547       1.672627
     257.836435       1.777603
     257.885323       1.673605
     257.934211       1.863198
     257.983099       1.758968
     258.031988       1.682985
     258.080876       1.659302
     258.129764       1.669752
     258.178652       1.735454
     258.227541       1.664750
     258.276429       1.611252
     258.325317       1.685715
     258.374205       1.582571
     258.423093       1.723883
     258.471982       1.585360
     258.520870       1.614945
     258.569758       1.672011
     258.618646       1.762677
     258.667534       1.522205
     258.716423       1.542812
     258.765311       1.643347
     258.814199       1.572873
     258.863087       1.701268
     258.911976       1.637685
     258.960864       1.844662
     259.009752       1.588023
     259.058640       1.541961
     259.107528       1.710881
     259.156417       1.556547
     259.205305       1.602851
     259.254193       1.581678
     259.303081       1.697755
     259.351969       1.668589
     259.400858       1.706417
     259.449746       1.706147
     259.498634       1.743644
     259.547522       1.472055
     259.596410       1.667401
     259.645299       1.637792
     259.694187       1.549330
     259.743075       1.645886
     259.791963       1.765371
     259.840852       1.652760
     259.889740       1.478148
     259.938628       1.556518
     259.987516       1.555851
     260.036404       1.580618
     260.085293       1.718657
     260.134181       1.655764
     260.183069       1.705812
     260.231957       1.642028
     260.280845       1.586124
     260.329734       1.626255
     260.378622       1.784169
     260.427510       1.460142
     260.476398       1.486697
     260.525287       1.599581
     260.574175       1.619140
     260.623063       1.426541
     260.671951       1.611034
     260.720839       1.690517
     260.769728       1.608565
     260.818616       1.674621
     260.867504       1.577504
     260.916392       1.712040
     260.965280       1.641618
     261.014169       1.582689
     261.063057       1.584058
     261.111945       1.562050
     261.160833       1.624526
     261.209722       1.628208
     261.258610       1.633241
     261.307498       1.655852
     261.356386       1.580539
     261.405274       1.587547
     261.454163       1.583519
     261.503051       1.533114
     261.551939       1.463764
     261.600827       1.543872
     261.649715       1.605581
     261.698604       1.509405
     261.747492       1.654398
     261.796380       1.558552
     261.845268       1.556078
     261.894157       1.549238
     261.943045       1.662756
     261.991933       1.697706
     262.040821       1.683752
     262.089709       1.605648
     262.138598       1.684891
     262.187486       1.660431
     262.236374       1.666394
     262.285262       1.687875
     262.334150       1.639218
     262.383039       1.608290
     262.431927       1.644057
     262.480815       1.590354
     262.529703       1.699075
     262.578591       1.717575
     262.627480       1.596999
     262.676368       1.707535
     262.725256       1.676685
     262.774144       1.533995
     262.823033       1.597847
     262.871921       1.642614
     262.920809       1.684155
     262.969697       1.522594
     263.018585       1.591379
     263.067474       1.637077
     263.116362       1.611801
     263.165250       1.650434
     263.214138       1.586541
     263.263026       1.711151
     263.311915       1.674295
     263.360803       1.653315
     263.409691       1.662483
     263.458579       1.551220
     263.507468       1.585193
     263.556356       1.602274
     263.605244       1.546275
     263.654132       1.474649
     263.703020       1.562523
     263.751909       1.595670
     263.800797       1.626463
     263.849685       1.543871
     263.898573       1.518146
     263.947461       1.483011
     263.996350       1.458418
     264.045238       1.545929
     264.094126       1.476687
     264.143014       1.648845
     264.191903       1.488157
     264.240791       1.607468
     264.289679       1.634172
     264.338567       1.600534
     264.387455       1.646183
     264.436344       1.639089
     264.485232       1.599989
     264.534120       1.717581
     264.583008       1.599479
     264.631896       1.515682
     264.680785       1.629899
     264.729673       1.614608
     264.778561       1.644650
     264.827449       1.636268
     264.876337       1.729181
