# Supplementary material for: Breakage of the oligomeric CaMKII hub by the regulatory segment of the kinase
Source: eLife. 2020 Sep 9;9:e57784. doi: 10.7554/eLife.57784 (PMC7538161; doi:10.7554/eLife.57784)
Supplement: Figure 6—source data 1. [file elife-57784-fig6-data1.zip › figure6_source_data/dodecamer_CE_helix_crossing.dat]

45.67509
46.94812
49.49897
46.81867
53.95664
47.67910
44.29297
45.01277
43.77227
43.92289
46.11837
48.55688
43.39097
46.24572
52.27743
46.94781
46.82803
45.54847
50.04021
46.51445
49.15498
45.94784
46.63833
46.40570
46.78589
47.55614
49.97292
51.33897
46.20448
51.02671
47.66925
46.46576
51.73629
49.87973
49.07748
52.97094
50.33443
53.60931
49.14161
51.21572
47.43241
53.99956
50.08073
45.68041
46.73987
48.35069
47.23717
48.51042
49.42900
48.02483
48.35755
48.15404
49.70006
47.45702
49.46127
45.39780
47.41597
48.50372
43.23237
39.28206
44.12286
41.88295
41.04516
48.95684
45.66783
43.35458
39.05723
43.75678
44.55357
44.81573
46.78830
46.90952
47.42487
53.53596
48.66597
51.76671
41.48935
44.24479
48.12740
49.94263
49.80893
49.57644
48.12176
49.36564
42.36849
47.20316
47.94526
51.57284
49.54849
50.02072
48.32648
45.58684
46.72202
46.78193
46.44581
46.22366
49.92100
48.67077
42.56953
47.85616
41.63205
42.49119
39.71520
42.36067
43.62779
37.77941
42.53298
40.84591
43.62609
45.22265
43.20819
39.79593
42.42721
37.65442
41.73952
41.06134
42.56423
45.13283
48.25928
40.65260
38.99738
38.96741
34.59209
40.68589
40.83755
44.43014
43.78708
47.09869
49.91695
43.56501
42.12875
45.13415
38.65956
33.74328
35.11827
35.83381
41.43247
44.54804
43.87350
42.53080
42.32217
46.54885
39.87699
47.20741
44.16410
44.69670
45.04364
43.25330
44.88136
50.98597
47.23331
45.16262
44.10471
49.13507
44.25904
43.75624
48.15524
49.01374
42.00352
51.08097
46.36015
41.70835
42.13878
40.54560
42.61086
39.28667
36.63039
45.87666
40.04192
40.39348
46.36093
44.59906
44.68523
42.61564
39.38107
45.03393
42.21209
46.40550
44.90488
45.56125
46.83542
44.30632
47.26690
48.66246
43.68062
42.11562
47.40247
50.03606
48.82932
51.08359
48.93581
45.93049
48.33700
45.00816
51.94241
50.04289
49.72354
44.98501
46.20277
45.39277
42.27879
47.54226
44.12792
41.78024
42.90665
42.00810
42.47060
45.89745
45.23756
38.63157
43.67144
43.15849
43.33979
37.09630
44.18527
44.80273
46.99707
47.41304
48.34461
45.62980
40.16768
44.49182
44.98526
44.87061
49.13867
46.28963
44.36768
45.72687
49.31480
47.28105
45.43419
44.98706
49.39564
48.03874
50.33518
51.61705
47.28467
45.11490
46.30053
44.16063
51.24159
53.94043
51.17182
49.63610
50.24200
50.72651
46.79920
51.19607
47.74804
48.40540
50.57586
49.40143
46.06626
46.75855
46.65426
41.65135
47.03944
47.39951
44.11748
51.03178
51.44236
54.41261
44.59665
46.16382
46.38133
49.98927
57.90735
49.85633
51.93999
53.05912
52.38197
54.55582
47.99962
53.38956
54.68975
54.74525
53.80031
46.74219
49.65900
53.55990
48.22332
49.20997
46.26898
52.18907
54.23154
48.75496
51.65460
48.49355
54.23339
54.25760
52.53529
49.77656
48.65097
55.48384
51.77549
48.19598
54.26939
55.55824
58.90469
56.69370
56.09649
51.72108
52.92764
55.18615
53.08022
50.75520
52.39038
52.14144
56.88755
54.64842
49.33096
50.48440
53.13593
53.94154
51.60735
52.63869
51.34830
44.77897
50.17568
52.12818
49.20128
51.78035
52.40001
53.82788
51.38198
48.09882
48.88081
56.93881
54.20182
49.49560
54.05868
51.36798
49.41226
47.56450
48.12051
50.13599
53.14439
50.88026
49.80693
49.55055
52.09559
50.17683
50.01520
52.97193
53.02238
55.72379
56.25955
54.79416
53.72840
58.42354
51.78131
53.61963
51.15435
55.96207
49.39095
54.92826
57.50055
50.77965
49.65859
50.13831
57.51166
51.14382
50.84118
53.56993
53.23430
53.09246
49.12303
49.59754
58.52849
54.88567
53.15360
55.57841
55.77130
56.34694
56.72134
58.70934
55.80067
54.58412
52.96443
54.13457
55.35590
48.69037
55.79156
53.46400
52.20082
50.64183
50.05767
50.71172
45.83832
48.89228
52.05173
51.76628
53.46143
52.11337
52.54981
55.48530
55.38311
56.15742
53.59764
55.46813
53.43828
57.35083
53.05436
56.06139
61.33175
54.94137
52.26283
51.96032
52.63856
57.47524
50.03620
55.24570
57.79112
54.32732
56.95167
58.19423
61.23608
55.52103
54.30168
48.83234
50.44959
46.02863
52.63128
55.16688
50.18680
47.39049
47.69820
52.65282
50.39791
47.79348
50.01998
46.56480
45.42027
48.96480
51.47650
49.52082
52.40127
53.32002
58.04353
55.61456
52.84862
53.56292
49.65897
48.39294
46.49933
49.12713
50.33016
50.06646
51.68302
54.08048
49.79623
54.47813
53.23297
48.86545
55.33101
53.81931
53.88056
57.24942
53.44324
58.07726
56.32992
57.93115
57.42075
53.46962
51.98571
55.12901
55.15452
56.59637
55.46097
56.72333
54.62341
56.20151
57.80532
54.14315
58.67722
55.09809
53.44602
56.66017
57.79685
52.78745
55.59022
53.63836
52.29179
53.34469
49.71985
53.40034
51.10414
59.27994
59.95467
57.66637
57.95038
54.30763
55.08874
54.55559
53.12011
50.39203
55.04644
55.68302
54.68984
58.45772
56.73869
62.08967
59.89706
60.45753
61.02171
62.10969
61.73118
59.71581
56.70498
59.59640
60.03900
58.11604
63.75257
62.72798
51.64406
55.36814
57.51708
58.88122
58.73625
58.39801
55.18594
53.03706
57.04488
56.74666
58.33099
56.93906
57.64691
57.51559
58.39755
61.86317
63.40011
61.49545
64.75595
62.94358
58.14735
60.42938
64.47861
61.52160
60.20992
56.34814
56.82631
60.33935
55.07696
58.59079
59.02801
54.43627
57.85823
57.23510
56.30376
52.91131
57.11264
61.27435
61.08597
60.63521
58.40378
62.10549
61.70835
62.67202
62.61085
57.88161
62.65204
56.83857
57.83505
60.31766
58.80462
55.99759
62.76493
55.82087
60.20372
53.40529
51.82231
49.17982
47.07542
50.79354
53.04315
51.43765
58.67931
55.74297
51.87543
52.90429
53.38229
52.29594
53.07453
57.24465
53.22398
53.64310
53.79515
52.41416
51.06708
50.56436
49.43720
57.84162
50.64391
52.42636
57.49607
49.19251
53.38260
53.01288
53.80725
53.55936
53.23398
52.77486
52.06620
51.75491
52.55435
52.62468
48.86913
54.02388
53.12113
50.81954
55.83385
57.17681
54.45750
53.61406
54.27635
50.46240
48.68714
47.79096
45.90053
47.55727
52.31689
50.51945
52.18124
49.24970
47.79458
53.69417
53.45151
53.15753
54.51693
53.79112
53.51851
51.09704
52.72572
53.55650
50.68432
56.81240
53.70748
53.99861
50.45834
52.79821
57.01866
53.41940
51.27970
56.94910
52.75426
47.23306
51.91219
57.37337
56.85278
57.98667
54.20893
53.51048
56.83204
56.18946
58.06437
53.67116
59.86131
56.83332
58.31801
58.82477
53.88461
53.14753
54.03716
51.84648
50.38378
56.04834
54.00586
51.44317
51.60834
57.86482
51.88584
51.77469
54.46931
56.74024
60.11326
54.92477
55.03738
51.44797
56.20277
53.62636
59.70897
60.82882
50.75977
54.89812
53.65390
55.58760
56.67245
54.88171
55.06431
54.17451
57.77442
52.56535
54.85967
55.01361
52.77097
54.17029
53.16674
56.05486
58.06836
55.11696
59.20070
53.08194
56.50304
54.98904
55.77290
52.85293
55.71558
55.62809
52.81824
51.88690
55.58018
55.27158
55.08231
55.36056
53.47507
56.50619
55.86857
56.22233
55.87331
58.13530
52.94969
54.35230
55.45466
55.18311
58.00496
53.66909
54.41623
56.43443
54.36923
50.92634
53.73534
50.72904
54.73644
52.71550
49.49079
54.37791
49.83660
48.58414
54.72280
54.69280
51.28851
47.69954
50.89544
48.25989
48.71219
52.82309
56.29220
56.31641
49.42856
56.01584
52.68598
49.73939
52.31173
52.85556
54.14481
51.60683
56.07381
60.93021
54.85953
56.13506
54.80678
51.26194
48.17520
53.53304
48.27013
52.73950
54.84360
54.37340
52.34457
55.97971
61.57063
52.50094
54.97594
49.85321
47.94779
54.82747
53.09566
57.23642
56.41508
55.94112
57.54070
55.10406
54.33104
55.28123
52.18671
55.09059
51.67480
49.61490
51.77354
47.84567
49.76582
51.37520
53.67639
56.00400
56.99849
56.01173
53.82707
52.90568
57.07418
56.01458
56.61112
53.41303
54.71005
53.64880
50.81313
51.52615
52.05750
50.07322
46.03006
49.63685
50.87950
52.84885
46.94263
51.84975
43.16520
56.54935
53.45580
51.11983
52.21333
53.69093
56.69288
52.77778
51.25378
47.80631
53.11338
56.58326
52.75733
53.33735
52.14313
49.18579
52.61774
48.93009
46.72231
48.38691
51.33651
50.74238
50.54071
46.83292
48.75832
46.99114
41.45856
45.12531
44.26546
48.46279
45.05719
49.76228
46.21322
47.62872
48.21686
44.47482
49.94762
51.90675
45.36336
51.95448
50.86953
53.56034
47.16263
51.73213
41.25225
46.17096
42.92196
37.78248
44.31104
40.23105
43.05072
45.07053
45.92128
41.96963
42.30950
42.64290
39.71521
44.26157
43.07022
43.10318
40.72810
41.54747
39.82064
39.15818
40.62606
45.29307
42.11522
39.02805
37.58011
43.45113
41.91260
43.89337
41.31025
41.93311
43.52382
51.06329
48.05654
44.90984
45.78342
44.87720
45.02796
48.80614
51.56790
49.34430
49.64190
49.82573
46.87582
45.29777
47.85366
47.37205
45.75510
50.88351
44.31586
51.09343
47.64677
45.39258
56.23586
47.13253
52.15479
49.38885
45.13647
50.11667
43.98038
49.79694
47.50963
52.56868
53.00126
52.08202
49.48833
61.00649
53.28989
60.44092
55.30549
52.96387
53.53593
55.82771
58.74675
56.56284
56.77245
51.61952
55.22527
56.07724
51.54644
53.63020
50.52652
51.20117
56.72615
53.13055
54.17268
57.60684
57.05058
53.57859
55.07065
56.99520
52.24165
52.94904
48.23480
50.32252
51.64193
49.91112
48.40955
51.80343
49.26095
46.83998
48.39286
48.17412
48.01342
45.29003
48.65501
46.85407
47.85442
49.25508
49.94887
49.97549
51.18139
48.07024
50.75807
50.26105
54.39930
49.19412
49.44989
49.49494
53.65585
49.27446
48.86727
51.70545
48.36516
49.65054
50.09367
47.39121
51.08524
51.03951
50.35134
48.06009
49.51723
47.33936
53.97856
50.89188
55.75257
45.30787
45.30513
48.39029
47.42101
49.03088
50.83212
48.78534
43.39280
45.76477
48.13402
51.89420
52.31187
47.24438
48.71379
52.54511
52.02755
53.88637
54.60919
49.43502
53.24790
54.86374
53.03221
51.95410
50.41837
57.65125
52.77638
47.01548
49.11901
51.21527
49.46165
49.78419
49.52604
50.74626
49.97930
50.04813
54.58892
56.34126
52.34708
51.14019
54.30378
55.42240
52.35031
53.95957
52.30618
52.42770
52.21497
50.05371
48.46825
47.47000
49.43897
47.53446
46.92097
48.60402
54.68878
49.86247
51.73477
56.56235
53.35176
49.08242
50.97205
49.48260
51.66160
53.80932
50.29462
52.58411
43.06189
51.94464
52.46026
55.41630
50.44942
50.95125
48.29896
51.12389
53.10325
53.24659
47.00510
52.69665
53.22716
51.68517
53.74485
49.10006
49.48841
47.13501
50.89207
51.34162
49.04658
53.44765
48.78443
51.84522
49.68557
50.11823
50.14423
55.12655
56.23767
55.19775
50.40933
57.02655
50.68454
53.71791
57.09617
54.18061
56.22673
55.92506
54.41071
51.92663
55.62001
57.02596
52.16178
55.66980
49.32100
52.98798
53.90235
54.62237
53.12440
54.56921
51.62456
50.26212
59.85259
51.84263
50.48446
55.31378
56.58386
55.37010
53.30680
53.41885
56.16693
56.88569
53.03344
53.79159
50.04392
57.00376
52.65500
50.46508
49.52404
56.36071
54.80675
53.55200
54.35283
55.22946
51.69109
53.87739
56.90518
53.33531
53.45224
53.19766
53.17130
51.82069
50.83992
46.82940
45.70854
46.55365
45.80929
50.69305
45.47506
50.60739
44.91613
53.24186
50.31511
45.91325
48.45568
49.84909
47.61092
46.88721
52.86150
50.03276
47.29667
47.24059
47.69993
48.81629
49.72826
43.22352
48.99219
42.18590
44.55636
46.43239
52.48556
53.78988
49.27065
55.40629
49.16791
48.38622
50.33604
50.02223
49.59077
49.30685
48.60125
48.54960
51.64335
48.57094
49.79576
55.32849
50.72216
51.77136
54.09719
51.28281
53.86554
55.71720
51.86646
48.10111
48.96168
47.09294
48.57794
46.85108
47.93666
50.91848
47.95143
50.50394
51.00024
49.60046
55.88412
50.46607
46.96614
50.38663
48.99436
45.32196
50.27546
48.82290
53.11684
48.96229
51.60847
48.38653
53.66301
53.72378
46.50129
52.30327
54.99652
53.02110
55.04350
55.48556
54.52007
55.38125
59.56569
59.16794
54.29894
57.09853
53.37856
52.54335
48.49462
51.23955
54.74458
48.05558
52.58457
51.03851
54.31664
50.23739
49.62594
49.64834
54.00280
49.48964
52.06896
49.22086
47.85848
46.72065
53.37793
47.18918
46.62268
47.88249
48.89188
47.61095
51.16152
48.18139
48.58829
54.05608
53.10147
50.41995
49.86508
51.33163
49.43829
47.59511
44.48531
49.74274
45.79989
49.58532
52.16640
49.71859
49.85652
47.58667
48.62117
46.95164
45.50336
45.18757
48.49712
47.57732
49.62235
50.50593
50.97730
46.93487
52.29348
50.53871
45.44684
48.73638
48.50412
49.89289
47.61054
47.18964
46.69994
47.30774
48.16749
47.00236
47.63716
51.89751
50.72196
50.28803
45.32187
46.98516
48.28699
48.11409
51.02096
46.91337
49.33991
47.66415
50.45166
52.27505
53.41013
46.86227
45.01347
45.13911
49.09571
48.79234
46.74479
48.90726
44.56197
49.09271
51.22219
46.26503
47.68244
55.00524
45.94370
44.35580
46.73841
41.52248
44.28651
44.80713
46.79172
46.89049
46.15112
50.53988
45.79620
46.26705
47.60988
46.22961
49.31735
42.40750
42.64792
41.34719
46.69538
49.76540
42.12158
46.05380
49.08876
49.64351
49.60191
51.95216
49.23914
51.96729
50.73264
52.33015
52.55620
51.43136
54.43241
52.08065
50.86209
51.70870
49.91550
52.43823
50.57829
50.99829
50.09639
49.33403
52.75620
47.26201
50.03025
50.19526
52.14407
49.76213
48.45877
48.78975
51.28310
52.40685
52.89652
52.33691
49.18520
49.35869
50.59798
48.06880
46.95809
49.77320
54.01517
49.78773
48.40675
54.34659
55.26123
53.75553
56.41344
58.24032
47.64522
50.33603
49.17464
54.35795
45.61287
49.67281
51.55265
51.81808
46.80157
50.07599
51.73937
49.41779
49.41063
52.70735
49.37264
50.20175
48.15392
52.25918
50.35703
52.50360
51.86461
52.10779
50.29069
48.33841
51.00300
50.25226
50.70735
52.26957
51.59539
53.14481
53.25541
47.43290
48.16625
48.68174
51.32948
49.10746
48.74818
49.95483
48.07357
50.09169
47.29384
54.53798
51.97617
48.91347
47.57328
47.97547
46.39184
48.18669
51.24529
54.02960
47.98371
49.55604
54.66607
49.00655
50.13065
45.10421
48.31930
46.18519
39.34397
44.47055
46.23974
44.83560
44.55674
46.33380
44.12577
47.34040
46.33579
46.92398
47.18400
47.59650
45.74379
50.97530
48.50898
51.55453
55.15830
47.67122
49.45007
48.77144
46.60298
46.55680
48.40784
43.80069
48.62304
44.75956
45.84439
43.65853
47.23821
45.18695
46.50611
45.10096
46.48595
46.84964
44.23219
45.42490
43.18213
43.88762
46.39732
46.50210
45.18526
46.40760
41.04959
42.80729
42.20401
44.08442
44.86119
43.56621
42.29005
44.19109
42.82587
43.95491
46.68713
43.84710
43.11392
42.33881
46.64056
44.81703
46.53290
45.53208
40.49164
40.78166
41.95958
45.10016
42.04562
44.82941
41.88616
43.85685
45.30769
43.44624
44.84689
45.97980
42.24085
42.96954
44.02966
41.88738
44.01265
43.82957
45.99488
49.23618
49.33337
43.91100
45.23303
48.46075
42.81843
47.19120
46.32554
46.38019
46.94922
47.83191
46.91369
46.06049
48.50437
45.79383
48.67364
48.96663
48.74390
47.59153
46.63889
49.19916
47.46070
51.35444
53.77241
49.43043
50.94419
49.85632
51.94706
51.34234
56.58821
50.99425
54.96859
51.98615
54.13117
53.97792
50.53596
51.12320
48.55003
50.64131
49.71359
48.86514
49.09742
48.45548
44.41688
46.78890
46.95802
50.59945
43.07517
50.34209
50.32927
47.78332
49.69964
51.78884
49.90791
56.70123
47.44511
51.06773
50.36681
51.80231
48.65558
48.92845
49.10050
47.08040
49.66246
55.68817
55.70502
50.59705
50.22669
48.53254
46.09736
47.13409
45.67527
52.44821
45.78860
44.02669
48.78640
48.57559
45.76850
46.83440
43.18213
42.11031
44.88197
42.67483
45.67023
49.73325
45.46929
50.54507
45.76683
46.89147
48.45402
46.56515
45.49653
45.76156
50.37603
50.98303
48.79392
46.11352
47.31165
46.16515
45.15986
44.53390
42.49730
46.16057
43.45901
40.95827
43.82641
36.15643
34.56151
43.72121
44.24048
43.17656
47.30262
42.98230
47.30009
49.42908
50.42098
48.96559
45.53077
43.66271
42.94705
42.62620
47.15160
48.79668
45.48788
43.12584
46.78754
43.98971
44.27876
46.80791
45.25797
43.32849
41.92770
44.19875
43.79218
44.99850
40.54209
43.79831
44.75119
44.92326
38.43902
40.24518
43.89183
49.69729
46.70502
48.77951
44.68263
47.80705
49.00449
47.96138
51.60038
47.69674
44.63873
47.35938
46.56269
47.63995
44.65225
48.19930
48.05246
45.10972
47.51990
43.18491
50.43129
44.08540
42.64057
45.38481
47.40928
44.19475
43.71829
42.91275
44.93059
48.93779
43.29654
46.79155
42.95300
41.85448
43.99217
47.24501
45.63672
48.78683
43.88883
41.86013
40.47559
47.85135
43.16839
46.96593
46.43577
42.54195
36.82211
38.22417
43.52193
43.85505
47.62985
42.38205
43.00484
42.53622
42.83378
42.24844
44.40995
46.35223
44.55801
44.26664
40.57473
42.29392
43.88666
42.02861
39.84439
44.59016
38.91755
39.79051
41.26910
37.28386
40.68678
42.56042
35.69919
42.38153
37.01978
39.92428
36.10819
39.58659
39.34569
45.06359
40.94515
42.01119
43.43307
40.30070
45.09276
42.41400
42.54128
39.04075
43.09711
40.06638
45.98008
38.58292
42.24255
42.60631
42.75784
47.09890
45.75435
42.23151
46.26992
44.57194
45.20294
46.83416
43.67950
44.28880
47.71668
43.56649
45.12969
43.17619
41.27301
42.10274
40.53597
39.79233
41.18816
40.51560
35.44204
43.40520
38.68266
43.71765
44.97327
42.44757
45.57413
42.96140
42.35417
41.79167
41.80063
43.69077
42.75171
43.30748
43.84722
43.56796
43.23840
43.47166
41.64487
41.88580
44.84778
41.29241
48.54847
45.24977
42.39769
39.98095
43.84755
43.17570
44.12910
43.40609
39.70496
36.10394
45.73879
42.40846
43.63588
43.13874
43.83102
44.53210
44.10351
43.96821
39.84658
44.69688
46.95323
47.95626
44.89373
44.40124
47.34973
49.38514
41.01243
41.25253
45.44820
39.71300
45.65021
43.10109
43.92594
40.16165
46.23814
40.83120
46.16552
44.75350
42.35896
36.16883
38.73565
43.16035
43.78767
41.44291
40.05466
47.94998
45.40790
44.59933
40.17121
46.03738
46.65461
43.73269
43.84011
43.62126
43.40184
42.07124
42.58008
42.99046
40.57320
44.76133
42.75475
43.41026
43.20479
45.03565
47.04364
46.98594
46.51787
48.40010
49.32826
50.77882
45.54715
45.77000
48.43855
41.17099
42.12634
41.56811
40.71558
41.75177
42.84183
41.01428
42.42677
40.80261
44.19899
43.77673
42.90150
46.83547
44.88591
44.03329
44.49134
38.34605
42.28383
41.26248
41.87037
43.91576
38.39505
39.37293
39.24225
42.80199
43.80220
43.14400
44.33451
46.28779
41.41509
46.38255
45.46007
42.67270
42.86361
38.86592
43.43033
39.31759
44.42631
43.64203
48.20421
42.58720
45.81409
43.07805
44.97376
47.94066
46.94794
46.51189
46.55738
46.75726
44.29913
48.70558
46.90015
44.57512
45.15627
46.20450
44.78687
44.83448
48.06304
49.09092
43.36273
47.76035
47.46862
45.61800
51.19128
47.99243
50.42154
48.40626
44.38624
46.25027
42.08940
43.39548
43.75510
40.77703
40.42465
41.86250
50.06431
46.04085
47.59819
43.85916
43.85840
43.93150
43.89729
42.86798
45.06770
47.23146
40.76031
42.44149
49.36649
44.35832
44.11419
41.87138
43.37576
43.37371
39.79161
44.58376
44.79672
45.70112
40.14769
44.05820
39.36088
41.13117
35.01130
39.04073
41.17427
35.99870
38.29582
41.95261
41.86467
40.32174
40.72169
36.20225
41.32652
42.78526
40.15174
38.12323
38.57696
40.95057
34.24197
36.42705
36.10972
40.00698
38.57277
33.83300
38.78143
38.65779
36.79272
41.24110
35.65752
33.93594
37.90872
39.51767
39.28346
39.44730
41.28865
43.41898
38.21400
40.17714
38.42110
42.97682
41.50677
39.50361
41.40011
41.00163
37.90668
39.64363
41.47461
42.60413
42.70095
41.25972
37.99497
41.22246
43.04159
40.39648
42.92448
44.99241
40.91060
44.56350
43.55600
43.70034
39.58261
42.52227
41.48173
43.01150
35.96301
39.98689
39.05545
41.81681
39.97484
40.56414
40.48386
40.50793
35.23053
38.48606
38.05678
38.56711
42.40132
38.92939
36.06153
39.29284
38.11402
39.03992
41.13679
44.20946
38.14037
41.14957
43.41886
43.63423
36.90244
38.10716
34.73943
38.89452
37.58909
40.71410
40.66834
41.31547
40.60428
38.12283
40.77777
35.97626
43.87467
39.63344
40.43462
40.49679
42.56427
35.61364
44.51924
38.83915
42.81980
42.02368
38.70261
37.32869
39.30996
40.78168
37.23577
38.76093
38.56706
38.94672
38.90118
42.30319
42.34294
41.42067
40.06117
41.83122
46.59556
43.29267
43.26230
43.00857
39.31631
42.92547
43.09644
41.53952
42.86844
38.48538
39.59329
42.33212
41.22074
40.57884
45.41109
41.54683
42.96581
34.55246
41.66412
43.32189
38.70375
37.98971
41.74625
41.40507
38.97608
38.71301
39.57716
42.60836
42.08686
43.94879
42.30545
43.21566
38.75563
41.80441
40.92040
40.08852
39.46560
39.86890
40.07121
39.78535
37.00472
41.19479
40.20506
40.75256
41.50403
38.71510
40.42951
40.30058
39.28165
34.97999
39.41322
38.42465
38.35511
36.87121
37.49881
40.48179
39.33007
38.38478
39.96813
39.29064
37.63516
41.83166
36.42009
38.74294
35.98030
39.43982
39.20161
39.38114
37.88274
39.48711
37.19649
38.29300
37.29706
39.60797
38.09787
39.62175
44.42395
41.82693
40.54159
42.20592
41.40201
41.43198
40.21712
49.06359
42.65735
42.10090
41.60513
44.24761
40.98531
42.26850
41.18153
44.61759
41.90030
42.44038
38.39123
40.74291
39.61939
38.49794
39.86925
36.59663
40.86881
35.12521
38.11823
39.50580
41.04406
32.31746
39.34195
37.95250
33.66253
39.53314
36.10827
39.53688
39.71808
40.01991
42.94963
34.99380
40.64443
40.04717
44.82178
41.90240
48.02994
44.74525
41.01067
43.90591
40.26131
41.65778
42.44999
37.94224
40.01455
41.38061
41.70516
43.07919
43.34316
40.51722
39.08939
39.05637
38.38199
42.74370
40.53784
41.93474
39.64684
40.99851
41.37608
42.04625
40.78773
42.63446
42.26952
41.81629
40.21043
42.24085
43.78802
42.38381
39.68393
42.72751
44.38811
48.44285
42.58265
47.22980
45.34363
44.26513
48.50810
48.97794
46.30136
45.30249
49.04157
49.59158
52.10719
52.62638
48.64749
46.36137
50.25059
46.81317
44.94638
47.53828
47.26824
44.31401
44.26380
47.21935
50.62639
53.51758
52.38167
53.07761
48.44709
48.08135
48.81231
44.49206
46.96483
46.95548
49.00043
46.66551
48.48363
45.27597
49.66647
43.49961
43.83846
46.15332
48.78886
48.52074
45.73638
47.46275
46.59429
50.40925
49.28463
46.81005
47.45546
41.08546
39.67562
47.72521
41.31872
47.75168
39.21058
44.94051
39.84550
43.43348
41.91826
41.00157
44.20024
44.06124
45.65019
39.60291
44.43159
42.62033
45.62927
43.85159
45.05873
40.74686
42.37718
41.02818
44.49881
46.97219
44.48767
43.58313
42.11116
45.41853
42.80936
43.44408
39.83053
47.55720
41.36477
41.79661
42.99468
42.25462
41.29828
43.05548
46.01010
45.91125
43.95859
43.55591
42.54272
43.52609
43.86813
45.04736
46.62943
43.74500
44.51764
43.24781
44.40093
42.32419
44.12207
43.35247
45.06655
43.08572
45.67033
43.51874
40.85945
43.65778
43.55552
43.51827
40.55772
38.43021
44.34376
45.36800
43.81223
43.28716
45.23427
44.34576
44.67686
49.69715
47.20254
46.74348
46.05038
45.37679
47.90272
47.90204
42.67366
44.53931
44.02713
43.79083
44.34815
46.12454
43.53072
44.77130
42.84363
48.43780
47.10753
43.01726
44.59657
41.31189
44.65630
44.97827
45.37075
46.80857
42.57385
42.05155
43.17605
46.16836
40.99982
48.87185
45.17160
43.39617
42.36901
43.08009
46.71448
42.94766
44.93625
44.49451
42.54889
41.69594
43.40387
42.84981
42.56596
42.90362
43.46891
43.22920
42.81159
42.11157
44.09200
42.51056
45.87418
43.92330
42.75319
41.70805
47.16079
44.37328
45.79378
43.35339
42.24343
47.47547
43.90860
47.68009
44.63934
40.35046
41.77848
44.29335
44.55444
42.42807
45.27791
45.40365
47.50367
44.02635
46.17267
41.34726
41.94814
42.81204
45.83128
43.73496
43.96287
41.58663
40.70135
44.00091
40.29514
40.23374
40.90611
41.28243
41.36332
43.41375
40.09473
39.84095
45.51982
41.97545
43.90830
45.78598
41.29010
42.26711
43.03733
43.51135
43.15232
42.90538
42.12510
39.25949
41.17357
40.27398
42.36247
46.63158
45.94631
39.59910
39.63703
41.78904
44.09249
42.56978
40.83515
40.47841
41.83545
42.14737
47.48689
43.02058
44.01463
41.93449
46.56708
40.40982
40.37978
43.23519
43.81659
42.92237
44.28162
42.65728
44.02540
41.97766
44.51867
47.23896
47.68392
49.47694
45.79247
45.75149
48.79910
46.43088
50.29730
48.13215
47.95068
48.85873
48.78701
44.84050
47.12926
46.55148
44.21406
46.97469
50.67702
47.35622
45.28686
45.54321
45.66870
47.05479
45.00934
49.89027
48.08863
48.13010
49.78989
47.94861
48.38596
49.30334
49.66540
50.56143
49.49593
44.22401
47.85433
46.17118
47.25021
48.82420
48.29559
47.64116
47.58200
50.64032
47.80819
46.01968
45.59810
49.03094
45.52281
51.44902
48.54662
52.76446
49.34664
47.17228
54.35760
49.65254
52.00692
49.95745
48.13314
50.30936
50.70012
50.04057
44.95419
47.71780
45.93629
47.14007
49.00562
49.90540
44.54223
46.12198
49.70610
48.08229
46.74552
43.68878
46.49694
45.94747
44.50778
41.39950
41.28865
49.51225
44.17496
45.30694
47.76914
44.62954
40.11931
45.71177
44.33675
42.05215
44.85009
46.45423
45.63770
46.99198
47.55663
44.98290
46.49648
44.04774
45.71181
46.44632
46.37068
43.07740
46.14360
46.63715
45.42893
46.83209
45.16241
49.32453
43.46694
41.96456
42.38108
45.50379
43.39699
43.22180
46.45344
45.11950
44.67359
43.13189
46.80748
44.68259
45.74374
50.53934
46.65653
48.22991
49.76034
52.17777
48.16698
51.58360
49.66534
46.91933
53.62627
49.23180
47.99358
49.63100
47.06107
50.32896
47.33126
50.53093
46.73114
45.69564
47.85012
49.97018
44.45778
46.65334
47.23951
47.96748
46.15385
48.74783
49.27442
50.66060
50.01848
48.53845
48.53031
49.97253
48.62637
52.03300
47.50867
44.52690
48.74369
45.83956
45.34076
47.87705
49.77050
46.92129
45.41979
49.04630
51.84522
49.39484
46.73373
48.68121
52.82227
48.53211
52.76721
51.13400
44.89304
46.17178
42.94827
46.85561
46.66840
45.69893
47.40163
48.96167
48.95013
47.48874
45.46557
49.94324
46.59237
44.67360
48.71876
46.85919
43.96077
47.37862
43.34881
40.13771
45.64615
46.78178
48.13254
45.30260
48.20489
47.63980
48.26533
44.58984
46.81376
44.24034
44.98700
40.68475
44.71944
37.71304
47.39040
46.38435
44.39962
45.88389
45.19431
51.13669
53.91505
46.87216
51.94403
47.93345
39.53825
45.62110
49.03009
42.45421
45.42471
51.02724
44.75946
49.69596
47.40170
43.28883
48.79760
45.88141
46.68419
47.14500
43.50868
46.28375
45.70984
47.56812
47.85509
46.74348
43.63532
44.65371
47.94885
42.85055
43.39699
42.94427
39.70521
44.20482
41.95009
48.23186
45.94262
47.28408
42.79831
47.09497
45.44375
47.75141
47.81574
46.53775
48.16618
45.36023
44.51512
44.52583
48.39502
45.06572
44.13409
44.82319
46.59395
44.03977
39.91480
49.82812
42.56801
38.91644
43.47487
41.98345
40.54320
45.20084
44.49008
45.92672
43.25680
46.44937
42.04256
43.88213
40.98118
43.85397
45.34119
46.99518
43.50945
42.75591
47.38909
44.84763
41.16746
43.52437
42.39978
43.37267
43.80646
45.61264
42.74835
46.75306
44.19917
41.75458
41.11088
41.71900
45.92457
44.05152
45.62084
40.40318
44.45235
45.02266
43.27681
44.31428
46.24526
41.68083
44.48426
41.97037
42.16757
41.54546
39.31911
45.84749
43.63464
43.58752
42.53650
42.89831
44.65437
43.37929
47.26360
43.91818
44.03303
42.79407
44.73592
42.67871
44.48942
46.67472
42.56146
41.74532
43.61510
43.21751
45.14024
40.96782
45.38179
44.45672
44.00760
44.31681
47.93750
45.71986
47.25481
45.50792
43.87114
45.78911
47.04645
46.54912
48.35219
47.07063
44.65544
47.47544
48.06332
48.41899
49.28632
47.68569
48.80792
48.39874
49.63541
48.67237
46.58537
47.35543
44.92636
45.64214
45.21205
46.56000
46.17346
46.17466
43.42511
45.54286
47.86874
49.97862
46.37804
45.50072
45.75504
45.46428
46.14829
41.69933
52.31202
46.56217
47.08137
45.71684
48.37385
44.81473
43.44205
49.67306
43.68275
49.51620
46.83596
46.34994
42.57542
47.85829
40.88029
44.32494
43.33727
45.81175
43.91786
43.56425
41.29155
44.26224
42.33592
41.32111
41.64258
43.83884
43.13578
44.11036
44.61971
43.40261
42.88164
43.93024
45.11489
47.32251
45.84562
46.61111
45.08463
43.31278
45.87578
42.97892
41.51289
46.44409
48.28927
45.56707
42.89040
46.34672
44.76462
46.60298
46.49258
49.38741
43.08459
46.94086
48.78037
48.19751
46.80588
41.69106
43.15352
44.38473
43.16661
44.03477
45.74722
43.27009
48.46753
45.78658
44.90476
44.37647
44.82777
47.84446
48.55854
47.10970
46.05839
44.57743
45.08865
45.51186
50.79825
43.56569
49.59071
47.66529
49.25779
46.76468
50.12380
49.16064
49.67920
49.14731
46.45840
50.76263
50.00289
50.69551
49.34978
48.82032
49.38492
48.62702
50.34498
46.39342
44.62802
49.33136
47.42112
46.64131
46.78995
48.62918
42.05197
45.33176
38.86797
41.52077
41.72041
43.71839
44.17192
43.02458
42.99166
44.75614
39.95423
46.05764
46.09393
42.76610
43.74394
47.42452
48.53506
44.96562
44.20221
43.56652
48.51799
49.21237
47.83392
47.90101
48.11256
44.42253
42.71788
43.35812
43.55223
47.74662
46.21586
47.06238
45.46850
42.60394
51.22255
44.98328
45.22579
45.39221
46.79903
47.87006
47.71299
47.94623
44.28756
46.94028
51.05891
48.45125
48.41497
48.37302
43.98186
44.01145
41.94266
42.05658
47.26783
45.73853
45.96071
47.05584
45.92565
44.80156
44.87267
47.77988
48.61938
45.92986
44.79350
47.35880
44.00959
44.73316
45.65523
49.91175
44.11560
41.72289
44.28851
47.59215
48.32579
46.23189
45.28348
45.60470
45.43248
43.76368
45.46448
44.27182
42.74472
43.50265
48.16020
40.25374
43.75469
46.58848
44.88746
44.47126
42.21400
43.51579
45.07285
49.07901
48.29759
43.92516
43.54811
47.66032
45.80578
47.27586
46.89629
45.45257
47.71551
44.14864
43.24144
43.43597
41.46953
39.34177
38.53316
42.39548
41.27634
43.17732
42.57376
41.73591
42.83461
43.27097
40.98728
38.63870
38.57443
42.10055
37.39618
40.49290
36.34247
33.82238
39.31840
36.76611
36.31890
38.70280
38.55471
39.13392
39.87672
37.13719
41.11695
39.35919
40.39772
38.38270
39.46402
40.62353
36.42774
35.72935
32.73002
32.39194
38.34062
36.22066
31.94329
37.88702
41.21682
39.47200
38.51926
43.59366
39.17814
41.06761
41.19158
39.80237
41.46826
41.27631
38.94799
42.21771
41.37515
42.22036
38.57284
41.96863
45.48389
43.20871
43.29634
43.13665
49.01716
47.17045
44.55137
44.67171
45.18269
44.63999
42.48405
45.54894
47.91317
40.50166
45.52304
40.95680
43.68472
44.89447
39.99107
44.86596
42.89190
44.25392
45.29058
44.46081
39.76187
41.28240
43.18283
42.56837
45.55966
48.02081
49.88361
40.94200
44.96055
48.77202
44.18042
44.74671
41.91561
44.95886
46.10028
46.57214
45.52650
46.35434
43.07898
45.82613
46.95836
45.64934
44.20986
44.46371
42.76072
41.21271
44.90237
39.83900
45.18441
43.13197
42.82131
40.41129
45.66212
44.00461
43.12122
42.00631
42.03491
47.79295
47.17709
46.25496
42.93066
38.34569
48.40448
52.04974
46.50011
46.61033
44.79990
47.07296
43.26100
43.81013
47.88185
45.81800
43.60323
43.30631
47.54810
43.39187
42.02707
45.93177
44.69260
44.53709
51.65222
47.74640
45.36350
45.93475
47.81306
43.14741
45.59626
45.79706
49.31000
44.15129
43.58650
42.66029
46.62080
45.17633
47.75572
51.11678
43.10571
47.96357
49.47959
40.57706
45.25505
41.01193
46.89592
50.01503
48.06815
44.68137
44.81540
44.84494
45.98879
47.21230
44.53134
45.35518
46.94051
43.97263
46.96355
43.48809
44.96746
44.32991
47.91347
42.67721
46.44873
40.12793
45.67305
43.49095
43.66795
46.94434
44.06905
43.61145
44.28730
45.35528
45.18550
47.55783
43.27547
43.81144
41.84312
44.38861
47.18527
46.30948
45.87266
44.06339
41.46001
44.22953
43.17995
44.62774
42.44249
42.40752
41.74889
47.94943
44.46128
43.81311
46.03378
38.05434
39.92425
35.76161
39.45710
41.15512
42.22519
38.52294
39.46637
39.55205
41.59307
39.80403
43.81809
40.53207
43.88351
45.96589
45.34852
46.22909
41.41685
47.64010
46.17170
45.21739
43.62401
41.36390
43.84464
41.69737
43.68916
42.49152
44.12531
44.41277
44.51929
38.85761
42.75361
44.54985
44.59507
41.66566
41.36197
43.95774
41.75385
40.88554
42.37962
40.30653
38.41823
37.78275
40.63326
40.33532
42.66544
43.94551
44.93786
35.80239
41.31463
41.41001
42.86794
43.12662
37.30234
42.98550
42.74184
40.60699
38.73226
39.68685
40.28423
40.23715
41.15164
40.94171
42.59001
37.54017
40.71458
37.00357
39.61582
41.24674
41.72537
39.30942
37.36847
38.28676
40.07108
41.05470
40.88013
36.81386
36.88794
39.94009
36.25166
35.82110
36.95566
37.13826
35.94621
37.15715
33.27069
39.18682
38.14222
38.99872
36.53355
38.69367
40.26213
36.20684
35.18963
32.99229
32.13919
33.31912
30.10791
33.40213
34.68222
37.28745
41.26519
37.44871
38.36133
38.74574
35.60682
44.57204
40.54609
37.24309
40.30172
40.09352
41.03374
35.20022
35.43636
36.68767
36.74031
35.78975
37.31095
37.52760
37.12269
35.80903
37.86123
36.52170
39.73236
36.40981
39.01736
41.21166
38.17644
39.69670
45.80686
40.33223
44.70144
40.31677
39.97258
41.35302
38.73208
38.98172
37.30884
33.86093
40.69831
39.45985
39.35985
39.99754
40.17578
40.47805
39.50088
40.96228
41.42720
42.78711
40.49647
37.98829
35.78258
35.59018
41.13122
41.67281
40.44644
38.50633
40.47494
39.80476
41.82472
39.54126
40.51108
41.39160
39.89495
38.46401
40.83519
37.40700
38.72137
37.60561
44.19701
40.19887
37.06352
37.41320
40.87582
38.06374
39.84499
36.11260
37.33515
42.18139
35.81841
37.55473
35.02033
38.80609
36.75384
38.10257
36.12193
40.45976
38.60705
38.87816
38.62042
39.57475
41.29253
45.48316
40.82504
41.58191
40.36279
42.72169
42.25834
47.92375
40.67974
43.45920
43.31839
40.33974
37.10199
42.16814
42.76391
40.78526
40.36377
39.52410
39.99925
38.30431
38.74137
38.65873
40.74246
42.26174
39.24092
38.07575
34.45079
40.32864
35.94565
38.27030
40.77576
36.51094
33.42291
35.32697
37.16679
38.11368
37.41122
37.98986
36.70770
37.22223
38.11367
36.28709
36.91022
33.54904
36.87920
43.10543
36.52279
39.06173
40.57037
39.64994
40.93623
40.58990
35.24594
36.52608
36.44586
40.91182
36.84140
41.60741
38.00285
39.74886
42.38119
36.24135
39.75792
36.56475
41.17707
40.75963
42.81994
41.25978
40.67645
38.98403
41.16036
37.04917
37.37404
37.13557
35.06761
32.79859
39.68688
40.57818
38.87004
39.43053
40.33242
36.70985
34.96360
34.29617
36.03177
39.79114
31.68701
33.62656
34.29312
38.37544
37.84988
35.63910
34.48426
36.04075
33.01853
36.37511
34.60684
35.34826
37.87258
37.22917
39.60950
33.81885
35.54754
37.78413
39.61583
35.79055
33.51298
32.32188
36.23592
37.47152
36.29685
39.02472
42.04132
40.83007
37.20933
41.21242
40.19432
40.38606
36.83846
34.28766
35.68575
36.06609
38.18324
38.99599
34.46305
37.65116
38.87178
34.99614
36.26425
36.54751
35.60490
37.62194
38.88323
39.43702
34.09642
35.52361
32.68792
30.70404
35.40348
29.20709
29.46927
28.06705
25.44898
27.90286
33.83542
29.42047
33.32093
33.46502
37.70494
35.88765
37.03332
33.31335
31.99922
38.41737
40.69924
39.04169
37.64255
38.74053
41.24508
35.09424
37.77136
35.71722
33.67039
34.73976
37.77104
36.14835
37.35001
36.70196
35.61009
35.27299
40.74320
40.71597
34.22060
36.19055
36.56801
40.75245
38.06862
36.64387
37.50622
38.16947
33.37246
36.92021
40.29153
40.27188
34.36399
38.56146
39.61825
43.17708
44.36004
41.71056
44.83651
40.18059
45.01669
43.58535
41.05630
43.60096
39.57154
42.66101
43.13046
42.86893
41.27495
37.88493
38.82275
40.09612
40.54500
39.38677
42.56548
39.38393
45.32903
43.59960
40.23152
42.26997
43.73193
38.78146
43.16442
40.39474
35.34685
40.30888
35.42792
36.74446
44.35523
41.78122
36.95439
38.51010
40.69994
36.37428
39.03180
41.46311
40.53862
32.39306
35.14897
35.88267
33.62903
37.59487
37.99671
38.31343
38.02065
41.54017
35.92932
40.06358
36.41598
36.65606
32.38207
32.52543
34.02973
34.09503
37.90298
37.64846
35.18398
39.00553
38.51302
37.34156
38.89621
33.27114
39.55775
38.08569
38.69649
35.33494
39.24976
42.62518
42.65555
44.49484
43.44078
37.24686
45.85220
41.96650
44.81676
41.81611
48.18359
41.71649
38.95611
41.12666
39.00107
36.68115
36.86497
41.05784
41.56406
40.91013
35.62994
39.62227
40.72889
41.72455
41.69443
41.17519
36.74418
38.18449
39.33853
37.91266
41.28033
35.74043
38.38816
37.58936
41.14777
40.49622
35.92175
34.42969
36.72154
36.95699
38.72044
35.32635
35.40831
37.81161
40.34535
33.28200
29.07887
33.74542
35.76174
33.86176
34.52684
36.13492
32.21161
32.11860
40.23685
36.89454
36.41077
34.64093
37.44709
35.87996
37.11563
34.65989
36.76842
37.23903
34.85975
34.43760
28.88846
39.04175
30.46935
33.37490
33.63482
35.91610
38.13132
33.62918
35.75237
36.42027
32.57799
36.44490
36.03291
35.41028
37.36306
36.24640
36.54760
37.56816
37.88357
36.12217
39.27575
37.34501
35.46126
35.71951
40.46880
32.85327
33.52371
32.74840
38.31309
36.31370
34.31986
39.23144
35.85028
39.15884
38.17196
37.82613
37.38031
35.02360
36.22335
35.20950
34.34083
35.36081
41.95238
32.95956
35.70711
41.56248
33.85514
31.83732
34.24684
36.38917
40.29967
37.77371
42.94749
40.07797
45.12879
40.46264
41.68143
39.57270
39.15751
38.30780
44.60989
39.35426
36.56165
36.50353
37.36686
37.57631
36.53836
39.74987
40.40465
34.78464
39.44955
39.14003
36.61625
38.10588
38.14123
36.44426
39.23242
40.09624
41.30078
38.41629
39.16823
38.67850
32.83384
39.77707
35.63556
37.27934
39.53009
41.67590
36.57135
37.69692
42.42716
44.57925
41.88438
45.95973
44.96270
46.66330
40.29269
45.20916
40.16990
44.79606
42.23819
41.87681
38.17658
38.58503
43.25918
43.07110
40.99510
45.26656
47.75813
38.99519
40.26613
37.72311
38.32562
42.35980
41.97221
42.76363
41.51967
40.97548
37.20362
39.57993
36.82431
42.51540
40.44110
38.81754
43.99956
42.07616
42.18080
39.17599
35.27001
40.72722
39.65681
38.81843
38.46973
42.82034
45.17344
41.51898
45.58148
41.73231
45.01423
44.63363
43.53673
45.12874
44.10282
43.44043
40.79882
39.22540
36.06688
30.72636
38.63859
40.03946
35.67062
36.87740
35.39796
33.39358
36.47934
37.21095
40.31603
37.92715
36.42512
37.56832
37.64469
36.64215
40.01134
36.12352
42.15726
37.41762
38.29546
42.70684
44.43100
40.01629
38.24646
39.33738
42.41938
41.78929
41.31069
38.55175
37.13499
37.16040
35.34086
37.70740
39.81681
37.71930
37.81973
37.04774
37.99034
37.90165
38.32977
38.37839
35.68453
39.38202
41.40882
38.06076
36.32371
41.33569
39.89265
38.07732
37.88631
36.47326
36.89809
36.52920
35.05494
33.45297
38.45047
38.45266
39.34473
37.61003
36.21855
39.86074
38.74153
37.67270
38.32439
36.70517
37.41553
40.82905
43.90921
37.11799
38.79976
38.85035
40.76122
41.84481
39.60350
39.86651
40.26947
40.26299
42.14173
44.05021
43.31539
43.89355
37.23401
44.00045
43.30439
44.80673
42.08248
40.86471
44.91970
43.47815
42.84569
40.98962
42.26838
40.12063
39.26179
37.33556
38.87185
38.05508
36.68489
36.46337
32.33783
39.08964
35.93204
34.04194
39.20349
37.17252
44.23058
40.55010
39.34646
39.89559
41.45190
39.98936
39.01824
41.14286
37.30840
35.92786
40.30799
40.75620
37.62188
39.29467
43.52824
38.89223
42.75838
40.94108
43.10589
36.71663
35.10008
41.96675
41.82525
36.78224
37.07470
38.39304
41.47160
42.63000
38.73410
39.43328
40.60010
41.36469
39.38497
39.38001
41.53165
41.94995
40.00544
39.47863
44.23541
41.37808
41.74518
38.32331
41.93017
38.30203
43.44425
43.86322
42.86869
42.10765
48.67510
46.56483
44.83370
47.22336
46.04775
44.44323
40.16492
45.33520
40.65076
40.34782
41.56637
40.50820
41.75765
39.04815
38.17356
39.82448
39.73428
41.60967
41.41224
41.21583
42.71157
44.87083
45.63148
42.61249
40.86344
38.35330
40.44832
38.82344
39.04697
35.82435
41.78560
38.29785
37.62638
40.38414
39.03492
39.05458
43.03200
45.44554
40.35078
44.25637
46.49199
44.88031
40.80284
42.07657
37.58463
37.19564
41.39081
39.32254
36.95458
38.36415
38.27732
44.57693
41.50672
40.38790
41.39842
39.61679
40.60728
37.50867
36.91939
38.82342
38.72093
37.13713
41.08538
43.10689
42.36033
39.00710
37.98280
37.87369
39.62406
40.69165
41.82423
40.88076
41.29440
38.00118
46.59226
41.51826
37.74238
43.48624
43.92813
39.37483
35.47460
37.12815
41.57873
41.26083
41.22923
45.48892
44.52789
38.34673
40.00220
41.65148
39.54650
36.70571
40.60464
35.01971
38.78730
37.46154
37.54522
42.31164
34.38166
39.88339
40.06469
38.50125
37.87799
39.13653
43.01029
37.72983
40.86860
45.32322
40.48499
38.80092
39.68583
38.33052
38.19989
34.52453
38.91337
38.36046
38.94239
38.43568
40.54049
35.23893
38.08751
40.19548
34.89966
39.09091
35.22220
38.67459
40.53870
38.55892
40.89675
38.14254
37.68500
35.97441
38.70892
38.37676
41.50474
37.83775
37.78896
41.26560
36.26267
38.73225
37.25784
37.25715
40.73115
38.83193
44.14142
38.50932
38.43002
40.66020
38.98052
43.66668
39.80315
41.33839
39.14738
38.58844
37.67787
41.16608
38.23148
40.01454
36.05384
40.70536
37.41039
36.83095
37.67011
37.96667
36.43431
34.91883
36.86156
35.65196
36.36043
40.28832
37.65294
36.32781
34.54434
36.46022
37.38017
34.65872
42.02362
41.37299
42.49245
38.25394
35.38936
38.89205
35.55891
37.35417
38.61257
38.05018
36.80875
34.88392
37.46781
40.44229
42.25507
36.49497
37.93097
37.22061
37.52599
42.57250
36.74485
35.08881
38.89780
37.63350
37.88555
40.15851
38.20466
34.15602
37.45966
40.72071
40.67699
41.88780
41.48229
38.88570
37.01308
37.29091
36.35133
38.77975
34.99994
33.81667
34.69810
37.57938
38.09583
40.03981
41.98022
33.19262
36.01209
37.30052
38.22475
34.42797
36.15769
38.18369
38.16026
40.87095
38.51786
37.06925
40.65049
34.05629
39.13303
38.66509
36.60441
36.08915
35.88567
33.33303
36.92985
35.63143
35.28275
36.41998
34.21645
37.11910
37.66706
32.03710
36.84530
35.85182
35.62065
40.16722
35.55969
36.89727
38.72012
36.36449
41.72237
35.11967
35.13653
39.05233
36.33012
38.78707
32.20959
38.45128
41.73221
40.29210
41.47758
41.26010
43.80808
40.01142
38.96320
36.40246
35.12719
33.83497
37.14865
38.22636
34.95734
36.03654
36.85909
32.77100
34.71868
32.26738
32.15387
32.61016
35.95820
34.17512
33.94370
32.54351
35.45026
34.90227
34.85695
32.76539
36.75612
35.59301
33.14766
33.09175
41.91606
38.00612
38.13216
34.74426
32.18108
35.19815
40.30331
37.63531
40.43574
37.09615
39.48178
40.56156
40.99347
35.18259
35.58383
33.43870
36.20785
32.34845
33.45657
34.34881
38.61520
35.62966
35.97468
35.69582
36.62983
37.09054
38.63407
33.92437
38.83653
39.34838
38.56571
38.63114
37.94926
39.40919
36.06901
32.11752
36.82057
38.49400
41.49907
41.09077
40.79526
40.37885
39.72046
38.67620
38.68452
30.27275
39.08205
37.37187
38.84488
30.11562
38.79581
37.06210
36.03794
41.20136
39.97053
36.04008
42.65009
39.47760
38.31897
38.96789
39.72088
40.79250
42.27990
40.22701
38.80728
36.57755
41.48655
40.59208
39.74794
38.77366
37.20728
35.87823
39.35245
40.52002
39.08692
40.84689
39.47668
39.12745
38.14275
38.19327
37.03492
38.60256
37.23339
39.91307
41.95864
40.89306
37.26915
41.52210
38.67483
37.47223
35.50962
40.17576
39.75923
41.24484
37.70559
38.71499
37.98137
38.77267
40.87404
37.51166
36.27286
37.28831
37.86609
40.59214
37.58064
41.20264
36.52928
34.46889
33.93004
37.75404
39.33066
38.65873
37.05913
36.17311
34.54543
35.73639
31.11709
34.41236
36.70387
36.92233
38.55825
41.76511
34.51256
36.04582
36.89067
36.20328
38.88957
36.75534
39.76875
35.70579
36.00128
40.04549
38.10294
34.70568
39.16574
32.58755
38.02472
33.70233
32.99317
30.88055
36.78856
38.02251
40.97597
36.13327
34.85269
34.48235
33.91307
36.51573
32.43790
35.19535
36.55864
36.37305
34.94237
37.54248
38.25863
35.01550
38.38963
37.88955
35.04374
36.19228
36.66728
41.36343
38.79236
41.14443
37.57596
39.02540
35.18293
37.08912
38.52495
39.72061
34.59792
38.11345
38.71029
33.70960
33.82002
33.29356
34.88943
36.68093
35.01932
34.98311
33.93275
33.09766
37.36264
40.05380
37.64304
36.72784
35.54908
38.37481
33.90830
39.50429
32.44420
35.31839
38.64006
36.15216
37.84788
35.93641
36.65929
36.34772
38.86434
35.96332
37.22185
35.66594
37.20184
37.00005
35.40924
39.23037
34.01046
32.37928
37.88046
37.48392
35.17891
36.76946
37.96531
35.46634
34.67749
36.94269
33.37716
35.96051
32.47162
37.37177
35.71272
34.00580
38.67897
33.79077
36.74035
37.88544
35.13336
40.14482
36.14903
36.91627
37.03750
38.94030
36.82918
38.62523
39.83748
35.45883
37.87666
38.49786
40.99127
40.45480
36.73264
38.60731
36.77679
37.07860
37.49078
40.02520
34.57170
36.76587
39.88914
36.19015
38.12734
37.08013
39.53676
37.48640
39.24790
39.20327
39.37580
38.91603
38.32073
40.97151
40.90485
40.45589
39.34402
42.11651
36.64265
43.15121
42.16524
44.12167
40.65162
43.06589
40.00750
44.46033
39.94587
40.93227
40.24885
41.82087
42.26562
35.46704
40.36560
38.14317
37.61048
41.28726
42.10069
42.77111
44.79267
40.00434
40.11736
45.52334
41.13242
44.11070
41.26628
45.19000
37.91128
41.97749
40.61694
44.19912
42.94433
45.81835
43.09755
42.75156
45.49273
41.75059
41.95347
43.37548
43.19182
39.67402
42.07242
39.16739
40.26621
43.03014
41.61761
42.89188
42.11966
44.13188
41.90771
44.64558
44.76900
42.93015
37.77532
43.85382
41.47735
41.29044
38.84603
38.70745
38.93237
39.39217
44.67078
43.90862
39.81032
39.22471
40.54476
42.26032
43.78132
37.38013
44.94649
48.07375
42.69523
42.59334
41.41135
42.36439
43.91655
45.58060
43.40880
42.13690
41.15237
36.10235
40.52390
41.59528
36.81941
38.23814
41.04967
39.72163
36.07675
41.98501
38.05858
43.78360
45.64445
38.80726
43.06600
38.62372
40.47138
38.78739
35.25523
41.49558
40.73993
41.46857
39.41386
38.22824
37.56281
40.48870
40.64819
45.81864
40.37855
39.34977
38.19400
35.89930
36.48953
41.40530
41.40363
36.65730
45.53653
37.55325
44.27483
38.46693
42.82120
38.05382
41.93222
39.54857
35.08214
38.94306
36.29845
41.31073
40.33135
37.90737
37.02287
40.62755
37.77228
42.42264
40.73939
42.69445
44.12324
36.88027
42.67291
39.01683
38.56887
41.71939
44.16732
38.67200
45.30721
41.74807
40.46569
38.36102
41.25905
38.97535
38.72609
35.88733
37.21748
45.24622
40.03090
45.09572
40.88781
42.12364
42.24392
42.03370
46.31588
41.55288
42.98965
39.90076
40.02544
40.64328
45.26389
43.14422
44.27372
39.11577
37.41764
35.27455
40.12300
38.18402
39.95543
41.97182
39.39598
42.62224
40.83920
39.02613
33.80478
39.43475
35.82034
35.38522
39.33383
34.24953
38.47096
38.31344
37.42286
34.88581
33.05619
36.44883
37.04048
36.85458
34.78983
37.23620
40.10393
37.85139
40.51065
38.66515
42.36873
42.81645
41.94868
44.03284
40.33179
44.40413
44.37979
40.83948
40.57814
45.19269
42.36599
44.71366
43.37977
40.27219
38.26017
40.94029
40.55880
43.09548
40.59347
40.25515
44.82842
42.53431
44.44096
41.30991
42.20279
42.87066
44.64006
44.30607
43.05883
44.44649
44.42292
42.36839
43.22188
41.45403
40.28244
42.18339
39.07911
43.82609
44.79021
40.67902
41.90384
44.83984
44.36090
42.36297
43.70593
46.12445
44.61323
43.19399
43.35338
43.20021
45.42014
48.57109
48.63409
41.56250
43.07485
40.12362
43.69858
43.26808
41.52184
41.40300
43.47565
47.58036
44.35180
43.16706
43.03827
48.26857
47.21842
44.89084
45.54808
48.06824
46.62208
48.00174
47.90910
46.36616
46.25574
49.26035
50.87022
46.17136
51.50918
44.77735
52.31532
48.05907
48.71882
44.83909
43.57836
46.99624
43.55156
46.00761
48.02917
44.78955
49.24676
44.28682
47.08527
51.62130
49.31106
49.27613
47.80599
45.82660
44.43567
47.43243
46.44748
47.26040
44.36365
47.10069
45.27962
45.75188
45.94369
44.94426
46.19395
43.08786
44.48207
46.24330
43.23336
42.41943
40.83699
44.24499
41.88950
44.91954
45.93466
47.02516
40.72565
40.64871
44.54534
41.88259
46.03246
42.43859
43.37569
44.85978
39.97629
44.59661
42.12855
45.97398
45.85968
45.55060
46.53272
45.48333
45.30610
45.06601
38.86561
44.03151
42.94554
40.84681
48.48803
43.99326
42.65413
45.48501
47.83129
43.77966
45.86106
41.63271
44.40955
41.06063
45.00163
43.27605
46.12290
46.84079
45.51855
42.22537
45.47755
46.23161
45.57142
42.21990
46.48204
45.60151
45.52363
43.98958
44.37471
43.99312
44.09131
43.17820
45.11414
43.26958
40.94735
45.56655
43.92197
46.10387
44.68040
45.95187
48.15403
45.22604
50.11782
48.87977
48.43723
46.91363
48.84982
48.23433
44.51086
44.68160
48.19211
45.46648
49.93585
47.63850
52.07329
46.53601
50.15787
48.58903
50.06629
50.68320
50.54366
49.50357
48.65709
52.44212
48.87150
45.93948
45.11760
45.45182
48.27591
50.01254
46.15597
48.19523
47.84831
42.89711
45.01350
47.54222
50.37256
46.45063
49.51367
48.45592
47.49814
49.08050
48.35935
51.10692
50.85153
50.18727
49.16664
47.49079
51.36856
50.59586
51.18274
47.13324
51.74545
52.35211
47.07410
49.68527
45.78075
50.50339
46.78056
46.73611
46.27286
47.40195
47.68561
49.65282
47.38698
46.69669
41.92940
49.16910
48.18080
45.84206
43.24414
48.07047
45.85349
46.12256
40.26687
47.59307
47.31595
48.76162
43.14174
45.24014
48.95215
45.57850
48.38058
45.11878
46.72059
47.30454
40.57604
49.10737
47.92489
50.64128
49.61632
49.08937
50.70902
43.75724
43.73702
48.32507
47.65993
46.22799
47.41334
50.79351
51.60778
48.56252
48.14638
44.41338
44.43700
49.85840
46.94968
46.35992
47.26385
49.18739
48.85612
49.46516
44.98605
43.80570
45.51481
47.59694
45.21621
42.96736
46.80934
48.14400
43.71060
48.96117
48.65597
44.88667
46.13287
48.60553
48.15056
47.48200
44.06503
47.11077
45.88010
49.27288
47.77619
44.63442
45.52679
46.16149
46.98272
48.68968
46.10319
47.99722
44.20433
46.69440
49.29471
43.04656
44.65401
44.43606
48.07545
45.28209
45.59611
46.51056
43.87299
47.50378
47.04435
44.32123
49.94597
48.16271
45.43765
48.12413
47.70184
46.75227
48.42496
47.81103
45.92973
46.00933
48.57715
48.61159
48.43086
46.50376
50.26563
49.50511
49.21771
48.03727
46.18385
51.48712
50.86826
48.42586
48.66342
53.02017
50.45839
51.28679
54.16750
52.84097
51.96689
52.25011
49.75662
51.01177
49.95065
50.24452
49.85384
51.04992
51.24208
49.21713
49.19861
47.39285
47.80655
45.17968
46.46227
49.27210
48.20317
50.16026
43.06400
47.17512
49.23991
45.57574
48.46257
44.37925
44.91791
45.44968
47.54606
48.61570
45.66569
47.49392
44.28767
42.26794
48.43751
46.86701
44.04225
47.14946
49.53710
44.62033
46.82335
46.59119
46.61343
44.25363
46.93960
45.40607
47.93654
43.34821
43.77877
45.52807
41.75553
47.62931
44.82816
44.40960
44.85348
44.39087
43.92574
44.62835
44.08489
48.71221
42.45574
48.84938
43.97506
47.13283
44.13654
44.76125
40.91192
46.63198
47.27844
45.26524
45.46630
44.59704
47.51647
48.04950
46.13623
47.29786
51.73891
45.33624
50.57847
48.10633
48.60945
46.00492
46.35553
49.19671
46.60103
43.64473
45.82241
42.34040
45.09801
44.65951
45.21607
48.34547
45.06427
49.20588
53.16839
43.94320
48.25379
50.44431
49.86620
46.36018
42.19756
43.04267
45.76392
48.09319
46.07124
45.22284
43.36379
45.05229
45.53998
45.94500
43.39966
48.75313
46.73350
45.66160
45.94970
46.07245
46.16907
45.39492
50.01318
45.28747
49.04898
47.81422
45.51227
42.71666
44.94773
47.53214
45.37089
45.48488
45.10699
45.78331
42.98457
43.89969
48.01469
46.94839
49.97839
46.17730
47.05557
45.91391
48.44086
49.15557
43.87746
43.32741
46.34422
46.69205
47.89971
49.01577
51.46226
47.05233
44.37552
44.30626
46.32224
46.36524
44.25453
41.80738
41.53402
47.48507
41.24413
40.39007
40.74935
41.79120
43.44933
42.07646
37.45878
38.35096
38.39257
43.06943
45.87032
45.20341
45.02651
42.26771
42.57693
38.05983
43.88647
41.91825
40.83621
42.46820
39.60118
44.68181
42.22146
46.22276
42.45575
42.42557
43.91878
45.71033
47.52579
48.00478
40.80172
47.92394
