# Supplementary material for: Breakage of the oligomeric CaMKII hub by the regulatory segment of the kinase
Source: eLife. 2020 Sep 9;9:e57784. doi: 10.7554/eLife.57784 (PMC7538161; doi:10.7554/eLife.57784)
Supplement: Figure 6—source data 1. [file elife-57784-fig6-data1.zip › figure6_source_data/dodecamer_LB_helix_crossing.dat]

48.12471
48.63895
48.10044
49.37693
49.85363
55.67876
55.65006
52.38771
55.07778
50.42272
50.17366
57.55278
59.04252
58.73050
63.27053
57.26044
58.74053
60.18958
58.23273
59.47550
57.26010
57.35496
53.50295
59.76991
59.16874
55.65513
49.53460
62.54507
57.70247
60.97864
55.36487
61.16432
58.49393
62.46531
62.11195
58.24303
61.28285
57.33659
60.28049
59.93767
59.47576
57.29928
63.59890
64.38959
63.68872
64.09439
60.84404
61.51499
56.86947
63.28493
59.49958
61.39406
55.98823
59.42259
60.39118
59.57920
61.22903
62.43747
58.82404
56.48225
58.87801
60.12621
55.32321
56.85276
51.80279
59.40854
52.34047
60.18339
60.15279
57.81546
50.50838
54.15423
58.72062
56.86872
59.08492
56.13453
60.25043
61.73597
60.27731
57.94451
55.26909
56.75790
57.55353
52.20242
55.38154
60.00221
60.59587
59.95688
59.09443
59.54080
60.72783
63.32258
58.64641
59.44154
57.41940
59.38293
63.80259
59.13561
59.85870
65.66617
61.26708
61.03832
61.15829
59.48716
60.27639
63.42080
64.60271
63.74519
60.85294
64.29881
62.86577
66.87310
60.36951
62.67244
67.08079
59.50564
60.16603
56.94880
58.23342
58.58025
60.27373
62.44068
59.98701
59.93323
55.74498
58.65478
60.58231
58.68584
58.09584
60.58678
54.71721
62.12807
58.53308
50.78820
52.17794
54.26848
51.70610
56.12415
57.24286
56.59899
58.05343
56.95103
61.01367
59.48569
58.49731
61.55420
57.06355
57.93351
58.57412
59.65652
59.31776
57.87783
60.77016
66.75400
60.42087
62.22172
61.66019
60.62705
60.62318
56.05863
57.10556
61.31929
56.55985
58.80360
55.71875
59.88319
59.34630
62.36505
61.21704
57.56949
59.59104
62.44018
57.68986
58.56603
61.31965
58.63827
58.96397
57.94568
54.75361
56.51767
60.99175
60.61303
51.11443
59.25477
58.81829
57.74300
59.69749
54.47168
54.24648
61.33823
52.24128
60.22273
56.12576
55.43872
53.24355
56.90851
57.76913
62.13171
56.38251
60.31936
61.54813
60.14824
56.98102
61.70621
60.02491
55.08041
56.48520
56.75972
54.38764
55.07934
56.90305
55.83021
57.96940
54.74689
55.27082
53.89807
53.85388
59.57498
58.76088
57.67468
58.30300
59.36954
60.64039
56.86819
57.86668
58.92677
57.31321
59.32666
57.63102
57.39825
60.42293
58.46001
60.45781
61.23753
58.70841
60.29123
59.80099
62.53311
63.30833
69.41227
63.31326
66.55537
67.34028
62.06840
66.71289
61.20165
65.54136
57.78072
63.58904
60.95584
68.11967
62.26152
66.30727
61.46490
59.15888
65.62097
65.02548
58.11027
59.20942
64.94247
65.41985
58.59328
61.28757
70.29380
62.83475
67.37264
68.57374
69.58528
67.21396
63.56116
65.57656
61.77865
63.47569
66.65724
63.77812
68.64400
67.33269
63.83268
65.49320
61.05719
60.81701
65.38069
65.14807
63.39786
61.02596
66.91950
63.29513
69.19602
64.91663
62.42624
63.06543
63.24075
69.36418
64.26764
66.91393
68.05247
62.36886
62.96639
63.37783
61.55066
69.02129
64.34849
64.96389
62.93748
66.61633
61.92454
63.15170
63.96938
66.00257
69.74528
64.55373
63.00307
64.83681
63.71374
64.88024
67.53600
66.95079
65.44768
61.64160
60.01301
65.71860
55.45775
62.32440
66.41941
60.15190
62.17356
63.37594
61.97813
61.88087
66.60212
67.62363
72.38627
69.25395
68.77638
66.91310
65.35276
63.82354
69.50516
67.65293
67.94568
70.68145
65.33844
71.39615
69.16556
72.33174
69.30914
66.61097
72.47528
67.37644
70.95079
68.45938
64.30471
64.37428
72.74322
66.08290
64.85162
62.18455
61.81525
65.54350
65.63858
69.60939
68.89745
66.34922
69.03309
71.08809
71.10750
66.28048
70.61835
65.27230
70.43294
68.94242
67.61226
67.29354
67.60964
67.52729
62.99699
71.31004
70.48644
66.48972
66.34339
67.53226
64.54547
64.01151
64.89569
66.21493
66.77029
69.09746
65.01022
65.73182
64.18987
61.71436
67.92421
66.04489
57.76663
63.68852
68.78685
66.17762
70.82663
73.40216
66.56523
69.45708
66.05185
70.33597
71.37431
69.01481
65.23060
63.59057
66.81287
65.00710
67.83243
66.62899
64.73653
69.25386
67.73056
63.29358
61.66964
61.71290
66.22160
66.63361
68.98197
69.13686
68.27145
69.13614
69.01122
68.35590
68.04492
69.17951
69.70007
68.97752
64.08244
64.10464
69.09281
65.76884
68.71349
59.76893
60.90622
63.26154
65.84265
63.15032
62.14398
65.63974
66.42754
66.20858
67.12539
67.13990
62.84956
66.64423
66.62554
61.80249
64.54336
62.10415
61.27842
65.28677
66.09643
63.19495
67.31308
65.17930
68.17856
66.61400
67.35137
61.96224
64.81438
70.33908
62.57850
67.54167
68.50564
63.27219
68.45918
70.97786
70.17323
70.47159
68.26191
68.75640
68.09457
70.24164
70.99914
65.50387
67.05100
71.63126
73.76553
68.44464
73.42328
68.35262
70.45672
67.66137
69.33614
68.96773
67.01706
69.94209
71.19525
72.59959
70.48427
69.23034
67.52720
67.04288
67.18062
67.29704
62.75889
61.39326
66.62313
66.02995
68.61392
64.59659
63.89874
61.47961
67.39518
65.02699
68.50972
69.91199
70.45147
66.55132
66.01953
65.63475
64.55698
64.94439
67.51029
71.04156
68.45643
66.05092
70.19853
66.12681
66.91026
72.23234
66.85428
69.74879
65.99791
62.77787
60.85546
63.40373
66.78267
57.30481
59.28979
56.55192
61.41591
65.09091
65.63416
64.40347
67.68554
66.75255
66.55108
64.89582
68.75912
65.51101
64.66555
66.12063
68.19507
67.44439
69.39417
69.25897
70.79767
64.10884
67.59164
66.44651
62.45790
65.79101
65.35214
69.47782
66.28849
64.73463
64.63217
67.83968
67.37019
61.97886
66.94041
66.26246
64.50619
69.95806
66.15219
64.07062
65.62806
67.34177
66.40539
64.35893
66.00170
60.16587
64.40405
66.08021
67.90205
68.04609
66.65572
62.17659
69.40762
66.97862
64.90816
65.31645
65.85738
70.04871
66.87270
65.89939
67.09848
65.30167
69.14033
61.86023
64.63197
59.46951
61.39676
65.27698
65.20217
65.79949
62.66938
67.15753
64.36616
63.38415
66.32116
66.47570
68.31446
63.36897
65.45636
64.27679
63.13875
63.34143
65.25200
63.08675
65.42339
66.18708
66.10400
65.16019
68.35831
67.47294
65.30485
64.26441
66.03632
66.01568
60.82902
65.21752
59.45498
61.17878
67.10386
64.55347
62.26080
64.11294
57.10756
65.19478
61.70812
63.96958
64.70880
63.82696
65.26233
61.01792
65.90095
64.86334
60.61897
64.71120
62.81744
60.28849
60.69941
66.21016
58.18400
62.49065
64.69025
61.78196
59.70225
60.35258
64.50800
65.84772
60.57733
65.17488
63.08373
61.85393
63.50088
63.07334
66.01182
65.95938
67.29707
60.69501
60.36706
63.22641
60.72804
60.94208
59.23270
61.26790
63.71191
67.11657
63.46943
68.64154
60.69726
60.27246
67.90380
61.99065
63.69267
62.79388
65.17279
65.43619
59.93000
66.23201
62.30018
66.08788
64.52805
59.86846
68.90483
68.14403
74.49841
66.16398
70.01470
65.46749
66.02176
65.49210
71.60777
68.12062
67.62367
63.25986
67.86008
63.86369
57.33164
63.51909
64.43797
65.34559
63.76013
67.65601
68.56697
70.84737
71.19336
66.45746
76.07327
68.64797
73.73376
66.54307
69.01377
65.59023
66.93685
70.55426
69.51355
73.25000
65.20593
61.10692
68.74447
70.64878
64.23483
66.88532
66.22603
71.19299
69.80338
67.67606
65.11683
63.87619
65.10689
69.46189
61.92310
59.92421
67.00112
63.26672
68.58544
65.08789
58.87997
64.59204
62.28338
60.82616
61.51837
64.72555
64.10832
62.32753
62.75820
60.76791
64.52718
65.98817
62.98149
67.17542
59.45911
64.14231
61.35138
58.16894
63.25762
66.77435
62.14919
68.72024
67.87385
63.75074
65.96239
61.26966
62.91596
66.63198
64.38094
65.45505
68.42142
65.37355
67.00068
71.21836
71.01477
66.65574
69.81366
71.35448
72.75874
74.65545
69.31848
65.31018
68.09050
63.93140
68.96113
65.74014
68.82347
66.39547
69.80048
68.02583
65.57970
67.38102
66.52590
65.32730
64.18206
70.66011
70.93479
64.55668
68.35687
68.36583
70.04763
65.81915
74.14762
69.64313
65.14746
64.42815
64.29943
64.92481
66.06378
67.68845
66.49171
65.17053
64.52222
66.06933
68.18842
61.35862
64.15926
65.28669
66.20662
64.81736
67.02406
62.72343
65.67720
61.88929
63.43503
70.53559
62.41738
65.20381
66.39565
65.27433
66.57200
64.74465
68.57803
68.49325
66.63092
64.82133
68.41355
63.19876
65.48908
59.09954
68.64922
69.75264
67.10317
61.99405
59.15863
67.20701
63.21292
65.00648
63.66853
72.77190
65.69715
68.06893
65.67976
67.04645
65.97297
63.55957
60.45975
64.13659
59.39936
62.58745
65.78643
67.37511
67.24835
63.67132
63.87131
66.52117
64.57587
64.40236
62.82750
62.75345
62.71424
60.47032
61.12301
66.77299
68.59648
69.44494
66.31053
63.99969
61.05601
61.52114
65.41071
66.30332
69.63118
67.74677
66.48747
65.87654
64.52694
69.81928
70.09599
68.42360
64.06320
68.17268
61.48186
73.20943
67.23961
63.51547
69.27187
70.30221
70.54514
75.39699
68.25897
70.62393
68.84461
69.49678
66.12967
66.32708
65.37830
63.72747
67.29154
67.27827
69.83862
69.78504
68.94890
67.88473
71.94908
70.55056
65.25472
67.79035
69.64330
69.07796
66.53937
73.31054
64.89597
72.00423
65.15254
67.77506
68.80457
69.61088
64.29313
69.89453
65.52591
65.95164
71.89027
70.49768
68.11094
65.68629
69.04302
70.65192
59.56845
64.43070
61.14211
68.68665
70.03799
67.16989
69.74453
69.73128
68.46903
69.19663
71.16391
70.99850
70.96730
67.70892
67.74302
65.41714
73.09349
73.80793
70.78527
66.75375
69.31998
72.21840
69.45241
74.88474
74.65162
74.02252
73.94841
75.00551
72.50529
74.41993
71.88472
71.32327
78.54209
74.43372
74.26688
69.70336
73.15748
74.88214
74.48048
71.61270
72.39771
78.93611
71.03857
75.56143
74.24891
76.25708
76.20395
76.82935
69.49687
78.39479
75.19553
74.61698
76.72467
75.99911
74.65822
76.91025
72.90141
74.74469
67.80741
69.82912
72.33308
77.56282
72.67221
74.05430
73.89180
74.96731
70.56595
71.52442
71.44576
75.61211
75.30684
69.01077
72.54468
71.50651
73.57447
73.27266
72.18914
77.14266
78.63538
76.01053
73.33613
76.27963
70.53865
69.77412
77.58937
75.12394
77.37198
76.19248
77.04095
75.20481
77.08285
75.62199
77.37571
76.07472
74.17259
74.27427
70.35227
73.04804
75.55950
73.36930
70.72044
70.71033
75.69059
71.08584
70.85098
75.84634
73.76241
71.74227
71.29885
66.77143
72.97317
69.77488
68.96506
70.10293
67.45522
70.24634
73.07272
73.00137
74.78861
70.20541
71.56085
76.47008
74.58836
72.17465
73.21421
74.47446
70.13383
67.25517
69.93902
70.22613
70.47818
76.54548
72.92058
69.81919
70.79049
69.15857
70.03448
71.61928
74.21383
70.31270
74.47325
65.78096
74.64632
71.14352
66.94764
74.69296
71.04633
71.29057
68.60613
74.29821
68.67798
68.69415
69.13253
66.64922
69.32875
67.79571
71.56149
70.20834
71.88071
67.65064
65.41765
71.65700
72.65545
71.33907
71.97237
72.21946
66.88158
73.21931
71.82648
71.56720
71.52562
72.83039
69.77792
72.13436
72.61436
71.04977
67.74911
74.32782
71.31069
73.30882
73.31686
73.41842
74.43458
69.97493
74.68053
74.65580
66.99945
72.07729
68.21237
67.82638
69.08936
70.38318
73.28616
71.04583
72.18019
71.38373
67.67700
67.14428
64.51945
66.44388
72.86079
66.29074
69.16654
71.51901
70.09276
69.97701
72.36964
69.35837
70.21707
71.14539
73.72628
74.95740
74.58841
79.65233
76.98343
73.77194
76.47740
73.54830
75.90137
77.01626
77.18071
72.71876
70.76182
70.05785
70.08576
72.49238
72.97504
72.10479
75.62193
73.90027
78.88539
75.01365
72.24128
72.72399
69.39411
70.04094
67.71185
71.96736
70.66952
72.14183
73.64190
70.71919
73.42492
70.72073
70.62804
74.09583
68.32706
73.60479
72.17428
67.68638
74.77794
67.83259
66.52362
69.72057
69.20696
70.91606
71.53791
68.67037
69.00123
69.67433
65.84323
67.89201
74.58259
68.85939
66.16949
73.52082
73.14707
77.60836
73.07089
75.78367
74.73228
75.77017
69.38269
71.14509
75.27991
73.27211
77.08823
79.06335
76.74743
77.75941
76.44173
81.98717
77.18253
80.33448
77.99027
75.99033
81.83870
78.43669
72.03075
81.24916
78.88294
78.50806
78.34767
79.96166
77.86585
84.28565
79.45272
76.72824
80.95332
78.26061
78.40623
80.70957
75.87000
80.03096
79.50154
82.51589
76.31011
74.78911
78.47493
76.15411
76.52778
74.71104
79.67207
78.64247
77.31606
74.16470
76.99591
83.03252
83.32531
80.66336
79.60493
80.52098
79.84798
80.79757
82.90890
84.02080
81.41013
83.54900
82.72275
86.48287
81.05901
78.36314
77.96367
80.50449
83.91652
81.37119
79.51802
78.97620
79.60598
82.52931
78.32120
77.86404
79.15207
83.57307
81.67136
80.63277
78.02309
79.91010
84.98862
81.43455
79.67678
82.85935
76.61963
79.01100
81.44061
76.50301
76.37420
77.04806
79.60466
76.76422
81.74631
79.26346
75.49469
81.61392
80.35471
84.87354
73.43318
83.13136
75.45430
75.45496
78.78284
83.43900
80.10058
81.00199
75.36176
80.05722
78.03205
76.75910
75.10318
77.41737
75.94151
78.90728
77.38819
81.10799
82.83638
79.59253
81.46386
81.03501
81.21661
78.90426
77.46114
82.80499
76.37852
77.91851
73.73645
83.06211
76.02241
76.88570
74.91558
78.98428
72.82821
78.47676
85.34144
79.93100
76.46549
77.98775
73.28252
76.95546
75.20320
76.22695
79.63136
78.74893
78.41598
77.52522
79.31854
79.82593
78.66922
78.88404
81.74076
78.98550
83.16852
78.03964
76.70793
80.07326
79.40912
78.36365
79.57122
74.53944
77.18980
80.34333
75.24884
79.65080
82.35518
79.69476
80.98303
77.73250
74.87004
77.92372
77.09513
76.87481
79.98388
79.04148
85.93536
80.89379
82.69737
79.02236
76.99855
76.08585
77.49672
80.72817
76.91990
80.54057
75.16323
77.67589
80.87851
78.14695
80.51672
82.79019
75.79567
77.30170
80.32354
81.51751
76.98283
76.39250
79.86472
77.65270
79.51805
74.50411
75.77652
75.57119
76.83612
77.15764
76.05214
79.17852
76.53510
76.42867
80.24101
80.25449
80.23619
82.37229
84.06193
80.26680
81.09781
73.81211
80.71417
74.81394
74.73020
77.84597
78.23452
80.85381
81.06440
78.50368
78.58870
77.78139
74.94114
75.95646
74.68678
83.43305
80.38014
76.63334
81.10555
76.42779
80.11346
75.23369
79.75480
83.72788
80.32804
78.51153
78.76009
76.88269
80.51773
80.57041
80.58603
80.09222
77.83255
80.05034
77.14845
79.99992
72.25532
72.88767
73.44479
74.11545
74.22927
77.94030
79.71087
80.06520
78.28909
76.88191
79.02971
78.72758
80.40599
73.33207
82.76699
78.80389
80.35752
78.13634
78.91432
79.26218
83.07057
75.90594
75.60865
81.33985
80.63981
80.45954
82.16977
81.52138
80.99824
78.90494
77.90548
85.86594
83.17055
81.67624
85.64468
81.44935
83.60240
81.47127
84.86939
82.38997
84.45742
83.53261
81.78795
83.27559
81.50576
84.03432
86.38524
85.63630
83.49440
81.59450
79.20146
83.60270
77.99601
76.07537
81.42865
80.28121
81.72395
82.72959
82.82701
81.77479
81.01675
83.25162
83.51632
83.72128
75.54647
82.65641
80.24098
84.22268
77.45201
80.49578
80.28515
85.13243
82.01213
83.83502
82.28622
81.00277
82.26378
75.85650
78.75765
80.23030
74.03725
77.67578
76.75777
82.10725
83.28805
79.47912
79.71868
82.71901
78.95934
83.22173
81.41841
77.90204
82.58404
78.60399
77.71051
75.27040
79.12590
81.09784
81.23385
78.69380
78.02269
74.51533
80.30609
80.35299
80.08645
80.82976
79.73497
82.84597
86.29173
85.25460
84.56906
80.77292
78.92201
75.52332
72.88816
83.79451
82.81788
79.56915
78.36174
79.81925
76.58353
78.55418
81.89141
82.20771
75.11666
81.04658
84.03713
76.73150
82.31733
77.89632
80.73114
78.58481
77.58340
77.04526
81.93813
81.16489
79.84710
79.14750
77.99186
82.28901
81.59296
78.74058
81.39554
80.01197
79.74269
81.85690
82.47847
79.25545
79.02611
82.88559
81.75937
82.73521
85.34712
81.51205
85.54547
77.49701
79.23643
77.39641
77.09199
81.51534
82.41797
76.75962
78.98643
78.35781
78.33721
79.60417
80.25197
77.33713
79.04183
80.50282
83.47775
75.88714
74.88951
77.36712
76.21277
82.25180
77.20934
74.19216
78.08453
77.88582
75.12460
75.20904
74.17233
77.89355
76.24118
77.69290
76.12498
75.26089
76.25687
79.96637
80.18084
73.66206
72.90473
77.72158
75.48314
77.01374
77.19940
76.40507
73.86142
72.05851
77.27798
75.20865
73.66777
79.08298
74.19242
77.24454
69.95132
73.44853
73.71363
71.07971
73.88492
75.75213
71.09160
71.45837
74.00897
73.29415
73.50225
75.71106
74.47062
73.89677
76.39471
78.49237
81.51444
74.66131
74.03652
73.20106
76.22158
74.67322
73.48652
78.96652
77.45084
79.24103
77.94052
77.27678
81.72590
82.29274
78.92647
78.99475
75.51013
83.50265
80.51655
77.84918
76.74844
77.19290
77.18905
77.88494
75.24911
77.39821
78.60717
78.59554
76.30025
72.75464
75.98851
79.17505
82.10049
77.23294
80.17420
74.39493
75.34061
81.77317
79.01113
78.44119
74.43524
74.08984
70.91628
76.48606
77.03204
79.88377
81.18272
75.37072
77.67260
77.44566
74.67954
77.73074
76.02716
75.14221
73.11031
80.46032
78.33432
78.14701
70.93437
78.45225
70.78099
77.67339
76.57238
74.22098
79.49842
76.26469
76.79469
73.82825
74.97656
72.11793
74.64555
74.79676
76.90721
81.63599
81.17582
82.50557
78.14099
84.33031
78.16924
80.96067
76.27074
79.14163
81.80131
74.34469
79.04248
78.39162
76.96537
78.23290
79.18264
77.89508
78.59672
79.48786
82.17208
80.06653
79.77882
77.68568
78.86900
82.34489
80.79442
80.31351
77.37221
77.66845
77.48422
75.91469
82.08948
73.44411
79.00701
76.26595
78.57388
76.58122
73.09266
75.40393
77.91607
77.17156
78.12249
73.36909
73.50203
77.85653
74.13645
74.49443
70.69810
79.90420
78.04501
76.46273
82.08937
77.53188
78.93170
76.71167
77.46759
76.28623
75.19539
77.04528
75.58917
77.27127
73.14319
73.11135
75.85151
77.14894
69.65866
79.85602
74.06592
74.56308
79.77113
73.66939
77.62846
75.11244
73.09410
76.64298
77.26961
75.50286
73.01759
71.85254
76.63207
75.46264
79.92934
81.82759
78.58454
78.52439
81.57717
77.37737
76.11521
79.08520
78.52504
80.50040
80.89991
77.26238
76.91397
74.81670
76.75773
78.97123
78.15968
82.11648
74.50729
76.85989
82.05727
78.53298
80.11981
82.48494
78.69254
78.81577
79.04536
80.66487
80.12733
79.29242
82.05878
77.25483
82.96180
78.74983
77.03299
80.46110
81.22961
83.30120
78.98546
80.40874
82.85572
82.26205
77.37690
81.33383
83.49233
79.25816
82.58735
79.76901
81.98460
80.17087
81.99578
77.01646
75.96770
74.63058
78.75109
80.43108
83.61125
80.51086
82.37224
77.54671
77.42583
77.03440
81.85833
76.17328
75.16576
81.26762
78.01746
77.90302
76.70922
77.66616
74.90758
80.28462
77.70812
77.44070
79.40909
72.93735
77.48004
76.66589
75.22277
73.63396
76.03031
77.82735
78.60985
76.57887
74.51666
75.37391
78.10708
78.28996
76.12310
75.39366
75.12525
72.25347
78.60104
75.51592
73.71397
72.33123
74.61973
75.86342
70.26622
74.37210
70.71539
72.30369
72.94558
73.50725
70.50670
72.22930
73.33225
68.74434
70.37828
77.00742
71.97955
75.52252
78.02347
78.07306
78.82189
72.72817
67.93418
69.33251
71.44206
72.76199
69.96782
71.32243
66.27706
69.74536
66.38530
72.44594
67.53279
73.06186
73.44998
65.50310
67.24332
71.19477
69.80132
69.47530
70.79996
69.74864
70.78262
70.63322
68.64871
67.75458
70.11843
72.31873
71.70798
69.67812
68.89575
76.25032
72.25591
74.34200
71.06725
73.21576
70.87009
67.63309
68.86155
74.94331
69.72568
73.52753
69.18423
72.22834
70.90462
77.90073
74.01940
73.93673
73.83428
77.21004
77.21588
76.96914
75.92783
75.51827
73.97206
75.66990
75.98583
75.63955
76.50662
75.41610
70.38775
74.81675
73.86819
77.82556
74.17122
74.47815
78.96201
77.00414
72.49569
77.38892
77.71316
73.86071
77.89274
74.66204
73.12071
80.61506
76.98952
71.01800
72.23834
78.25183
73.75320
68.28313
70.86984
71.96211
72.51453
75.61170
77.43522
78.87209
73.66742
76.22506
79.62640
74.09188
72.95196
77.20720
73.17537
77.73048
75.64777
71.89589
70.82855
74.93818
77.00187
77.46393
80.64980
79.17608
77.47916
80.60624
79.18136
71.81636
75.32085
70.78280
73.94172
70.12731
71.51929
74.46945
72.14507
70.59116
71.92324
71.88157
73.11469
79.35223
72.55867
74.07680
73.99844
68.97578
76.29890
73.72187
71.04682
74.63905
74.00374
74.39962
67.84401
67.06005
66.13848
64.50800
71.97985
70.95340
71.34739
71.36646
70.65577
74.68849
72.68395
73.92971
66.88168
67.22180
71.57812
71.88216
67.43779
69.90979
71.08338
72.00722
74.57447
73.84701
76.01895
73.22578
74.93515
76.04801
74.26933
76.00820
72.51110
74.23694
76.32986
70.42467
73.13411
69.47334
69.97730
71.47118
69.82847
73.52823
68.40860
75.39296
74.72947
73.88180
74.36155
70.34370
73.00457
72.19617
72.08298
76.88239
76.84047
72.87133
69.71655
76.44830
71.99340
76.40832
74.46267
78.52836
78.03204
78.04711
75.33463
73.95783
77.73709
75.94443
75.57765
76.86260
72.15062
77.10252
76.62498
74.69425
73.75239
74.86018
76.56972
75.37963
73.80156
72.79996
75.32875
71.98020
70.97698
73.27603
77.53473
73.57837
73.13175
75.08182
70.28922
75.00169
74.53774
68.66469
74.50814
70.33136
74.24216
75.38871
74.25570
73.15878
71.92626
72.02569
70.60197
71.45512
73.10613
71.31593
69.59947
71.50307
73.23541
68.57009
71.51084
67.44073
70.09799
72.51110
74.53298
77.06030
73.37705
72.98959
78.40117
70.80582
79.26932
70.36737
74.79816
69.64904
71.37649
73.25333
73.39717
73.21884
73.87747
72.42309
72.07607
72.16215
70.59861
70.29714
75.35191
73.04259
70.21817
74.10849
72.97894
69.27063
72.95477
76.33066
72.83550
75.70627
76.05879
71.18044
76.06944
70.35373
71.57776
70.37369
68.78325
69.26520
70.40653
69.30213
73.26177
69.46394
76.62812
71.03623
76.93144
72.07440
71.64588
71.64044
77.38451
74.95668
69.76347
71.30168
71.36000
68.76279
71.20556
73.54249
74.37891
75.32399
71.32192
72.38888
67.42862
73.56515
71.45709
73.62504
75.80579
72.05805
71.29301
73.41254
72.99235
71.76559
73.02128
67.57420
73.02444
71.29540
72.32792
72.93908
72.83266
69.85839
75.68494
72.06568
69.51658
70.76662
71.92650
70.88642
70.96155
70.69131
73.47231
73.32647
68.71444
69.04158
69.42699
74.93912
71.65541
75.15909
75.96925
76.66332
75.28576
77.13797
76.51277
82.50901
76.50666
77.12909
72.54737
77.47672
77.28855
78.70456
78.85617
79.35597
75.89476
76.30507
82.22343
79.58686
73.02065
73.23426
74.89037
74.84696
73.12637
74.60485
75.72703
74.14517
73.75743
75.64225
81.75359
77.08038
76.38523
79.57151
76.99591
77.98215
74.98070
75.40084
78.04499
76.21238
79.17947
76.94439
77.39793
72.46852
77.45039
76.68530
73.35559
76.28477
74.91294
75.80706
76.15595
75.79382
74.66620
75.07458
72.67308
76.18936
72.52792
70.92128
71.68059
70.40946
71.92181
79.45196
76.79831
70.75739
76.67513
74.19992
77.24330
77.11419
77.26077
71.38547
72.99356
72.33017
77.04442
74.63966
75.19173
80.43280
74.49259
80.64847
77.62844
74.24105
76.51675
76.01502
76.75888
79.48787
77.73557
76.63156
78.37420
79.39911
79.43177
77.95039
79.29474
76.38596
75.42378
72.31131
77.91349
77.25025
73.13970
75.77903
73.57665
76.51968
73.07952
75.63038
74.45208
76.04469
74.29026
75.84728
74.09424
77.72509
75.80101
75.72648
77.24012
78.15870
73.01838
80.68926
74.69243
70.83436
70.15304
76.64132
77.74441
76.83186
73.25249
75.26470
76.90380
74.62859
76.96964
77.62432
78.06599
76.14270
74.65959
74.22698
75.66884
71.16007
76.47064
77.49495
81.01197
76.38856
74.20687
75.67892
76.92996
77.10800
74.18293
74.89840
73.64672
77.33806
71.83664
74.47258
70.84418
70.95645
73.67601
74.96309
71.98382
74.13854
72.00109
71.72188
69.84522
71.21928
69.07015
69.78150
72.16964
72.65531
76.66334
70.00829
69.26719
75.07120
71.88774
71.91084
69.22569
70.88699
69.97401
74.35215
72.23928
71.14469
71.41289
71.53169
74.63097
75.66691
71.43140
69.13547
69.41663
69.19720
71.08414
72.97430
70.62073
70.60162
66.51054
70.35943
67.85865
69.05809
66.92865
70.34795
72.50735
68.47823
70.19510
72.55947
69.15815
64.95510
68.80800
71.25132
67.71275
68.06607
69.42221
69.45888
66.45817
68.75522
70.33362
71.74238
69.58305
69.30491
73.43529
72.18390
70.36614
70.37330
71.60664
72.16605
72.41339
69.85679
68.87024
71.17276
71.13026
66.96317
70.07098
74.99698
71.26893
72.50964
72.97680
73.24988
77.98783
70.93442
70.71785
74.20332
72.96672
71.73930
70.64975
70.43037
71.53604
72.00130
70.87192
74.26061
73.90079
79.18310
76.62969
75.63994
77.02685
76.08302
73.48039
72.20902
76.71816
71.99838
79.04463
72.23541
80.01876
75.02697
75.22911
76.54259
74.24746
76.32381
76.18862
76.71916
76.76032
77.97888
74.29634
73.54187
73.60346
73.70794
78.89189
72.68273
77.39882
74.53923
70.74440
75.06868
77.79951
74.74509
76.80617
75.85910
73.51599
74.28777
78.48169
79.93680
78.41744
75.38535
75.64034
73.16517
70.65002
73.41641
77.34240
74.52652
75.05894
77.49137
75.47950
72.94696
73.32450
77.36855
76.89417
82.64622
76.75469
73.49168
75.77559
78.60991
77.76240
76.27620
72.57609
72.16317
75.01624
78.32220
75.69531
74.97400
75.83954
77.97708
77.83545
75.02718
77.41799
74.86168
74.61984
74.27693
72.47752
75.09399
76.33387
78.63481
78.66090
77.79570
81.12908
78.76602
80.06659
78.12691
75.96964
80.36093
78.62103
77.46200
75.22073
76.27771
77.58846
75.64499
73.88993
76.98948
72.95330
80.75730
78.25535
82.31132
74.88796
76.06106
74.87790
80.49930
75.19358
76.83745
74.61855
78.78574
78.72555
77.93616
75.82420
75.89871
77.94772
77.15938
74.58517
75.47516
75.40904
74.90153
75.79407
75.00411
76.02848
73.41478
76.77900
76.15469
78.11586
77.99816
75.83637
74.17295
73.82825
76.13870
78.91766
75.81421
79.33547
80.51101
87.30964
80.05024
78.25777
76.12526
78.22691
80.95615
83.45048
79.25266
76.47964
78.43606
79.22851
86.93176
81.83160
76.67294
79.09416
82.92601
82.06797
82.33579
79.98102
78.89337
78.04708
77.80063
76.72446
80.38629
79.43709
81.02716
77.26946
75.65884
78.39061
80.63236
73.06081
80.50318
81.08119
73.58959
77.63152
76.49349
81.11910
76.33363
79.61053
75.79251
74.55290
80.86161
78.29885
76.99243
77.33538
77.24794
78.43123
78.13104
73.95502
74.96678
70.52689
77.16169
73.70715
75.25704
80.43402
76.60947
80.80603
76.23182
81.23763
78.10539
83.40379
86.10755
81.55216
81.24270
81.76187
81.39426
81.25205
77.50253
77.04545
75.21865
79.81719
82.54685
75.57220
81.04367
83.41341
81.49615
81.79832
83.56285
76.59046
82.62548
85.02436
83.36333
81.95547
78.75768
76.21632
77.39749
76.64920
76.38629
80.35031
80.04056
79.31227
78.79254
72.49136
67.65421
74.19935
76.30930
76.00980
80.04013
76.34353
77.27477
77.92483
80.74808
79.39661
75.19683
73.77654
80.03374
83.26205
78.61071
78.37576
79.11621
79.64027
76.66325
80.01716
85.35125
83.16227
80.14773
82.60186
79.78512
81.66889
81.08473
83.92932
81.50563
78.20539
87.18291
87.40178
79.45311
83.43802
85.13544
83.71537
82.99721
84.42157
86.88479
82.65635
86.44309
80.73291
86.31563
81.07915
84.13267
83.62058
79.48011
80.80934
80.27036
76.96887
81.69015
79.37341
81.78006
80.13656
74.39766
78.63691
82.02215
79.41911
80.57755
82.88793
82.15339
77.92540
78.67014
79.72669
81.24459
74.86619
77.23372
81.46296
83.60261
82.55029
82.17737
85.32070
83.01493
83.20137
82.30272
77.80344
77.94543
72.02498
76.13021
74.61726
76.43047
79.42027
80.89620
77.17139
75.05095
79.24091
79.45143
78.14645
76.14846
76.44412
77.60224
72.98668
76.55043
75.32138
76.48514
75.89095
75.21420
76.73326
78.26305
73.69418
80.27105
83.46765
80.76230
82.47055
79.46293
78.55091
80.33884
79.95713
81.23873
77.73470
77.12804
77.57049
77.51804
71.96849
78.28569
76.85714
81.06066
77.63896
74.15177
72.91070
78.32448
77.33350
74.56218
76.09405
78.70161
79.77351
73.86586
74.67451
71.93479
78.27179
75.12340
74.27493
75.79697
73.64564
78.60456
78.88316
80.35370
76.43691
76.79425
79.81779
76.12681
74.64721
75.02890
80.04720
72.71958
75.69906
75.40902
75.33863
77.65847
78.82903
75.34774
76.74385
76.75624
72.20102
75.29468
79.76610
80.55385
80.14399
72.48384
74.11319
74.74722
77.84931
77.76102
75.93609
79.49071
77.60378
75.60326
79.86689
80.50142
80.33283
80.58030
80.01777
80.76231
78.29685
79.41102
76.72242
78.03868
77.69546
80.65808
80.15128
81.09075
84.13682
77.13775
81.52250
82.72565
76.52931
82.64510
80.41647
75.48615
76.19367
75.95594
81.88636
77.07650
81.15275
79.57759
77.76123
75.13620
80.58080
80.19355
80.54492
78.34170
79.74156
82.94542
76.87233
76.68603
80.83561
81.73290
81.09640
78.78082
76.50893
80.45060
77.28729
77.44346
76.99259
74.57456
77.85171
77.56563
76.82735
75.70541
78.73178
79.95111
77.29660
75.16517
77.10340
80.19733
76.38835
76.50651
74.40852
72.69601
71.79029
75.64633
74.49085
74.24807
74.31722
73.68659
80.48924
77.58586
78.08695
79.49729
76.53649
76.28250
78.58339
78.57308
76.58293
81.05407
76.30627
79.66282
76.16667
75.64344
79.35389
78.78924
78.56952
81.40793
76.24634
76.73310
78.93590
81.98420
75.76833
75.83523
75.67476
73.73337
74.62274
76.08602
76.14559
72.81651
76.28557
77.55727
76.32186
74.99433
73.25324
76.99916
74.72295
73.22949
70.67866
77.29310
73.69900
78.31468
77.75158
79.26444
74.50036
77.34292
73.51882
71.78269
78.01583
74.13973
74.26859
75.17789
81.36366
74.07400
74.22192
76.93260
75.96273
75.39135
76.62011
79.75058
72.55317
72.35484
74.90711
76.74954
79.38312
76.59323
76.85581
75.71371
77.37085
75.41485
78.38401
80.44583
77.12625
81.62248
76.95354
78.35053
82.12657
78.78035
81.19924
79.83651
78.82125
76.97111
74.77069
75.96801
74.89204
78.95589
80.22393
75.69511
80.71734
82.70524
82.82968
80.69745
79.29951
78.58050
79.77703
78.59144
77.75864
78.12652
80.34405
79.45719
79.12853
81.62271
79.90501
79.56773
79.94501
78.12955
76.95293
80.20453
79.28201
79.35814
79.68786
78.15840
75.89350
77.81956
76.71030
81.43938
76.01747
78.42238
75.56400
80.68030
84.66869
78.17283
78.75595
76.62038
77.39327
76.82817
75.37857
75.28788
75.36322
74.14776
79.48763
74.86666
76.10636
76.51835
77.30784
78.67160
80.39828
80.90628
78.47335
78.09047
83.90377
77.60969
77.03934
83.60413
76.09605
75.29475
74.76317
82.77315
81.40060
82.19013
80.13360
75.39711
77.46968
77.91318
80.85691
81.20059
80.45466
81.72782
80.34028
83.65153
79.72869
79.67107
78.03201
79.73747
72.80582
76.48230
78.07730
80.73029
80.22446
77.81121
78.88078
81.42668
78.11550
74.25394
80.05581
76.70520
82.37876
82.51667
82.01969
79.57613
81.10978
79.04408
75.39174
79.45284
78.53160
79.93081
78.93176
78.61371
78.83311
77.22164
77.35048
85.14784
76.09474
76.25545
78.05124
77.43075
76.59248
75.71303
79.30708
77.65177
75.53784
78.79208
76.41060
79.12734
84.40914
73.67451
73.01684
74.24958
76.05225
79.39387
77.03793
81.58513
75.04703
72.86030
74.16208
81.79232
77.48010
74.17324
75.40294
75.83560
74.82673
77.23429
74.95370
73.82316
70.21920
76.83398
79.95061
77.50313
76.41969
76.34217
77.46733
81.16431
77.62865
77.68488
77.47289
75.35503
75.17090
75.74927
78.54323
81.37677
77.93932
77.17817
78.18657
78.88996
76.19962
72.33220
78.48050
77.30256
77.46895
73.05091
75.01573
79.25227
75.35378
77.03246
75.28105
76.58750
75.62346
74.64831
75.72690
78.71528
72.27665
77.74628
75.87124
69.94301
76.86732
75.21416
78.05210
74.39312
73.77393
77.12702
72.46895
77.38730
74.94396
73.15537
77.33915
74.56710
74.93332
78.57931
81.22732
80.35883
79.17086
79.40911
78.04622
77.93796
80.41218
81.01777
78.82245
79.35445
78.89317
84.24148
79.25330
83.47904
81.36490
80.31902
84.08513
83.05832
80.41098
75.69392
83.11838
81.76063
79.67796
81.13490
83.59881
80.09830
78.01352
80.75180
83.47847
82.01528
82.80866
86.25760
78.36021
84.49342
82.68187
84.68380
83.98054
83.64146
81.72088
79.52220
79.69504
79.87389
79.56891
85.74027
80.67848
83.39147
84.62345
84.60958
85.66179
88.50961
85.08930
82.71857
84.85407
80.85699
86.53234
82.42577
82.22108
77.77825
78.45988
80.36349
85.28380
80.08147
80.93345
83.14291
83.13157
79.87378
79.45834
83.33266
79.01989
81.73747
80.11953
79.63341
80.99965
81.98662
76.10258
78.21262
81.39852
79.29154
78.42901
79.93440
79.02151
80.99904
75.20507
78.44468
83.42674
77.75462
78.74716
76.93962
82.55959
79.16476
82.36365
81.34624
76.70191
81.41315
72.17020
81.73442
77.61955
74.17594
84.93771
80.47937
77.76628
81.83203
82.29339
80.44394
84.14240
82.39262
83.08028
77.78335
79.56999
81.46401
82.19657
80.97774
80.36377
80.19185
82.82576
80.08419
80.80897
83.58309
81.71333
82.57534
82.22509
76.58988
77.27121
78.05438
76.37938
77.25418
80.08584
79.57901
79.36373
77.31778
81.55111
80.22584
82.62353
81.23183
79.48809
80.23026
78.41673
81.05920
77.01181
79.30802
79.43455
78.60034
77.27078
76.12255
73.13844
74.43575
74.99159
69.66897
74.12485
72.78788
78.40686
75.05424
76.10967
73.25429
76.15440
71.65308
74.05973
75.22182
79.40878
80.63156
76.91076
73.44273
77.23989
79.07268
79.19863
81.03126
76.09492
78.39215
76.44933
77.40231
80.20016
78.08610
69.87793
74.42078
73.96594
80.44345
76.13552
74.47660
75.67524
78.44108
84.43898
80.60576
81.44995
80.74429
75.68383
78.86055
84.70560
79.13958
77.24454
77.35966
75.20675
79.14493
79.13893
79.78553
76.80934
74.55095
78.16567
77.39321
74.26913
72.95048
75.11487
75.75025
78.40253
74.53279
76.72510
76.31838
76.50190
77.30917
77.42630
76.64550
76.87033
77.25777
74.04605
77.81664
75.52951
76.28596
76.75405
78.21611
79.43768
75.05346
78.61793
78.42303
72.58463
74.65531
75.84098
76.06023
74.76280
71.88331
77.91142
76.28237
74.54855
76.68896
78.23174
79.25966
73.13957
81.13441
79.63186
76.56623
80.28363
81.02559
80.01070
82.84237
78.20586
78.15895
78.04508
75.34602
76.51539
80.01220
81.38311
78.09024
78.38906
77.60711
82.90472
78.52651
78.00911
79.46154
76.34373
81.03587
81.58841
81.97085
84.96975
81.65791
76.65645
78.60045
83.40145
79.46936
81.51145
78.40369
73.96999
80.73007
78.57479
80.86706
81.92904
80.56770
83.98163
78.58245
76.02660
78.77698
75.42638
79.75545
78.45390
77.94394
76.06770
77.39379
74.99655
79.85635
81.04110
82.04397
76.85111
79.64368
80.58972
78.50326
81.55853
79.04179
78.79395
77.34710
82.42601
76.95994
75.45689
77.99839
78.91051
76.18599
78.81803
79.56811
80.72495
75.93380
73.97453
79.78176
80.39047
78.64838
80.37167
74.16109
77.01116
70.94815
79.22767
72.09861
68.39716
67.10823
73.24166
75.22051
74.40398
77.10643
74.63670
74.70553
74.72434
76.07943
79.35536
76.80595
69.35108
75.71320
75.45256
70.72566
75.57081
74.35808
81.40427
74.53859
76.75726
74.27097
72.79412
77.52231
77.23284
80.84473
81.40677
76.16459
78.67901
76.49126
81.30025
78.42307
78.99377
75.64702
78.90548
78.55048
80.18645
75.45013
81.48399
76.44493
78.23110
75.31952
78.06199
78.85574
75.14227
70.66325
74.36483
80.30799
73.59830
77.97532
78.92457
76.79859
78.98198
75.84509
77.90187
75.98328
78.86828
78.72721
83.21698
78.14100
87.32865
82.97524
80.96188
74.81119
80.03777
77.78079
76.97901
76.98605
76.87040
79.03152
78.94302
81.88417
83.40762
80.52190
78.59965
81.07764
81.29965
81.83096
81.20591
73.62582
75.14797
78.47222
76.67187
79.28265
77.70994
78.17975
76.92825
83.42736
76.81340
81.77015
79.17309
81.23422
76.38712
80.27937
76.48647
79.61470
75.66156
79.64017
74.88655
77.35549
81.71274
83.13076
85.68857
84.15148
79.46021
80.11937
79.86178
78.98985
80.81116
80.74056
80.23849
80.09440
77.79694
83.24661
75.31363
78.57474
76.62248
78.26698
76.95493
78.79383
74.05617
78.59846
81.57109
76.45296
78.17690
80.10846
80.34036
81.24995
78.12286
86.10932
78.19351
83.53369
81.19356
85.16357
80.39136
82.65351
79.94661
79.03480
78.57342
81.67727
84.84316
79.98892
82.05950
83.54355
78.08151
76.67562
78.83551
81.11923
79.56644
79.40353
81.58643
79.78056
79.51903
78.20772
76.64601
79.83520
72.74287
81.12735
75.62888
76.21264
78.83780
74.03814
72.59499
79.90156
75.86089
77.42363
78.48493
80.45656
79.27469
81.32536
79.24756
83.25599
78.56078
77.64690
76.10946
81.28428
83.98210
77.44713
74.01199
78.22916
77.70104
78.39056
76.62555
75.36082
75.19364
72.99646
74.97924
76.14287
74.66904
72.62292
73.48354
72.89266
71.17048
69.35571
74.86833
70.55761
74.79016
71.65867
73.63012
76.19884
74.57242
75.99445
75.93398
74.01384
74.69154
74.29310
74.00139
76.00885
73.49659
74.27587
76.70378
78.99033
76.63834
75.93177
77.25882
75.76613
78.47265
71.59216
76.98656
75.04944
77.14707
77.13736
70.16501
77.80797
80.69158
78.41217
77.15750
75.91268
79.67536
81.62672
77.12945
75.41998
71.51245
71.19104
76.34905
74.92998
79.76964
75.62061
71.63748
72.80400
74.24115
73.86544
74.49326
74.12526
72.14254
72.70965
70.36647
72.08338
72.77642
76.39687
73.50681
76.97866
73.26167
72.06511
72.59974
77.21281
67.91738
75.75212
79.73417
73.58549
75.98129
73.42398
74.95372
72.11690
77.44845
75.02113
75.31888
79.84165
76.29611
75.22260
76.63939
76.38939
75.99273
79.10952
74.28774
81.92572
78.86940
80.72299
79.71653
81.85549
79.33158
79.88073
76.53352
72.42178
77.36914
72.41716
74.10505
74.56766
77.14443
76.38222
78.18475
76.56827
77.31519
74.66794
78.61085
78.25457
76.58157
76.32730
76.94176
77.59088
78.47171
74.74004
74.62507
72.78620
74.50140
77.19239
73.35495
72.99354
75.95258
72.33575
76.02447
70.70213
75.51936
75.35695
70.67015
77.06912
74.04116
74.76099
73.64058
78.43684
75.39765
77.35204
75.76028
78.32046
74.11772
73.85222
71.92010
75.00260
74.42541
75.60934
73.51183
77.21875
79.06073
77.81078
77.03474
76.45214
75.19038
73.98848
74.15557
78.43174
78.46702
71.97695
78.94745
73.17306
74.15534
74.74561
75.29427
75.93251
73.43008
73.07697
67.76324
74.15753
75.29661
77.28061
76.59446
75.62058
76.90210
76.04191
76.28904
77.62796
74.53764
77.38196
71.64533
74.48959
78.98537
75.20500
76.75956
70.41817
75.02217
78.37680
74.01790
69.36675
71.67500
75.50513
76.56439
73.36768
72.28689
74.93216
81.30393
80.20008
77.87157
75.28225
75.90047
74.30618
78.65605
79.31095
80.33576
75.57803
76.60251
79.10591
77.15703
80.57405
80.03886
79.32284
79.25959
77.63127
71.07168
77.92333
75.79213
75.14561
75.06366
72.52018
73.93244
72.54424
75.83490
74.46082
77.50082
78.96565
77.70360
76.50688
82.18902
80.59373
79.89243
78.15241
75.57347
80.62219
78.46936
81.04438
82.24005
79.40553
78.86540
80.48986
76.43728
77.37094
79.17613
81.93749
76.62763
76.22015
78.82031
79.03959
79.30801
79.54789
79.09753
74.84799
76.77493
75.95768
79.08731
76.72600
75.90381
74.88313
76.78950
83.43398
81.51546
79.96049
81.01026
78.69265
79.09052
76.91096
81.19930
80.40977
79.51003
83.21467
76.80846
79.01229
76.57703
76.10768
76.54020
80.42017
75.19707
74.40585
74.94065
79.54256
78.02940
78.70108
75.48848
75.39356
75.67250
75.00405
74.10647
71.73097
77.08411
78.86286
78.84756
75.90827
74.12677
73.51817
75.91761
72.51664
73.40958
76.38151
73.81254
73.67545
74.57330
74.29205
78.91135
75.14159
76.34154
72.10361
71.83116
76.93342
71.17604
73.10103
66.87083
71.62804
75.31040
75.68178
72.87501
68.49959
73.58156
72.98218
74.45374
70.57646
71.91362
72.34338
69.43790
70.46221
68.97516
70.30883
71.80956
72.56304
74.80106
71.31668
70.75113
69.97611
72.76912
70.11760
72.84337
80.48418
75.68197
77.19199
71.95853
75.87104
73.37483
70.36342
70.58499
78.33362
73.68592
72.55345
71.10766
74.59695
70.16450
71.69296
72.06236
72.97838
73.73249
69.06467
72.47157
70.31868
66.93947
62.70372
69.30751
70.18704
67.31789
70.10132
68.79279
74.02917
66.50686
68.35771
65.58366
67.06793
69.46473
65.45012
68.25096
69.59982
65.90091
68.10620
72.25054
73.84286
71.68042
71.17271
70.51154
67.63523
67.68014
66.98346
70.32372
70.14562
72.56167
68.09370
67.98115
73.28594
73.59233
76.71577
77.01091
72.64086
77.12099
79.45878
77.62837
73.41982
76.09498
77.94101
74.92731
77.00983
76.98133
75.15626
73.01937
75.21881
76.87529
76.08724
77.62443
72.75408
76.85088
76.68700
74.34522
71.81475
76.94770
76.09779
75.05854
73.19707
76.81286
73.97802
76.84612
72.39987
79.59806
78.11974
79.34936
76.24896
75.98652
75.85046
78.13934
74.35340
77.59330
73.80010
77.26636
78.74679
74.40750
77.61884
77.39258
74.57984
74.88023
75.56588
76.80046
75.35117
75.87135
77.03867
74.45961
72.70832
73.07425
74.20433
77.88009
73.27246
72.48700
75.46809
74.99990
75.91759
76.21992
76.65910
73.99165
76.36170
76.94563
74.95528
75.69079
71.08564
74.22061
76.39199
76.10839
78.65901
78.15321
69.19171
76.29850
72.59395
74.79632
72.16317
71.72802
72.58266
77.72383
77.29834
72.10529
71.81305
70.60100
75.17145
75.02307
73.56075
73.08728
73.36238
75.27491
76.67749
72.82602
73.55304
75.88210
78.84324
78.30137
78.18493
79.64790
74.60879
79.56714
73.52419
78.97758
74.25888
77.03189
72.23187
73.54688
73.90161
74.31293
72.40279
73.43544
73.32226
74.20224
81.09750
75.64606
76.79515
75.87577
72.38881
75.20904
72.51061
76.45188
71.71401
77.91885
76.16968
72.06038
73.63636
76.56646
72.43781
77.25758
78.02493
81.27312
79.34165
75.02088
77.04046
73.50246
77.24505
77.01506
77.54206
75.62690
76.95423
75.95977
75.20169
71.85986
72.86273
74.36711
78.30086
72.42693
74.63222
72.20887
74.42093
71.64619
73.86346
78.27858
70.77290
69.90744
72.90290
76.74044
79.08561
72.91911
77.42460
76.11095
72.77245
75.14198
74.14021
72.73651
72.73810
75.62681
74.86255
74.79156
80.46069
81.28996
80.92335
75.56708
75.68061
75.81736
75.46789
75.75671
80.05202
79.86806
80.39565
76.87190
75.37088
80.59824
78.63540
76.83912
77.94410
77.27096
75.35728
76.37745
78.33037
79.59428
74.22281
73.56770
77.53156
72.33429
71.88894
74.78456
78.31953
75.97894
75.84626
74.50394
73.03845
69.09939
71.91028
74.34294
74.05004
76.10971
75.42041
72.73587
73.38039
74.01757
73.29805
74.81197
69.90141
71.47063
74.04966
73.15533
72.50009
73.26595
73.20738
71.54772
72.87991
77.98235
72.87153
80.72582
77.37000
75.71102
77.39463
72.79396
75.41313
77.41160
70.30791
81.41846
80.56661
82.45043
76.91580
76.59682
76.40387
73.77502
77.79008
75.00726
71.17537
77.84117
75.94816
75.52346
76.22471
74.49407
73.23583
76.99070
80.43582
78.12920
77.08382
78.52566
78.98131
73.75525
74.04307
74.34307
78.80685
76.05008
79.63055
75.68171
74.09957
73.21203
79.26326
77.42924
75.31123
78.92794
74.04083
74.48701
74.76954
74.87420
76.66115
74.06126
73.64682
70.25739
68.65919
71.38331
74.66624
75.97650
74.86519
74.56884
79.74680
71.92128
78.84486
80.57391
78.65828
80.33607
78.49621
79.90239
82.14360
81.90613
80.44931
81.00474
81.74227
80.61766
79.21241
83.26016
79.46680
79.61169
76.32647
77.67088
76.91430
76.79532
85.68230
79.70279
80.70292
80.91488
80.99165
80.02760
78.59339
76.04671
80.26249
80.29911
76.45949
76.37043
79.58130
74.79230
77.32138
72.34414
76.95269
80.45781
81.18305
78.22878
74.85091
79.01073
74.80049
74.55499
77.14506
73.32230
76.48819
76.91190
78.71135
77.07548
79.57680
76.61883
75.84424
76.46453
81.40830
78.36804
76.71634
75.84934
79.78198
77.60613
78.72291
83.25370
81.40663
77.70676
79.79756
80.83242
76.11968
80.37367
81.58828
83.85087
79.09535
78.51131
77.95986
78.44102
79.34744
76.41769
86.05720
83.66879
76.43554
82.15088
81.80803
78.74055
79.21560
80.27952
82.84446
79.97505
81.36246
78.09640
80.89019
82.76647
81.92764
82.36768
81.10393
84.52203
82.74638
86.05363
84.40885
79.67509
84.72973
85.54945
84.62764
82.54828
81.59335
80.99687
78.77763
87.05169
83.65857
84.30672
85.24524
82.49823
81.56090
84.69608
85.11913
88.51213
89.30478
85.40954
79.19037
84.12672
80.26576
79.80878
83.48357
79.79616
76.09224
77.65888
79.50831
85.06146
84.57952
83.86364
83.36609
84.46635
80.91332
81.26393
85.41093
82.24003
84.38349
81.46944
83.80946
82.02155
82.08377
82.19531
80.95054
82.35648
83.98592
88.14130
82.04327
84.86740
84.06230
84.82284
83.10508
83.98615
83.28035
82.02872
83.44376
83.43467
88.53118
85.50684
84.34386
82.75914
79.64430
82.36177
79.56986
84.26229
78.86610
87.80296
83.91548
84.80859
82.69109
79.80337
85.94270
83.64856
81.32464
80.57662
79.96403
78.18362
80.33172
83.41567
77.44538
80.08031
81.34263
79.49124
79.82171
79.06819
83.12279
82.60555
78.62932
79.35312
78.06825
80.85626
76.26716
80.69982
81.36160
81.92548
83.02648
84.01511
81.54277
82.26073
87.36247
84.34645
87.41750
82.61044
78.86494
82.69886
82.05328
81.28866
84.13736
84.77318
79.88985
80.04490
84.44796
79.34810
83.42284
82.10229
78.44375
76.54354
78.96655
79.85636
81.69650
81.22162
79.01211
77.70649
85.80007
77.64234
78.30268
77.35187
78.90885
80.21704
80.03117
78.59626
82.38848
77.92099
80.26257
81.73363
83.01601
82.76013
78.48335
79.44077
77.48575
82.52668
81.23506
82.30154
80.38064
78.48207
79.81093
79.74964
78.08246
78.39538
81.31058
77.19718
77.86966
80.83743
83.71637
83.52566
85.07389
79.66329
83.82781
82.11416
79.88989
83.94029
78.05248
81.28910
82.00891
83.75417
81.11289
79.50364
87.58729
82.80270
85.70489
77.39641
81.14701
82.42037
78.99607
83.45248
82.67321
80.03855
81.26214
85.22208
81.86224
75.17499
79.99010
81.74500
80.84775
81.21198
79.62160
79.81927
83.08814
80.86034
84.89941
79.29365
85.75016
78.23494
81.45146
81.44789
78.97674
74.73598
81.34971
78.50973
78.21826
80.61694
85.40757
81.95628
82.57303
81.27542
80.70551
84.20622
81.88940
82.66888
84.68395
80.35278
82.18865
78.88535
76.33167
82.51377
81.85953
82.34164
82.20234
83.83778
83.56963
81.10597
83.39267
83.66680
79.68653
79.56475
81.93422
82.05397
86.24517
82.08960
82.58760
81.89356
78.01677
81.09542
83.66764
82.28040
85.55193
82.34723
83.83425
81.69929
79.73091
80.64777
84.00022
84.33708
83.92274
79.18946
80.15648
83.90900
82.93150
82.14334
82.60136
78.16668
80.89645
85.32650
78.78709
82.77330
80.83701
84.78554
85.76153
83.74558
81.75279
81.85386
81.37366
82.80623
80.74580
85.42991
81.71059
82.54340
79.28116
81.13470
78.72494
82.17764
78.07324
82.48416
80.04504
76.01400
78.93299
81.11098
79.25629
76.99875
81.73198
76.05376
85.43249
81.13351
75.01140
82.73597
77.66213
81.04654
80.19650
83.23686
80.34101
83.41686
77.11010
83.44541
80.40929
86.17498
82.29764
78.90771
80.60796
80.92664
79.82832
83.19606
80.61532
81.75945
80.27308
79.72343
80.69413
79.57316
84.47289
81.09735
78.96672
83.66166
80.44601
83.00657
74.54219
79.59991
80.78900
79.64539
81.69365
78.33481
77.62297
81.68060
79.86442
80.88408
74.95146
84.49128
75.52416
77.11622
83.96887
78.52756
75.41694
75.85825
76.27189
78.21261
76.99344
81.58391
81.32578
85.00453
77.80286
83.49038
81.71285
81.49785
80.21343
81.11944
78.39913
79.94194
81.58858
77.06535
80.08793
78.43223
78.18961
77.62490
79.48158
83.21278
77.82275
73.16084
75.36439
82.02521
81.27850
78.92781
81.29639
79.45478
82.58149
79.65131
81.68872
86.17485
83.99101
80.06380
82.13048
81.85074
80.20941
82.46185
79.66584
78.17192
77.27990
81.97573
76.24056
74.63649
83.43524
79.71562
74.76911
80.53997
81.17083
77.48630
77.45232
82.90876
77.11279
80.75937
82.15717
83.65011
79.82000
78.44728
78.27174
80.05171
80.00563
79.06322
82.44995
80.20059
79.94150
80.04650
74.89940
77.94142
82.48640
83.59643
79.95973
78.68634
76.30419
76.23247
80.23335
79.86824
81.72263
78.70318
75.66172
72.07079
78.33410
75.19021
81.38313
74.65657
73.71704
77.71236
76.63409
72.83678
78.93974
75.98955
78.04464
76.73569
75.36562
78.81910
76.81103
75.13172
81.24835
78.64297
76.35097
76.21315
77.14988
77.14664
79.73216
79.86397
81.63697
80.17314
80.20544
78.13246
74.49073
75.69201
79.55077
75.05462
72.50126
81.00463
77.22221
73.55205
80.94017
77.30683
74.72282
76.88201
78.64139
78.61034
75.77565
79.15849
75.84849
73.30864
75.61392
78.23073
78.02602
76.08768
79.59502
78.61524
76.50796
78.54370
81.00945
81.97707
78.40476
80.30807
78.60345
76.87605
74.71045
75.72224
80.61467
82.83789
80.72422
75.89909
78.98802
75.96768
75.79523
78.65824
77.64548
75.29626
75.48673
77.89078
77.96661
75.38705
77.80200
79.16497
77.22535
80.55618
78.11610
75.80224
73.71443
72.11495
74.79816
68.42373
76.49330
77.96230
77.12055
74.14784
76.38968
76.45100
77.59011
74.43200
77.40081
78.62400
73.71334
80.03647
76.87376
79.40931
81.24924
74.76410
79.23561
77.07179
79.92484
75.75168
79.69617
80.66002
77.19681
79.80018
80.35536
79.70690
78.45200
77.66492
79.89141
81.69907
77.94094
78.91344
75.12491
74.13082
76.38304
78.52611
76.68904
79.31480
80.72314
80.20592
79.37103
77.35966
81.05785
78.94562
78.99692
78.54670
74.54635
75.55355
81.16547
76.47649
74.70178
78.16503
75.88831
81.42196
81.43708
80.22171
82.02095
77.00081
79.96747
77.87757
80.13605
78.26736
80.70895
80.14516
76.66794
77.19115
77.77719
84.58738
83.53165
78.55206
79.18956
78.39804
78.77418
79.00321
83.40508
77.86296
81.92462
81.66734
79.52999
78.56118
82.18106
81.12434
80.99129
79.49347
83.20085
83.58433
84.70462
81.90519
83.42251
83.91091
83.66682
85.54343
76.30308
78.67018
83.53704
77.90324
84.03465
78.23768
77.14280
78.22805
82.44299
78.56596
81.83504
82.05968
82.09834
85.88886
80.26405
78.44054
79.32260
77.83585
80.51957
78.40537
78.01480
80.09800
79.52176
81.89643
79.38162
79.57489
72.98261
75.11485
82.16987
78.46323
81.28594
74.06172
73.61851
75.77315
72.60550
78.63468
74.98173
75.90667
75.71947
74.17621
72.66487
75.90942
74.46404
76.15725
77.08709
78.31762
76.15527
77.46705
74.75038
78.46529
76.57707
78.04489
78.37340
74.85184
78.97882
76.52857
74.89516
85.50059
82.34956
78.37132
77.48257
75.76802
81.55632
81.68465
80.07970
82.05741
78.43651
80.45843
77.87288
81.61087
78.18004
73.07145
81.47077
77.64798
76.09060
78.62830
78.80816
73.38514
78.28021
78.98576
72.37497
77.91880
78.07154
77.51162
77.60078
79.21508
77.02077
75.55221
77.35649
77.41045
76.25599
80.41640
76.98411
76.89834
77.57963
80.59490
77.77360
71.94751
76.59832
80.41154
83.34666
84.28024
77.72707
77.91202
81.88586
79.69215
75.47594
83.72421
77.60935
78.39750
82.29556
77.74898
77.57512
77.77064
78.92105
78.07104
76.72739
75.05069
78.58419
82.54106
78.94958
81.24918
76.80044
75.41984
74.09295
76.56381
77.61782
79.69648
82.92674
77.90571
81.13945
79.56701
78.89568
78.94069
84.00355
78.73722
82.42608
82.78134
79.55202
76.24560
77.52993
83.78517
79.95683
80.05554
78.62375
77.28957
79.03690
80.57068
76.53620
78.35609
75.91738
79.60332
79.82935
81.05163
73.60030
71.88057
73.28530
76.80783
77.93922
80.09184
74.99623
78.83388
73.96514
77.11955
72.95168
78.78798
75.26238
73.83289
74.27416
77.27144
76.48104
79.51146
74.86732
77.81838
72.70329
74.75544
76.73201
76.35895
72.12974
74.34495
77.18789
77.24133
76.21934
78.09053
72.36539
73.77091
73.00420
74.63976
74.47254
71.67530
74.56939
73.62461
71.14377
74.57592
79.04224
73.75689
76.95194
76.48489
71.82210
82.41239
76.68128
72.64256
75.69993
74.39464
71.91200
74.56172
70.53580
76.68152
71.89834
78.12304
73.94030
71.41284
70.41065
73.51976
65.89386
73.93538
73.69084
77.32109
67.28904
75.31478
72.38812
77.89157
77.14833
74.98639
71.38655
73.63896
75.36499
73.17283
75.28932
71.29408
76.21345
74.46518
75.33232
69.72041
75.02217
72.75204
76.23703
77.10897
72.16593
79.33593
79.25314
79.44323
77.77366
79.06960
79.56065
79.60100
76.06633
79.16296
73.88015
80.15379
85.20540
81.33749
77.90310
75.70942
82.93966
78.75811
79.65452
82.45737
81.71922
78.74640
77.23004
78.26482
79.55428
75.48339
81.55332
81.07251
78.98514
79.44816
80.89483
77.52441
75.49423
79.35448
80.39113
79.44462
77.73053
80.28246
77.20069
76.75410
77.34603
76.06092
76.62568
79.64616
76.75967
75.29475
76.15639
80.27810
79.30613
82.40407
77.50148
78.91630
78.03852
80.55999
77.94148
81.00759
81.31105
78.03835
77.44425
77.75802
78.08012
79.28351
79.21317
77.04537
