# Supplementary material for: Breakage of the oligomeric CaMKII hub by the regulatory segment of the kinase
Source: eLife. 2020 Sep 9;9:e57784. doi: 10.7554/eLife.57784 (PMC7538161; doi:10.7554/eLife.57784)
Supplement: Figure 6—source data 1. [file elife-57784-fig6-data1.zip › figure6_source_data/dodecamer_hub_GI_helix_crossing.dat]

43.46821
42.65252
53.90261
50.88143
49.38508
49.10285
49.80174
47.66102
49.94363
59.80619
57.21022
40.56790
50.00669
53.82523
58.47209
54.49997
53.57766
49.67545
52.02306
48.57870
53.45660
47.34402
50.31496
51.15052
46.40195
48.35843
50.25318
43.79800
44.96617
50.16030
47.74340
46.56667
46.21994
47.13312
43.69689
40.69996
42.13144
39.09958
41.11043
43.04540
47.82077
41.87115
53.56094
35.87161
41.06175
48.12101
54.47139
47.31138
42.14207
50.03312
48.91105
48.63970
52.30403
47.27402
50.74380
44.52712
43.48041
43.30072
40.08473
45.26601
46.84353
44.01294
41.37864
42.86601
45.00041
45.65484
41.02158
41.64189
45.70678
41.80256
42.21803
45.57231
42.41670
48.05558
35.67792
38.72436
42.26892
42.81858
50.98256
48.86007
51.69280
47.99565
49.44822
48.42989
51.27620
53.79770
49.66840
52.88353
56.45366
49.73101
56.46137
53.81003
53.27462
50.14425
47.66223
47.65824
48.11253
40.97919
47.85433
49.80155
48.83497
46.76707
45.65532
48.77023
39.79891
41.88378
38.32125
37.26166
40.45620
46.02413
50.76997
52.86519
48.05467
49.46793
45.27246
49.53150
53.24294
51.71908
48.97607
52.69972
52.26533
50.90317
48.97829
56.01881
49.84693
48.78071
47.43025
49.45352
53.37411
54.19700
57.96568
47.07305
52.88941
49.39099
47.24526
50.06400
58.19121
53.75512
54.70978
50.16749
43.51941
56.21379
53.79187
54.55442
47.89974
57.45353
55.79169
61.43354
56.46682
53.94177
52.53397
51.43083
49.76958
57.13231
55.68547
57.65934
55.57409
56.45530
54.02493
54.83190
58.61113
60.13196
54.80175
48.54835
56.27622
55.12637
50.89706
53.12602
54.48314
53.45701
54.05441
57.58313
63.35266
57.61244
59.65384
47.22105
53.12489
46.86796
54.09747
54.10309
54.54842
49.36983
53.51289
56.31842
59.42124
54.77828
53.20070
51.91010
52.31173
56.49319
55.62992
50.61110
49.24778
46.52332
41.67955
45.47351
50.76902
46.07348
47.90013
53.09812
53.18682
56.42874
53.21237
59.77633
57.86852
48.85545
52.00643
51.80729
50.08209
53.41687
51.85346
51.43437
51.63017
51.57085
54.60672
42.92169
55.30474
53.36063
51.09101
52.79253
53.18898
52.13728
59.20798
53.79314
50.30404
52.38534
55.60928
49.43817
45.22436
52.25618
53.84340
52.76324
53.52148
54.53678
47.87876
55.86472
48.95648
45.69356
52.29045
50.48200
55.50860
50.96286
42.56641
53.40123
57.25983
51.38078
51.06021
51.13128
51.26334
45.13961
50.55894
46.12485
52.76709
42.03820
47.79441
45.81194
46.13859
49.67987
53.49790
54.09424
55.82555
56.51629
51.08572
48.15723
52.57192
50.33623
51.00943
52.35593
47.21078
50.51526
48.43700
44.07275
49.02981
55.43994
50.58840
47.70240
54.05533
49.65659
51.10398
54.27532
55.24210
51.14688
50.34537
52.00217
50.43415
50.28594
58.85550
51.08342
49.29540
51.00310
43.42582
44.37870
46.51748
44.69304
55.37072
47.68239
44.64427
50.04721
51.38007
47.73386
40.57786
45.29381
43.32625
49.42405
44.96440
47.29875
49.48778
47.56615
41.62801
43.43537
48.40753
51.11322
47.65068
50.29314
46.54646
48.74147
47.11120
46.69231
48.19756
52.73472
45.91119
41.59022
46.75275
48.88757
45.88831
50.63197
46.00063
48.04160
46.25503
51.88258
47.72965
40.87659
46.39143
43.43814
45.48542
39.35544
43.30919
43.90135
39.01938
37.34034
42.72719
38.87918
42.24331
42.31389
42.15290
45.00040
49.60851
43.50097
46.45350
43.07350
51.66421
44.00926
46.24559
44.45835
48.99126
48.59768
47.62258
42.19965
44.21241
43.97147
37.33258
37.72129
38.23185
41.24748
39.92716
37.77820
42.32015
41.84515
34.92245
38.43871
41.53415
47.23527
40.86871
47.24816
48.10108
44.28080
42.34047
39.82597
48.22606
45.99922
42.03530
36.00796
49.73713
48.97417
49.53851
40.38610
43.04009
48.89719
40.96763
38.73409
35.70759
41.83539
36.81319
36.61721
38.84733
36.41269
41.17891
40.22031
41.92832
36.70289
33.39931
39.39747
35.16134
32.63847
36.27364
35.31529
37.09576
38.42059
39.50810
34.32769
38.31861
41.04403
44.25959
45.80244
44.07073
43.57754
45.73263
46.82305
41.65560
43.22681
44.28222
43.33961
41.06843
43.17937
51.37837
47.57316
43.43709
42.90908
46.40245
43.30429
46.58479
47.21338
42.84024
46.14655
45.38050
38.53631
41.44735
38.39371
48.08255
45.77293
48.93822
40.65226
36.36325
36.88580
40.34159
35.71196
43.49687
38.69121
40.15492
33.59683
38.76965
36.41580
37.85200
34.95591
39.22293
37.01364
39.92345
41.29878
38.69117
38.82817
33.60640
36.87723
31.32511
37.07087
34.78810
38.26436
37.48331
33.86761
31.87441
36.07728
39.38282
41.35569
43.86640
42.79483
43.23053
34.42191
36.06113
31.45571
37.12806
36.23248
33.79902
29.15048
30.13264
29.58767
36.26328
32.21352
35.68231
37.94269
32.75194
31.38100
32.92711
35.26471
37.94719
31.97236
39.21603
38.80339
34.11752
38.53028
32.61506
31.54731
36.17028
29.45725
35.58487
33.17134
37.54329
31.18569
29.42098
32.91796
25.45399
30.96480
33.81329
34.48118
32.53064
36.70181
33.69235
33.09476
28.54979
30.31439
36.41378
33.78726
37.18135
31.71093
30.09733
36.96058
34.87615
32.57334
27.33422
30.32003
31.16645
37.41347
35.91907
36.50088
31.94720
32.34534
33.85565
32.29635
29.91688
34.37349
35.14591
34.31853
35.64971
34.13943
37.17026
27.95476
36.38775
32.96513
36.34960
35.09144
35.60360
32.47050
35.65029
39.19389
32.78971
38.46301
31.25740
31.15015
31.90758
38.74889
33.76449
36.59001
36.87366
38.02399
37.45577
35.88968
34.45655
32.81450
30.52961
29.50486
39.93361
34.96209
40.92399
33.38399
32.83017
36.82023
27.13712
29.76049
33.40988
31.87831
36.66306
33.10725
29.73193
30.45707
34.01815
33.50273
32.35926
36.41657
41.73138
42.55169
35.04471
40.85734
37.05946
45.93435
44.97489
42.28053
42.54413
38.35541
43.13321
39.94482
36.26456
39.91566
45.08149
42.20799
43.40317
43.29907
46.61229
40.30355
45.77204
43.21135
47.33496
42.63748
39.25780
34.38971
35.25217
45.07972
39.10769
37.29481
41.37874
41.47225
37.19530
31.92514
40.11216
42.59971
43.19894
38.69050
44.87689
36.49401
35.60197
39.08719
33.60454
33.34776
36.37876
34.37208
37.36075
38.19824
36.17129
32.98567
34.38873
36.47237
38.37702
38.54630
35.38951
38.27880
39.48045
37.11400
34.02955
32.61972
43.00728
37.55722
43.25054
38.27373
42.05826
37.68095
33.94088
39.14030
35.54387
36.73978
43.41587
42.18671
40.16511
32.26881
35.98249
43.71438
46.78919
40.04347
39.97838
38.61978
35.69249
41.44324
38.13432
45.98512
38.00020
36.10847
41.03098
38.41905
36.95460
44.28803
40.09029
33.56389
39.17604
39.12312
45.38388
42.75462
42.60604
37.16608
38.53029
37.45634
41.46882
35.51005
33.52306
34.17969
35.27678
37.13556
36.06861
36.06057
29.78141
28.37507
30.97728
32.20508
30.27603
30.63280
34.25230
36.27634
31.32595
28.47113
27.70089
35.20859
37.19923
34.65270
35.83728
37.12908
37.39295
34.30847
37.08952
34.08600
28.00795
38.74270
32.82932
41.88309
37.40585
44.10604
33.13565
42.59712
34.37229
35.18893
36.87849
36.92582
33.47506
37.25287
34.36242
32.54747
33.83353
38.01865
36.86462
37.34381
31.94582
36.63725
36.87037
36.33042
39.11101
35.06227
37.42093
35.55943
33.08838
35.02345
39.78037
35.89971
32.60617
36.56661
36.78777
38.80265
34.84024
35.70423
31.96135
33.72865
35.23476
28.53097
33.03209
33.33063
27.93113
30.78828
30.16517
28.30817
31.89239
34.79097
30.98817
28.66521
35.91534
29.13460
30.38404
27.71794
26.68745
30.30278
29.73681
26.64125
30.26522
30.06259
30.27854
34.64651
39.07840
24.90333
31.37069
36.27726
36.55237
31.80146
39.64420
40.31079
36.78328
31.78787
31.36577
35.26028
37.91976
40.70597
36.98108
38.53739
37.05929
29.22982
30.42926
40.99002
34.45062
36.79709
34.45038
37.23206
34.86503
31.67444
35.09821
35.71241
33.69763
31.46484
31.97987
38.75036
27.54848
31.30245
34.90486
35.48457
37.71476
39.41782
37.87564
36.27672
36.22092
42.92059
35.72881
32.27752
34.58335
30.88182
28.91127
29.70788
35.74507
35.68043
34.81949
37.05771
31.93276
33.81688
29.32731
31.30826
29.86431
29.43032
30.43103
33.82463
38.38418
32.46142
34.51288
34.75570
32.63174
35.07196
35.94155
36.39983
34.17060
37.89237
30.70275
31.79689
35.09188
33.70698
35.34925
36.46674
37.28485
37.41367
32.57308
28.86077
30.12198
27.66183
30.18816
30.27721
30.14336
33.90975
31.04925
28.88070
29.67834
29.95583
23.71256
23.01479
26.53012
27.94964
27.72799
32.90669
25.27431
32.16191
27.59545
29.83063
31.03118
29.45663
32.23973
31.14538
31.46794
28.39628
26.95766
27.79938
24.45419
23.09852
26.17807
26.81952
24.44171
27.93595
30.55160
24.97084
26.54506
24.30603
23.11392
24.77513
27.94653
25.71327
33.89005
34.90097
36.06566
32.92900
33.28488
33.89674
37.14756
40.38622
37.80991
34.06420
29.48592
36.41209
32.09736
36.02267
34.46499
33.34702
35.43730
33.51443
36.98279
32.19456
37.25006
36.35124
29.57286
34.81738
35.25163
33.74435
36.62400
38.18913
37.30267
39.87898
34.88208
33.07626
32.00456
38.99863
35.62200
40.07204
42.64440
37.04968
37.70737
35.29480
36.87644
40.46822
42.68767
41.01621
32.41586
30.40780
33.55398
37.35865
27.68809
31.08358
29.71800
28.20092
32.10863
25.20747
29.80702
27.67727
32.52589
35.19568
31.50765
35.32373
34.30658
31.18876
36.21216
28.69241
35.52033
38.33154
36.91348
29.88754
39.30210
44.03005
32.07854
41.80586
34.99463
41.51641
39.37394
45.76128
37.34666
39.39288
42.22157
40.76172
41.01121
43.60069
44.75931
38.61187
35.75733
35.76778
36.28077
44.15168
39.19596
38.83567
41.30383
36.66746
37.52420
38.17675
35.14929
33.40972
38.40100
36.87038
37.37640
40.80167
35.49428
38.14034
35.22427
39.78899
28.50046
37.84084
31.92380
37.01010
35.81884
40.26782
44.44878
38.36040
41.90040
44.25783
42.26265
39.55147
38.31743
36.24984
44.25551
40.48837
44.48842
44.88609
45.69305
42.79151
38.85187
41.87359
43.59391
41.30329
35.97053
42.52120
45.35894
43.24193
34.97163
36.43932
35.67275
37.70792
32.10581
30.98302
34.08206
34.24830
31.67093
36.13780
35.31925
32.17901
29.34357
30.71631
34.42687
28.72097
33.65509
35.85513
33.78262
25.57605
33.11219
34.21959
29.83847
34.13675
35.25389
24.48999
33.11941
32.24984
32.78777
31.18607
30.12663
26.81486
32.25709
36.01842
35.24665
37.30674
30.89802
33.92423
34.72238
36.09580
32.81426
35.09167
28.34951
29.19570
31.88981
31.69926
29.47616
34.24503
33.42374
26.59597
24.38914
30.68199
32.75855
27.28817
28.62787
37.73265
30.22469
28.28889
32.53649
35.91286
38.65443
34.32607
35.96721
33.58853
32.43862
31.34386
33.31745
35.70226
33.41299
27.39742
26.93203
28.71121
24.57683
30.13510
22.94178
26.46069
23.98524
25.30656
27.07271
28.25955
28.78641
29.39274
29.37746
29.84316
29.35972
29.50449
34.51468
27.85527
29.85160
32.25743
27.84993
29.47759
30.27235
23.12380
25.51592
28.64389
28.37698
27.71089
34.53478
22.87116
22.14041
25.09656
28.85406
23.32802
19.85082
21.42095
28.00756
26.33420
28.27104
24.24518
26.96892
23.81278
32.78174
26.10193
28.12596
32.58628
34.38136
31.32962
30.44496
26.34861
27.66254
30.39779
28.74892
27.17828
32.46159
30.42661
33.08515
32.42619
35.71501
28.39877
29.65015
25.46155
29.56477
27.09070
28.59987
30.42442
31.91306
31.91121
32.06627
33.79744
29.01810
29.03714
32.67022
29.23785
31.21567
35.85405
33.31101
33.44608
31.76876
34.56131
34.92728
35.66216
33.73862
33.07766
37.19038
33.36584
36.84137
37.44360
32.93194
32.92662
27.61105
32.66569
33.18235
28.13092
34.16001
31.40222
28.42969
30.61967
30.11948
27.92295
24.80559
25.96136
29.36918
23.53319
27.05085
23.17530
28.42746
39.73589
45.34240
34.35780
34.00283
32.95255
30.23325
35.44071
34.18950
31.63080
32.70776
35.00967
29.24587
26.05676
26.10349
24.13390
33.12015
21.44098
23.06796
28.16243
25.75044
29.44829
25.91551
31.90902
24.92425
26.95357
27.80863
28.36872
26.95261
28.43570
30.64205
29.90119
31.14297
32.22948
30.87047
31.67579
27.46174
33.82891
38.00014
31.98368
31.05778
36.27032
35.33800
35.17459
34.02120
33.32131
37.81191
31.20188
28.00827
34.35499
30.09096
34.74102
32.20489
31.93615
33.28381
42.64229
36.10842
33.90115
38.92691
39.52395
28.91508
34.22939
37.69059
33.30217
31.07976
26.95100
29.68130
26.62135
28.33233
34.63883
32.57181
26.60195
28.81986
33.52609
32.85297
33.70384
27.80564
28.84607
32.27516
27.98482
26.57525
32.65542
27.82037
26.04660
25.91355
26.58326
29.11276
32.65629
34.62739
29.58530
27.31467
31.36319
34.34824
30.75699
28.69496
30.76114
26.61121
27.78510
37.12709
28.69064
28.33210
24.81432
24.92666
24.89921
23.89477
24.47564
24.28701
25.96341
27.07049
28.83765
30.33709
28.70115
31.32830
33.72420
36.18956
28.85267
23.63971
33.30323
28.20812
31.28153
29.11711
25.54647
35.86110
31.77157
37.24307
27.07149
32.45270
31.66343
32.51502
41.11118
27.65457
30.27909
33.31744
31.43649
35.02441
29.20798
34.21310
33.40502
38.25230
38.63329
36.44089
35.32079
39.80873
32.61916
33.94215
31.12503
33.04977
39.15054
31.49150
34.96356
33.12919
35.41264
35.81133
40.04287
41.64676
38.66280
36.44385
38.64890
36.21953
31.19540
31.07188
36.96482
37.89691
39.89507
38.23973
39.27983
36.30156
34.07863
35.86013
36.22268
34.89427
39.95541
36.69442
41.01204
36.16479
45.45526
43.71863
27.60311
40.57473
35.07927
44.09130
38.62191
35.34605
34.54206
40.31185
39.61899
41.48863
40.96350
34.61779
36.70685
37.77201
40.65708
30.17276
39.77618
36.98346
38.43004
34.70494
38.34736
35.89240
43.12849
37.92541
42.48360
40.35312
37.38579
35.43835
32.02298
33.14222
32.82499
36.41775
37.64281
39.48295
42.86185
35.04154
35.92711
40.80083
40.20768
42.18636
33.95345
36.58176
38.42253
36.91661
34.53923
33.02717
32.02272
40.54520
30.99169
40.11690
33.92216
34.58559
34.45554
30.45486
33.82419
29.93140
33.95549
37.15372
26.77298
28.48506
35.72486
39.99975
43.55818
33.88541
31.67760
31.35713
41.16378
33.53462
29.65930
37.03359
36.05275
34.09123
37.21019
30.73998
31.53873
25.61131
28.95057
35.43626
34.63860
37.54241
31.81359
30.27783
33.23103
30.72042
31.04671
29.84861
31.31503
33.49855
30.35447
33.81263
29.63586
32.28146
30.06226
31.36524
31.84217
33.62657
26.97609
32.17751
27.76392
33.22336
29.44061
26.04394
30.73901
27.06678
29.81496
27.96717
29.28426
28.89067
23.32885
26.50551
32.73077
29.71341
31.46041
24.62110
32.20478
29.96976
28.73483
29.34927
35.45187
34.19033
28.30174
28.50730
25.79645
27.22161
31.94851
29.21936
30.76860
26.48256
25.30398
23.59411
27.03220
26.22451
25.02965
26.84825
21.05851
27.73776
28.88018
29.31123
28.08026
27.16905
32.06218
27.50058
29.38361
27.33016
25.72442
28.26537
28.67009
32.35136
34.27870
31.56261
25.59110
26.92719
23.85329
25.85009
24.39098
24.72457
30.13893
30.56886
30.53801
26.78138
26.69043
25.11342
25.64390
27.17141
28.10695
27.08476
27.61106
26.22784
30.13111
33.03178
27.25699
24.85245
31.63027
30.77657
26.55260
22.59759
32.19886
27.71350
28.07385
29.13893
30.98548
25.08886
28.41125
27.38234
29.56608
26.52936
24.25598
32.14862
32.43633
30.18795
32.42353
32.59517
25.82154
31.41882
29.04875
28.10008
27.15186
28.04972
28.94993
24.49331
25.29293
24.22953
27.93994
24.63739
25.92047
27.81610
25.39856
25.69965
23.38851
26.09212
27.96191
31.52404
30.46466
25.02464
24.62464
29.35350
26.39883
19.64858
31.14165
30.64598
27.53290
29.15292
22.01307
23.60104
29.65421
27.45950
23.19578
26.92985
25.73142
29.45179
31.31479
28.70813
26.31954
27.54691
25.81954
30.87636
32.10135
33.32776
32.36642
33.04513
34.40752
26.40859
30.09094
32.65383
33.00576
36.16872
35.47055
33.20429
36.18268
34.90095
34.58400
35.59771
28.69555
31.56405
30.54108
34.80625
35.00767
34.49574
30.93295
33.55325
29.26257
28.28878
33.67022
29.00776
31.56438
33.24525
28.94736
34.49159
40.43707
33.95120
26.99715
29.93610
31.57335
27.21812
31.32210
27.20234
34.53402
29.05894
28.71841
27.22794
35.01132
34.34780
35.30889
45.11004
41.35419
28.89854
30.65963
30.01519
34.50194
31.17854
37.86072
36.91697
37.18504
31.64132
35.40428
33.36191
30.52788
36.55004
35.45266
35.34710
32.04597
32.98906
32.79946
38.00644
32.78679
36.42968
31.41464
34.96867
31.55998
33.36740
33.63009
32.88317
29.85744
32.51349
31.16518
27.44269
31.47471
25.05032
24.82829
28.06592
30.13099
30.37208
26.15004
29.30314
32.19503
30.25693
27.43489
30.35589
29.74615
27.58304
22.84205
25.50336
32.16053
29.16587
31.95725
31.08877
28.78625
29.30551
30.74558
32.05201
28.06562
32.00750
33.05940
35.94150
31.68082
29.83921
28.11822
28.54752
32.14000
29.09162
33.19981
31.32644
29.24683
26.34323
27.83020
27.73030
25.27605
25.41817
28.55233
25.70714
26.82100
24.88897
29.06533
34.76557
33.67905
33.04723
40.31563
29.63464
33.66956
35.71611
33.83262
31.42004
27.65089
30.23320
31.35600
35.12257
33.73676
30.82139
35.57108
34.25628
35.95407
32.63019
32.83784
33.96729
34.87852
33.52207
35.22535
32.15929
29.07016
30.53121
29.59232
31.23733
32.17654
35.33017
28.26143
29.78426
29.83535
23.88996
27.61976
29.04081
30.75772
29.28621
32.39744
26.43358
25.24885
32.72426
31.55679
32.33530
29.60891
36.94899
35.89696
35.94532
35.77790
31.93399
35.87297
30.60640
32.19254
29.55789
25.49157
22.92921
26.23559
33.08239
30.41870
29.31413
28.19389
29.87557
30.59050
31.76485
30.37620
29.41698
25.49261
24.76907
29.43645
29.94299
28.39987
28.82128
28.42091
31.34254
30.76841
29.08120
29.68986
27.81565
25.21517
30.78298
33.40612
30.77795
33.35267
34.13897
34.01836
30.65347
34.26236
34.90417
29.17641
31.87021
33.68095
31.85501
34.89960
31.41717
28.32005
28.40115
31.37191
28.94805
26.41682
30.71563
28.71965
36.69337
37.21100
33.86338
41.40392
40.09476
32.89435
35.97580
32.77581
32.56905
35.10312
32.34244
37.00839
36.09139
35.07948
39.14402
31.63734
28.71296
29.87309
31.95569
34.00069
38.44550
37.98388
36.36553
43.67863
45.75383
41.46142
43.73654
35.43441
35.28930
39.92671
31.86894
37.75104
43.67256
42.51363
37.31723
36.76115
35.74388
32.43502
31.84034
36.92309
29.51359
34.51697
35.15630
38.86895
37.11063
36.33862
34.80988
35.09524
40.77595
31.59485
34.47364
37.45393
34.47393
32.59253
34.78636
28.21153
30.64851
26.31214
25.37434
29.73523
23.32207
29.61432
26.73525
29.54296
28.76146
25.79144
26.27820
24.31931
29.51910
25.99228
30.95704
30.52628
25.51556
29.85278
26.18230
30.55618
22.43435
32.96976
27.44439
32.67248
35.97817
39.32615
36.05972
37.81530
37.39505
34.14810
34.86606
37.42917
39.64441
38.65657
31.54678
37.04934
33.69948
37.11010
39.84878
34.80686
35.00633
34.54960
28.55704
30.42226
27.61407
29.66256
30.77525
28.81624
35.23378
22.60290
29.14699
27.70893
23.50837
26.92074
33.40964
34.23909
32.28118
28.83591
29.28864
30.03325
33.91460
27.77260
29.15386
26.31667
27.41198
23.41199
26.38734
28.76576
23.66349
29.01435
23.75081
27.15836
25.24182
31.61551
31.94698
26.83413
29.47334
24.63936
30.34700
28.33052
21.30870
29.79685
25.29919
21.88640
23.01750
22.31447
23.25948
32.31257
27.49903
28.48435
30.45363
26.37201
25.14344
24.03467
27.39585
26.13968
24.33008
29.46397
27.13197
24.03735
20.87260
31.22970
24.33908
29.56546
25.15106
24.87737
29.94562
32.16735
28.21651
28.48620
28.67472
26.12892
29.98614
29.35127
29.21531
19.21888
22.63453
25.04263
24.68432
28.84993
28.69621
24.67447
27.70490
25.70516
30.91891
30.31825
30.25904
29.54817
32.47748
30.44774
32.16221
34.00154
28.15786
25.45647
29.39299
29.21057
23.80394
29.88013
29.33928
32.54025
30.02098
30.34314
31.44890
29.53594
31.18540
33.99981
29.99990
37.43658
32.66545
27.83234
33.16416
35.67104
30.20193
31.59004
34.68573
32.84855
33.15304
27.65790
32.82874
32.13978
32.45744
27.63651
24.11533
24.55754
26.34112
32.81319
30.20315
27.66336
28.01657
30.14416
25.62321
30.05694
29.56062
26.41392
23.19729
26.82079
26.86279
20.09335
21.19354
18.25209
22.88110
26.51933
24.97978
25.28906
23.65689
20.25312
28.02146
26.11348
18.86452
27.67478
23.84797
24.61261
25.22723
22.30747
18.75613
23.44697
26.37645
23.70830
30.95960
22.97606
23.58386
20.16133
25.19030
21.98853
21.01278
26.89517
20.69330
21.24686
22.61997
21.80516
20.68101
23.58558
22.75908
29.06137
30.95177
24.40447
27.42907
26.54844
22.46470
25.89166
28.06318
25.94033
24.88661
26.16049
30.06389
29.53616
30.08701
27.51175
29.91262
25.52582
31.81138
33.91713
32.68494
41.35181
31.14698
29.51549
35.15399
27.41384
30.90473
24.04869
24.73606
25.62817
26.84385
27.25818
28.75877
26.33660
27.81171
30.91422
30.97261
28.51867
30.68575
26.88511
30.57642
26.53107
26.18524
30.23610
28.20258
25.15136
29.28112
29.59143
26.22537
27.26697
30.03527
24.70107
29.20432
30.95888
29.04101
29.46365
25.15684
31.16078
30.16352
33.30068
32.87701
30.66133
30.35568
29.42309
32.36745
31.52041
32.95629
31.18023
36.46890
39.03708
28.52518
31.29727
27.34217
29.37685
33.40725
29.89073
33.23263
27.83206
32.90497
30.80624
31.44671
30.91775
30.87703
29.06580
30.69440
31.08947
34.19321
30.43640
31.28986
31.93885
33.34907
32.99703
33.69065
28.64005
31.28397
31.89889
32.56509
26.54573
28.36167
27.10723
28.40316
30.49944
24.71413
24.70164
30.83888
29.07004
28.90373
29.86891
27.51804
34.18845
28.11739
26.48286
27.03219
27.99362
28.38925
29.36915
30.98217
31.45607
30.28248
30.23938
28.50273
26.76519
24.64600
23.52935
27.15594
24.47337
30.58996
27.65416
33.41868
31.24945
27.34769
30.41308
30.25705
30.24769
25.38624
33.65565
32.43649
28.40314
28.25567
28.39212
28.58908
29.10469
25.49740
29.45385
28.01405
32.39895
30.01520
32.01579
28.40778
30.85164
32.43442
30.58458
31.83985
34.70915
33.81015
33.84527
27.69417
29.73066
27.60615
32.67059
30.90623
30.77576
27.39682
25.87485
32.36595
31.59418
35.13102
33.04928
31.25694
28.35379
25.92722
30.60901
31.53656
30.76525
32.72312
30.88981
27.43866
28.66936
31.76390
31.61462
29.69581
28.83537
28.77694
27.51072
30.97169
25.19262
29.46297
25.71586
32.52215
19.87728
29.30570
28.12841
28.57090
29.84536
26.45104
30.23651
20.75254
23.86669
25.94205
25.28534
29.38120
27.83425
26.86210
29.17760
25.34443
22.20983
28.49366
30.85898
30.36203
32.58379
26.50989
28.50471
29.48834
26.74865
26.17505
30.44860
32.13455
25.63417
29.91585
30.80547
26.95216
27.90826
28.14074
25.12889
26.68957
26.31299
24.79168
32.95709
26.24617
30.69723
29.89270
24.77282
25.55028
29.60794
18.60796
28.24849
27.57116
27.45901
33.41524
30.49067
28.45891
26.36426
22.66839
26.57146
24.37360
24.39946
32.21285
30.93202
26.81911
26.40369
26.65781
24.56469
26.72311
26.89455
22.90614
29.16591
22.28296
24.45902
24.30034
23.67334
25.77493
20.00764
25.60490
24.90123
23.10472
24.85547
26.37605
26.10719
26.83392
18.21602
20.73945
25.40166
29.42570
27.92501
26.19797
23.93464
27.91122
21.91712
24.41526
29.78174
26.13011
28.69914
26.21927
28.25801
25.41497
25.77410
28.00455
27.21150
28.62119
24.07361
30.42617
21.92607
24.55629
26.02683
21.69412
24.09207
25.77544
22.59623
24.15089
27.61945
27.24820
26.70815
30.52297
27.86190
26.77351
25.57859
22.51921
27.30046
22.22774
19.04295
23.62933
17.88936
19.78156
19.32326
28.56573
28.03658
25.24369
23.88572
28.70447
25.41676
20.60731
22.68041
28.09495
26.09663
25.59600
24.46450
31.81019
26.61500
30.96621
31.06416
23.67842
25.53901
26.86984
31.41405
27.59993
24.85130
24.85172
29.34094
25.13916
27.24934
28.25928
27.61878
28.77392
28.17884
29.11635
27.25799
25.61352
30.45180
26.24128
19.54984
27.69264
28.07286
28.67628
26.21346
27.94917
27.43353
28.86548
26.82367
30.44587
27.87800
28.30752
26.86672
30.13247
30.06749
33.02722
27.31119
31.34364
28.97545
30.49183
33.48008
27.56602
32.03047
25.81652
21.09855
29.02312
24.28601
24.88535
30.23684
26.53917
28.57153
28.66134
31.08798
23.07168
