# Supplementary material for: Breakage of the oligomeric CaMKII hub by the regulatory segment of the kinase
Source: eLife. 2020 Sep 9;9:e57784. doi: 10.7554/eLife.57784 (PMC7538161; doi:10.7554/eLife.57784)
Supplement: Figure 6—source data 1. [file elife-57784-fig6-data1.zip › figure6_source_data/dodecamer_KA_helix_crossing.dat]

49.92676
45.45449
49.88414
53.53029
50.00818
53.33325
49.46302
46.08374
47.24871
44.17878
42.38828
43.58220
42.39368
45.75759
50.30309
50.13182
49.01774
52.56648
45.87367
43.69415
46.64859
47.95539
45.21874
46.80356
40.15426
42.56737
37.30969
50.24958
49.31372
49.12047
40.36758
43.86510
38.20722
46.25231
48.13791
46.50524
45.68361
44.52985
46.19657
47.85907
46.41267
43.15361
45.53944
44.62155
46.52855
41.73594
47.38770
47.24736
42.06698
52.94599
50.63820
52.27375
48.45044
53.29035
49.64500
53.83440
55.48440
54.54043
49.18783
55.40733
55.10218
52.67464
52.80236
53.90561
51.72294
51.28208
49.90938
45.44853
46.19458
48.26578
44.63506
47.28868
45.28705
43.74595
46.10226
46.93106
49.17259
45.78022
52.32314
47.54624
52.81991
51.51916
48.54124
51.75568
47.12850
48.13294
49.75636
53.04898
47.85515
49.60911
49.79162
44.70258
44.96379
53.87797
44.39443
48.26072
44.55174
50.22314
51.62259
53.48164
46.94911
48.34658
46.36892
50.39185
51.58090
51.62769
54.96743
54.42204
50.00880
52.16726
54.27712
55.21148
52.41428
54.46890
57.74528
60.22790
60.72552
58.20644
57.88169
55.57751
54.08942
58.97397
61.19916
61.81079
55.81559
54.48785
47.51915
47.53980
61.57688
61.88224
56.03197
52.02918
49.49104
53.99327
44.30993
50.37959
49.14219
48.48222
47.07062
52.12663
49.64865
51.01783
50.19532
53.13774
56.38837
57.89334
56.58019
51.10670
54.59125
70.31717
61.97408
59.19620
58.15960
53.92918
55.34818
63.53288
54.15080
54.69456
48.96462
51.03868
49.25063
51.24250
60.42144
50.21951
57.69602
52.43630
53.78560
57.87460
52.53938
53.47722
51.32270
50.84202
55.46094
49.32165
56.89499
52.98462
48.85127
51.28613
53.84395
52.58475
61.70558
48.53326
45.75785
43.37814
50.27922
43.75467
47.56027
47.77653
44.68433
54.13396
44.96156
48.78044
45.90727
45.59875
49.42452
53.17238
49.41959
46.02448
44.07884
48.08591
45.15650
46.16810
50.95220
49.88445
48.31950
43.68917
47.10444
49.13463
45.96247
44.14422
44.16048
43.90999
42.26489
44.99885
44.54446
44.57778
44.44276
51.49949
51.60276
50.68014
51.28599
51.11104
50.66152
44.26573
46.19497
44.82614
51.11779
48.87957
49.46855
51.22876
49.59653
55.77828
56.19253
54.60587
47.89912
42.88313
50.78705
45.09151
48.86329
42.95997
52.36664
52.76591
55.45780
44.60809
52.53118
49.42398
48.68814
49.15180
50.76760
51.57970
55.01069
53.24132
56.21870
52.77976
50.53839
56.34323
53.63890
50.17790
48.84893
52.01754
52.36442
48.74931
52.29263
52.85973
52.12140
51.95133
56.03588
55.35979
49.72046
53.34609
52.38391
52.96831
54.16458
52.94343
53.58990
48.32256
48.70391
50.40120
48.92203
49.37571
52.69207
53.41022
49.95317
52.53342
48.35956
53.88966
53.26608
51.17412
48.47803
52.37335
53.17230
51.43592
53.81902
51.49518
53.67366
52.95673
46.94564
51.84860
55.23277
57.77374
55.41481
57.48219
53.56910
60.45283
53.70825
53.80715
55.79216
56.87218
56.93790
52.57559
51.94433
51.79815
57.56646
53.62219
58.12043
55.73080
58.31857
56.71913
52.87606
55.77215
53.93201
57.04129
52.23167
59.87139
54.48893
59.16322
52.09567
57.86477
53.87511
55.84071
54.71619
56.61212
53.22046
58.05543
55.44263
53.25380
58.94965
57.51481
58.54319
54.27123
57.52283
56.42720
56.60371
56.51187
56.20595
55.64044
55.14215
59.66841
58.03471
58.26724
58.98694
59.87051
54.44476
60.68836
56.42011
58.27211
55.26381
47.50159
49.35880
49.58341
54.97705
49.01836
54.84705
58.86941
58.41149
59.81578
58.42921
59.93252
56.35961
54.76802
51.57792
53.02216
55.17086
55.94163
55.31585
56.73323
51.12457
56.96792
56.70116
51.86409
56.40650
50.81967
56.97237
56.72859
65.11774
55.17621
57.20609
58.19672
61.51174
51.46756
51.94658
57.65397
56.31690
53.95494
54.06849
59.64013
53.96634
59.18607
58.40785
54.65652
56.38839
58.11974
55.92453
61.37699
58.08403
59.89968
60.02451
57.79760
53.86123
60.11898
58.55960
54.91897
61.08703
59.63686
61.20792
54.95761
56.51994
60.03291
55.58207
55.90731
60.75272
65.62055
66.12041
59.22380
63.66422
65.38040
67.90713
63.41627
63.01467
64.16726
59.40536
66.05894
66.69807
62.19937
58.43444
57.59009
64.89254
57.71599
60.43632
60.89221
63.01043
60.78844
60.90505
60.16831
59.39821
54.42954
57.03117
61.34961
53.17674
60.42872
54.54158
61.42043
54.96422
54.56524
55.84603
60.22380
54.12796
60.78986
57.33510
60.28139
58.82984
60.01237
62.71147
57.42434
59.07660
58.22568
64.45435
61.15454
57.48876
64.83469
61.38424
64.62374
60.52157
65.11001
64.95125
62.10831
56.39324
59.39344
65.10056
59.22246
59.10252
62.38469
63.47641
64.35590
59.33881
60.74138
56.23111
61.22113
59.95382
62.59958
59.43625
58.58882
65.45843
58.49480
60.40985
59.57278
61.72229
64.29804
56.89695
64.59105
59.47649
64.56446
63.75991
63.66067
62.65146
60.22206
62.01782
62.51017
57.20974
62.79312
60.12723
56.00159
57.03398
58.30758
56.17699
61.75464
59.47817
55.74539
56.74967
59.64738
52.55429
55.14432
58.49476
56.24585
56.04186
56.87624
54.50778
53.47929
52.34086
53.97369
51.31596
57.75558
50.79418
55.92196
52.86973
55.54066
55.50334
60.47366
59.83774
63.91299
52.12218
59.59548
54.73805
56.51435
53.24342
56.95886
53.48378
57.56743
57.09604
58.69152
53.85473
53.73554
52.79683
48.73237
56.53401
49.26714
56.16713
56.77574
53.28429
52.89942
53.82114
57.97573
57.12867
59.24461
58.59801
54.28918
56.88108
51.93415
58.09382
62.05554
61.05828
54.95664
58.65228
56.15640
56.27060
55.75298
55.66502
49.12820
60.20923
58.65585
56.73407
57.14398
57.18966
57.55962
59.19293
55.21937
56.56460
61.64615
59.95464
60.66275
58.17946
55.56203
53.74838
55.97110
54.04599
56.22172
58.91585
60.16795
61.50469
54.98034
62.49630
57.59267
52.94505
55.83562
57.94620
58.84775
54.24463
52.92427
55.77512
57.90263
58.07412
55.82763
53.38711
60.01597
58.86674
55.94321
58.93326
64.06801
59.03404
55.82817
60.06488
54.48765
58.18926
55.09121
55.66386
59.73099
56.61256
59.30569
58.13236
55.49235
56.84659
50.81188
56.17917
52.62642
59.27080
54.91851
60.14469
56.15386
55.74586
56.70712
55.61765
57.82290
57.75319
59.17951
60.85946
61.82050
55.08611
58.13785
58.06128
62.25511
58.89720
58.47369
60.64195
58.50459
61.18540
59.06951
54.88630
55.56306
58.91796
65.77388
62.58999
62.07380
59.63244
60.56640
59.72922
64.19110
59.78489
60.69469
55.18018
58.48654
59.97904
55.77733
58.21359
56.36825
58.22914
55.78353
57.42839
56.05269
41.15252
49.60406
52.68503
49.59297
52.97210
50.85059
52.96664
59.81011
58.49526
57.52554
56.13892
55.26436
48.62601
58.81158
49.32926
60.08426
57.00807
58.89173
54.93602
67.00680
60.35635
57.93322
54.58955
59.89049
45.59172
50.97399
55.84817
56.34300
57.01782
51.74290
53.71846
59.40244
59.87135
58.52245
53.48997
60.05627
57.26918
58.94933
54.52883
54.68121
56.28550
52.31199
52.43397
55.98275
59.61209
56.36240
52.15555
58.62133
61.22470
54.20304
59.16702
55.38529
55.57078
59.41940
57.11291
56.80282
51.72903
59.37514
56.61573
56.22157
54.32152
55.79214
52.52221
53.34427
54.04121
53.62384
54.70298
50.26828
55.68973
56.78404
56.49739
57.61849
53.49010
55.75691
52.75274
57.21647
54.51374
54.47607
56.92316
47.83880
49.77080
50.56222
50.33406
57.68362
62.59990
62.17226
64.65002
61.04773
58.95122
59.07822
53.12578
60.38382
58.50788
60.70596
52.39989
58.42539
54.41544
56.25751
61.55144
61.91278
60.44504
61.57658
60.80726
63.87143
60.05442
63.77052
54.70477
58.31238
57.57145
57.79378
63.44341
55.04692
58.77149
64.76681
56.54919
59.09476
60.97985
59.04078
57.20115
58.12262
61.83996
59.72589
57.51012
60.55599
63.61307
57.17369
60.10540
60.23505
58.56141
54.23292
55.34812
52.36848
56.43588
58.92231
63.99086
57.75749
64.38226
58.56252
60.78988
63.40184
59.59886
56.89757
58.52388
61.55075
61.76798
60.88151
63.45083
62.46462
58.88193
58.58890
60.93958
58.69370
57.86798
59.83129
58.37946
57.67991
54.35854
59.18368
61.00662
62.19367
58.91621
56.58876
58.35787
52.87696
52.26036
48.63012
63.47771
58.10480
54.58907
53.26066
59.39874
59.39568
53.41795
57.32364
64.02120
57.08671
54.00842
59.15495
56.65794
58.62541
53.94239
55.31197
55.51842
63.34909
59.82227
62.79690
60.26835
53.40022
57.53689
55.64083
57.92714
55.88563
55.33890
58.29185
56.81867
58.49394
56.34947
57.51109
58.31559
57.75202
60.15706
55.43762
57.50398
56.34908
61.52970
57.07963
56.64205
57.79426
59.26389
56.88894
57.77228
57.73333
58.24906
61.95333
57.90011
54.85042
56.32444
54.30177
56.99947
55.80147
58.45930
62.16380
62.27591
57.60599
60.83150
59.49467
59.07685
56.66837
61.26915
62.92241
56.23783
53.22404
57.33885
57.81815
56.20750
58.01400
55.28898
55.46266
56.08464
56.87267
57.63658
53.23545
58.36370
57.98513
60.92195
59.77052
56.99594
60.31221
60.23531
56.98401
56.64429
60.75506
53.79800
52.43935
53.99730
53.36046
58.59268
59.30664
61.85775
57.45850
62.05374
56.41390
52.55636
55.91378
57.15842
58.50748
60.49191
52.98787
54.22768
53.97598
57.22385
54.42127
60.64945
55.17838
60.90795
54.91283
59.42430
54.11745
55.95330
55.99657
56.54471
53.12895
46.34903
53.89588
57.20850
54.18862
56.24652
53.28611
52.97795
54.11086
50.34768
53.53026
55.04153
56.43025
55.20647
59.22858
58.27386
59.66933
54.32814
54.10485
53.65689
53.70660
58.43520
57.01269
64.97998
57.99041
60.19040
56.37993
54.48070
55.38480
56.51756
50.88972
63.67938
63.15301
57.07329
61.46239
56.05983
49.12837
54.84674
48.78636
53.64583
52.41589
58.35491
56.93308
57.17133
54.32665
57.00393
58.43788
60.45166
56.65184
55.51665
50.25312
55.90790
56.52562
50.13393
50.39116
48.81026
53.27839
59.10253
57.24276
53.96993
56.29825
56.27788
53.64795
57.62729
54.32558
54.63419
55.45433
51.45481
57.09454
57.64732
56.99938
53.49896
55.45112
54.77475
58.37919
55.25390
53.82506
52.17603
51.11303
49.22056
47.58680
52.16972
53.44338
50.40983
51.13890
52.86969
53.35669
55.63741
60.38923
54.49135
55.29481
51.87266
56.03579
48.72713
56.60223
52.35402
51.61740
56.02464
54.02237
54.08493
59.02826
51.78849
59.56732
56.16535
56.84174
55.11682
54.14704
58.43883
55.82685
59.41245
53.88035
54.67190
56.17017
54.14187
54.78400
50.04701
55.43230
57.23318
50.36098
58.10553
52.62194
52.85452
53.84789
51.97760
50.73308
52.37199
50.36663
51.40518
50.71053
49.58943
47.27266
53.26975
48.26388
52.13003
52.15695
51.44838
48.21155
50.45298
46.13562
48.75361
52.53178
48.03247
50.77297
54.67077
52.90399
51.27726
54.18533
52.83858
48.15890
51.89608
46.82961
53.65498
48.59657
52.81111
52.28858
51.55006
53.47112
48.40916
49.79160
49.95861
52.87089
55.51618
50.80268
56.16035
53.16810
54.31892
51.64862
50.39295
54.66442
56.41927
53.24290
51.27757
48.07507
54.40234
57.44100
52.34732
51.43108
49.01071
56.12744
51.02835
51.70102
52.66802
51.49977
52.12900
52.70430
49.65718
52.65451
50.85141
51.38102
52.94721
54.12512
54.84214
52.07822
48.32375
51.73125
58.32519
50.02048
48.72446
52.39055
57.55300
57.43919
60.91148
59.61366
60.57066
51.67247
58.83661
55.09545
60.30900
63.11648
62.19270
61.87600
55.72936
54.67900
64.30295
58.23170
63.38537
61.09862
58.51006
61.82386
59.53230
63.15282
54.96796
59.13845
60.45910
59.22223
57.80291
58.99363
57.66402
59.67389
57.93160
59.75844
57.79098
57.34559
57.40482
61.06178
62.15158
61.77588
64.33462
64.34187
61.42469
62.63968
60.80457
58.22462
58.23146
59.04164
57.83265
64.11345
65.68168
61.23342
64.09047
59.74859
62.52894
60.95425
69.32179
60.54412
56.48353
59.45021
60.27007
63.10960
58.43644
60.20983
61.40803
61.61615
63.48224
57.98987
62.45821
64.88560
63.45220
64.96920
66.54658
63.32661
60.52429
59.95691
61.15366
61.04405
58.75933
62.57646
62.19112
62.94890
62.93021
55.41151
58.58612
59.77280
63.75465
59.35907
54.33985
58.00559
61.13459
61.70623
60.56712
57.40022
60.04269
62.87168
60.45259
59.95951
63.08037
58.64546
56.59790
60.05090
61.93305
60.12977
62.96554
57.01923
62.75265
62.59606
60.87329
55.41692
59.78805
66.43890
61.74647
61.91250
63.96618
65.33188
66.74202
59.36483
58.82121
65.19803
60.91604
56.86850
61.37055
63.19231
61.86966
60.52519
56.81045
63.66519
64.42908
66.57687
60.91523
60.23811
61.92982
64.73898
61.01212
64.31357
62.89632
61.54650
58.26769
61.26120
57.05978
62.28180
58.83044
59.01860
63.54126
61.27208
59.59625
58.00945
64.24524
65.14161
63.12726
67.00667
59.83709
57.78716
59.57694
63.25679
65.75945
60.11467
61.00211
56.93785
60.77031
63.77957
56.65950
60.97647
63.98532
62.31574
56.59765
59.16831
66.68167
64.87062
61.88218
63.54288
66.11426
61.92610
58.74463
61.00293
58.70173
59.27624
61.29715
54.74296
59.60675
63.49987
54.52502
61.69400
62.78859
57.37324
56.09831
61.29899
61.91950
57.76203
59.77366
59.42011
59.15815
57.05252
64.68598
66.61799
59.19866
62.40040
56.69918
63.02583
59.27386
58.00174
60.98579
66.54356
64.26916
55.16791
61.94551
57.36444
65.19732
60.41233
59.21851
61.61030
60.64850
61.28494
60.73565
58.26144
61.56068
64.33129
62.97084
63.62056
63.00232
61.65078
63.10662
61.44140
65.12013
69.02851
64.56325
66.77368
62.81031
60.88726
60.43823
55.17913
59.61608
59.43791
66.08083
64.16767
64.17289
60.61518
62.81776
58.27012
59.93682
60.10054
60.87729
64.10661
58.69399
62.59565
61.83318
61.89970
59.65406
63.17614
60.02271
57.46691
61.51397
58.46654
58.83759
61.58372
57.97608
58.10639
56.19764
60.11377
58.88335
62.01750
60.48562
64.08281
65.49231
60.23802
58.81596
59.49315
57.46463
62.10097
56.63566
62.38856
65.38610
64.18001
61.67027
60.45368
63.29215
58.14835
61.63811
60.21814
54.36472
57.36530
64.54749
63.48691
57.64109
62.84446
61.77060
64.52883
64.12546
60.87754
69.82213
65.91011
60.61578
64.83112
61.47989
64.30547
63.82628
64.66106
64.02783
59.86062
62.99050
60.72013
61.63438
62.11226
60.56665
57.02445
58.62826
64.05643
63.26585
61.75257
62.19627
61.27404
61.44217
61.28630
59.91067
60.84522
56.79493
57.79866
60.20868
52.71195
58.62219
59.62097
60.76240
58.97633
56.42029
58.07790
50.69987
55.05470
57.04878
60.57506
57.23163
56.30374
58.24391
54.89308
57.42353
63.06780
57.15494
64.55475
62.76436
61.59829
60.20127
62.18001
63.81513
63.01638
57.81113
61.49728
56.52692
57.54454
66.58352
63.59699
65.29809
61.97290
63.76585
64.20581
62.76102
62.04945
62.84379
66.46140
67.81517
67.56829
68.26631
64.06684
63.54923
68.79475
65.34767
66.07498
62.30548
58.88300
62.01121
63.09773
64.57483
62.73424
63.76125
63.00353
60.61546
60.44862
64.17226
62.45462
62.77978
60.96071
61.02364
55.64314
60.48073
57.37652
58.98337
55.69927
62.10370
56.35906
59.73599
58.88973
62.49050
61.88139
62.29440
60.21850
59.56422
56.42109
60.78726
60.21755
62.13416
66.04798
61.18138
55.74510
54.62340
54.65900
53.84120
61.74659
61.02361
60.00830
61.40652
57.53632
62.92971
57.16287
57.81369
69.47048
60.02150
64.66933
62.99510
60.08428
61.97325
61.69028
58.09792
59.51987
59.73747
55.93883
52.38327
65.91804
64.12175
61.79222
60.05360
62.27443
60.06437
61.67803
59.87390
63.25481
63.73989
64.39103
64.81117
64.67631
61.18186
65.43103
65.64767
67.48621
63.55449
63.98220
63.25463
61.90737
62.29090
61.78035
67.34952
65.98273
65.14588
60.94028
67.85456
61.53720
68.78237
67.99110
66.95296
66.37722
62.83500
64.77151
60.80253
61.21865
67.25055
63.18823
66.83700
63.82416
66.58867
66.19902
65.71424
63.51576
58.45381
60.87080
65.06208
64.61799
61.64863
61.85575
65.30461
64.79150
68.77298
62.07463
62.14410
61.45817
61.02090
60.58035
59.73623
64.33757
63.59135
63.15739
62.72051
65.71920
65.43745
56.05033
62.08022
61.85064
58.88081
58.68752
64.87680
63.92506
62.45182
65.43982
65.78255
62.02375
61.66769
67.11649
63.30133
67.28566
61.21157
65.26637
66.86955
68.80989
63.56391
63.49022
63.36419
63.25201
66.43195
62.72247
62.17401
65.91476
60.59141
64.73650
58.25739
62.84327
60.05829
63.89022
69.65367
61.55062
60.62194
62.38939
58.01904
63.79876
67.87484
64.25008
69.51125
61.42854
66.21187
66.99972
67.19906
64.93637
64.27504
58.71543
63.15001
62.92586
66.22971
70.26529
64.13186
63.81216
58.16061
66.59842
66.14430
60.64406
64.54130
65.35681
62.54436
66.04341
61.73600
61.64427
64.92891
68.54615
66.03846
68.55023
65.58014
63.34094
63.19100
65.17791
67.01029
63.85422
63.36130
60.57055
65.27450
68.34521
68.30659
66.75719
61.14133
68.60924
62.28494
63.17708
59.42673
68.35941
63.58664
62.65750
65.35879
66.63959
62.52294
59.16090
63.61669
62.60888
62.46951
65.92964
61.94547
64.33921
62.77206
65.26481
61.83225
65.41487
71.61368
65.47395
61.92072
59.13293
66.74307
66.79651
70.50672
64.66576
66.35384
62.64151
64.11782
66.33192
66.85737
66.75235
64.93968
65.83919
62.37920
65.48296
63.50176
61.67565
66.72281
65.94742
59.08334
63.46288
66.91695
63.41794
66.21883
69.22539
65.09847
63.01079
64.93737
62.72425
66.96869
60.74825
54.89159
66.04958
60.41837
56.50488
56.69956
58.66715
52.57990
56.32973
57.61705
57.60277
58.22133
55.76085
57.86545
58.84545
57.41967
56.51808
56.79515
58.48803
57.71723
60.47006
59.94614
61.38414
57.35974
59.94046
57.92149
55.07227
63.04406
58.61719
58.29857
60.88915
64.51909
56.26314
60.95283
55.51585
54.00653
59.49405
62.34341
52.63672
56.47462
56.38637
58.04201
56.47233
58.00013
55.26143
56.73688
55.49425
53.54023
56.07348
52.55314
54.10248
52.24148
60.38209
59.06217
54.35777
57.90673
58.30282
57.94360
51.18794
52.92846
52.23874
56.30789
61.53100
60.69535
63.09913
62.37370
54.78810
59.92400
58.91281
59.64623
58.44655
58.05464
68.68298
58.43085
59.02727
57.41537
55.69739
54.17510
59.30622
60.64589
57.21583
56.55426
60.70558
56.23243
58.78233
62.56607
61.62200
67.80781
65.75827
67.75977
64.25886
64.05772
60.21858
59.85561
61.96645
60.50705
60.46653
60.96735
57.95609
62.59441
63.97337
63.50885
61.14570
58.23718
60.51561
50.67494
58.16684
52.88970
55.64613
57.13378
61.88365
54.91012
56.79390
53.29272
54.77785
56.82995
56.71741
53.92804
57.36382
56.98238
58.91360
63.63421
59.14883
60.46774
60.05073
54.20963
61.06163
60.72828
58.37768
57.47331
58.68489
57.31855
60.87371
61.33309
60.67663
60.21765
57.49168
60.39268
59.98492
57.92407
67.04625
63.89819
54.99464
58.48857
59.03990
55.60127
56.94134
55.50530
61.43715
60.59446
53.09948
55.27949
50.80162
54.55305
53.33811
61.76548
52.89411
52.95863
52.19075
53.81163
51.67772
53.44244
49.66869
56.68336
59.55754
57.85594
59.14751
61.13703
55.17137
52.58850
58.09971
56.12831
57.19505
52.50125
57.80747
53.88457
50.07037
56.01345
54.06438
53.42282
50.30587
51.83305
54.10357
58.54069
55.75923
52.22905
58.08521
50.81702
53.62651
56.06195
52.70758
58.02773
57.19373
59.61566
57.28122
53.16779
63.05533
58.97192
58.98806
60.43485
57.58289
56.53302
57.23130
53.39007
56.69373
61.87529
56.43262
57.69396
59.71863
64.52952
54.21387
58.19093
57.47925
55.17973
51.24195
53.26923
61.36672
56.95848
57.88131
57.37800
59.31100
59.90859
60.24250
60.02307
59.34344
62.90212
56.64071
57.02134
59.46895
57.01295
56.64058
50.80584
55.96992
56.91129
56.57330
58.14112
66.48338
54.64698
57.63241
58.76696
57.53500
56.69567
63.08262
60.32636
57.18425
56.06431
56.91061
55.36411
56.56326
58.41620
60.08277
58.79595
58.10766
61.78957
59.65760
59.01373
57.58119
59.73813
64.54828
62.05407
61.85962
60.46223
63.48501
57.87445
57.37543
58.14919
57.38905
55.62708
62.32377
64.02663
63.24753
62.13688
60.32803
57.37617
53.55496
58.62993
53.72466
49.98781
49.99572
54.71894
53.41186
56.79459
58.16343
54.97912
58.69348
62.34816
56.89182
56.97479
54.05171
53.08266
52.06608
56.33488
50.77133
58.29302
57.67728
58.97660
56.47688
58.05490
59.44813
53.70282
57.70338
55.03349
54.38308
54.77729
53.99494
53.08648
54.88927
56.63100
52.63383
48.68721
51.87535
53.43478
52.93019
45.45817
52.27436
50.95395
56.07772
51.06391
53.94020
53.63659
55.17991
56.72534
53.32408
56.76242
55.03649
53.08781
55.06329
52.40301
55.91129
52.75508
51.27921
49.16912
49.43931
50.73208
49.28574
53.63761
52.62976
55.90916
50.47562
55.31800
55.91034
55.28489
55.67251
58.84754
54.83765
52.45028
58.56692
60.39205
59.56001
65.41006
57.95612
62.07552
57.61291
58.92549
56.59293
55.40986
59.60559
58.28452
55.63925
58.86076
60.28860
61.07507
61.16109
62.43792
60.16068
56.90947
58.54961
58.29436
60.14491
58.78517
58.57245
53.36792
54.25135
59.41879
57.48002
59.68519
58.73988
57.62515
55.92002
57.77560
58.95334
58.88204
58.06822
56.09059
52.98985
55.53756
57.07106
57.16799
53.93729
57.44961
56.37584
52.78215
58.08370
58.23970
58.24410
55.68673
56.92672
63.31461
61.36684
57.38632
59.06648
57.74574
60.19119
63.07377
61.73718
59.83504
58.38740
55.86934
62.07513
58.82504
59.73116
56.41348
63.71514
61.31952
57.87515
56.24379
58.79660
59.37603
56.33186
55.89871
53.85328
54.05829
59.19347
58.85950
60.09461
58.98090
55.63318
56.94309
56.68896
55.22639
57.28898
59.04291
54.75042
56.95451
63.02009
54.55092
59.32814
63.54191
55.20015
57.82967
58.43933
56.69230
57.01787
58.73193
58.73060
57.84570
58.47857
59.83600
59.21137
55.20865
60.74737
60.13156
58.30117
62.21832
56.20665
51.83321
57.20297
57.16892
57.67157
60.36531
58.90936
60.06786
58.21729
54.91911
57.66658
57.44343
60.40868
58.61523
56.82293
59.34668
60.21094
58.54776
59.19710
58.68814
55.81233
57.88361
57.12632
59.08379
58.69965
55.11992
58.18152
58.04267
58.02607
50.25765
56.21828
54.09571
54.09814
57.10773
52.61970
56.76138
53.91215
58.77488
58.29358
61.42853
58.31419
56.33002
55.76537
59.37659
51.46002
58.07274
56.40372
57.01671
54.10480
59.92234
55.74135
57.67896
56.47292
60.64488
58.31055
58.39121
60.12099
62.15744
60.34667
57.86551
55.66172
55.74520
63.48866
59.30860
56.26968
64.86750
58.41417
60.44730
62.03713
61.85154
65.53753
64.16284
59.83952
63.17199
60.16068
63.22027
59.49885
61.84180
58.48861
61.23042
62.06213
59.81719
65.11106
58.94763
60.57738
61.93865
58.49651
58.06538
57.57082
61.08923
62.88171
65.19555
59.59276
60.26268
58.54161
59.78635
59.75181
62.37907
57.47519
56.52089
50.26063
64.98493
52.18974
56.15819
56.14762
60.73204
56.47483
60.46604
56.54397
61.57803
60.08181
61.54651
58.28669
58.84198
57.15503
54.79014
56.74863
60.75029
59.37387
57.62818
58.57630
57.26930
55.45417
60.12317
55.97922
59.60922
59.81109
56.71624
59.79145
58.48260
57.49408
55.09642
56.48259
52.04674
56.43196
58.93710
54.14593
62.09800
52.98864
52.71510
49.83464
51.48221
54.09381
51.35739
55.85386
54.23727
56.58057
55.75035
53.64279
56.76413
56.16626
58.07394
60.09407
55.63282
57.01771
54.76651
54.14856
55.63904
55.37402
54.83630
54.78475
56.07083
57.34462
55.06455
58.92344
56.85041
56.05615
55.86806
56.00507
59.75927
55.53085
54.39198
55.22179
57.96878
60.97120
55.46908
53.10019
58.60670
59.12593
55.13612
59.01369
58.42534
52.79330
56.86159
52.83546
54.07591
55.15211
53.62909
58.89991
54.32968
60.00023
52.93176
58.18255
50.77329
52.06056
57.39557
55.23154
52.39424
50.08011
54.26955
56.24687
52.28492
48.82879
53.55064
51.28308
53.89009
50.84793
47.43155
53.01856
51.21471
53.06484
50.43282
52.00797
51.19774
54.37431
51.52530
53.69091
50.33142
49.95571
54.48921
55.58232
49.83638
49.36306
47.22099
53.62601
48.45925
48.82002
51.37338
49.66119
47.19855
53.38200
45.64011
53.32374
54.11180
50.82283
45.81504
49.34134
48.28025
49.27688
45.76713
46.44070
52.73911
49.32094
56.09859
52.69287
51.34150
52.86310
47.04130
53.60965
52.88959
53.95197
47.62839
53.96176
53.77736
56.16985
53.26294
51.29769
55.94631
53.40627
48.60265
55.21438
59.16153
57.16163
55.13602
54.09498
52.83990
56.99428
53.37905
52.77842
55.81671
57.80114
54.49212
51.31033
51.45284
50.00368
54.02029
51.59431
51.03059
59.45887
57.31663
52.01857
56.53780
57.07524
52.99619
51.48389
49.85636
55.66724
54.75341
56.27177
55.33240
51.36738
52.11067
54.07951
48.08643
51.43573
51.27234
49.97875
50.99774
53.58460
50.85737
52.50315
49.45726
46.99148
51.33801
55.01089
50.58878
55.28439
50.33298
50.07303
52.85964
57.18868
54.51592
58.86589
57.21533
54.54825
55.67089
54.95264
57.33611
54.79445
50.51472
51.48164
50.84535
53.76002
45.58976
50.87429
46.66805
49.82583
56.36669
52.77564
56.70638
60.89138
58.63641
60.41982
58.02775
57.24296
51.72276
55.20224
62.11799
53.74261
58.55060
56.00680
51.88293
60.93287
56.97056
57.50407
61.14362
59.57661
54.11766
60.44644
59.93581
56.96727
50.88847
54.41573
53.73575
61.53746
57.45102
55.65810
56.83781
56.14954
58.59919
54.88697
55.70807
60.10607
57.02887
62.39405
62.13188
57.98096
52.50602
57.93996
56.35943
58.07439
57.99418
58.70886
53.92694
53.51743
57.23646
59.23671
63.24108
59.57493
56.48324
57.71310
57.74497
61.59094
54.99041
52.73608
56.23352
53.17137
62.73410
56.68667
59.85136
56.97411
56.89331
59.39965
60.49302
54.29084
56.58910
59.82429
57.93840
55.56278
54.03832
60.86228
57.33285
62.37606
58.43390
57.43586
60.64413
54.34806
57.51000
59.66421
55.82033
63.29180
58.95811
57.45705
61.91190
59.36806
60.49875
58.59306
60.66405
61.35921
59.49083
58.44744
60.01869
61.53261
69.25902
61.18790
60.32206
60.03061
56.62242
58.51625
62.34981
62.10439
61.22957
63.47237
62.95615
61.69965
67.05433
61.47347
64.83874
57.91772
58.43505
57.61664
60.50745
63.24035
63.39357
64.18213
59.26455
59.25051
56.62076
58.75693
59.92563
59.99325
61.21506
57.52648
64.59567
61.24442
56.85383
58.55508
62.69203
60.97410
60.35157
54.12932
52.27311
52.99554
57.76904
54.56577
55.88984
59.02371
58.36639
61.69211
54.99700
55.03315
56.82505
61.14469
59.72126
60.88582
56.47421
56.40772
56.71100
56.51875
57.61834
58.45278
60.78920
61.45837
62.81619
58.55275
59.91690
58.13371
58.80402
57.25408
61.00930
57.52699
60.19188
55.64947
57.84396
58.20013
58.61692
55.46521
56.58476
51.08539
51.08076
50.18549
51.16922
58.22334
56.08055
52.81121
46.30953
54.67535
59.60915
49.74626
53.06363
52.16399
50.59811
56.04074
60.47099
53.41963
55.82622
53.77634
58.52281
59.47293
56.14589
56.99378
55.44316
63.16256
62.25099
55.01643
56.90626
55.87037
53.75830
59.82899
57.65439
58.33628
53.15332
55.74361
54.90099
54.09911
58.56430
59.92344
57.60912
56.19150
60.63258
54.20509
60.09318
62.07020
57.07155
59.96119
60.85762
58.81527
57.64861
56.53848
57.34105
58.01816
55.53490
56.84201
52.70827
57.60423
62.18513
59.21922
63.79590
56.26305
55.55438
57.07683
60.51396
55.88361
57.97564
58.85829
59.08576
57.89570
61.36284
59.22963
61.00385
52.80721
54.63288
61.85994
61.95914
62.90076
60.71392
65.68306
61.28598
62.85659
59.88835
62.35498
65.33368
57.95210
57.52779
57.10071
61.43865
62.55798
55.89537
58.27094
54.12053
59.03137
56.34746
58.19597
61.02584
55.17954
56.41014
52.05425
58.34277
53.88788
53.07997
59.20548
53.47216
62.33167
60.92639
59.80504
62.14100
69.61330
61.49357
62.07337
56.49940
60.35788
60.14663
61.63740
60.53197
62.19912
60.15322
65.80801
56.52697
58.80495
57.47832
56.83159
63.15498
63.23254
57.30007
54.68787
63.61750
61.68550
63.00547
62.00934
59.72644
63.32235
60.89469
61.85418
63.42969
59.30634
59.61381
56.97219
62.10697
63.78517
59.97992
57.15322
59.07686
58.79751
59.05557
58.59904
58.23543
61.99349
62.31334
61.51490
61.94280
57.89776
60.75165
65.46254
62.68877
61.57829
64.21723
54.24918
63.25086
60.30417
61.57786
59.16180
64.00650
59.12710
55.38889
60.97836
57.23522
58.04203
60.78932
61.76360
59.96924
62.62400
57.17669
57.91328
55.10607
58.14200
57.27761
58.36380
56.41780
56.30942
58.98696
59.01866
55.36841
57.23460
60.75850
60.87224
59.40338
60.73244
56.99891
59.67760
56.95428
57.26153
57.68094
59.77854
58.23865
60.52250
57.11335
61.27452
58.11318
61.74302
60.38633
57.23766
62.94060
59.77353
57.94085
63.17964
62.68754
59.30766
57.68354
61.20919
60.98139
67.22718
63.27919
62.75734
59.30222
63.13932
63.29899
61.99942
57.41465
63.26816
60.04738
58.03515
59.87099
58.12874
54.61812
59.53136
57.77211
63.81142
62.90356
60.64717
65.44816
61.74777
59.81690
57.74752
57.30023
56.15059
60.95048
61.84175
59.45551
59.48491
60.41963
64.59104
62.61531
60.97027
61.14154
61.92398
56.90494
56.36375
58.55018
57.89029
59.46889
57.90461
56.58028
57.74372
58.23192
62.03106
63.85739
58.51938
65.52696
59.94424
57.48220
63.78409
60.57222
60.69449
59.70109
59.02806
63.79671
58.49011
62.66606
61.73831
58.60245
57.93738
59.60550
62.80450
55.36898
54.13795
64.05431
56.22923
61.69290
59.05033
61.62974
61.64402
60.58750
57.92506
57.10267
55.25858
57.23133
54.73489
59.49418
62.76440
60.67082
64.18676
59.66014
63.07534
60.04364
62.51189
64.76567
61.70251
62.81873
66.00388
61.81079
58.36426
55.81906
56.23883
57.83041
64.50726
57.32725
57.61886
55.96134
57.85774
59.35798
59.98995
61.07607
60.29404
60.34991
60.19875
61.44934
62.63505
56.49667
64.56466
57.93863
55.16654
56.89126
55.28516
62.48191
56.57152
61.93671
61.19231
59.54081
58.16124
61.90030
59.35536
61.68646
58.96386
58.13613
61.32734
59.27063
58.21838
60.42515
60.71241
56.46930
60.74806
62.61595
62.93270
62.71704
64.87210
59.97285
60.40233
56.43048
59.78878
59.40900
61.50403
58.54868
61.59589
61.38410
62.65883
60.12360
61.83514
59.45166
59.04395
59.14016
63.51498
57.13004
62.54403
61.82668
62.99822
61.81245
59.80181
63.90131
59.74450
59.46610
62.68934
62.30856
57.76348
62.93800
60.11093
60.74704
60.09708
56.47230
66.07905
56.00055
58.96426
59.30076
60.86562
57.73482
55.41172
61.38480
60.43446
63.12103
64.43542
64.10596
65.10128
62.20040
68.57642
65.31806
61.46515
62.45526
62.47731
58.16810
63.42172
59.49123
60.12239
56.58542
54.68734
61.44753
59.39579
58.91474
57.08338
65.50882
62.23857
59.00047
64.03693
59.97407
62.89441
61.67200
62.68784
62.16536
60.71187
64.99898
66.20527
64.30813
66.25877
65.41237
67.20142
65.53522
61.67706
64.94250
68.22416
64.10933
63.28892
61.29573
61.63753
60.45168
62.36128
64.17577
64.74205
58.13546
65.53416
65.29201
65.25291
61.73712
60.43321
62.30329
58.38085
68.07660
65.95555
60.79770
62.81861
62.25697
61.55374
63.52251
65.95820
66.85437
69.22717
63.76446
65.23727
68.56988
66.02109
67.37788
68.58183
73.26162
66.12052
68.63354
70.32308
71.60553
63.87056
65.01676
64.45372
67.64032
69.11105
68.90447
67.90723
75.37769
66.44444
63.45661
62.59392
65.25615
67.03815
67.08471
71.49382
64.24881
67.44949
69.24114
61.94670
66.97821
67.26485
69.58459
69.18018
64.94206
71.90014
67.88140
68.05015
66.30704
68.19854
68.77629
61.43267
65.93457
67.17281
62.38388
65.59377
66.29009
66.98228
68.04643
67.88854
62.61436
65.18117
65.27625
64.16142
62.59502
63.04436
60.87436
67.85513
63.92591
71.13553
68.03350
66.51150
64.73382
64.70883
64.46167
66.38085
63.57484
68.71969
68.94556
68.92242
64.63176
67.51843
66.56146
66.35956
65.56954
67.14257
70.09112
69.69583
68.79610
68.45407
68.83851
71.25511
66.66310
62.68503
69.68648
69.68893
72.12393
68.17461
66.65330
67.30281
67.63193
67.33386
69.60945
74.03411
65.89957
70.96888
68.36242
69.46279
72.64680
67.80000
76.13654
72.19662
68.64816
67.23243
67.96038
63.91683
68.20908
71.04565
74.97959
68.50364
71.58642
73.93773
71.54410
71.61723
70.88352
73.55493
72.14240
73.77800
75.23266
70.99135
72.28250
72.29158
71.38653
70.13786
70.58704
73.50584
70.14189
68.71582
73.93437
70.31340
69.34259
70.38058
69.31002
67.66399
68.53334
71.47005
72.66902
66.78130
72.50168
66.63321
68.05597
71.68355
68.34975
69.50928
66.49306
64.13299
67.19302
68.00349
70.87333
64.05069
67.04223
68.07397
65.80726
70.81950
75.03721
69.36751
65.53618
67.78955
65.13737
67.90833
70.03259
67.96084
66.08960
64.23823
67.71258
68.44333
67.31569
63.59353
68.62801
65.22121
68.92963
71.98656
68.76324
64.94580
65.66396
69.19561
66.06120
72.13057
69.71636
70.83985
64.42551
69.46489
69.58256
68.11173
74.08354
73.38606
71.11522
74.98015
71.50997
73.32538
74.16407
72.73346
72.15165
69.91691
67.87076
73.32685
72.96791
71.25996
70.97190
66.80846
68.52535
71.69274
69.16833
64.85190
68.68820
70.67685
68.71076
68.62693
73.04781
70.06824
71.84688
66.58069
68.31433
69.04447
70.67096
68.32263
69.22390
73.74561
68.12068
68.67348
69.81392
64.56599
73.04219
72.01038
67.01721
69.32308
63.67330
67.57225
70.41443
68.31134
72.53192
72.23430
69.85623
69.38368
68.21024
67.54860
66.18166
63.51525
62.56247
62.78020
69.17759
67.66415
69.10817
68.98232
66.84616
63.62646
64.92530
68.79455
64.91717
67.82659
65.57568
72.75652
70.26877
67.94625
70.83294
67.07950
70.04291
65.21225
64.10105
70.79886
68.43511
68.14881
66.09656
62.82639
62.43606
66.14016
68.21332
70.99909
63.39716
67.93920
66.12940
67.61870
67.95180
67.28260
67.98512
68.78822
69.50446
65.04122
67.32171
69.31769
62.66257
68.29854
65.27215
65.38694
63.15043
64.65739
68.27298
65.90562
67.26910
65.67304
63.97296
70.58952
68.77170
66.65015
67.89260
67.07029
68.01885
69.28543
63.86017
63.06957
64.64530
67.63511
66.91847
65.19942
64.62313
64.37746
68.17674
62.19337
64.44753
66.54834
70.49158
63.01835
65.98050
70.18687
66.99013
71.20162
68.91351
70.61369
70.26016
64.81657
65.16978
67.32235
64.75338
65.59567
67.20242
63.33479
67.74388
68.09772
70.03543
73.47917
68.89514
70.85666
68.70027
70.93170
70.23530
70.23559
68.49510
67.42909
59.25757
69.51495
66.20144
58.71961
60.05825
57.09232
61.17130
64.02257
59.25538
62.48981
62.39400
62.19829
57.18846
64.84613
58.69636
59.06273
62.75542
60.32227
59.02216
59.99847
58.97841
57.61195
56.33148
60.74446
59.24659
63.29086
56.53395
59.30726
57.17959
60.42594
65.60702
58.44059
57.71442
56.05658
57.86545
57.33925
53.00765
56.72125
55.72399
58.75308
57.93037
59.10495
55.35455
58.69255
55.10378
56.36564
57.81433
56.04853
59.89139
53.46311
58.13825
57.11851
54.15148
55.48761
51.19640
50.96625
55.61257
58.00076
54.45065
58.70624
56.13317
58.87945
52.74877
56.97949
54.11926
53.52367
56.44932
54.33281
61.25111
56.65396
58.86501
59.63793
59.83688
59.99826
63.34956
61.10328
61.55099
61.26301
64.57280
62.42152
63.16968
64.04795
60.38567
63.64003
60.16929
66.03264
61.35472
61.75721
64.63298
65.19811
59.26737
59.87018
63.10545
60.50458
59.71310
58.11524
60.10618
57.37075
59.64066
54.85017
58.27526
62.43776
59.69602
59.16777
62.90913
62.95644
62.00653
64.84551
63.07577
59.90510
61.48420
62.36072
58.42706
62.70422
61.43873
63.61624
63.94815
65.05645
63.66556
60.73957
62.58607
59.37191
56.76609
60.14987
59.85120
58.66357
54.94469
57.19183
57.79650
58.68106
64.14805
54.84422
60.71478
61.28176
60.58602
62.88454
57.02080
57.65530
54.70520
62.37705
59.41972
58.25799
61.65058
59.28215
59.93855
53.58798
59.34297
62.20507
58.68232
61.25018
61.35399
61.49752
56.94038
58.25433
57.84458
54.50360
58.45352
54.73797
54.92868
57.10661
57.15282
59.50214
53.88073
54.92795
56.25114
57.68615
53.56261
61.06696
58.67663
56.79448
59.03711
60.26981
58.77562
60.83730
62.14120
62.12754
60.43009
61.84577
59.12979
54.61080
59.27068
55.32084
59.06948
58.77234
54.83843
61.59564
60.61468
60.87199
55.78367
60.04264
60.86880
56.27534
54.53152
60.03934
62.48973
56.44472
66.06158
60.47048
59.98022
55.57183
63.02597
64.31390
57.47053
64.48978
61.49138
57.49468
56.97960
57.84186
63.30200
54.22467
58.26609
61.48804
57.42552
53.13290
53.86892
55.45895
55.26813
62.54084
63.28743
60.20024
58.52663
57.29659
61.19321
59.52721
56.27589
60.79244
61.27436
65.88846
61.07463
57.81978
60.31100
56.76856
56.20471
61.12679
56.68767
60.34816
59.17353
58.46996
58.73112
60.82391
58.32113
60.46209
64.75524
58.68626
66.80465
62.40255
58.92580
61.51152
58.74514
61.38141
58.37357
59.31449
56.66652
61.31037
61.94589
58.70767
60.33909
70.33770
63.32336
64.71376
60.24244
59.45669
64.14708
58.32590
63.09298
62.67203
59.71304
64.39432
58.44811
61.21673
61.53256
63.69236
63.54605
59.41169
60.83517
60.15938
57.15495
55.14427
57.29309
64.35106
60.96147
59.26568
57.97444
58.52516
61.87214
61.18360
59.67301
59.73985
58.81664
59.95526
61.03910
62.49792
60.67799
62.86692
61.71518
61.08267
56.32194
55.91318
55.97615
55.58624
58.81015
57.26135
60.64956
60.61395
58.18066
59.83461
56.35216
60.43928
55.33880
55.14049
60.40254
60.88217
60.64444
64.46135
60.18632
61.62817
60.18478
59.53962
64.11727
61.29101
61.69620
59.84401
59.10368
59.46295
59.37420
55.22435
53.42010
59.69879
53.88424
59.12888
64.00684
61.19013
62.47807
64.53616
61.99267
63.82506
60.03618
64.42524
62.48789
55.45438
59.55282
56.90044
61.73735
62.92025
62.81370
65.32502
60.29984
64.59567
62.23361
62.16517
61.90105
58.69869
61.41734
59.19842
58.63850
62.97043
60.95413
59.65024
62.80894
58.89981
64.25507
59.92699
64.25849
58.19178
56.66104
64.30436
62.70194
65.84637
61.87303
59.40717
58.77400
61.22032
58.28348
61.28209
62.03810
62.51108
64.49958
63.11433
65.68377
64.15951
57.67783
61.75971
66.24195
64.44482
61.81501
65.94424
64.22872
64.15333
57.82403
60.26783
54.44876
57.79957
61.10705
56.86272
65.36984
59.04349
60.73809
66.80084
64.20067
67.00768
67.13691
66.11115
68.98062
63.60481
64.22636
63.20094
65.80621
64.26039
66.62515
63.20053
64.56718
66.00343
64.05012
63.71350
59.41838
59.67668
65.31646
64.68060
59.90344
61.50905
64.92319
66.33719
63.01455
65.60508
63.17851
63.92757
62.78909
67.35447
60.63413
67.48016
65.03028
65.42574
68.48625
60.76205
67.71740
68.03598
61.01396
65.30441
59.71018
66.28648
67.57961
61.32422
61.36841
64.01732
60.29318
64.42683
64.37000
62.52988
64.41556
66.31753
62.86991
65.90185
64.10290
68.86370
64.36472
66.53314
68.05073
65.11351
66.55656
67.73496
70.72636
72.52447
68.70762
61.03448
64.57886
66.19476
64.34001
61.72788
64.36209
61.92241
62.60935
64.15747
65.57620
65.53937
63.52465
64.39647
64.57926
65.15045
61.25763
66.18073
67.26861
64.58823
60.46153
62.32435
67.72315
63.33103
65.55594
66.24681
62.75049
64.06964
62.88534
62.64895
64.42552
67.67386
67.92212
61.20309
68.16200
62.06017
62.61930
64.98593
64.01779
62.82159
60.85887
61.55837
65.78264
64.57858
64.53871
62.76471
67.87627
64.97282
64.47871
62.01078
64.63204
61.49443
65.21271
65.20009
63.28068
61.21563
60.17149
64.54885
62.90649
61.36197
60.84683
60.64869
59.90720
57.82577
59.72487
65.64591
62.00638
59.78083
58.69753
58.12292
62.36279
59.71100
58.04200
58.37226
56.49511
60.19465
59.93679
59.17903
57.68664
58.38595
61.12905
56.25089
56.28370
59.53428
60.41754
61.93178
54.96111
58.67490
60.70540
57.63122
62.98001
60.53032
59.21981
57.87762
62.43774
60.08848
59.87994
61.79287
64.84093
60.57365
60.09482
60.78464
62.14922
64.12346
52.06502
62.78961
59.55534
60.61602
58.00862
57.40208
62.93410
56.35783
61.68267
60.35191
63.00344
62.31742
58.95447
58.78103
59.56258
57.42242
57.36278
58.58622
55.09314
59.00239
56.18836
60.93577
64.93465
56.38843
58.28073
57.71105
57.38628
58.82407
58.31968
57.59073
58.16055
59.94118
56.82009
56.62712
58.73458
60.43243
59.00465
55.50415
53.29858
57.72756
56.43210
55.23082
62.28101
61.87741
58.99840
62.04634
61.17515
57.39197
65.19273
64.97083
62.47180
62.05074
61.41716
64.53227
57.33246
64.68154
62.36580
59.22370
64.21360
64.72610
61.44635
61.15859
60.55310
60.04687
61.07626
62.10986
62.48190
62.56179
62.28981
62.39774
63.29733
59.19134
66.75035
64.10624
66.70812
67.00058
64.78700
63.71100
61.19353
65.37251
61.42430
64.58561
59.63825
65.68572
63.27331
70.31161
64.26357
65.41175
62.38908
60.97911
64.50436
68.40561
65.00321
65.39036
65.80078
68.62060
67.13148
65.63957
65.33278
66.33833
65.63037
62.23428
59.67172
64.51842
64.81436
64.26089
65.34230
62.27819
63.51403
66.59567
69.71814
64.68404
58.79779
61.69411
65.56158
62.23639
65.21557
62.67338
63.32562
58.49300
63.36441
61.56652
60.71032
66.57891
62.41375
62.10539
61.00238
58.66493
59.61146
59.22796
59.82608
68.48353
67.69947
62.27562
64.48272
62.37031
58.97934
61.78582
62.83527
64.49504
66.11494
67.32767
64.55440
63.54033
60.78596
63.70033
65.39057
67.40784
67.75963
66.21809
62.58328
65.89772
63.93583
57.87554
61.25522
60.76606
61.20972
60.90557
63.60842
57.09764
61.62300
62.43018
61.81960
57.44823
62.41802
61.55831
64.14916
62.35002
63.29173
64.31178
65.72252
67.48395
59.14647
56.85148
58.93527
59.34281
62.28528
63.11916
62.34051
61.76693
62.54097
66.56547
62.74532
64.76442
69.92563
64.48427
66.80509
67.09471
58.84856
60.64201
62.99400
60.38832
64.11268
64.55370
64.30975
67.20245
66.19851
65.99449
67.99918
64.89624
64.16258
60.94337
68.56857
61.51715
57.79953
63.14230
66.31761
65.33995
67.59709
64.31540
65.62627
62.74901
63.38317
63.03158
64.24266
64.18631
60.81559
65.79091
58.64233
60.76553
64.37491
64.99353
61.55167
57.75929
59.33143
61.07469
61.81097
57.89994
62.88292
66.46688
65.63449
62.53455
63.41275
63.56062
68.16840
70.05953
61.34609
62.63110
59.33960
60.13160
64.61153
66.07741
65.63173
70.05920
65.29474
69.05830
63.73887
61.65228
63.70469
64.77819
68.28282
69.69951
62.55816
60.80499
62.80928
62.28019
62.37719
63.62881
59.24748
58.40762
65.95209
63.13305
64.19533
66.99779
61.75387
63.79676
64.47825
63.13463
61.54241
60.87913
64.12189
59.05205
61.57114
66.53387
62.00655
64.93280
64.00054
62.15923
64.25737
59.55448
60.13451
58.70818
56.07171
59.60529
65.15984
59.69719
62.94780
61.15836
61.34354
58.95676
59.01818
60.78812
61.58984
60.04825
67.05907
60.75469
64.21820
61.60157
63.12674
63.44007
63.78590
66.36426
58.77728
62.32521
62.22004
62.43025
66.11953
63.32015
67.35935
62.64770
69.00277
66.17131
61.91462
64.02920
57.25061
59.01448
58.55072
63.11614
60.35935
60.08915
62.07755
64.78947
63.69902
63.24258
56.45377
54.55073
58.37129
62.30665
68.66170
67.17636
64.46503
65.85823
66.70054
63.64185
73.76600
67.32269
64.08344
59.52345
63.18987
62.91125
63.62036
65.55696
57.62619
60.63799
64.23714
59.61789
57.90862
61.64550
59.63645
68.35487
65.26731
63.03690
59.17363
60.02802
64.86208
58.44787
60.28995
60.57539
58.82285
61.04403
60.99461
62.67499
62.42552
64.20611
61.67890
62.06548
62.57544
60.67081
63.04423
61.15234
61.60683
64.47157
62.85085
63.04712
60.36570
62.89326
55.25742
61.45498
65.19157
63.47745
60.02345
63.51023
65.01938
61.58433
61.71637
56.31032
61.44005
59.09541
62.48933
63.90766
59.81856
59.19583
62.71735
62.80745
62.79349
68.01532
66.25252
61.66089
67.51861
66.00687
63.40777
70.13390
66.76203
69.81437
64.90744
69.68955
68.36375
65.65665
61.37472
61.31108
61.17582
63.83788
60.86034
64.73738
60.61392
67.13987
66.60507
67.76303
63.26621
69.40342
64.09087
63.48963
69.28974
65.78866
64.22793
62.86841
64.34220
61.82484
67.36644
64.40495
67.52938
66.93004
62.97202
70.29838
65.05440
57.60012
58.14319
66.82397
60.79702
67.63898
63.11705
66.56014
70.31331
68.62376
66.79171
69.25187
64.50947
66.62054
64.89192
64.36372
62.14728
64.95172
68.74940
61.61875
66.17533
60.44932
65.96428
63.13950
64.69388
67.10542
66.31968
62.69034
62.02496
65.74907
66.95476
65.66078
65.58008
64.40843
64.70184
63.46994
62.42363
64.13912
59.72249
63.61970
61.00451
63.24842
64.87211
61.07034
60.53027
61.78546
61.75007
59.08878
62.41540
67.53536
66.25401
63.03647
65.40845
64.16462
68.41231
68.35658
64.27276
60.75291
62.00094
63.93063
62.02195
64.13742
63.37334
61.94075
65.26374
66.67602
64.11084
63.95564
62.89989
67.60276
63.56953
66.12295
69.14098
64.32985
62.63666
63.97200
61.00139
65.60325
60.96011
59.71094
65.05590
68.12121
62.86956
63.91898
62.52355
64.96435
59.80867
60.01625
61.38594
60.63784
56.19217
62.28872
64.21537
65.23526
60.38975
65.03472
67.96425
61.12738
66.29201
59.01412
62.22470
63.03619
59.03978
57.63641
58.24448
60.12129
63.39225
60.07149
64.49120
63.95091
63.96861
63.89652
61.40849
64.22977
62.16805
60.58320
60.99795
64.05163
66.58603
67.08317
63.47822
61.67355
59.13052
56.48769
58.19803
60.59510
59.54133
56.84440
63.38549
61.48453
59.59518
59.72734
66.74545
66.51824
61.80798
63.13719
62.74345
65.56203
64.57293
62.96757
62.05177
59.37746
63.26773
64.97689
63.29290
62.72813
64.04246
60.07432
64.60021
66.88408
65.71723
60.51788
64.92661
63.09760
62.20520
68.52578
60.06668
64.13499
61.76426
65.36604
60.82411
63.73366
62.68948
59.60017
59.64869
61.10489
62.91908
61.90829
61.48984
65.13876
67.82216
62.76521
60.96422
57.21094
60.27997
65.65265
58.92987
58.07208
61.97047
61.72800
63.18271
60.19280
64.95480
58.94262
63.10288
60.05468
62.32492
62.40720
65.50751
61.53105
64.58406
64.65226
62.97759
60.97019
63.10658
64.98052
62.76139
64.65472
64.49538
64.74895
66.19064
64.83699
64.46999
66.50332
65.60959
58.75884
62.34673
63.30825
65.79606
63.47132
62.03946
62.72971
64.20670
60.13888
62.97268
62.95253
63.55747
60.59503
59.46988
56.83083
63.13603
58.53213
64.32397
62.38875
61.88653
61.65117
59.81492
64.20645
61.04702
62.01422
61.65825
59.60949
59.29585
58.56259
58.06651
60.22201
59.98679
55.16155
58.09524
64.11594
60.94072
59.15715
65.45310
62.63600
57.70685
61.83171
64.77330
63.79606
65.26304
61.72250
59.76588
65.30111
57.99494
61.51437
58.94341
62.36187
59.66684
60.91769
59.27121
62.63711
63.38165
59.34242
58.96345
60.57896
59.46087
64.11605
60.80686
62.08283
62.28254
66.79679
60.21490
59.72387
61.37203
62.03766
58.26322
58.31544
59.14241
57.85945
58.77243
65.18962
58.57935
62.28385
62.68015
64.38651
61.55530
66.08389
59.21953
62.49008
61.91341
64.27185
70.11997
69.48580
66.16643
67.39736
66.19922
65.17444
63.88516
66.58596
64.50161
64.96822
62.68959
67.50213
65.38638
67.27983
65.82011
69.63003
64.12691
65.37105
61.31260
62.94019
60.36545
65.37362
62.92156
63.26193
63.20084
65.15866
59.62015
66.20707
66.47862
65.05236
63.88917
66.22687
63.97057
64.70361
67.28347
68.14936
69.14533
66.24780
62.52442
67.11283
66.64768
67.59084
64.75997
68.76331
64.55535
64.17850
64.77589
61.64292
63.37030
64.01478
58.32460
67.86707
66.57392
65.48659
63.80470
63.58287
64.44562
59.37046
61.22734
67.67191
60.40946
63.24509
60.86442
61.36020
62.23415
59.01747
65.51301
60.79638
66.87587
63.25045
64.17344
68.06004
64.86250
64.08593
66.91772
63.17742
63.50068
60.09926
63.37778
62.81527
61.33060
61.81927
63.98805
62.64513
62.99318
65.43745
62.99210
63.93089
65.40758
62.82618
65.59491
63.68960
59.59340
61.46209
62.22269
66.01340
63.61116
64.71556
62.31868
62.70454
61.56393
63.10122
61.36062
69.05714
62.16811
67.13824
63.15723
63.56816
64.83359
68.80983
63.82065
64.65091
63.00283
63.06428
65.54120
66.92001
66.35159
64.97238
62.82070
62.01897
66.42260
64.70457
65.67607
58.74859
64.80623
62.21386
63.58979
61.01907
63.96956
60.61920
58.49942
61.74631
62.33575
63.87406
64.58119
64.10825
64.02000
62.31376
66.44221
63.55554
65.06200
64.21626
65.30893
65.47238
67.49258
65.99116
65.46684
61.86284
63.26819
66.11373
62.42783
61.91937
60.79489
62.17929
66.93443
63.53304
61.57522
66.68859
68.28190
64.14510
66.08248
64.64380
64.72362
66.38156
63.16743
61.55076
69.07867
64.16827
65.04038
62.42706
66.97708
65.80314
62.73494
68.92587
66.35276
70.15424
63.49335
63.21604
65.19164
64.96396
60.41799
63.06237
65.56685
64.37796
67.02208
65.18864
65.36970
63.96947
65.60080
65.02300
63.53175
65.13343
63.86623
60.23395
61.46185
60.25542
62.29648
61.81583
64.67025
62.41238
63.20335
68.05296
66.24639
62.44056
65.69694
61.28083
62.98458
63.30336
62.75483
59.75874
63.69421
64.28769
64.01837
60.96959
65.42525
56.98823
57.80171
67.88778
62.33743
61.29723
68.28211
64.27277
63.91092
70.18411
73.03273
67.52898
68.86753
73.83615
70.07211
64.55481
65.89442
71.32724
65.18247
65.39691
67.43971
67.74658
67.82942
67.58965
65.35294
66.11440
65.24036
65.80398
62.97831
66.74302
62.97647
64.40381
66.86360
68.21863
66.18058
66.66106
65.99799
67.54260
64.76203
62.00363
63.86274
60.13880
64.12557
67.08377
65.44604
64.63357
62.40459
66.80979
68.27563
69.04711
64.74975
64.61344
63.09783
62.12129
60.87637
60.17386
62.90085
62.94428
65.03495
62.88026
63.06780
62.03691
61.24452
62.18037
63.42356
60.81505
62.71608
61.50664
62.74335
67.03534
62.78272
62.79659
63.71990
63.80120
62.92163
63.12413
64.47759
66.46321
64.57173
63.64991
67.76954
62.74293
59.61369
60.03786
58.52816
57.80057
63.86098
67.17424
67.74273
62.74833
60.51210
59.36278
63.66449
66.19787
62.82761
67.93589
64.33286
66.96085
67.55287
68.37722
65.87051
65.57257
67.02862
64.55612
62.13874
66.68447
66.20369
62.74713
60.21035
61.77658
60.73882
60.71514
65.21639
67.20347
63.98602
64.36057
62.04816
62.48362
62.79915
53.40915
62.95103
60.84716
61.71305
60.42132
62.74388
62.05861
58.13952
60.92982
59.37887
57.73893
60.87910
59.62806
52.12527
59.60991
57.81055
61.40116
62.44178
61.25399
59.47297
63.51366
55.55484
67.81290
63.14263
60.24602
59.69472
62.15057
65.03980
60.68111
65.68681
64.02201
62.96737
61.61670
62.72268
62.39430
62.86890
64.49739
68.78270
63.33542
66.39046
60.98766
65.51021
64.29658
68.11299
63.90009
62.18490
63.58449
62.28252
58.73710
62.54718
60.22756
64.60538
62.15702
57.19948
62.53509
66.27160
65.10112
63.08185
63.49865
64.72293
68.27090
63.62365
62.07718
64.94295
59.00544
70.82161
64.28319
63.64201
67.77932
66.15608
61.89120
64.46709
63.84001
56.25731
61.92763
67.38150
63.32672
64.46288
65.04228
64.15781
62.87809
61.84915
62.59251
63.57517
64.70925
63.45222
63.86163
59.25141
66.21015
57.90100
59.74917
60.01986
66.76371
61.76854
63.69793
66.02419
63.36663
58.20481
68.02445
68.75447
62.69893
62.62430
67.93408
62.21140
61.64448
64.54827
65.26395
62.89091
64.46261
62.39696
59.38669
63.86025
62.83900
66.24238
64.98862
61.07191
59.05625
62.29691
63.06783
60.09014
60.26129
60.48906
64.53282
64.78191
60.12601
60.11976
62.35589
62.93416
66.97252
66.19174
61.20309
62.39245
58.41067
60.73082
66.94627
65.83459
63.23719
62.90891
58.00564
55.97402
58.30360
59.15536
59.51847
59.12761
58.56347
59.56866
63.33797
63.03807
62.02967
57.50562
64.91492
60.64853
60.54387
66.68991
60.44322
61.07441
62.99944
58.48002
57.48518
58.17465
58.52251
64.75020
61.51308
61.14178
63.71031
61.85326
60.70780
55.52686
57.13422
60.82319
61.85858
60.79354
61.79236
58.49827
63.22923
64.03337
65.51326
61.61839
61.75041
61.65965
62.15962
61.39110
62.39890
66.24954
64.57971
63.30339
60.96204
59.58989
61.17673
62.41224
59.68355
62.26279
58.41982
57.85712
59.00227
61.06021
57.21934
60.61020
60.62429
62.20399
59.46938
59.09313
61.35974
59.19910
60.90113
62.57745
60.60120
60.25040
66.60101
62.23311
59.82336
57.23757
59.70004
60.72589
60.19374
66.66744
61.80362
57.30164
60.95077
64.58286
63.13165
64.19126
61.60451
60.13237
60.65277
56.38418
59.48383
62.03374
60.10080
63.35518
62.40812
61.38364
62.87586
62.19078
56.93768
62.27360
64.94353
60.03182
62.09971
64.09151
62.62315
61.62578
60.57379
55.94721
59.89552
58.39486
64.79004
60.26594
60.62395
65.15068
63.87978
61.83411
59.26922
60.22367
58.42835
59.02962
61.62344
59.09525
59.53580
58.15839
60.59418
62.46291
62.09670
62.97275
60.49956
60.21571
63.69088
