# Supplementary material for: Breakage of the oligomeric CaMKII hub by the regulatory segment of the kinase
Source: eLife. 2020 Sep 9;9:e57784. doi: 10.7554/eLife.57784 (PMC7538161; doi:10.7554/eLife.57784)
Supplement: Figure 6—source data 1. [file elife-57784-fig6-data1.zip › figure6_source_data/dodecamer_chainG_rmsd.dat]

 TIME     RMSD
       0.048888       1.334459
       0.097776       1.160917
       0.146665       0.920694
       0.195553       0.886867
       0.244441       1.019511
       0.293329       1.039471
       0.342217       1.305233
       0.391106       1.057858
       0.439994       1.054180
       0.488882       0.963452
       0.537770       0.971121
       0.586659       0.983248
       0.635547       0.986465
       0.684435       0.865803
       0.733323       0.970251
       0.782211       0.945774
       0.831100       1.218683
       0.879988       1.324504
       0.928876       1.086288
       0.977764       1.046173
       1.026652       1.212330
       1.075541       0.783878
       1.124429       0.778389
       1.173317       0.845933
       1.222205       0.824545
       1.271094       0.899793
       1.319982       0.848853
       1.368870       0.920490
       1.417758       1.130605
       1.466646       0.950048
       1.515535       0.997047
       1.564423       0.925677
       1.613311       0.969471
       1.662199       0.996849
       1.711087       0.961595
       1.759976       0.924178
       1.808864       1.052047
       1.857752       0.966448
       1.906640       1.001276
       1.955529       0.848907
       2.004417       0.900727
       2.053305       0.864974
       2.102193       0.917451
       2.151081       1.029130
       2.199970       1.126449
       2.248858       1.151216
       2.297746       1.089855
       2.346634       0.939891
       2.395522       1.054963
       2.444411       1.138412
       2.493299       1.025511
       2.542187       1.014308
       2.591075       1.003737
       2.639963       0.966249
       2.688852       1.006229
       2.737740       1.032901
       2.786628       1.019339
       2.835516       1.203265
       2.884405       0.993703
       2.933293       1.026460
       2.982181       1.027337
       3.031069       1.062089
       3.079957       0.981062
       3.128846       1.180890
       3.177734       1.009050
       3.226622       1.188529
       3.275510       0.970966
       3.324398       1.051039
       3.373287       1.041428
       3.422175       1.023694
       3.471063       1.084528
       3.519951       1.155056
       3.568840       1.115776
       3.617728       1.124235
       3.666616       1.078074
       3.715504       1.124412
       3.764392       1.082518
       3.813281       1.094473
       3.862169       1.118393
       3.911057       1.176857
       3.959945       1.138751
       4.008833       1.321220
       4.057722       1.286562
       4.106610       1.158935
       4.155498       1.241881
       4.204386       1.179434
       4.253275       1.070860
       4.302163       1.149128
       4.351051       1.010057
       4.399939       1.143989
       4.448827       1.077197
       4.497716       1.021114
       4.546604       1.055690
       4.595492       1.048068
       4.644380       1.105490
       4.693268       1.309884
       4.742157       1.085571
       4.791045       0.972568
       4.839933       1.117144
       4.888821       1.207569
       4.937710       1.178726
       4.986598       1.253481
       5.035486       1.131700
       5.084374       1.217834
       5.133262       0.984666
       5.182151       1.231906
       5.231039       1.190205
       5.279927       1.157717
       5.328815       1.072260
       5.377703       1.236754
       5.426592       1.142863
       5.475480       1.353578
       5.524368       1.312613
       5.573256       1.099101
       5.622144       1.293379
       5.671033       1.208576
       5.719921       1.272918
       5.768809       1.312398
       5.817697       1.184837
       5.866586       1.004241
       5.915474       1.025554
       5.964362       1.071371
       6.013250       0.939233
       6.062138       1.092076
       6.111027       1.109012
       6.159915       1.107380
       6.208803       1.105811
       6.257691       1.161670
       6.306579       1.146595
       6.355468       1.042671
       6.404356       1.268349
       6.453244       0.994301
       6.502132       1.131790
       6.551021       0.964248
       6.599909       1.219806
       6.648797       0.926434
       6.697685       0.895880
       6.746573       1.020203
       6.795462       1.068215
       6.844350       1.033942
       6.893238       0.931833
       6.942126       1.100508
       6.991014       0.896115
       7.039903       1.049017
       7.088791       1.137461
       7.137679       1.069042
       7.186567       1.191605
       7.235456       1.000189
       7.284344       1.153054
       7.333232       1.234697
       7.382120       1.214308
       7.431008       1.154771
       7.479897       1.199979
       7.528785       1.135001
       7.577673       1.184129
       7.626561       1.163745
       7.675449       1.244222
       7.724338       1.193487
       7.773226       1.216960
       7.822114       1.407909
       7.871002       1.199405
       7.919890       1.387695
       7.968779       1.252683
       8.017667       1.195387
       8.066555       1.169863
       8.115443       1.199244
       8.164332       1.275691
       8.213220       1.236438
       8.262108       1.355006
       8.310996       1.272334
       8.359884       1.431869
       8.408773       1.128968
       8.457661       1.306754
       8.506549       1.244857
       8.555437       1.391249
       8.604325       1.596476
       8.653214       1.595503
       8.702102       1.578042
       8.750990       1.735423
       8.799878       1.533676
       8.848767       1.740468
       8.897655       1.779067
       8.946543       1.828822
       8.995431       1.844023
       9.044319       1.737425
       9.093208       1.709522
       9.142096       1.601323
       9.190984       1.600845
       9.239872       1.547485
       9.288760       1.967444
       9.337649       1.843094
       9.386537       1.641192
       9.435425       1.712064
       9.484313       1.729332
       9.533202       1.655026
       9.582090       1.770536
       9.630978       1.778928
       9.679866       1.616183
       9.728754       1.569432
       9.777643       1.538018
       9.826531       1.467697
       9.875419       1.380191
       9.924307       1.350548
       9.973195       1.385139
      10.022084       1.453546
      10.070972       1.399034
      10.119860       1.355564
      10.168748       1.422819
      10.217636       1.528973
      10.266525       1.424552
      10.315413       1.449850
      10.364301       1.371048
      10.413189       1.465891
      10.462078       1.283138
      10.510966       1.342994
      10.559854       1.146838
      10.608742       1.293528
      10.657630       1.200052
      10.706519       1.307554
      10.755407       1.234544
      10.804295       1.299395
      10.853183       1.209320
      10.902071       1.169464
      10.950960       1.170207
      10.999848       1.192405
      11.048736       1.404994
      11.097624       1.283682
      11.146513       1.138123
      11.195401       1.208720
      11.244289       1.519265
      11.293177       1.182689
      11.342065       1.196763
      11.390954       1.350484
      11.439842       1.455341
      11.488730       1.419006
      11.537618       1.392577
      11.586506       1.334353
      11.635395       1.358139
      11.684283       1.472528
      11.733171       1.289524
      11.782059       1.582508
      11.830948       1.525618
      11.879836       1.490644
      11.928724       1.444450
      11.977612       1.364743
      12.026500       1.604123
      12.075389       1.397903
      12.124277       1.498952
      12.173165       1.520031
      12.222053       1.449300
      12.270941       1.506381
      12.319830       1.519418
      12.368718       1.251944
      12.417606       1.158104
      12.466494       1.234686
      12.515383       1.170417
      12.564271       1.113563
      12.613159       1.209249
      12.662047       1.285327
      12.710935       1.443394
      12.759824       1.317990
      12.808712       1.450396
      12.857600       1.418754
      12.906488       1.455431
      12.955376       1.242101
      13.004265       1.457232
      13.053153       1.636808
      13.102041       1.425602
      13.150929       1.264544
      13.199817       1.154144
      13.248706       1.266755
      13.297594       1.256651
      13.346482       1.335484
      13.395370       1.308209
      13.444259       1.234593
      13.493147       1.339269
      13.542035       1.201202
      13.590923       1.191287
      13.639811       1.288420
      13.688700       1.290636
      13.737588       1.307726
      13.786476       1.316255
      13.835364       1.250934
      13.884252       1.203379
      13.933141       1.274397
      13.982029       1.335651
      14.030917       1.240818
      14.079805       1.381043
      14.128694       1.256137
      14.177582       1.575239
      14.226470       1.242795
      14.275358       1.415798
      14.324246       1.196257
      14.373135       1.339672
      14.422023       1.536082
      14.470911       1.362202
      14.519799       1.143021
      14.568687       1.335516
      14.617576       1.327099
      14.666464       1.188979
      14.715352       1.377245
      14.764240       1.344314
      14.813129       1.259356
      14.862017       1.193792
      14.910905       1.092973
      14.959793       1.256631
      15.008681       1.128721
      15.057570       1.167221
      15.106458       1.182931
      15.155346       1.256608
      15.204234       1.290529
      15.253122       1.335838
      15.302011       1.408293
      15.350899       1.262423
      15.399787       1.527147
      15.448675       1.381049
      15.497563       1.362386
      15.546452       1.460311
      15.595340       1.459743
      15.644228       1.512943
      15.693116       1.532360
      15.742005       1.780529
      15.790893       1.606842
      15.839781       1.833640
      15.888669       1.751814
      15.937557       1.740483
      15.986446       1.596112
      16.035334       1.556237
      16.084222       1.569576
      16.133110       1.335866
      16.181998       1.308759
      16.230887       1.258562
      16.279775       1.321602
      16.328663       1.289391
      16.377551       1.262110
      16.426440       1.368368
      16.475328       1.425850
      16.524216       1.331817
      16.573104       1.334890
      16.621992       1.295524
      16.670881       1.296549
      16.719769       1.250173
      16.768657       1.216049
      16.817545       1.157497
      16.866433       1.129614
      16.915322       1.218082
      16.964210       1.151576
      17.013098       1.123650
      17.061986       1.028801
      17.110875       1.229351
      17.159763       1.240046
      17.208651       1.100695
      17.257539       1.121247
      17.306427       1.173128
      17.355316       1.391112
      17.404204       1.140671
      17.453092       1.115569
      17.501980       1.336314
      17.550868       1.224426
      17.599757       1.272086
      17.648645       1.259813
      17.697533       1.411661
      17.746421       1.165655
      17.795309       1.228594
      17.844198       1.282029
      17.893086       1.120395
      17.941974       1.144001
      17.990862       1.132991
      18.039751       1.354634
      18.088639       1.228577
      18.137527       1.181132
      18.186415       1.270112
      18.235303       1.389818
      18.284192       1.437147
      18.333080       1.346990
      18.381968       1.296123
      18.430856       1.201139
      18.479744       1.167483
      18.528633       1.178261
      18.577521       1.205884
      18.626409       1.325842
      18.675297       1.278968
      18.724186       1.572119
      18.773074       1.364553
      18.821962       1.429583
      18.870850       1.216379
      18.919738       1.360000
      18.968627       1.393906
      19.017515       1.250483
      19.066403       1.298178
      19.115291       1.296305
      19.164179       1.127845
      19.213068       1.367971
      19.261956       1.343166
      19.310844       1.305714
      19.359732       1.496131
      19.408621       1.431992
      19.457509       1.499509
      19.506397       1.404799
      19.555285       1.418383
      19.604173       1.458608
      19.653062       1.382294
      19.701950       1.374341
      19.750838       1.255434
      19.799726       1.324410
      19.848614       1.340123
      19.897503       1.415388
      19.946391       1.393366
      19.995279       1.293238
      20.044167       1.354764
      20.093056       1.028848
      20.141944       1.206578
      20.190832       1.242784
      20.239720       1.174119
      20.288608       1.246862
      20.337497       1.321275
      20.386385       1.093381
      20.435273       1.309028
      20.484161       1.094324
      20.533049       1.320986
      20.581938       1.246717
      20.630826       1.210701
      20.679714       1.208810
      20.728602       1.374601
      20.777490       1.504213
      20.826379       1.187028
      20.875267       1.202618
      20.924155       1.420718
      20.973043       1.188054
      21.021932       1.311113
      21.070820       1.283540
      21.119708       1.195335
      21.168596       1.384982
      21.217484       1.301677
      21.266373       1.186925
      21.315261       1.157544
      21.364149       1.102437
      21.413037       1.100970
      21.461925       1.221365
      21.510814       1.259732
      21.559702       1.315207
      21.608590       1.087641
      21.657478       1.118522
      21.706367       1.135958
      21.755255       1.146331
      21.804143       1.250952
      21.853031       1.171869
      21.901919       1.223123
      21.950808       1.205009
      21.999696       1.202976
      22.048584       1.266191
      22.097472       1.313724
      22.146360       1.670997
      22.195249       1.345210
      22.244137       1.351035
      22.293025       1.643101
      22.341913       1.374246
      22.390802       1.272195
      22.439690       1.226734
      22.488578       1.275680
      22.537466       1.225610
      22.586354       1.199225
      22.635243       1.171424
      22.684131       1.327387
      22.733019       1.147368
      22.781907       1.138194
      22.830795       1.332403
      22.879684       1.327213
      22.928572       1.360885
      22.977460       1.117607
      23.026348       1.265417
      23.075236       1.324141
      23.124125       1.327544
      23.173013       1.344543
      23.221901       1.365116
      23.270789       1.360838
      23.319678       1.249572
      23.368566       1.226719
      23.417454       1.292515
      23.466342       1.454915
      23.515230       1.420542
      23.564119       1.353840
      23.613007       1.418519
      23.661895       1.562473
      23.710783       1.442666
      23.759671       1.402723
      23.808560       1.371674
      23.857448       1.394572
      23.906336       1.574932
      23.955224       1.364067
      24.004113       1.478994
      24.053001       1.501048
      24.101889       1.487957
      24.150777       1.491839
      24.199665       1.321861
      24.248554       1.262762
      24.297442       1.443505
      24.346330       1.556335
      24.395218       1.657138
      24.444106       1.593098
      24.492995       1.840354
      24.541883       1.743335
      24.590771       1.735517
      24.639659       1.894928
      24.688548       1.778228
      24.737436       1.750316
      24.786324       1.905469
      24.835212       1.759373
      24.884100       1.579833
      24.932989       1.665805
      24.981877       2.024861
      25.030765       1.552047
      25.079653       1.512553
      25.128541       1.321049
      25.177430       1.156373
      25.226318       1.246628
      25.275206       1.212114
      25.324094       1.242908
      25.372982       1.546256
      25.421871       1.617130
      25.470759       1.588496
      25.519647       1.736574
      25.568535       1.606523
      25.617424       1.486274
      25.666312       1.411303
      25.715200       1.506802
      25.764088       1.317709
      25.812976       1.400134
      25.861865       1.434742
      25.910753       1.595493
      25.959641       1.496691
      26.008529       1.964170
      26.057417       1.801095
      26.106306       1.701785
      26.155194       1.665719
      26.204082       1.599270
      26.252970       1.795539
      26.301859       1.726245
      26.350747       1.814905
      26.399635       1.784454
      26.448523       1.615659
      26.497411       1.757487
      26.546300       1.642880
      26.595188       1.845508
      26.644076       1.849497
      26.692964       1.534533
      26.741852       1.619576
      26.790741       1.482942
      26.839629       1.571161
      26.888517       1.698796
      26.937405       1.476090
      26.986294       1.456282
      27.035182       1.473124
      27.084070       1.584143
      27.132958       1.422896
      27.181846       1.713281
      27.230735       1.745882
      27.279623       1.691210
      27.328511       1.641849
      27.377399       1.730627
      27.426287       1.692224
      27.475176       1.636997
      27.524064       1.671927
      27.572952       1.684365
      27.621840       1.753579
      27.670729       1.875756
      27.719617       1.930829
      27.768505       1.768647
      27.817393       1.650948
      27.866281       1.594618
      27.915170       1.662952
      27.964058       1.483405
      28.012946       1.444308
      28.061834       1.449021
      28.110722       1.565640
      28.159611       1.599573
      28.208499       1.464715
      28.257387       1.358082
      28.306275       1.702435
      28.355163       1.738767
      28.404052       1.907682
      28.452940       1.852992
      28.501828       1.742556
      28.550716       1.772553
      28.599605       1.744281
      28.648493       1.863414
      28.697381       1.819443
      28.746269       1.861939
      28.795157       1.819591
      28.844046       1.714427
      28.892934       1.736391
      28.941822       1.874373
      28.990710       1.929229
      29.039598       1.878916
      29.088487       1.880564
      29.137375       1.827443
      29.186263       1.772293
      29.235151       1.773275
      29.284040       1.808012
      29.332928       1.733376
      29.381816       1.742056
      29.430704       1.799855
      29.479592       1.855587
      29.528481       1.852105
      29.577369       1.759453
      29.626257       1.810347
      29.675145       1.786355
      29.724033       1.767145
      29.772922       1.755971
      29.821810       1.755218
      29.870698       1.695321
      29.919586       1.880140
      29.968475       1.834796
      30.017363       1.841798
      30.066251       1.875069
      30.115139       1.813606
      30.164027       1.895154
      30.212916       1.785035
      30.261804       1.780207
      30.310692       1.772869
      30.359580       1.950457
      30.408468       1.813119
      30.457357       1.879460
      30.506245       1.772251
      30.555133       1.763313
      30.604021       1.715651
      30.652909       1.610256
      30.701798       1.708859
      30.750686       1.850756
      30.799574       1.828800
      30.848462       1.708114
      30.897351       1.849652
      30.946239       1.748818
      30.995127       1.820079
      31.044015       1.948591
      31.092903       1.693421
      31.141792       1.737470
      31.190680       1.862332
      31.239568       1.936212
      31.288456       1.890932
      31.337344       1.823472
      31.386233       1.644076
      31.435121       1.714922
      31.484009       1.949179
      31.532897       1.735869
      31.581786       1.720200
      31.630674       1.700948
      31.679562       1.811240
      31.728450       1.776752
      31.777338       1.811549
      31.826227       1.799595
      31.875115       1.848834
      31.924003       1.811977
      31.972891       1.834810
      32.021779       1.883577
      32.070668       1.822935
      32.119556       1.872553
      32.168444       2.075841
      32.217332       1.809650
      32.266221       1.923728
      32.315109       1.907889
      32.363997       1.751116
      32.412885       1.767809
      32.461773       1.805918
      32.510662       1.830476
      32.559550       1.779651
      32.608438       1.822922
      32.657326       1.844995
      32.706214       1.767053
      32.755103       1.889994
      32.803991       1.907343
      32.852879       1.804842
      32.901767       1.730233
      32.950655       1.724556
      32.999544       1.790408
      33.048432       1.743288
      33.097320       1.863383
      33.146208       1.859439
      33.195097       1.967212
      33.243985       1.867532
      33.292873       1.924037
      33.341761       1.906134
      33.390649       1.839412
      33.439538       2.012315
      33.488426       2.011094
      33.537314       1.915484
      33.586202       1.815471
      33.635090       1.793893
      33.683979       1.758775
      33.732867       1.939809
      33.781755       1.871263
      33.830643       1.773293
      33.879532       1.866086
      33.928420       1.903253
      33.977308       1.833585
      34.026196       1.877321
      34.075084       1.917555
      34.123973       1.859159
      34.172861       1.732095
      34.221749       1.787074
      34.270637       1.796003
      34.319525       1.888002
      34.368414       1.737062
      34.417302       1.771693
      34.466190       1.762860
      34.515078       1.811081
      34.563967       1.847813
      34.612855       1.846416
      34.661743       1.617435
      34.710631       1.826565
      34.759519       1.829399
      34.808408       1.917968
      34.857296       1.885724
      34.906184       1.764090
      34.955072       2.049144
      35.003960       1.856807
      35.052849       1.888151
      35.101737       1.815551
      35.150625       1.738846
      35.199513       1.745594
      35.248402       1.904955
      35.297290       1.893002
      35.346178       1.906833
      35.395066       1.887801
      35.443954       1.869500
      35.492843       1.796067
      35.541731       1.929127
      35.590619       1.992289
      35.639507       1.848034
      35.688395       1.770928
      35.737284       1.845221
      35.786172       1.801897
      35.835060       1.910375
      35.883948       1.852165
      35.932836       1.804536
      35.981725       2.034834
      36.030613       1.944039
      36.079501       1.918482
      36.128389       1.868254
      36.177278       1.765334
      36.226166       1.892112
      36.275054       1.938409
      36.323942       1.840135
      36.372830       1.721916
      36.421719       1.705746
      36.470607       2.045097
      36.519495       1.752982
      36.568383       1.871343
      36.617271       1.808840
      36.666160       1.775181
      36.715048       1.725461
      36.763936       1.869121
      36.812824       1.879610
      36.861713       1.834753
      36.910601       1.780007
      36.959489       1.718260
      37.008377       1.802379
      37.057265       1.808648
      37.106154       1.757500
      37.155042       1.740765
      37.203930       1.798473
      37.252818       1.802514
      37.301706       1.704739
      37.350595       1.968504
      37.399483       1.827496
      37.448371       1.824408
      37.497259       1.717975
      37.546148       1.739599
      37.595036       1.789800
      37.643924       1.852953
      37.692812       1.925057
      37.741700       1.808927
      37.790589       1.821203
      37.839477       1.837067
      37.888365       1.874680
      37.937253       1.806520
      37.986141       1.879396
      38.035030       1.811046
      38.083918       1.816152
      38.132806       1.836428
      38.181694       1.728163
      38.230582       1.781592
      38.279471       1.982600
      38.328359       1.949503
      38.377247       1.905995
      38.426135       1.742122
      38.475024       1.754163
      38.523912       1.943531
      38.572800       1.878311
      38.621688       1.949768
      38.670576       1.905734
      38.719465       1.897320
      38.768353       1.841066
      38.817241       1.860772
      38.866129       1.761687
      38.915017       1.787559
      38.963906       1.880088
      39.012794       1.863287
      39.061682       2.275073
      39.110570       2.203458
      39.159459       2.169110
      39.208347       2.040724
      39.257235       1.988469
      39.306123       1.913067
      39.355011       2.070153
      39.403900       2.037011
      39.452788       2.101384
      39.501676       1.880318
      39.550564       1.909819
      39.599452       2.120564
      39.648341       2.145292
      39.697229       1.979434
      39.746117       1.945199
      39.795005       1.839800
      39.843894       1.864837
      39.892782       1.893695
      39.941670       2.110845
      39.990558       1.951380
      40.039446       1.879746
      40.088335       1.948091
      40.137223       1.783487
      40.186111       1.907491
      40.234999       1.775114
      40.283887       1.686972
      40.332776       1.801973
      40.381664       1.876764
      40.430552       1.671957
      40.479440       1.662935
      40.528328       1.788507
      40.577217       1.968513
      40.626105       2.002831
      40.674993       2.082084
      40.723881       2.067122
      40.772770       2.191382
      40.821658       2.176061
      40.870546       2.139270
      40.919434       2.264662
      40.968322       2.230348
      41.017211       2.235439
      41.066099       2.248268
      41.114987       2.214213
      41.163875       2.070623
      41.212763       2.282286
      41.261652       2.122321
      41.310540       2.086678
      41.359428       2.014859
      41.408316       2.083078
      41.457205       2.024216
      41.506093       2.003257
      41.554981       2.121702
      41.603869       2.006258
      41.652757       1.955177
      41.701646       2.080102
      41.750534       2.174388
      41.799422       1.972725
      41.848310       2.053636
      41.897198       2.024160
      41.946087       1.817659
      41.994975       2.030355
      42.043863       2.149262
      42.092751       2.114885
      42.141640       1.910797
      42.190528       1.939188
      42.239416       2.029195
      42.288304       1.886859
      42.337192       1.971838
      42.386081       1.965578
      42.434969       1.843845
      42.483857       1.821638
      42.532745       1.951868
      42.581633       1.710049
      42.630522       1.975402
      42.679410       2.217337
      42.728298       2.133177
      42.777186       2.231112
      42.826075       2.142201
      42.874963       2.139088
      42.923851       1.967350
      42.972739       2.000278
      43.021627       2.010352
      43.070516       2.042194
      43.119404       2.040372
      43.168292       2.142661
      43.217180       2.137172
      43.266068       2.224027
      43.314957       2.147107
      43.363845       1.985691
      43.412733       2.254016
      43.461621       2.221616
      43.510509       2.002314
      43.559398       2.159786
      43.608286       2.141306
      43.657174       2.143804
      43.706062       2.245021
      43.754951       2.221603
      43.803839       2.159331
      43.852727       1.857262
      43.901615       1.927641
      43.950503       2.164826
      43.999392       2.175703
      44.048280       2.128941
      44.097168       2.301807
      44.146056       2.124214
      44.194944       2.296123
      44.243833       2.156174
      44.292721       2.036208
      44.341609       2.271246
      44.390497       2.146936
      44.439386       2.049605
      44.488274       2.256197
      44.537162       2.197504
      44.586050       2.213612
      44.634938       2.227619
      44.683827       2.231506
      44.732715       2.183398
      44.781603       2.205014
      44.830491       2.189523
      44.879379       2.107431
      44.928268       2.073942
      44.977156       2.080291
      45.026044       2.079851
      45.074932       2.298993
      45.123821       2.118854
      45.172709       2.188171
      45.221597       2.206257
      45.270485       2.222048
      45.319373       1.959550
      45.368262       2.150110
      45.417150       2.187650
      45.466038       2.129657
      45.514926       2.016383
      45.563814       2.297879
      45.612703       2.204832
      45.661591       2.264339
      45.710479       2.230358
      45.759367       2.218121
      45.808255       2.313947
      45.857144       2.072332
      45.906032       2.211581
      45.954920       2.115272
      46.003808       2.327484
      46.052697       2.444570
      46.101585       2.455116
      46.150473       2.254133
      46.199361       2.137974
      46.248249       2.184342
      46.297138       2.205632
      46.346026       2.072848
      46.394914       2.198776
      46.443802       2.341224
      46.492690       2.272994
      46.541579       2.213681
      46.590467       2.361546
      46.639355       2.228192
      46.688243       2.118565
      46.737132       2.170707
      46.786020       2.212144
      46.834908       2.254294
      46.883796       2.356445
      46.932684       1.997885
      46.981573       2.114398
      47.030461       2.146598
      47.079349       2.143074
      47.128237       2.181847
      47.177125       1.962941
      47.226014       2.057961
      47.274902       2.119088
      47.323790       2.188638
      47.372678       2.037802
      47.421567       2.106471
      47.470455       2.062433
      47.519343       2.067917
      47.568231       2.126403
      47.617119       2.128257
      47.666008       2.025924
      47.714896       1.925194
      47.763784       2.138805
      47.812672       2.130951
      47.861560       2.100735
      47.910449       2.213574
      47.959337       2.107441
      48.008225       2.207642
      48.057113       2.230280
      48.106001       2.084693
      48.154890       2.021865
      48.203778       2.048013
      48.252666       1.922233
      48.301554       2.196125
      48.350443       2.073722
      48.399331       2.120670
      48.448219       2.130412
      48.497107       2.069928
      48.545995       2.053593
      48.594884       2.176450
      48.643772       2.075057
      48.692660       2.274280
      48.741548       1.966913
      48.790436       2.269305
      48.839325       2.201379
      48.888213       2.133352
      48.937101       1.947024
      48.985989       2.192377
      49.034878       2.150250
      49.083766       2.077971
      49.132654       2.047519
      49.181542       1.860181
      49.230430       2.013491
      49.279319       2.079024
      49.328207       2.119909
      49.377095       2.279584
      49.425983       1.963202
      49.474871       2.181922
      49.523760       1.978344
      49.572648       1.919747
      49.621536       1.902768
      49.670424       2.115486
      49.719313       1.911866
      49.768201       1.735881
      49.817089       1.739454
      49.865977       1.710583
      49.914865       1.503287
      49.963754       1.600275
      50.012642       1.805657
      50.061530       1.654254
      50.110418       1.737302
      50.159306       1.786627
      50.208195       1.677040
      50.257083       1.797316
      50.305971       1.759993
      50.354859       1.781171
      50.403747       1.654201
      50.452636       1.601910
      50.501524       1.738829
      50.550412       1.578402
      50.599300       1.816118
      50.648189       1.911118
      50.697077       1.807514
      50.745965       1.716440
      50.794853       1.674475
      50.843741       1.668375
      50.892630       1.714401
      50.941518       1.778248
      50.990406       1.938216
      51.039294       1.731230
      51.088182       1.836757
      51.137071       1.818980
      51.185959       1.964261
      51.234847       1.782180
      51.283735       1.876740
      51.332624       2.271902
      51.381512       1.846945
      51.430400       1.701214
      51.479288       2.011196
      51.528176       2.013758
      51.577065       1.826430
      51.625953       2.089888
      51.674841       2.091891
      51.723729       1.967424
      51.772617       2.117198
      51.821506       2.000396
      51.870394       1.956159
      51.919282       2.212602
      51.968170       1.972231
      52.017059       2.139962
      52.065947       1.929641
      52.114835       1.906691
      52.163723       1.941013
      52.212611       2.118214
      52.261500       2.229244
      52.310388       2.267252
      52.359276       2.025162
      52.408164       1.979120
      52.457052       2.137486
      52.505941       2.085325
      52.554829       2.344356
      52.603717       2.329271
      52.652605       2.293852
      52.701494       1.848884
      52.750382       2.042358
      52.799270       1.894094
      52.848158       1.793074
      52.897046       1.793537
      52.945935       1.742201
      52.994823       2.032016
      53.043711       1.930019
      53.092599       1.886792
      53.141487       1.989997
      53.190376       1.850523
      53.239264       2.031719
      53.288152       1.811369
      53.337040       1.930897
      53.385928       1.757450
      53.434817       1.808471
      53.483705       1.772147
      53.532593       1.797674
      53.581481       1.970829
      53.630370       1.947261
      53.679258       2.088106
      53.728146       2.109360
      53.777034       2.328207
      53.825922       2.160209
      53.874811       2.215480
      53.923699       2.298188
      53.972587       2.269830
      54.021475       2.043878
      54.070363       2.057453
      54.119252       1.980386
      54.168140       2.086720
      54.217028       2.037497
      54.265916       1.825150
      54.314805       2.036093
      54.363693       1.941817
      54.412581       2.197476
      54.461469       2.206225
      54.510357       2.023192
      54.559246       2.130313
      54.608134       1.966929
      54.657022       2.002182
      54.705910       2.105430
      54.754798       1.977931
      54.803687       1.901586
      54.852575       2.075278
      54.901463       1.995322
      54.950351       1.875568
      54.999240       2.205906
      55.048128       2.000208
      55.097016       2.038693
      55.145904       2.157569
      55.194792       2.072410
      55.243681       2.072882
      55.292569       2.210249
      55.341457       2.186410
      55.390345       2.068593
      55.439233       2.142085
      55.488122       2.268413
      55.537010       2.194060
      55.585898       2.110070
      55.634786       2.138392
      55.683674       2.173917
      55.732563       1.934214
      55.781451       2.054980
      55.830339       2.243913
      55.879227       2.239531
      55.928116       1.983273
      55.977004       2.124945
      56.025892       2.112346
      56.074780       2.108050
      56.123668       2.309666
      56.172557       2.175649
      56.221445       2.341241
      56.270333       2.180204
      56.319221       2.239586
      56.368109       2.111237
      56.416998       2.237503
      56.465886       2.226019
      56.514774       2.252606
      56.563662       2.315615
      56.612551       2.439408
      56.661439       1.987221
      56.710327       2.072232
      56.759215       2.047010
      56.808103       2.086338
      56.856992       2.095881
      56.905880       1.726165
      56.954768       1.888900
      57.003656       1.706305
      57.052544       1.696828
      57.101433       1.795723
      57.150321       1.906667
      57.199209       1.835012
      57.248097       1.908454
      57.296986       1.922010
      57.345874       1.843964
      57.394762       1.931488
      57.443650       1.589623
      57.492538       1.835636
      57.541427       1.737059
      57.590315       1.853302
      57.639203       1.578197
      57.688091       1.695380
      57.736979       1.715772
      57.785868       1.661318
      57.834756       1.880940
      57.883644       1.856810
      57.932532       1.898980
      57.981420       1.812868
      58.030309       1.565023
      58.079197       1.653809
      58.128085       1.540817
      58.176973       1.592362
      58.225862       1.774824
      58.274750       1.602274
      58.323638       1.718724
      58.372526       1.717030
      58.421414       1.755564
      58.470303       1.653770
      58.519191       1.725859
      58.568079       1.729993
      58.616967       1.669028
      58.665855       1.732996
      58.714744       1.598058
      58.763632       1.676358
      58.812520       1.772327
      58.861408       1.677623
      58.910297       1.544620
      58.959185       1.567277
      59.008073       1.611968
      59.056961       1.572934
      59.105849       1.597316
      59.154738       1.378309
      59.203626       1.782014
      59.252514       1.757668
      59.301402       1.660460
      59.350290       1.728781
      59.399179       1.666916
      59.448067       1.795129
      59.496955       1.806497
      59.545843       1.915934
      59.594732       1.563343
      59.643620       1.478296
      59.692508       1.445867
      59.741396       1.415551
      59.790284       1.557596
      59.839173       1.528527
      59.888061       1.737521
      59.936949       1.792379
      59.985837       1.738249
      60.034725       1.643627
      60.083614       1.714394
      60.132502       1.684772
      60.181390       1.841347
      60.230278       1.909844
      60.279167       1.703966
      60.328055       1.668068
      60.376943       1.708710
      60.425831       1.987988
      60.474719       1.807204
      60.523608       1.744920
      60.572496       1.883554
      60.621384       1.868754
      60.670272       1.828831
      60.719160       1.685075
      60.768049       1.694843
      60.816937       1.717578
      60.865825       1.568345
      60.914713       1.804607
      60.963601       1.703759
      61.012490       1.819669
      61.061378       1.744376
      61.110266       1.939942
      61.159154       1.682420
      61.208043       1.933230
      61.256931       1.914220
      61.305819       1.624954
      61.354707       1.664863
      61.403595       1.888387
      61.452484       2.031176
      61.501372       1.884431
      61.550260       1.613610
      61.599148       1.713909
      61.648036       1.791473
      61.696925       1.759673
      61.745813       1.852558
      61.794701       1.766537
      61.843589       1.655938
      61.892478       1.518433
      61.941366       1.803928
      61.990254       1.669819
      62.039142       1.709294
      62.088030       1.825128
      62.136919       1.653830
      62.185807       1.764255
      62.234695       1.752116
      62.283583       1.633863
      62.332471       1.683177
      62.381360       1.713146
      62.430248       1.732854
      62.479136       1.727407
      62.528024       1.676620
      62.576913       1.530851
      62.625801       1.663350
      62.674689       1.612456
      62.723577       1.742523
      62.772465       1.608985
      62.821354       1.729031
      62.870242       1.908716
      62.919130       1.914812
      62.968018       1.814048
      63.016906       1.925836
      63.065795       1.821897
      63.114683       1.832681
      63.163571       1.707322
      63.212459       1.739697
      63.261347       1.784445
      63.310236       1.960684
      63.359124       1.995274
      63.408012       2.098936
      63.456900       1.954160
      63.505789       2.018071
      63.554677       1.769533
      63.603565       1.709071
      63.652453       1.729029
      63.701341       1.954738
      63.750230       1.801741
      63.799118       1.877464
      63.848006       2.031282
      63.896894       1.794189
      63.945782       1.935170
      63.994671       1.849063
      64.043559       1.799139
      64.092447       1.899493
      64.141335       1.800765
      64.190224       2.119237
      64.239112       1.871610
      64.288000       1.807428
      64.336888       1.912290
      64.385776       1.939020
      64.434665       1.878221
      64.483553       1.741833
      64.532441       1.803981
      64.581329       1.806060
      64.630217       1.718535
      64.679106       1.645253
      64.727994       1.550373
      64.776882       1.667351
      64.825770       1.772453
      64.874659       1.836613
      64.923547       1.723931
      64.972435       1.822239
      65.021323       1.672466
      65.070211       1.830051
      65.119100       1.619723
      65.167988       1.507025
      65.216876       1.650380
      65.265764       1.592720
      65.314652       1.678415
      65.363541       1.590144
      65.412429       1.628707
      65.461317       1.639495
      65.510205       1.621277
      65.559093       1.634121
      65.607982       1.719682
      65.656870       1.676832
      65.705758       1.709292
      65.754646       1.794400
      65.803535       1.829111
      65.852423       1.753639
      65.901311       1.566374
      65.950199       1.648313
      65.999087       1.582989
      66.047976       1.754349
      66.096864       1.747556
      66.145752       1.768691
      66.194640       1.811573
      66.243528       1.621467
      66.292417       1.613849
      66.341305       1.802290
      66.390193       1.702957
      66.439081       1.744808
      66.487970       1.691353
      66.536858       1.651435
      66.585746       1.504525
      66.634634       1.549411
      66.683522       1.694754
      66.732411       1.726423
      66.781299       1.814810
      66.830187       1.827571
      66.879075       1.905796
      66.927963       1.711079
      66.976852       1.726832
      67.025740       1.673678
      67.074628       1.722831
      67.123516       1.715893
      67.172405       1.527649
      67.221293       1.578544
      67.270181       1.518592
      67.319069       1.525256
      67.367957       1.745650
      67.416846       1.750786
      67.465734       1.766550
      67.514622       1.929374
      67.563510       1.449038
      67.612398       1.670527
      67.661287       1.703844
      67.710175       1.609071
      67.759063       1.663190
      67.807951       1.649162
      67.856840       1.763141
      67.905728       1.692498
      67.954616       1.671139
      68.003504       1.553694
      68.052392       1.713459
      68.101281       1.637145
      68.150169       1.702716
      68.199057       1.780423
      68.247945       1.688231
      68.296833       1.590399
      68.345722       1.823640
      68.394610       1.679887
      68.443498       1.562990
      68.492386       1.707580
      68.541274       1.624668
      68.590163       1.581984
      68.639051       1.610811
      68.687939       1.592568
      68.736827       1.618992
      68.785716       1.639297
      68.834604       1.659159
      68.883492       1.549458
      68.932380       1.592638
      68.981268       1.618847
      69.030157       1.739216
      69.079045       1.772924
      69.127933       1.681482
      69.176821       1.880346
      69.225709       1.700364
      69.274598       1.620269
      69.323486       1.570577
      69.372374       1.562682
      69.421262       1.488742
      69.470151       1.610315
      69.519039       1.512917
      69.567927       1.710783
      69.616815       1.509222
      69.665703       1.399492
      69.714592       1.503705
      69.763480       1.635793
      69.812368       1.588936
      69.861256       1.539135
      69.910144       1.509845
      69.959033       1.646303
      70.007921       1.606229
      70.056809       1.637809
      70.105697       1.714350
      70.154586       1.796884
      70.203474       1.754932
      70.252362       1.695190
      70.301250       1.752211
      70.350138       1.775063
      70.399027       1.729404
      70.447915       1.672139
      70.496803       1.823538
      70.545691       1.633701
      70.594579       1.682748
      70.643468       1.921841
      70.692356       1.527216
      70.741244       1.491721
      70.790132       1.582556
      70.839020       1.470244
      70.887909       1.467217
      70.936797       1.361412
      70.985685       1.447469
      71.034573       1.490651
      71.083462       1.541979
      71.132350       1.426815
      71.181238       1.697310
      71.230126       1.779462
      71.279014       1.712231
      71.327903       1.723765
      71.376791       1.760047
      71.425679       1.782577
      71.474567       1.601102
      71.523455       1.515678
      71.572344       1.573541
      71.621232       1.590729
      71.670120       1.591149
      71.719008       1.793686
      71.767897       1.620913
      71.816785       1.686014
      71.865673       1.660557
      71.914561       1.680263
      71.963449       1.513298
      72.012338       1.585587
      72.061226       1.761866
      72.110114       1.677740
      72.159002       1.563375
      72.207890       1.726134
      72.256779       1.672701
      72.305667       1.494986
      72.354555       1.599953
      72.403443       1.417663
      72.452332       1.478212
      72.501220       1.410705
      72.550108       1.474763
      72.598996       1.445847
      72.647884       1.467706
      72.696773       1.606794
      72.745661       1.598913
      72.794549       1.463532
      72.843437       1.365909
      72.892325       1.376959
      72.941214       1.397573
      72.990102       1.468972
      73.038990       1.578218
      73.087878       1.373320
      73.136766       1.335372
      73.185655       1.232668
      73.234543       1.421984
      73.283431       1.316730
      73.332319       1.332069
      73.381208       1.320004
      73.430096       1.401181
      73.478984       1.432922
      73.527872       1.469057
      73.576760       1.353836
      73.625649       1.444100
      73.674537       1.378062
      73.723425       1.310609
      73.772313       1.381162
      73.821201       1.610111
      73.870090       1.384321
      73.918978       1.404575
      73.967866       1.382334
      74.016754       1.332289
      74.065643       1.437450
      74.114531       1.552137
      74.163419       1.388471
      74.212307       1.450141
      74.261195       1.424331
      74.310084       1.393356
      74.358972       1.267320
      74.407860       1.417812
      74.456748       1.421233
      74.505636       1.531541
      74.554525       1.330500
      74.603413       1.213304
      74.652301       1.351939
      74.701189       1.635766
      74.750078       1.378527
      74.798966       1.354216
      74.847854       1.388644
      74.896742       1.290484
      74.945630       1.350464
      74.994519       1.381197
      75.043407       1.307479
      75.092295       1.336518
      75.141183       1.324294
      75.190071       1.406044
      75.238960       1.298859
      75.287848       1.459916
      75.336736       1.476844
      75.385624       1.502828
      75.434513       1.369613
      75.483401       1.376310
      75.532289       1.520372
      75.581177       1.560302
      75.630065       1.572727
      75.678954       1.508803
      75.727842       1.566061
      75.776730       1.377360
      75.825618       1.426761
      75.874506       1.324290
      75.923395       1.514996
      75.972283       1.527304
      76.021171       1.263180
      76.070059       1.351628
      76.118947       1.530699
      76.167836       1.546928
      76.216724       1.430183
      76.265612       1.557841
      76.314500       1.546913
      76.363389       1.529427
      76.412277       1.506283
      76.461165       1.344624
      76.510053       1.305637
      76.558941       1.331908
      76.607830       1.335028
      76.656718       1.343696
      76.705606       1.295608
      76.754494       1.284392
      76.803382       1.322855
      76.852271       1.448298
      76.901159       1.271306
      76.950047       1.340939
      76.998935       1.255468
      77.047824       1.514477
      77.096712       1.410075
      77.145600       1.326911
      77.194488       1.399305
      77.243376       1.337888
      77.292265       1.398178
      77.341153       1.439755
      77.390041       1.572931
      77.438929       1.280749
      77.487817       1.357189
      77.536706       1.336072
      77.585594       1.321836
      77.634482       1.335230
      77.683370       1.376464
      77.732259       1.477675
      77.781147       1.298446
      77.830035       1.555355
      77.878923       1.636544
      77.927811       1.528377
      77.976700       1.399198
      78.025588       1.347891
      78.074476       1.435238
      78.123364       1.439954
      78.172252       1.509315
      78.221141       1.377683
      78.270029       1.394147
      78.318917       1.373333
      78.367805       1.338531
      78.416693       1.433039
      78.465582       1.404570
      78.514470       1.411430
      78.563358       1.334061
      78.612246       1.327044
      78.661135       1.425945
      78.710023       1.262140
      78.758911       1.402863
      78.807799       1.349273
      78.856687       1.314896
      78.905576       1.418372
      78.954464       1.312312
      79.003352       1.446553
      79.052240       1.481215
      79.101128       1.325298
      79.150017       1.355761
      79.198905       1.462440
      79.247793       1.406105
      79.296681       1.394342
      79.345570       1.488186
      79.394458       1.328392
      79.443346       1.433278
      79.492234       1.469633
      79.541122       1.487522
      79.590011       1.408514
      79.638899       1.581079
      79.687787       1.376245
      79.736675       1.361183
      79.785563       1.421870
      79.834452       1.466562
      79.883340       1.391158
      79.932228       1.380950
      79.981116       1.282407
      80.030005       1.605862
      80.078893       1.412577
      80.127781       1.608856
      80.176669       1.518283
      80.225557       1.520673
      80.274446       1.648229
      80.323334       1.516345
      80.372222       1.446093
      80.421110       1.313043
      80.469998       1.449351
      80.518887       1.445338
      80.567775       1.371129
      80.616663       1.478125
      80.665551       1.393089
      80.714439       1.521570
      80.763328       1.373132
      80.812216       1.379987
      80.861104       1.339760
      80.909992       1.432719
      80.958881       1.412888
      81.007769       1.378892
      81.056657       1.315273
      81.105545       1.358557
      81.154433       1.282875
      81.203322       1.387822
      81.252210       1.334643
      81.301098       1.555670
      81.349986       1.518665
      81.398874       1.479940
      81.447763       1.475452
      81.496651       1.589300
      81.545539       1.482795
      81.594427       1.441580
      81.643316       1.422111
      81.692204       1.395525
      81.741092       1.422677
      81.789980       1.332008
      81.838868       1.419728
      81.887757       1.351992
      81.936645       1.518694
      81.985533       1.413671
      82.034421       1.393664
      82.083309       1.363367
      82.132198       1.289909
      82.181086       1.285820
      82.229974       1.315960
      82.278862       1.299762
      82.327751       1.591517
      82.376639       1.517508
      82.425527       1.545660
      82.474415       1.556391
      82.523303       1.458916
      82.572192       1.377985
      82.621080       1.340274
      82.669968       1.333897
      82.718856       1.252973
      82.767744       1.348999
      82.816633       1.316561
      82.865521       1.386598
      82.914409       1.353035
      82.963297       1.405921
      83.012186       1.382611
      83.061074       1.526970
      83.109962       1.386104
      83.158850       1.444195
      83.207738       1.329481
      83.256627       1.580410
      83.305515       1.468161
      83.354403       1.431231
      83.403291       1.515869
      83.452179       1.392265
      83.501068       1.676445
      83.549956       1.572114
      83.598844       1.459038
      83.647732       1.495399
      83.696620       1.283572
      83.745509       1.346415
      83.794397       1.599447
      83.843285       1.489166
      83.892173       1.563199
      83.941062       1.593090
      83.989950       1.576018
      84.038838       1.472874
      84.087726       1.452311
      84.136614       1.709123
      84.185503       1.676977
      84.234391       1.672271
      84.283279       1.797859
      84.332167       1.875020
      84.381055       1.546001
      84.429944       1.488528
      84.478832       1.503150
      84.527720       1.618393
      84.576608       1.554795
      84.625497       1.642211
      84.674385       1.704565
      84.723273       1.627164
      84.772161       1.582097
      84.821049       1.380158
      84.869938       1.384356
      84.918826       1.383241
      84.967714       1.259781
      85.016602       1.493963
      85.065490       1.362687
      85.114379       1.392106
      85.163267       1.480095
      85.212155       1.509019
      85.261043       1.487658
      85.309932       1.494372
      85.358820       1.532800
      85.407708       1.468789
      85.456596       1.441212
      85.505484       1.437633
      85.554373       1.349155
      85.603261       1.434621
      85.652149       1.564844
      85.701037       1.426802
      85.749925       1.481615
      85.798814       1.372104
      85.847702       1.554267
      85.896590       1.495980
      85.945478       1.298118
      85.994366       1.305682
      86.043255       1.415301
      86.092143       1.364243
      86.141031       1.406585
      86.189919       1.578770
      86.238808       1.488962
      86.287696       1.462896
      86.336584       1.430051
      86.385472       1.543828
      86.434360       1.357215
      86.483249       1.436737
      86.532137       1.588967
      86.581025       1.589592
      86.629913       1.460895
      86.678801       1.347523
      86.727690       1.336246
      86.776578       1.325854
      86.825466       1.303009
      86.874354       1.200159
      86.923243       1.581046
      86.972131       1.679807
      87.021019       1.498289
      87.069907       1.647583
      87.118795       1.565315
      87.167684       1.507375
      87.216572       1.514702
      87.265460       1.512520
      87.314348       1.219815
      87.363236       1.324605
      87.412125       1.272006
      87.461013       1.350518
      87.509901       1.375927
      87.558789       1.403340
      87.607678       1.437780
      87.656566       1.358543
      87.705454       1.299471
      87.754342       1.281952
      87.803230       1.326126
      87.852119       1.327090
      87.901007       1.461098
      87.949895       1.435232
      87.998783       1.332151
      88.047671       1.217373
      88.096560       1.457887
      88.145448       1.295707
      88.194336       1.494541
      88.243224       1.523372
      88.292112       1.523859
      88.341001       1.452301
      88.389889       1.467412
      88.438777       1.387960
      88.487665       1.415826
      88.536554       1.371041
      88.585442       1.508954
      88.634330       1.505314
      88.683218       1.551601
      88.732106       1.492045
      88.780995       1.346399
      88.829883       1.418623
      88.878771       1.352189
      88.927659       1.196365
      88.976547       1.268374
      89.025436       1.265496
      89.074324       1.323032
      89.123212       1.323080
      89.172100       1.412754
      89.220989       1.339572
      89.269877       1.252615
      89.318765       1.391307
      89.367653       1.571153
      89.416541       1.343087
      89.465430       1.433660
      89.514318       1.326020
      89.563206       1.508647
      89.612094       1.378036
      89.660982       1.280963
      89.709871       1.428657
      89.758759       1.349773
      89.807647       1.306069
      89.856535       1.286259
      89.905424       1.391083
      89.954312       1.405098
      90.003200       1.300320
      90.052088       1.397123
      90.100976       1.332322
      90.149865       1.364013
      90.198753       1.394121
      90.247641       1.401010
      90.296529       1.346015
      90.345417       1.498184
      90.394306       1.319789
      90.443194       1.426985
      90.492082       1.457026
      90.540970       1.455367
      90.589859       1.417471
      90.638747       1.387201
      90.687635       1.326370
      90.736523       1.413389
      90.785411       1.319579
      90.834300       1.361515
      90.883188       1.287710
      90.932076       1.314453
      90.980964       1.313222
      91.029852       1.329271
      91.078741       1.440385
      91.127629       1.322598
      91.176517       1.290013
      91.225405       1.360731
      91.274293       1.232800
      91.323182       1.404596
      91.372070       1.321804
      91.420958       1.304225
      91.469846       1.341972
      91.518735       1.454305
      91.567623       1.402007
      91.616511       1.294855
      91.665399       1.379871
      91.714287       1.459476
      91.763176       1.376397
      91.812064       1.321165
      91.860952       1.537321
      91.909840       1.502059
      91.958728       1.463687
      92.007617       1.332676
      92.056505       1.306444
      92.105393       1.329167
      92.154281       1.326962
      92.203170       1.408116
      92.252058       1.463283
      92.300946       1.512039
      92.349834       1.422541
      92.398722       1.321711
      92.447611       1.401819
      92.496499       1.345700
      92.545387       1.452464
      92.594275       1.319320
      92.643163       1.369408
      92.692052       1.413867
      92.740940       1.319396
      92.789828       1.348518
      92.838716       1.404970
      92.887605       1.470861
      92.936493       1.431618
      92.985381       1.305951
      93.034269       1.510299
      93.083157       1.674502
      93.132046       1.475060
      93.180934       1.405932
      93.229822       1.477839
      93.278710       1.357360
      93.327598       1.371145
      93.376487       1.378341
      93.425375       1.697123
      93.474263       1.769890
      93.523151       1.621436
      93.572039       1.826841
      93.620928       1.761535
      93.669816       1.557281
      93.718704       1.700380
      93.767592       1.691346
      93.816481       1.724231
      93.865369       1.510486
      93.914257       1.746640
      93.963145       1.659931
      94.012033       1.401590
      94.060922       1.504143
      94.109810       1.496823
      94.158698       1.493953
      94.207586       1.469498
      94.256474       1.437533
      94.305363       1.340145
      94.354251       1.567179
      94.403139       1.603875
      94.452027       1.446192
      94.500916       1.406066
      94.549804       1.582554
      94.598692       1.394075
      94.647580       1.427701
      94.696468       1.585775
      94.745357       1.426493
      94.794245       1.550568
      94.843133       1.366778
      94.892021       1.531980
      94.940909       1.357462
      94.989798       1.380957
      95.038686       1.399857
      95.087574       1.371192
      95.136462       1.471334
      95.185351       1.370128
      95.234239       1.498229
      95.283127       1.364036
      95.332015       1.337247
      95.380903       1.353567
      95.429792       1.400468
      95.478680       1.429487
      95.527568       1.392072
      95.576456       1.435624
      95.625344       1.364489
      95.674233       1.440281
      95.723121       1.390241
      95.772009       1.346529
      95.820897       1.290176
      95.869785       1.591922
      95.918674       1.592834
      95.967562       1.542755
      96.016450       1.400158
      96.065338       1.500084
      96.114227       1.576264
      96.163115       1.648412
      96.212003       1.547810
      96.260891       1.533201
      96.309779       1.587840
      96.358668       1.387845
      96.407556       1.461526
      96.456444       1.364346
      96.505332       1.234136
      96.554220       1.389455
      96.603109       1.439616
      96.651997       1.175729
      96.700885       1.406081
      96.749773       1.309694
      96.798662       1.353769
      96.847550       1.296043
      96.896438       1.307294
      96.945326       1.234161
      96.994214       1.241467
      97.043103       1.181334
      97.091991       1.260506
      97.140879       1.487238
      97.189767       1.440106
      97.238655       1.332897
      97.287544       1.335369
      97.336432       1.248038
      97.385320       1.355753
      97.434208       1.493156
      97.483097       1.362021
      97.531985       1.344128
      97.580873       1.340278
      97.629761       1.492564
      97.678649       1.359680
      97.727538       1.386984
      97.776426       1.403807
      97.825314       1.358277
      97.874202       1.446898
      97.923090       1.369884
      97.971979       1.218520
      98.020867       1.440702
      98.069755       1.491030
      98.118643       1.381549
      98.167532       1.278057
      98.216420       1.446773
      98.265308       1.382735
      98.314196       1.476588
      98.363084       1.454385
      98.411973       1.225158
      98.460861       1.237431
      98.509749       1.368508
      98.558637       1.309237
      98.607525       1.314311
      98.656414       1.369816
      98.705302       1.315283
      98.754190       1.592835
      98.803078       1.476253
      98.851966       1.517460
      98.900855       1.457334
      98.949743       1.456751
      98.998631       1.298436
      99.047519       1.484468
      99.096408       1.454385
      99.145296       1.347480
      99.194184       1.323141
      99.243072       1.461364
      99.291960       1.449016
      99.340849       1.363985
      99.389737       1.420117
      99.438625       1.390921
      99.487513       1.389199
      99.536401       1.294918
      99.585290       1.306539
      99.634178       1.545025
      99.683066       1.396382
      99.731954       1.345478
      99.780843       1.270841
      99.829731       1.595224
      99.878619       1.671441
      99.927507       1.435784
      99.976395       1.472301
     100.025284       1.406190
     100.074172       1.448003
     100.123060       1.632293
     100.171948       1.599889
     100.220836       1.396520
     100.269725       1.626698
     100.318613       1.494900
     100.367501       1.699488
     100.416389       1.423863
     100.465278       1.537273
     100.514166       1.428946
     100.563054       1.572515
     100.611942       1.417476
     100.660830       1.499096
     100.709719       1.467181
     100.758607       1.537535
     100.807495       1.643611
     100.856383       1.654068
     100.905271       1.645180
     100.954160       1.558454
     101.003048       1.508723
     101.051936       1.416245
     101.100824       1.671996
     101.149712       1.573745
     101.198601       1.704480
     101.247489       1.454478
     101.296377       1.585778
     101.345265       1.735940
     101.394154       1.529384
     101.443042       1.712915
     101.491930       1.458081
     101.540818       1.679595
     101.589706       1.735650
     101.638595       1.702359
     101.687483       1.664918
     101.736371       1.599994
     101.785259       1.637660
     101.834147       1.540235
     101.883036       1.464785
     101.931924       1.610766
     101.980812       1.604021
     102.029700       1.791146
     102.078589       1.460699
     102.127477       1.498678
     102.176365       1.754141
     102.225253       1.529296
     102.274141       1.714164
     102.323030       1.599626
     102.371918       1.650044
     102.420806       1.606676
     102.469694       1.523845
     102.518582       1.532681
     102.567471       1.548966
     102.616359       1.673515
     102.665247       1.580771
     102.714135       1.549586
     102.763024       1.489635
     102.811912       1.493200
     102.860800       1.514391
     102.909688       1.527875
     102.958576       1.726749
     103.007465       1.437895
     103.056353       1.611526
     103.105241       1.487218
     103.154129       1.534191
     103.203017       1.503024
     103.251906       1.458584
     103.300794       1.433818
     103.349682       1.555132
     103.398570       1.557665
     103.447458       1.505589
     103.496347       1.595723
     103.545235       1.627704
     103.594123       1.505516
     103.643011       1.334396
     103.691900       1.580216
     103.740788       1.540523
     103.789676       1.537014
     103.838564       1.579019
     103.887452       1.439851
     103.936341       1.786165
     103.985229       1.583286
     104.034117       1.526622
     104.083005       1.522811
     104.131893       1.577899
     104.180782       1.531294
     104.229670       1.516308
     104.278558       1.478086
     104.327446       1.652614
     104.376335       1.565226
     104.425223       1.353775
     104.474111       1.592466
     104.522999       1.755370
     104.571887       1.394505
     104.620776       1.446551
     104.669664       1.400687
     104.718552       1.365344
     104.767440       1.457852
     104.816328       1.485122
     104.865217       1.560125
     104.914105       1.430127
     104.962993       1.587293
     105.011881       1.572904
     105.060770       1.327928
     105.109658       1.634474
     105.158546       1.414659
     105.207434       1.343039
     105.256322       1.390543
     105.305211       1.628846
     105.354099       1.454242
     105.402987       1.504512
     105.451875       1.415492
     105.500763       1.427104
     105.549652       1.405943
     105.598540       1.523066
     105.647428       1.417154
     105.696316       1.367160
     105.745205       1.363254
     105.794093       1.439216
     105.842981       1.471051
     105.891869       1.420314
     105.940757       1.413878
     105.989646       1.444228
     106.038534       1.452933
     106.087422       1.631527
     106.136310       1.457048
     106.185198       1.383000
     106.234087       1.477943
     106.282975       1.297716
     106.331863       1.654812
     106.380751       1.337629
     106.429639       1.403173
     106.478528       1.428331
     106.527416       1.383444
     106.576304       1.467150
     106.625192       1.377113
     106.674081       1.402872
     106.722969       1.387219
     106.771857       1.269711
     106.820745       1.378213
     106.869633       1.493551
     106.918522       1.490238
     106.967410       1.453504
     107.016298       1.253911
     107.065186       1.450052
     107.114074       1.316734
     107.162963       1.501759
     107.211851       1.557040
     107.260739       1.347063
     107.309627       1.286304
     107.358516       1.307663
     107.407404       1.415194
     107.456292       1.472586
     107.505180       1.407174
     107.554068       1.356732
     107.602957       1.508746
     107.651845       1.411633
     107.700733       1.437961
     107.749621       1.469054
     107.798509       1.269635
     107.847398       1.409717
     107.896286       1.260508
     107.945174       1.311715
     107.994062       1.482387
     108.042951       1.391030
     108.091839       1.464085
     108.140727       1.319626
     108.189615       1.427387
     108.238503       1.374811
     108.287392       1.399693
     108.336280       1.421707
     108.385168       1.312338
     108.434056       1.484492
     108.482944       1.362333
     108.531833       1.444799
     108.580721       1.447578
     108.629609       1.451433
     108.678497       1.395231
     108.727385       1.237059
     108.776274       1.289262
     108.825162       1.392926
     108.874050       1.308284
     108.922938       1.277445
     108.971827       1.342312
     109.020715       1.278551
     109.069603       1.432001
     109.118491       1.550300
     109.167379       1.335667
     109.216268       1.642449
     109.265156       1.535284
     109.314044       1.289460
     109.362932       1.475667
     109.411820       1.464027
     109.460709       1.615265
     109.509597       1.444542
     109.558485       1.406481
     109.607373       1.454133
     109.656262       1.488817
     109.705150       1.450878
     109.754038       1.487863
     109.802926       1.484978
     109.851814       1.386211
     109.900703       1.487844
     109.949591       1.398971
     109.998479       1.412929
     110.047367       1.313843
     110.096255       1.448520
     110.145144       1.422756
     110.194032       1.269118
     110.242920       1.502460
     110.291808       1.388385
     110.340697       1.344544
     110.389585       1.502395
     110.438473       1.426131
     110.487361       1.313086
     110.536249       1.502612
     110.585138       1.441848
     110.634026       1.512569
     110.682914       1.487464
     110.731802       1.236976
     110.780690       1.305098
     110.829579       1.326880
     110.878467       1.342520
     110.927355       1.257759
     110.976243       1.191476
     111.025131       1.393047
     111.074020       1.575567
     111.122908       1.362815
     111.171796       1.303030
     111.220684       1.284187
     111.269573       1.387423
     111.318461       1.545851
     111.367349       1.470410
     111.416237       1.330018
     111.465125       1.431029
     111.514014       1.352981
     111.562902       1.276617
     111.611790       1.302307
     111.660678       1.470413
     111.709566       1.471323
     111.758455       1.279287
     111.807343       1.480997
     111.856231       1.309883
     111.905119       1.493919
     111.954008       1.518525
     112.002896       1.473292
     112.051784       1.374387
     112.100672       1.370051
     112.149560       1.471622
     112.198449       1.425319
     112.247337       1.360749
     112.296225       1.513207
     112.345113       1.340822
     112.394001       1.577516
     112.442890       1.581843
     112.491778       1.585706
     112.540666       1.437840
     112.589554       1.492912
     112.638443       1.558937
     112.687331       1.484548
     112.736219       1.312677
     112.785107       1.413945
     112.833995       1.394790
     112.882884       1.390939
     112.931772       1.566666
     112.980660       1.511544
     113.029548       1.448196
     113.078436       1.490399
     113.127325       1.441219
     113.176213       1.357394
     113.225101       1.370287
     113.273989       1.251760
     113.322878       1.478816
     113.371766       1.480808
     113.420654       1.646505
     113.469542       1.552510
     113.518430       1.538150
     113.567319       1.399799
     113.616207       1.689590
     113.665095       1.473310
     113.713983       1.457284
     113.762871       1.573491
     113.811760       1.745077
     113.860648       1.888115
     113.909536       1.578513
     113.958424       1.559056
     114.007312       1.494075
     114.056201       1.398915
     114.105089       1.532467
     114.153977       1.322419
     114.202865       1.616024
     114.251754       1.472577
     114.300642       1.421786
     114.349530       1.335764
     114.398418       1.397321
     114.447306       1.396441
     114.496195       1.375372
     114.545083       1.529039
     114.593971       1.545733
     114.642859       1.490064
     114.691747       1.511581
     114.740636       1.511836
     114.789524       1.606276
     114.838412       1.564296
     114.887300       1.343785
     114.936189       1.642487
     114.985077       1.333807
     115.033965       1.274048
     115.082853       1.439465
     115.131741       1.605953
     115.180630       1.329796
     115.229518       1.429439
     115.278406       1.436207
     115.327294       1.589265
     115.376182       1.656766
     115.425071       1.579276
     115.473959       1.418447
     115.522847       1.528985
     115.571735       1.495694
     115.620624       1.374982
     115.669512       1.301685
     115.718400       1.323553
     115.767288       1.501163
     115.816176       1.369934
     115.865065       1.357264
     115.913953       1.330044
     115.962841       1.420075
     116.011729       1.313505
     116.060617       1.460539
     116.109506       1.389949
     116.158394       1.460596
     116.207282       1.374731
     116.256170       1.459295
     116.305058       1.333760
     116.353947       1.652082
     116.402835       1.470962
     116.451723       1.416871
     116.500611       1.483510
     116.549500       1.493291
     116.598388       1.535993
     116.647276       1.550452
     116.696164       1.464250
     116.745052       1.450701
     116.793941       1.441924
     116.842829       1.532104
     116.891717       1.434644
     116.940605       1.469127
     116.989493       1.341304
     117.038382       1.339869
     117.087270       1.281256
     117.136158       1.373513
     117.185046       1.307019
     117.233935       1.621592
     117.282823       1.252829
     117.331711       1.340386
     117.380599       1.396424
     117.429487       1.375380
     117.478376       1.421672
     117.527264       1.509421
     117.576152       1.327790
     117.625040       1.430820
     117.673928       1.445499
     117.722817       1.332533
     117.771705       1.302399
     117.820593       1.372190
     117.869481       1.294826
     117.918370       1.190173
     117.967258       1.379692
     118.016146       1.286080
     118.065034       1.372228
     118.113922       1.278022
     118.162811       1.392581
     118.211699       1.209159
     118.260587       1.270175
     118.309475       1.312229
     118.358363       1.313493
     118.407252       1.323443
     118.456140       1.992866
     118.505028       1.839179
     118.553916       1.649975
     118.602804       1.386564
     118.651693       1.524356
     118.700581       1.538281
     118.749469       1.909234
     118.798357       1.414222
     118.847246       1.604346
     118.896134       1.452233
     118.945022       1.400952
     118.993910       1.595035
     119.042798       1.573634
     119.091687       1.592693
     119.140575       1.670165
     119.189463       1.572849
     119.238351       1.673509
     119.287239       1.736333
     119.336128       1.689758
     119.385016       1.535148
     119.433904       1.794153
     119.482792       1.970653
     119.531681       1.918393
     119.580569       1.853606
     119.629457       1.758211
     119.678345       1.627461
     119.727233       1.702276
     119.776122       1.751126
     119.825010       1.393386
     119.873898       1.662145
     119.922786       1.557015
     119.971674       1.609664
     120.020563       1.535322
     120.069451       1.464353
     120.118339       1.512114
     120.167227       1.540110
     120.216116       1.480794
     120.265004       1.486772
     120.313892       1.357188
     120.362780       1.500862
     120.411668       1.394432
     120.460557       1.559495
     120.509445       1.396390
     120.558333       1.474596
     120.607221       1.476425
     120.656109       1.450988
     120.704998       1.363310
     120.753886       1.463485
     120.802774       1.493967
     120.851662       1.551590
     120.900551       1.568151
     120.949439       1.320958
     120.998327       1.461720
     121.047215       1.484054
     121.096103       1.482235
     121.144992       1.629252
     121.193880       1.541242
     121.242768       1.417417
     121.291656       1.262645
     121.340544       1.396762
     121.389433       1.370791
     121.438321       1.290775
     121.487209       1.318472
     121.536097       1.319973
     121.584985       1.427247
     121.633874       1.344563
     121.682762       1.294218
     121.731650       1.386166
     121.780538       1.437587
     121.829427       1.301751
     121.878315       1.490682
     121.927203       1.440143
     121.976091       1.333593
     122.024979       1.354335
     122.073868       1.288475
     122.122756       1.294164
     122.171644       1.380399
     122.220532       1.438660
     122.269420       1.386255
     122.318309       1.468396
     122.367197       1.417706
     122.416085       1.519245
     122.464973       1.289413
     122.513862       1.330392
     122.562750       1.333000
     122.611638       1.360130
     122.660526       1.322810
     122.709414       1.307053
     122.758303       1.297070
     122.807191       1.325095
     122.856079       1.255918
     122.904967       1.315454
     122.953855       1.308532
     123.002744       1.292484
     123.051632       1.374039
     123.100520       1.299159
     123.149408       1.362337
     123.198297       1.332840
     123.247185       1.315557
     123.296073       1.323526
     123.344961       1.280965
     123.393849       1.226552
     123.442738       1.220850
     123.491626       1.423891
     123.540514       1.364126
     123.589402       1.199090
     123.638290       1.346165
     123.687179       1.335108
     123.736067       1.492244
     123.784955       1.346224
     123.833843       1.404307
     123.882731       1.229667
     123.931620       1.335648
     123.980508       1.248391
     124.029396       1.267739
     124.078284       1.524942
     124.127173       1.439089
     124.176061       1.402028
     124.224949       1.218823
     124.273837       1.400767
     124.322725       1.446592
     124.371614       1.238679
     124.420502       1.326558
     124.469390       1.300164
     124.518278       1.350189
     124.567166       1.253193
     124.616055       1.352205
     124.664943       1.348883
     124.713831       1.409744
     124.762719       1.310574
     124.811608       1.346268
     124.860496       1.279586
     124.909384       1.304580
     124.958272       1.335620
     125.007160       1.324394
     125.056049       1.268333
     125.104937       1.228969
     125.153825       1.437294
     125.202713       1.305717
     125.251601       1.318284
     125.300490       1.386493
     125.349378       1.351021
     125.398266       1.294048
     125.447154       1.387322
     125.496043       1.348790
     125.544931       1.453954
     125.593819       1.419270
     125.642707       1.403340
     125.691595       1.338381
     125.740484       1.446987
     125.789372       1.262164
     125.838260       1.326429
     125.887148       1.260629
     125.936036       1.271110
     125.984925       1.334076
     126.033813       1.425617
     126.082701       1.285456
     126.131589       1.467480
     126.180477       1.340281
     126.229366       1.381938
     126.278254       1.342317
     126.327142       1.423710
     126.376030       1.343975
     126.424919       1.350428
     126.473807       1.411484
     126.522695       1.286331
     126.571583       1.334680
     126.620471       1.350124
     126.669360       1.470424
     126.718248       1.351968
     126.767136       1.308460
     126.816024       1.346618
     126.864912       1.254940
     126.913801       1.374469
     126.962689       1.373190
     127.011577       1.339143
     127.060465       1.368214
     127.109354       1.247975
     127.158242       1.377378
     127.207130       1.437348
     127.256018       1.445088
     127.304906       1.407046
     127.353795       1.553248
     127.402683       1.573578
     127.451571       1.236871
     127.500459       1.407075
     127.549347       1.259127
     127.598236       1.409843
     127.647124       1.448777
     127.696012       1.482317
     127.744900       1.455259
     127.793789       1.480242
     127.842677       1.595792
     127.891565       1.496881
     127.940453       1.638544
     127.989341       1.336065
     128.038230       1.362481
     128.087118       1.424784
     128.136006       1.521943
     128.184894       1.344848
     128.233782       1.384973
     128.282671       1.438499
     128.331559       1.498970
     128.380447       1.434386
     128.429335       1.450975
     128.478224       1.588006
     128.527112       1.472439
     128.576000       1.540747
     128.624888       1.391350
     128.673776       1.424786
     128.722665       1.427706
     128.771553       1.468216
     128.820441       1.461377
     128.869329       1.392140
     128.918217       1.456947
     128.967106       1.526555
     129.015994       1.504508
     129.064882       1.424659
     129.113770       1.706819
     129.162658       1.485326
     129.211547       1.426499
     129.260435       1.457471
     129.309323       1.436861
     129.358211       2.060953
     129.407100       1.583566
     129.455988       1.438413
     129.504876       1.465992
     129.553764       1.455334
     129.602652       1.366030
     129.651541       1.449365
     129.700429       1.465458
     129.749317       1.393850
     129.798205       1.355583
     129.847093       1.353684
     129.895982       1.393191
     129.944870       1.406259
     129.993758       1.380384
     130.042646       1.323175
     130.091535       1.446432
     130.140423       1.403123
     130.189311       1.461437
     130.238199       1.398394
     130.287087       1.395612
     130.335976       1.497791
     130.384864       1.317712
     130.433752       1.329188
     130.482640       1.349648
     130.531528       1.494196
     130.580417       1.360284
     130.629305       1.439045
     130.678193       1.487459
     130.727081       1.502416
     130.775970       1.329277
     130.824858       1.421627
     130.873746       1.732382
     130.922634       1.464767
     130.971522       1.377895
     131.020411       1.406224
     131.069299       1.460063
     131.118187       1.626542
     131.167075       1.564022
     131.215963       1.452947
     131.264852       1.393046
     131.313740       1.515202
     131.362628       1.522769
     131.411516       1.453580
     131.460404       1.521478
     131.509293       1.593324
     131.558181       1.286436
     131.607069       1.316401
     131.655957       1.514203
     131.704846       1.530147
     131.753734       1.484335
     131.802622       1.431153
     131.851510       1.661604
     131.900398       1.355329
     131.949287       1.584028
     131.998175       1.601506
     132.047063       1.459321
     132.095951       1.358481
     132.144839       1.489227
     132.193728       1.399082
     132.242616       1.449237
     132.291504       1.450452
     132.340392       1.479337
     132.389281       1.444041
     132.438169       1.380607
     132.487057       1.490166
     132.535945       1.450039
     132.584833       1.496873
     132.633722       1.508924
     132.682610       1.477572
     132.731498       1.401311
     132.780386       1.471244
     132.829274       1.411929
     132.878163       1.437119
     132.927051       1.494996
     132.975939       1.404670
     133.024827       1.344009
     133.073716       1.373705
     133.122604       1.429957
     133.171492       1.445910
     133.220380       1.454172
     133.269268       1.419759
     133.318157       1.436144
     133.367045       1.363512
     133.415933       1.414604
     133.464821       1.445643
     133.513709       1.424654
     133.562598       1.356055
     133.611486       1.484931
     133.660374       1.394446
     133.709262       1.304105
     133.758150       1.481597
     133.807039       1.528875
     133.855927       1.408183
     133.904815       1.464787
     133.953703       1.489908
     134.002592       1.385915
     134.051480       1.422981
     134.100368       1.444721
     134.149256       1.430960
     134.198144       1.484667
     134.247033       1.526768
     134.295921       1.585921
     134.344809       1.514240
     134.393697       1.583306
     134.442585       1.674425
     134.491474       1.524992
     134.540362       1.503414
     134.589250       1.471474
     134.638138       1.685915
     134.687027       1.870071
     134.735915       1.462465
     134.784803       1.617497
     134.833691       1.621333
     134.882579       1.552796
     134.931468       1.593082
     134.980356       1.506484
     135.029244       1.588006
     135.078132       1.616666
     135.127020       1.574798
     135.175909       1.497339
     135.224797       1.560017
     135.273685       1.597945
     135.322573       1.479250
     135.371462       1.485163
     135.420350       1.524552
     135.469238       1.522595
     135.518126       1.512044
     135.567014       1.516474
     135.615903       1.585443
     135.664791       1.581085
     135.713679       1.603970
     135.762567       1.634151
     135.811455       1.579284
     135.860344       1.456437
     135.909232       1.434458
     135.958120       1.519790
     136.007008       1.621593
     136.055897       1.455236
     136.104785       1.442977
     136.153673       1.578051
     136.202561       1.555844
     136.251449       1.625893
     136.300338       1.529850
     136.349226       1.550861
     136.398114       1.531839
     136.447002       1.532869
     136.495890       1.503934
     136.544779       1.507392
     136.593667       1.514169
     136.642555       1.565646
     136.691443       1.462396
     136.740331       1.504048
     136.789220       1.612287
     136.838108       1.641020
     136.886996       1.466353
     136.935884       1.504164
     136.984773       1.367905
     137.033661       1.378017
     137.082549       1.442205
     137.131437       1.604534
     137.180325       1.496065
     137.229214       1.620560
     137.278102       1.576417
     137.326990       1.561018
     137.375878       1.615270
     137.424766       1.547692
     137.473655       1.539163
     137.522543       1.614184
     137.571431       1.586596
     137.620319       1.619871
     137.669208       1.584956
     137.718096       1.656388
     137.766984       1.655519
     137.815872       1.483874
     137.864760       1.465296
     137.913649       1.528154
     137.962537       1.563042
     138.011425       1.502060
     138.060313       1.578909
     138.109201       1.583992
     138.158090       1.564175
     138.206978       1.500195
     138.255866       1.465519
     138.304754       1.416199
     138.353643       1.452766
     138.402531       1.482389
     138.451419       1.589782
     138.500307       1.516198
     138.549195       1.507224
     138.598084       1.524222
     138.646972       1.497749
     138.695860       1.412692
     138.744748       1.604665
     138.793636       1.626833
     138.842525       1.542417
     138.891413       1.550605
     138.940301       1.516976
     138.989189       1.533672
     139.038077       1.494050
     139.086966       1.579962
     139.135854       1.567083
     139.184742       1.477075
     139.233630       1.490127
     139.282519       1.578829
     139.331407       1.504130
     139.380295       1.625029
     139.429183       1.602058
     139.478071       1.556705
     139.526960       1.501825
     139.575848       1.503658
     139.624736       1.445338
     139.673624       1.496541
     139.722512       1.418387
     139.771401       1.464766
     139.820289       1.458162
     139.869177       1.436544
     139.918065       1.490007
     139.966954       1.538858
     140.015842       1.491582
     140.064730       1.469041
     140.113618       1.535413
     140.162506       1.556686
     140.211395       1.572271
     140.260283       1.596383
     140.309171       1.666700
     140.358059       1.553227
     140.406947       1.603714
     140.455836       1.660199
     140.504724       1.568037
     140.553612       1.472777
     140.602500       1.603375
     140.651389       1.473847
     140.700277       1.481500
     140.749165       1.495910
     140.798053       1.454371
     140.846941       1.608117
     140.895830       1.562420
     140.944718       1.466182
     140.993606       1.633440
     141.042494       1.512531
     141.091382       1.586327
     141.140271       1.804236
     141.189159       1.522292
     141.238047       1.635656
     141.286935       1.518093
     141.335823       1.641706
     141.384712       1.807475
     141.433600       1.577433
     141.482488       1.464655
     141.531376       1.515110
     141.580265       1.641604
     141.629153       1.568228
     141.678041       1.628746
     141.726929       1.546133
     141.775817       1.588329
     141.824706       1.663678
     141.873594       1.605920
     141.922482       1.579565
     141.971370       1.721007
     142.020258       1.514283
     142.069147       1.421911
     142.118035       1.607114
     142.166923       1.456019
     142.215811       1.495063
     142.264700       1.568621
     142.313588       1.448393
     142.362476       1.499727
     142.411364       1.524684
     142.460252       1.612282
     142.509141       1.727439
     142.558029       1.597967
     142.606917       1.499853
     142.655805       1.648114
     142.704693       1.496719
     142.753582       1.646962
     142.802470       1.601799
     142.851358       1.572470
     142.900246       1.632644
     142.949135       1.631562
     142.998023       1.575571
     143.046911       1.492579
     143.095799       1.462997
     143.144687       1.497912
     143.193576       1.500831
     143.242464       1.594971
     143.291352       1.658630
     143.340240       1.655961
     143.389128       1.649970
     143.438017       1.649497
     143.486905       1.755796
     143.535793       1.577098
     143.584681       1.588637
     143.633570       1.590922
     143.682458       1.481991
     143.731346       1.521402
     143.780234       1.663353
     143.829122       1.528370
     143.878011       1.618357
     143.926899       1.656934
     143.975787       1.510662
     144.024675       1.490962
     144.073563       1.818691
     144.122452       1.822384
     144.171340       1.542958
     144.220228       1.546029
     144.269116       1.471740
     144.318004       1.590922
     144.366893       1.697266
     144.415781       1.474638
     144.464669       1.545972
     144.513557       1.527820
     144.562446       1.575191
     144.611334       1.585140
     144.660222       1.550014
     144.709110       1.602831
     144.757998       1.516652
     144.806887       1.551833
     144.855775       1.647567
     144.904663       1.532448
     144.953551       1.532722
     145.002439       1.658123
     145.051328       1.485191
     145.100216       1.437571
     145.149104       1.536725
     145.197992       1.557941
     145.246881       1.587371
     145.295769       1.570899
     145.344657       1.556815
     145.393545       1.565601
     145.442433       1.533586
     145.491322       1.529683
     145.540210       1.674575
     145.589098       1.655219
     145.637986       1.508833
     145.686874       1.394006
     145.735763       1.595087
     145.784651       1.567233
     145.833539       1.659579
     145.882427       1.594474
     145.931316       1.599025
     145.980204       1.599005
     146.029092       1.633865
     146.077980       1.590984
     146.126868       1.566328
     146.175757       1.565743
     146.224645       1.544511
     146.273533       1.605512
     146.322421       1.650139
     146.371309       1.627021
     146.420198       1.766533
     146.469086       1.646556
     146.517974       1.657873
     146.566862       1.633148
     146.615750       1.649259
     146.664639       1.578408
     146.713527       1.652011
     146.762415       1.716993
     146.811303       1.665967
     146.860192       1.738529
     146.909080       1.788930
     146.957968       1.544835
     147.006856       1.664775
     147.055744       1.612031
     147.104633       1.716642
     147.153521       1.598911
     147.202409       1.645890
     147.251297       1.673466
     147.300185       1.640456
     147.349074       1.624916
     147.397962       1.513375
     147.446850       1.550343
     147.495738       1.613475
     147.544627       1.611902
     147.593515       1.636366
     147.642403       1.479997
     147.691291       1.576462
     147.740179       1.553860
     147.789068       1.489631
     147.837956       1.547499
     147.886844       1.577228
     147.935732       1.571322
     147.984620       1.582763
     148.033509       1.625706
     148.082397       1.566052
     148.131285       1.560783
     148.180173       1.663823
     148.229062       1.719690
     148.277950       1.678767
     148.326838       1.533015
     148.375726       1.586544
     148.424614       1.659546
     148.473503       1.627824
     148.522391       1.678001
     148.571279       1.412668
     148.620167       1.559296
     148.669055       1.360631
     148.717944       1.570124
     148.766832       1.510414
     148.815720       1.468372
     148.864608       1.532141
     148.913496       1.635646
     148.962385       1.533022
     149.011273       1.688054
     149.060161       1.587346
     149.109049       1.361872
     149.157938       1.586964
     149.206826       1.367697
     149.255714       1.549638
     149.304602       1.504028
     149.353490       1.618243
     149.402379       1.619329
     149.451267       1.455749
     149.500155       1.467188
     149.549043       1.427089
     149.597931       1.593505
     149.646820       1.429325
     149.695708       1.393159
     149.744596       1.449275
     149.793484       1.507325
     149.842373       1.445813
     149.891261       1.545768
     149.940149       1.556394
     149.989037       1.605735
     150.037925       1.646615
     150.086814       1.539671
     150.135702       1.384603
     150.184590       1.570762
     150.233478       1.533436
     150.282366       1.669305
     150.331255       1.466462
     150.380143       1.540832
     150.429031       1.579025
     150.477919       1.512493
     150.526808       1.461553
     150.575696       1.481602
     150.624584       1.523933
     150.673472       1.499472
     150.722360       1.572806
     150.771249       1.570264
     150.820137       1.617988
     150.869025       1.476888
     150.917913       1.606970
     150.966801       1.556572
     151.015690       1.645842
     151.064578       1.562163
     151.113466       1.567645
     151.162354       1.552731
     151.211242       1.691735
     151.260131       1.397485
     151.309019       1.611737
     151.357907       1.574784
     151.406795       1.653378
     151.455684       1.541812
     151.504572       1.503185
     151.553460       1.509896
     151.602348       1.526684
     151.651236       1.549265
     151.700125       1.542523
     151.749013       1.487789
     151.797901       1.537348
     151.846789       1.570441
     151.895677       1.435568
     151.944566       1.556568
     151.993454       1.601784
     152.042342       1.532581
     152.091230       1.641966
     152.140119       1.596759
     152.189007       1.487681
     152.237895       1.435480
     152.286783       1.503966
     152.335671       1.541116
     152.384560       1.544024
     152.433448       1.538564
     152.482336       1.559293
     152.531224       1.636689
     152.580112       1.573700
     152.629001       1.620166
     152.677889       1.531858
     152.726777       1.694334
     152.775665       1.600004
     152.824554       1.627403
     152.873442       1.706064
     152.922330       1.685473
     152.971218       1.586427
     153.020106       1.552964
     153.068995       1.553329
     153.117883       1.698998
     153.166771       1.586488
     153.215659       1.490591
     153.264547       1.638529
     153.313436       1.592503
     153.362324       1.558416
     153.411212       1.549673
     153.460100       1.545647
     153.508989       1.618279
     153.557877       1.684617
     153.606765       1.676171
     153.655653       1.593922
     153.704541       1.514512
     153.753430       1.584344
     153.802318       1.666062
     153.851206       1.738517
     153.900094       1.685016
     153.948982       1.616780
     153.997871       1.465571
     154.046759       1.538008
     154.095647       1.509830
     154.144535       1.643884
     154.193423       1.694991
     154.242312       1.614845
     154.291200       1.843698
     154.340088       1.638393
     154.388976       1.732291
     154.437865       1.571269
     154.486753       1.540232
     154.535641       1.562501
     154.584529       1.557015
     154.633417       1.541700
     154.682306       1.459806
     154.731194       1.538616
     154.780082       1.479971
     154.828970       1.544510
     154.877858       1.406689
     154.926747       1.421419
     154.975635       1.411141
     155.024523       1.500813
     155.073411       1.442218
     155.122300       1.503381
     155.171188       1.469541
     155.220076       1.610883
     155.268964       1.532778
     155.317852       1.538052
     155.366741       1.430059
     155.415629       1.443604
     155.464517       1.399579
     155.513405       1.531694
     155.562293       1.639187
     155.611182       1.545022
     155.660070       1.581743
     155.708958       1.615240
     155.757846       1.515025
     155.806735       1.577911
     155.855623       1.735989
     155.904511       1.605555
     155.953399       1.606501
     156.002287       1.552233
     156.051176       1.579330
     156.100064       1.453090
     156.148952       1.455859
     156.197840       1.653043
     156.246728       1.489145
     156.295617       1.464553
     156.344505       1.464328
     156.393393       1.512840
     156.442281       1.531196
     156.491169       1.357667
     156.540058       1.337969
     156.588946       1.368014
     156.637834       1.412378
     156.686722       1.466512
     156.735611       1.439195
     156.784499       1.532796
     156.833387       1.450429
     156.882275       1.420478
     156.931163       1.657708
     156.980052       1.602985
     157.028940       1.613804
     157.077828       1.531778
     157.126716       1.509903
     157.175604       1.440724
     157.224493       1.497713
     157.273381       1.523660
     157.322269       1.413778
     157.371157       1.408303
     157.420046       1.493106
     157.468934       1.413269
     157.517822       1.399084
     157.566710       1.544126
     157.615598       1.518003
     157.664487       1.524924
     157.713375       1.441390
     157.762263       1.385396
     157.811151       1.388704
     157.860039       1.404662
     157.908928       1.473034
     157.957816       1.478099
     158.006704       1.395529
     158.055592       1.425232
     158.104481       1.468767
     158.153369       1.505160
     158.202257       1.552960
     158.251145       1.431649
     158.300033       1.436932
     158.348922       1.386323
     158.397810       1.527897
     158.446698       1.484185
     158.495586       1.470712
     158.544474       1.460861
     158.593363       1.414412
     158.642251       1.363760
     158.691139       1.367215
     158.740027       1.453491
     158.788915       1.418886
     158.837804       1.483582
     158.886692       1.516440
     158.935580       1.489737
     158.984468       1.378823
     159.033357       1.383951
     159.082245       1.636287
     159.131133       1.479785
     159.180021       1.418603
     159.228909       1.411383
     159.277798       1.404192
     159.326686       1.437849
     159.375574       1.506247
     159.424462       1.436556
     159.473350       1.554844
     159.522239       1.517213
     159.571127       1.468463
     159.620015       1.559264
     159.668903       1.426430
     159.717792       1.438548
     159.766680       1.450940
     159.815568       1.310739
     159.864456       1.385936
     159.913344       1.418069
     159.962233       1.405420
     160.011121       1.485561
     160.060009       1.377034
     160.108897       1.242237
     160.157785       1.413452
     160.206674       1.384089
     160.255562       1.317609
     160.304450       1.384442
     160.353338       1.344117
     160.402227       1.366664
     160.451115       1.347583
     160.500003       1.353410
     160.548891       1.400985
     160.597779       1.531493
     160.646668       1.325183
     160.695556       1.402345
     160.744444       1.644326
     160.793332       1.468207
     160.842220       1.562119
     160.891109       1.731670
     160.939997       1.511001
     160.988885       1.671690
     161.037773       1.753912
     161.086662       1.655758
     161.135550       1.589460
     161.184438       1.636232
     161.233326       1.588013
     161.282214       1.509927
     161.331103       1.515172
     161.379991       1.460066
     161.428879       1.445590
     161.477767       1.385731
     161.526655       1.454759
     161.575544       1.314870
     161.624432       1.380014
     161.673320       1.428320
     161.722208       1.437615
     161.771096       1.464353
     161.819985       1.537035
     161.868873       1.521940
     161.917761       1.469431
     161.966649       1.503121
     162.015538       1.506329
     162.064426       1.638227
     162.113314       1.556130
     162.162202       1.514249
     162.211090       1.445827
     162.259979       1.450413
     162.308867       1.471657
     162.357755       1.543745
     162.406643       1.390503
     162.455531       1.535650
     162.504420       1.439492
     162.553308       1.498858
     162.602196       1.509066
     162.651084       1.583260
     162.699973       1.482580
     162.748861       1.464768
     162.797749       1.475015
     162.846637       1.399091
     162.895525       1.377078
     162.944414       1.417905
     162.993302       1.603042
     163.042190       1.514582
     163.091078       1.459827
     163.139966       1.443154
     163.188855       1.552880
     163.237743       1.502069
     163.286631       1.418328
     163.335519       1.582913
     163.384408       1.469112
     163.433296       1.671631
     163.482184       1.558678
     163.531072       1.631253
     163.579960       1.512206
     163.628849       1.748448
     163.677737       1.656591
     163.726625       1.485263
     163.775513       1.640353
     163.824401       1.694202
     163.873290       1.575006
     163.922178       1.698800
     163.971066       1.626688
     164.019954       1.618051
     164.068842       1.657739
     164.117731       1.611719
     164.166619       1.728665
     164.215507       1.676298
     164.264395       1.630121
     164.313284       1.540659
     164.362172       1.493888
     164.411060       1.641844
     164.459948       1.488071
     164.508836       1.498287
     164.557725       1.604977
     164.606613       1.571156
     164.655501       1.509700
     164.704389       1.568315
     164.753277       1.567952
     164.802166       1.490441
     164.851054       1.509101
     164.899942       1.515564
     164.948830       1.438896
     164.997719       1.417876
     165.046607       1.534621
     165.095495       1.617994
     165.144383       1.683682
     165.193271       1.557494
     165.242160       1.556123
     165.291048       1.718968
     165.339936       1.509774
     165.388824       1.431803
     165.437712       1.463372
     165.486601       1.313095
     165.535489       1.480282
     165.584377       1.531970
     165.633265       1.414532
     165.682154       1.545037
     165.731042       1.451317
     165.779930       1.463897
     165.828818       1.579859
     165.877706       1.438813
     165.926595       1.440072
     165.975483       1.519583
     166.024371       1.630622
     166.073259       1.504766
     166.122147       1.633738
     166.171036       1.496311
     166.219924       1.477591
     166.268812       1.392324
     166.317700       1.486704
     166.366588       1.535488
     166.415477       1.598578
     166.464365       1.565129
     166.513253       1.730523
     166.562141       1.687061
     166.611030       1.582039
     166.659918       1.666087
     166.708806       1.661606
     166.757694       1.566311
     166.806582       1.510069
     166.855471       1.486526
     166.904359       1.496009
     166.953247       1.452177
     167.002135       1.513504
     167.051023       1.506986
     167.099912       1.416522
     167.148800       1.585201
     167.197688       1.549340
     167.246576       1.609292
     167.295465       1.603511
     167.344353       1.550801
     167.393241       1.494294
     167.442129       1.587249
     167.491017       1.556526
     167.539906       1.531275
     167.588794       1.492586
     167.637682       1.456028
     167.686570       1.471037
     167.735458       1.582560
     167.784347       1.664438
     167.833235       1.626322
     167.882123       1.540148
     167.931011       1.571975
     167.979900       1.450128
     168.028788       1.493543
     168.077676       1.543331
     168.126564       1.392030
     168.175452       1.394907
     168.224341       1.620911
     168.273229       1.541466
     168.322117       1.672235
     168.371005       1.465747
     168.419893       1.384194
     168.468782       1.418566
     168.517670       1.415811
     168.566558       1.437072
     168.615446       1.457559
     168.664335       1.416203
     168.713223       1.405484
     168.762111       1.353230
     168.810999       1.374014
     168.859887       1.387987
     168.908776       1.432467
     168.957664       1.664570
     169.006552       1.485635
     169.055440       1.538272
     169.104328       1.396485
     169.153217       1.542814
     169.202105       1.479625
     169.250993       1.387570
     169.299881       1.444931
     169.348769       1.492996
     169.397658       1.478007
     169.446546       1.433427
     169.495434       1.422827
     169.544322       1.423969
     169.593211       1.519025
     169.642099       1.563063
     169.690987       1.410853
     169.739875       1.367344
     169.788763       1.396310
     169.837652       1.480285
     169.886540       1.510482
     169.935428       1.429140
     169.984316       1.407454
     170.033204       1.395276
     170.082093       1.471092
     170.130981       1.400987
     170.179869       1.635233
     170.228757       1.524682
     170.277646       1.509397
     170.326534       1.400627
     170.375422       1.378153
     170.424310       1.509773
     170.473198       1.484063
     170.522087       1.487552
     170.570975       1.391547
     170.619863       1.423393
     170.668751       1.421787
     170.717639       1.575534
     170.766528       1.593408
     170.815416       1.613548
     170.864304       1.564560
     170.913192       1.549176
     170.962081       1.655014
     171.010969       1.543709
     171.059857       1.518579
     171.108745       1.423541
     171.157633       1.453513
     171.206522       1.436656
     171.255410       1.439271
     171.304298       1.455544
     171.353186       1.459408
     171.402074       1.389101
     171.450963       1.617818
     171.499851       1.473052
     171.548739       1.405373
     171.597627       1.359767
     171.646515       1.357722
     171.695404       1.542275
     171.744292       1.389268
     171.793180       1.330895
     171.842068       1.352422
     171.890957       1.390385
     171.939845       1.481355
     171.988733       1.422059
     172.037621       1.293178
     172.086509       1.413338
     172.135398       1.329488
     172.184286       1.424496
     172.233174       1.379485
     172.282062       1.504129
     172.330950       1.431976
     172.379839       1.323850
     172.428727       1.330502
     172.477615       1.373063
     172.526503       1.591189
     172.575392       1.536054
     172.624280       1.491455
     172.673168       1.554828
     172.722056       1.504543
     172.770944       1.533791
     172.819833       1.514933
     172.868721       1.365829
     172.917609       1.328261
     172.966497       1.462112
     173.015385       1.345639
     173.064274       1.368892
     173.113162       1.364374
     173.162050       1.248661
     173.210938       1.537808
     173.259827       1.464221
     173.308715       1.540527
     173.357603       1.439288
     173.406491       1.502886
     173.455379       1.501731
     173.504268       1.537122
     173.553156       1.535927
     173.602044       1.429587
     173.650932       1.475620
     173.699820       1.490115
     173.748709       1.362763
     173.797597       1.439278
     173.846485       1.418018
     173.895373       1.398530
     173.944261       1.408339
     173.993150       1.341633
     174.042038       1.380838
     174.090926       1.378458
     174.139814       1.428050
     174.188703       1.364064
     174.237591       1.405820
     174.286479       1.310900
     174.335367       1.507159
     174.384255       1.473921
     174.433144       1.367368
     174.482032       1.354749
     174.530920       1.399244
     174.579808       1.340978
     174.628696       1.383262
     174.677585       1.405063
     174.726473       1.383779
     174.775361       1.397733
     174.824249       1.507892
     174.873138       1.377141
     174.922026       1.385746
     174.970914       1.340048
     175.019802       1.502351
     175.068690       1.489258
     175.117579       1.455071
     175.166467       1.471951
     175.215355       1.557114
     175.264243       1.336411
     175.313131       1.418185
     175.362020       1.377745
     175.410908       1.443363
     175.459796       1.353297
     175.508684       1.436076
     175.557573       1.440355
     175.606461       1.545442
     175.655349       1.442003
     175.704237       1.406241
     175.753125       1.271817
     175.802014       1.370334
     175.850902       1.369321
     175.899790       1.348532
     175.948678       1.499718
     175.997566       1.421231
     176.046455       1.666553
     176.095343       1.758061
     176.144231       1.658572
     176.193119       1.582419
     176.242008       1.323307
     176.290896       1.462321
     176.339784       1.678278
     176.388672       1.606834
     176.437560       1.462336
     176.486449       1.670040
     176.535337       1.396047
     176.584225       1.604374
     176.633113       1.560931
     176.682001       1.575080
     176.730890       1.667894
     176.779778       1.337202
     176.828666       1.342218
     176.877554       1.450565
     176.926442       1.401654
     176.975331       1.336738
     177.024219       1.473754
     177.073107       1.598107
     177.121995       1.445280
     177.170884       1.520223
     177.219772       1.640137
     177.268660       1.408572
     177.317548       1.375285
     177.366436       1.416516
     177.415325       1.507469
     177.464213       1.418285
     177.513101       1.471425
     177.561989       1.439383
     177.610877       1.506751
     177.659766       1.742147
     177.708654       1.500210
     177.757542       1.453052
     177.806430       1.305694
     177.855319       1.430141
     177.904207       1.460944
     177.953095       1.307639
     178.001983       1.483991
     178.050871       1.573017
     178.099760       1.368754
     178.148648       1.464903
     178.197536       1.481604
     178.246424       1.364535
     178.295312       1.357095
     178.344201       1.502690
     178.393089       1.459088
     178.441977       1.447130
     178.490865       1.506685
     178.539754       1.566568
     178.588642       1.437496
     178.637530       1.412229
     178.686418       1.556484
     178.735306       1.448666
     178.784195       1.482964
     178.833083       1.435593
     178.881971       1.560428
     178.930859       1.526144
     178.979747       1.414514
     179.028636       1.445022
     179.077524       1.557532
     179.126412       1.589924
     179.175300       1.507889
     179.224188       1.372882
     179.273077       1.582544
     179.321965       1.562561
     179.370853       1.456001
     179.419741       1.538056
     179.468630       1.618468
     179.517518       1.494264
     179.566406       1.689700
     179.615294       1.602849
     179.664182       1.545958
     179.713071       1.564576
     179.761959       1.828763
     179.810847       1.634211
     179.859735       1.478392
     179.908623       1.800968
     179.957512       1.740214
     180.006400       1.794672
     180.055288       1.589468
     180.104176       1.506251
     180.153065       1.567156
     180.201953       1.513117
     180.250841       1.396719
     180.299729       1.500304
     180.348617       1.571884
     180.397506       1.572771
     180.446394       1.350005
     180.495282       1.397322
     180.544170       1.617766
     180.593058       1.538165
     180.641947       1.721909
     180.690835       1.744552
     180.739723       1.674773
     180.788611       1.712103
     180.837500       1.675112
     180.886388       1.792086
     180.935276       1.738932
     180.984164       1.751675
     181.033052       1.764372
     181.081941       1.551221
     181.130829       1.446015
     181.179717       1.547477
     181.228605       1.592103
     181.277493       1.487918
     181.326382       1.453115
     181.375270       1.564918
     181.424158       1.466910
     181.473046       1.567224
     181.521934       1.547713
     181.570823       1.507708
     181.619711       1.536652
     181.668599       1.431891
     181.717487       1.475264
     181.766376       1.668709
     181.815264       1.517270
     181.864152       1.523262
     181.913040       1.542934
     181.961928       1.622314
     182.010817       1.530426
     182.059705       1.492079
     182.108593       1.688344
     182.157481       1.661670
     182.206369       1.634463
     182.255258       1.857884
     182.304146       1.758357
     182.353034       1.598816
     182.401922       1.635245
     182.450811       1.724114
     182.499699       1.514636
     182.548587       1.557379
     182.597475       1.781671
     182.646363       1.524892
     182.695252       1.629715
     182.744140       1.652925
     182.793028       1.694404
     182.841916       1.729299
     182.890804       1.622008
     182.939693       1.786761
     182.988581       1.714047
     183.037469       1.667140
     183.086357       1.667179
     183.135246       1.666220
     183.184134       1.673547
     183.233022       1.706386
     183.281910       1.646146
     183.330798       1.598037
     183.379687       1.657894
     183.428575       1.682332
     183.477463       1.565922
     183.526351       1.618680
     183.575239       1.659091
     183.624128       1.582281
     183.673016       1.590256
     183.721904       1.768905
     183.770792       1.703187
     183.819681       1.764452
     183.868569       1.644491
     183.917457       1.694861
     183.966345       1.732282
     184.015233       1.687557
     184.064122       1.704713
     184.113010       1.757193
     184.161898       1.687799
     184.210786       1.651412
     184.259674       1.609544
     184.308563       1.697588
     184.357451       1.671479
     184.406339       1.744699
     184.455227       1.590223
     184.504115       1.537639
     184.553004       1.715674
     184.601892       1.656058
     184.650780       1.719943
     184.699668       1.867623
     184.748557       1.744418
     184.797445       1.687798
     184.846333       1.674967
     184.895221       1.634493
     184.944109       1.709521
     184.992998       1.616163
     185.041886       1.534493
     185.090774       1.603704
     185.139662       1.698756
     185.188550       1.615870
     185.237439       1.616363
     185.286327       1.640391
     185.335215       1.733280
     185.384103       1.633103
     185.432992       1.737598
     185.481880       1.614140
     185.530768       1.747924
     185.579656       1.832942
     185.628544       1.681155
     185.677433       1.713374
     185.726321       1.542641
     185.775209       1.783458
     185.824097       1.759848
     185.872985       1.768096
     185.921874       1.725039
     185.970762       1.925563
     186.019650       1.882851
     186.068538       1.751877
     186.117427       1.800092
     186.166315       1.828659
     186.215203       1.621423
     186.264091       1.741161
     186.312979       1.749447
     186.361868       1.874063
     186.410756       1.639903
     186.459644       1.697484
     186.508532       1.612512
     186.557420       1.752217
     186.606309       1.800687
     186.655197       1.732908
     186.704085       1.599031
     186.752973       1.797005
     186.801861       1.796170
     186.850750       1.585712
     186.899638       1.929187
     186.948526       1.887181
     186.997414       1.732862
     187.046303       1.615542
     187.095191       1.778116
     187.144079       1.851469
     187.192967       1.831162
     187.241855       1.692035
     187.290744       1.781614
     187.339632       1.850167
     187.388520       1.759314
     187.437408       1.813758
     187.486296       1.651897
     187.535185       1.721644
     187.584073       1.879643
     187.632961       1.783511
     187.681849       1.931780
     187.730738       1.878035
     187.779626       1.907512
     187.828514       1.788404
     187.877402       1.790546
     187.926290       1.873138
     187.975179       1.697778
     188.024067       1.703456
     188.072955       1.733283
     188.121843       1.790598
     188.170731       1.747989
     188.219620       1.799543
     188.268508       1.889606
     188.317396       1.845474
     188.366284       1.813771
     188.415173       1.727219
     188.464061       1.834661
     188.512949       1.876278
     188.561837       1.800367
     188.610725       1.897089
     188.659614       1.774102
     188.708502       1.810988
     188.757390       1.929289
     188.806278       1.654067
     188.855166       1.895586
     188.904055       1.761015
     188.952943       1.733470
     189.001831       1.764621
     189.050719       1.805206
     189.099607       1.887384
     189.148496       1.695607
     189.197384       1.678560
     189.246272       1.708660
     189.295160       1.742686
     189.344049       1.607337
     189.392937       1.782095
     189.441825       1.715942
     189.490713       1.758516
     189.539601       1.686003
     189.588490       1.767039
     189.637378       1.707209
     189.686266       1.919450
     189.735154       1.682580
     189.784042       1.759389
     189.832931       1.871127
     189.881819       1.743385
     189.930707       1.737766
     189.979595       1.668541
     190.028484       1.694921
     190.077372       1.559264
     190.126260       1.614514
     190.175148       1.512636
     190.224036       1.724970
     190.272925       1.753923
     190.321813       1.765743
     190.370701       1.825930
     190.419589       1.710618
     190.468477       1.779638
     190.517366       1.642317
     190.566254       1.624733
     190.615142       1.602056
     190.664030       1.638115
     190.712919       1.648143
     190.761807       1.710853
     190.810695       1.576711
     190.859583       1.694640
     190.908471       1.588453
     190.957360       1.625446
     191.006248       1.640868
     191.055136       1.575026
     191.104024       1.704858
     191.152912       1.617104
     191.201801       1.541583
     191.250689       1.496034
     191.299577       1.602107
     191.348465       1.671228
     191.397354       1.729532
     191.446242       1.550248
     191.495130       1.641451
     191.544018       1.691803
     191.592906       1.712266
     191.641795       1.720204
     191.690683       1.704418
     191.739571       1.702452
     191.788459       1.595236
     191.837347       1.688248
     191.886236       1.747625
     191.935124       1.666393
     191.984012       1.600582
     192.032900       1.649057
     192.081788       1.826750
     192.130677       1.722598
     192.179565       1.694999
     192.228453       1.776704
     192.277341       1.918294
     192.326230       1.678465
     192.375118       1.754353
     192.424006       1.598049
     192.472894       1.660337
     192.521782       1.891066
     192.570671       1.954989
     192.619559       1.839086
     192.668447       1.806984
     192.717335       1.913501
     192.766223       1.917748
     192.815112       1.715616
     192.864000       1.622646
     192.912888       1.677101
     192.961776       1.744323
     193.010665       1.816413
     193.059553       1.717037
     193.108441       1.872758
     193.157329       1.727836
     193.206217       1.652893
     193.255106       1.698801
     193.303994       1.631139
     193.352882       1.614438
     193.401770       1.732972
     193.450658       1.761370
     193.499547       1.613924
     193.548435       1.773635
     193.597323       1.710410
     193.646211       1.810815
     193.695100       1.566790
     193.743988       1.779622
     193.792876       1.767855
     193.841764       1.615822
     193.890652       1.606801
     193.939541       1.627629
     193.988429       1.779839
     194.037317       1.720557
     194.086205       1.800669
     194.135093       1.734954
     194.183982       1.801568
     194.232870       1.735075
     194.281758       1.748889
     194.330646       1.767795
     194.379534       1.679875
     194.428423       1.620315
     194.477311       1.708416
     194.526199       1.694772
     194.575087       1.732939
     194.623976       1.658129
     194.672864       1.800614
     194.721752       1.728978
     194.770640       1.756087
     194.819528       1.690985
     194.868417       1.626618
     194.917305       1.738242
     194.966193       1.796035
     195.015081       1.802085
     195.063969       1.787608
     195.112858       1.715854
     195.161746       1.720730
     195.210634       1.708430
     195.259522       1.745132
     195.308411       1.769234
     195.357299       1.788804
     195.406187       1.706341
     195.455075       1.856543
     195.503963       1.658115
     195.552852       1.617295
     195.601740       1.680704
     195.650628       1.766019
     195.699516       1.636961
     195.748404       1.865438
     195.797293       1.933465
     195.846181       1.695855
     195.895069       1.731530
     195.943957       1.860019
     195.992846       1.929265
     196.041734       1.879270
     196.090622       1.850440
     196.139510       1.766743
     196.188398       1.802980
     196.237287       1.856903
     196.286175       1.770479
     196.335063       1.823883
     196.383951       1.774019
     196.432839       1.783333
     196.481728       1.765901
     196.530616       1.689962
     196.579504       1.682119
     196.628392       1.714024
     196.677280       1.746632
     196.726169       1.686432
     196.775057       1.804622
     196.823945       1.725505
     196.872833       1.880512
     196.921722       1.870033
     196.970610       1.746311
     197.019498       1.693610
     197.068386       1.785973
     197.117274       1.837345
     197.166163       1.723918
     197.215051       1.728389
     197.263939       1.792681
     197.312827       1.890745
     197.361715       1.824652
     197.410604       1.699126
     197.459492       1.724776
     197.508380       1.803598
     197.557268       1.811646
     197.606157       1.762698
     197.655045       1.704526
     197.703933       1.869729
     197.752821       1.892656
     197.801709       1.852444
     197.850598       1.897765
     197.899486       1.812259
     197.948374       1.972554
     197.997262       1.749693
     198.046150       1.709293
     198.095039       1.795546
     198.143927       1.865917
     198.192815       1.745660
     198.241703       1.800819
     198.290592       1.690889
     198.339480       1.709660
     198.388368       1.715002
     198.437256       1.726064
     198.486144       1.796083
     198.535033       1.798563
     198.583921       1.794939
     198.632809       1.674351
     198.681697       1.741000
     198.730585       1.821862
     198.779474       1.721424
     198.828362       1.770361
     198.877250       1.621208
     198.926138       1.725505
     198.975027       1.728710
     199.023915       1.755380
     199.072803       1.713536
     199.121691       1.818387
     199.170579       1.768852
     199.219468       1.835272
     199.268356       1.814150
     199.317244       1.714370
     199.366132       1.894502
     199.415020       1.623803
     199.463909       1.742612
     199.512797       1.912026
     199.561685       1.808659
     199.610573       1.695343
     199.659461       1.918004
     199.708350       1.900044
     199.757238       1.652823
     199.806126       1.894008
     199.855014       1.739123
     199.903903       1.631025
     199.952791       1.703247
     200.001679       1.821841
     200.050567       1.832861
     200.099455       1.737267
     200.148344       1.493765
     200.197232       1.642449
     200.246120       1.788258
     200.295008       1.789668
     200.343896       1.752801
     200.392785       1.620688
     200.441673       1.696228
     200.490561       1.888824
     200.539449       1.777069
     200.588338       1.819441
     200.637226       1.867411
     200.686114       1.861030
     200.735002       1.898545
     200.783890       1.740471
     200.832779       1.874784
     200.881667       1.884302
     200.930555       1.774817
     200.979443       1.635569
     201.028331       1.641588
     201.077220       1.717405
     201.126108       1.873525
     201.174996       1.630608
     201.223884       1.670953
     201.272773       1.616353
     201.321661       1.767111
     201.370549       1.897982
     201.419437       1.868168
     201.468325       1.717216
     201.517214       1.768664
     201.566102       1.850861
     201.614990       1.754741
     201.663878       1.700860
     201.712766       1.672481
     201.761655       1.844772
     201.810543       1.806623
     201.859431       1.598508
     201.908319       1.475695
     201.957207       1.586297
     202.006096       1.672732
     202.054984       1.748800
     202.103872       1.633206
     202.152760       1.716764
     202.201649       1.851604
     202.250537       1.984308
     202.299425       1.778865
     202.348313       1.725050
     202.397201       1.838242
     202.446090       1.716052
     202.494978       1.752135
     202.543866       1.835937
     202.592754       1.825078
     202.641642       1.832881
     202.690531       1.879231
     202.739419       1.744872
     202.788307       1.779765
     202.837195       1.988971
     202.886084       1.769411
     202.934972       1.685185
     202.983860       1.673201
     203.032748       1.765540
     203.081636       1.856821
     203.130525       1.581618
     203.179413       1.679980
     203.228301       1.656085
     203.277189       1.684177
     203.326077       1.916247
     203.374966       1.761498
     203.423854       1.764917
     203.472742       1.712567
     203.521630       1.707429
     203.570519       1.764691
     203.619407       1.898992
     203.668295       1.646045
     203.717183       1.880686
     203.766071       1.783258
     203.814960       1.799162
     203.863848       1.816176
     203.912736       1.907371
     203.961624       1.735722
     204.010512       1.645601
     204.059401       1.651725
     204.108289       1.856506
     204.157177       1.904366
     204.206065       1.676078
     204.254953       1.672339
     204.303842       1.846059
     204.352730       1.716135
     204.401618       1.585598
     204.450506       1.816948
     204.499395       1.727835
     204.548283       1.680715
     204.597171       1.763904
     204.646059       1.789351
     204.694947       1.776533
     204.743836       1.682785
     204.792724       1.609609
     204.841612       1.784486
     204.890500       1.657430
     204.939388       1.698423
     204.988277       1.788346
     205.037165       1.666534
     205.086053       1.798634
     205.134941       1.711152
     205.183830       1.836101
     205.232718       1.666678
     205.281606       1.660849
     205.330494       1.641841
     205.379382       1.701591
     205.428271       1.700886
     205.477159       1.671241
     205.526047       1.670672
     205.574935       1.768528
     205.623823       1.701580
     205.672712       1.783177
     205.721600       1.682946
     205.770488       1.751718
     205.819376       1.803212
     205.868265       1.825908
     205.917153       1.820763
     205.966041       1.768759
     206.014929       1.788493
     206.063817       1.807615
     206.112706       1.772074
     206.161594       1.859492
     206.210482       1.670288
     206.259370       1.816609
     206.308258       1.792792
     206.357147       1.792693
     206.406035       1.787658
     206.454923       1.739946
     206.503811       1.881741
     206.552700       1.756672
     206.601588       1.825001
     206.650476       1.868766
     206.699364       1.798010
     206.748252       1.855357
     206.797141       1.730241
     206.846029       1.796620
     206.894917       1.821994
     206.943805       1.800981
     206.992693       1.758348
     207.041582       1.800047
     207.090470       1.810536
     207.139358       1.854967
     207.188246       1.890964
     207.237134       1.878938
     207.286023       1.843849
     207.334911       1.734714
     207.383799       1.779209
     207.432687       1.856388
     207.481576       1.805238
     207.530464       1.746103
     207.579352       1.814283
     207.628240       1.777742
     207.677128       1.860764
     207.726017       1.893816
     207.774905       1.764798
     207.823793       1.811313
     207.872681       1.860103
     207.921569       1.754537
     207.970458       1.757325
     208.019346       1.693680
     208.068234       1.743938
     208.117122       1.777438
     208.166011       1.867693
     208.214899       1.921632
     208.263787       1.903169
     208.312675       1.780737
     208.361563       1.785720
     208.410452       1.785752
     208.459340       1.705489
     208.508228       1.840135
     208.557116       1.918148
     208.606004       1.784905
     208.654893       1.735990
     208.703781       1.637076
     208.752669       1.755251
     208.801557       1.861249
     208.850446       1.780056
     208.899334       1.861886
     208.948222       1.848388
     208.997110       1.733491
     209.045998       1.839887
     209.094887       1.772937
     209.143775       1.922435
     209.192663       1.897462
     209.241551       1.785930
     209.290439       1.727689
     209.339328       1.833857
     209.388216       1.797029
     209.437104       1.865548
     209.485992       1.782390
     209.534880       1.841408
     209.583769       1.792895
     209.632657       1.854156
     209.681545       1.904259
     209.730433       1.872606
     209.779322       1.821587
     209.828210       1.944293
     209.877098       1.802224
     209.925986       1.797857
     209.974874       1.797078
     210.023763       1.809764
     210.072651       1.686710
     210.121539       1.798059
     210.170427       1.780021
     210.219315       1.766900
     210.268204       1.980273
     210.317092       1.990963
     210.365980       1.836539
     210.414868       1.762204
     210.463757       1.822177
     210.512645       1.849685
     210.561533       1.728396
     210.610421       1.870765
     210.659309       1.886575
     210.708198       1.752088
     210.757086       1.892353
     210.805974       1.873812
     210.854862       1.839474
     210.903750       1.772951
     210.952639       1.887513
     211.001527       1.609220
     211.050415       1.590341
     211.099303       1.851430
     211.148192       1.728313
     211.197080       1.747960
     211.245968       1.831421
     211.294856       1.747010
     211.343744       1.667454
     211.392633       1.596578
     211.441521       1.822518
     211.490409       1.783980
     211.539297       1.708148
     211.588185       1.735326
     211.637074       1.665013
     211.685962       1.825987
     211.734850       1.837406
     211.783738       1.898349
     211.832626       1.697815
     211.881515       1.739198
     211.930403       1.690414
     211.979291       1.876377
     212.028179       1.905790
     212.077068       1.835191
     212.125956       1.837748
     212.174844       1.775892
     212.223732       1.686532
     212.272620       1.756923
     212.321509       1.637475
     212.370397       1.649673
     212.419285       1.802836
     212.468173       1.748648
     212.517061       1.749454
     212.565950       1.624637
     212.614838       1.699084
     212.663726       1.798410
     212.712614       1.955474
     212.761503       1.818759
     212.810391       1.746228
     212.859279       1.745499
     212.908167       1.719278
     212.957055       1.728464
     213.005944       1.640197
     213.054832       1.552500
     213.103720       1.798520
     213.152608       1.717696
     213.201496       1.844069
     213.250385       1.944215
     213.299273       1.800858
     213.348161       1.750852
     213.397049       1.843483
     213.445938       1.808204
     213.494826       1.853373
     213.543714       1.845471
     213.592602       1.822172
     213.641490       1.747669
     213.690379       1.574922
     213.739267       1.858770
     213.788155       1.727404
     213.837043       1.723034
     213.885931       1.659127
     213.934820       1.690886
     213.983708       1.633944
     214.032596       1.787374
     214.081484       1.578971
     214.130373       1.702655
     214.179261       1.662326
     214.228149       1.795336
     214.277037       1.862408
     214.325925       1.710801
     214.374814       1.693335
     214.423702       1.755231
     214.472590       1.903095
     214.521478       1.809547
     214.570366       1.787106
     214.619255       1.967159
     214.668143       1.997877
     214.717031       1.940703
     214.765919       1.779270
     214.814807       1.978295
     214.863696       1.861732
     214.912584       1.984672
     214.961472       1.797754
     215.010360       1.928219
     215.059249       1.779465
     215.108137       1.959550
     215.157025       1.850513
     215.205913       1.658493
     215.254801       1.679256
     215.303690       1.894238
     215.352578       1.771719
     215.401466       1.727698
     215.450354       1.737292
     215.499242       1.689862
     215.548131       1.887455
     215.597019       1.683518
     215.645907       1.781207
     215.694795       1.886704
     215.743684       1.773245
     215.792572       1.751723
     215.841460       1.668961
     215.890348       1.747091
     215.939236       1.754510
     215.988125       1.713899
     216.037013       1.754348
     216.085901       1.689787
     216.134789       1.674034
     216.183677       1.606579
     216.232566       1.670405
     216.281454       1.765684
     216.330342       1.793503
     216.379230       1.732408
     216.428119       1.662081
     216.477007       1.758201
     216.525895       1.720386
     216.574783       1.739320
     216.623671       1.684873
     216.672560       1.810186
     216.721448       1.621156
     216.770336       1.872169
     216.819224       1.772228
     216.868112       1.825395
     216.917001       1.848814
     216.965889       1.782061
     217.014777       1.788580
     217.063665       1.811163
     217.112553       1.805574
     217.161442       1.810581
     217.210330       1.808831
     217.259218       1.740920
     217.308106       1.789681
     217.356995       1.820783
     217.405883       1.640176
     217.454771       1.810638
     217.503659       1.766631
     217.552547       1.844409
     217.601436       1.821939
     217.650324       1.725673
     217.699212       1.878693
     217.748100       1.746777
     217.796988       1.670496
     217.845877       1.603111
     217.894765       1.804929
     217.943653       1.997690
     217.992541       1.707244
     218.041430       1.672291
     218.090318       1.647864
     218.139206       1.830802
     218.188094       1.818324
     218.236982       1.851448
     218.285871       1.783578
     218.334759       1.846273
     218.383647       1.801423
     218.432535       1.721711
     218.481423       1.770418
     218.530312       1.733515
     218.579200       1.812838
     218.628088       1.826501
     218.676976       1.766101
     218.725865       1.954058
     218.774753       1.895285
     218.823641       1.820914
     218.872529       1.891164
     218.921417       1.695398
     218.970306       1.870385
     219.019194       1.939580
     219.068082       1.872263
     219.116970       2.001420
     219.165858       1.909821
     219.214747       1.902728
     219.263635       1.770735
     219.312523       1.841254
     219.361411       1.797582
     219.410299       1.862787
     219.459188       1.958537
     219.508076       1.881419
     219.556964       1.769375
     219.605852       1.849534
     219.654741       1.824974
     219.703629       1.768196
     219.752517       1.771502
     219.801405       1.859991
     219.850293       1.812963
     219.899182       1.750511
     219.948070       1.831926
     219.996958       1.871241
     220.045846       1.845126
     220.094734       1.868096
     220.143623       1.711357
     220.192511       1.643970
     220.241399       1.753263
     220.290287       1.806299
     220.339176       1.838355
     220.388064       1.727187
     220.436952       1.750713
     220.485840       1.808836
     220.534728       1.768101
     220.583617       1.775029
     220.632505       1.712510
     220.681393       1.720732
     220.730281       1.793907
     220.779169       1.784693
     220.828058       1.750746
     220.876946       1.853208
     220.925834       1.895421
     220.974722       1.891525
     221.023611       1.863506
     221.072499       1.954196
     221.121387       1.736873
     221.170275       1.824593
     221.219163       1.789340
     221.268052       1.794759
     221.316940       1.746797
     221.365828       1.775215
     221.414716       1.875259
     221.463604       1.759593
     221.512493       1.813410
     221.561381       1.696645
     221.610269       1.756367
     221.659157       1.855239
     221.708046       1.765067
     221.756934       1.845409
     221.805822       1.832831
     221.854710       1.812375
     221.903598       1.739824
     221.952487       1.735192
     222.001375       1.619026
     222.050263       1.861982
     222.099151       1.725820
     222.148039       1.667287
     222.196928       1.722600
     222.245816       1.680105
     222.294704       1.572394
     222.343592       1.755747
     222.392480       1.786854
     222.441369       1.725256
     222.490257       1.747315
     222.539145       1.621619
     222.588033       1.600103
     222.636922       1.698106
     222.685810       1.857486
     222.734698       1.674381
     222.783586       1.801128
     222.832474       1.709867
     222.881363       1.805205
     222.930251       1.702495
     222.979139       1.704204
     223.028027       1.761642
     223.076915       1.733915
     223.125804       1.829513
     223.174692       1.788362
     223.223580       1.744591
     223.272468       1.631648
     223.321357       1.609147
     223.370245       1.602040
     223.419133       1.598921
     223.468021       1.594310
     223.516909       1.666208
     223.565798       1.543245
     223.614686       1.601815
     223.663574       1.556939
     223.712462       1.531733
     223.761350       1.662868
     223.810239       1.770253
     223.859127       1.756523
     223.908015       1.674155
     223.956903       1.721981
     224.005792       1.782178
     224.054680       1.768343
     224.103568       1.748762
     224.152456       1.640910
     224.201344       1.638233
     224.250233       1.665251
     224.299121       1.590528
     224.348009       1.515241
     224.396897       1.485903
     224.445785       1.751432
     224.494674       1.727235
     224.543562       1.743743
     224.592450       1.589471
     224.641338       1.661164
     224.690226       1.766514
     224.739115       1.860398
     224.788003       1.657834
     224.836891       1.683543
     224.885779       1.645773
     224.934668       1.709523
     224.983556       1.691397
     225.032444       1.771281
     225.081332       1.792422
     225.130220       1.816518
     225.179109       1.784675
     225.227997       1.691552
     225.276885       1.687449
     225.325773       1.759740
     225.374661       1.803120
     225.423550       1.826665
     225.472438       1.849978
     225.521326       1.728246
     225.570214       1.658520
     225.619103       1.772727
     225.667991       1.684290
     225.716879       1.634520
     225.765767       1.847846
     225.814655       1.757217
     225.863544       1.857648
     225.912432       1.863225
     225.961320       1.831514
     226.010208       1.823255
     226.059096       1.774630
     226.107985       1.819340
     226.156873       1.773325
     226.205761       1.670745
     226.254649       1.626281
     226.303538       1.643068
     226.352426       1.666194
     226.401314       1.582152
     226.450202       1.729727
     226.499090       1.665459
     226.547979       1.597536
     226.596867       1.700712
     226.645755       1.773008
     226.694643       1.626558
     226.743531       1.689278
     226.792420       1.846319
     226.841308       1.726280
     226.890196       1.722285
     226.939084       1.857368
     226.987972       1.705153
     227.036861       1.730295
     227.085749       1.691457
     227.134637       1.827235
     227.183525       1.736650
     227.232414       1.647337
     227.281302       1.707699
     227.330190       1.658882
     227.379078       1.670104
     227.427966       1.669853
     227.476855       1.691729
     227.525743       1.699316
     227.574631       1.781715
     227.623519       1.798845
     227.672407       1.671565
     227.721296       1.786578
     227.770184       1.677857
     227.819072       1.715660
     227.867960       1.818090
     227.916849       1.632586
     227.965737       1.798731
     228.014625       1.705733
     228.063513       1.687736
     228.112401       1.824691
     228.161290       1.856911
     228.210178       1.762030
     228.259066       1.846621
     228.307954       1.788150
     228.356842       1.691782
     228.405731       1.744384
     228.454619       1.824537
     228.503507       1.807342
     228.552395       1.850637
     228.601284       1.745675
     228.650172       1.622883
     228.699060       1.808617
     228.747948       1.762945
     228.796836       1.623441
     228.845725       1.606482
     228.894613       1.648743
     228.943501       1.678045
     228.992389       1.684400
     229.041277       1.620016
     229.090166       1.781514
     229.139054       1.615385
     229.187942       1.747011
     229.236830       1.717389
     229.285719       1.657512
     229.334607       1.879040
     229.383495       1.732978
     229.432383       1.735420
     229.481271       1.766029
     229.530160       1.726364
     229.579048       1.665827
     229.627936       1.548190
     229.676824       1.692246
     229.725712       1.620961
     229.774601       1.715241
     229.823489       1.588714
     229.872377       1.740130
     229.921265       1.743410
     229.970153       1.843763
     230.019042       1.702419
     230.067930       1.590031
     230.116818       1.670413
     230.165706       1.700911
     230.214595       1.731110
     230.263483       1.682043
     230.312371       1.721580
     230.361259       1.628235
     230.410147       1.738185
     230.459036       1.729297
     230.507924       1.660268
     230.556812       1.703994
     230.605700       1.814413
     230.654588       1.735473
     230.703477       1.685107
     230.752365       1.706247
     230.801253       1.733927
     230.850141       1.778993
     230.899030       1.782323
     230.947918       1.845811
     230.996806       1.690139
     231.045694       1.899355
     231.094582       1.763430
     231.143471       1.767033
     231.192359       1.950675
     231.241247       1.718829
     231.290135       1.726143
     231.339023       1.868544
     231.387912       1.612454
     231.436800       1.694465
     231.485688       1.718095
     231.534576       1.782280
     231.583465       1.708271
     231.632353       1.627207
     231.681241       1.656994
     231.730129       1.593242
     231.779017       1.552648
     231.827906       1.751512
     231.876794       1.562690
     231.925682       1.661777
     231.974570       1.852816
     232.023458       1.660332
     232.072347       1.443223
     232.121235       1.757040
     232.170123       1.649234
     232.219011       1.541256
     232.267899       1.483401
     232.316788       1.582396
     232.365676       1.674165
     232.414564       1.782104
     232.463452       1.634090
     232.512341       1.782990
     232.561229       1.813370
     232.610117       1.818521
     232.659005       1.875335
     232.707893       1.828775
     232.756782       1.751975
     232.805670       1.598663
     232.854558       1.444834
     232.903446       1.598366
     232.952334       1.473427
     233.001223       1.641222
     233.050111       1.631825
     233.098999       1.753647
     233.147887       1.546726
     233.196776       1.730740
     233.245664       1.782656
     233.294552       1.738325
     233.343440       1.746979
     233.392328       1.650578
     233.441217       1.692247
     233.490105       1.783336
     233.538993       1.817945
     233.587881       1.848364
     233.636769       1.780941
     233.685658       1.810387
     233.734546       1.790176
     233.783434       1.842909
     233.832322       1.818909
     233.881211       1.810589
     233.930099       1.527539
     233.978987       1.599210
     234.027875       1.774405
     234.076763       1.702095
     234.125652       1.718162
     234.174540       1.654458
     234.223428       1.857653
     234.272316       1.753820
     234.321204       1.639512
     234.370093       1.810566
     234.418981       1.777234
     234.467869       1.739058
     234.516757       1.847860
     234.565645       1.768948
     234.614534       1.794603
     234.663422       1.603076
     234.712310       1.666177
     234.761198       1.827448
     234.810087       1.744743
     234.858975       1.652515
     234.907863       1.623139
     234.956751       1.694628
     235.005639       1.540033
     235.054528       1.444017
     235.103416       1.571413
     235.152304       1.653961
     235.201192       1.786984
     235.250080       1.730507
     235.298969       1.712881
     235.347857       1.703278
     235.396745       1.758069
     235.445633       1.733479
     235.494522       1.788733
     235.543410       1.677901
     235.592298       1.532788
     235.641186       1.753710
     235.690074       1.589600
     235.738963       1.555970
     235.787851       1.449804
     235.836739       1.653345
     235.885627       1.675363
     235.934515       1.490223
     235.983404       1.553284
     236.032292       1.795175
     236.081180       1.789250
     236.130068       1.864471
     236.178957       1.556576
     236.227845       1.630547
     236.276733       1.632835
     236.325621       1.763179
     236.374509       1.624960
     236.423398       1.573419
     236.472286       1.731861
     236.521174       1.627971
     236.570062       1.543656
     236.618950       1.685112
     236.667839       1.721012
     236.716727       1.756154
     236.765615       1.756284
     236.814503       1.780042
     236.863392       1.841102
     236.912280       1.727336
     236.961168       1.839567
     237.010056       1.787086
     237.058944       1.644112
     237.107833       1.729249
     237.156721       1.626978
     237.205609       1.730670
     237.254497       1.745594
     237.303385       1.762558
     237.352274       1.590145
     237.401162       1.634858
     237.450050       1.688437
     237.498938       1.649581
     237.547826       1.688396
     237.596715       1.647558
     237.645603       1.756914
     237.694491       1.876251
     237.743379       1.761595
     237.792268       1.684180
     237.841156       1.637280
     237.890044       1.830254
     237.938932       1.655898
     237.987820       1.649119
     238.036709       1.611736
     238.085597       1.747703
     238.134485       1.699148
     238.183373       1.677227
     238.232261       1.739144
     238.281150       1.713550
     238.330038       1.575677
     238.378926       1.543448
     238.427814       1.690865
     238.476703       1.545130
     238.525591       1.511512
     238.574479       1.546300
     238.623367       1.807385
     238.672255       1.613629
     238.721144       1.615116
     238.770032       1.543357
     238.818920       1.684573
     238.867808       1.463796
     238.916696       1.633261
     238.965585       1.547895
     239.014473       1.464168
     239.063361       1.494669
     239.112249       1.476402
     239.161138       1.538263
     239.210026       1.508933
     239.258914       1.468791
     239.307802       1.594315
     239.356690       1.751594
     239.405579       1.598784
     239.454467       1.604467
     239.503355       1.644764
     239.552243       1.632648
     239.601131       1.715817
     239.650020       1.641254
     239.698908       1.630221
     239.747796       1.628276
     239.796684       1.606499
     239.845572       1.662071
     239.894461       1.653989
     239.943349       1.660747
     239.992237       1.744277
     240.041125       1.721100
     240.090014       1.668227
     240.138902       1.636965
     240.187790       1.640969
     240.236678       1.612458
     240.285566       1.640800
     240.334455       1.709787
     240.383343       1.566938
     240.432231       1.567196
     240.481119       1.764778
     240.530007       1.637098
     240.578896       1.692091
     240.627784       1.525281
     240.676672       1.686991
     240.725560       1.560325
     240.774449       1.603319
     240.823337       1.617802
     240.872225       1.751330
     240.921113       1.549270
     240.970001       1.758215
     241.018890       1.613053
     241.067778       1.668143
     241.116666       1.680543
     241.165554       1.633890
     241.214442       1.604082
     241.263331       1.635034
     241.312219       1.606276
     241.361107       1.629797
     241.409995       1.533519
     241.458884       1.659248
     241.507772       1.729534
     241.556660       1.667257
     241.605548       1.691236
     241.654436       1.733529
     241.703325       1.650718
     241.752213       1.805213
     241.801101       1.697472
     241.849989       1.729182
     241.898877       1.750670
     241.947766       1.634069
     241.996654       1.574387
     242.045542       1.675904
     242.094430       1.693241
     242.143318       1.669420
     242.192207       1.839231
     242.241095       1.646324
     242.289983       1.702452
     242.338871       1.698984
     242.387760       1.782673
     242.436648       1.675023
     242.485536       1.677144
     242.534424       1.870741
     242.583312       1.663195
     242.632201       1.671069
     242.681089       1.814932
     242.729977       1.652883
     242.778865       1.799027
     242.827753       1.764486
     242.876642       1.829375
     242.925530       1.702610
     242.974418       1.778732
     243.023306       1.713239
     243.072195       1.751129
     243.121083       1.813413
     243.169971       1.679722
     243.218859       1.670791
     243.267747       1.654975
     243.316636       1.821745
     243.365524       1.806089
     243.414412       1.643947
     243.463300       1.674731
     243.512188       1.787626
     243.561077       1.728512
     243.609965       1.743053
     243.658853       1.699878
     243.707741       1.665956
     243.756630       1.684061
     243.805518       1.611137
     243.854406       1.769709
     243.903294       1.731393
     243.952182       1.508648
     244.001071       1.804018
     244.049959       1.654086
     244.098847       1.810024
     244.147735       1.744252
     244.196623       1.605940
     244.245512       1.783508
     244.294400       1.637769
     244.343288       1.576559
     244.392176       1.530350
     244.441065       1.637710
     244.489953       1.652039
     244.538841       1.846691
     244.587729       1.712816
     244.636617       1.629613
     244.685506       1.790442
     244.734394       1.739943
     244.783282       1.669996
     244.832170       1.669042
     244.881058       1.734919
     244.929947       1.822330
     244.978835       1.618503
     245.027723       1.691575
     245.076611       1.724533
     245.125499       1.749959
     245.174388       1.582911
     245.223276       1.681067
     245.272164       1.618930
     245.321052       1.853564
     245.369941       1.856078
     245.418829       1.769486
     245.467717       1.742658
     245.516605       1.651726
     245.565493       1.725646
     245.614382       1.814185
     245.663270       1.839927
     245.712158       1.702547
     245.761046       1.581746
     245.809934       1.711949
     245.858823       1.607414
     245.907711       1.661811
     245.956599       1.564841
     246.005487       1.661591
     246.054376       1.712797
     246.103264       1.522204
     246.152152       1.664725
     246.201040       1.619137
     246.249928       1.568380
     246.298817       1.671734
     246.347705       1.647480
     246.396593       1.736975
     246.445481       1.587878
     246.494369       1.614717
     246.543258       1.682377
     246.592146       1.536658
     246.641034       1.843724
     246.689922       1.766832
     246.738811       1.693651
     246.787699       1.696650
     246.836587       1.657086
     246.885475       1.566985
     246.934363       1.649707
     246.983252       1.657108
     247.032140       1.529280
     247.081028       1.580375
     247.129916       1.644043
     247.178804       1.782484
     247.227693       1.619290
     247.276581       1.693327
     247.325469       1.644042
     247.374357       1.700945
     247.423245       1.541165
     247.472134       1.652250
     247.521022       1.644649
     247.569910       1.588980
     247.618798       1.510093
     247.667687       1.628988
     247.716575       1.656293
     247.765463       1.545705
     247.814351       1.685832
     247.863239       1.724579
     247.912128       1.647967
     247.961016       1.584221
     248.009904       1.600008
     248.058792       1.626543
     248.107680       1.533945
     248.156569       1.606279
     248.205457       1.629271
     248.254345       1.558756
     248.303233       1.576453
     248.352122       1.589733
     248.401010       1.540639
     248.449898       1.409261
     248.498786       1.452749
     248.547674       1.573663
     248.596563       1.546626
     248.645451       1.489054
     248.694339       1.434794
     248.743227       1.522732
     248.792115       1.514786
     248.841004       1.533476
     248.889892       1.476848
     248.938780       1.431286
     248.987668       1.469548
     249.036557       1.501895
     249.085445       1.377248
     249.134333       1.346992
     249.183221       1.386932
     249.232109       1.444090
     249.280998       1.472850
     249.329886       1.520075
     249.378774       1.460312
     249.427662       1.462440
     249.476550       1.353570
     249.525439       1.475586
     249.574327       1.468343
     249.623215       1.430194
     249.672103       1.531440
     249.720991       1.425314
     249.769880       1.534240
     249.818768       1.514577
     249.867656       1.473290
     249.916544       1.551062
     249.965433       1.580399
     250.014321       1.481915
     250.063209       1.441322
     250.112097       1.427224
     250.160985       1.439575
     250.209874       1.584117
     250.258762       1.473352
     250.307650       1.548641
     250.356538       1.508144
     250.405426       1.569141
     250.454315       1.481805
     250.503203       1.573823
     250.552091       1.627223
     250.600979       1.627986
     250.649868       1.685642
     250.698756       1.533582
     250.747644       1.592726
     250.796532       1.505601
     250.845420       1.496704
     250.894309       1.486630
     250.943197       1.520192
     250.992085       1.574802
     251.040973       1.627682
     251.089861       1.561976
     251.138750       1.630400
     251.187638       1.459390
     251.236526       1.501898
     251.285414       1.612417
     251.334303       1.596305
     251.383191       1.425611
     251.432079       1.602946
     251.480967       1.512034
     251.529855       1.758136
     251.578744       1.583533
     251.627632       1.610980
     251.676520       1.546904
     251.725408       1.605987
     251.774296       1.662196
     251.823185       1.449974
     251.872073       1.686895
     251.920961       1.615707
     251.969849       1.644598
     252.018737       1.509063
     252.067626       1.389659
     252.116514       1.536297
     252.165402       1.609894
     252.214290       1.500459
     252.263179       1.424036
     252.312067       1.630073
     252.360955       1.534730
     252.409843       1.490190
     252.458731       1.402273
     252.507620       1.652492
     252.556508       1.417820
     252.605396       1.476065
     252.654284       1.522809
     252.703172       1.420175
     252.752061       1.467423
     252.800949       1.540131
     252.849837       1.495869
     252.898725       1.543543
     252.947614       1.581032
     252.996502       1.613157
     253.045390       1.552500
     253.094278       1.508276
     253.143166       1.506855
     253.192055       1.431596
     253.240943       1.449739
     253.289831       1.492312
     253.338719       1.561269
     253.387607       1.522093
     253.436496       1.602458
     253.485384       1.623499
     253.534272       1.502730
     253.583160       1.530133
     253.632049       1.514475
     253.680937       1.557528
     253.729825       1.628411
     253.778713       1.501533
     253.827601       1.477305
     253.876490       1.519812
     253.925378       1.530396
     253.974266       1.431623
     254.023154       1.559927
     254.072042       1.470957
     254.120931       1.395506
     254.169819       1.529504
     254.218707       1.524944
     254.267595       1.316773
     254.316484       1.465381
     254.365372       1.484075
     254.414260       1.418901
     254.463148       1.517708
     254.512036       1.394218
     254.560925       1.502529
     254.609813       1.460330
     254.658701       1.488358
     254.707589       1.690291
     254.756477       1.652342
     254.805366       1.744412
     254.854254       1.733197
     254.903142       1.756151
     254.952030       1.634774
     255.000918       1.532990
     255.049807       1.597620
     255.098695       1.572238
     255.147583       1.626912
     255.196471       1.657793
     255.245360       1.382233
     255.294248       1.566028
     255.343136       1.505322
     255.392024       1.452119
     255.440912       1.586679
     255.489801       1.475242
     255.538689       1.603572
     255.587577       1.587105
     255.636465       1.508404
     255.685353       1.587990
     255.734242       1.561742
     255.783130       1.409258
     255.832018       1.523133
     255.880906       1.664343
     255.929795       1.393683
     255.978683       1.672867
     256.027571       1.446012
     256.076459       1.471722
     256.125347       1.445753
     256.174236       1.446805
     256.223124       1.468386
     256.272012       1.475045
     256.320900       1.392839
     256.369788       1.523831
     256.418677       1.475433
     256.467565       1.611395
     256.516453       1.721993
     256.565341       1.664942
     256.614230       1.646354
     256.663118       1.698285
     256.712006       1.418416
     256.760894       1.441327
     256.809782       1.638934
     256.858671       1.765940
     256.907559       1.674457
     256.956447       1.545484
     257.005335       1.524644
     257.054223       1.521302
     257.103112       1.521673
     257.152000       1.599234
     257.200888       1.597559
     257.249776       1.626424
     257.298664       1.664221
     257.347553       1.601806
     257.396441       1.572495
     257.445329       1.493290
     257.494217       1.645474
     257.543106       1.713209
     257.591994       1.544973
     257.640882       1.574840
     257.689770       1.520507
     257.738658       1.695521
     257.787547       1.595189
     257.836435       1.810959
     257.885323       1.817145
     257.934211       1.815540
     257.983099       1.797503
     258.031988       1.754195
     258.080876       1.654740
     258.129764       1.839454
     258.178652       1.865766
     258.227541       1.736549
     258.276429       1.500702
     258.325317       1.515740
     258.374205       1.766549
     258.423093       1.633268
     258.471982       1.778002
     258.520870       1.698975
     258.569758       1.656674
     258.618646       1.742550
     258.667534       1.702013
     258.716423       1.800486
     258.765311       1.730781
     258.814199       1.739425
     258.863087       1.762480
     258.911976       1.596452
     258.960864       1.921515
     259.009752       1.829572
     259.058640       1.527932
     259.107528       1.791241
     259.156417       1.659425
     259.205305       1.709182
     259.254193       1.744444
     259.303081       1.592153
     259.351969       1.530320
     259.400858       1.665767
     259.449746       1.702334
     259.498634       1.444353
     259.547522       1.627506
     259.596410       1.516615
     259.645299       1.502422
     259.694187       1.723296
     259.743075       1.560525
     259.791963       1.573943
     259.840852       1.593371
     259.889740       1.650943
     259.938628       1.638632
     259.987516       1.696128
     260.036404       1.680581
     260.085293       1.824274
     260.134181       1.982659
     260.183069       1.783259
     260.231957       1.820690
     260.280845       1.825188
     260.329734       1.820968
     260.378622       1.786415
     260.427510       1.781327
     260.476398       1.801194
     260.525287       1.862154
     260.574175       1.809801
     260.623063       1.827238
     260.671951       1.805574
     260.720839       1.926194
     260.769728       1.730874
     260.818616       1.838850
     260.867504       1.802865
     260.916392       1.794756
     260.965280       1.825978
     261.014169       1.694014
     261.063057       1.707277
     261.111945       1.655096
     261.160833       1.979988
     261.209722       1.639140
     261.258610       1.667808
     261.307498       1.660335
     261.356386       1.782702
     261.405274       1.818403
     261.454163       1.874868
     261.503051       1.942350
     261.551939       1.832097
     261.600827       1.843658
     261.649715       1.624430
     261.698604       1.594442
     261.747492       1.685230
     261.796380       1.732859
     261.845268       1.843982
     261.894157       1.806726
     261.943045       1.624439
     261.991933       1.663131
     262.040821       1.616016
     262.089709       1.569217
     262.138598       1.607231
     262.187486       1.661736
     262.236374       1.663838
     262.285262       1.568790
     262.334150       1.674183
     262.383039       1.615489
     262.431927       1.647859
     262.480815       1.611420
     262.529703       1.568647
     262.578591       1.802974
     262.627480       1.617519
     262.676368       1.724583
     262.725256       1.593375
     262.774144       1.617343
     262.823033       1.736198
     262.871921       1.652650
     262.920809       1.752842
     262.969697       1.717505
     263.018585       1.604143
     263.067474       1.777733
     263.116362       1.814799
     263.165250       1.728905
     263.214138       1.855669
     263.263026       1.691041
     263.311915       1.719063
     263.360803       1.656357
     263.409691       1.757132
     263.458579       1.730519
     263.507468       1.740964
     263.556356       1.626189
     263.605244       1.666985
     263.654132       1.713994
     263.703020       1.634157
     263.751909       1.696284
     263.800797       1.642660
     263.849685       1.729388
     263.898573       1.685706
     263.947461       1.656205
     263.996350       1.675121
     264.045238       1.710801
     264.094126       1.711136
     264.143014       1.711391
     264.191903       1.716704
     264.240791       1.636797
     264.289679       1.631715
     264.338567       1.852542
     264.387455       1.789302
     264.436344       1.715854
     264.485232       1.762676
     264.534120       1.766824
     264.583008       1.943357
     264.631896       1.726138
     264.680785       1.766484
     264.729673       1.872181
     264.778561       1.817989
     264.827449       1.919709
     264.876337       1.821891
