# Supplementary material for: Breakage of the oligomeric CaMKII hub by the regulatory segment of the kinase
Source: eLife. 2020 Sep 9;9:e57784. doi: 10.7554/eLife.57784 (PMC7538161; doi:10.7554/eLife.57784)
Supplement: Figure 6—source data 1. [file elife-57784-fig6-data1.zip › figure6_source_data/dodecamer_chainI_rmsd.dat]

 TIME     RMSD
       0.048888       1.287220
       0.097776       1.301582
       0.146665       1.848275
       0.195553       1.532526
       0.244441       1.629198
       0.293329       1.751820
       0.342217       1.701550
       0.391106       1.773705
       0.439994       1.742019
       0.488882       1.624025
       0.537770       1.536556
       0.586659       1.835225
       0.635547       1.593867
       0.684435       1.662375
       0.733323       1.686436
       0.782211       1.636801
       0.831100       1.794184
       0.879988       1.428951
       0.928876       1.600149
       0.977764       1.752641
       1.026652       1.461349
       1.075541       1.480500
       1.124429       1.592666
       1.173317       1.756361
       1.222205       1.787998
       1.271094       1.742885
       1.319982       1.942879
       1.368870       1.356892
       1.417758       1.590745
       1.466646       1.494360
       1.515535       1.812184
       1.564423       1.595983
       1.613311       1.731601
       1.662199       1.736858
       1.711087       1.707491
       1.759976       1.651629
       1.808864       1.683247
       1.857752       1.541874
       1.906640       1.623507
       1.955529       1.953302
       2.004417       1.938830
       2.053305       1.829844
       2.102193       2.139120
       2.151081       2.054323
       2.199970       1.830441
       2.248858       1.837705
       2.297746       1.795020
       2.346634       1.517781
       2.395522       1.542279
       2.444411       1.358662
       2.493299       1.364324
       2.542187       1.347091
       2.591075       1.459654
       2.639963       1.455544
       2.688852       1.292736
       2.737740       1.480246
       2.786628       1.263911
       2.835516       1.293012
       2.884405       1.370412
       2.933293       1.335131
       2.982181       1.467019
       3.031069       1.483960
       3.079957       1.557913
       3.128846       1.506448
       3.177734       1.784951
       3.226622       1.247952
       3.275510       1.431533
       3.324398       1.429108
       3.373287       1.554738
       3.422175       1.362933
       3.471063       1.358327
       3.519951       1.410720
       3.568840       1.420244
       3.617728       1.349721
       3.666616       1.332746
       3.715504       1.445807
       3.764392       1.525986
       3.813281       1.465068
       3.862169       1.247932
       3.911057       1.389477
       3.959945       1.412367
       4.008833       1.370268
       4.057722       1.404413
       4.106610       1.391810
       4.155498       1.461642
       4.204386       1.642715
       4.253275       1.561170
       4.302163       1.378527
       4.351051       1.244648
       4.399939       1.360536
       4.448827       1.421978
       4.497716       1.281588
       4.546604       1.320211
       4.595492       1.374186
       4.644380       1.265130
       4.693268       1.254854
       4.742157       1.460302
       4.791045       1.568765
       4.839933       1.586416
       4.888821       1.358267
       4.937710       1.482915
       4.986598       1.366000
       5.035486       1.392438
       5.084374       1.467470
       5.133262       1.325730
       5.182151       1.259891
       5.231039       1.480517
       5.279927       1.426864
       5.328815       1.505039
       5.377703       1.561609
       5.426592       1.417949
       5.475480       1.452189
       5.524368       1.438542
       5.573256       1.609296
       5.622144       1.595774
       5.671033       1.658197
       5.719921       1.568824
       5.768809       1.704539
       5.817697       1.597614
       5.866586       1.457560
       5.915474       1.357295
       5.964362       1.350547
       6.013250       1.445952
       6.062138       1.156996
       6.111027       1.402174
       6.159915       1.452607
       6.208803       1.522920
       6.257691       1.489933
       6.306579       1.700494
       6.355468       1.675299
       6.404356       1.557535
       6.453244       1.330657
       6.502132       1.378383
       6.551021       1.466818
       6.599909       1.891882
       6.648797       1.730077
       6.697685       1.648152
       6.746573       1.466861
       6.795462       1.642747
       6.844350       1.494753
       6.893238       1.563953
       6.942126       1.621307
       6.991014       1.689845
       7.039903       1.812904
       7.088791       1.692218
       7.137679       1.647581
       7.186567       1.552634
       7.235456       1.865288
       7.284344       1.748498
       7.333232       1.782489
       7.382120       1.848881
       7.431008       1.714317
       7.479897       1.568512
       7.528785       1.628651
       7.577673       1.540183
       7.626561       1.741494
       7.675449       1.677772
       7.724338       1.595357
       7.773226       1.653899
       7.822114       1.734485
       7.871002       1.573396
       7.919890       1.650361
       7.968779       1.554800
       8.017667       1.522557
       8.066555       1.460458
       8.115443       1.568460
       8.164332       1.622366
       8.213220       1.542236
       8.262108       1.376381
       8.310996       1.613674
       8.359884       1.585310
       8.408773       1.700394
       8.457661       1.634179
       8.506549       1.643909
       8.555437       1.642469
       8.604325       1.727405
       8.653214       1.677730
       8.702102       1.635211
       8.750990       1.604270
       8.799878       1.664298
       8.848767       1.550325
       8.897655       1.591644
       8.946543       1.490158
       8.995431       1.476494
       9.044319       1.401042
       9.093208       1.462584
       9.142096       1.440677
       9.190984       1.522467
       9.239872       1.584252
       9.288760       1.544577
       9.337649       1.393888
       9.386537       1.445411
       9.435425       1.338642
       9.484313       1.461932
       9.533202       1.541121
       9.582090       1.606122
       9.630978       1.471390
       9.679866       1.404413
       9.728754       1.363128
       9.777643       1.574718
       9.826531       1.506219
       9.875419       1.566769
       9.924307       1.414912
       9.973195       1.561011
      10.022084       1.586268
      10.070972       1.545370
      10.119860       1.571603
      10.168748       1.526528
      10.217636       1.620402
      10.266525       1.567715
      10.315413       1.501248
      10.364301       1.530787
      10.413189       1.413178
      10.462078       1.423390
      10.510966       1.546660
      10.559854       1.516827
      10.608742       1.520378
      10.657630       1.376249
      10.706519       1.465558
      10.755407       1.315366
      10.804295       1.563363
      10.853183       1.572643
      10.902071       1.514003
      10.950960       1.412245
      10.999848       1.489636
      11.048736       1.364463
      11.097624       1.371838
      11.146513       1.465860
      11.195401       1.536668
      11.244289       1.469551
      11.293177       1.817750
      11.342065       1.667428
      11.390954       1.383481
      11.439842       1.494302
      11.488730       1.618554
      11.537618       1.656098
      11.586506       1.757130
      11.635395       1.630571
      11.684283       1.439037
      11.733171       1.318259
      11.782059       1.444538
      11.830948       1.738053
      11.879836       1.589956
      11.928724       1.691643
      11.977612       1.557054
      12.026500       1.509886
      12.075389       1.569947
      12.124277       1.521867
      12.173165       1.571453
      12.222053       1.627378
      12.270941       1.573403
      12.319830       1.494486
      12.368718       1.720161
      12.417606       1.665598
      12.466494       1.623804
      12.515383       1.620193
      12.564271       1.812366
      12.613159       1.751490
      12.662047       1.811189
      12.710935       1.495936
      12.759824       1.535184
      12.808712       1.658087
      12.857600       1.629250
      12.906488       1.630559
      12.955376       1.711578
      13.004265       1.570785
      13.053153       1.576841
      13.102041       1.612287
      13.150929       1.694281
      13.199817       1.669123
      13.248706       1.397648
      13.297594       1.359716
      13.346482       1.548310
      13.395370       1.491322
      13.444259       1.471273
      13.493147       1.521209
      13.542035       1.552126
      13.590923       1.557309
      13.639811       1.650876
      13.688700       1.628583
      13.737588       1.676480
      13.786476       1.448364
      13.835364       1.457584
      13.884252       1.452700
      13.933141       1.444085
      13.982029       1.620917
      14.030917       1.514538
      14.079805       1.608979
      14.128694       1.713390
      14.177582       1.520024
      14.226470       1.761951
      14.275358       1.396710
      14.324246       1.632867
      14.373135       1.605009
      14.422023       1.451516
      14.470911       1.525158
      14.519799       1.444692
      14.568687       1.714281
      14.617576       1.445497
      14.666464       1.608187
      14.715352       1.510531
      14.764240       1.547271
      14.813129       1.474233
      14.862017       1.541586
      14.910905       1.485876
      14.959793       1.505960
      15.008681       1.742726
      15.057570       1.577293
      15.106458       1.596038
      15.155346       1.483475
      15.204234       1.697917
      15.253122       1.773729
      15.302011       1.737397
      15.350899       1.629126
      15.399787       1.655685
      15.448675       1.787105
      15.497563       1.670018
      15.546452       1.484912
      15.595340       1.485375
      15.644228       1.759256
      15.693116       1.689528
      15.742005       1.898295
      15.790893       1.771161
      15.839781       1.854073
      15.888669       1.713948
      15.937557       1.662920
      15.986446       1.494321
      16.035334       1.729711
      16.084222       1.628210
      16.133110       1.672447
      16.181998       1.731431
      16.230887       1.797871
      16.279775       1.711933
      16.328663       1.689254
      16.377551       1.763164
      16.426440       1.538586
      16.475328       1.855780
      16.524216       1.788433
      16.573104       1.753653
      16.621992       1.508749
      16.670881       1.534657
      16.719769       1.448207
      16.768657       1.426275
      16.817545       1.599670
      16.866433       1.487549
      16.915322       1.554326
      16.964210       1.515289
      17.013098       1.783817
      17.061986       1.558465
      17.110875       1.616648
      17.159763       1.425217
      17.208651       1.589901
      17.257539       1.504198
      17.306427       1.562041
      17.355316       1.671158
      17.404204       1.633271
      17.453092       1.706135
      17.501980       1.563265
      17.550868       1.525803
      17.599757       1.590457
      17.648645       1.402252
      17.697533       1.339021
      17.746421       1.561023
      17.795309       1.556408
      17.844198       1.575623
      17.893086       1.689360
      17.941974       1.672123
      17.990862       1.563646
      18.039751       1.624368
      18.088639       1.447562
      18.137527       1.637622
      18.186415       1.601909
      18.235303       1.684900
      18.284192       1.877493
      18.333080       1.584147
      18.381968       1.369114
      18.430856       1.586039
      18.479744       1.642126
      18.528633       1.648557
      18.577521       1.629323
      18.626409       1.717476
      18.675297       1.602299
      18.724186       1.494931
      18.773074       1.539152
      18.821962       1.714358
      18.870850       1.762674
      18.919738       1.819067
      18.968627       1.808755
      19.017515       1.596713
      19.066403       1.427421
      19.115291       1.756928
      19.164179       1.447997
      19.213068       1.580838
      19.261956       1.550151
      19.310844       1.600238
      19.359732       1.673967
      19.408621       1.623488
      19.457509       1.513844
      19.506397       1.547617
      19.555285       1.574464
      19.604173       1.667283
      19.653062       1.595914
      19.701950       1.762289
      19.750838       1.462453
      19.799726       1.715147
      19.848614       1.483687
      19.897503       1.460108
      19.946391       1.611118
      19.995279       1.549955
      20.044167       1.646028
      20.093056       1.745171
      20.141944       1.958095
      20.190832       1.910468
      20.239720       1.650827
      20.288608       1.988822
      20.337497       1.571737
      20.386385       1.590760
      20.435273       1.723823
      20.484161       1.594801
      20.533049       1.647572
      20.581938       1.651104
      20.630826       1.555342
      20.679714       1.533952
      20.728602       1.618034
      20.777490       1.632446
      20.826379       1.729446
      20.875267       1.637770
      20.924155       1.639461
      20.973043       1.658115
      21.021932       1.655659
      21.070820       1.608156
      21.119708       1.545772
      21.168596       1.877523
      21.217484       1.769252
      21.266373       1.584159
      21.315261       2.084501
      21.364149       1.751747
      21.413037       1.530983
      21.461925       1.690331
      21.510814       1.543905
      21.559702       1.519135
      21.608590       1.485731
      21.657478       1.627964
      21.706367       1.615069
      21.755255       1.682758
      21.804143       1.554016
      21.853031       1.874314
      21.901919       1.588364
      21.950808       1.577958
      21.999696       1.768759
      22.048584       1.666587
      22.097472       1.775429
      22.146360       1.968522
      22.195249       1.705281
      22.244137       1.706724
      22.293025       1.723831
      22.341913       1.737289
      22.390802       1.864216
      22.439690       1.550312
      22.488578       1.840158
      22.537466       1.763431
      22.586354       1.776489
      22.635243       1.918032
      22.684131       1.818172
      22.733019       1.792711
      22.781907       1.620764
      22.830795       1.837627
      22.879684       1.771265
      22.928572       1.569631
      22.977460       1.437716
      23.026348       1.526505
      23.075236       1.598623
      23.124125       1.635785
      23.173013       1.742977
      23.221901       1.743517
      23.270789       1.803109
      23.319678       1.652428
      23.368566       1.765923
      23.417454       1.811668
      23.466342       1.687896
      23.515230       1.577511
      23.564119       2.116227
      23.613007       1.780961
      23.661895       1.796571
      23.710783       1.970990
      23.759671       1.893072
      23.808560       1.815323
      23.857448       1.729894
      23.906336       2.095060
      23.955224       1.796319
      24.004113       1.989374
      24.053001       1.898507
      24.101889       1.870575
      24.150777       2.011787
      24.199665       1.813532
      24.248554       1.882875
      24.297442       1.850329
      24.346330       1.431805
      24.395218       1.607547
      24.444106       1.438990
      24.492995       1.546308
      24.541883       1.444157
      24.590771       1.491396
      24.639659       1.362762
      24.688548       1.296970
      24.737436       1.441936
      24.786324       1.313123
      24.835212       1.426278
      24.884100       1.307206
      24.932989       1.606863
      24.981877       1.695347
      25.030765       1.250667
      25.079653       1.415252
      25.128541       1.347105
      25.177430       1.395075
      25.226318       1.368666
      25.275206       1.664922
      25.324094       1.787156
      25.372982       1.609845
      25.421871       1.425888
      25.470759       1.354466
      25.519647       1.453129
      25.568535       1.553663
      25.617424       1.530413
      25.666312       1.456944
      25.715200       1.389965
      25.764088       1.645570
      25.812976       1.470250
      25.861865       1.460260
      25.910753       1.670919
      25.959641       1.597315
      26.008529       1.486120
      26.057417       1.711360
      26.106306       1.472772
      26.155194       1.523325
      26.204082       1.524394
      26.252970       1.614554
      26.301859       1.632827
      26.350747       1.641470
      26.399635       1.601516
      26.448523       1.674904
      26.497411       1.484345
      26.546300       1.716769
      26.595188       1.763117
      26.644076       1.812021
      26.692964       1.731375
      26.741852       1.655284
      26.790741       1.769646
      26.839629       1.544927
      26.888517       1.448658
      26.937405       1.616007
      26.986294       1.642248
      27.035182       1.503357
      27.084070       1.647339
      27.132958       1.636071
      27.181846       1.517205
      27.230735       1.676595
      27.279623       1.472956
      27.328511       1.466687
      27.377399       1.554735
      27.426287       1.481537
      27.475176       1.668511
      27.524064       1.433765
      27.572952       1.453876
      27.621840       1.758201
      27.670729       1.606220
      27.719617       1.660449
      27.768505       1.584346
      27.817393       1.562111
      27.866281       1.596054
      27.915170       1.418760
      27.964058       1.446528
      28.012946       1.466192
      28.061834       1.457917
      28.110722       1.359361
      28.159611       1.541339
      28.208499       1.626175
      28.257387       1.491067
      28.306275       1.443732
      28.355163       1.366921
      28.404052       1.367040
      28.452940       1.403059
      28.501828       1.405668
      28.550716       1.354739
      28.599605       1.372165
      28.648493       1.375492
      28.697381       1.500105
      28.746269       1.511485
      28.795157       1.407770
      28.844046       1.482366
      28.892934       1.532500
      28.941822       1.581592
      28.990710       1.569270
      29.039598       1.550799
      29.088487       1.588449
      29.137375       1.671047
      29.186263       1.706302
      29.235151       1.623699
      29.284040       1.758811
      29.332928       1.595518
      29.381816       1.847950
      29.430704       1.543109
      29.479592       1.531232
      29.528481       1.571586
      29.577369       1.736356
      29.626257       1.418064
      29.675145       1.550041
      29.724033       1.705873
      29.772922       1.651126
      29.821810       1.526692
      29.870698       1.648379
      29.919586       1.655070
      29.968475       1.587802
      30.017363       1.483525
      30.066251       1.619886
      30.115139       1.458757
      30.164027       1.393493
      30.212916       1.541203
      30.261804       1.359629
      30.310692       1.518959
      30.359580       1.445102
      30.408468       1.603919
      30.457357       1.638743
      30.506245       1.439592
      30.555133       1.404748
      30.604021       1.630803
      30.652909       1.600639
      30.701798       1.657481
      30.750686       1.604104
      30.799574       1.528368
      30.848462       1.683242
      30.897351       1.711278
      30.946239       1.682389
      30.995127       1.714656
      31.044015       1.679695
      31.092903       1.609253
      31.141792       1.593501
      31.190680       1.635296
      31.239568       1.659291
      31.288456       1.710887
      31.337344       1.578302
      31.386233       1.632418
      31.435121       1.778972
      31.484009       2.045352
      31.532897       1.765003
      31.581786       1.723777
      31.630674       1.895667
      31.679562       1.772468
      31.728450       1.889983
      31.777338       1.860977
      31.826227       1.837521
      31.875115       1.932550
      31.924003       1.927297
      31.972891       1.685463
      32.021779       1.867310
      32.070668       1.860247
      32.119556       1.730539
      32.168444       1.878449
      32.217332       1.775145
      32.266221       1.872232
      32.315109       1.958939
      32.363997       1.894006
      32.412885       1.786624
      32.461773       1.913969
      32.510662       1.752619
      32.559550       1.929472
      32.608438       1.926838
      32.657326       2.005072
      32.706214       1.952043
      32.755103       1.853180
      32.803991       1.767702
      32.852879       1.988832
      32.901767       1.854031
      32.950655       1.875233
      32.999544       1.794205
      33.048432       1.855566
      33.097320       1.985535
      33.146208       1.833504
      33.195097       1.754483
      33.243985       1.764466
      33.292873       1.618913
      33.341761       1.857916
      33.390649       1.935670
      33.439538       1.705113
      33.488426       1.713295
      33.537314       1.841871
      33.586202       1.712114
      33.635090       1.553303
      33.683979       1.667512
      33.732867       1.651586
      33.781755       1.845074
      33.830643       1.757332
      33.879532       1.672025
      33.928420       1.660038
      33.977308       1.602184
      34.026196       1.765604
      34.075084       1.771918
      34.123973       1.558329
      34.172861       1.522649
      34.221749       1.626480
      34.270637       1.789483
      34.319525       1.816187
      34.368414       1.644400
      34.417302       1.698243
      34.466190       1.658877
      34.515078       1.658690
      34.563967       1.852084
      34.612855       1.727586
      34.661743       1.751807
      34.710631       1.426887
      34.759519       1.558191
      34.808408       1.483714
      34.857296       1.679356
      34.906184       1.651690
      34.955072       1.421926
      35.003960       1.342923
      35.052849       1.377155
      35.101737       1.549179
      35.150625       1.649485
      35.199513       1.582018
      35.248402       1.633913
      35.297290       1.630569
      35.346178       1.692573
      35.395066       1.548701
      35.443954       1.697085
      35.492843       1.633760
      35.541731       1.436396
      35.590619       1.622952
      35.639507       1.578495
      35.688395       1.394400
      35.737284       1.658752
      35.786172       1.513511
      35.835060       1.593129
      35.883948       1.612882
      35.932836       1.749032
      35.981725       1.537360
      36.030613       1.548509
      36.079501       1.740605
      36.128389       1.681258
      36.177278       1.746011
      36.226166       1.769577
      36.275054       1.639523
      36.323942       1.682737
      36.372830       1.729340
      36.421719       1.628838
      36.470607       1.785371
      36.519495       1.610267
      36.568383       1.689417
      36.617271       1.703783
      36.666160       1.691525
      36.715048       1.764428
      36.763936       1.844050
      36.812824       1.734703
      36.861713       1.626341
      36.910601       1.473349
      36.959489       1.555116
      37.008377       1.515266
      37.057265       1.507084
      37.106154       1.719266
      37.155042       1.663662
      37.203930       1.730190
      37.252818       1.618645
      37.301706       1.678933
      37.350595       1.800565
      37.399483       1.780809
      37.448371       1.571289
      37.497259       1.707370
      37.546148       1.508106
      37.595036       1.531931
      37.643924       1.709257
      37.692812       1.692901
      37.741700       1.580569
      37.790589       1.658458
      37.839477       1.546809
      37.888365       1.861728
      37.937253       1.637293
      37.986141       1.651535
      38.035030       1.838037
      38.083918       1.665312
      38.132806       1.514675
      38.181694       1.575586
      38.230582       1.608909
      38.279471       1.453683
      38.328359       1.588111
      38.377247       1.593911
      38.426135       1.455010
      38.475024       1.659771
      38.523912       1.595252
      38.572800       1.508612
      38.621688       1.701631
      38.670576       1.682640
      38.719465       1.751762
      38.768353       1.706024
      38.817241       1.817445
      38.866129       1.599488
      38.915017       1.680459
      38.963906       1.493645
      39.012794       1.537092
      39.061682       1.650203
      39.110570       1.465003
      39.159459       1.533014
      39.208347       1.638906
      39.257235       1.649000
      39.306123       1.589052
      39.355011       1.586716
      39.403900       1.591969
      39.452788       1.523433
      39.501676       1.498667
      39.550564       1.556317
      39.599452       1.494847
      39.648341       1.513873
      39.697229       1.652159
      39.746117       1.555660
      39.795005       1.522706
      39.843894       1.536013
      39.892782       1.515580
      39.941670       1.683936
      39.990558       1.576848
      40.039446       1.656013
      40.088335       1.668455
      40.137223       1.625206
      40.186111       1.925058
      40.234999       1.608427
      40.283887       1.761513
      40.332776       1.604067
      40.381664       1.479770
      40.430552       1.745877
      40.479440       1.662711
      40.528328       1.361288
      40.577217       1.308531
      40.626105       1.376021
      40.674993       1.526790
      40.723881       1.606509
      40.772770       1.530639
      40.821658       1.575316
      40.870546       1.705739
      40.919434       1.606495
      40.968322       1.763809
      41.017211       1.650247
      41.066099       1.660869
      41.114987       1.557227
      41.163875       1.683937
      41.212763       1.826006
      41.261652       1.501614
      41.310540       1.407684
      41.359428       1.368014
      41.408316       1.469742
      41.457205       1.577298
      41.506093       1.548669
      41.554981       1.532729
      41.603869       1.668540
      41.652757       1.609113
      41.701646       1.439779
      41.750534       1.600111
      41.799422       1.743418
      41.848310       1.420969
      41.897198       1.513182
      41.946087       1.655988
      41.994975       1.789029
      42.043863       1.546989
      42.092751       1.598376
      42.141640       1.859612
      42.190528       1.685289
      42.239416       1.795890
      42.288304       1.468521
      42.337192       1.749653
      42.386081       1.770009
      42.434969       1.520161
      42.483857       1.559324
      42.532745       1.663833
      42.581633       1.539419
      42.630522       1.416930
      42.679410       1.464652
      42.728298       1.392106
      42.777186       1.642675
      42.826075       1.356249
      42.874963       1.476648
      42.923851       1.525255
      42.972739       1.358454
      43.021627       1.480746
      43.070516       1.669133
      43.119404       1.648658
      43.168292       1.772276
      43.217180       1.777098
      43.266068       1.586633
      43.314957       1.734948
      43.363845       1.642594
      43.412733       1.761023
      43.461621       1.642202
      43.510509       1.646610
      43.559398       1.997549
      43.608286       1.266548
      43.657174       1.326960
      43.706062       1.505524
      43.754951       1.392850
      43.803839       1.361352
      43.852727       1.309309
      43.901615       1.431946
      43.950503       1.430493
      43.999392       1.465866
      44.048280       1.461268
      44.097168       1.368305
      44.146056       1.435653
      44.194944       1.292237
      44.243833       1.630573
      44.292721       1.561211
      44.341609       1.560695
      44.390497       1.612717
      44.439386       1.641559
      44.488274       1.452095
      44.537162       1.658276
      44.586050       1.735027
      44.634938       1.832629
      44.683827       1.755094
      44.732715       1.657035
      44.781603       1.689533
      44.830491       1.498028
      44.879379       1.632168
      44.928268       1.513830
      44.977156       1.658754
      45.026044       1.634973
      45.074932       1.669771
      45.123821       1.611823
      45.172709       1.577109
      45.221597       1.804706
      45.270485       1.688499
      45.319373       1.397638
      45.368262       1.556677
      45.417150       1.664966
      45.466038       1.662550
      45.514926       1.547580
      45.563814       1.724399
      45.612703       1.730918
      45.661591       1.673039
      45.710479       1.751931
      45.759367       1.675523
      45.808255       1.724635
      45.857144       1.746783
      45.906032       1.665558
      45.954920       1.626292
      46.003808       1.591235
      46.052697       1.776949
      46.101585       1.720398
      46.150473       1.733066
      46.199361       1.785168
      46.248249       1.738757
      46.297138       1.710371
      46.346026       1.792318
      46.394914       1.753033
      46.443802       1.521479
      46.492690       1.580099
      46.541579       1.522921
      46.590467       1.555345
      46.639355       1.660452
      46.688243       1.833462
      46.737132       1.682039
      46.786020       1.826468
      46.834908       1.690106
      46.883796       1.533545
      46.932684       1.553118
      46.981573       1.677924
      47.030461       1.745317
      47.079349       1.685177
      47.128237       1.758745
      47.177125       1.700345
      47.226014       1.727058
      47.274902       1.792367
      47.323790       1.809970
      47.372678       1.794536
      47.421567       1.846979
      47.470455       1.861406
      47.519343       1.851285
      47.568231       1.856650
      47.617119       1.811144
      47.666008       1.817105
      47.714896       1.849781
      47.763784       1.646503
      47.812672       1.719287
      47.861560       1.559406
      47.910449       1.916446
      47.959337       1.815018
      48.008225       1.715346
      48.057113       1.676453
      48.106001       1.658834
      48.154890       1.624028
      48.203778       1.780898
      48.252666       1.782304
      48.301554       1.633216
      48.350443       1.740224
      48.399331       1.800082
      48.448219       1.745850
      48.497107       2.060000
      48.545995       2.007834
      48.594884       1.991036
      48.643772       1.696305
      48.692660       1.735413
      48.741548       1.784410
      48.790436       1.994844
      48.839325       2.022805
      48.888213       1.954856
      48.937101       1.704879
      48.985989       1.975230
      49.034878       1.767193
      49.083766       1.820037
      49.132654       1.538952
      49.181542       1.601628
      49.230430       1.540687
      49.279319       1.760304
      49.328207       1.530406
      49.377095       1.654252
      49.425983       1.614150
      49.474871       1.496341
      49.523760       1.795254
      49.572648       1.715256
      49.621536       1.685041
      49.670424       1.544973
      49.719313       1.703719
      49.768201       1.583604
      49.817089       1.526587
      49.865977       1.539807
      49.914865       1.586824
      49.963754       1.778210
      50.012642       1.676672
      50.061530       1.645166
      50.110418       1.723969
      50.159306       1.788161
      50.208195       1.592966
      50.257083       1.550929
      50.305971       1.554424
      50.354859       1.510691
      50.403747       1.670870
      50.452636       1.854668
      50.501524       1.516108
      50.550412       1.583198
      50.599300       1.517995
      50.648189       1.475832
      50.697077       1.630153
      50.745965       1.505526
      50.794853       1.735738
      50.843741       1.581300
      50.892630       1.787061
      50.941518       1.766418
      50.990406       1.497144
      51.039294       1.665475
      51.088182       1.435075
      51.137071       1.622613
      51.185959       1.385972
      51.234847       1.754020
      51.283735       1.542294
      51.332624       1.519017
      51.381512       1.490114
      51.430400       1.522603
      51.479288       1.324647
      51.528176       1.262045
      51.577065       1.366303
      51.625953       1.226288
      51.674841       1.398970
      51.723729       1.433822
      51.772617       1.542794
      51.821506       1.468830
      51.870394       1.713636
      51.919282       1.674998
      51.968170       1.412839
      52.017059       1.359931
      52.065947       1.479638
      52.114835       1.589184
      52.163723       1.442975
      52.212611       1.650669
      52.261500       1.673783
      52.310388       1.524720
      52.359276       1.472672
      52.408164       1.714265
      52.457052       1.572972
      52.505941       1.593522
      52.554829       1.463362
      52.603717       1.575141
      52.652605       1.562515
      52.701494       1.481660
      52.750382       1.803985
      52.799270       1.400589
      52.848158       1.718306
      52.897046       1.741439
      52.945935       1.668760
      52.994823       1.578091
      53.043711       1.412609
      53.092599       1.933335
      53.141487       1.761411
      53.190376       1.779488
      53.239264       1.504180
      53.288152       1.930386
      53.337040       1.887074
      53.385928       2.353456
      53.434817       2.277091
      53.483705       2.163384
      53.532593       2.004113
      53.581481       2.179185
      53.630370       2.270174
      53.679258       1.987121
      53.728146       1.747388
      53.777034       1.955416
      53.825922       2.094480
      53.874811       1.713112
      53.923699       1.838012
      53.972587       1.780471
      54.021475       1.498490
      54.070363       1.352220
      54.119252       1.475353
      54.168140       1.366530
      54.217028       1.300106
      54.265916       1.365555
      54.314805       1.348509
      54.363693       1.411583
      54.412581       1.321702
      54.461469       1.333721
      54.510357       1.310501
      54.559246       1.314172
      54.608134       1.478213
      54.657022       1.249553
      54.705910       1.522561
      54.754798       1.247369
      54.803687       1.321144
      54.852575       1.256788
      54.901463       1.228881
      54.950351       1.239157
      54.999240       1.402323
      55.048128       1.300185
      55.097016       1.383104
      55.145904       1.318802
      55.194792       1.203911
      55.243681       1.413552
      55.292569       1.394009
      55.341457       1.392500
      55.390345       1.309600
      55.439233       1.367087
      55.488122       1.419670
      55.537010       1.213457
      55.585898       1.348001
      55.634786       1.284845
      55.683674       1.277240
      55.732563       1.386757
      55.781451       1.263789
      55.830339       1.390304
      55.879227       1.306289
      55.928116       1.451574
      55.977004       1.275761
      56.025892       1.412243
      56.074780       1.385671
      56.123668       1.402045
      56.172557       1.359844
      56.221445       1.425364
      56.270333       1.393482
      56.319221       1.250194
      56.368109       1.378511
      56.416998       1.310211
      56.465886       1.273829
      56.514774       1.356268
      56.563662       1.409769
      56.612551       1.311823
      56.661439       1.398571
      56.710327       1.277035
      56.759215       1.288355
      56.808103       1.360909
      56.856992       1.210475
      56.905880       1.425238
      56.954768       1.389696
      57.003656       1.420114
      57.052544       1.543802
      57.101433       1.195603
      57.150321       1.288348
      57.199209       1.368299
      57.248097       1.525756
      57.296986       1.758010
      57.345874       1.547899
      57.394762       1.518859
      57.443650       1.488260
      57.492538       1.459612
      57.541427       1.401624
      57.590315       1.327612
      57.639203       1.267492
      57.688091       1.262783
      57.736979       1.278219
      57.785868       1.346810
      57.834756       1.304625
      57.883644       1.253581
      57.932532       1.781707
      57.981420       1.546137
      58.030309       1.575172
      58.079197       1.670034
      58.128085       1.351006
      58.176973       1.516002
      58.225862       1.468894
      58.274750       1.626015
      58.323638       1.576204
      58.372526       1.546714
      58.421414       1.546495
      58.470303       1.491701
      58.519191       1.504323
      58.568079       1.475730
      58.616967       1.436010
      58.665855       1.570011
      58.714744       1.394503
      58.763632       1.537088
      58.812520       1.590941
      58.861408       1.638779
      58.910297       1.534778
      58.959185       1.657623
      59.008073       1.487032
      59.056961       1.585814
      59.105849       1.395928
      59.154738       1.558808
      59.203626       1.488737
      59.252514       1.539882
      59.301402       1.635621
      59.350290       1.588845
      59.399179       1.567653
      59.448067       1.638168
      59.496955       1.725733
      59.545843       1.370831
      59.594732       1.484955
      59.643620       1.403020
      59.692508       1.738627
      59.741396       1.481167
      59.790284       1.734759
      59.839173       1.426861
      59.888061       1.571831
      59.936949       1.598966
      59.985837       1.492299
      60.034725       1.659524
      60.083614       1.445009
      60.132502       1.538145
      60.181390       1.691441
      60.230278       1.497092
      60.279167       1.455453
      60.328055       1.426352
      60.376943       1.391816
      60.425831       1.507778
      60.474719       1.457289
      60.523608       1.546496
      60.572496       1.367936
      60.621384       1.489638
      60.670272       1.722269
      60.719160       1.582844
      60.768049       1.518932
      60.816937       1.580706
      60.865825       1.633574
      60.914713       1.453178
      60.963601       1.595521
      61.012490       1.543146
      61.061378       1.613008
      61.110266       1.637000
      61.159154       1.567012
      61.208043       1.693329
      61.256931       1.513404
      61.305819       1.596694
      61.354707       1.747335
      61.403595       1.584508
      61.452484       1.464020
      61.501372       1.452730
      61.550260       1.546262
      61.599148       1.493254
      61.648036       1.391660
      61.696925       1.558059
      61.745813       1.610043
      61.794701       1.556042
      61.843589       1.745937
      61.892478       1.726741
      61.941366       1.731328
      61.990254       1.799654
      62.039142       1.483906
      62.088030       1.685369
      62.136919       1.684671
      62.185807       1.712490
      62.234695       1.719769
      62.283583       1.623767
      62.332471       1.701006
      62.381360       1.568453
      62.430248       1.661158
      62.479136       1.769577
      62.528024       1.660544
      62.576913       1.730019
      62.625801       1.565621
      62.674689       1.635338
      62.723577       1.661253
      62.772465       1.453350
      62.821354       1.403997
      62.870242       1.701567
      62.919130       1.508728
      62.968018       1.611643
      63.016906       1.527758
      63.065795       1.742967
      63.114683       1.554745
      63.163571       1.400978
      63.212459       1.493421
      63.261347       1.592670
      63.310236       1.554884
      63.359124       1.408084
      63.408012       1.440986
      63.456900       1.438400
      63.505789       1.585498
      63.554677       1.474353
      63.603565       1.451111
      63.652453       1.563037
      63.701341       1.386799
      63.750230       1.496151
      63.799118       1.413086
      63.848006       1.428949
      63.896894       1.546142
      63.945782       1.529679
      63.994671       1.442877
      64.043559       1.400811
      64.092447       1.385109
      64.141335       1.591208
      64.190224       1.495771
      64.239112       1.460743
      64.288000       1.534119
      64.336888       1.520523
      64.385776       1.697053
      64.434665       1.721257
      64.483553       1.607077
      64.532441       1.635048
      64.581329       1.721431
      64.630217       1.468974
      64.679106       1.608980
      64.727994       1.534999
      64.776882       1.594890
      64.825770       1.633941
      64.874659       1.482218
      64.923547       1.488926
      64.972435       1.625794
      65.021323       1.659429
      65.070211       1.545711
      65.119100       1.584116
      65.167988       1.648506
      65.216876       1.416014
      65.265764       1.863936
      65.314652       1.319957
      65.363541       1.298730
      65.412429       1.375255
      65.461317       1.515681
      65.510205       1.560901
      65.559093       1.442153
      65.607982       1.345174
      65.656870       1.368104
      65.705758       1.414635
      65.754646       1.400113
      65.803535       1.528342
      65.852423       1.388972
      65.901311       1.603696
      65.950199       1.453602
      65.999087       1.310411
      66.047976       1.379746
      66.096864       1.447641
      66.145752       1.451221
      66.194640       1.322148
      66.243528       1.339106
      66.292417       1.293279
      66.341305       1.358782
      66.390193       1.349004
      66.439081       1.220682
      66.487970       1.268511
      66.536858       1.308035
      66.585746       1.400953
      66.634634       1.323828
      66.683522       1.354984
      66.732411       1.254825
      66.781299       1.462891
      66.830187       1.565024
      66.879075       1.558843
      66.927963       1.353410
      66.976852       1.426208
      67.025740       1.371394
      67.074628       1.396651
      67.123516       1.334751
      67.172405       1.428415
      67.221293       1.458115
      67.270181       1.532397
      67.319069       1.546200
      67.367957       1.473655
      67.416846       1.433420
      67.465734       1.514069
      67.514622       1.388020
      67.563510       1.395577
      67.612398       1.382446
      67.661287       1.399338
      67.710175       1.466419
      67.759063       1.327997
      67.807951       1.498808
      67.856840       1.276164
      67.905728       1.413226
      67.954616       1.372569
      68.003504       1.460461
      68.052392       1.586435
      68.101281       1.607514
      68.150169       1.510591
      68.199057       1.274457
      68.247945       1.465317
      68.296833       1.160364
      68.345722       1.392758
      68.394610       1.648086
      68.443498       1.465328
      68.492386       1.453098
      68.541274       1.493560
      68.590163       1.384833
      68.639051       1.375492
      68.687939       1.385713
      68.736827       1.350977
      68.785716       1.419290
      68.834604       1.430780
      68.883492       1.578299
      68.932380       1.275724
      68.981268       1.396038
      69.030157       1.624944
      69.079045       1.561919
      69.127933       1.501265
      69.176821       1.500095
      69.225709       1.480136
      69.274598       1.411761
      69.323486       1.314385
      69.372374       1.532740
      69.421262       1.381124
      69.470151       1.454162
      69.519039       1.532387
      69.567927       1.595634
      69.616815       1.501612
      69.665703       1.486179
      69.714592       1.520610
      69.763480       1.402238
      69.812368       1.427896
      69.861256       1.435242
      69.910144       1.558491
      69.959033       1.303502
      70.007921       1.241428
      70.056809       1.405000
      70.105697       1.611556
      70.154586       1.439777
      70.203474       1.423483
      70.252362       1.602463
      70.301250       1.582567
      70.350138       1.650348
      70.399027       1.626987
      70.447915       1.603732
      70.496803       1.728482
      70.545691       1.707841
      70.594579       1.552361
      70.643468       1.637662
      70.692356       1.554150
      70.741244       1.637194
      70.790132       1.446395
      70.839020       1.400081
      70.887909       1.497111
      70.936797       1.405816
      70.985685       1.471382
      71.034573       1.542236
      71.083462       1.547034
      71.132350       1.764615
      71.181238       1.381579
      71.230126       1.571565
      71.279014       1.543425
      71.327903       1.617218
      71.376791       1.557970
      71.425679       1.477610
      71.474567       1.545168
      71.523455       1.554286
      71.572344       1.704814
      71.621232       1.588904
      71.670120       1.439100
      71.719008       1.467696
      71.767897       1.616106
      71.816785       1.619061
      71.865673       1.689942
      71.914561       1.368008
      71.963449       1.518038
      72.012338       1.532121
      72.061226       1.447494
      72.110114       1.559086
      72.159002       2.070852
      72.207890       1.810717
      72.256779       1.737575
      72.305667       1.761851
      72.354555       1.822172
      72.403443       1.868702
      72.452332       1.780013
      72.501220       1.911218
      72.550108       1.912989
      72.598996       1.759892
      72.647884       1.568380
      72.696773       1.649657
      72.745661       1.719464
      72.794549       1.598934
      72.843437       1.685045
      72.892325       1.473973
      72.941214       1.509434
      72.990102       1.511441
      73.038990       1.484472
      73.087878       1.531773
      73.136766       1.642565
      73.185655       1.581233
      73.234543       1.620143
      73.283431       1.851290
      73.332319       1.715379
      73.381208       1.835595
      73.430096       1.658812
      73.478984       1.614075
      73.527872       1.745025
      73.576760       1.556112
      73.625649       1.600615
      73.674537       1.683017
      73.723425       1.630053
      73.772313       1.496173
      73.821201       1.748829
      73.870090       1.450534
      73.918978       1.602372
      73.967866       1.561221
      74.016754       1.464021
      74.065643       1.638161
      74.114531       1.710655
      74.163419       1.561158
      74.212307       1.509597
      74.261195       1.557640
      74.310084       1.362819
      74.358972       1.560616
      74.407860       1.629895
      74.456748       1.443300
      74.505636       1.332425
      74.554525       1.416937
      74.603413       1.563693
      74.652301       1.623481
      74.701189       1.496020
      74.750078       1.500123
      74.798966       1.296887
      74.847854       1.436022
      74.896742       1.375704
      74.945630       1.424464
      74.994519       1.342711
      75.043407       1.272625
      75.092295       1.354862
      75.141183       1.273774
      75.190071       1.297352
      75.238960       1.527402
      75.287848       1.364918
      75.336736       1.492612
      75.385624       1.236613
      75.434513       1.399343
      75.483401       1.291440
      75.532289       1.400595
      75.581177       1.427190
      75.630065       1.380923
      75.678954       1.409715
      75.727842       1.202653
      75.776730       1.246388
      75.825618       1.372715
      75.874506       1.484627
      75.923395       1.341750
      75.972283       1.343332
      76.021171       1.383091
      76.070059       1.361422
      76.118947       1.471073
      76.167836       1.428655
      76.216724       1.562652
      76.265612       1.323642
      76.314500       1.606080
      76.363389       1.358865
      76.412277       1.408020
      76.461165       1.296635
      76.510053       1.489999
      76.558941       1.346363
      76.607830       1.442408
      76.656718       1.389928
      76.705606       1.426382
      76.754494       1.392315
      76.803382       1.314609
      76.852271       1.369601
      76.901159       1.401609
      76.950047       1.362542
      76.998935       1.201287
      77.047824       1.394798
      77.096712       1.396885
      77.145600       1.354938
      77.194488       1.284420
      77.243376       1.295535
      77.292265       1.410412
      77.341153       1.413650
      77.390041       1.431864
      77.438929       1.408456
      77.487817       1.403070
      77.536706       1.473376
      77.585594       1.329075
      77.634482       1.413457
      77.683370       1.498705
      77.732259       1.457299
      77.781147       1.292242
      77.830035       1.492531
      77.878923       1.427533
      77.927811       1.394096
      77.976700       1.443476
      78.025588       1.354847
      78.074476       1.312740
      78.123364       1.186463
      78.172252       1.271622
      78.221141       1.376790
      78.270029       1.418624
      78.318917       1.186642
      78.367805       1.432498
      78.416693       1.314742
      78.465582       1.402533
      78.514470       1.087226
      78.563358       1.338714
      78.612246       1.272312
      78.661135       1.283192
      78.710023       1.159908
      78.758911       1.245606
      78.807799       1.164760
      78.856687       1.230118
      78.905576       1.364963
      78.954464       1.169310
      79.003352       1.358942
      79.052240       1.443299
      79.101128       1.693841
      79.150017       1.420404
      79.198905       1.201146
      79.247793       1.097556
      79.296681       1.157559
      79.345570       1.169192
      79.394458       1.261663
      79.443346       1.420526
      79.492234       1.343853
      79.541122       1.270672
      79.590011       1.163254
      79.638899       1.273229
      79.687787       1.492662
      79.736675       1.277034
      79.785563       1.582984
      79.834452       1.127334
      79.883340       1.427299
      79.932228       1.532547
      79.981116       1.638419
      80.030005       1.598537
      80.078893       1.349319
      80.127781       1.520399
      80.176669       1.625987
      80.225557       1.437902
      80.274446       1.422273
      80.323334       1.340951
      80.372222       1.454841
      80.421110       1.329765
      80.469998       1.467703
      80.518887       1.501080
      80.567775       1.475995
      80.616663       1.362476
      80.665551       1.583777
      80.714439       1.393171
      80.763328       1.486763
      80.812216       1.750151
      80.861104       1.729299
      80.909992       1.524066
      80.958881       1.326473
      81.007769       1.527345
      81.056657       1.641845
      81.105545       1.617586
      81.154433       1.521132
      81.203322       1.682078
      81.252210       1.509080
      81.301098       1.484691
      81.349986       1.479884
      81.398874       1.445494
      81.447763       1.525473
      81.496651       1.370699
      81.545539       1.589697
      81.594427       1.772703
      81.643316       1.667939
      81.692204       1.767140
      81.741092       1.695701
      81.789980       1.824620
      81.838868       1.629466
      81.887757       1.459015
      81.936645       1.544750
      81.985533       1.654572
      82.034421       1.650200
      82.083309       1.603374
      82.132198       1.481144
      82.181086       1.692905
      82.229974       1.430555
      82.278862       1.553589
      82.327751       1.410709
      82.376639       1.506807
      82.425527       1.564385
      82.474415       1.414716
      82.523303       1.424017
      82.572192       1.512037
      82.621080       1.356533
      82.669968       1.357745
      82.718856       1.453066
      82.767744       1.300352
      82.816633       1.376670
      82.865521       1.428806
      82.914409       1.457103
      82.963297       1.321808
      83.012186       1.360329
      83.061074       1.282121
      83.109962       1.353088
      83.158850       1.419513
      83.207738       1.277053
      83.256627       1.257629
      83.305515       1.311900
      83.354403       1.310792
      83.403291       1.375290
      83.452179       1.393439
      83.501068       1.381064
      83.549956       1.247287
      83.598844       1.301525
      83.647732       1.492288
      83.696620       1.577246
      83.745509       1.597409
      83.794397       1.608738
      83.843285       1.620321
      83.892173       1.524790
      83.941062       1.448224
      83.989950       1.462388
      84.038838       1.669235
      84.087726       1.686739
      84.136614       1.741544
      84.185503       1.899180
      84.234391       1.767464
      84.283279       1.744422
      84.332167       1.768295
      84.381055       1.796965
      84.429944       1.618574
      84.478832       1.474621
      84.527720       1.483349
      84.576608       1.309673
      84.625497       1.970284
      84.674385       1.700726
      84.723273       1.834742
      84.772161       1.683203
      84.821049       1.552666
      84.869938       1.760177
      84.918826       1.721634
      84.967714       1.654313
      85.016602       1.689545
      85.065490       1.405898
      85.114379       1.705932
      85.163267       1.812829
      85.212155       1.635145
      85.261043       1.479137
      85.309932       1.749830
      85.358820       1.552137
      85.407708       1.751447
      85.456596       1.758983
      85.505484       1.661052
      85.554373       1.845106
      85.603261       1.794313
      85.652149       1.641342
      85.701037       1.845166
      85.749925       1.704828
      85.798814       1.530144
      85.847702       1.593137
      85.896590       1.790910
      85.945478       1.757930
      85.994366       1.883946
      86.043255       1.768032
      86.092143       1.662497
      86.141031       1.697625
      86.189919       1.881235
      86.238808       1.795471
      86.287696       1.672796
      86.336584       1.675020
      86.385472       1.636836
      86.434360       1.553746
      86.483249       1.677703
      86.532137       1.712552
      86.581025       1.688153
      86.629913       1.638161
      86.678801       1.748618
      86.727690       1.809263
      86.776578       1.703166
      86.825466       1.605391
      86.874354       1.644053
      86.923243       1.687645
      86.972131       1.622555
      87.021019       1.801627
      87.069907       1.579910
      87.118795       1.575058
      87.167684       1.752585
      87.216572       2.045816
      87.265460       1.787013
      87.314348       1.716141
      87.363236       1.600239
      87.412125       1.713056
      87.461013       1.780083
      87.509901       1.917548
      87.558789       1.784954
      87.607678       1.802790
      87.656566       1.788921
      87.705454       1.624976
      87.754342       1.760883
      87.803230       1.701352
      87.852119       1.656580
      87.901007       1.721552
      87.949895       1.725531
      87.998783       1.864978
      88.047671       1.656089
      88.096560       1.628968
      88.145448       1.865412
      88.194336       1.900494
      88.243224       1.830316
      88.292112       1.814894
      88.341001       1.600714
      88.389889       1.670568
      88.438777       1.612523
      88.487665       1.900004
      88.536554       1.485041
      88.585442       1.505740
      88.634330       1.676195
      88.683218       1.794791
      88.732106       1.590263
      88.780995       1.718603
      88.829883       1.858559
      88.878771       1.670517
      88.927659       1.669052
      88.976547       1.589416
      89.025436       1.769633
      89.074324       1.661529
      89.123212       1.761486
      89.172100       1.527480
      89.220989       1.574915
      89.269877       1.749884
      89.318765       1.720413
      89.367653       1.368657
      89.416541       1.643373
      89.465430       1.639363
      89.514318       1.787043
      89.563206       1.774131
      89.612094       1.699695
      89.660982       1.769726
      89.709871       1.633932
      89.758759       1.624092
      89.807647       1.807992
      89.856535       1.892048
      89.905424       1.727410
      89.954312       2.009303
      90.003200       1.713930
      90.052088       1.601877
      90.100976       1.559687
      90.149865       1.892603
      90.198753       1.827316
      90.247641       1.709242
      90.296529       1.763996
      90.345417       1.811922
      90.394306       1.838105
      90.443194       1.828874
      90.492082       1.740958
      90.540970       1.574242
      90.589859       1.897056
      90.638747       1.850585
      90.687635       1.696674
      90.736523       1.590975
      90.785411       1.639469
      90.834300       1.659132
      90.883188       1.731633
      90.932076       1.643949
      90.980964       1.530463
      91.029852       1.811391
      91.078741       1.832380
      91.127629       1.667538
      91.176517       1.837048
      91.225405       1.634149
      91.274293       1.726672
      91.323182       1.515646
      91.372070       1.727801
      91.420958       1.635689
      91.469846       1.674202
      91.518735       1.440790
      91.567623       1.569274
      91.616511       1.511490
      91.665399       1.463749
      91.714287       1.663126
      91.763176       1.790847
      91.812064       1.655433
      91.860952       1.720501
      91.909840       1.809694
      91.958728       1.741245
      92.007617       1.626457
      92.056505       1.789244
      92.105393       1.752866
      92.154281       1.676590
      92.203170       1.650462
      92.252058       1.617236
      92.300946       1.800826
      92.349834       1.888566
      92.398722       1.616645
      92.447611       1.693310
      92.496499       1.774286
      92.545387       1.837447
      92.594275       1.661251
      92.643163       1.779517
      92.692052       1.865351
      92.740940       1.749265
      92.789828       1.685849
      92.838716       1.713762
      92.887605       1.675283
      92.936493       1.703388
      92.985381       1.808273
      93.034269       1.663608
      93.083157       1.659539
      93.132046       1.676766
      93.180934       1.923773
      93.229822       1.750695
      93.278710       1.734873
      93.327598       2.001598
      93.376487       2.100673
      93.425375       2.088585
      93.474263       1.933317
      93.523151       1.840959
      93.572039       1.847496
      93.620928       1.993077
      93.669816       1.769199
      93.718704       1.683317
      93.767592       1.913696
      93.816481       1.832190
      93.865369       1.776761
      93.914257       1.763248
      93.963145       1.716011
      94.012033       1.676521
      94.060922       1.597722
      94.109810       1.759476
      94.158698       1.777250
      94.207586       1.793821
      94.256474       1.763069
      94.305363       1.782063
      94.354251       1.638841
      94.403139       1.734146
      94.452027       1.916534
      94.500916       1.739312
      94.549804       1.753958
      94.598692       1.712187
      94.647580       1.846746
      94.696468       1.783481
      94.745357       1.950571
      94.794245       1.736127
      94.843133       1.960578
      94.892021       2.056251
      94.940909       1.784875
      94.989798       1.699236
      95.038686       1.822789
      95.087574       1.735355
      95.136462       1.690419
      95.185351       1.815511
      95.234239       1.916732
      95.283127       1.852247
      95.332015       1.791071
      95.380903       1.880447
      95.429792       1.763691
      95.478680       1.912351
      95.527568       1.492045
      95.576456       1.913624
      95.625344       1.981453
      95.674233       1.858567
      95.723121       1.806843
      95.772009       2.022278
      95.820897       1.835048
      95.869785       1.811654
      95.918674       1.833297
      95.967562       1.866199
      96.016450       1.961803
      96.065338       1.759784
      96.114227       2.052977
      96.163115       1.880634
      96.212003       1.740406
      96.260891       1.868508
      96.309779       1.944952
      96.358668       1.923623
      96.407556       1.989107
      96.456444       1.681237
      96.505332       1.752071
      96.554220       1.724915
      96.603109       1.702319
      96.651997       1.718501
      96.700885       1.813855
      96.749773       1.912690
      96.798662       1.756403
      96.847550       1.766569
      96.896438       1.817714
      96.945326       1.839717
      96.994214       2.015133
      97.043103       1.788607
      97.091991       2.000907
      97.140879       1.730965
      97.189767       1.875728
      97.238655       1.852593
      97.287544       1.776051
      97.336432       1.864907
      97.385320       1.787730
      97.434208       1.674956
      97.483097       1.891228
      97.531985       1.836218
      97.580873       1.964955
      97.629761       1.842651
      97.678649       2.000125
      97.727538       2.011926
      97.776426       1.889810
      97.825314       1.923362
      97.874202       1.780530
      97.923090       1.865209
      97.971979       1.864534
      98.020867       1.713330
      98.069755       1.656219
      98.118643       1.682271
      98.167532       1.916827
      98.216420       1.845386
      98.265308       1.782666
      98.314196       1.871802
      98.363084       1.804572
      98.411973       1.806975
      98.460861       2.056758
      98.509749       1.825521
      98.558637       1.951711
      98.607525       1.887161
      98.656414       1.982973
      98.705302       1.867180
      98.754190       1.854203
      98.803078       1.894132
      98.851966       2.100574
      98.900855       1.989093
      98.949743       1.935622
      98.998631       1.946454
      99.047519       2.015559
      99.096408       1.977984
      99.145296       1.897870
      99.194184       2.006894
      99.243072       1.736157
      99.291960       1.779945
      99.340849       1.861047
      99.389737       1.978700
      99.438625       2.099448
      99.487513       2.081722
      99.536401       2.297864
      99.585290       1.932356
      99.634178       1.925240
      99.683066       1.899812
      99.731954       1.966937
      99.780843       1.674404
      99.829731       1.882881
      99.878619       1.901866
      99.927507       1.934634
      99.976395       1.865244
     100.025284       1.996301
     100.074172       2.122244
     100.123060       1.977796
     100.171948       1.999279
     100.220836       1.903505
     100.269725       1.781714
     100.318613       1.905071
     100.367501       1.957733
     100.416389       1.964855
     100.465278       1.993146
     100.514166       1.770102
     100.563054       1.964888
     100.611942       1.810637
     100.660830       1.807668
     100.709719       1.887491
     100.758607       2.041268
     100.807495       1.878006
     100.856383       2.014996
     100.905271       1.902972
     100.954160       1.788629
     101.003048       1.844795
     101.051936       1.705599
     101.100824       1.714315
     101.149712       1.726589
     101.198601       1.754465
     101.247489       1.913671
     101.296377       1.932444
     101.345265       1.955133
     101.394154       2.078150
     101.443042       1.970937
     101.491930       1.989201
     101.540818       1.756144
     101.589706       1.847521
     101.638595       1.940607
     101.687483       1.788356
     101.736371       1.684861
     101.785259       1.875693
     101.834147       1.961229
     101.883036       1.881626
     101.931924       1.694635
     101.980812       1.865702
     102.029700       1.782752
     102.078589       1.791184
     102.127477       1.863648
     102.176365       1.804835
     102.225253       1.827124
     102.274141       1.920177
     102.323030       1.857587
     102.371918       1.944527
     102.420806       1.857756
     102.469694       1.905592
     102.518582       1.841310
     102.567471       1.964371
     102.616359       1.868904
     102.665247       1.885941
     102.714135       2.079497
     102.763024       1.814756
     102.811912       1.774297
     102.860800       1.853288
     102.909688       1.883205
     102.958576       1.836126
     103.007465       1.920294
     103.056353       1.842786
     103.105241       1.787677
     103.154129       1.873761
     103.203017       1.832375
     103.251906       1.857525
     103.300794       1.680776
     103.349682       1.754645
     103.398570       1.683407
     103.447458       1.728709
     103.496347       1.837451
     103.545235       1.891877
     103.594123       1.945196
     103.643011       1.901789
     103.691900       1.785108
     103.740788       1.799079
     103.789676       1.783628
     103.838564       1.821766
     103.887452       1.796707
     103.936341       1.812440
     103.985229       1.818380
     104.034117       1.759187
     104.083005       1.784767
     104.131893       1.655311
     104.180782       1.664718
     104.229670       1.874563
     104.278558       1.851363
     104.327446       2.008592
     104.376335       2.110811
     104.425223       1.688652
     104.474111       1.767122
     104.522999       1.679843
     104.571887       1.870968
     104.620776       1.977721
     104.669664       1.813734
     104.718552       1.686347
     104.767440       1.723493
     104.816328       1.791200
     104.865217       1.704084
     104.914105       1.833910
     104.962993       1.673292
     105.011881       1.732119
     105.060770       1.900915
     105.109658       1.829576
     105.158546       1.957601
     105.207434       1.763420
     105.256322       2.062030
     105.305211       2.050679
     105.354099       1.959325
     105.402987       2.011815
     105.451875       1.967269
     105.500763       1.868181
     105.549652       1.764330
     105.598540       1.780171
     105.647428       1.831775
     105.696316       1.906325
     105.745205       1.867901
     105.794093       1.778446
     105.842981       1.910947
     105.891869       2.078658
     105.940757       1.811756
     105.989646       1.874716
     106.038534       1.977085
     106.087422       1.929210
     106.136310       1.856219
     106.185198       1.825067
     106.234087       1.918153
     106.282975       1.947293
     106.331863       1.676951
     106.380751       1.639039
     106.429639       1.749200
     106.478528       1.865007
     106.527416       1.754114
     106.576304       1.791881
     106.625192       1.759832
     106.674081       1.675877
     106.722969       1.736628
     106.771857       1.728395
     106.820745       1.693553
     106.869633       1.758834
     106.918522       1.779857
     106.967410       1.684514
     107.016298       1.800929
     107.065186       1.937354
     107.114074       1.921518
     107.162963       1.762866
     107.211851       1.722901
     107.260739       1.750340
     107.309627       1.833750
     107.358516       1.586237
     107.407404       1.615344
     107.456292       1.630309
     107.505180       1.646301
     107.554068       1.579561
     107.602957       1.728721
     107.651845       1.748754
     107.700733       1.804276
     107.749621       1.725784
     107.798509       1.729527
     107.847398       1.881869
     107.896286       1.833038
     107.945174       1.839957
     107.994062       1.968255
     108.042951       1.872467
     108.091839       1.820198
     108.140727       1.795509
     108.189615       1.873175
     108.238503       1.800883
     108.287392       1.756438
     108.336280       1.677173
     108.385168       1.844996
     108.434056       1.971565
     108.482944       1.920787
     108.531833       2.040371
     108.580721       1.973535
     108.629609       1.824341
     108.678497       1.988181
     108.727385       1.901904
     108.776274       2.002053
     108.825162       1.978750
     108.874050       1.933363
     108.922938       2.067593
     108.971827       1.687966
     109.020715       1.909752
     109.069603       1.840162
     109.118491       1.809395
     109.167379       1.677864
     109.216268       1.815967
     109.265156       1.696888
     109.314044       1.782110
     109.362932       1.804162
     109.411820       1.787146
     109.460709       2.020467
     109.509597       1.830470
     109.558485       1.923215
     109.607373       1.981155
     109.656262       1.772163
     109.705150       1.771143
     109.754038       1.728153
     109.802926       1.797116
     109.851814       1.946562
     109.900703       2.105600
     109.949591       1.786890
     109.998479       1.908806
     110.047367       1.984315
     110.096255       1.829961
     110.145144       1.908017
     110.194032       1.837772
     110.242920       2.120041
     110.291808       1.734229
     110.340697       1.904577
     110.389585       1.778624
     110.438473       1.882134
     110.487361       1.808222
     110.536249       1.895245
     110.585138       1.884012
     110.634026       1.918047
     110.682914       2.012428
     110.731802       1.890198
     110.780690       1.896540
     110.829579       1.981935
     110.878467       2.031296
     110.927355       1.983076
     110.976243       1.881633
     111.025131       1.801293
     111.074020       1.939600
     111.122908       1.919065
     111.171796       1.927649
     111.220684       1.873392
     111.269573       1.888194
     111.318461       1.920636
     111.367349       1.850396
     111.416237       1.846440
     111.465125       1.843388
     111.514014       1.917775
     111.562902       1.793318
     111.611790       1.844684
     111.660678       1.867473
     111.709566       1.954828
     111.758455       1.819712
     111.807343       1.870498
     111.856231       1.676990
     111.905119       1.724752
     111.954008       1.781679
     112.002896       1.624061
     112.051784       1.818374
     112.100672       1.741153
     112.149560       1.844666
     112.198449       1.784546
     112.247337       1.799000
     112.296225       1.911941
     112.345113       1.853164
     112.394001       1.782408
     112.442890       1.770276
     112.491778       1.823844
     112.540666       1.897450
     112.589554       1.778773
     112.638443       1.866883
     112.687331       1.876379
     112.736219       1.921608
     112.785107       1.869168
     112.833995       1.907644
     112.882884       1.819779
     112.931772       1.878551
     112.980660       1.837156
     113.029548       1.818763
     113.078436       1.768987
     113.127325       1.849480
     113.176213       1.834408
     113.225101       1.703897
     113.273989       1.615176
     113.322878       1.735689
     113.371766       1.742216
     113.420654       1.765471
     113.469542       1.846443
     113.518430       1.779176
     113.567319       1.752806
     113.616207       1.712467
     113.665095       1.662756
     113.713983       1.693033
     113.762871       1.730318
     113.811760       1.524818
     113.860648       1.624101
     113.909536       1.667685
     113.958424       1.665283
     114.007312       1.781990
     114.056201       1.768179
     114.105089       1.648933
     114.153977       1.767814
     114.202865       1.656213
     114.251754       1.766319
     114.300642       1.560857
     114.349530       1.692125
     114.398418       1.742047
     114.447306       1.649082
     114.496195       1.654565
     114.545083       1.560031
     114.593971       1.767708
     114.642859       1.793005
     114.691747       1.695568
     114.740636       1.763495
     114.789524       1.737812
     114.838412       1.608298
     114.887300       1.839709
     114.936189       1.794156
     114.985077       1.778487
     115.033965       1.625472
     115.082853       1.936899
     115.131741       1.707681
     115.180630       1.726472
     115.229518       1.718335
     115.278406       1.555046
     115.327294       1.693145
     115.376182       1.638720
     115.425071       1.575406
     115.473959       1.676612
     115.522847       1.580000
     115.571735       1.666659
     115.620624       1.631620
     115.669512       1.620011
     115.718400       1.768853
     115.767288       1.623203
     115.816176       1.739219
     115.865065       1.821903
     115.913953       1.655628
     115.962841       1.753475
     116.011729       1.723631
     116.060617       1.637402
     116.109506       1.628655
     116.158394       1.842578
     116.207282       1.793499
     116.256170       1.808903
     116.305058       1.832090
     116.353947       1.889759
     116.402835       1.689559
     116.451723       1.752255
     116.500611       1.606744
     116.549500       1.743807
     116.598388       1.715273
     116.647276       1.680080
     116.696164       1.755216
     116.745052       1.685561
     116.793941       1.734176
     116.842829       1.691218
     116.891717       1.723426
     116.940605       1.695103
     116.989493       1.707326
     117.038382       1.767689
     117.087270       1.775171
     117.136158       1.822637
     117.185046       1.755959
     117.233935       1.799038
     117.282823       1.856847
     117.331711       1.838147
     117.380599       1.788379
     117.429487       1.764424
     117.478376       1.877207
     117.527264       1.697983
     117.576152       1.743376
     117.625040       1.637007
     117.673928       1.775945
     117.722817       1.684767
     117.771705       1.688037
     117.820593       1.717275
     117.869481       1.701498
     117.918370       1.457603
     117.967258       1.699354
     118.016146       1.650387
     118.065034       1.600603
     118.113922       1.520732
     118.162811       1.599270
     118.211699       1.691973
     118.260587       1.484517
     118.309475       1.703453
     118.358363       1.663848
     118.407252       1.673631
     118.456140       1.465178
     118.505028       1.486247
     118.553916       1.686011
     118.602804       1.675688
     118.651693       1.736667
     118.700581       1.822953
     118.749469       1.798854
     118.798357       1.950342
     118.847246       1.616021
     118.896134       1.588444
     118.945022       1.471341
     118.993910       1.424400
     119.042798       1.538632
     119.091687       1.629279
     119.140575       1.658171
     119.189463       1.574210
     119.238351       1.493545
     119.287239       1.492960
     119.336128       1.450451
     119.385016       1.545465
     119.433904       1.486630
     119.482792       1.407796
     119.531681       1.339735
     119.580569       1.529226
     119.629457       1.579855
     119.678345       1.500774
     119.727233       1.339914
     119.776122       1.352136
     119.825010       1.438034
     119.873898       1.442490
     119.922786       1.514504
     119.971674       1.422506
     120.020563       1.468157
     120.069451       1.497969
     120.118339       1.399051
     120.167227       1.398476
     120.216116       1.593861
     120.265004       1.504449
     120.313892       1.382830
     120.362780       1.337671
     120.411668       1.499536
     120.460557       1.391125
     120.509445       1.506396
     120.558333       1.446641
     120.607221       1.407763
     120.656109       1.415892
     120.704998       1.603228
     120.753886       1.517558
     120.802774       1.534788
     120.851662       1.448742
     120.900551       1.455016
     120.949439       1.379100
     120.998327       1.312068
     121.047215       1.457832
     121.096103       1.298472
     121.144992       1.350559
     121.193880       1.380210
     121.242768       1.338879
     121.291656       1.369878
     121.340544       1.281159
     121.389433       1.319304
     121.438321       1.302839
     121.487209       1.405971
     121.536097       1.432542
     121.584985       1.355880
     121.633874       1.586724
     121.682762       1.513730
     121.731650       1.343491
     121.780538       1.354529
     121.829427       1.454654
     121.878315       1.459035
     121.927203       1.490892
     121.976091       1.518939
     122.024979       1.384719
     122.073868       1.392466
     122.122756       1.351325
     122.171644       1.395676
     122.220532       1.279922
     122.269420       1.468353
     122.318309       1.506250
     122.367197       1.419902
     122.416085       1.494141
     122.464973       1.425804
     122.513862       1.433646
     122.562750       1.329913
     122.611638       1.368748
     122.660526       1.374680
     122.709414       1.279576
     122.758303       1.423976
     122.807191       1.392576
     122.856079       1.422023
     122.904967       1.438398
     122.953855       1.405841
     123.002744       1.478370
     123.051632       1.554482
     123.100520       1.459722
     123.149408       1.406992
     123.198297       1.288748
     123.247185       1.386188
     123.296073       1.415021
     123.344961       1.381251
     123.393849       1.361342
     123.442738       1.383403
     123.491626       1.619714
     123.540514       1.377700
     123.589402       1.476141
     123.638290       1.448673
     123.687179       1.419885
     123.736067       1.519715
     123.784955       1.487336
     123.833843       1.497203
     123.882731       1.466396
     123.931620       1.388588
     123.980508       1.363624
     124.029396       1.477672
     124.078284       1.615331
     124.127173       1.515951
     124.176061       1.330626
     124.224949       1.481861
     124.273837       1.399523
     124.322725       1.451761
     124.371614       1.514644
     124.420502       1.529648
     124.469390       1.388938
     124.518278       1.370049
     124.567166       1.490496
     124.616055       1.455560
     124.664943       1.752470
     124.713831       1.440178
     124.762719       1.528215
     124.811608       1.321310
     124.860496       1.460752
     124.909384       1.268596
     124.958272       1.580137
     125.007160       1.500060
     125.056049       1.373488
     125.104937       1.385949
     125.153825       1.447369
     125.202713       1.431038
     125.251601       1.436242
     125.300490       1.450373
     125.349378       1.521614
     125.398266       1.372558
     125.447154       1.515012
     125.496043       1.488857
     125.544931       1.497971
     125.593819       1.609238
     125.642707       1.879927
     125.691595       1.410868
     125.740484       1.402322
     125.789372       1.386202
     125.838260       1.469224
     125.887148       1.448175
     125.936036       1.558236
     125.984925       1.331540
     126.033813       1.355051
     126.082701       1.363741
     126.131589       1.413047
     126.180477       1.369545
     126.229366       1.385445
     126.278254       1.378952
     126.327142       1.552361
     126.376030       1.392467
     126.424919       1.770228
     126.473807       1.669745
     126.522695       1.637960
     126.571583       1.606113
     126.620471       1.682949
     126.669360       1.794268
     126.718248       1.679161
     126.767136       1.617541
     126.816024       1.573359
     126.864912       1.571896
     126.913801       1.661985
     126.962689       1.578172
     127.011577       1.766667
     127.060465       1.617472
     127.109354       1.663963
     127.158242       1.596299
     127.207130       1.693319
     127.256018       1.846574
     127.304906       1.780644
     127.353795       1.847730
     127.402683       1.677307
     127.451571       1.708556
     127.500459       1.827696
     127.549347       1.774733
     127.598236       1.735042
     127.647124       1.805018
     127.696012       1.819414
     127.744900       1.800811
     127.793789       1.821405
     127.842677       1.855696
     127.891565       1.841399
     127.940453       1.725443
     127.989341       1.782765
     128.038230       1.617385
     128.087118       1.731370
     128.136006       1.687008
     128.184894       1.835020
     128.233782       1.735003
     128.282671       1.753624
     128.331559       1.666905
     128.380447       1.736526
     128.429335       1.767382
     128.478224       1.714434
     128.527112       1.855644
     128.576000       1.960142
     128.624888       1.889127
     128.673776       1.737523
     128.722665       1.714768
     128.771553       1.941053
     128.820441       1.736717
     128.869329       1.792335
     128.918217       1.694640
     128.967106       1.774001
     129.015994       1.781569
     129.064882       1.727667
     129.113770       1.787604
     129.162658       1.799094
     129.211547       1.801093
     129.260435       1.784569
     129.309323       1.599890
     129.358211       1.824638
     129.407100       1.685216
     129.455988       1.665266
     129.504876       1.765450
     129.553764       1.893680
     129.602652       1.993715
     129.651541       1.896653
     129.700429       1.947429
     129.749317       1.957536
     129.798205       1.884271
     129.847093       1.721306
     129.895982       1.695480
     129.944870       1.704883
     129.993758       1.701309
     130.042646       1.698259
     130.091535       1.788228
     130.140423       1.728419
     130.189311       1.774975
     130.238199       1.773976
     130.287087       1.731300
     130.335976       1.699048
     130.384864       1.734295
     130.433752       1.686460
     130.482640       1.770692
     130.531528       1.602192
     130.580417       1.602635
     130.629305       1.738413
     130.678193       1.733812
     130.727081       1.818098
     130.775970       1.638295
     130.824858       1.744926
     130.873746       1.704016
     130.922634       1.800557
     130.971522       1.812039
     131.020411       1.703180
     131.069299       1.876694
     131.118187       1.803265
     131.167075       1.741412
     131.215963       1.817386
     131.264852       1.839365
     131.313740       1.832140
     131.362628       1.903553
     131.411516       1.967464
     131.460404       1.735237
     131.509293       1.873529
     131.558181       1.887803
     131.607069       1.840529
     131.655957       1.756781
     131.704846       1.810815
     131.753734       1.875493
     131.802622       1.802098
     131.851510       1.752648
     131.900398       1.846432
     131.949287       1.777204
     131.998175       1.869603
     132.047063       1.832076
     132.095951       1.916945
     132.144839       1.807737
     132.193728       1.831498
     132.242616       1.988154
     132.291504       1.990056
     132.340392       1.771197
     132.389281       1.987920
     132.438169       2.113346
     132.487057       1.837055
     132.535945       1.861236
     132.584833       1.953158
     132.633722       1.855210
     132.682610       1.773732
     132.731498       1.871281
     132.780386       1.598537
     132.829274       1.842965
     132.878163       1.823570
     132.927051       1.835962
     132.975939       1.812069
     133.024827       2.038427
     133.073716       1.875394
     133.122604       1.972877
     133.171492       1.735348
     133.220380       1.765569
     133.269268       2.011177
     133.318157       1.981155
     133.367045       2.180895
     133.415933       2.011593
     133.464821       1.941871
     133.513709       1.973275
     133.562598       2.015359
     133.611486       2.111307
     133.660374       2.090954
     133.709262       2.078358
     133.758150       1.993436
     133.807039       1.964752
     133.855927       2.056571
     133.904815       2.003856
     133.953703       2.011722
     134.002592       2.018590
     134.051480       2.044108
     134.100368       2.045193
     134.149256       1.956224
     134.198144       2.022286
     134.247033       1.986478
     134.295921       2.079568
     134.344809       2.021584
     134.393697       1.948577
     134.442585       2.016461
     134.491474       1.909866
     134.540362       1.859223
     134.589250       1.831914
     134.638138       1.863847
     134.687027       2.008499
     134.735915       1.802504
     134.784803       1.944864
     134.833691       1.875079
     134.882579       2.092325
     134.931468       2.055542
     134.980356       2.053673
     135.029244       1.954833
     135.078132       1.962583
     135.127020       2.015080
     135.175909       1.935125
     135.224797       2.019064
     135.273685       2.064437
     135.322573       2.044228
     135.371462       2.055027
     135.420350       2.073477
     135.469238       2.155043
     135.518126       2.004928
     135.567014       2.044873
     135.615903       2.150341
     135.664791       2.008066
     135.713679       2.169450
     135.762567       1.988537
     135.811455       2.047199
     135.860344       1.977685
     135.909232       1.989722
     135.958120       1.983743
     136.007008       1.959706
     136.055897       1.795132
     136.104785       2.000255
     136.153673       2.128220
     136.202561       2.017360
     136.251449       1.996259
     136.300338       2.127926
     136.349226       2.040149
     136.398114       1.971231
     136.447002       2.100307
     136.495890       2.069588
     136.544779       2.069139
     136.593667       1.976476
     136.642555       2.183838
     136.691443       2.078721
     136.740331       2.136922
     136.789220       2.072274
     136.838108       2.044355
     136.886996       2.113305
     136.935884       1.961970
     136.984773       1.728539
     137.033661       1.780898
     137.082549       1.897466
     137.131437       1.982736
     137.180325       1.935750
     137.229214       2.193342
     137.278102       2.019769
     137.326990       2.001554
     137.375878       1.925150
     137.424766       2.137638
     137.473655       1.981543
     137.522543       2.001298
     137.571431       2.189185
     137.620319       2.105757
     137.669208       1.960327
     137.718096       1.946236
     137.766984       2.019993
     137.815872       2.105089
     137.864760       2.096342
     137.913649       2.051361
     137.962537       2.094612
     138.011425       2.047806
     138.060313       2.071161
     138.109201       2.022653
     138.158090       2.049199
     138.206978       1.954755
     138.255866       1.886814
     138.304754       2.055704
     138.353643       2.043830
     138.402531       2.083994
     138.451419       2.120914
     138.500307       2.065984
     138.549195       2.070647
     138.598084       1.981008
     138.646972       1.995356
     138.695860       1.992643
     138.744748       1.923635
     138.793636       1.922161
     138.842525       1.937185
     138.891413       1.920036
     138.940301       1.736776
     138.989189       1.951489
     139.038077       2.093755
     139.086966       2.044483
     139.135854       2.019901
     139.184742       2.007889
     139.233630       2.086166
     139.282519       1.980306
     139.331407       2.022150
     139.380295       2.025205
     139.429183       1.943750
     139.478071       2.021704
     139.526960       2.191876
     139.575848       2.124962
     139.624736       2.164982
     139.673624       2.166893
     139.722512       2.021931
     139.771401       1.944900
     139.820289       2.012303
     139.869177       1.989786
     139.918065       2.022927
     139.966954       2.048710
     140.015842       1.879488
     140.064730       1.980885
     140.113618       2.006492
     140.162506       1.998201
     140.211395       2.130848
     140.260283       1.917429
     140.309171       1.974174
     140.358059       1.855160
     140.406947       1.940348
     140.455836       1.937601
     140.504724       1.921682
     140.553612       1.891798
     140.602500       1.922790
     140.651389       1.913453
     140.700277       1.781775
     140.749165       1.941790
     140.798053       2.013802
     140.846941       1.861933
     140.895830       1.836246
     140.944718       1.864853
     140.993606       2.013178
     141.042494       1.852221
     141.091382       1.990363
     141.140271       1.997303
     141.189159       1.887294
     141.238047       1.957767
     141.286935       1.914784
     141.335823       1.827309
     141.384712       1.991343
     141.433600       1.963130
     141.482488       1.944620
     141.531376       1.917705
     141.580265       1.939902
     141.629153       2.135733
     141.678041       2.130538
     141.726929       2.149150
     141.775817       2.129256
     141.824706       2.183376
     141.873594       1.998187
     141.922482       2.094313
     141.971370       1.927919
     142.020258       2.076054
     142.069147       2.131182
     142.118035       2.087462
     142.166923       2.046535
     142.215811       2.094595
     142.264700       2.101115
     142.313588       2.141231
     142.362476       2.074606
     142.411364       2.018889
     142.460252       1.946148
     142.509141       1.908748
     142.558029       2.014133
     142.606917       1.978554
     142.655805       1.880466
     142.704693       1.950563
     142.753582       1.799662
     142.802470       1.915882
     142.851358       1.960242
     142.900246       1.968286
     142.949135       1.924115
     142.998023       1.893501
     143.046911       2.108492
     143.095799       2.059226
     143.144687       1.899176
     143.193576       1.987789
     143.242464       1.921710
     143.291352       1.975004
     143.340240       1.910167
     143.389128       1.964239
     143.438017       2.041141
     143.486905       1.918860
     143.535793       2.005181
     143.584681       1.959668
     143.633570       1.930558
     143.682458       1.973148
     143.731346       1.910110
     143.780234       1.912593
     143.829122       1.873850
     143.878011       1.925254
     143.926899       1.821751
     143.975787       1.751802
     144.024675       1.935930
     144.073563       1.858120
     144.122452       1.938960
     144.171340       1.819058
     144.220228       1.823251
     144.269116       1.805947
     144.318004       1.842906
     144.366893       1.948750
     144.415781       1.979423
     144.464669       1.838424
     144.513557       1.856342
     144.562446       1.865666
     144.611334       1.903248
     144.660222       1.881165
     144.709110       1.963588
     144.757998       2.120814
     144.806887       2.063857
     144.855775       2.046518
     144.904663       1.906464
     144.953551       1.973453
     145.002439       2.034419
     145.051328       1.999789
     145.100216       2.016229
     145.149104       1.979564
     145.197992       1.802647
     145.246881       1.970963
     145.295769       1.931089
     145.344657       1.790199
     145.393545       1.913724
     145.442433       1.950860
     145.491322       1.958367
     145.540210       1.980444
     145.589098       1.911834
     145.637986       2.008009
     145.686874       1.995361
     145.735763       1.921613
     145.784651       1.958292
     145.833539       2.068280
     145.882427       2.212839
     145.931316       2.170123
     145.980204       2.006662
     146.029092       2.079150
     146.077980       2.098513
     146.126868       2.162419
     146.175757       2.171489
     146.224645       1.938685
     146.273533       2.190127
     146.322421       2.142817
     146.371309       2.198128
     146.420198       2.283637
     146.469086       2.251885
     146.517974       2.346323
     146.566862       2.268694
     146.615750       2.207723
     146.664639       2.191986
     146.713527       2.112852
     146.762415       2.189839
     146.811303       2.096438
     146.860192       2.219622
     146.909080       2.148617
     146.957968       2.085786
     147.006856       2.005855
     147.055744       1.957633
     147.104633       2.146247
     147.153521       2.339068
     147.202409       2.129910
     147.251297       2.183092
     147.300185       2.221777
     147.349074       2.204827
     147.397962       2.172649
     147.446850       2.298847
     147.495738       2.399886
     147.544627       2.255708
     147.593515       2.466688
     147.642403       2.027619
     147.691291       2.090380
     147.740179       2.179369
     147.789068       2.393747
     147.837956       2.056376
     147.886844       2.313137
     147.935732       2.200544
     147.984620       1.974609
     148.033509       2.049232
     148.082397       1.845413
     148.131285       1.940409
     148.180173       1.761242
     148.229062       2.068459
     148.277950       1.993957
     148.326838       1.833023
     148.375726       1.793412
     148.424614       1.826523
     148.473503       1.810481
     148.522391       1.943235
     148.571279       1.860641
     148.620167       1.767091
     148.669055       1.756484
     148.717944       1.961603
     148.766832       1.768136
     148.815720       1.911695
     148.864608       1.944158
     148.913496       1.908997
     148.962385       1.899286
     149.011273       1.856126
     149.060161       1.850610
     149.109049       1.806216
     149.157938       1.790504
     149.206826       1.798452
     149.255714       1.822661
     149.304602       1.674816
     149.353490       1.898821
     149.402379       1.863357
     149.451267       1.762173
     149.500155       1.868746
     149.549043       1.870534
     149.597931       1.856724
     149.646820       1.787586
     149.695708       1.836665
     149.744596       1.782251
     149.793484       1.841480
     149.842373       1.927043
     149.891261       1.862210
     149.940149       1.903140
     149.989037       1.814316
     150.037925       1.886306
     150.086814       1.953716
     150.135702       2.047501
     150.184590       1.969142
     150.233478       1.875968
     150.282366       2.080090
     150.331255       1.871525
     150.380143       2.025628
     150.429031       1.873810
     150.477919       1.865151
     150.526808       1.942968
     150.575696       1.710085
     150.624584       1.951529
     150.673472       1.965144
     150.722360       1.825028
     150.771249       1.933750
     150.820137       1.912656
     150.869025       1.974796
     150.917913       2.010738
     150.966801       2.048145
     151.015690       1.834279
     151.064578       1.814221
     151.113466       1.835291
     151.162354       1.920193
     151.211242       1.818126
     151.260131       1.803650
     151.309019       1.825885
     151.357907       2.017387
     151.406795       1.880175
     151.455684       1.861457
     151.504572       1.830754
     151.553460       1.940984
     151.602348       1.879709
     151.651236       1.890914
     151.700125       1.965437
     151.749013       1.850606
     151.797901       1.922007
     151.846789       1.918598
     151.895677       1.849183
     151.944566       1.886683
     151.993454       2.047697
     152.042342       1.928774
     152.091230       2.015050
     152.140119       1.946621
     152.189007       1.975927
     152.237895       2.051030
     152.286783       1.902765
     152.335671       1.842987
     152.384560       1.897033
     152.433448       1.788682
     152.482336       1.966881
     152.531224       2.048794
     152.580112       1.815216
     152.629001       2.092757
     152.677889       1.886461
     152.726777       1.906186
     152.775665       1.913765
     152.824554       1.829601
     152.873442       2.015567
     152.922330       1.993401
     152.971218       1.952355
     153.020106       1.987828
     153.068995       1.921769
     153.117883       1.901403
     153.166771       2.083051
     153.215659       1.856435
     153.264547       1.962652
     153.313436       1.730413
     153.362324       1.960424
     153.411212       2.052426
     153.460100       1.979292
     153.508989       1.936124
     153.557877       1.951403
     153.606765       1.902507
     153.655653       2.055327
     153.704541       2.026920
     153.753430       1.993135
     153.802318       1.979135
     153.851206       1.891145
     153.900094       2.093406
     153.948982       1.938880
     153.997871       1.923391
     154.046759       1.888666
     154.095647       1.930319
     154.144535       1.882880
     154.193423       1.890225
     154.242312       1.912739
     154.291200       1.930145
     154.340088       1.913763
     154.388976       1.984714
     154.437865       2.025536
     154.486753       1.965940
     154.535641       1.950045
     154.584529       1.959814
     154.633417       1.929776
     154.682306       1.891385
     154.731194       1.876744
     154.780082       1.966029
     154.828970       1.808469
     154.877858       1.957910
     154.926747       2.026482
     154.975635       1.726114
     155.024523       1.738125
     155.073411       1.671483
     155.122300       1.719456
     155.171188       1.706224
     155.220076       1.871450
     155.268964       1.684173
     155.317852       1.787747
     155.366741       1.659843
     155.415629       1.709045
     155.464517       1.869290
     155.513405       1.763589
     155.562293       1.773950
     155.611182       1.830258
     155.660070       1.828571
     155.708958       1.965185
     155.757846       1.692644
     155.806735       1.765557
     155.855623       1.874183
     155.904511       1.862939
     155.953399       2.018380
     156.002287       1.656075
     156.051176       2.005713
     156.100064       1.700580
     156.148952       1.873673
     156.197840       1.774463
     156.246728       1.784056
     156.295617       1.819734
     156.344505       1.780672
     156.393393       1.859550
     156.442281       1.892555
     156.491169       1.703337
     156.540058       1.820641
     156.588946       1.799744
     156.637834       1.730649
     156.686722       1.920203
     156.735611       1.669589
     156.784499       1.674101
     156.833387       1.722221
     156.882275       1.693807
     156.931163       1.621451
     156.980052       1.767022
     157.028940       1.735342
     157.077828       1.726966
     157.126716       1.642265
     157.175604       1.745369
     157.224493       1.645128
     157.273381       1.696129
     157.322269       1.702291
     157.371157       1.734781
     157.420046       1.783482
     157.468934       1.775766
     157.517822       1.747069
     157.566710       1.783862
     157.615598       1.742567
     157.664487       1.787897
     157.713375       1.830417
     157.762263       1.721684
     157.811151       1.741335
     157.860039       1.667913
     157.908928       1.801397
     157.957816       1.674658
     158.006704       1.731507
     158.055592       1.684005
     158.104481       1.804378
     158.153369       1.810560
     158.202257       1.698550
     158.251145       1.686284
     158.300033       1.599026
     158.348922       1.798699
     158.397810       1.749400
     158.446698       1.689557
     158.495586       1.669782
     158.544474       1.711280
     158.593363       1.671671
     158.642251       1.676676
     158.691139       1.744162
     158.740027       1.626798
     158.788915       1.592061
     158.837804       1.748133
     158.886692       1.576928
     158.935580       1.599518
     158.984468       1.693336
     159.033357       1.627940
     159.082245       1.768915
     159.131133       1.658886
     159.180021       1.616287
     159.228909       1.526631
     159.277798       1.705163
     159.326686       1.650032
     159.375574       1.685533
     159.424462       1.645671
     159.473350       1.636177
     159.522239       1.855579
     159.571127       1.628003
     159.620015       1.752240
     159.668903       1.739844
     159.717792       1.694837
     159.766680       1.724812
     159.815568       1.596693
     159.864456       1.830668
     159.913344       1.591791
     159.962233       1.773127
     160.011121       1.596105
     160.060009       1.608236
     160.108897       1.668968
     160.157785       1.535960
     160.206674       1.658164
     160.255562       1.688129
     160.304450       1.720781
     160.353338       1.872833
     160.402227       1.692518
     160.451115       1.828323
     160.500003       1.684261
     160.548891       1.585180
     160.597779       1.673491
     160.646668       1.698876
     160.695556       1.776851
     160.744444       1.563519
     160.793332       1.622048
     160.842220       1.692863
     160.891109       1.621668
     160.939997       1.705060
     160.988885       1.680317
     161.037773       1.732062
     161.086662       1.567853
     161.135550       1.796206
     161.184438       1.731980
     161.233326       1.641734
     161.282214       1.585473
     161.331103       1.733649
     161.379991       1.932656
     161.428879       1.695151
     161.477767       1.683816
     161.526655       1.769073
     161.575544       1.811446
     161.624432       1.656430
     161.673320       1.567980
     161.722208       1.696916
     161.771096       1.751974
     161.819985       1.707387
     161.868873       1.519267
     161.917761       1.489566
     161.966649       1.624983
     162.015538       1.730369
     162.064426       1.597471
     162.113314       1.675008
     162.162202       1.815004
     162.211090       1.702792
     162.259979       1.581116
     162.308867       1.643668
     162.357755       1.729033
     162.406643       1.597257
     162.455531       1.745769
     162.504420       1.619966
     162.553308       1.518648
     162.602196       1.621763
     162.651084       1.512170
     162.699973       1.674490
     162.748861       1.493062
     162.797749       1.582404
     162.846637       1.653399
     162.895525       1.575096
     162.944414       1.639016
     162.993302       1.699728
     163.042190       1.717317
     163.091078       1.580686
     163.139966       1.675297
     163.188855       1.589845
     163.237743       1.572386
     163.286631       1.620915
     163.335519       1.586801
     163.384408       1.573489
     163.433296       1.635695
     163.482184       1.834994
     163.531072       1.712045
     163.579960       1.669898
     163.628849       1.786411
     163.677737       1.788939
     163.726625       1.946773
     163.775513       1.794894
     163.824401       1.860910
     163.873290       1.809474
     163.922178       1.760659
     163.971066       1.651385
     164.019954       1.789236
     164.068842       1.790054
     164.117731       1.712955
     164.166619       1.909284
     164.215507       1.665132
     164.264395       1.773902
     164.313284       1.684685
     164.362172       1.681659
     164.411060       1.644641
     164.459948       1.815674
     164.508836       1.782162
     164.557725       1.799538
     164.606613       1.744350
     164.655501       1.692488
     164.704389       1.678895
     164.753277       1.749273
     164.802166       1.716816
     164.851054       1.731832
     164.899942       1.747804
     164.948830       1.642415
     164.997719       1.724973
     165.046607       1.691069
     165.095495       1.839247
     165.144383       1.596804
     165.193271       1.672478
     165.242160       1.706090
     165.291048       1.766238
     165.339936       1.623530
     165.388824       1.695942
     165.437712       1.633617
     165.486601       1.665439
     165.535489       1.684274
     165.584377       1.485683
     165.633265       1.745589
     165.682154       1.710122
     165.731042       1.726958
     165.779930       1.785700
     165.828818       1.520039
     165.877706       1.699662
     165.926595       1.759309
     165.975483       1.693966
     166.024371       1.690675
     166.073259       1.682455
     166.122147       1.679976
     166.171036       1.576897
     166.219924       1.797411
     166.268812       1.688573
     166.317700       1.628863
     166.366588       1.601991
     166.415477       1.673004
     166.464365       1.627769
     166.513253       1.703700
     166.562141       1.707020
     166.611030       1.762733
     166.659918       1.724816
     166.708806       1.627466
     166.757694       1.725232
     166.806582       1.554875
     166.855471       1.695656
     166.904359       1.795513
     166.953247       1.751895
     167.002135       1.635092
     167.051023       1.686922
     167.099912       1.819657
     167.148800       1.878762
     167.197688       1.645172
     167.246576       1.630183
     167.295465       1.605243
     167.344353       1.768570
     167.393241       1.434983
     167.442129       1.703362
     167.491017       1.665722
     167.539906       1.641674
     167.588794       1.598294
     167.637682       1.746276
     167.686570       1.633485
     167.735458       1.817487
     167.784347       1.699660
     167.833235       1.602151
     167.882123       1.481603
     167.931011       1.627307
     167.979900       1.558154
     168.028788       1.592158
     168.077676       1.620574
     168.126564       1.493691
     168.175452       1.581667
     168.224341       1.527676
     168.273229       1.769754
     168.322117       1.578001
     168.371005       1.645770
     168.419893       1.449737
     168.468782       1.590174
     168.517670       1.555246
     168.566558       1.622998
     168.615446       1.567815
     168.664335       1.678149
     168.713223       1.607459
     168.762111       1.581735
     168.810999       1.613862
     168.859887       1.549872
     168.908776       1.675589
     168.957664       1.651865
     169.006552       1.626332
     169.055440       1.670787
     169.104328       1.593933
     169.153217       1.542835
     169.202105       1.641682
     169.250993       1.755096
     169.299881       1.885565
     169.348769       1.769092
     169.397658       1.798444
     169.446546       1.832755
     169.495434       1.731316
     169.544322       1.756846
     169.593211       1.785770
     169.642099       1.776833
     169.690987       1.712716
     169.739875       1.749929
     169.788763       1.805668
     169.837652       1.755557
     169.886540       1.861648
     169.935428       1.955605
     169.984316       2.006273
     170.033204       2.068248
     170.082093       1.888289
     170.130981       1.816113
     170.179869       1.697694
     170.228757       1.954331
     170.277646       1.871565
     170.326534       1.860560
     170.375422       2.007572
     170.424310       1.734482
     170.473198       1.820624
     170.522087       1.649796
     170.570975       1.586025
     170.619863       1.781889
     170.668751       1.876393
     170.717639       1.803285
     170.766528       1.667320
     170.815416       1.941938
     170.864304       1.839898
     170.913192       1.638372
     170.962081       2.069482
     171.010969       1.758809
     171.059857       1.987975
     171.108745       1.849415
     171.157633       1.881694
     171.206522       1.768406
     171.255410       1.704585
     171.304298       1.776980
     171.353186       1.583140
     171.402074       1.637949
     171.450963       1.614167
     171.499851       1.633182
     171.548739       1.732244
     171.597627       1.535732
     171.646515       1.425769
     171.695404       1.541302
     171.744292       1.509484
     171.793180       1.628105
     171.842068       1.623926
     171.890957       1.630423
     171.939845       1.559499
     171.988733       1.572503
     172.037621       1.521005
     172.086509       1.652193
     172.135398       1.548955
     172.184286       1.584395
     172.233174       1.617481
     172.282062       1.881508
     172.330950       1.902332
     172.379839       1.770978
     172.428727       1.769449
     172.477615       1.621413
     172.526503       1.873647
     172.575392       1.947116
     172.624280       1.928948
     172.673168       2.018638
     172.722056       1.937691
     172.770944       1.866391
     172.819833       1.835118
     172.868721       1.812727
     172.917609       1.836497
     172.966497       1.693198
     173.015385       1.779841
     173.064274       1.782622
     173.113162       1.840565
     173.162050       1.739170
     173.210938       1.684103
     173.259827       1.716668
     173.308715       1.584340
     173.357603       1.691631
     173.406491       1.776908
     173.455379       1.669244
     173.504268       1.683801
     173.553156       1.711359
     173.602044       1.752741
     173.650932       1.722343
     173.699820       1.819633
     173.748709       1.763115
     173.797597       1.807364
     173.846485       1.881271
     173.895373       1.888026
     173.944261       2.011646
     173.993150       1.766280
     174.042038       1.823283
     174.090926       1.592703
     174.139814       1.724423
     174.188703       1.749944
     174.237591       1.750075
     174.286479       1.878709
     174.335367       2.063099
     174.384255       1.938908
     174.433144       1.805927
     174.482032       1.947277
     174.530920       2.078747
     174.579808       2.098430
     174.628696       1.885760
     174.677585       1.999106
     174.726473       1.859856
     174.775361       1.905660
     174.824249       2.064970
     174.873138       1.966099
     174.922026       1.954558
     174.970914       1.908966
     175.019802       2.051204
     175.068690       1.973781
     175.117579       1.959612
     175.166467       1.855901
     175.215355       1.938160
     175.264243       1.816736
     175.313131       1.815710
     175.362020       1.880373
     175.410908       1.819866
     175.459796       1.845141
     175.508684       1.855967
     175.557573       1.887391
     175.606461       1.694192
     175.655349       1.770436
     175.704237       1.883704
     175.753125       1.858554
     175.802014       1.905059
     175.850902       1.827072
     175.899790       1.871706
     175.948678       1.905261
     175.997566       1.775764
     176.046455       2.205320
     176.095343       1.990734
     176.144231       2.045513
     176.193119       2.085661
     176.242008       1.895418
     176.290896       1.832757
     176.339784       2.028044
     176.388672       2.139618
     176.437560       1.854051
     176.486449       1.952108
     176.535337       1.986370
     176.584225       2.011759
     176.633113       2.200773
     176.682001       2.122819
     176.730890       1.978946
     176.779778       1.928036
     176.828666       1.817817
     176.877554       1.767131
     176.926442       2.054952
     176.975331       2.034290
     177.024219       1.947138
     177.073107       1.775898
     177.121995       1.733021
     177.170884       1.829949
     177.219772       1.738297
     177.268660       1.701101
     177.317548       1.753537
     177.366436       1.752242
     177.415325       1.796467
     177.464213       1.853990
     177.513101       1.885123
     177.561989       1.693520
     177.610877       1.754200
     177.659766       1.758079
     177.708654       1.682751
     177.757542       1.679081
     177.806430       1.797294
     177.855319       1.742230
     177.904207       1.736174
     177.953095       1.767977
     178.001983       1.920963
     178.050871       1.841062
     178.099760       1.966856
     178.148648       1.941071
     178.197536       1.794538
     178.246424       2.026111
     178.295312       1.736306
     178.344201       1.977771
     178.393089       1.762065
     178.441977       1.816502
     178.490865       1.862692
     178.539754       2.134874
     178.588642       2.036067
     178.637530       1.997869
     178.686418       2.169661
     178.735306       1.778975
     178.784195       1.936787
     178.833083       1.834291
     178.881971       1.827671
     178.930859       2.016667
     178.979747       1.932308
     179.028636       1.872079
     179.077524       1.879111
     179.126412       1.873599
     179.175300       1.967100
     179.224188       2.155630
     179.273077       2.038014
     179.321965       1.878611
     179.370853       2.105601
     179.419741       1.872892
     179.468630       2.002798
     179.517518       1.933064
     179.566406       1.831559
     179.615294       1.989091
     179.664182       1.917323
     179.713071       1.966494
     179.761959       1.916095
     179.810847       2.115267
     179.859735       2.083767
     179.908623       2.056071
     179.957512       1.614041
     180.006400       1.562305
     180.055288       1.647976
     180.104176       1.607144
     180.153065       1.905573
     180.201953       1.718928
     180.250841       1.783551
     180.299729       2.094159
     180.348617       2.007801
     180.397506       1.875963
     180.446394       1.732601
     180.495282       1.926215
     180.544170       1.900586
     180.593058       1.785675
     180.641947       2.019337
     180.690835       2.002263
     180.739723       2.137875
     180.788611       2.071136
     180.837500       1.770156
     180.886388       1.889738
     180.935276       1.960581
     180.984164       1.888069
     181.033052       1.798538
     181.081941       1.806620
     181.130829       1.695360
     181.179717       1.804780
     181.228605       1.767071
     181.277493       1.722078
     181.326382       1.813341
     181.375270       1.698799
     181.424158       1.862592
     181.473046       1.787383
     181.521934       1.776867
     181.570823       1.725779
     181.619711       1.783462
     181.668599       1.914294
     181.717487       1.850480
     181.766376       1.901835
     181.815264       1.827697
     181.864152       1.933691
     181.913040       1.775818
     181.961928       1.589109
     182.010817       1.787854
     182.059705       1.683817
     182.108593       1.731093
     182.157481       1.819073
     182.206369       1.736015
     182.255258       1.745233
     182.304146       1.698674
     182.353034       1.836124
     182.401922       1.755942
     182.450811       1.805201
     182.499699       1.775800
     182.548587       1.721569
     182.597475       1.695085
     182.646363       1.815313
     182.695252       1.713147
     182.744140       1.596048
     182.793028       1.766862
     182.841916       1.708020
     182.890804       1.636160
     182.939693       1.608900
     182.988581       1.594668
     183.037469       1.536802
     183.086357       1.613631
     183.135246       1.707095
     183.184134       1.520283
     183.233022       1.515919
     183.281910       1.505903
     183.330798       1.610810
     183.379687       1.613759
     183.428575       1.528654
     183.477463       1.677593
     183.526351       1.496888
     183.575239       1.513597
     183.624128       1.580837
     183.673016       1.548496
     183.721904       1.455132
     183.770792       1.660410
     183.819681       1.994060
     183.868569       1.861096
     183.917457       2.142195
     183.966345       1.923225
     184.015233       1.785529
     184.064122       1.513132
     184.113010       1.500072
     184.161898       1.610676
     184.210786       1.935674
     184.259674       1.752870
     184.308563       2.061547
     184.357451       1.617400
     184.406339       1.696308
     184.455227       1.676637
     184.504115       1.554308
     184.553004       1.663579
     184.601892       1.743152
     184.650780       1.466519
     184.699668       1.636277
     184.748557       1.837781
     184.797445       1.798177
     184.846333       1.762233
     184.895221       2.082379
     184.944109       2.207809
     184.992998       2.087648
     185.041886       2.206508
     185.090774       1.620107
     185.139662       1.718867
     185.188550       2.271907
     185.237439       1.932510
     185.286327       2.073662
     185.335215       2.127933
     185.384103       1.736014
     185.432992       1.725037
     185.481880       2.164580
     185.530768       2.291493
     185.579656       2.339809
     185.628544       2.117146
     185.677433       2.126218
     185.726321       2.029773
     185.775209       2.144182
     185.824097       2.304051
     185.872985       2.077761
     185.921874       2.163207
     185.970762       1.769570
     186.019650       1.717303
     186.068538       1.778779
     186.117427       2.089143
     186.166315       2.115684
     186.215203       2.131552
     186.264091       2.037405
     186.312979       1.580925
     186.361868       1.506493
     186.410756       1.543325
     186.459644       1.764194
     186.508532       1.803484
     186.557420       1.701888
     186.606309       1.889384
     186.655197       2.032683
     186.704085       2.025188
     186.752973       2.162742
     186.801861       2.048540
     186.850750       1.890926
     186.899638       1.928363
     186.948526       1.528080
     186.997414       1.513107
     187.046303       1.569477
     187.095191       1.519691
     187.144079       1.900674
     187.192967       2.146823
     187.241855       2.017329
     187.290744       2.098428
     187.339632       1.938645
     187.388520       1.991027
     187.437408       2.071866
     187.486296       1.675945
     187.535185       1.562912
     187.584073       1.888051
     187.632961       1.727027
     187.681849       1.498581
     187.730738       1.537533
     187.779626       1.584265
     187.828514       1.564932
     187.877402       1.560989
     187.926290       1.577314
     187.975179       1.544622
     188.024067       1.689035
     188.072955       1.631513
     188.121843       1.638908
     188.170731       1.629596
     188.219620       1.740368
     188.268508       1.931254
     188.317396       1.931842
     188.366284       1.750988
     188.415173       1.502491
     188.464061       1.560694
     188.512949       1.538307
     188.561837       1.516114
     188.610725       1.535126
     188.659614       1.480661
     188.708502       1.671924
     188.757390       1.584493
     188.806278       1.502166
     188.855166       1.541057
     188.904055       1.550362
     188.952943       1.626499
     189.001831       1.453093
     189.050719       1.485037
     189.099607       1.714889
     189.148496       1.640377
     189.197384       1.652904
     189.246272       1.526835
     189.295160       1.511562
     189.344049       1.743066
     189.392937       1.558228
     189.441825       1.616804
     189.490713       1.578472
     189.539601       1.446643
     189.588490       1.583953
     189.637378       1.530035
     189.686266       1.479818
     189.735154       1.411425
     189.784042       1.413275
     189.832931       1.859335
     189.881819       1.606662
     189.930707       1.643843
     189.979595       1.540392
     190.028484       1.686413
     190.077372       1.872426
     190.126260       1.553520
     190.175148       1.690590
     190.224036       1.774601
     190.272925       1.721442
     190.321813       1.549103
     190.370701       1.565674
     190.419589       1.740866
     190.468477       1.543677
     190.517366       1.897261
     190.566254       1.594121
     190.615142       1.609307
     190.664030       1.684988
     190.712919       1.616357
     190.761807       1.453867
     190.810695       1.653785
     190.859583       1.660742
     190.908471       1.804451
     190.957360       2.043880
     191.006248       1.786851
     191.055136       1.644606
     191.104024       2.033561
     191.152912       1.978318
     191.201801       1.811237
     191.250689       2.057949
     191.299577       1.918635
     191.348465       1.911312
     191.397354       1.960669
     191.446242       1.792607
     191.495130       1.990856
     191.544018       1.942513
     191.592906       1.851929
     191.641795       1.977369
     191.690683       1.950906
     191.739571       1.825912
     191.788459       1.927386
     191.837347       2.098730
     191.886236       1.874726
     191.935124       2.136386
     191.984012       1.793334
     192.032900       1.927142
     192.081788       2.003591
     192.130677       1.873252
     192.179565       1.891410
     192.228453       1.844807
     192.277341       2.078865
     192.326230       1.965850
     192.375118       2.084551
     192.424006       1.812484
     192.472894       1.963376
     192.521782       2.198379
     192.570671       1.393601
     192.619559       1.481435
     192.668447       1.562104
     192.717335       1.691105
     192.766223       1.834664
     192.815112       1.648689
     192.864000       1.627172
     192.912888       1.551903
     192.961776       1.554866
     193.010665       1.678252
     193.059553       1.481590
     193.108441       1.617005
     193.157329       1.606221
     193.206217       1.607438
     193.255106       1.588686
     193.303994       1.615710
     193.352882       1.604128
     193.401770       1.565550
     193.450658       1.623832
     193.499547       1.550659
     193.548435       1.509782
     193.597323       1.559173
     193.646211       1.673256
     193.695100       1.485021
     193.743988       1.577183
     193.792876       1.595336
     193.841764       1.745972
     193.890652       1.598908
     193.939541       1.766487
     193.988429       1.670982
     194.037317       1.687520
     194.086205       1.688756
     194.135093       1.748626
     194.183982       1.549971
     194.232870       1.528191
     194.281758       1.413048
     194.330646       1.803373
     194.379534       1.532673
     194.428423       1.745449
     194.477311       1.660571
     194.526199       1.497519
     194.575087       2.023696
     194.623976       2.149701
     194.672864       2.062115
     194.721752       2.264662
     194.770640       2.407025
     194.819528       2.298879
     194.868417       2.182590
     194.917305       2.310182
     194.966193       2.379864
     195.015081       2.290085
     195.063969       2.328634
     195.112858       2.268456
     195.161746       2.322402
     195.210634       2.175658
     195.259522       2.353428
     195.308411       2.170032
     195.357299       2.274672
     195.406187       2.193798
     195.455075       2.084446
     195.503963       2.167318
     195.552852       2.095814
     195.601740       2.103480
     195.650628       2.347123
     195.699516       2.319303
     195.748404       2.169596
     195.797293       2.095236
     195.846181       2.203037
     195.895069       2.273359
     195.943957       2.129635
     195.992846       2.168494
     196.041734       2.131626
     196.090622       2.148288
     196.139510       2.083799
     196.188398       2.295438
     196.237287       2.122555
     196.286175       2.096121
     196.335063       2.361124
     196.383951       2.234698
     196.432839       2.262136
     196.481728       2.131104
     196.530616       2.255550
     196.579504       2.220614
     196.628392       2.264953
     196.677280       2.143978
     196.726169       2.084730
     196.775057       2.254233
     196.823945       2.128677
     196.872833       2.138648
     196.921722       1.963761
     196.970610       1.655652
     197.019498       1.870192
     197.068386       1.882931
     197.117274       2.069432
     197.166163       1.876231
     197.215051       1.889335
     197.263939       1.818399
     197.312827       1.812474
     197.361715       2.087986
     197.410604       2.137165
     197.459492       2.062867
     197.508380       2.105128
     197.557268       1.982056
     197.606157       2.111070
     197.655045       1.953702
     197.703933       2.070734
     197.752821       2.061726
     197.801709       1.671358
     197.850598       1.782226
     197.899486       1.911215
     197.948374       1.750277
     197.997262       1.705870
     198.046150       1.726862
     198.095039       1.633240
     198.143927       1.734534
     198.192815       2.073805
     198.241703       2.066332
     198.290592       2.082518
     198.339480       2.039720
     198.388368       2.299265
     198.437256       2.156734
     198.486144       2.105541
     198.535033       2.064100
     198.583921       2.029738
     198.632809       2.027054
     198.681697       1.734884
     198.730585       1.927512
     198.779474       2.137036
     198.828362       2.020590
     198.877250       1.971606
     198.926138       2.052549
     198.975027       2.012170
     199.023915       1.969298
     199.072803       2.134998
     199.121691       2.117522
     199.170579       1.910373
     199.219468       2.057750
     199.268356       1.902147
     199.317244       2.041056
     199.366132       2.041937
     199.415020       1.968537
     199.463909       2.029848
     199.512797       1.965064
     199.561685       1.977037
     199.610573       1.971661
     199.659461       2.037932
     199.708350       1.837397
     199.757238       2.048436
     199.806126       2.073264
     199.855014       2.019782
     199.903903       2.125368
     199.952791       1.913473
     200.001679       2.182570
     200.050567       2.034283
     200.099455       1.996122
     200.148344       1.978823
     200.197232       2.032433
     200.246120       2.024714
     200.295008       1.954034
     200.343896       1.995857
     200.392785       1.992835
     200.441673       2.180849
     200.490561       2.042383
     200.539449       2.181650
     200.588338       1.881014
     200.637226       2.090869
     200.686114       2.232439
     200.735002       2.031713
     200.783890       1.693431
     200.832779       1.604944
     200.881667       1.899502
     200.930555       1.903852
     200.979443       1.944239
     201.028331       1.701395
     201.077220       2.027771
     201.126108       1.860945
     201.174996       1.999797
     201.223884       2.025692
     201.272773       1.897093
     201.321661       1.819625
     201.370549       1.974939
     201.419437       1.998961
     201.468325       2.286753
     201.517214       2.115597
     201.566102       2.221657
     201.614990       2.185327
     201.663878       2.321368
     201.712766       2.199009
     201.761655       2.377372
     201.810543       2.016860
     201.859431       1.929213
     201.908319       2.275097
     201.957207       2.119697
     202.006096       1.956204
     202.054984       2.214592
     202.103872       2.089462
     202.152760       2.336399
     202.201649       1.932128
     202.250537       2.373612
     202.299425       2.447120
     202.348313       2.165485
     202.397201       2.392221
     202.446090       2.405505
     202.494978       2.152839
     202.543866       2.287937
     202.592754       2.366872
     202.641642       2.307447
     202.690531       2.309437
     202.739419       2.141293
     202.788307       2.288505
     202.837195       2.188324
     202.886084       2.188725
     202.934972       2.065262
     202.983860       2.275587
     203.032748       1.973827
     203.081636       1.981468
     203.130525       2.088134
     203.179413       2.191865
     203.228301       2.232888
     203.277189       2.190267
     203.326077       2.155589
     203.374966       2.136321
     203.423854       2.175010
     203.472742       2.074466
     203.521630       2.106883
     203.570519       2.100697
     203.619407       2.244592
     203.668295       2.063737
     203.717183       2.262777
     203.766071       2.167168
     203.814960       2.166872
     203.863848       2.224500
     203.912736       2.197596
     203.961624       2.073832
     204.010512       2.033218
     204.059401       2.008611
     204.108289       2.087409
     204.157177       2.049164
     204.206065       2.089434
     204.254953       2.117675
     204.303842       2.166311
     204.352730       2.152743
     204.401618       2.095252
     204.450506       2.082510
     204.499395       2.136104
     204.548283       2.036878
     204.597171       2.179068
     204.646059       2.159473
     204.694947       2.284575
     204.743836       2.078403
     204.792724       2.099167
     204.841612       2.186997
     204.890500       2.069581
     204.939388       2.179676
     204.988277       2.145780
     205.037165       2.180701
     205.086053       2.196908
     205.134941       2.105881
     205.183830       2.152837
     205.232718       2.127913
     205.281606       2.058042
     205.330494       2.116286
     205.379382       2.078306
     205.428271       2.096324
     205.477159       2.011545
     205.526047       2.073516
     205.574935       2.128431
     205.623823       2.215806
     205.672712       2.040772
     205.721600       2.145778
     205.770488       2.206785
     205.819376       2.167554
     205.868265       2.023180
     205.917153       2.179092
     205.966041       2.158071
     206.014929       2.017441
     206.063817       2.099109
     206.112706       2.175738
     206.161594       2.121877
     206.210482       2.189712
     206.259370       2.064138
     206.308258       2.015962
     206.357147       2.211639
     206.406035       2.064828
     206.454923       2.138408
     206.503811       2.107887
     206.552700       2.084838
     206.601588       2.190752
     206.650476       2.103996
     206.699364       2.061669
     206.748252       2.135212
     206.797141       2.057738
     206.846029       1.959599
     206.894917       2.020854
     206.943805       2.094034
     206.992693       2.073452
     207.041582       1.956862
     207.090470       1.901112
     207.139358       2.078586
     207.188246       2.061892
     207.237134       2.042554
     207.286023       2.070615
     207.334911       2.104946
     207.383799       2.015144
     207.432687       1.994035
     207.481576       2.049751
     207.530464       2.033505
     207.579352       2.015901
     207.628240       2.059768
     207.677128       2.091134
     207.726017       1.974149
     207.774905       2.026930
     207.823793       2.085113
     207.872681       1.981453
     207.921569       1.982669
     207.970458       2.010188
     208.019346       2.111686
     208.068234       2.000069
     208.117122       2.011072
     208.166011       1.953991
     208.214899       1.906014
     208.263787       1.733365
     208.312675       2.005098
     208.361563       1.972155
     208.410452       1.820294
     208.459340       1.865247
     208.508228       1.856190
     208.557116       1.967855
     208.606004       1.963927
     208.654893       1.942226
     208.703781       1.970676
     208.752669       2.030918
     208.801557       1.945172
     208.850446       2.004678
     208.899334       2.078659
     208.948222       1.933801
     208.997110       1.939515
     209.045998       2.033731
     209.094887       1.982426
     209.143775       2.044980
     209.192663       2.086824
     209.241551       2.038558
     209.290439       2.021924
     209.339328       2.189161
     209.388216       2.135200
     209.437104       2.079762
     209.485992       2.059215
     209.534880       2.075631
     209.583769       2.122648
     209.632657       2.181286
     209.681545       2.087665
     209.730433       1.992774
     209.779322       2.268640
     209.828210       2.124749
     209.877098       2.085875
     209.925986       1.923298
     209.974874       2.082452
     210.023763       2.014223
     210.072651       2.037590
     210.121539       2.063252
     210.170427       1.973003
     210.219315       2.014027
     210.268204       2.244597
     210.317092       2.192152
     210.365980       2.270299
     210.414868       2.016520
     210.463757       2.218789
     210.512645       2.154942
     210.561533       2.134817
     210.610421       2.105579
     210.659309       2.061233
     210.708198       2.085637
     210.757086       1.982969
     210.805974       2.066148
     210.854862       2.094859
     210.903750       2.091389
     210.952639       2.016305
     211.001527       2.070292
     211.050415       2.057612
     211.099303       2.120096
     211.148192       2.069370
     211.197080       2.145159
     211.245968       2.115565
     211.294856       1.965681
     211.343744       2.036777
     211.392633       2.040602
     211.441521       1.968401
     211.490409       2.103348
     211.539297       2.069299
     211.588185       2.051963
     211.637074       2.134834
     211.685962       1.954088
     211.734850       1.997454
     211.783738       1.997947
     211.832626       1.927040
     211.881515       1.897684
     211.930403       1.864707
     211.979291       1.892704
     212.028179       2.096299
     212.077068       2.026338
     212.125956       2.117817
     212.174844       2.024170
     212.223732       2.121636
     212.272620       2.171055
     212.321509       1.982878
     212.370397       1.872300
     212.419285       2.014634
     212.468173       2.027956
     212.517061       2.056038
     212.565950       2.043223
     212.614838       1.962707
     212.663726       2.020569
     212.712614       2.030036
     212.761503       2.081139
     212.810391       2.092391
     212.859279       2.100914
     212.908167       2.196458
     212.957055       2.101864
     213.005944       2.148290
     213.054832       2.040405
     213.103720       2.065262
     213.152608       2.108902
     213.201496       2.019198
     213.250385       2.064531
     213.299273       2.038678
     213.348161       1.945363
     213.397049       2.082371
     213.445938       1.985743
     213.494826       2.003211
     213.543714       2.024533
     213.592602       2.121385
     213.641490       1.997927
     213.690379       2.169141
     213.739267       2.160222
     213.788155       2.015465
     213.837043       2.067921
     213.885931       2.074327
     213.934820       2.035931
     213.983708       2.065015
     214.032596       2.197447
     214.081484       2.099277
     214.130373       2.064083
     214.179261       2.059907
     214.228149       2.067913
     214.277037       2.092766
     214.325925       2.155326
     214.374814       2.021966
     214.423702       2.099729
     214.472590       1.995317
     214.521478       1.981923
     214.570366       2.021066
     214.619255       2.055941
     214.668143       2.112627
     214.717031       2.074243
     214.765919       2.064445
     214.814807       1.966778
     214.863696       2.085014
     214.912584       2.002293
     214.961472       2.077604
     215.010360       2.093445
     215.059249       2.233699
     215.108137       2.089300
     215.157025       2.005642
     215.205913       2.092693
     215.254801       2.173245
     215.303690       2.170781
     215.352578       2.030654
     215.401466       1.896975
     215.450354       1.929599
     215.499242       2.167548
     215.548131       2.048734
     215.597019       2.135118
     215.645907       2.050176
     215.694795       2.080383
     215.743684       2.055591
     215.792572       2.087658
     215.841460       2.038881
     215.890348       1.968701
     215.939236       1.992035
     215.988125       2.140824
     216.037013       1.950516
     216.085901       2.090999
     216.134789       2.151672
     216.183677       2.029981
     216.232566       2.121983
     216.281454       2.146649
     216.330342       2.029216
     216.379230       2.024245
     216.428119       2.281581
     216.477007       2.146556
     216.525895       2.211279
     216.574783       2.058739
     216.623671       2.273921
     216.672560       2.056632
     216.721448       2.054958
     216.770336       2.018251
     216.819224       2.063992
     216.868112       1.970144
     216.917001       1.972603
     216.965889       2.067396
     217.014777       2.084935
     217.063665       2.050891
     217.112553       2.122398
     217.161442       2.129538
     217.210330       2.169635
     217.259218       2.060692
     217.308106       2.127186
     217.356995       2.118235
     217.405883       2.113406
     217.454771       1.995877
     217.503659       2.102820
     217.552547       1.982801
     217.601436       2.019430
     217.650324       1.941261
     217.699212       2.002000
     217.748100       2.148035
     217.796988       2.083882
     217.845877       2.124921
     217.894765       2.026789
     217.943653       2.099798
     217.992541       2.089333
     218.041430       2.238474
     218.090318       2.266250
     218.139206       2.223324
     218.188094       2.081593
     218.236982       2.254950
     218.285871       2.151251
     218.334759       2.129404
     218.383647       2.045024
     218.432535       2.070134
     218.481423       2.163804
     218.530312       1.972506
     218.579200       2.048198
     218.628088       1.976504
     218.676976       2.130147
     218.725865       1.921850
     218.774753       2.000611
     218.823641       2.085005
     218.872529       2.064401
     218.921417       2.018412
     218.970306       1.915684
     219.019194       2.053720
     219.068082       2.177980
     219.116970       2.016904
     219.165858       2.031093
     219.214747       2.062319
     219.263635       1.861654
     219.312523       2.051272
     219.361411       2.033993
     219.410299       2.146124
     219.459188       2.093833
     219.508076       1.894740
     219.556964       1.922917
     219.605852       2.036049
     219.654741       2.036074
     219.703629       1.912714
     219.752517       2.180469
     219.801405       2.114122
     219.850293       2.052216
     219.899182       2.144179
     219.948070       2.032090
     219.996958       1.927977
     220.045846       2.065576
     220.094734       2.011759
     220.143623       2.024145
     220.192511       1.981980
     220.241399       2.164129
     220.290287       2.119551
     220.339176       2.098799
     220.388064       2.231434
     220.436952       2.089180
     220.485840       2.052371
     220.534728       1.949518
     220.583617       1.982544
     220.632505       1.910262
     220.681393       2.030790
     220.730281       2.197922
     220.779169       2.008916
     220.828058       1.960282
     220.876946       2.136626
     220.925834       2.156280
     220.974722       2.142831
     221.023611       2.155828
     221.072499       2.149560
     221.121387       2.260800
     221.170275       2.113158
     221.219163       2.291340
     221.268052       2.038043
     221.316940       2.121696
     221.365828       2.114405
     221.414716       1.912337
     221.463604       2.002486
     221.512493       2.142589
     221.561381       2.186066
     221.610269       2.065078
     221.659157       2.095159
     221.708046       2.069602
     221.756934       2.007020
     221.805822       2.028345
     221.854710       2.095429
     221.903598       2.054395
     221.952487       2.043039
     222.001375       2.055317
     222.050263       2.078010
     222.099151       2.113494
     222.148039       1.985695
     222.196928       2.111977
     222.245816       2.140381
     222.294704       1.988304
     222.343592       2.193539
     222.392480       2.064421
     222.441369       2.142157
     222.490257       2.019646
     222.539145       1.975742
     222.588033       2.137185
     222.636922       1.998967
     222.685810       2.017792
     222.734698       2.080054
     222.783586       1.900165
     222.832474       2.052660
     222.881363       1.921073
     222.930251       2.028206
     222.979139       1.968804
     223.028027       1.986031
     223.076915       1.983625
     223.125804       2.034341
     223.174692       2.047576
     223.223580       1.956181
     223.272468       1.943895
     223.321357       1.920640
     223.370245       2.017406
     223.419133       1.998735
     223.468021       2.068609
     223.516909       1.930381
     223.565798       1.858401
     223.614686       2.146296
     223.663574       1.945541
     223.712462       1.864605
     223.761350       2.062035
     223.810239       1.950598
     223.859127       1.936700
     223.908015       1.953086
     223.956903       1.955374
     224.005792       2.020022
     224.054680       1.969608
     224.103568       1.976784
     224.152456       2.049388
     224.201344       2.005733
     224.250233       2.018483
     224.299121       1.923800
     224.348009       1.930369
     224.396897       2.012821
     224.445785       1.933982
     224.494674       2.021619
     224.543562       2.115739
     224.592450       2.011777
     224.641338       1.983453
     224.690226       2.168447
     224.739115       1.899128
     224.788003       1.989565
     224.836891       1.958505
     224.885779       2.016901
     224.934668       2.057691
     224.983556       2.026970
     225.032444       1.948119
     225.081332       1.905086
     225.130220       1.954322
     225.179109       2.112813
     225.227997       1.991196
     225.276885       2.035379
     225.325773       1.996976
     225.374661       1.939256
     225.423550       1.955496
     225.472438       1.971915
     225.521326       1.905307
     225.570214       1.987506
     225.619103       2.000483
     225.667991       2.002206
     225.716879       1.971985
     225.765767       2.040246
     225.814655       2.035649
     225.863544       2.035745
     225.912432       2.126576
     225.961320       2.110977
     226.010208       2.000085
     226.059096       2.077892
     226.107985       2.022682
     226.156873       2.049992
     226.205761       1.973978
     226.254649       2.000160
     226.303538       1.920163
     226.352426       1.959957
     226.401314       1.983644
     226.450202       1.909655
     226.499090       1.961308
     226.547979       1.922098
     226.596867       2.069618
     226.645755       2.033999
     226.694643       2.009778
     226.743531       1.891764
     226.792420       1.936703
     226.841308       1.928752
     226.890196       1.897912
     226.939084       1.952350
     226.987972       1.904393
     227.036861       1.938328
     227.085749       1.916656
     227.134637       1.965109
     227.183525       1.799781
     227.232414       1.928497
     227.281302       1.972397
     227.330190       2.032876
     227.379078       1.971154
     227.427966       1.819269
     227.476855       1.922540
     227.525743       2.069118
     227.574631       1.938126
     227.623519       1.976200
     227.672407       1.860081
     227.721296       1.949160
     227.770184       2.021794
     227.819072       2.063957
     227.867960       2.041363
     227.916849       1.957183
     227.965737       1.962478
     228.014625       1.911697
     228.063513       1.896891
     228.112401       2.063386
     228.161290       1.942745
     228.210178       1.913153
     228.259066       1.961329
     228.307954       2.093406
     228.356842       2.075375
     228.405731       2.081350
     228.454619       2.127948
     228.503507       2.131669
     228.552395       1.883995
     228.601284       2.071044
     228.650172       1.874697
     228.699060       2.155450
     228.747948       2.073067
     228.796836       1.940912
     228.845725       2.140497
     228.894613       2.029195
     228.943501       2.198488
     228.992389       2.159316
     229.041277       2.052684
     229.090166       2.055010
     229.139054       2.040974
     229.187942       2.146089
     229.236830       2.039651
     229.285719       2.100549
     229.334607       1.966580
     229.383495       2.116224
     229.432383       1.949296
     229.481271       1.936193
     229.530160       1.948748
     229.579048       1.966450
     229.627936       2.068700
     229.676824       2.027303
     229.725712       2.050613
     229.774601       1.920767
     229.823489       2.025034
     229.872377       1.951461
     229.921265       2.056677
     229.970153       2.048031
     230.019042       2.056048
     230.067930       2.121450
     230.116818       2.026989
     230.165706       2.119647
     230.214595       1.939788
     230.263483       1.918915
     230.312371       2.032188
     230.361259       2.037213
     230.410147       2.154874
     230.459036       2.074549
     230.507924       2.000574
     230.556812       1.915338
     230.605700       2.033420
     230.654588       2.046695
     230.703477       2.023103
     230.752365       2.031728
     230.801253       2.036631
     230.850141       2.043007
     230.899030       1.904594
     230.947918       2.024994
     230.996806       2.034261
     231.045694       1.918679
     231.094582       1.998352
     231.143471       2.024674
     231.192359       1.975692
     231.241247       2.009147
     231.290135       1.995700
     231.339023       1.884912
     231.387912       2.028038
     231.436800       1.968779
     231.485688       2.122992
     231.534576       2.109986
     231.583465       2.118220
     231.632353       1.999589
     231.681241       2.037086
     231.730129       1.902621
     231.779017       1.950758
     231.827906       1.974520
     231.876794       2.084994
     231.925682       1.958529
     231.974570       2.032895
     232.023458       1.945719
     232.072347       1.971940
     232.121235       1.895375
     232.170123       1.972190
     232.219011       1.984312
     232.267899       2.029075
     232.316788       2.041397
     232.365676       1.993381
     232.414564       1.982587
     232.463452       1.918766
     232.512341       2.008408
     232.561229       1.926501
     232.610117       2.113413
     232.659005       1.975477
     232.707893       2.069707
     232.756782       2.025226
     232.805670       1.914060
     232.854558       2.060251
     232.903446       1.989412
     232.952334       2.006036
     233.001223       1.984847
     233.050111       1.931739
     233.098999       1.848508
     233.147887       2.033188
     233.196776       1.955367
     233.245664       2.067576
     233.294552       2.039476
     233.343440       2.003884
     233.392328       2.094878
     233.441217       1.961701
     233.490105       2.026045
     233.538993       2.093429
     233.587881       2.236158
     233.636769       2.023785
     233.685658       1.975976
     233.734546       2.000531
     233.783434       2.004403
     233.832322       2.060540
     233.881211       2.184524
     233.930099       2.104785
     233.978987       2.147779
     234.027875       2.147716
     234.076763       2.059510
     234.125652       2.033774
     234.174540       2.070390
     234.223428       2.100713
     234.272316       2.096784
     234.321204       2.065539
     234.370093       1.997344
     234.418981       2.237344
     234.467869       2.192873
     234.516757       2.068372
     234.565645       2.080922
     234.614534       1.926468
     234.663422       2.029924
     234.712310       2.051644
     234.761198       2.026531
     234.810087       1.883094
     234.858975       1.912537
     234.907863       1.993666
     234.956751       1.926404
     235.005639       2.072607
     235.054528       1.916582
     235.103416       2.031913
     235.152304       2.006952
     235.201192       2.109964
     235.250080       1.990396
     235.298969       2.025707
     235.347857       2.107016
     235.396745       1.988254
     235.445633       1.981403
     235.494522       2.152600
     235.543410       2.006495
     235.592298       1.909913
     235.641186       1.895685
     235.690074       1.967291
     235.738963       1.880994
     235.787851       1.983623
     235.836739       1.994020
     235.885627       2.098670
     235.934515       1.976052
     235.983404       1.996102
     236.032292       2.036291
     236.081180       2.019484
     236.130068       1.872967
     236.178957       1.930141
     236.227845       2.027955
     236.276733       2.078300
     236.325621       2.022771
     236.374509       1.962814
     236.423398       2.042272
     236.472286       2.109274
     236.521174       1.998560
     236.570062       2.026841
     236.618950       2.010533
     236.667839       2.044851
     236.716727       1.843470
     236.765615       1.864900
     236.814503       1.926599
     236.863392       1.897595
     236.912280       2.075247
     236.961168       1.868409
     237.010056       1.792269
     237.058944       1.831839
     237.107833       1.954118
     237.156721       1.805274
     237.205609       1.820681
     237.254497       1.733108
     237.303385       1.984447
     237.352274       2.099136
     237.401162       1.991193
     237.450050       1.935865
     237.498938       1.886160
     237.547826       1.981149
     237.596715       1.947355
     237.645603       2.035132
     237.694491       2.065897
     237.743379       2.007700
     237.792268       2.148769
     237.841156       2.028513
     237.890044       1.985863
     237.938932       1.913000
     237.987820       1.902203
     238.036709       2.082922
     238.085597       1.954864
     238.134485       2.085067
     238.183373       2.093814
     238.232261       2.017627
     238.281150       1.949281
     238.330038       2.034863
     238.378926       1.963335
     238.427814       2.031332
     238.476703       1.923246
     238.525591       1.982678
     238.574479       2.006660
     238.623367       1.952851
     238.672255       1.985880
     238.721144       1.996211
     238.770032       2.065248
     238.818920       1.949449
     238.867808       2.025923
     238.916696       2.023949
     238.965585       2.104388
     239.014473       2.182179
     239.063361       2.157459
     239.112249       2.245349
     239.161138       2.118443
     239.210026       2.025039
     239.258914       2.160184
     239.307802       2.070690
     239.356690       2.100391
     239.405579       2.024701
     239.454467       2.062571
     239.503355       2.093532
     239.552243       1.997089
     239.601131       2.075769
     239.650020       1.969533
     239.698908       1.984531
     239.747796       2.043504
     239.796684       1.966491
     239.845572       1.959575
     239.894461       1.948325
     239.943349       1.919962
     239.992237       1.956405
     240.041125       1.949854
     240.090014       1.944670
     240.138902       1.960585
     240.187790       1.888380
     240.236678       2.031167
     240.285566       2.018675
     240.334455       1.909076
     240.383343       2.071337
     240.432231       2.057936
     240.481119       1.917969
     240.530007       1.911778
     240.578896       2.049571
     240.627784       2.087314
     240.676672       1.947163
     240.725560       1.960864
     240.774449       1.911016
     240.823337       1.876484
     240.872225       1.942951
     240.921113       2.002192
     240.970001       2.030629
     241.018890       1.908090
     241.067778       1.992520
     241.116666       1.918358
     241.165554       1.965598
     241.214442       1.994815
     241.263331       2.083666
     241.312219       2.074747
     241.361107       1.969202
     241.409995       1.972422
     241.458884       1.875922
     241.507772       1.993014
     241.556660       2.075322
     241.605548       2.062632
     241.654436       1.961520
     241.703325       2.026376
     241.752213       2.019759
     241.801101       1.975012
     241.849989       1.994856
     241.898877       2.034082
     241.947766       2.040246
     241.996654       2.011726
     242.045542       2.019212
     242.094430       2.063241
     242.143318       2.054795
     242.192207       2.109828
     242.241095       1.982151
     242.289983       2.069271
     242.338871       1.922275
     242.387760       2.005128
     242.436648       2.041873
     242.485536       2.003369
     242.534424       1.961835
     242.583312       2.058182
     242.632201       1.990692
     242.681089       1.938195
     242.729977       1.991160
     242.778865       2.044357
     242.827753       1.952035
     242.876642       2.010630
     242.925530       1.953306
     242.974418       2.009569
     243.023306       2.008661
     243.072195       2.022459
     243.121083       2.118394
     243.169971       2.054085
     243.218859       2.041688
     243.267747       2.035252
     243.316636       1.885267
     243.365524       2.065395
     243.414412       1.979077
     243.463300       2.069667
     243.512188       2.048872
     243.561077       2.036318
     243.609965       2.067634
     243.658853       1.951806
     243.707741       2.076361
     243.756630       1.991965
     243.805518       2.083571
     243.854406       1.962763
     243.903294       1.975441
     243.952182       2.002834
     244.001071       2.176282
     244.049959       2.050841
     244.098847       2.094732
     244.147735       1.924979
     244.196623       2.107816
     244.245512       2.088477
     244.294400       1.987304
     244.343288       1.987268
     244.392176       1.918421
     244.441065       2.037609
     244.489953       1.914025
     244.538841       2.006202
     244.587729       2.076467
     244.636617       1.907042
     244.685506       2.079178
     244.734394       2.015479
     244.783282       1.958014
     244.832170       1.941520
     244.881058       2.078568
     244.929947       2.064145
     244.978835       2.121724
     245.027723       2.017713
     245.076611       1.976916
     245.125499       1.960548
     245.174388       2.068878
     245.223276       2.036256
     245.272164       1.996036
     245.321052       2.147232
     245.369941       1.957359
     245.418829       2.103906
     245.467717       1.956075
     245.516605       1.922487
     245.565493       2.013017
     245.614382       1.963833
     245.663270       2.009944
     245.712158       2.147529
     245.761046       2.144006
     245.809934       2.194147
     245.858823       2.231356
     245.907711       1.939942
     245.956599       1.990841
     246.005487       2.008359
     246.054376       2.034335
     246.103264       1.919222
     246.152152       2.162360
     246.201040       2.015557
     246.249928       2.081708
     246.298817       2.121971
     246.347705       2.078912
     246.396593       2.050926
     246.445481       1.991797
     246.494369       2.016546
     246.543258       1.970241
     246.592146       1.918797
     246.641034       2.094321
     246.689922       2.093744
     246.738811       2.142901
     246.787699       2.007967
     246.836587       2.015935
     246.885475       2.036578
     246.934363       2.003941
     246.983252       2.130894
     247.032140       2.114798
     247.081028       2.060529
     247.129916       2.029209
     247.178804       2.021173
     247.227693       2.017611
     247.276581       1.970450
     247.325469       2.000171
     247.374357       2.020901
     247.423245       2.097811
     247.472134       2.025622
     247.521022       2.146401
     247.569910       2.086070
     247.618798       2.058578
     247.667687       2.001625
     247.716575       2.079207
     247.765463       1.963146
     247.814351       2.125654
     247.863239       2.092125
     247.912128       2.036268
     247.961016       1.984047
     248.009904       2.107264
     248.058792       2.043671
     248.107680       2.019360
     248.156569       2.071886
     248.205457       1.980550
     248.254345       1.995003
     248.303233       2.064805
     248.352122       2.017069
     248.401010       2.120656
     248.449898       1.922501
     248.498786       1.945681
     248.547674       1.968190
     248.596563       1.916364
     248.645451       2.035328
     248.694339       1.934984
     248.743227       2.042151
     248.792115       2.021882
     248.841004       1.972010
     248.889892       2.069193
     248.938780       1.927144
     248.987668       2.023026
     249.036557       1.881057
     249.085445       1.883025
     249.134333       2.042770
     249.183221       1.943588
     249.232109       1.928921
     249.280998       2.104224
     249.329886       2.013463
     249.378774       2.054245
     249.427662       1.947027
     249.476550       2.045635
     249.525439       2.023822
     249.574327       1.967017
     249.623215       1.979802
     249.672103       2.065526
     249.720991       2.025763
     249.769880       2.057315
     249.818768       1.935913
     249.867656       2.083612
     249.916544       2.068049
     249.965433       1.817360
     250.014321       2.097740
     250.063209       2.102051
     250.112097       1.956549
     250.160985       2.096591
     250.209874       2.028324
     250.258762       2.085190
     250.307650       2.023709
     250.356538       2.054978
     250.405426       2.225163
     250.454315       1.970522
     250.503203       2.043730
     250.552091       1.891513
     250.600979       1.737337
     250.649868       2.081375
     250.698756       1.800876
     250.747644       1.965788
     250.796532       2.002163
     250.845420       1.769131
     250.894309       1.857556
     250.943197       1.949126
     250.992085       1.909554
     251.040973       1.797401
     251.089861       2.008821
     251.138750       2.129259
     251.187638       1.886737
     251.236526       1.890006
     251.285414       2.080462
     251.334303       1.910496
     251.383191       1.931335
     251.432079       1.901585
     251.480967       1.753479
     251.529855       1.950348
     251.578744       1.946814
     251.627632       1.955175
     251.676520       2.068984
     251.725408       1.978572
     251.774296       2.003786
     251.823185       2.014248
     251.872073       1.980474
     251.920961       1.981486
     251.969849       1.956445
     252.018737       1.962164
     252.067626       2.006908
     252.116514       2.058638
     252.165402       1.914103
     252.214290       1.986821
     252.263179       2.010222
     252.312067       2.094650
     252.360955       2.018778
     252.409843       2.004894
     252.458731       2.043794
     252.507620       1.969749
     252.556508       1.981133
     252.605396       1.991100
     252.654284       1.978598
     252.703172       1.869882
     252.752061       1.908328
     252.800949       2.048354
     252.849837       1.901648
     252.898725       1.979882
     252.947614       2.000382
     252.996502       2.058221
     253.045390       1.927688
     253.094278       2.092807
     253.143166       2.024444
     253.192055       2.057126
     253.240943       1.936652
     253.289831       1.989961
     253.338719       2.026668
     253.387607       2.004043
     253.436496       1.919013
     253.485384       1.958851
     253.534272       1.959785
     253.583160       2.019520
     253.632049       1.978417
     253.680937       1.953644
     253.729825       2.006847
     253.778713       2.058657
     253.827601       2.130163
     253.876490       1.961386
     253.925378       1.942024
     253.974266       1.914429
     254.023154       1.938916
     254.072042       2.124243
     254.120931       2.033282
     254.169819       2.012786
     254.218707       1.914024
     254.267595       1.831108
     254.316484       1.767826
     254.365372       2.035738
     254.414260       1.969739
     254.463148       1.894066
     254.512036       1.946544
     254.560925       2.030986
     254.609813       2.086961
     254.658701       2.016229
     254.707589       2.011977
     254.756477       1.823687
     254.805366       1.905092
     254.854254       2.040729
     254.903142       2.118641
     254.952030       2.001023
     255.000918       2.078229
     255.049807       1.938376
     255.098695       2.153526
     255.147583       2.106242
     255.196471       1.912882
     255.245360       2.012222
     255.294248       1.991531
     255.343136       2.031565
     255.392024       1.957683
     255.440912       2.000825
     255.489801       2.080373
     255.538689       1.994888
     255.587577       1.952025
     255.636465       2.035638
     255.685353       2.068406
     255.734242       2.035488
     255.783130       2.022419
     255.832018       1.941655
     255.880906       1.976797
     255.929795       2.032339
     255.978683       2.056075
     256.027571       2.025326
     256.076459       2.088140
     256.125347       1.932705
     256.174236       2.070159
     256.223124       1.961620
     256.272012       1.991351
     256.320900       1.974462
     256.369788       2.120848
     256.418677       1.989263
     256.467565       1.912858
     256.516453       2.001301
     256.565341       2.136372
     256.614230       1.930678
     256.663118       2.041322
     256.712006       1.891855
     256.760894       2.013095
     256.809782       1.995549
     256.858671       1.986355
     256.907559       1.976052
     256.956447       2.060915
     257.005335       2.025531
     257.054223       2.131090
     257.103112       1.968114
     257.152000       1.956775
     257.200888       1.960737
     257.249776       1.948696
     257.298664       2.055179
     257.347553       1.959171
     257.396441       1.976569
     257.445329       2.097239
     257.494217       2.067876
     257.543106       1.972854
     257.591994       1.967219
     257.640882       1.934677
     257.689770       1.938635
     257.738658       1.912314
     257.787547       1.913805
     257.836435       1.962341
     257.885323       1.873646
     257.934211       1.973385
     257.983099       1.979357
     258.031988       1.948439
     258.080876       1.965948
     258.129764       1.880847
     258.178652       1.971506
     258.227541       1.874948
     258.276429       1.879151
     258.325317       2.066791
     258.374205       1.899515
     258.423093       1.954245
     258.471982       1.974022
     258.520870       1.987431
     258.569758       1.991719
     258.618646       1.905069
     258.667534       1.918636
     258.716423       1.992344
     258.765311       1.886287
     258.814199       1.916971
     258.863087       1.789349
     258.911976       1.866760
     258.960864       1.940297
     259.009752       1.967364
     259.058640       1.937566
     259.107528       1.855454
     259.156417       1.981401
     259.205305       2.005051
     259.254193       2.057976
     259.303081       2.037908
     259.351969       2.090974
     259.400858       2.024593
     259.449746       2.001452
     259.498634       2.037096
     259.547522       2.091171
     259.596410       1.981445
     259.645299       2.065420
     259.694187       1.909579
     259.743075       2.002636
     259.791963       1.978604
     259.840852       1.842361
     259.889740       1.823866
     259.938628       1.871443
     259.987516       2.093772
     260.036404       2.011288
     260.085293       2.033994
     260.134181       2.011710
     260.183069       2.025771
     260.231957       1.998391
     260.280845       2.075748
     260.329734       1.996970
     260.378622       1.990591
     260.427510       2.047456
     260.476398       1.929827
     260.525287       2.016355
     260.574175       1.983253
     260.623063       2.013174
     260.671951       2.046934
     260.720839       2.025098
     260.769728       2.057019
     260.818616       1.926045
     260.867504       1.978929
     260.916392       2.035033
     260.965280       1.963049
     261.014169       2.015768
     261.063057       2.089107
     261.111945       2.038542
     261.160833       2.060816
     261.209722       2.060053
     261.258610       2.018107
     261.307498       1.992592
     261.356386       1.969575
     261.405274       2.046616
     261.454163       1.991635
     261.503051       1.960308
     261.551939       2.130862
     261.600827       2.120811
     261.649715       1.871928
     261.698604       1.937623
     261.747492       1.870238
     261.796380       1.988028
     261.845268       2.095806
     261.894157       2.059232
     261.943045       2.162814
     261.991933       1.952082
     262.040821       2.055080
     262.089709       2.012887
     262.138598       1.957061
     262.187486       1.990941
     262.236374       1.946858
     262.285262       1.951313
     262.334150       2.026392
     262.383039       2.031610
     262.431927       1.904518
     262.480815       1.981798
     262.529703       1.934389
     262.578591       1.941026
     262.627480       1.948597
     262.676368       1.973949
     262.725256       1.972666
     262.774144       1.986854
     262.823033       1.941707
     262.871921       1.832940
     262.920809       1.861183
     262.969697       1.875947
     263.018585       1.957257
     263.067474       1.984394
     263.116362       2.000982
     263.165250       2.032471
     263.214138       1.996011
     263.263026       1.958323
     263.311915       2.020081
     263.360803       2.093511
     263.409691       2.112245
     263.458579       2.036590
     263.507468       1.923463
     263.556356       2.051876
     263.605244       2.016165
     263.654132       1.996054
     263.703020       1.932040
     263.751909       2.071287
     263.800797       1.850119
     263.849685       1.894951
     263.898573       1.943517
     263.947461       1.886956
     263.996350       1.947465
     264.045238       1.928080
     264.094126       2.038311
     264.143014       1.955785
     264.191903       1.886303
     264.240791       2.081704
     264.289679       2.005334
     264.338567       1.992108
     264.387455       1.905934
     264.436344       2.029273
     264.485232       2.060168
     264.534120       1.914783
     264.583008       1.781555
     264.631896       1.904740
     264.680785       1.976623
     264.729673       2.087305
     264.778561       1.980121
     264.827449       1.996064
     264.876337       2.020445
