# Supplementary material for: Breakage of the oligomeric CaMKII hub by the regulatory segment of the kinase
Source: eLife. 2020 Sep 9;9:e57784. doi: 10.7554/eLife.57784 (PMC7538161; doi:10.7554/eLife.57784)
Supplement: Figure 6—source data 1. [file elife-57784-fig6-data1.zip › figure6_source_data/dodecamer_hub_KA_helix_crossing.dat]

54.04770
54.02738
53.71913
49.28663
47.13297
38.58798
43.48168
45.68052
47.69331
43.52909
42.85424
44.24091
41.42256
36.01334
36.06070
35.63845
39.12431
42.20439
39.29528
42.71843
36.31726
42.30757
42.51555
41.46296
40.48089
32.62212
31.99926
45.53189
38.81647
36.24052
41.09830
43.24966
36.92106
42.11749
41.29245
46.74166
38.00679
43.65848
33.23976
32.49579
39.22114
40.18866
40.73471
42.51060
36.43146
44.38756
43.66034
38.93209
36.26578
33.94081
35.89653
38.30976
43.14945
41.84496
39.69494
52.42885
40.56327
36.30534
35.84240
39.39072
45.11988
42.16568
42.17604
39.35217
37.00445
43.54241
42.90003
39.08866
43.77696
43.22984
44.66073
47.61318
43.84278
38.91664
47.96705
51.62341
53.82293
48.01374
47.06938
53.40863
59.55194
54.92458
51.96724
45.28031
47.73203
52.20469
63.97414
59.44824
62.53089
63.68218
68.92657
59.83014
53.21499
52.42151
52.57660
44.09171
47.59650
51.77332
56.21419
47.21987
49.12461
44.88066
47.89991
46.74880
47.84469
50.32650
44.36569
41.22248
46.00041
45.93017
48.67071
49.32177
52.20724
46.28063
52.99885
48.65012
47.30007
50.74928
49.35238
44.11425
44.02223
43.63771
50.89044
42.75267
53.15078
56.12738
56.14027
52.00091
50.05562
49.45417
49.85666
43.02524
43.81681
45.82659
45.25678
45.22056
43.47172
39.91092
49.27216
49.24999
51.34991
55.27956
54.80052
56.84695
46.96223
54.42955
46.85493
46.49449
51.18789
58.99958
53.79911
60.87071
65.14028
57.81583
57.62127
56.25444
49.89747
50.61115
51.86981
43.53307
42.86240
41.51089
44.03245
42.63916
40.40055
31.41190
35.62646
43.56548
44.33817
42.92162
39.12383
44.96787
39.08205
38.76628
44.50189
40.02995
43.88485
49.40061
48.29396
43.67021
38.33870
51.18021
53.02759
42.08088
46.98399
46.54868
43.96878
44.44371
47.19048
47.15336
51.09348
47.84437
52.04171
52.37991
54.42061
50.27433
46.90238
48.85018
50.64895
52.11962
51.48131
51.43390
55.47614
51.10592
56.11377
50.16394
53.63909
47.23623
48.74233
52.19226
51.73466
47.55329
50.01010
53.83191
55.37474
55.71055
47.48187
49.70292
47.67398
50.95300
52.65911
55.76561
57.34461
55.11471
54.22020
56.67319
60.21331
61.62117
57.03967
56.21991
58.51661
57.21945
62.13719
61.31922
61.47445
62.61691
58.13443
56.93540
54.79960
59.22370
53.24369
50.93315
58.74640
57.44268
56.06155
55.57865
53.87080
60.86106
59.21317
58.23067
61.75538
66.26822
57.56362
63.37760
59.10037
55.96976
53.59027
56.45901
59.12483
60.26834
54.11053
57.89373
47.93844
54.51729
52.13805
51.32069
56.04295
57.08442
53.24184
49.87799
48.74245
54.34299
58.21376
50.03794
54.64266
53.07860
46.15362
54.61814
47.45578
49.85930
53.63344
51.69748
56.65055
53.13662
54.23016
44.59623
46.29981
52.48008
49.77591
51.17235
55.18548
55.44855
59.77243
58.67142
65.22473
60.64275
64.45942
63.91438
62.42912
64.61408
64.63570
58.79650
62.16975
67.93418
61.60228
57.09433
62.36552
62.31068
67.18146
64.63824
62.10837
66.46848
61.81723
62.34897
60.20813
61.15324
58.54963
56.13204
63.24745
58.12374
54.28396
59.87378
64.20596
60.09860
56.08349
56.73192
56.56438
61.65990
57.09156
57.69774
60.66027
49.70741
58.66008
64.19436
54.92189
62.05955
53.78211
54.37249
47.33097
49.02798
56.97771
54.53223
60.29061
57.29942
56.26792
53.20460
58.52082
46.34421
48.74634
50.74372
54.35730
56.37752
54.31275
54.64786
55.74557
58.89939
55.17299
56.46414
54.45922
58.46631
67.67670
61.24972
63.74645
58.04715
62.76544
64.50779
61.78884
60.50397
54.31680
55.68358
58.09482
51.76973
56.75538
48.13461
57.68738
55.13699
64.29807
58.56977
54.65813
50.71630
52.22320
55.59776
62.44856
63.59918
58.27973
59.25786
59.14009
54.47455
58.44811
58.45053
62.66337
54.02475
56.52498
63.69135
56.47947
64.80701
58.57554
58.61026
52.54429
55.17686
59.67425
55.62926
59.03635
55.11302
60.17182
55.98490
58.77603
58.07130
64.63176
65.86777
64.00706
58.86929
67.54661
58.19293
56.05142
58.48508
63.09146
65.67865
60.32012
54.98280
54.16633
55.53054
60.95267
59.25298
62.29128
59.53841
58.58455
58.55290
57.98661
57.08766
56.68069
57.58865
62.74226
60.20667
65.19691
59.05888
63.52336
60.78795
69.03729
61.19510
60.31325
52.41779
64.86449
70.39692
63.40718
67.24359
67.49926
65.54930
66.01939
76.60762
74.70612
81.51605
69.33840
72.68944
69.34900
76.60441
72.65387
68.98952
74.49095
74.14924
71.68126
68.90176
71.55881
70.00025
71.60349
62.47472
73.11827
75.34972
67.34850
66.85640
70.72402
73.72471
75.98147
74.65161
71.15071
75.74856
79.85043
73.11920
76.00588
77.80878
76.42772
73.50509
68.63075
59.31985
66.93286
55.61141
69.25233
65.38518
66.25620
66.96114
66.64215
67.95503
80.56839
75.90584
74.13200
69.00290
63.18735
71.10823
68.56829
69.61706
66.61911
70.69415
71.53141
71.66713
70.46149
77.40331
67.00148
67.07105
68.80152
67.47128
66.58386
73.41436
74.65655
72.05067
76.22187
70.41808
71.82687
73.77175
69.64032
67.23135
67.82484
59.95308
69.53402
64.01417
62.41900
67.53465
70.82991
66.58429
73.12191
68.14205
66.32729
69.79618
67.27792
66.26355
66.42979
61.32038
60.09241
64.80234
59.37444
61.46858
62.73805
65.51793
61.30025
65.57056
64.27910
66.34468
70.75871
65.65499
68.58130
66.20120
60.22420
63.06926
63.03522
67.82324
70.35733
71.31154
64.14799
70.11174
68.81952
69.69720
72.97075
69.55722
71.40832
67.83491
60.36540
64.51363
62.12939
60.18412
65.28708
56.98017
64.13101
66.43681
59.47529
68.60135
69.50757
55.03136
60.60742
53.39638
65.85508
60.57060
69.56530
54.38975
63.90902
66.41727
60.01615
59.26305
64.78822
79.62345
71.43873
70.36743
67.32092
69.58712
67.35895
67.38459
63.00765
73.19163
68.94494
65.51145
72.34553
68.31710
60.44729
60.00227
62.56903
61.55825
60.08832
58.65450
68.22078
64.97471
64.31939
67.07001
62.07244
64.06344
69.25128
61.35231
59.71504
60.97777
60.09141
65.97638
60.88913
61.13491
57.07883
65.20684
60.68391
62.44518
56.25169
60.06246
59.54596
64.39293
54.14397
66.94259
63.86533
59.24401
67.32886
74.89903
70.09829
73.51724
66.18870
62.80181
76.02586
68.63688
69.49915
63.90075
63.81750
63.54542
67.00107
67.52079
63.87632
66.39431
63.76109
66.69011
64.09548
64.38732
60.99962
61.93333
65.49428
57.07519
59.20640
58.09503
56.47129
58.34418
56.64163
54.52557
53.79626
63.69081
57.23828
61.40825
65.78716
61.57106
61.03409
65.69459
57.71746
64.00697
67.77050
58.49680
55.45732
54.19608
67.06119
60.76321
65.10806
62.39798
63.43640
61.59728
59.72605
57.63962
50.68136
53.30953
50.77878
52.00066
56.16593
55.37362
52.69095
60.83318
58.27668
52.60207
49.65162
51.59941
57.36130
58.57206
57.15444
61.48100
57.65326
55.57388
55.95243
53.15140
55.39588
58.46905
63.03703
60.04691
55.62665
52.69574
52.16360
52.13683
55.02500
57.75568
61.69668
56.19872
56.16697
59.62230
59.18159
57.76953
57.21503
56.41840
60.07556
59.25707
50.34385
53.87899
61.20995
56.57992
54.94051
59.53923
61.46954
60.89488
62.85435
59.73258
61.61484
61.94517
60.73509
60.27993
62.82312
62.50259
56.38522
56.39105
63.80486
55.53851
60.01031
48.97027
54.22637
53.19243
54.48551
53.47409
58.62738
60.70305
61.53884
53.76655
56.52367
51.56702
54.95092
53.27179
55.79435
50.24977
47.02659
59.44211
55.44162
58.13020
55.89755
54.43845
53.80872
57.36055
55.46680
58.64861
57.02101
54.55201
55.06540
52.98512
54.85301
54.01886
55.56293
59.28848
56.86167
58.97787
54.15911
51.55928
60.80938
55.74327
55.37634
55.42106
60.66726
56.98463
51.81502
56.29601
51.14868
57.49771
45.77836
51.14478
56.92057
58.72858
50.69127
56.07562
57.95533
54.58273
50.98021
53.18627
49.97419
56.52511
56.15885
55.49905
54.25812
48.42219
51.94071
52.12796
54.10250
57.77146
58.05046
50.63793
56.90833
59.50558
58.76868
55.76810
54.29889
46.61249
59.22844
52.70263
52.80186
64.53155
51.89483
56.41284
57.02738
56.51365
65.72783
64.36015
54.11182
63.54113
61.81541
50.21407
47.94921
44.84724
46.16508
53.70521
55.81433
52.82223
53.78941
55.80493
44.91115
48.07132
55.99415
53.46573
51.54621
48.08254
45.03750
45.28432
50.76736
48.26425
50.66890
57.68056
47.51465
48.28945
61.28499
55.03577
52.72770
55.33052
51.90324
50.06631
61.76551
45.58013
49.49029
51.50802
49.78147
53.13570
52.97535
57.75744
53.35278
50.23764
51.44194
60.97930
49.94078
50.62512
48.46877
55.79320
58.84689
49.37813
50.35591
53.10136
53.32205
52.96719
51.94494
52.84541
54.42256
56.22094
46.50556
52.84223
53.71145
50.51568
52.49121
50.91923
53.82076
56.45257
58.84510
58.00385
59.29120
53.16645
54.10412
52.60578
51.67401
55.56442
45.40564
48.43880
47.12547
45.39378
40.91706
46.97987
47.52268
46.98621
49.12676
54.59069
49.03244
51.00814
60.10996
52.90347
47.94418
49.41698
47.31212
47.97000
45.87298
52.99631
49.86498
58.10649
50.75571
53.70613
47.75374
48.65243
48.83034
44.33819
51.36733
52.94748
55.52093
55.16420
54.71758
58.60114
50.81886
49.68198
56.32129
43.66975
46.92053
54.13988
51.39549
46.61695
52.25930
52.11397
43.30566
43.97661
56.92694
44.73752
50.70750
47.82817
49.90099
47.92602
45.62812
45.42519
45.55434
44.71316
46.79206
47.64052
50.83775
48.44990
49.66667
51.47450
54.38602
57.99120
50.44180
49.45008
51.08964
54.36896
56.93679
55.18547
59.48662
51.13588
59.26389
52.85221
46.77297
52.01425
54.18637
57.84891
61.33315
48.58997
50.96071
50.45077
56.03512
50.97550
57.31779
55.36940
55.97242
60.15620
50.20567
60.90443
54.68461
52.92896
53.98965
57.64634
52.73232
64.06321
59.97963
56.78430
54.59131
57.42083
50.44421
46.60467
57.00816
48.24672
53.11486
49.88192
48.73144
45.72084
58.45772
47.83882
50.29771
45.28905
55.13496
48.59085
56.19070
53.76030
46.01081
51.10352
54.02844
51.33506
53.85212
51.34471
61.84787
61.07579
57.30863
57.17109
63.79297
59.47031
60.94779
60.39816
62.33802
61.02800
57.45592
56.38355
64.11919
62.48758
58.72838
61.70784
63.13758
60.49291
61.35588
54.71557
58.19029
56.26426
65.83103
55.24030
63.30117
60.20952
57.26086
56.06272
56.55078
54.77310
58.19479
56.04306
60.76497
55.60928
56.39141
53.81356
59.16036
55.95615
56.17238
62.45346
57.71589
57.94985
61.38511
63.33562
60.11001
56.92712
53.20764
58.21896
55.95672
55.27333
56.43038
56.86533
59.12539
60.95550
57.00347
53.95016
53.35489
56.03460
55.07930
55.57628
63.20616
56.22125
52.86607
57.01468
54.91901
52.40832
53.14322
58.52798
53.83313
56.33945
57.74088
54.28179
56.94748
59.42588
57.55118
62.45464
58.49860
62.36834
55.50653
64.64743
59.97515
61.67929
58.77145
62.00317
64.41471
61.53192
57.98966
54.84324
65.53192
65.41440
65.12572
58.96982
67.71956
57.51904
57.21826
58.70974
62.57421
66.12898
60.68934
61.12884
58.32177
60.36541
59.19975
61.37548
64.72905
65.39478
55.09327
55.74796
58.80808
52.66188
56.58643
52.48370
49.26648
48.79815
50.21846
57.09573
51.36739
47.12220
49.65623
50.38716
50.18710
57.59773
55.82254
47.77505
48.83609
49.54429
46.29322
53.44492
47.46739
57.72266
56.68923
54.07372
56.20322
62.13866
54.37233
55.23762
56.49612
58.38781
56.91631
55.34961
47.03962
51.59929
53.91669
52.07479
54.94558
55.67369
41.92204
56.49713
51.48990
61.64252
54.26728
58.08692
60.24639
52.07362
61.38681
60.82555
63.18038
59.07940
62.17174
61.22693
59.06698
64.59370
68.44095
64.12872
63.14888
68.50227
69.34881
69.29300
62.32721
63.49384
61.62176
60.42941
61.28633
61.29611
58.83338
64.35050
63.11855
61.44733
63.73276
65.85476
62.55561
62.64853
61.07545
60.75442
60.49254
64.83687
57.01693
57.98490
63.96651
60.40739
59.08830
66.07415
56.73254
62.74265
63.82783
68.38205
64.83095
63.30738
60.68530
64.50826
59.71952
61.10096
65.15143
63.04068
53.91520
63.90312
64.66911
56.78912
61.28843
60.12548
59.71507
67.27914
62.58488
66.87894
63.65617
66.22170
65.65758
64.05185
59.59615
61.04368
64.55581
60.22705
59.74556
60.02644
64.93899
59.94026
59.90879
58.08064
55.64706
57.22492
58.75101
56.02932
57.27268
55.31921
58.86124
60.64716
63.31033
58.11285
58.85104
60.17271
60.69273
60.86903
56.44703
60.71409
63.24320
60.25842
57.93638
56.67168
62.71871
57.27199
64.11937
60.05541
47.96350
52.23924
51.43535
59.02992
65.29851
63.38359
61.26714
64.75356
65.80035
64.29318
66.00775
61.86869
63.44100
60.90182
62.43446
64.17546
63.53241
59.27723
64.39834
55.43453
56.41337
66.87913
62.61373
66.88639
65.12186
64.24294
57.38613
61.22460
62.00533
59.22517
58.57896
62.76004
63.60684
63.01080
61.21768
63.43344
59.42632
63.21640
62.83437
64.33832
62.15912
66.98269
67.45994
63.68143
67.48756
62.77922
66.68748
55.24550
65.24367
60.16718
58.56896
53.13393
59.13387
60.85372
57.21841
58.69644
52.38523
56.51609
60.25482
60.55324
61.31882
58.33391
60.55868
62.93345
53.97764
63.25575
61.66729
54.38975
53.20697
53.62405
58.73798
50.38660
48.62296
52.13275
51.49264
56.83731
57.81660
51.38274
60.44074
50.87167
52.50761
53.35250
56.28817
55.07932
57.30717
54.78536
62.28120
52.68019
55.79530
58.25721
64.31123
59.22304
54.74973
55.41278
57.55236
52.87345
55.77317
58.49435
58.83174
57.33332
62.02295
51.73783
52.78689
60.57205
57.60045
56.19812
59.16772
57.46999
58.33461
69.43007
58.75579
54.69750
59.85273
63.51619
61.78796
58.94904
56.42974
58.35039
59.07264
55.77295
54.98223
55.60304
55.66099
61.03731
59.22844
63.39652
52.28101
58.56375
65.57546
60.92089
51.64110
58.43562
56.93723
55.23759
56.15404
53.85302
61.46120
62.11827
51.07249
58.42298
59.09701
62.74509
66.20673
60.06744
59.70586
57.24521
52.13433
65.02717
59.92504
53.19657
51.18463
57.43975
57.66954
51.91809
55.88266
59.09454
55.27806
57.22303
51.84681
50.78075
53.96452
52.88902
60.48105
58.05997
54.69742
61.15191
53.90667
59.25972
58.05795
60.67908
56.43675
56.00883
51.34108
55.85204
53.06941
54.11130
56.28453
57.84907
52.23172
55.46143
56.17138
55.39709
56.97002
58.15893
52.35269
56.69108
54.57444
54.96220
56.61559
55.09705
56.69599
59.83184
58.55701
54.37269
55.81620
48.84353
58.13479
54.25567
54.87793
54.56082
55.93922
53.58591
54.95278
55.71630
51.51750
57.42673
58.79096
62.58860
59.86819
60.89391
62.75043
66.63771
62.57644
64.69822
64.48288
65.81908
62.57904
63.93673
68.01622
64.08963
62.27485
55.89520
61.26887
57.89273
55.50850
61.79897
60.51241
62.13766
60.24573
59.79128
56.83524
60.64695
60.52956
63.01460
62.17932
60.98043
60.83577
59.92947
62.55423
61.77732
62.96572
64.55147
55.85217
60.75543
57.20524
61.52628
56.28781
64.31871
63.30140
59.45777
64.23365
61.74225
57.57309
64.61580
67.11222
64.28920
62.14817
63.33641
62.45224
56.22735
58.55284
56.35648
62.45005
57.02759
61.48842
65.02218
63.68783
59.41639
62.85864
58.62273
64.56798
67.57986
64.37210
53.88690
66.32251
57.85839
65.00867
58.45153
56.84687
58.01851
64.53918
59.61038
59.73149
59.57695
62.04999
62.87930
57.08841
62.11610
60.97479
61.97565
66.07841
65.61046
55.43182
58.53848
58.84122
59.89267
53.60125
55.91022
56.12852
54.11030
58.62472
54.60815
57.23274
59.88774
59.09969
58.34891
55.87452
59.28491
55.44776
65.75828
65.11231
60.27431
60.64751
55.77679
61.08781
60.84922
56.64053
64.25814
64.56516
60.68430
60.45376
65.26254
61.67116
58.72748
54.71636
60.13989
63.46271
58.55439
61.93764
64.39805
65.20097
64.12038
61.99331
62.90878
63.16150
58.79387
54.98468
55.44529
59.94203
60.15936
56.75643
69.86517
66.24930
66.90329
65.05707
58.75629
65.58083
65.22186
66.78034
65.62307
61.79633
63.37408
62.71631
60.53451
61.60884
65.37896
63.10222
58.73422
62.28866
60.62635
61.22978
59.79394
70.00786
58.83166
60.11430
59.19761
56.39384
59.74999
63.31960
62.64297
62.39044
65.37743
63.82213
63.81998
58.59748
61.00888
62.22136
64.38745
60.04020
61.33551
59.26960
56.31566
59.90880
52.08802
59.94306
54.00278
63.74174
60.71555
59.77312
60.11933
59.01401
57.64754
63.34496
60.27487
62.07348
66.42101
64.00144
63.78971
60.77158
62.22408
63.16168
64.61697
59.24097
63.76676
63.68401
67.95535
68.94982
67.85437
63.73862
64.80208
62.77615
64.03659
65.11355
65.55177
63.78232
62.26897
59.01418
62.62724
60.71937
68.05215
67.67813
58.61572
60.38064
62.54849
55.39832
60.30578
58.91244
56.91752
59.85026
58.13985
64.55666
60.56662
57.72513
60.85833
60.03418
59.74122
62.99204
56.61374
62.34473
59.60224
60.75543
57.62333
62.58436
61.17222
59.23538
60.78794
58.69483
58.79952
59.71378
64.03396
59.98761
57.68208
58.33280
60.91684
55.29267
62.44009
59.04556
60.61877
56.30734
55.22225
58.74166
57.68429
60.40724
56.19247
61.15053
57.78428
61.03887
59.67227
64.62052
60.34975
57.42912
62.42085
61.02844
63.80264
59.50418
56.58232
60.74604
59.81230
57.24304
63.07531
58.70978
63.86981
59.18437
64.11478
57.54594
60.79501
58.58637
61.17250
60.33204
65.76067
55.47519
60.14165
60.74490
62.93130
61.26324
66.57710
67.27345
58.62204
61.28004
60.15743
58.42009
58.43550
65.83687
58.81670
57.49990
55.20843
63.04234
57.85244
53.04906
62.88871
58.12352
55.47406
56.42271
61.54860
59.79850
54.76980
62.83380
56.91664
60.63610
63.72296
64.01438
64.21468
65.43077
62.70134
60.80569
64.46427
63.60423
66.56697
62.72531
58.87476
55.88745
58.82025
60.51314
64.57727
64.65306
63.62923
63.90942
67.76906
65.18275
61.91125
66.47635
66.23088
65.48154
61.89469
63.97926
68.66843
66.16789
64.89887
61.48161
63.42116
59.28431
66.20189
63.61083
63.99017
61.14300
64.77659
63.72474
66.01565
68.05326
65.83268
66.91620
61.51753
64.89197
63.42986
63.67507
62.64236
60.18201
68.19287
61.03477
63.48338
68.53816
66.86649
69.36013
65.88252
68.43927
63.05420
69.01828
60.71935
69.72040
59.90125
64.82800
62.66164
66.79940
68.24916
65.29593
65.83267
60.88445
63.69316
63.88419
63.57594
61.23884
59.95864
60.86734
65.43810
55.17331
53.16789
60.57701
63.75305
59.99813
62.82682
60.11775
63.04561
57.16258
56.04898
63.34736
62.34871
68.52225
62.62448
63.85125
63.35708
63.59959
59.71207
60.31821
57.13471
62.06416
56.55657
60.36492
60.48354
60.36217
59.61116
62.18587
60.43674
62.08038
63.38076
56.60649
62.74111
65.24786
61.08927
66.83462
65.23653
62.14809
66.44164
64.03001
69.63275
72.89416
63.73052
61.36135
64.47582
66.64788
61.35326
66.05218
57.00959
64.45658
62.32675
68.23953
66.58734
65.88457
68.25649
63.29295
65.78747
59.20864
63.84255
67.32643
57.18044
60.55036
59.37733
57.49508
62.98479
62.91232
64.33681
57.55023
63.97649
61.80213
59.66143
62.68213
62.51401
66.78544
59.79610
62.33485
54.49263
68.06969
60.71794
63.16560
59.82003
64.10730
60.26205
63.73979
61.79024
65.13625
67.10656
63.38702
63.70708
64.06587
65.69566
58.46513
62.06437
62.49633
62.48724
68.84566
65.59176
63.78686
64.12666
63.41952
60.79319
60.43152
66.19721
63.83386
61.29580
67.29154
63.99886
68.53146
69.09695
62.36596
64.75488
63.27852
67.28116
67.75475
63.44550
65.22143
64.49186
66.47099
66.34675
64.55900
65.90410
63.46040
64.32966
65.22584
61.58252
65.88312
59.35440
58.48206
60.14318
60.30102
57.70578
59.81120
61.04229
64.29383
60.66679
62.69128
61.11081
59.51936
67.20753
58.79287
52.75665
65.26638
63.24058
57.40553
58.83397
60.21892
60.71949
62.91931
62.96776
53.15536
58.42944
57.31082
59.54885
60.57693
57.70269
57.57029
64.99506
61.62877
61.30882
57.97337
61.43160
67.27046
68.78379
64.46247
60.73101
58.11966
57.25436
56.42058
59.09372
51.87422
52.09918
53.28524
60.53705
57.46094
50.90137
54.06536
52.25889
53.74682
53.17316
54.37222
52.04344
55.26276
57.08947
56.59025
52.04272
52.47779
50.02534
42.60392
49.97965
52.38615
58.12037
50.95808
55.54660
55.21283
55.86989
58.04866
57.22678
54.87310
59.26378
54.01951
53.79235
60.30952
52.16101
55.26710
56.78418
54.42504
59.72773
54.59017
57.30456
51.41638
53.83293
54.05975
54.72980
51.94516
52.35814
50.53339
54.60838
54.70073
51.96726
52.63846
54.35498
53.95860
53.22268
48.09753
58.31172
54.07799
53.81997
55.21315
56.20347
49.43612
52.82959
52.48601
51.57585
52.30102
51.55409
46.45543
47.49807
53.00941
57.76731
54.72499
55.46563
49.53249
54.02317
58.28792
58.60937
53.04634
58.01045
48.52800
48.86183
53.90567
47.55735
58.82657
48.33140
45.44509
48.40151
45.69099
48.95032
45.11425
43.55429
46.40731
58.42833
55.34260
59.01777
50.65385
55.13152
55.13375
56.82512
58.67623
60.05225
56.34385
53.32429
56.49769
51.53483
54.03034
53.31699
58.13087
61.24422
60.57985
57.64687
62.67985
63.32025
60.91410
60.65995
64.54057
60.47544
62.51871
64.14018
65.41297
66.47694
59.63800
58.83171
60.46219
59.06904
55.13879
56.94730
61.07623
64.01883
54.57724
51.58695
58.12272
60.03320
63.95206
61.79384
64.38636
62.99515
68.43700
59.44086
58.68582
59.45173
60.24147
53.68621
51.25908
57.03079
57.43368
61.56070
61.08105
52.57870
56.41149
56.26716
59.43612
59.63669
65.13245
50.12409
54.20748
53.41110
59.42854
61.11339
56.31046
55.82826
58.39253
59.91961
55.41184
59.24903
57.78242
55.74358
56.32091
54.81709
57.13589
56.41418
56.78521
55.16130
61.92573
55.60237
59.84825
56.84477
63.90951
53.75995
61.38786
61.73184
57.09498
66.10852
60.06800
66.00670
56.85129
58.20787
58.56767
55.01369
57.61187
55.11530
54.58879
53.91003
60.60609
60.50777
55.78431
55.80257
60.15916
51.21442
53.82074
54.81544
52.46688
58.67759
54.13271
56.72380
52.62953
66.29113
59.03522
60.29872
56.29532
53.76456
56.84119
59.11973
56.14566
56.77565
59.01502
67.28608
58.08007
54.65921
60.80702
61.23743
63.13655
58.18462
62.26627
65.12609
66.83358
57.78676
60.94367
59.48328
59.57297
64.14826
63.29946
67.79508
67.84703
66.35453
64.98153
64.09176
68.04517
69.43804
64.44656
63.68522
69.68522
63.68608
68.43402
62.40359
65.41532
61.98455
60.40446
57.89997
60.39746
55.68466
57.77854
58.74305
59.37917
62.95363
59.41293
59.15324
57.23918
55.35994
57.58457
51.00743
58.15341
56.48038
59.29096
58.96554
61.85894
61.84117
61.39853
60.94893
67.03536
59.11972
58.90888
65.40686
65.93222
58.51816
61.25104
62.90472
59.03575
57.65371
57.54886
57.21181
60.16803
60.73983
64.44867
56.84623
54.69556
59.04487
62.78264
57.20919
53.88192
60.72259
54.57490
60.77724
57.24664
57.70152
58.09180
63.60230
62.49072
58.26342
60.18564
55.58428
59.75995
60.87021
60.10368
55.32506
61.75810
58.61383
56.88829
63.09923
58.99154
59.42856
53.43313
59.78212
56.28726
56.23687
54.65682
54.83248
50.78588
49.85818
52.28166
47.43035
48.46023
51.02622
55.05497
51.39531
59.85762
54.38667
49.66975
51.19310
50.46442
52.63755
49.23521
55.99444
51.96808
55.68835
55.25827
54.62336
49.24849
50.35710
61.10801
44.65732
50.53990
46.55868
51.37593
60.21001
53.30853
51.40554
53.60329
49.86894
50.14594
49.37521
51.55590
50.67298
55.03117
52.67061
52.49355
59.41688
54.05405
49.29529
52.76630
52.15578
53.80159
48.89238
51.27400
54.59204
49.68754
53.78961
57.47412
46.62973
50.82503
51.60478
53.19815
51.16642
48.55154
57.85132
55.47159
50.11284
53.70161
50.33391
55.68690
55.70892
53.54993
59.92867
49.05583
50.48233
54.13663
59.21106
55.77492
52.77491
55.24228
58.59454
60.38839
62.08520
63.57231
58.91963
54.86826
58.52792
54.76574
49.47645
51.66113
56.06100
57.75718
57.31458
53.40313
56.85937
56.94224
52.94005
54.81515
57.26833
59.94107
56.92578
51.73832
48.54427
52.38687
52.49325
45.04301
50.86007
54.43553
55.25266
48.69595
53.08973
53.69656
47.88014
58.85349
53.41142
56.63762
63.09822
54.96816
53.14867
54.77373
50.63523
49.08692
50.59369
48.87515
51.63416
58.00067
54.34766
55.41033
54.91597
55.89946
54.96778
51.56339
48.35898
51.61147
56.42587
49.21915
56.48678
57.69400
55.48011
60.16271
56.94842
63.17009
56.27773
58.57961
59.44128
51.62079
56.46163
59.91481
55.38893
55.28969
55.07436
54.99179
