# Supplementary material for: Breakage of the oligomeric CaMKII hub by the regulatory segment of the kinase
Source: eLife. 2020 Sep 9;9:e57784. doi: 10.7554/eLife.57784 (PMC7538161; doi:10.7554/eLife.57784)
Supplement: Figure 6—source data 1. [file elife-57784-fig6-data1.zip › figure6_source_data/dodecamer_AC_helix_crossing.dat]

45.83441
45.84818
48.66884
43.65434
37.76597
38.43330
55.37449
46.86891
45.38597
44.79171
47.97906
41.98523
47.45771
46.00832
40.66270
42.70263
49.50950
42.74095
48.53421
46.61123
42.85380
46.04264
43.91312
42.91141
48.78667
48.32394
45.92716
44.70980
46.82702
46.49061
51.88377
49.46336
49.53667
46.70834
44.47177
44.77148
47.40191
48.56445
46.87047
49.60298
49.93728
51.44292
47.79354
51.37701
49.60927
55.91849
53.08019
49.22652
45.98974
42.69324
45.53305
47.75895
52.27972
48.08473
54.26438
51.17744
50.33637
45.93582
55.85968
50.20348
45.07208
49.71128
47.99369
47.87360
51.26352
47.63506
55.85413
52.27333
48.76193
52.26795
52.04811
47.09534
46.24441
43.83839
45.59908
43.76765
47.15790
50.78998
48.84490
43.07481
41.27342
45.74782
52.68549
44.34322
51.40502
45.44286
44.21377
43.21177
47.52094
46.49320
45.47431
50.39835
50.08239
47.95601
49.91906
49.57329
52.48867
48.00198
53.74320
49.89602
55.13432
52.87373
50.26463
49.54878
49.65453
51.93476
48.13505
46.10988
47.83230
44.12705
47.57468
43.50556
48.01813
44.42054
43.00411
47.39129
37.96772
39.26996
44.52509
46.54804
48.34583
45.18964
45.81238
43.24549
39.29267
42.63872
44.64905
46.40530
40.31321
42.43073
47.35587
49.41535
48.75554
51.80461
52.46630
50.68401
51.65970
52.31759
50.52968
51.17340
55.81161
48.67281
49.18313
46.38630
48.80283
46.33437
46.50908
48.43548
45.93761
36.84214
39.67785
44.23955
46.30072
46.91859
46.30327
43.26369
42.99273
43.28710
49.96445
44.83986
41.35993
45.28054
50.35608
52.84373
48.44324
46.90946
53.26553
46.74899
47.50901
51.96198
47.19371
45.44928
42.22879
48.03132
47.88262
44.87640
48.98611
44.15321
45.29933
41.14601
38.42497
48.39513
49.32928
48.26731
45.19340
54.17667
49.75265
48.30648
46.76578
45.04553
47.02307
47.53106
50.90698
54.17335
44.32380
42.76439
51.71123
49.81590
47.81402
46.35339
50.29561
47.89168
45.88757
49.73097
58.05659
55.79694
50.64057
47.70166
49.30860
51.07177
48.16552
50.09704
50.87076
53.57792
48.71525
47.87149
51.01926
44.26781
45.17423
50.75368
53.11661
52.06071
50.51731
55.74815
51.84461
52.09345
50.91061
50.24405
49.69732
44.19469
54.79956
52.91507
46.14292
49.71486
51.42780
47.99793
52.14776
53.02968
54.01230
54.59264
46.40147
46.61654
47.12854
48.80167
46.72361
44.42587
46.82460
50.64060
48.96897
46.45157
44.54597
45.98349
47.41253
45.00708
48.90252
49.01832
45.54114
50.36866
47.25277
47.42520
44.18806
44.15942
47.14639
47.75043
46.81719
47.98513
40.75140
44.60790
44.41542
42.42861
45.47072
43.60021
46.09381
42.98755
45.93141
43.04332
45.49850
44.69033
46.69662
42.03428
42.51643
41.06244
44.96516
40.41713
47.82904
44.66422
40.21259
46.45804
46.42199
46.56480
43.47066
51.58103
44.04122
43.52430
45.38154
45.87562
44.80306
43.38681
40.80523
40.41883
42.43875
43.66117
46.50903
39.37543
43.98841
45.81513
46.13605
44.55699
43.10052
42.10840
45.88006
48.74477
43.94481
44.48446
42.28506
38.78574
40.42653
47.40460
46.38434
42.53557
43.90097
46.09449
49.57471
42.76809
42.93261
42.07166
44.61016
40.98762
41.63390
43.65552
43.15362
38.94434
48.22704
45.13462
42.51008
43.37635
37.81615
38.63356
39.20113
45.47890
39.44146
39.94871
36.48812
36.52507
36.02623
34.44184
33.97184
35.48399
34.12107
34.45971
31.75961
36.24661
35.45559
33.74423
38.62756
35.77140
35.18150
42.19308
38.01122
42.07851
35.52553
43.98718
38.85325
34.50006
38.08130
39.44479
33.60837
38.41321
30.75967
34.35592
38.64390
34.95057
36.13581
35.82642
38.37683
31.51417
39.93037
35.19588
37.37514
42.09286
38.85827
43.47355
38.63640
42.74787
36.74339
43.01639
42.49598
39.65764
40.07370
44.62392
44.03958
39.09296
41.54816
43.56727
41.81483
34.57607
38.95080
32.81489
35.07424
38.78732
39.07189
34.55943
35.08014
32.14580
28.53215
29.76674
37.84315
38.13994
39.86401
33.43375
37.63776
38.33958
30.72381
32.85831
33.91358
32.77573
30.19080
37.25272
40.96292
41.05361
36.75444
37.54464
33.65202
33.08077
38.84198
34.98969
33.55780
36.27467
37.58481
36.80676
38.18044
34.76361
36.07430
40.17243
34.07737
38.16165
33.48770
37.87475
35.36533
37.12318
37.78280
35.14216
35.39081
37.43541
35.62344
38.40347
39.51629
41.37691
39.08002
36.11928
41.31080
35.82537
42.31661
39.11061
37.50659
38.53036
39.32787
31.71645
36.15594
38.24818
35.98211
33.63335
31.18776
39.74424
35.90866
38.20688
35.33615
31.62009
39.56532
33.53897
38.08462
35.72279
33.02263
33.34763
37.19069
37.39874
38.04842
39.05895
36.83629
40.29183
36.48447
38.33694
33.63818
32.61828
39.48632
38.29818
43.56308
34.03772
38.25012
36.52281
33.72211
38.90203
34.78156
39.93842
41.78339
41.47785
41.72337
39.15443
41.65137
40.50721
44.87684
36.71878
39.25547
38.39821
36.19426
43.55178
40.39446
37.82191
42.29940
40.29193
36.43308
38.02755
38.23341
35.96667
41.44262
33.17185
38.20933
39.10465
37.22145
36.45898
44.51761
43.04768
41.71129
38.93462
39.47643
38.38214
42.29984
46.07087
42.53245
37.22679
35.70641
35.84954
42.36849
40.81929
42.79059
38.56781
36.06180
34.09220
37.47829
40.42617
43.59636
37.35570
45.13774
37.51972
39.54852
39.75559
39.82435
40.22131
37.07599
35.79278
39.24990
36.31873
40.96380
38.26009
37.63805
39.82595
37.00172
35.10854
39.26687
43.48884
36.78905
38.14162
37.27257
35.65524
38.62313
42.02008
38.01069
40.33224
37.82797
40.79877
44.81259
43.21094
39.42291
40.50634
39.18325
42.17873
42.28040
42.66171
38.85629
43.51475
43.77797
42.05841
47.77066
44.58842
42.26431
44.59632
41.62491
40.34016
39.85541
43.39075
40.66660
38.50568
43.83699
43.92160
42.34754
43.56844
40.22017
42.21363
33.46354
43.25865
36.62797
37.52231
41.09916
43.22954
41.27265
40.10194
45.92932
42.95725
42.79521
41.49197
43.38829
41.68822
42.06025
43.04563
42.12538
44.80756
45.38928
38.07504
43.71327
43.31083
38.94792
46.32970
37.47820
41.12933
45.81972
40.89447
37.68263
40.64794
41.22067
41.47688
41.43507
41.36932
45.84563
42.73282
45.67635
45.86435
43.27002
38.94710
45.19263
39.06347
45.89219
43.91888
42.79467
42.48893
40.02713
43.06232
40.34852
37.11619
42.79771
37.71458
40.49386
43.49117
39.01386
40.55173
40.05496
44.18034
42.76279
39.71511
36.18061
40.48358
40.12433
39.08317
37.85862
41.36894
45.89642
40.38575
42.29671
41.67135
43.91045
38.46916
38.41379
43.93652
42.56673
39.77521
37.98244
42.26945
44.30956
45.55453
48.78629
45.15023
40.14401
39.51158
43.55395
41.41994
39.25310
36.80177
41.08648
38.44824
38.78228
37.97351
38.03011
41.16043
39.47383
34.13403
39.83251
40.09149
42.24665
35.48873
34.59433
38.07749
36.83607
40.67422
51.86289
45.58910
40.60377
42.19691
39.43004
46.21136
48.21768
42.79404
37.83104
39.65422
43.96043
39.77689
40.78574
43.54282
42.21434
43.25287
41.94681
42.75800
46.52743
46.76945
40.53253
43.00181
40.12073
39.09340
38.05636
44.69070
43.76183
44.50798
43.79237
40.46532
40.22785
42.07806
46.32577
42.47085
49.36253
46.14151
42.26706
45.22861
45.01442
48.63913
50.53226
46.71584
46.05571
45.14391
42.87275
42.00135
43.47621
36.50595
47.08089
42.34501
48.26348
46.19062
46.20870
47.25152
47.58759
50.81874
48.62292
49.35396
44.66139
46.63381
41.67018
41.39593
46.59070
39.66262
43.26762
39.92401
43.85625
37.78716
42.20183
40.25316
39.45717
42.26096
46.88727
44.31562
43.69073
38.67448
41.08740
40.89591
42.52964
40.88260
41.17271
39.85720
49.91295
44.28385
46.33548
44.06730
42.65399
44.13724
45.89915
39.61718
42.41226
38.63751
40.82460
40.51238
39.47787
42.45894
40.16423
41.30384
41.19087
40.18151
36.44817
43.37811
43.84452
37.60358
44.17323
43.55299
45.84426
45.51637
42.05455
41.08694
41.21050
41.57200
43.77236
38.53118
38.28686
35.48254
37.11663
38.51712
37.44423
35.54815
40.09859
39.65814
34.68000
35.17963
37.42857
38.85951
38.14851
36.30384
35.82041
43.30334
44.16840
40.97638
40.32508
36.07326
37.88066
37.06948
39.22359
39.84272
42.67248
43.76445
41.68834
43.71388
40.72897
42.85740
39.46544
41.04733
41.91385
41.90777
40.39435
39.83461
39.05442
38.34172
43.16238
35.72788
41.14475
38.65442
42.07200
42.55604
42.63260
46.07829
41.43595
41.82957
44.12511
48.33591
47.66607
48.76449
48.62630
48.73011
51.68016
47.20106
53.30260
50.81751
51.18995
50.75187
49.28603
47.02251
47.46469
46.96017
48.54905
46.52895
47.22342
42.70472
42.32253
46.53519
44.60861
47.15756
46.81668
44.18599
44.52632
41.86879
45.63440
48.79396
49.23682
44.29416
44.10407
45.47111
38.02355
37.05211
41.25206
43.63416
40.24020
45.71043
44.33932
40.99336
44.20705
38.26424
46.56503
48.42391
37.89838
44.44226
48.35652
45.55509
49.57430
46.67247
50.23388
43.52932
46.75198
46.45758
42.43804
43.27764
43.99605
39.02698
43.51074
39.24947
41.80924
44.75743
43.68499
40.49424
45.00114
44.92408
44.58767
49.14025
41.55375
43.28381
43.16186
45.31889
41.52276
47.20970
47.76888
48.57213
44.28566
45.03234
44.32284
48.20779
50.31730
47.55679
50.61082
48.10173
45.08152
50.38544
49.47006
49.98667
50.27800
54.55789
49.79496
53.56472
53.42781
53.64205
56.78542
52.58540
47.26703
48.08682
50.33831
50.67912
50.36062
49.26304
47.15436
49.80239
48.26635
49.55020
43.69642
45.72381
44.32059
42.75185
46.10164
49.74456
44.95281
43.04680
46.12697
49.80047
42.12235
45.82865
48.55221
47.43899
47.29530
48.93678
47.78460
50.71801
36.64958
44.26331
40.07896
45.10966
47.72341
46.08934
44.75363
45.24369
45.58032
50.23356
45.20992
44.26935
45.30822
44.79033
46.81292
45.75274
43.16960
42.47059
41.10193
46.06691
44.89597
45.76129
44.71871
42.30312
47.24779
41.93016
45.64799
40.54776
45.75813
47.98250
46.86651
46.60165
43.78155
48.71455
45.23174
41.41257
48.42453
44.02033
41.68406
41.72667
42.02051
44.78573
45.75808
40.84274
45.37421
40.73026
45.80117
46.05726
47.97534
49.58946
50.46340
52.26471
54.18545
48.98612
47.28487
53.92164
50.70637
52.29906
53.44487
49.49092
49.40141
54.76861
51.33050
49.88384
52.70286
49.04555
51.50231
45.92442
48.57287
45.65578
50.52723
46.62859
48.33935
48.14796
54.35203
48.49801
49.20062
50.67421
51.99849
52.92490
50.98981
51.10535
50.43406
53.21068
55.56979
54.92954
51.66161
55.04649
53.03587
53.95236
56.78541
54.45633
54.17140
55.16253
54.57378
55.47440
51.62802
51.41196
54.26734
52.00870
51.54672
54.53826
52.10713
54.54088
55.25263
54.14967
51.64093
55.99112
50.43038
50.28022
54.63200
51.19816
48.30801
49.51959
54.69412
49.78207
54.91940
52.40557
55.78549
56.39060
47.05135
50.76421
50.70695
52.80253
49.76862
53.80770
58.03067
50.71877
49.92282
51.36291
45.93333
52.39934
52.69607
49.99362
54.63157
52.93341
55.91339
49.77166
48.66340
48.10409
46.06521
47.65200
46.79251
47.02905
49.37223
49.82283
49.85070
50.71871
50.31013
50.40779
47.36847
54.49061
50.16804
50.93440
55.02865
51.41973
52.82967
53.78641
50.44847
48.43796
47.13932
53.37534
46.76989
51.80787
48.73144
55.09185
48.83934
52.68023
49.12954
50.55335
49.42010
50.03161
50.65476
52.03184
42.39475
49.40398
46.29384
43.16885
48.45352
44.41128
52.14753
47.51177
45.88667
49.94557
48.75075
46.40092
51.46675
48.15029
51.79183
45.56744
44.91358
48.87572
49.05681
46.04659
45.28530
49.17734
47.95877
43.98021
46.30528
48.12380
46.49008
43.08131
50.28554
46.60541
42.48103
44.56672
43.42251
42.46654
46.36553
45.52892
45.69769
45.40877
44.03376
41.96042
45.55570
45.45707
46.28417
51.87385
44.93865
51.87424
49.18715
45.19328
44.96958
47.20137
46.46476
46.59736
44.34349
42.52860
39.38246
41.19540
40.77111
41.27294
43.37693
44.01170
41.55258
40.43365
45.34878
40.47972
42.51057
46.01656
42.02159
46.03574
47.11929
44.69188
48.24412
46.05896
45.72661
47.59824
46.08039
46.54239
41.58404
43.47859
42.69563
44.01314
44.01627
47.26105
42.03147
43.36654
45.08555
48.09641
45.02694
42.21932
41.98290
45.23580
40.21803
42.73536
42.31794
39.85538
40.64600
43.71847
39.16826
42.71303
44.95142
39.71504
47.85871
45.59057
46.16042
41.26076
44.56894
44.52671
41.34068
40.70307
40.79344
46.35212
43.98524
39.17693
45.17845
43.27648
41.17717
39.56850
41.03599
39.95901
43.09415
39.87129
44.70039
41.31948
46.80296
44.26415
44.47256
41.36633
39.80914
40.40493
33.27897
41.58645
42.25693
43.22034
45.69811
46.69623
46.32288
45.60670
42.86789
45.30772
43.03238
46.27659
44.38361
39.60984
40.80045
43.92748
41.42647
42.59511
44.06980
42.78832
40.15897
46.87841
45.97045
45.22663
40.11831
41.71090
41.12046
36.52594
42.11089
40.08374
47.74769
47.18184
41.05015
39.97344
42.56117
43.56997
40.73522
41.43201
46.69110
42.62935
41.45184
40.92770
44.92960
51.13483
47.73008
47.77854
48.00840
44.61866
44.87560
46.76773
47.88509
43.41012
43.36232
41.31771
42.39147
42.69848
41.67212
42.75617
41.61780
41.41419
38.36664
38.92957
42.24452
39.88384
43.57655
42.91044
46.24886
41.92431
42.07092
47.69682
43.71331
52.66869
45.44528
46.64359
44.76589
44.22637
45.28924
46.54265
43.88674
44.45996
39.07677
39.82984
46.85111
43.86503
39.62565
43.69610
40.85781
45.93945
38.86626
36.23935
42.72363
41.91787
39.65982
42.51571
38.34183
41.62333
41.82538
39.89541
40.38445
39.77092
44.13098
41.78259
39.50300
43.38476
42.92714
39.35975
40.74884
43.20281
45.62210
43.14478
39.37741
44.22760
46.62282
40.74528
47.35137
45.86741
41.67143
41.83223
45.98845
43.75587
40.99854
41.22558
47.39685
45.19920
41.01270
45.18987
44.03870
38.80275
43.32979
45.39512
44.46963
44.51784
42.96939
42.77347
45.02218
48.10900
43.61914
39.93189
41.84557
47.06800
43.64177
45.86961
42.86890
42.73493
43.68375
50.56707
45.07424
44.26416
43.80071
45.09992
44.19155
41.75829
40.47538
41.73889
46.97374
45.26839
50.04162
47.76506
44.30457
44.64441
46.79731
45.02778
45.98790
51.16041
47.91227
44.94801
49.01531
43.12109
46.93824
45.90962
47.32605
42.40458
41.97997
43.68105
49.51210
47.71799
46.65552
46.61948
44.95050
45.24957
48.83958
46.80001
45.63894
48.43240
45.13851
45.22261
48.02569
46.92185
47.94303
49.81467
49.81905
47.42298
45.00248
47.98605
45.17542
45.96425
47.00348
44.89060
46.64992
44.93264
43.64089
42.85690
45.99561
45.99107
46.94849
44.97993
46.14412
43.73306
47.18430
47.64729
47.77627
50.76056
42.97824
43.14427
44.23847
45.64114
44.80278
42.26302
41.79177
42.97726
51.12898
43.19379
42.47460
43.11315
43.28405
43.57387
46.71404
41.91290
44.50605
43.81398
43.07490
44.06778
46.07023
44.08643
42.41356
47.53101
41.98650
39.84459
43.26597
44.73423
40.68158
42.21059
40.98395
42.24291
44.14019
45.22187
41.94522
46.21616
45.67056
47.11171
39.26675
46.01668
40.82040
42.67551
42.35755
42.28979
42.15838
41.65188
43.34899
45.65471
40.54452
41.80753
41.82081
41.51906
43.29570
46.57315
44.85403
43.40084
44.51624
42.64724
43.08020
45.06448
41.34754
46.20550
40.44403
43.94285
41.48463
43.88958
45.36141
40.68628
42.91466
45.57729
43.27147
44.66326
40.90076
41.44723
43.50082
44.25573
50.83133
44.45137
48.24494
46.66758
44.26782
44.43988
43.61631
43.79330
46.13881
42.28188
45.04403
46.96926
47.80707
48.76164
50.10962
46.63238
43.64918
40.01076
46.39580
46.73765
42.51277
47.14659
50.29056
47.84895
47.42719
44.85820
45.43733
49.49858
46.15563
45.10822
42.62768
44.70571
43.03790
44.67365
44.62435
45.48760
46.56424
48.05672
48.37200
50.05195
44.95512
40.18398
45.53334
47.85119
46.14528
44.95636
50.11302
46.99117
47.99520
45.92357
48.50614
46.75568
52.50811
46.84655
44.22634
46.20193
43.89685
46.72170
46.94200
48.99678
43.25094
45.29670
49.84930
52.26339
49.38551
46.81252
44.24490
47.88348
49.99062
47.17539
46.01975
45.88299
46.17345
45.09351
46.78191
49.47933
49.78752
48.77112
42.72340
45.76682
49.52329
44.31529
45.43996
46.10680
47.53304
45.37242
44.96182
47.32942
46.79783
48.49180
47.51094
46.54808
42.88435
44.69923
44.17843
47.31701
46.10264
46.95895
48.91853
44.63634
50.56544
50.38746
47.64944
48.93761
51.45561
46.41646
47.76362
45.56714
48.11737
48.10006
45.03759
44.95811
47.17033
49.45936
49.07212
49.86754
46.98562
49.32055
47.30574
45.84516
47.63326
48.82115
47.44368
42.93604
47.83583
48.57164
48.04501
45.39792
47.60516
40.80889
44.65579
41.84648
50.84339
47.66479
45.29707
45.32120
44.42108
45.18856
42.77179
44.04019
45.81706
48.24787
47.69571
43.31772
49.09063
43.81978
46.98106
43.25633
45.02391
40.08062
44.36911
45.75596
45.54685
43.01424
43.51729
48.98818
44.07509
40.71863
46.63671
52.58773
51.07410
51.91874
49.36205
48.33805
50.69554
43.93806
47.14403
45.02051
47.45894
49.27582
45.85508
46.10974
49.92793
53.84591
44.17133
47.15356
42.91852
42.64650
42.47964
46.72953
46.62006
40.93159
42.58555
49.09078
47.12133
49.13664
49.62789
46.90326
47.60850
48.17926
45.22976
47.89162
44.90795
44.31029
44.81648
46.24509
46.53529
48.79099
47.57748
50.86276
51.86438
50.22013
52.94725
47.99010
50.30996
44.63652
45.65186
48.88851
49.77164
43.83237
50.92538
49.19665
46.91075
44.86251
43.58012
46.21502
45.43284
44.42539
46.59688
43.48586
42.37672
44.73214
40.00482
39.67423
42.10725
43.85493
44.93989
43.83668
44.16391
46.11547
41.73950
47.62213
43.40160
45.49158
48.15357
44.67750
47.30835
42.88251
45.09565
43.13213
44.54836
46.33797
44.55991
40.16711
45.35967
46.65454
46.76128
45.01880
48.22869
46.60948
45.78024
46.16260
47.06180
51.16130
49.45551
44.14385
41.39406
46.66345
44.21078
42.80907
43.43096
51.77419
47.69338
47.84959
44.64447
40.91590
45.65821
40.52931
41.05642
44.56228
39.11826
38.26132
41.00392
43.28304
40.99620
42.94629
40.40770
44.98742
42.77771
44.21711
44.64012
42.73512
44.57226
44.09354
46.11114
46.89638
44.18312
38.77256
43.88162
39.82232
40.02557
41.72948
35.94339
41.87332
37.44063
40.47524
43.32103
41.04246
45.24663
41.01465
38.90314
45.47100
43.28044
40.08839
43.38331
42.19460
44.71550
43.50380
44.61185
45.29246
41.43323
46.26730
44.88673
39.65173
47.27903
44.80115
43.31061
40.22353
45.66365
41.42712
44.48780
45.85833
45.85783
44.42047
45.16788
43.12487
43.19033
44.90756
43.21318
46.31176
45.15548
46.08321
47.26656
44.44050
44.80034
46.49261
45.56188
45.06643
44.03331
42.37820
44.54306
44.13786
47.52336
41.99321
40.12968
45.22831
42.91253
42.95318
46.09893
43.69514
47.05635
44.18715
38.22522
47.01415
42.50786
43.72288
44.59957
43.20240
36.86331
47.23856
43.99531
40.91793
49.00967
45.46063
45.85271
49.98995
45.30407
42.87147
42.98866
44.34044
41.17054
43.96376
44.69706
47.21276
47.17900
43.89191
49.67575
44.41131
47.99133
48.78128
47.99025
50.59309
45.20306
45.24096
47.56699
45.99020
45.77087
47.72936
49.00353
45.39177
46.60919
47.89528
47.61078
47.25258
45.80441
48.01215
45.60327
44.41741
46.41788
45.39337
46.46212
42.97932
40.72716
39.75125
45.04299
45.87074
46.62250
41.31297
42.85807
48.08041
48.78121
46.26702
45.99781
48.74001
44.98281
43.46215
44.40441
53.51180
47.18125
44.00890
49.15169
40.88729
44.06473
49.04095
45.88993
42.20772
44.53078
43.68780
44.28290
42.00666
42.74170
43.42474
44.41783
43.30678
47.63212
48.66208
46.84241
44.88199
44.80976
44.59397
48.81648
45.88263
42.11830
41.55196
42.14711
37.57962
40.35125
45.38302
42.04763
43.77957
44.12224
42.33975
40.86293
43.66481
46.26530
41.42732
40.07893
41.50556
42.65498
43.66695
41.88140
42.01120
39.10384
41.21198
43.83301
39.13276
45.54880
43.48241
42.15281
41.82816
37.69960
37.23392
41.41262
40.22468
40.24211
39.22240
41.02506
44.93358
42.26923
44.79765
43.68109
40.22574
45.76052
43.33023
45.95689
42.52238
45.66513
39.94106
37.93790
45.91078
42.78476
42.33459
40.61620
46.17141
39.28675
42.82482
40.84156
37.95917
38.68509
44.39860
37.69909
39.59255
38.45539
42.62040
41.86009
42.49821
40.46289
40.31774
40.06044
41.21587
35.29349
38.06021
42.55888
36.85100
36.72278
38.40999
43.56412
39.32149
37.79681
37.71187
39.04961
38.69826
37.89053
37.40734
36.28494
37.32319
35.33363
38.96315
38.04559
38.66840
37.22691
37.17406
37.51052
39.77674
38.71804
43.06617
36.86692
37.42935
37.90469
41.64862
39.14473
39.09296
41.31707
41.38739
43.22379
40.39777
38.48592
38.08434
41.34236
39.83576
41.45455
37.05995
36.56187
41.52094
36.37708
41.58724
40.09308
44.93840
42.13424
40.73168
41.92280
41.23702
39.83343
40.44203
39.68836
41.27380
38.51178
41.11625
40.97121
42.19451
40.92802
40.25776
40.54490
39.84811
45.38629
45.04479
41.31925
39.24966
41.10206
38.31491
42.94356
39.40362
39.04969
41.75521
41.24113
38.30043
41.35248
44.61033
43.02175
42.51767
46.05861
41.94811
42.13863
41.22931
41.74318
39.33037
41.23810
37.87874
38.76086
39.75625
41.23912
37.55147
39.08947
39.04373
39.98953
40.16283
38.60739
37.36000
39.77678
36.17900
41.66093
35.13154
44.54821
43.00728
42.00722
40.31974
38.94008
45.47142
47.35757
44.80648
44.42103
44.12004
39.55351
45.82767
44.82801
42.59790
44.48464
39.97320
45.20021
41.24415
44.71840
40.04504
42.32925
40.98818
38.19921
40.27907
38.15190
40.33638
37.01654
37.10174
38.45858
37.85656
41.40465
39.56762
43.64200
44.39620
39.74229
39.48306
41.09036
39.92557
36.89194
40.08076
40.12690
38.83822
40.57823
38.65268
38.62714
37.55346
41.62663
36.80974
38.90344
37.36535
39.71765
40.12540
38.47106
41.00983
39.47301
41.21182
36.15239
37.95370
38.48074
37.91374
37.93660
34.65153
38.22398
34.94464
37.40509
37.30191
34.44953
32.74505
33.20148
34.15576
32.68198
30.70076
28.65803
30.23853
33.45561
30.57959
31.45205
30.24480
27.09030
33.08621
31.67554
33.96260
33.40478
31.74068
28.55689
33.56079
35.72298
29.47582
32.27359
30.39207
33.79279
37.82649
35.97314
37.51473
32.15188
34.14376
31.24863
34.01399
32.94145
32.81360
37.10195
34.70437
36.50949
34.13456
33.49363
35.87340
36.91947
32.74055
38.25238
38.19877
36.18667
38.07971
42.94656
31.85256
38.99680
30.33107
39.38774
36.56334
39.80083
35.92124
35.60147
38.39767
36.50624
37.30307
35.97408
42.24763
38.87810
37.37303
36.07177
38.87254
33.69912
39.35392
41.85898
40.05942
39.73422
31.49125
37.09344
42.54203
37.90364
37.57254
40.30488
40.39355
39.50429
43.85681
43.19080
41.53441
37.04078
43.46093
43.32927
42.62573
40.32572
42.62344
40.34732
42.22693
37.12863
38.75789
37.08774
39.56818
37.61571
38.19349
40.61083
40.91829
39.08754
37.81825
41.72864
43.64498
40.69741
43.80948
36.71838
45.62206
44.42445
42.09864
38.37325
33.70127
38.86260
43.40779
39.40158
41.76195
41.80238
43.86544
43.67655
46.99036
39.05830
46.10380
45.83225
45.51578
42.44369
44.46628
46.71871
41.40773
42.54957
45.32551
42.30736
43.39480
44.07948
45.22357
40.69955
41.40684
40.77301
38.86874
43.57666
45.87128
42.99958
40.17199
42.49475
42.25630
44.03098
42.99277
40.07594
42.20203
42.66630
41.70779
38.13342
36.07154
38.41104
41.65649
42.80297
41.45026
37.90372
38.52296
39.94440
46.17090
42.09766
40.81137
40.81047
38.86407
39.54715
45.44093
42.00236
41.40336
40.10800
43.57912
43.56783
41.58782
41.38441
36.57779
43.72104
36.57202
37.93146
42.63530
40.52890
38.94379
45.30608
42.68487
43.78763
42.29577
45.83160
49.42319
48.11625
46.40333
43.71308
47.17603
46.00454
48.00625
45.28584
44.09801
43.08104
45.23129
43.09556
41.50421
41.90331
40.76204
47.50040
41.66229
41.67708
38.81573
46.50902
43.23986
44.07153
42.85633
47.72195
49.48770
49.80716
50.87771
44.39285
46.66924
50.05476
45.46698
49.67961
48.87562
49.78675
52.67171
44.99226
48.12517
51.64958
51.76184
44.84275
52.69010
45.39757
39.60166
41.87368
47.89827
48.03842
41.80944
45.44273
44.79897
47.33697
46.33924
45.44898
41.90667
38.96106
39.47683
39.98895
42.59808
41.66398
42.12832
40.61327
38.32228
39.93569
39.60600
43.23826
38.17419
42.57197
39.66331
39.16511
34.81017
37.59457
37.58322
38.89148
41.40012
37.59322
37.41940
39.15302
33.64774
36.12287
39.14199
38.34589
36.89325
38.46386
39.07923
37.49885
35.61518
38.24106
44.22414
38.58167
41.60452
45.22764
37.77245
42.60185
39.80551
41.90809
38.86268
37.20931
42.24451
38.37009
38.12306
40.14184
36.36951
36.01294
37.94403
43.64978
37.21474
39.57216
39.08849
37.85463
39.14731
37.13336
34.23275
38.48681
37.88230
38.47270
38.55811
40.14330
38.32626
38.59608
38.11635
38.79041
36.92579
40.13116
37.31791
41.58615
38.69667
38.45443
34.87522
35.45381
33.51959
30.41136
37.37879
30.58553
34.37915
35.94549
36.33855
32.12663
35.61648
35.33121
33.90759
40.13185
36.14171
33.68393
36.64209
34.24481
34.28077
39.25247
31.17712
31.43153
36.19180
36.40427
32.22585
36.61458
32.09983
36.52778
34.96289
33.08741
39.34185
35.68359
34.52987
29.25548
29.71325
33.74422
28.68709
29.41020
24.95314
32.56410
34.08928
35.32920
32.70882
32.17175
31.97152
33.49607
34.10892
34.41310
34.13470
32.04634
32.91385
34.35877
33.38699
31.20379
34.47505
33.66956
34.17698
31.50537
41.64466
28.46088
30.13687
32.57325
30.28523
29.87540
26.62714
29.16401
30.12578
28.27169
29.89240
25.88350
28.77473
32.23271
30.79408
31.34780
28.86914
29.30743
31.74264
35.01472
34.92709
33.11603
32.62294
33.85688
32.61420
30.75138
31.91326
29.98828
31.33130
29.12229
27.39572
26.71349
30.76819
36.10051
33.29930
27.98210
23.34842
30.75339
34.02039
33.39912
34.90672
35.88810
31.59840
26.29419
29.14172
30.77545
27.79030
28.07059
27.68385
29.77492
26.18079
25.43260
30.01401
24.87075
28.49273
28.79630
27.77598
30.34217
26.50202
27.44610
28.04128
25.53346
31.65754
28.60849
31.97273
27.23881
29.42233
29.24106
29.40541
34.77999
28.31214
33.35362
27.41375
33.08161
39.96073
41.67334
39.42828
39.64258
40.62519
37.44326
36.66716
30.20559
30.63093
33.43659
38.56456
36.83780
40.23261
37.01191
41.02265
34.24932
34.73516
35.93307
36.85627
31.17659
31.79871
29.55076
34.15196
28.97039
33.59665
41.05747
35.36572
30.77452
37.74572
34.52298
29.57933
34.38403
31.47259
29.07620
32.63025
29.12157
32.12266
30.05924
33.41911
39.53112
38.54374
38.40595
32.38429
36.11385
37.03762
40.18180
34.90097
30.33315
37.72455
42.13575
36.50368
41.84210
37.14945
40.55524
34.16601
33.36354
33.91094
34.43593
34.12395
36.45388
33.05973
33.53086
31.34317
31.78987
36.37850
33.52867
36.32025
32.24554
31.60345
31.15208
30.77632
36.00199
36.31344
34.47115
32.19861
29.84696
33.24987
29.11465
38.33820
36.95501
34.93827
30.84871
28.37913
33.16384
30.04195
34.76612
34.54272
37.15326
36.63466
33.95807
32.96568
37.96646
38.87168
37.06279
34.59236
32.99865
33.62136
32.80062
35.35003
35.72020
31.97647
31.96181
34.94568
31.29040
31.10964
31.90349
35.03303
28.53853
31.44569
29.00190
33.92294
31.48866
29.38304
26.54123
29.45291
28.24361
28.01093
32.53212
32.02991
33.12143
30.49313
28.86600
29.69702
32.97156
35.79342
33.70561
32.14318
32.49620
34.62167
32.55342
29.34972
32.07250
32.61136
34.38336
34.15980
32.11606
33.91018
32.20744
32.00595
33.95480
28.57601
33.02256
30.49324
28.64114
30.37783
27.78432
25.26840
27.95523
30.99581
26.66262
30.97890
30.31796
27.60064
28.63364
26.60005
22.86163
28.96298
32.93198
25.26652
28.46530
29.52249
27.06089
26.74972
25.53788
29.94209
25.17387
25.34963
27.55999
26.01545
26.32048
28.43081
27.65583
26.04064
25.74540
30.39457
30.87776
30.40080
29.53205
24.86477
25.09904
30.16042
28.42250
28.30684
26.27587
30.80947
26.95620
25.19199
28.80733
26.82297
22.84643
27.11501
28.74355
21.50401
27.11013
26.56923
24.93406
32.13117
29.43756
28.16980
33.49734
31.75173
31.25640
31.92841
35.68058
30.63737
36.44034
29.87230
31.35291
32.82641
35.31277
32.25776
29.11710
32.30360
30.63687
30.64446
33.38080
35.69500
31.45525
33.25500
27.37099
28.62457
30.61036
31.75329
26.85250
30.48265
30.07460
28.62054
27.50356
31.41868
31.24138
31.50671
32.03077
32.09914
29.99069
29.18890
30.86533
24.64591
27.78623
26.35794
28.95306
33.50406
30.73288
32.82974
31.19349
29.29961
24.05362
32.08980
29.98076
30.14897
30.37746
28.50446
28.03846
30.76343
28.34450
28.02125
29.38737
29.41993
32.46280
33.66874
29.30289
30.59817
31.41481
32.60654
29.06893
31.56024
30.98017
25.73143
25.97988
27.46212
27.46235
29.68106
24.67377
31.01406
29.94576
29.45234
24.61657
24.89569
25.46422
28.59636
27.67031
26.59529
27.01257
26.81477
29.09072
28.94115
32.39418
33.13004
36.56334
37.45611
35.06463
33.84135
34.15099
37.45279
33.77560
30.84139
34.27090
35.61612
29.65455
34.49769
31.32812
29.69520
27.51032
26.93353
32.92850
28.60878
26.66446
31.00419
26.30321
27.65739
26.32651
27.80157
31.13803
28.36780
33.65879
27.69219
25.74531
29.52312
26.45406
28.25039
25.32998
28.10344
29.69642
28.76176
29.82998
29.75304
29.31423
29.09529
32.65581
29.49570
27.24191
26.68606
31.08054
28.76658
29.44761
34.19363
29.63604
32.18946
28.34523
27.35114
29.47165
31.25481
32.18015
31.71090
29.65759
24.67878
26.68510
29.10789
31.37436
29.52706
30.77014
28.47202
30.62083
26.07029
31.42676
31.89702
32.07681
27.21327
32.25623
31.62083
32.20963
31.33179
28.38507
34.68235
27.96782
31.62533
30.96759
31.93609
31.07122
35.49891
32.03417
30.17239
30.75536
30.10321
32.17795
33.22343
29.61842
27.18760
27.71173
32.97052
33.77314
26.60443
30.32547
31.56305
30.70194
31.74809
31.57137
32.80406
32.24229
29.05479
34.68142
34.41325
35.20567
30.71964
32.48109
28.04948
29.31337
30.36077
31.15323
29.08416
28.51138
29.95295
33.58819
31.45277
36.38185
26.40911
33.71937
32.41478
29.75516
36.90252
35.14973
32.90741
31.15205
33.66944
30.87017
33.50229
31.75010
31.90736
31.23698
31.36914
32.24775
31.38360
36.85419
36.61962
39.60469
39.62724
33.84443
36.88847
39.18050
30.92485
28.41999
27.47608
30.76153
25.57295
29.89460
28.98256
31.05559
30.93410
30.53823
29.66973
33.08223
29.32083
31.82856
31.58079
30.64737
31.23716
25.59322
28.52566
31.31835
28.73668
26.43792
28.66179
28.87229
28.51802
26.93293
26.64118
28.95840
26.02209
23.37086
29.83668
25.97382
31.76664
29.45440
26.76734
30.71437
30.23542
27.61441
26.86770
29.41097
30.73118
36.30611
33.82105
32.36363
33.62166
29.22436
26.05296
29.06442
30.27371
29.86618
27.92936
31.90405
27.89995
32.46765
30.19578
25.04730
27.05427
28.52679
29.12925
29.77484
26.44059
23.05056
25.74861
25.55794
26.15755
25.42521
26.53326
24.99521
27.79035
25.72463
32.56451
29.59422
30.24609
25.76217
25.14076
29.63834
32.69249
32.74179
26.88035
26.66983
29.91013
25.38129
28.15438
23.72775
22.88741
25.64379
25.29982
30.22229
28.96132
31.13778
27.55372
26.64842
26.36992
28.61191
26.75277
27.02413
24.34747
25.51271
24.55717
24.84351
24.73883
21.53915
26.65572
26.42270
23.93237
25.39023
32.11072
27.69497
25.64970
27.16485
29.08335
29.73295
27.93559
24.34401
28.15854
26.08089
25.22815
29.07056
24.88335
24.91685
31.03002
29.11508
32.76364
27.58963
27.37553
26.63123
28.69394
30.47930
26.62200
29.12631
27.56061
29.61588
27.04160
27.39625
27.02797
28.22979
29.40314
25.54932
27.84598
23.71366
24.63269
23.97259
28.06302
29.31422
31.11058
28.38846
26.08920
26.98553
27.15059
23.72288
26.59196
25.25343
25.19539
29.45777
29.39694
26.94346
26.27231
22.31994
22.50489
26.00498
26.79582
28.87002
24.93637
25.18772
29.68229
31.14349
27.28453
27.41271
28.55395
28.23828
27.24466
30.08242
32.12946
29.64319
35.75215
29.04376
29.48789
28.29983
32.74216
27.64593
27.65517
28.45542
28.71920
27.26103
26.25551
23.37090
27.67638
30.40001
27.98515
29.34424
23.45597
29.36564
27.68291
25.15420
28.32571
25.77405
29.01047
30.37958
32.43791
27.99820
27.94627
25.25487
32.63223
29.69059
28.75281
26.61264
29.33357
33.27190
25.44573
27.23087
31.64037
31.04601
33.01864
30.42041
35.04831
29.70792
29.88656
30.98661
30.88886
28.32309
34.78016
30.70914
28.97246
29.15320
33.21861
31.68841
29.58539
32.51396
35.71611
35.38175
32.06676
36.21190
36.52133
31.46889
28.61297
32.83177
34.39924
31.19746
33.19325
33.03802
27.27884
27.65825
30.24131
29.08647
32.88351
31.68438
30.74372
33.69932
32.80435
30.62125
29.25267
31.51400
33.17431
37.01107
32.76048
32.77877
31.42916
35.31712
30.82268
29.92618
28.24962
33.01800
31.48369
29.31004
33.70574
31.59580
32.95499
34.20837
38.02457
31.39165
35.20701
34.72160
30.79853
31.98939
33.79024
28.78063
29.32080
31.67484
29.35765
33.79567
31.66273
29.99482
31.81309
30.47085
35.20486
33.02149
32.50030
31.32412
31.88305
31.58993
32.48441
36.79309
35.23952
31.97816
32.56253
30.16997
31.95629
31.36705
33.64921
29.52584
32.31481
28.16787
32.09847
30.50844
32.78386
36.12118
31.77839
31.82770
32.10547
37.01497
39.32585
33.18035
38.84292
34.30156
34.10748
31.55875
32.60067
34.05411
31.84959
31.35736
31.40500
30.64083
32.93280
36.03450
32.62375
29.89632
32.51655
34.29140
30.68912
33.15873
32.06783
33.39141
30.70226
35.55130
34.01688
33.48494
32.79259
34.44537
33.20581
33.76008
34.73640
30.70130
31.91402
33.58878
35.62664
33.90070
36.08396
33.43122
33.64154
31.84895
32.33791
31.75060
30.70920
34.72454
31.04791
32.40617
32.68779
33.14010
33.43833
31.27731
31.29010
35.06586
33.94469
33.28379
28.03691
33.95310
32.24221
36.98389
31.99618
29.06622
31.03299
32.13168
31.03529
32.82990
32.00884
34.15376
32.71496
29.26502
29.53662
31.54305
29.80912
28.60372
29.50323
29.92049
31.10406
29.35965
30.65885
31.45038
34.70947
32.42064
33.18345
33.20667
32.49168
25.74953
25.56122
32.04793
29.98551
31.59537
32.52978
36.56006
33.86028
31.24204
29.97532
38.43462
33.44557
34.79677
41.70191
38.19270
36.50050
35.62116
34.15031
38.03699
40.46085
41.00851
38.32508
39.24683
36.67654
37.86372
37.35733
36.12557
34.82627
30.63783
35.13693
32.51864
38.04435
39.63543
34.23145
32.29544
31.72416
37.08241
30.71168
33.25732
34.43328
32.62160
37.45683
35.95933
39.12278
39.71581
41.02036
37.26993
31.52768
34.06954
35.35232
33.58333
40.66188
41.88075
40.56039
41.05967
37.63555
42.47855
42.22045
40.80729
41.51435
36.78902
40.06355
41.87413
42.03422
43.26160
42.74621
41.06424
40.13672
40.08651
35.80452
41.23293
41.44500
41.45350
43.17199
42.69965
42.77372
41.82281
45.03624
43.06241
38.35114
38.99819
37.34730
36.05986
37.95439
37.54369
36.28624
37.50105
35.71353
36.08594
40.87266
36.57484
40.39788
39.72830
38.85425
40.89037
32.67645
32.80620
38.01770
38.84681
36.37098
39.96331
38.41408
35.33009
33.45433
35.13362
37.38144
36.88934
39.90403
34.30786
41.83436
40.12775
40.13746
43.20674
39.63535
35.46199
38.83385
38.85141
34.33697
34.17414
35.97659
35.54082
32.01826
38.68577
30.85391
33.58327
28.68460
31.83298
30.55559
32.27460
35.71593
37.67954
37.22436
40.33732
42.38410
37.86955
36.09296
38.08371
41.25832
39.27374
38.37013
35.42392
37.37618
38.48069
39.35393
39.03201
35.41264
40.90384
41.27873
40.69605
37.02485
40.85960
37.81113
34.25511
32.46396
39.35116
38.98091
34.83691
33.10748
32.71271
35.19003
30.08908
32.01068
33.96866
33.88466
32.77294
37.29085
37.78235
37.39340
36.22647
34.58054
35.30440
37.11224
38.41542
35.72721
36.05367
36.52413
36.71980
33.98521
35.13689
37.07762
38.21292
36.84325
34.57741
37.58538
34.17137
37.08255
40.33845
39.06625
39.90308
42.73749
35.97599
41.07975
36.70949
39.26226
37.00616
40.72097
37.96366
36.45426
37.76606
38.50676
37.87269
41.59244
42.61118
33.45436
33.70491
37.52159
34.21077
34.62078
41.69452
38.34507
38.44138
33.79914
42.47282
42.83833
40.46651
36.83375
37.40904
35.57817
34.79820
38.44364
34.20508
32.47260
33.49139
39.96157
32.68938
35.83107
35.86980
38.72473
34.52334
34.09969
32.59953
35.38707
34.27089
35.74510
32.38024
31.91888
32.51055
36.13191
33.26541
36.81237
36.89362
37.78396
38.36867
39.95657
40.88779
37.55628
34.48757
34.84785
37.13882
38.30483
38.30045
35.79649
34.93594
37.99556
38.60020
33.57312
39.12911
37.94287
36.16501
38.77040
36.21500
36.26585
35.66343
37.56741
42.10039
39.52446
36.81104
34.66780
35.46423
37.02570
38.32342
37.41144
34.70771
38.54082
39.52728
35.92253
32.10021
37.41715
35.98999
33.99900
39.15565
39.62238
36.19747
35.34507
39.48701
39.01969
38.06442
41.10772
41.18857
38.16516
39.72839
36.97728
42.73518
39.09405
45.39220
38.86765
41.56603
40.36283
40.18798
40.40663
35.92782
39.24384
39.33029
36.91618
38.28516
39.71357
41.73181
38.62041
40.12761
43.47463
39.06726
38.20336
34.54183
39.71806
37.98727
38.01309
39.47576
36.04522
38.92786
44.33212
42.86817
39.06481
36.38328
36.13270
41.96812
33.96566
41.38971
39.48155
38.74342
40.28157
42.08342
43.22713
39.68269
40.67279
38.49485
40.77136
39.16645
42.09281
41.43298
35.06683
37.12685
41.60624
39.09718
36.77720
38.69281
40.99679
36.53238
37.37713
38.30568
41.04040
37.11438
39.51261
38.54585
37.90652
36.83952
38.50561
40.16254
38.46515
35.16349
38.93944
38.03820
38.95543
36.59916
38.84185
36.06437
38.35989
38.06811
36.54638
35.64603
39.58235
30.57901
33.97385
30.82525
34.02976
35.66052
33.77267
38.22090
32.63340
39.87513
39.87975
38.57370
32.24075
38.65081
38.44345
31.58927
30.84324
33.38688
30.83952
30.60238
32.00009
32.75101
30.53970
34.50049
31.46973
33.57773
31.40660
38.15875
36.51180
32.70536
30.83070
33.20650
31.15431
31.43852
40.23560
35.41021
38.47114
37.25704
33.55549
34.10628
31.17706
33.32882
34.12202
33.35002
34.48673
41.13270
37.42837
38.77735
38.36835
36.43085
37.23082
34.19823
38.02690
42.00552
34.83367
37.17648
38.61359
38.74702
34.54293
32.99033
34.79842
33.35789
33.96495
32.12611
33.12787
33.81954
35.77848
39.83506
35.58740
37.97422
37.27733
40.13334
42.47487
35.70639
41.35770
39.09590
38.59922
41.34460
42.34139
43.58374
38.03923
36.18562
37.82084
38.10017
40.39722
38.91605
39.13061
34.69074
40.61830
33.80916
33.55618
33.04711
31.72699
29.16415
31.05625
32.70330
31.77271
30.12918
31.72961
31.46687
29.23117
31.20233
33.09756
36.90025
37.30905
34.90131
35.32053
35.29810
36.68795
33.84308
39.25859
40.48910
34.48111
40.31006
34.09824
36.14198
36.32703
36.81462
33.25348
36.40166
32.85582
34.33560
37.48942
36.25593
40.74071
37.69317
39.21527
33.47524
33.19608
33.32816
32.57980
35.21305
33.65721
29.23167
32.88591
33.26660
37.22561
32.92862
34.83615
32.42948
34.96273
33.09053
34.16674
33.59638
33.38992
28.85581
31.61707
34.51246
31.36899
30.61417
32.85851
33.02816
34.30197
35.83751
32.71451
31.87534
29.32845
33.84845
37.96539
32.63732
33.35230
33.90520
33.20235
33.22423
36.54787
38.00926
41.15224
38.12303
41.99073
38.44107
40.66381
41.88652
39.70622
36.40443
40.18170
40.46872
36.49154
37.45641
37.17258
39.21038
41.41269
41.91196
37.32904
39.55283
37.01868
41.33654
39.88739
36.69867
35.26589
39.80637
37.50430
38.05319
37.94183
34.55263
35.31660
37.39203
39.34999
37.33958
35.79839
36.98703
39.47880
34.22797
36.76509
31.62269
35.11743
35.72263
34.10480
37.82322
36.25344
37.03294
35.61067
35.25697
38.17777
32.39014
37.22582
31.65473
34.18058
35.51886
34.94774
31.39169
35.98017
33.55254
35.56827
37.10554
33.54433
33.01321
34.14624
31.90501
32.44176
33.33082
34.57928
37.74864
31.44718
37.00573
34.49258
34.11588
35.08438
35.73391
37.50860
38.05559
36.82119
39.38014
36.05003
36.70098
33.23876
35.06800
35.42620
33.43787
38.62833
35.46559
35.28657
36.94820
33.96372
35.00271
38.88618
35.13206
34.19481
35.81618
33.78115
36.45961
35.05499
33.82989
28.72374
31.56303
32.57653
29.04629
31.71729
34.52116
35.78666
38.56178
40.36745
36.58340
38.33920
38.38410
39.66477
37.06936
34.06534
37.15308
38.74829
37.48577
35.27956
34.22429
37.45634
34.54166
37.57029
34.03756
34.89801
33.50128
29.98985
29.39043
31.65492
35.05899
33.29790
33.04147
29.87316
31.88823
33.49144
31.71951
31.89623
31.44281
33.15479
32.84056
29.48409
33.87759
36.51688
41.35497
38.06175
33.45972
37.35533
36.94116
36.54298
34.56966
37.38036
35.01442
35.91246
39.29065
39.99119
34.38378
36.96393
38.82895
36.15917
35.98536
31.38794
41.21538
36.19727
34.93902
41.21632
38.16861
38.84157
34.83059
36.51639
37.98392
31.52070
32.88629
39.16221
39.32533
37.82548
38.29633
35.74933
38.03550
38.95227
36.23349
41.83884
39.75352
40.44050
36.58628
35.32355
39.89989
39.03451
39.64209
38.74530
35.61696
39.54874
36.20997
37.34593
35.93022
38.92270
42.55669
35.49460
37.43270
43.06581
38.10304
40.80996
40.05036
42.97294
39.02604
43.01724
38.23753
35.59766
34.23073
41.09101
40.28240
42.38619
34.03866
36.60494
36.47872
34.65718
33.20820
36.80105
38.36367
39.84876
41.19469
39.18301
40.44931
37.64033
37.23452
38.01210
39.41517
36.55557
37.74912
37.75543
36.17301
37.14145
37.12983
38.41162
41.62284
39.22035
41.76768
42.46530
38.47082
37.91139
35.73919
36.77661
35.28717
39.34686
39.63401
34.50443
37.19745
43.71689
35.70470
36.83887
37.73248
38.65973
31.07550
36.37281
32.80443
36.85712
34.81798
37.11411
36.07425
31.87222
34.22978
35.31211
33.98250
33.26016
37.41336
35.79142
34.24006
39.12883
35.33711
36.75603
35.60249
34.19097
34.50962
39.27218
36.75490
33.79670
40.36278
34.19453
37.68881
38.12875
36.86053
33.96988
36.80323
34.65787
31.47057
37.83392
38.58240
34.92815
35.78570
36.75491
32.92974
30.83566
34.86545
32.32277
31.26422
30.71550
31.03066
31.33719
29.82242
34.91752
33.83812
35.62546
38.46182
38.71398
39.66167
40.67282
36.06786
33.18005
36.98564
31.65442
36.09725
35.31055
34.80975
34.31569
38.29241
37.92030
34.96632
33.52468
33.94573
38.30767
35.49307
36.59262
34.10621
39.13376
42.19172
35.23817
41.23970
39.80531
35.66275
36.88899
33.38744
38.51968
32.23874
33.27201
33.04890
41.76051
39.92039
39.74178
36.14165
37.29420
39.70248
39.75456
38.52413
39.30607
35.50968
37.81431
38.06566
36.03812
41.04868
37.67845
41.51819
38.46955
35.67939
36.90348
37.31961
38.48213
37.15258
37.92211
39.84462
39.75743
37.91366
40.89308
39.68513
40.52807
40.79572
37.40446
32.34772
36.58345
36.04021
38.38949
40.16212
40.16504
38.97578
40.49162
37.36650
38.72877
38.57006
42.57840
38.31270
36.78167
33.55640
39.61821
37.50082
41.25717
38.16386
37.93448
36.83768
36.61835
37.79259
36.38368
36.12966
39.35181
36.45055
37.41952
38.43042
36.21790
37.87181
35.57752
36.44585
35.46572
34.45769
34.27096
34.68812
38.41520
36.79397
40.67902
32.90928
35.54459
31.62868
37.27910
36.52765
33.72297
38.05362
34.88169
36.48541
37.69202
34.54088
36.03312
38.55452
38.15481
37.68597
31.51714
36.39742
33.77509
35.65750
33.10844
35.27869
31.67796
30.95708
37.56155
36.29079
38.85476
35.92635
35.41124
33.59879
33.33801
33.83690
37.84452
34.53146
36.43787
36.57800
32.86151
34.72744
33.96047
33.05560
31.55903
33.95946
27.01792
32.89857
31.65853
35.10741
28.97504
30.53630
35.26941
37.69303
35.28922
37.35048
35.18887
34.73634
36.81523
38.25573
36.89242
35.29961
31.79064
35.66920
29.62402
35.04780
34.17813
33.28211
33.83644
32.04162
34.28913
35.82561
35.39896
35.52657
35.99833
35.46023
37.22322
33.68947
32.49017
35.60698
33.94029
36.65104
33.56298
37.39776
32.93279
38.93792
32.95155
32.73929
34.95422
32.76481
32.12306
35.75258
34.77813
29.47262
32.95155
36.34722
39.52526
35.52301
36.60737
31.25552
35.83539
30.23389
37.39872
35.87996
34.77096
31.51347
37.06081
34.25929
34.58236
36.26891
35.40581
34.94888
35.95646
32.52786
33.16647
35.55102
33.65793
32.91329
34.01027
32.26810
29.78694
32.78918
33.06598
32.83214
36.42365
37.83941
33.89422
33.99924
33.77626
35.67081
34.84706
33.95268
39.69609
35.85292
37.45146
40.12700
38.48229
40.45726
40.61838
37.96679
36.97057
38.56347
37.73515
35.22025
37.19824
37.95671
30.71073
41.58158
33.93049
36.65453
39.74523
33.34329
37.60647
34.36876
36.88620
34.87741
36.60804
35.30146
40.09336
33.91492
35.58289
35.72423
34.45603
33.70581
34.15745
35.37729
38.43059
34.31159
37.29720
37.68237
34.94080
35.62586
34.81528
40.48898
33.07391
35.65293
38.59108
36.68917
36.62713
36.55579
37.54062
37.17525
39.09240
39.28141
35.20696
36.67963
35.82587
37.22719
38.36137
32.74976
35.25911
35.93401
36.52520
34.23611
35.06558
37.46688
32.68620
29.55647
31.13720
35.14006
33.06971
35.92230
34.87131
37.87887
34.71711
39.04204
35.51589
35.96635
34.58871
37.65705
33.62573
31.10333
31.73593
35.52254
31.27899
34.84010
31.50934
33.32823
36.24158
33.74286
31.35845
31.89082
30.49816
35.26741
33.76158
29.90018
32.04745
32.86194
32.31483
32.05490
32.56845
32.67682
32.63192
30.60268
29.96394
34.03453
37.35683
33.41156
34.42392
34.46932
30.88007
33.32191
32.25174
33.21994
35.24606
33.08919
32.37080
32.57832
33.21451
34.01259
31.13185
36.02209
34.28419
32.59507
29.48461
35.34464
29.57449
30.25880
33.75243
31.00916
32.15102
32.21691
34.27630
32.66471
35.44699
33.59759
34.36941
29.97585
30.64402
31.50416
28.65097
29.35343
30.80460
33.85891
29.82365
32.51614
28.42125
34.57906
29.81211
29.46982
31.20727
36.21545
30.79463
30.49800
34.17809
33.22893
31.51351
29.43851
35.11789
29.18350
32.82763
32.28026
36.10593
30.06124
30.25397
36.25989
31.12942
34.16768
36.50021
29.79372
32.05791
31.11350
31.44294
31.85452
36.62292
35.99677
32.24764
35.14774
35.48266
32.91410
32.75947
34.41355
31.06692
39.17763
33.52052
35.47870
35.62051
36.93162
37.21680
34.93430
35.38959
34.03559
32.44072
33.89310
33.23043
34.64720
35.82297
35.37290
34.65358
38.24685
28.11278
36.89394
35.29647
36.53209
34.41363
37.76251
32.47200
37.79988
33.66156
30.86108
32.97860
31.31184
35.18679
32.97612
33.50658
29.13782
29.49621
33.91551
30.75151
35.91875
33.10305
32.43011
33.50154
36.60768
34.00751
34.74681
31.31517
34.38959
33.38254
35.78848
32.49246
29.65273
30.20291
32.75288
31.21691
29.59247
31.53099
26.76573
28.42266
27.83186
28.92032
28.46347
29.16173
30.54194
31.17521
32.79046
24.43577
33.34023
30.13242
30.61963
26.48180
27.11248
29.84584
27.87108
34.16186
35.80838
33.23952
36.04060
32.44747
27.80729
31.11730
30.00550
33.48669
35.48813
31.92952
32.60946
33.20250
30.44432
31.40309
34.94276
31.35303
32.03739
31.30264
33.35694
32.97404
35.11050
32.11485
32.30987
31.25747
32.46353
31.57743
32.06239
32.24261
33.92339
31.27335
31.61933
36.51372
34.48964
33.42985
36.41643
37.22289
31.17125
32.92990
30.90624
33.36117
30.66183
33.36493
32.64207
28.04059
30.97405
31.07650
32.22179
30.38210
29.88038
29.43119
26.73137
31.01074
29.41593
32.35269
29.46894
31.05654
32.62772
35.59033
31.36269
33.79530
32.22827
30.63438
31.34565
29.56226
32.02599
32.76171
31.90021
33.43745
30.02353
32.91633
32.43924
32.87848
31.82874
30.66152
30.87789
34.26861
32.35297
34.00652
34.41020
28.06553
30.61678
33.92433
32.01988
32.31088
31.49523
33.99892
34.30397
30.07456
33.16934
29.22299
32.53418
33.83472
29.67039
30.37090
25.53847
28.96487
31.04181
33.33446
28.97632
26.25937
25.54666
28.93053
32.22126
27.80214
26.72313
26.86540
25.73707
29.77732
31.92146
28.28942
30.02282
28.53261
31.29134
28.02041
25.76377
26.82330
24.22076
25.97575
26.35979
26.58036
29.00371
28.13582
30.48642
27.35414
28.95918
30.65228
26.86607
29.10988
25.72314
26.36164
26.06523
24.91272
28.55528
25.10576
25.27796
29.74746
30.23124
27.82514
26.01264
25.71439
31.46377
25.21252
26.39192
27.37961
24.92674
29.20743
30.53028
32.52779
28.76312
29.26574
24.59445
29.88170
31.75850
29.76045
30.51474
28.53831
29.22022
25.02663
28.61261
29.60248
26.69258
28.76045
27.94344
30.93333
30.43129
28.69304
31.20948
27.72112
25.95132
26.36759
24.52556
27.48066
26.54453
27.61591
29.12862
24.47989
31.25879
30.36075
26.64894
26.83380
26.92098
28.45943
28.75428
27.04979
25.96093
26.57720
26.62559
28.82301
28.81143
33.21381
25.83621
31.16034
27.88288
28.56803
27.62252
27.87230
25.70361
28.50466
28.95222
27.27360
25.84759
29.06592
30.74252
28.38199
29.73151
29.50119
29.74756
28.48549
28.18329
29.04394
29.89027
25.76273
25.56507
25.10751
28.83101
29.18183
25.49348
31.58568
26.34069
26.09581
27.15740
25.46719
25.39164
25.29591
31.43678
27.97925
26.28649
28.46889
26.68019
28.27242
26.41058
25.96982
24.88818
28.09203
24.69766
27.05789
28.02397
26.78197
26.18131
26.92102
25.01843
25.61177
27.80898
28.37366
30.03732
26.76379
28.01778
23.84911
26.54374
29.89090
28.30915
29.64963
28.82338
31.09438
27.81118
29.79681
28.41092
29.86266
26.49721
26.35550
26.89991
26.96040
26.73578
26.10186
25.41857
28.08486
26.85741
25.08900
24.71917
23.67174
27.38423
28.20210
28.37538
27.71756
27.56788
29.34250
28.37332
27.61167
26.01926
28.94131
28.03289
27.21665
32.89896
27.91202
26.18917
27.61930
26.93222
24.81331
28.11746
27.55985
29.49414
22.55152
24.96456
23.68804
28.51616
29.03888
26.67427
30.87388
29.72689
26.42173
29.95308
30.90830
34.21652
28.82834
27.85815
30.68122
33.25237
28.16372
30.85690
30.39312
29.44929
23.22075
28.14294
28.03807
28.72839
25.51315
22.61115
33.14152
30.02005
31.32162
29.81879
27.90785
27.26289
31.12708
30.69635
29.20839
26.83471
31.39533
30.62461
34.43633
36.06538
29.21348
34.32268
31.23738
29.89061
28.45437
33.91294
28.63391
31.23318
31.38083
30.01646
30.27896
31.31291
28.72438
34.30898
29.10100
26.49511
26.31994
28.80782
29.60684
28.98269
29.94791
28.98975
27.04344
29.59323
30.18313
31.90753
33.91107
30.15584
35.52787
33.81157
32.50820
28.91668
33.00745
30.10958
34.16925
32.60802
29.63995
26.60324
32.09249
30.61037
28.64179
28.28748
30.77575
27.68388
30.92225
28.75178
32.00676
32.70798
28.76479
27.79565
31.39436
25.14718
26.83416
28.81576
25.96360
27.21241
29.57258
29.50248
26.72711
29.06524
28.92273
25.90151
24.06184
25.83553
22.85805
25.94774
31.24021
29.24911
29.14233
30.72288
27.63299
30.45164
32.57283
30.83546
33.12953
33.44484
34.69955
32.79494
29.85286
34.79724
30.93354
32.48493
31.91289
33.41399
28.26314
31.96068
33.14484
30.79648
31.60860
30.67310
29.40500
29.23989
32.35480
30.85187
30.80153
30.14356
30.78027
32.46941
32.22679
34.41319
32.08352
33.55576
30.20140
30.67624
31.88953
30.74265
31.75703
29.05555
31.74136
29.31084
33.75161
29.90823
30.99198
33.76892
31.31546
32.58805
33.09106
33.09518
34.24034
32.73788
34.40723
33.38372
34.14040
34.42922
34.49087
33.76358
31.39053
34.27232
34.72850
32.49189
39.53224
37.38346
33.63754
31.98107
30.89612
34.02543
32.83599
29.39691
33.15172
32.49009
33.18203
27.77275
33.72141
34.51658
35.71829
30.10443
36.98392
32.57546
31.11110
30.26168
34.04367
31.66550
33.34718
34.97756
35.24841
36.10953
31.19325
33.93968
33.41517
29.48904
33.61445
33.71029
29.93903
28.61337
35.23873
35.56497
34.36965
32.08376
33.95632
32.04245
33.53379
35.21288
32.46086
36.12538
36.51380
33.78645
31.60442
32.88288
35.60150
34.08219
37.12649
34.32385
35.52239
32.95255
31.63618
31.58272
32.01289
35.71303
35.28149
31.02855
33.83670
32.96808
36.39649
32.62609
32.91581
32.44862
35.21400
33.22275
31.07025
33.36004
33.92839
30.90622
30.31559
30.17581
32.06771
31.83310
32.99055
31.36728
29.69217
31.20996
32.50765
30.86356
27.56390
36.94912
34.45237
33.59451
32.34247
33.75834
30.97864
32.26210
32.45080
31.73744
31.20677
32.13275
30.23631
31.95297
37.50374
31.64488
34.09299
37.18830
32.34907
34.65385
30.68377
31.70230
34.69101
35.16710
36.14990
30.05608
34.20904
35.35386
35.32132
36.78997
32.89751
35.04203
34.94546
38.80262
31.74715
31.90443
32.51925
29.39746
31.26709
34.32896
27.12779
