# Supplementary material for: Breakage of the oligomeric CaMKII hub by the regulatory segment of the kinase
Source: eLife. 2020 Sep 9;9:e57784. doi: 10.7554/eLife.57784 (PMC7538161; doi:10.7554/eLife.57784)
Supplement: Figure 6—source data 1. [file elife-57784-fig6-data1.zip › figure6_source_data/dodecamer_hub_IK_helix_crossing.dat]

45.17795
44.59838
38.93719
32.65506
40.87646
45.81448
40.40784
44.65930
44.13718
40.64723
43.71937
57.04606
48.51845
49.83913
52.29044
49.95513
54.53156
55.58186
52.59992
54.25434
50.79227
52.89007
48.48388
48.48424
54.20869
56.11809
59.48936
61.50136
57.94896
56.26308
54.71042
56.09774
57.24226
60.41107
57.40953
56.48915
61.63092
60.30760
60.18340
58.49170
51.83664
63.35788
55.34066
58.23015
53.96692
46.69934
46.40198
52.69753
54.14260
50.79317
48.07145
51.60324
43.59430
45.65220
45.08955
39.25109
49.28922
52.28819
49.03652
48.20637
49.25042
45.63089
52.00383
51.45424
48.77025
51.05156
49.87696
55.44236
51.52703
51.28755
48.22138
46.78588
49.80234
49.37892
51.72120
51.20884
46.71500
52.89643
47.89615
47.42813
46.86840
48.69449
41.86991
48.99989
49.78788
45.30106
45.72474
46.48363
43.84872
46.55778
42.67721
41.96144
49.06316
45.45337
42.40992
52.02923
49.86042
53.09051
46.34786
47.96212
51.17327
52.27660
56.98667
60.41490
57.54576
56.13292
57.94724
62.13254
58.04982
51.75957
46.31271
50.03716
48.00818
52.36572
52.38823
53.49515
41.27196
46.03282
47.11359
48.66457
49.24898
50.76313
47.21764
48.14411
49.12353
40.68637
53.14909
43.78793
46.48277
49.79495
40.74860
51.96840
50.55120
48.69274
51.51329
50.21000
49.21581
51.34930
48.49031
51.65081
54.31315
44.32065
48.30506
51.50804
54.42522
42.20424
51.09684
48.18815
44.83117
44.87228
47.30455
48.82961
42.37161
36.25066
42.09201
39.64570
42.58280
36.75541
41.02448
45.34548
40.27394
46.47725
36.65332
53.74736
48.29887
51.39437
55.37211
48.28182
47.41458
55.94612
49.05884
45.33206
47.26111
46.57826
41.41599
51.18026
44.66214
43.91815
47.93893
42.50544
46.51060
43.36989
43.18927
44.96659
37.60173
46.88825
49.39406
47.76372
44.43555
50.62995
45.52307
49.67577
52.30273
47.59288
52.06639
53.73207
49.43888
51.52626
53.03638
40.56463
39.83658
40.66132
42.94217
42.97091
36.20158
47.63219
38.00745
52.38068
49.13821
44.95376
49.15893
54.84087
47.07590
44.15061
44.14085
53.49931
46.17853
43.36783
49.62624
46.17487
44.79561
45.11939
39.76614
44.17007
50.43880
43.03653
37.72069
40.54475
49.26345
48.53116
41.88928
40.86661
37.63630
39.00549
41.45236
37.05318
41.25213
52.41967
46.54974
40.44673
49.16910
51.87901
51.25629
47.31246
39.05608
44.29361
43.71914
41.05361
42.35799
50.83689
41.42284
41.06778
46.53756
50.87847
50.65663
44.94203
53.90952
51.73523
49.21452
49.66530
44.96048
41.84228
50.37134
51.79982
50.88348
54.08275
50.43391
47.54138
51.07883
48.30637
49.76318
46.84689
45.99320
48.23818
48.22973
47.22016
51.03243
45.46080
50.50537
45.82903
45.35046
48.17072
49.10395
51.76794
48.95349
56.68738
50.27512
47.10806
51.38079
46.29350
55.87761
53.18642
49.93649
53.62046
48.38810
49.92234
51.87710
46.48047
51.09749
50.08738
49.44754
49.42781
52.14897
47.02649
51.65281
51.96627
45.46132
48.22323
48.89311
47.11460
46.40723
45.58180
46.38932
46.86416
52.83918
49.67375
51.74180
56.42259
49.16003
47.61908
55.10237
52.94320
49.60348
45.05707
50.56510
49.78869
49.34981
43.61703
48.59001
46.24016
45.91099
53.35657
50.27164
46.72415
46.84947
50.38048
57.89687
53.19286
55.79960
56.16966
48.27150
51.40114
51.44705
55.36181
50.63405
55.22998
50.01590
56.77045
51.15295
49.44030
46.28808
53.74803
50.57033
52.21822
45.71103
45.68402
48.87449
54.67448
47.98737
48.27375
50.49195
50.88349
46.70475
50.77821
47.27578
46.62232
46.62045
52.14694
54.91975
53.45284
53.29964
49.70506
46.75515
48.97278
49.60202
49.28918
52.95344
48.24770
51.97611
55.73809
47.70394
57.79721
47.04824
45.17572
50.05406
48.87878
48.94116
48.62320
49.84432
48.58715
53.56070
50.62824
49.67515
50.82493
52.45217
50.33143
53.73263
51.88002
49.32322
51.09600
53.58559
52.80661
49.96120
54.03678
55.86264
54.26906
50.92286
51.65421
52.14208
47.69658
48.48516
50.71246
44.12387
46.78750
48.19502
41.98041
42.05381
40.12192
52.79059
51.34219
49.08552
49.29235
42.91254
47.39177
37.10966
45.45841
50.45502
50.08830
42.07349
48.75774
49.70231
48.82351
45.33682
47.91981
43.40100
49.91155
49.03049
48.08530
49.28369
48.37229
50.14570
55.62672
47.85492
44.57351
48.21041
44.94244
44.10902
49.69718
50.46634
47.09971
43.63446
38.00617
48.35939
41.95137
43.71633
39.57327
41.61274
44.43914
43.48254
39.38917
42.29654
44.34114
52.08926
45.89581
44.07591
47.33211
45.21105
44.14695
50.12297
45.66325
45.17813
43.75887
40.86807
45.46225
47.29600
52.30027
42.47078
53.71838
48.54293
53.67263
52.85678
50.23311
50.09968
54.24736
51.45536
54.78089
51.44143
45.15990
48.55418
52.29927
45.24795
42.20593
40.36863
50.14820
44.72930
38.99990
45.77462
44.45670
49.90230
43.89496
46.93391
50.40626
49.13268
48.36090
49.73749
49.19870
50.69427
50.17052
57.43499
54.27580
47.48519
48.74873
46.79393
41.27415
45.64040
48.60364
48.93596
45.58511
43.59614
47.64366
46.86050
49.57876
47.12251
48.99825
51.35306
47.11153
52.88871
51.10673
47.92128
48.11599
47.06054
44.85514
50.60322
52.76935
45.59901
49.19544
55.12014
49.16540
44.31822
50.61351
49.73215
47.48286
51.19876
55.08409
51.01173
55.42117
46.31457
52.93847
48.51005
49.35653
55.35359
50.53134
55.32843
48.62120
55.88801
48.89518
55.81704
53.35164
49.14238
50.02710
49.04358
48.58610
44.61455
53.20015
54.69105
52.86322
56.74426
58.16741
49.26950
54.61920
50.09743
48.04344
54.20123
47.21271
55.46748
63.35336
60.38848
65.27112
49.13939
55.97740
53.03482
64.18491
58.29136
50.63748
55.99173
51.51525
45.17513
44.96720
45.19735
42.90481
48.67960
41.80473
46.80260
47.07340
45.46684
50.68331
41.93127
48.74072
54.35675
48.82099
50.97446
48.52569
44.10518
55.79652
57.01189
51.80984
44.06015
44.34327
45.84374
43.74318
45.43265
51.25125
46.58663
49.82395
54.11136
48.73992
47.05479
51.06842
57.38804
53.44545
55.20547
48.95577
52.98728
47.41685
51.99980
54.69348
47.85985
45.13575
61.68022
51.83519
53.28446
57.29692
47.94496
49.45820
49.72556
52.54157
57.51000
55.86192
49.98866
55.45441
52.74521
54.13367
52.87383
52.29898
50.62639
49.93749
49.51077
48.63863
44.64490
47.81899
49.11916
53.13304
58.67937
54.47374
50.41496
55.66966
53.23461
48.53216
58.59540
67.36768
65.33280
56.37083
59.73263
52.00753
54.60845
55.78904
55.41413
53.26655
56.35657
47.82379
54.54071
53.74062
52.52335
56.61681
61.51689
57.51495
54.35550
60.37601
54.11348
58.15594
50.42129
53.16218
49.72353
58.19884
57.41591
54.83985
53.80394
60.12707
57.08818
58.58532
57.03803
56.24241
58.20301
59.05319
65.91938
65.43923
59.24936
59.78998
58.95590
55.93947
53.85818
52.74010
54.50373
59.39300
56.73068
52.21336
50.53369
59.36726
58.58989
58.11417
58.46291
60.11688
56.65903
58.46826
58.32543
52.58947
50.96785
51.50029
53.73123
52.30568
50.87002
53.57034
57.38659
53.08956
59.69679
58.79105
55.82285
53.13598
57.38306
52.53502
57.22342
53.56442
52.88280
54.44005
55.04631
55.19134
52.99014
59.52039
53.09640
49.00780
56.83057
57.72423
55.32725
60.75374
50.37943
54.51272
57.79003
55.59286
60.91583
53.56265
57.02025
59.92789
56.63614
59.84083
60.67593
61.00206
60.70268
62.28688
62.64327
63.78028
64.70576
58.23451
56.83203
52.17357
54.81304
60.13067
51.12145
57.91709
55.66185
56.37906
57.25821
55.96421
55.67214
61.20431
58.64284
51.96958
56.40387
54.60592
56.17665
56.89066
61.11169
59.45132
56.24141
57.48811
55.67261
53.04798
52.20545
63.71148
66.30343
54.66868
58.75538
52.52669
60.04638
56.78677
52.19478
55.21988
59.72040
48.30043
54.34608
46.83856
55.70221
52.39707
57.01340
54.48168
56.93075
57.72540
53.58910
57.71423
60.49678
53.40529
60.51105
60.42604
54.68748
53.40600
50.03861
48.69367
51.42150
52.16914
54.27069
53.34370
54.22905
61.66295
61.94698
55.25727
60.00938
59.69988
57.28786
52.61759
52.75486
52.50116
61.89489
56.23650
59.88816
60.06777
66.07091
62.93536
64.92882
52.52966
55.08045
61.01211
62.80541
55.85933
62.66878
59.73488
54.77151
51.11645
58.37086
53.65825
62.26876
63.35502
55.52574
58.50512
62.53630
54.80624
58.88367
55.78578
52.02795
55.73707
58.87758
58.80239
58.91168
57.74813
56.18507
66.09141
60.12049
61.81695
66.60429
64.89677
65.28624
59.02472
61.95472
58.02807
65.88644
55.88269
67.14679
61.04735
67.91591
59.00445
62.37488
63.04524
61.93185
67.89741
58.95210
63.67975
66.02963
63.47090
61.97948
64.19287
67.34044
62.60672
65.63624
61.91842
58.65528
66.94976
59.24869
59.37456
62.95209
58.90482
53.15071
65.14241
64.63683
57.06422
56.31322
56.00141
59.86276
57.96377
59.68570
56.29673
58.84346
57.84434
57.64989
52.54882
59.84973
62.07905
56.41244
56.66124
53.14647
59.08187
61.22958
62.49878
58.89742
61.97304
60.08519
53.91397
60.22301
50.30400
59.79133
58.27631
57.72870
59.03210
61.11475
61.29791
62.36242
57.09787
55.81452
46.55234
46.62197
53.38455
52.44185
49.68072
49.23388
53.51184
50.02693
49.10643
57.98238
58.87857
53.30563
56.43652
60.18337
57.75699
53.13578
67.26776
63.03172
64.01782
56.14431
57.86376
58.26010
57.90140
61.30714
59.18210
57.58566
60.80781
62.59644
63.97943
60.26930
54.82090
54.02852
55.09433
58.25027
53.72690
61.62060
51.07160
52.83767
50.20656
46.49401
52.04540
50.95233
54.36528
54.28720
53.38211
56.18785
45.51257
51.26830
52.59732
53.07331
53.21533
51.24376
54.48295
50.25759
46.46041
48.04498
49.83714
53.36263
52.13851
53.61749
62.61481
54.29857
56.83072
57.89402
46.97673
58.25873
57.94965
53.10841
52.60984
62.37518
56.53261
60.30215
57.08656
54.23197
55.64966
57.71821
56.23011
47.65907
55.26755
52.94306
62.42068
52.39084
56.59533
47.44884
48.69800
58.08161
50.46502
48.24838
47.94743
50.07739
55.01413
48.98555
51.24925
53.33267
51.41436
50.58254
51.90589
49.27579
53.61961
50.68264
49.00142
61.20729
60.90681
52.05367
57.88071
61.23618
52.97956
55.68413
55.95873
56.03015
58.84764
54.72000
56.09840
47.76353
51.06146
54.01748
53.49851
49.39962
56.17493
54.20275
50.99049
52.13432
60.26226
54.73341
58.43939
55.52750
54.14103
53.52098
55.43497
51.54304
49.41908
51.76312
50.41573
58.65878
55.54995
53.15618
60.17800
60.13026
58.88317
62.64969
62.87112
61.11478
55.43140
54.51972
54.66336
54.62364
59.48386
57.73893
61.10835
51.53383
58.84542
54.87225
52.74258
57.44854
58.33550
54.60403
58.31603
50.71444
56.55816
55.23009
56.13803
62.78000
61.21299
58.20351
53.35923
56.94126
54.68873
58.19641
53.25040
63.55335
55.01339
56.48227
51.92352
57.69733
53.88500
55.64284
55.80774
54.00761
58.78364
54.90774
53.07601
52.58120
55.80423
44.52005
59.89611
56.13388
57.39371
51.28810
51.21369
57.81427
60.02489
59.42515
57.39688
61.62936
62.96890
56.39316
61.50677
67.19525
65.10109
67.84724
70.30895
69.93248
74.96097
68.29478
67.93055
67.51216
64.66143
62.25108
71.37237
64.33083
68.65017
60.86278
57.45467
55.92232
63.05588
64.30724
64.94003
66.77057
59.61259
64.09792
59.31749
62.78165
62.56450
55.19874
54.50566
57.11182
58.71776
57.41865
59.24666
57.35451
62.05214
68.38550
62.37967
61.30564
58.33059
63.11417
61.41079
67.40215
59.23439
62.66565
59.39857
65.36953
54.89762
55.75614
58.80188
54.25290
50.95972
48.41726
48.27347
53.98544
48.05180
49.06808
46.73137
45.47318
49.16663
52.30964
44.09820
49.71049
50.30397
53.39436
55.24948
53.73783
55.07357
59.93551
56.18730
55.74294
58.93625
56.57941
59.80745
58.14354
60.70126
55.43562
59.21268
53.68766
46.96328
41.33597
43.85756
54.09409
54.04337
49.69333
43.51354
49.69274
53.70347
53.23142
50.24010
56.72470
50.42743
54.08308
56.51238
51.14303
57.07984
57.99811
53.52006
58.28051
53.75997
61.03402
55.11548
52.37601
60.08369
56.26142
57.08126
57.85575
54.14114
53.07822
50.84246
50.97442
51.21338
49.28281
56.55561
55.23231
52.89823
47.79810
56.61036
53.21695
53.01144
50.19140
53.43467
52.76052
51.88295
48.69536
51.17426
53.62856
52.52382
54.52366
53.06536
51.87122
48.20594
49.61936
48.48758
50.75631
48.59340
50.88800
49.92243
57.69926
47.50916
48.66310
51.34009
55.42549
57.72960
55.60000
58.33297
54.17299
46.69249
58.52466
65.17245
59.48791
59.13272
54.87696
53.34102
56.63000
54.17384
52.06588
52.65325
54.12211
58.29335
58.52701
55.58041
55.89905
55.40576
58.20751
54.74730
46.72918
63.86800
63.68875
56.60184
55.40191
54.80033
55.22734
58.35422
56.74930
51.97906
50.81458
56.17138
53.16084
56.71646
49.97937
54.69894
54.67359
55.74407
55.10326
54.87827
54.69938
57.60463
52.08392
52.40300
46.79956
50.50544
45.98190
54.38555
57.72138
55.04486
56.28485
53.89064
58.07055
62.40905
54.89234
51.07728
52.10408
54.67610
56.11076
52.57469
50.42161
49.90909
53.42259
52.94540
49.06588
47.97787
56.30018
51.36595
48.09396
49.72295
51.42914
47.66847
51.82953
50.18717
50.42246
57.15704
57.17590
49.46501
53.07075
52.31955
53.34606
57.24444
57.93819
55.63077
53.49539
55.83163
50.78107
55.27547
51.56547
54.67498
55.54592
55.93521
57.69360
57.17396
52.96147
47.87742
55.90863
53.12353
54.47221
53.08894
51.51650
56.57621
49.71590
53.30616
51.18332
47.76934
48.48310
47.74915
47.47180
53.96189
50.34160
45.98410
43.05862
48.97470
50.35688
48.53875
43.45071
45.74536
49.02433
47.03500
48.92358
52.02244
52.87903
52.57346
54.33094
43.77899
52.95569
49.99376
55.82576
51.97427
53.11161
44.90033
55.08771
52.79528
51.28019
52.20042
55.00795
52.92853
52.80803
49.38396
52.35354
53.38738
51.17886
48.73882
46.90037
49.62224
50.08386
47.74243
54.13961
49.06424
48.24559
52.06235
51.08484
50.59040
55.31774
52.63259
51.56847
55.97976
52.69917
52.35953
58.20611
54.92267
57.65463
57.82460
55.71436
53.29832
54.59372
58.09457
63.59438
56.41205
54.19070
53.55576
60.41812
58.96547
64.75487
57.38103
55.90621
57.63689
53.14411
51.89407
57.65672
57.17798
63.25866
58.92095
64.16748
62.07042
59.61149
61.47312
60.27394
65.44530
63.43470
58.62260
66.28535
59.35173
56.73954
63.02288
57.91461
65.92380
58.93877
58.30050
60.42322
59.56897
61.24016
62.53076
59.54724
59.34431
61.54433
59.07061
57.63581
59.02431
61.12457
55.85634
60.91616
58.40934
57.40028
61.11843
59.65952
60.47084
63.50430
60.52630
63.15389
58.19300
65.42923
65.19145
65.75095
66.71625
66.98005
53.39930
55.88234
62.50303
60.64103
63.19718
64.04426
61.51839
60.45779
60.77632
66.12155
59.75144
62.73251
64.26288
62.64878
67.16161
65.48996
67.95865
70.86537
59.11734
61.70372
63.95786
60.07421
57.20037
60.62724
61.35649
61.48059
57.57706
60.09420
59.57046
59.31202
59.59307
61.65677
62.05371
62.81024
64.97859
65.04977
61.45938
56.04404
63.82441
61.75825
57.29650
58.85558
60.60025
61.54516
63.32337
59.77892
59.10807
55.15195
56.36612
59.54632
60.96047
50.74782
62.68702
66.17450
59.97223
56.28714
64.14829
64.10301
57.72928
60.05352
57.22008
58.83157
57.05740
57.43367
60.66951
55.80694
60.33829
63.39995
59.24649
56.41984
57.26302
57.23469
60.15496
58.18174
64.20633
61.17358
64.89040
62.77864
65.35472
61.78410
63.32629
63.12785
60.80782
61.44645
54.12376
59.22885
58.17174
58.64428
65.54085
59.46049
64.92719
62.84561
57.51728
60.67191
61.49848
68.32881
63.01547
60.10938
69.30330
65.55681
66.08873
57.74639
62.62409
65.02012
64.50911
57.12178
60.15885
59.82095
65.62978
60.15745
62.70532
58.63638
62.89964
61.37765
60.09443
60.57405
51.28036
52.17086
47.15322
53.92824
55.43898
51.97161
53.11958
54.27165
48.80118
51.44683
53.04316
53.87724
55.82111
58.24135
54.68987
58.89399
59.11569
58.90641
62.90311
62.12962
61.93059
51.09388
55.20553
59.70699
56.81348
60.79670
57.11616
59.22954
52.72993
57.92641
55.22920
55.62768
57.49133
59.33146
53.70208
54.24867
60.26596
55.43440
49.85749
58.89055
55.72932
56.27836
62.54748
55.64424
62.60784
58.56216
59.40823
54.41609
56.92862
49.74681
48.74135
57.96508
56.62813
52.46160
42.28921
53.77753
46.17092
50.14345
54.14059
51.89940
50.11817
52.11272
52.03397
52.66316
47.37203
46.74889
49.54166
53.28523
51.81888
48.53044
45.56954
48.73133
54.23535
50.62078
50.55084
53.75826
53.20289
47.35983
46.64485
48.82294
61.31349
54.73228
47.78520
56.02970
55.12552
54.04105
56.91387
51.31689
57.58983
53.88764
53.83430
54.14736
58.10486
55.72069
56.97008
52.87673
62.89461
56.26157
56.58067
61.39137
57.37466
54.83246
56.34353
57.16183
55.90431
57.92616
57.73922
54.84244
55.76325
58.59945
56.64650
57.49117
58.78361
59.53171
54.30649
57.20758
55.97501
60.08262
60.70511
59.52314
59.50630
55.29186
64.82569
59.14616
56.22785
56.32064
60.89078
60.23044
57.13453
53.21200
51.21398
56.77827
51.36374
63.00370
61.43457
53.19249
53.21519
54.94822
58.88647
58.93333
53.19257
54.63154
51.88806
56.81322
55.24671
53.85244
51.52686
57.79650
58.21600
61.64744
57.26225
57.31965
57.30818
59.45954
57.12561
53.79519
58.81887
54.86492
52.38789
54.20720
59.58209
57.90122
59.81463
62.38918
63.65846
56.97112
60.71540
64.17725
61.47335
64.55213
60.80044
55.20707
56.07646
59.70700
62.13110
50.04440
54.30735
52.07961
53.61902
52.10825
54.42596
60.94246
59.15570
59.39770
60.49704
66.34361
64.20869
61.82653
60.65103
63.92748
61.60636
58.56719
59.26377
60.88150
59.47652
62.83472
59.24035
59.90349
60.20709
62.09216
60.11686
58.15975
61.74402
55.21096
53.71654
59.86889
56.68483
61.27216
59.12197
62.93270
56.26593
61.17358
56.41463
59.74711
57.77670
58.09269
53.47877
53.12851
59.07130
55.29427
57.03507
53.83241
55.32992
56.92063
60.48478
63.12483
54.68918
57.89657
60.92128
51.41890
53.46413
50.47109
50.96972
51.09761
53.56284
51.52743
60.66237
52.24884
52.29369
53.59862
55.46878
53.37133
43.34181
52.14314
48.31419
49.32064
51.30252
55.16375
51.94402
58.10507
55.83359
53.32233
50.85207
53.72036
48.89896
46.66784
47.96384
44.20847
53.16414
54.34365
49.22211
52.65865
52.99253
57.25688
53.92378
48.61540
52.34055
50.58925
53.38365
51.37961
52.74675
56.94757
59.86676
54.08089
53.27674
55.58101
56.07891
53.15858
58.52821
49.57920
56.49792
51.70638
54.19715
55.35160
50.22261
52.11127
57.82966
50.77952
52.52953
55.33903
52.45679
57.20839
51.34444
52.04191
51.60633
58.07754
63.22603
57.11317
56.51639
57.84866
64.23476
53.50734
53.29606
52.00768
52.44993
53.73168
53.30081
56.16377
55.42208
63.64548
56.82820
53.85094
57.59900
49.42520
49.87170
54.19928
52.44473
55.85576
53.98927
55.70773
54.29642
54.54340
55.50252
54.78635
49.34842
54.49427
55.10749
51.11499
56.42001
51.86066
53.64643
54.96150
54.72625
54.53519
59.70427
53.12091
62.07714
54.08019
59.17907
61.55504
60.67100
61.03045
58.04017
60.19774
56.07904
60.29963
60.27588
59.47695
56.63532
58.83973
57.03594
58.63038
63.49510
58.56921
53.05043
61.66182
55.32366
54.94902
58.16176
61.33364
53.44787
56.97600
56.68328
57.11920
60.79160
61.14496
58.38980
60.64370
55.89383
60.14139
57.13569
64.73913
61.62263
63.23957
58.29773
60.08600
65.48833
54.06184
56.71672
57.47280
61.81846
59.07280
58.30901
61.13559
57.40663
58.00434
60.19345
62.16552
59.68125
63.39339
52.84368
61.09577
66.70439
58.28782
54.38676
63.11286
61.25620
60.65432
61.11340
55.40567
58.63292
62.93031
64.08834
56.21595
56.22181
59.43520
51.48703
61.31831
59.03991
58.70689
56.54586
61.67322
60.91071
57.08199
52.71271
54.51033
56.18004
59.42126
59.98285
56.24584
57.18421
59.92775
63.34477
65.30367
61.95278
58.60649
64.92077
63.12440
59.56943
63.58917
64.53231
62.13100
60.64126
58.73184
51.65531
62.95053
59.65904
54.58844
59.61308
62.15524
61.63219
62.40298
61.09413
63.78066
63.96062
64.32179
61.35938
62.62256
60.77068
64.98598
62.94546
64.50973
65.35169
58.61917
65.14943
60.38553
60.57266
67.49739
59.60120
61.31635
62.62595
66.09065
61.30238
63.88466
64.69391
69.94498
66.63173
63.37148
59.77285
63.78110
63.41766
64.73900
62.53223
63.01322
63.13845
71.61651
61.09183
64.55352
64.99234
66.82412
66.35697
69.93452
73.12578
69.61960
68.95651
62.28589
64.70103
70.18524
67.38711
64.90373
62.80253
68.43379
58.73817
66.00501
67.82598
66.92595
66.04576
65.76396
69.22058
67.31433
67.77686
62.75927
70.68674
60.73557
74.28368
73.26588
68.43167
70.38016
71.61327
68.28253
70.66646
64.79406
63.79735
64.99955
62.47899
64.18893
69.46948
57.02618
59.84880
56.66047
56.37707
64.14834
63.38903
61.00940
66.40169
64.10226
74.40933
66.77906
63.29725
62.40894
63.03610
66.73026
65.01740
70.33934
63.89063
60.30707
63.99394
65.49084
67.39236
63.97298
65.56540
68.45174
65.33093
68.80313
74.58438
65.37999
69.71541
67.23079
69.24350
67.75927
70.88801
65.87857
61.80109
62.08650
66.36677
58.35155
61.31543
61.30564
60.83439
64.44741
62.02958
60.51432
66.63082
62.01149
64.14990
59.51211
61.63842
65.78385
67.55048
66.68250
62.90977
63.77555
66.18486
60.95222
69.56101
62.71926
70.92883
63.62397
67.50782
66.05954
68.52292
59.33520
66.03018
67.31258
61.95509
64.96887
71.58813
66.23216
66.50497
67.63089
68.14241
65.00245
67.19685
60.45515
65.50349
58.27157
58.14206
62.46835
66.70528
65.19386
66.49684
66.65556
60.71300
58.39161
59.72490
67.03014
62.63783
63.73660
56.80927
66.38015
63.70790
63.51923
67.64237
62.25029
64.52512
62.79543
65.65838
62.32499
65.54398
67.57178
66.63425
67.81766
68.32812
64.89174
67.22316
64.74042
61.44267
64.52424
68.59848
62.22901
66.04067
61.49273
59.69795
62.01586
63.11897
62.90152
62.38305
67.67475
68.95607
63.16257
68.08811
61.26835
66.31440
67.87894
67.67742
64.44150
65.68557
68.21495
67.64453
64.67759
66.09180
63.62821
61.92949
62.28716
52.62911
65.72901
59.64694
60.78601
53.92735
63.34575
69.36514
62.21564
67.79115
63.88632
64.75378
60.65657
61.66511
59.62663
68.59585
68.07672
65.03330
64.35250
68.29448
66.82841
60.54080
69.86380
68.29152
71.99964
71.16403
70.35532
70.58037
63.47979
68.34794
67.59760
68.26066
68.99813
65.37973
59.12793
63.84998
60.75830
60.90557
60.66847
58.17757
60.11067
64.26688
64.29810
63.68257
61.91818
59.03689
60.77484
64.15458
66.80592
67.29937
57.99451
62.92102
62.68128
60.22868
55.23820
58.88307
68.88650
62.33896
64.42787
61.95141
63.98964
62.85836
60.35258
61.37003
58.68124
63.61274
62.95704
64.17914
63.01536
58.17809
61.47927
65.01039
62.01428
60.84296
61.14670
59.12666
59.63774
59.95732
63.84418
57.21174
64.52199
64.06219
63.11928
66.91488
67.57309
66.01468
71.60765
66.84495
71.07136
72.52796
65.72717
70.39754
63.39541
63.22264
68.70097
67.96978
69.64305
72.19527
72.49425
73.15670
69.79588
66.55081
72.41637
67.09527
69.85443
70.71663
65.53967
71.03410
67.83764
68.75809
68.20926
60.86842
62.10666
63.31484
66.67178
66.33125
65.96738
73.06816
71.72120
64.10868
63.99121
67.07650
68.57842
66.41643
67.31964
69.41864
65.56859
65.35222
66.37162
63.13756
66.07666
66.33026
63.67183
66.69838
58.58955
68.81265
61.77890
66.48446
68.19745
71.88575
69.72109
64.02006
67.00893
66.44732
68.70179
66.72385
65.32506
59.95265
62.83861
56.51069
66.59476
63.73546
62.85609
63.68768
66.02891
71.96711
67.17129
62.64747
65.32513
61.05423
57.92489
63.78047
69.92277
65.53081
64.63586
72.92370
72.40635
68.83639
64.20674
64.22248
65.11366
65.58364
61.86540
67.98271
66.74366
64.93821
65.57601
64.84490
65.44878
66.41287
68.80843
68.48251
71.86711
66.02854
64.85289
64.81327
67.74100
61.13249
63.73500
72.10394
62.22824
63.62389
61.96222
53.32400
62.82380
67.53843
65.85109
64.35143
64.93957
73.36147
67.46610
68.45899
62.43157
68.17338
62.98899
67.47301
67.53744
69.88708
68.09478
63.92497
66.52111
65.28526
65.21829
66.70678
63.47006
62.08480
64.51470
68.73459
66.94002
63.15721
58.61146
68.79942
67.74596
64.64648
62.84548
65.10213
65.45678
63.77589
66.97266
