# Supplementary material for: Breakage of the oligomeric CaMKII hub by the regulatory segment of the kinase
Source: eLife. 2020 Sep 9;9:e57784. doi: 10.7554/eLife.57784 (PMC7538161; doi:10.7554/eLife.57784)
Supplement: Figure 6—source data 1. [file elife-57784-fig6-data1.zip › figure6_source_data/dodecamer_DF_helix_crossing.dat]

48.91458
49.96232
52.58751
51.16031
59.31430
51.42062
50.52026
55.60954
49.60699
45.89251
47.35130
47.01262
45.02035
49.74774
46.65331
48.41142
44.21738
51.93390
47.11998
44.85040
51.99509
52.53220
55.77982
49.73470
52.78174
51.64880
53.47520
49.39624
60.10714
56.12743
56.19907
48.61425
50.59112
49.17928
49.58337
52.85848
54.80278
54.60518
58.27863
58.34436
54.05213
52.55283
55.10956
58.85736
56.44698
57.41912
56.38209
55.34765
54.31649
56.85077
53.05396
51.68968
56.49284
52.14166
50.53705
50.21802
48.01214
46.70599
51.85997
56.81050
53.11664
51.61924
51.71150
55.03626
55.79901
57.90143
52.80084
56.17192
47.27840
49.40351
48.19547
47.55331
55.29810
48.96016
51.82008
53.48965
54.85610
49.08823
49.44551
49.40526
49.70065
48.61159
47.53457
49.54393
51.00153
50.92667
52.64654
50.10886
48.80956
51.15024
50.15223
43.72330
50.77912
49.20008
44.12324
44.80640
46.62718
47.62030
46.75669
42.00825
40.51496
43.64064
42.84572
43.62956
40.42830
43.84572
42.81696
44.80109
41.95880
42.49131
44.21317
40.75750
40.18848
41.90706
38.76023
38.82588
43.98672
50.57920
44.36813
40.90789
42.58666
41.93731
45.74303
43.03784
47.09608
39.56652
45.35320
44.55415
40.83107
44.71301
46.13284
44.35156
42.59008
35.84761
45.97110
44.47722
42.60857
39.27463
39.65056
38.84248
40.09160
43.38055
42.77985
34.63088
37.19726
35.30781
43.13109
36.95898
42.78334
44.63242
42.75046
41.23449
43.32473
42.19094
42.44265
36.42622
38.46760
40.62633
43.03507
46.09311
44.53358
41.81064
41.86923
43.60803
39.64746
35.94307
41.74856
43.54624
42.57622
38.20681
44.68890
40.65702
44.07152
41.28331
40.54050
41.06893
38.96412
37.20210
38.94310
35.62794
38.10763
39.64553
40.67973
39.08356
40.18408
35.32570
34.31783
36.34005
37.07473
36.67100
35.92786
33.65547
38.72838
37.05816
40.35086
48.10671
39.67390
45.08586
38.12935
35.54551
38.06867
37.16944
38.08951
37.03430
37.49964
36.90210
38.46154
42.68620
42.29930
42.00142
40.21987
41.32117
45.52981
37.55692
38.11181
41.78333
42.02666
46.19290
40.63099
42.77377
39.54460
41.70169
42.00686
36.62569
42.93691
43.46631
42.70143
44.51436
41.12071
40.60977
39.12048
41.88698
41.30609
42.93613
42.57750
35.27773
34.53607
34.59824
37.43537
34.32780
42.05400
47.13960
41.52138
45.81443
48.31455
42.21781
48.93357
54.75567
50.63243
56.77977
50.81833
51.72439
53.66138
50.01996
42.03546
43.96399
44.13869
48.09221
44.62475
49.89576
47.96860
52.34242
46.75461
49.96478
48.68341
48.22716
52.21642
47.28807
52.16672
47.10291
49.15062
50.92035
50.86957
50.95152
51.73347
49.92448
51.18898
47.84216
49.75603
48.22029
48.75175
41.84707
47.11758
42.92438
47.70164
45.29801
48.01328
49.00210
50.78446
54.40554
49.10329
48.96972
49.84543
48.74927
49.67090
50.49573
52.38106
52.96677
51.16371
52.75906
50.69636
49.20664
50.57509
48.47399
47.61569
51.49922
53.74485
51.51406
50.18825
49.09875
47.26756
49.75773
55.31392
53.34188
52.58265
46.51039
50.61918
49.25863
44.46233
51.28291
48.63400
52.97946
56.86747
51.92434
54.62871
48.03707
51.08714
52.99917
53.32057
49.75193
44.52548
51.45842
49.14014
48.53583
46.93249
43.82542
47.35096
49.99575
39.15555
48.22983
43.88838
56.69173
52.23041
48.98081
50.71596
50.23164
49.57529
52.68605
44.56017
52.39790
49.79906
50.67265
46.52861
48.95210
54.81869
51.26410
52.88109
48.55942
52.57852
44.32898
48.79018
48.25370
45.75011
45.02916
44.61436
44.76440
49.07161
45.29857
49.34245
51.80633
44.44084
49.19193
51.06482
42.00896
43.53969
43.31194
53.17296
47.70391
48.03816
45.67434
46.65936
50.15105
51.59789
46.77569
49.03266
49.47263
48.78265
49.42078
45.02291
42.20503
49.23465
51.14192
50.40404
44.26573
49.84957
45.33193
44.75838
58.82298
55.00094
49.67034
52.74664
52.80036
46.58749
49.39540
52.05636
48.41417
44.57975
44.49373
43.97862
50.09030
49.14568
52.42585
56.43490
53.24495
49.54089
51.09168
46.96837
47.86424
37.29687
40.47551
41.57505
35.00001
39.67612
44.67653
47.36467
37.61753
38.43651
38.45495
41.15226
36.02865
42.37973
39.26782
36.75415
44.25299
44.01804
42.35741
41.66598
46.79985
44.92408
50.50465
48.22721
44.56427
49.43823
43.53385
42.20027
40.07962
42.54401
44.86613
41.90407
41.48723
45.19854
41.93391
38.89753
37.32787
37.98520
33.41891
35.13554
34.43525
31.90567
37.24161
37.89940
40.26039
35.94866
38.97469
36.56620
37.80640
42.17285
44.24048
39.51585
34.70991
36.61534
37.64197
36.35652
36.21114
42.19431
37.88656
34.93991
32.67709
39.01206
35.82960
40.18097
37.17031
39.47246
34.69889
31.86448
34.42288
34.50419
38.18727
37.98221
36.31807
38.88324
38.21415
37.06021
39.76360
35.39458
31.33172
39.70609
34.20573
33.92438
38.06357
40.67146
43.14754
38.03713
33.00631
35.83763
37.69434
35.32139
40.99203
40.58709
44.38458
39.34266
43.92507
42.46368
41.26848
39.97317
44.46233
38.66703
39.89109
41.50749
44.06886
45.58710
41.06218
43.28241
43.27497
46.38105
40.51048
45.57531
47.18074
48.10332
51.67449
49.38874
47.70868
43.56802
44.46573
41.87232
44.14970
42.37724
43.17556
39.30491
39.20671
49.66563
45.16812
45.05632
43.50377
44.21639
46.60196
44.87357
40.34950
40.48171
37.29893
42.20018
39.24896
41.32381
46.37832
43.31551
47.46833
49.16780
41.69202
41.00204
41.71805
41.64670
36.69879
40.01840
38.08746
36.74619
36.01626
37.35846
35.32555
38.47972
37.05017
39.89290
34.35707
38.12384
36.79553
33.87588
31.71252
35.21622
29.84380
38.34166
33.18736
34.47426
36.68124
45.73299
43.54522
37.52620
42.99903
37.12941
38.27579
41.29900
41.06295
41.45003
48.66574
42.41060
41.05480
44.02984
47.49474
46.64398
43.84879
45.97127
48.75944
41.44877
47.45464
47.32108
47.73904
44.96969
48.02957
44.83138
36.76380
39.64154
39.94912
48.88448
42.28103
42.54000
44.88480
44.03332
41.24333
40.86837
42.75826
38.23598
42.66141
38.93668
38.41336
42.23011
45.17419
42.67629
38.92941
46.00041
40.57465
43.04705
45.20126
40.82857
42.48292
44.04068
46.74255
41.59840
41.72650
39.77282
44.77129
35.99877
41.12374
41.74374
37.11467
35.44262
43.09574
41.80553
43.38582
48.42176
46.78055
44.14158
47.13170
47.46434
48.97870
48.86198
50.68175
41.76317
44.94883
51.86481
50.93597
44.73000
49.77054
49.50669
49.20763
53.61064
49.07024
49.29396
48.46792
44.23290
48.26622
44.57243
45.51772
46.53994
46.12266
53.80764
47.47294
47.72770
42.72596
46.11948
50.10633
48.42740
51.47180
48.91126
43.40652
46.82172
48.04201
40.79236
49.28292
44.26304
41.20407
39.79158
39.78627
44.85092
38.40975
33.87481
39.74113
39.13352
38.31467
40.39084
37.61049
41.26496
39.02020
40.97864
32.82951
38.36711
41.54885
35.82696
31.75861
35.32906
37.46971
37.04364
33.44750
36.01061
37.51766
36.95267
35.50290
35.16953
37.48560
36.93119
40.68658
32.16809
38.90959
38.16938
35.45038
36.48750
36.83652
40.64230
34.74432
35.71383
36.18699
35.42178
36.14417
30.45758
34.97019
34.47821
35.78263
32.00137
36.49325
35.47764
41.52340
38.48733
36.75479
44.92942
44.31301
40.21823
44.72847
42.08927
39.74732
44.23976
46.34310
42.98136
39.44887
40.09508
40.36755
45.70669
42.23240
44.22930
43.01532
39.65485
37.66000
41.55080
36.91650
38.13665
41.55362
41.82578
45.13222
44.96890
43.35434
42.77863
39.21998
38.91249
41.52745
39.31420
41.32677
43.34562
43.00993
39.64698
40.10194
44.67824
40.82429
37.14933
37.20399
37.99213
35.27435
40.40610
38.68829
33.52569
38.06149
35.11221
35.23491
35.14601
38.60984
39.54980
37.80272
36.38564
38.47166
38.69509
33.36012
37.58481
33.09387
35.29001
30.95758
39.41795
30.95246
34.36558
34.87313
40.88707
41.48348
36.37879
38.01298
31.71359
30.15657
31.67954
33.39018
36.57791
36.43784
32.83174
34.20236
35.91639
33.59017
38.78709
41.02144
34.70251
34.26413
33.23550
27.48492
36.39989
33.50128
33.18051
34.98251
33.63795
32.04125
32.23463
26.14639
30.32885
34.57822
34.95496
33.64584
31.19574
28.65904
30.97514
26.93116
27.70919
28.33603
27.22509
33.58151
33.00994
32.01358
35.87480
31.13605
33.86006
36.14782
37.43223
36.54736
37.48783
40.61236
43.61796
44.86799
42.22401
37.45207
38.20620
37.28968
33.41678
30.24605
27.89443
26.29406
35.40940
34.93483
34.43718
34.22908
36.23925
37.59669
37.01323
34.47283
38.45960
39.07839
32.80529
31.10866
31.13859
30.39388
32.15144
31.69846
32.72151
35.60266
38.68358
36.58720
28.27169
33.89453
37.21402
38.17213
36.46162
35.39131
38.72417
38.21579
33.39563
36.45040
39.15940
35.88011
32.71831
31.22213
37.81694
35.63393
32.29604
31.51680
38.64738
36.80771
33.78214
33.78230
33.36340
34.07863
33.01837
35.08478
29.82996
36.94122
34.28071
36.87461
31.24341
34.17000
38.89943
36.64668
32.86397
25.11832
35.14972
32.35505
34.14099
36.03427
34.58541
37.90759
32.15042
34.91661
39.16196
37.09118
39.29319
37.98971
41.82203
40.18648
42.09762
41.89050
46.76501
44.05070
44.70600
43.34803
45.61202
35.94062
44.16111
39.92220
44.12831
44.31994
47.01825
42.22319
40.09200
39.39484
43.31841
38.41688
38.69740
32.40139
35.81042
38.40478
39.28147
31.94015
37.77569
40.16294
33.70840
38.14659
34.07302
33.03062
34.68622
35.31537
33.06655
35.08997
34.90558
38.43073
33.62817
38.92506
40.22133
43.90062
40.81858
41.74811
32.62891
33.74033
38.07720
35.19513
37.90210
36.45445
37.57910
40.24722
37.77275
38.80694
43.64626
37.89085
34.69119
41.60854
44.60537
37.43043
44.96804
36.59859
35.26570
34.92177
34.91749
38.85540
33.70295
37.20984
32.30045
28.14929
34.32239
38.54925
41.38968
28.81525
34.21603
38.58638
35.27839
35.98560
32.43924
35.05289
34.63669
32.23841
31.67469
34.72710
37.50384
36.57004
37.12497
37.34897
32.75163
35.10834
37.70796
32.52589
36.66713
38.28622
35.22637
35.83166
34.69857
34.38669
40.69177
39.83018
31.56735
33.42314
33.20106
37.18621
35.29476
37.41050
34.80534
32.86893
35.71106
31.29193
40.97599
33.02746
32.08804
37.34150
33.05397
36.94425
30.12687
35.64737
35.84797
32.02089
33.26564
34.20274
33.92041
36.22343
33.05640
31.81198
37.10878
35.91565
38.19441
42.96322
34.92834
44.25150
37.53918
33.68762
34.97808
37.50719
34.45591
32.70421
33.95479
34.40824
37.96292
33.88319
33.47089
37.53694
35.96789
39.79272
37.87296
36.74552
35.68599
37.26817
32.71033
26.46125
30.92752
32.77300
30.30948
28.64886
33.62817
34.49993
39.13521
32.18336
34.80484
37.81341
34.99378
29.60890
34.08609
31.38187
34.50974
36.02815
34.72631
31.26695
32.88017
27.28524
31.68393
33.62294
34.02646
31.23323
30.57176
31.80474
35.63303
27.53575
30.74975
29.62487
33.49827
35.14784
35.40281
33.76965
27.65879
27.93764
32.50574
32.93137
30.20813
30.32688
31.64741
29.27505
29.31073
31.55370
24.25629
29.40392
30.97190
31.45227
28.27000
31.03807
29.93972
28.47841
30.00824
31.48444
25.55443
27.08728
27.17200
27.05539
28.93684
27.49608
31.02707
28.50047
28.04033
28.34298
25.27136
26.43698
29.66801
28.74210
27.53178
24.47960
26.56019
23.54343
25.83450
23.37805
26.17466
28.47143
30.82216
27.31528
29.13723
29.94558
28.25280
28.50469
24.19872
25.93743
28.52271
30.17401
22.12144
24.84672
23.58179
25.05696
23.26401
23.52690
28.91380
26.66666
26.46980
27.68651
24.19248
25.45109
23.02820
27.99786
27.94623
30.92827
34.44623
32.34911
31.46517
32.10772
28.72199
27.21635
27.39156
26.92558
32.42112
30.09070
23.58816
30.39132
29.09004
25.66628
25.40621
28.35404
30.22248
26.96154
25.49762
23.24842
21.38427
22.38132
18.37710
21.34153
25.05060
23.22577
25.08488
25.30602
26.37748
25.00046
24.49668
22.90180
25.57910
21.82111
24.02553
28.86048
29.81653
30.51529
25.77137
25.77093
25.92696
28.28191
29.23811
25.38270
22.38871
27.95422
25.58950
27.52916
25.57787
26.81805
26.98801
30.28560
24.21853
31.27494
31.70620
29.57762
21.08388
26.53803
27.49696
26.91331
28.62856
28.26523
28.09859
28.67842
27.12683
24.86442
28.34674
26.78985
29.49244
33.33566
32.48484
31.45096
30.41495
28.01441
28.45742
23.58867
32.52804
30.28655
30.86773
30.09939
32.19036
31.49393
30.50919
29.82849
32.13917
31.94630
24.86564
28.50557
31.95453
30.54908
30.97623
30.17451
31.54681
36.58998
35.26040
34.64364
32.50805
28.46196
34.13260
30.99471
31.33546
32.72869
32.51134
33.73324
34.45273
33.72364
26.33884
32.20464
29.28915
27.58404
30.43881
32.62273
36.58071
30.68735
35.12864
35.34127
40.31481
36.31020
39.03093
31.41705
38.25446
32.38160
27.43879
27.25504
28.09851
33.99965
28.65562
29.81212
32.43775
28.61101
35.44614
32.65685
30.63857
34.87498
28.26871
30.61298
32.61916
29.43032
28.78424
32.24781
30.23652
33.75432
30.10774
30.30654
32.16994
31.00816
31.87171
33.07794
30.26517
30.87908
29.58878
33.48365
26.13717
30.95896
29.63889
29.16350
28.90901
35.76003
29.67089
32.40887
31.83668
29.24790
29.18148
29.14822
29.61558
27.76092
26.54410
29.88595
26.66493
27.49951
25.16146
25.80143
25.64874
26.09010
27.95403
26.13418
27.08839
25.81349
30.84734
28.26712
30.70226
29.96995
32.42109
27.53652
26.01432
30.76640
33.25709
29.67906
31.18541
26.15322
28.05186
26.11931
27.94231
26.14607
26.86887
27.43924
29.75525
27.74922
28.49201
31.00423
35.42993
29.78775
34.98334
33.87965
31.59902
34.91586
33.30402
30.86052
32.04952
30.97316
30.25229
31.14480
28.26040
26.90286
29.27637
33.51774
32.12374
31.93260
30.31688
29.20971
30.67859
27.57776
26.37594
25.46619
28.80584
27.60667
27.49309
23.77078
29.09764
26.83468
30.06559
29.47247
24.87342
28.67554
25.81627
32.83859
30.43008
30.27825
26.59550
34.36947
29.27505
31.23159
28.22562
32.14710
30.96360
28.19552
29.63705
27.46391
28.01996
30.57530
25.65935
31.74497
26.64546
29.77253
28.82494
28.55078
26.82657
31.44010
26.70293
27.39385
28.43362
28.94227
28.86708
29.20753
27.93450
27.37558
29.81858
26.66740
27.84504
30.16544
31.88422
25.27751
26.38658
25.42050
28.22711
29.04048
29.71080
26.94103
26.72375
26.16866
26.35244
30.13914
30.76227
29.09164
31.02608
25.62060
24.22135
25.73365
31.51954
28.39577
25.68538
25.46794
24.84936
27.31185
26.83079
28.17367
28.30986
27.48012
27.31185
27.66513
26.38037
28.71260
26.72629
28.64880
24.17236
28.04988
29.81415
23.48474
29.49716
27.89670
29.33512
23.62098
26.27418
25.49434
27.37103
25.54957
27.37262
28.05866
20.42404
23.68430
26.82493
25.29510
25.12341
26.37170
27.48805
28.40019
26.04367
25.67418
25.01602
27.81328
27.72341
31.87404
26.61188
27.39764
30.13103
26.04836
23.69525
23.59096
27.52207
28.58269
28.48097
27.26230
27.52160
25.78838
25.11147
23.18778
28.14517
27.88686
26.57043
25.73274
25.88109
28.93502
27.87030
31.07766
32.44475
29.59034
33.92357
31.02508
30.42677
29.22511
31.98170
27.24440
28.78913
30.62661
27.72144
26.44839
31.09161
27.30669
27.67094
27.65259
32.20453
24.07675
26.83524
28.65199
27.44530
28.73201
32.67507
23.12848
30.23516
30.34098
29.27064
30.08806
28.20001
32.50678
32.84547
28.20828
26.67616
28.62570
28.05856
28.79405
28.23683
34.10944
28.32902
36.05038
33.12410
33.72511
27.74150
27.08855
34.72641
31.39543
33.33388
32.38317
30.68658
30.68098
27.12758
32.38019
30.30968
31.13901
31.27321
28.83716
28.90595
29.59501
30.14406
29.99771
29.60672
29.80419
31.70372
29.07597
29.71701
26.62824
27.79575
31.34227
27.05444
33.35382
28.75721
25.40981
24.81911
28.59383
27.42880
29.13491
28.11644
25.24757
23.62970
22.19138
20.25015
28.80340
26.34116
24.55166
25.75365
29.82843
26.20628
28.95871
28.31681
30.29561
26.61122
27.40316
24.07110
29.98665
26.33564
26.62355
26.01986
25.33640
25.66528
23.88887
27.99106
27.77861
24.24558
32.88401
28.22550
28.40744
25.94330
29.73110
26.54630
25.47545
30.70509
26.26660
25.05309
25.43690
28.63428
29.98320
30.48404
26.65689
23.26198
26.13287
30.58954
29.51036
30.16174
29.70873
29.18630
26.18197
29.79620
31.78331
28.44676
30.27865
31.59815
31.38014
25.31174
25.37935
30.65345
30.13781
28.68817
26.69776
30.67833
30.03771
27.32845
24.78850
28.60297
26.20935
25.50672
26.51319
25.19673
25.17564
28.26989
26.65430
25.86895
25.32048
24.99608
20.74371
19.74765
23.28054
26.84501
29.05426
24.02376
25.23618
29.64435
24.31265
23.59168
20.16210
21.98241
20.71162
24.02550
23.80053
20.77869
24.41961
27.35713
19.79318
21.94780
20.00789
24.16903
21.93063
27.23394
22.94318
25.95145
17.34229
24.24927
25.18608
24.00157
24.08356
27.97915
25.85883
27.00054
29.18959
28.76636
29.68622
32.86269
36.33769
33.66164
35.02974
34.22300
28.94458
32.06950
33.60131
22.32735
32.59432
34.99720
33.99735
32.67247
34.81188
32.95971
41.55456
35.92263
34.07232
32.79458
32.07185
37.08805
36.90908
32.43107
32.26577
36.89716
35.96545
31.11812
35.99396
34.63372
29.96597
33.96534
36.44738
33.46140
35.95266
35.95051
35.90457
33.70626
32.35152
32.52853
33.78803
30.90836
33.31060
30.99705
35.41994
32.02900
36.42979
34.51605
34.19044
33.34268
35.18625
36.99089
36.27790
31.05033
35.62167
38.79985
35.66593
30.15447
31.86049
31.23784
33.91433
30.54889
32.57573
30.57432
27.54368
31.91631
32.84779
32.42101
32.38257
34.75316
38.22593
33.37304
31.09953
28.18639
28.79260
32.88232
37.90355
38.48842
35.21401
31.70421
29.99899
37.44450
33.32502
32.84830
33.92248
34.88189
37.64178
34.90396
34.85000
37.56990
34.72572
33.00878
31.83186
32.99699
31.33447
33.12908
31.88292
31.36132
34.73358
39.27089
32.08259
35.39080
38.89338
32.32155
37.32127
32.48340
29.92281
33.09020
31.04555
33.37674
29.49585
32.72564
28.02061
32.89366
34.53087
33.03581
23.45039
27.45492
30.82279
33.42124
33.02054
31.81242
33.36881
29.24428
33.94871
28.95268
26.02136
27.38914
29.87137
28.12590
30.82320
30.03500
33.10965
30.24328
31.95662
31.47847
32.97403
29.99812
35.03634
30.89482
31.85008
32.68029
29.06165
29.32631
27.82844
32.95084
28.87661
27.25090
28.51650
26.59049
27.97465
28.86516
21.34886
26.67492
29.67389
30.96015
29.43019
31.97076
27.21518
28.17708
28.03734
31.85731
33.30190
29.49067
30.40552
31.47380
26.22180
26.98969
29.38389
27.10993
26.09955
24.94061
26.72945
30.59809
28.13934
30.76836
27.82197
34.02809
27.00366
22.29451
21.67749
29.62929
22.89784
26.95223
26.22855
28.73352
23.48775
24.44997
26.45421
24.44769
30.80641
31.76325
26.68595
32.55202
34.52995
33.48671
29.59012
29.60747
30.16639
35.14527
31.02469
27.46451
30.67937
27.50504
28.89388
30.34037
28.66520
25.71167
31.75294
33.11318
34.15572
34.27241
28.85366
32.20896
30.43002
31.00193
28.01535
22.19157
22.19081
24.82358
22.55994
30.42159
28.48833
28.86790
29.89753
24.75594
29.72517
26.16846
31.06508
28.02914
29.16553
32.24999
26.44297
33.91958
25.45619
24.78699
35.49303
30.60197
28.84467
29.16017
31.87512
26.21672
27.98967
28.78875
28.70215
28.82373
28.69266
26.65513
29.22810
32.22847
25.08696
27.56328
27.65058
27.26802
24.63242
25.34306
28.35607
27.81761
25.92890
29.31486
26.28929
31.56595
24.58576
25.46863
28.76472
23.50625
23.07719
25.78813
23.81309
22.47791
26.15055
25.27011
27.36269
28.45495
25.85714
28.47920
30.56815
32.63777
26.24437
32.24183
34.50727
31.99198
30.21917
37.30791
33.35330
34.61162
32.69024
33.72040
31.27127
28.80854
32.84856
31.88458
30.34568
25.83665
29.09482
32.72114
29.88163
28.84701
28.59810
26.85846
31.71012
29.28817
30.77411
35.99358
33.55154
35.41454
33.70974
29.76263
34.08948
30.47511
33.78790
37.79138
34.02062
34.52459
39.80163
36.68713
34.64702
34.60065
37.13533
34.79902
34.12341
34.22464
38.46897
32.86514
32.47093
36.05123
36.49500
38.59068
37.10305
34.97178
38.27972
36.96049
39.11104
40.10334
41.17943
39.04790
40.21562
41.43334
39.14765
38.08699
40.95166
36.48034
35.93059
41.85626
35.23618
37.67862
34.48904
32.67952
36.52588
33.07829
32.78724
40.22042
31.79302
30.40039
32.06417
29.49080
33.09004
35.92646
35.74790
35.87379
38.49281
33.54358
40.42533
37.22370
33.30673
37.10921
36.39254
33.76285
34.95934
31.85423
29.63310
35.96034
39.77104
35.62175
35.61880
36.48359
36.83296
33.45156
33.80025
36.93495
36.34648
35.98634
36.40019
38.19494
38.43974
38.58696
36.41669
32.81521
34.68410
29.09780
35.48545
33.34867
41.73651
39.33458
40.13356
37.71559
33.53670
35.28389
32.36606
35.73342
30.08707
39.80293
34.43478
34.83215
34.42089
38.31867
34.37405
35.51659
32.40580
34.70221
32.18509
32.85740
33.43271
33.04635
35.03071
35.10453
36.34237
34.37029
34.63959
34.69431
36.08556
31.81131
34.53498
37.26900
32.20426
35.29301
39.01079
36.77805
35.99206
35.16235
29.66508
38.30838
37.40136
34.71058
33.92519
38.80632
33.09927
33.25959
30.34518
36.73968
29.59103
30.72477
35.90273
33.37254
30.82098
35.19938
35.76458
34.47629
34.92047
37.54039
33.64386
37.21003
35.44044
42.05794
32.53474
33.95331
37.20527
36.92681
35.89985
36.42973
35.77649
32.14055
35.04526
32.63577
33.12458
36.64846
37.44987
32.74141
33.12266
37.15751
29.75507
38.01998
32.53097
34.00773
35.75799
36.77023
36.52898
33.91600
33.18039
37.41348
32.94726
35.37180
32.54703
33.09615
39.19244
33.69255
32.71666
32.84624
32.07911
32.09920
36.96059
33.93345
36.58398
34.69158
30.04840
33.63411
34.05722
36.65168
34.05908
35.45977
38.83005
39.81185
30.74206
36.71414
36.17386
34.72200
34.08388
31.61293
31.33118
36.63813
32.50421
31.92040
34.43591
33.36291
34.31625
29.51566
31.90855
37.61843
33.56154
34.32484
30.57248
35.59676
36.86982
35.49617
38.51163
35.31001
39.33961
41.68365
42.19261
37.99302
36.44252
39.59064
38.35277
37.90761
37.56795
42.16316
41.34876
43.47789
41.29227
43.84321
39.46377
39.76461
43.08273
43.29284
44.82359
40.14217
35.02807
38.65901
34.60339
36.64806
37.34452
38.63949
35.44109
40.82836
39.86306
42.96634
39.48532
39.41521
36.59760
40.06633
42.38294
43.29081
41.90734
43.11594
43.26325
46.84466
48.63849
49.21203
43.49697
43.18270
48.73823
48.34436
45.81466
47.56999
47.34088
42.20178
45.20944
41.00179
43.07457
48.14376
47.52262
38.98546
40.84539
44.92251
44.00874
44.47989
43.72422
44.79770
44.38936
45.90841
44.52679
45.88459
47.07542
46.27049
44.37624
46.58479
43.45919
48.16736
40.68551
43.99466
47.38148
47.93488
43.50294
43.53676
45.84161
49.04457
39.89298
46.96077
44.53574
45.44323
42.96989
43.82707
38.01896
40.73174
45.05134
42.89372
39.05855
42.47786
45.57469
40.30267
47.76197
43.82427
39.80166
48.82083
41.75208
40.03771
40.85278
37.62793
41.12415
41.30731
37.98681
41.12188
42.34003
43.55919
40.79611
43.02528
37.91935
38.25021
39.15839
37.51875
42.36909
39.53765
41.23443
36.99605
38.82854
44.65306
37.39718
43.06620
43.05109
36.60995
39.00573
39.73122
36.47875
42.18393
44.57942
40.74716
37.82024
37.76086
40.45052
46.08420
40.48588
41.55218
39.54589
41.82601
42.01047
42.12376
38.99032
38.02557
37.36604
39.99139
39.85736
42.25832
45.16577
43.08829
36.94896
35.83186
40.34518
37.89012
42.81194
43.61308
38.99765
41.58632
40.84213
41.65804
39.51389
37.07253
41.26258
36.39284
46.04677
44.14017
39.94415
39.10374
41.80886
45.93057
41.03530
35.00296
42.10864
43.57514
41.62531
38.71758
37.58876
39.45067
41.97697
35.42980
40.59451
34.97209
36.57536
38.33453
32.28319
36.37952
40.16563
35.06458
39.27385
32.27486
30.27560
34.21926
35.86603
41.15189
35.47439
34.81935
31.01268
32.51382
34.38352
35.62222
33.61049
33.57135
34.32732
33.11434
33.84061
38.85330
38.05915
34.69928
32.89029
32.47568
31.68059
32.47504
34.41756
38.00142
32.00827
32.27836
33.65757
39.95758
35.63852
36.42652
35.14171
36.60076
37.45122
39.36326
32.92683
33.40023
33.37954
38.61982
37.83613
38.78104
40.15709
40.07411
36.83304
34.04949
36.06282
38.14418
38.19512
38.02393
41.53820
40.98324
39.83443
40.02972
40.19588
38.76201
38.57620
40.64630
35.28035
34.90376
37.54790
38.71472
37.31844
43.57345
42.10861
36.16887
38.62186
38.04954
39.69545
40.73806
43.13943
38.83055
41.68341
37.90702
35.65450
39.04843
35.56759
39.17156
44.55641
37.29600
34.68360
41.74205
36.02608
40.46464
36.68420
35.94640
37.88062
38.22100
40.79229
34.81637
36.88722
36.31962
39.48633
36.24157
35.72429
38.15598
41.01661
35.70399
39.07376
42.85157
36.92802
41.55328
43.03934
36.69453
40.47085
35.61650
35.86798
39.73108
40.13812
38.83410
40.47324
40.44017
39.42166
40.22846
36.06841
41.46362
34.55374
45.74700
42.50086
38.52377
41.50872
45.34159
41.86803
37.27975
39.84819
43.27414
41.71935
40.78987
41.39171
41.22802
40.61423
43.91917
41.08941
39.19448
36.37799
45.56720
38.95663
43.66384
41.01544
40.13421
37.82810
39.27552
39.72654
33.59685
41.49783
35.71502
33.93998
35.58016
38.76630
38.26567
37.34279
39.04293
35.97419
39.96586
37.40501
36.69344
37.66079
41.29951
37.42054
36.02241
38.13211
35.87057
35.55118
37.54783
36.67310
36.24410
35.96526
33.31521
35.03064
36.93257
36.67619
39.19709
37.54773
35.11249
36.61597
33.11768
37.85721
35.55343
38.39601
39.20558
36.17176
36.20949
34.22748
38.37950
42.52267
39.33108
35.36485
39.37618
37.76318
40.57880
41.56075
37.68147
39.11088
43.68920
39.96658
39.95515
36.21568
39.84919
42.61600
42.76928
42.54696
44.08936
40.93232
40.92185
37.78260
40.29968
39.52137
40.67252
45.23782
36.87695
36.58689
35.22490
37.26986
39.90054
39.29931
38.24100
38.16831
38.07574
37.58939
36.71719
36.04592
40.72010
37.79384
43.57812
43.32232
43.12756
44.75142
40.60315
40.99608
39.50535
38.96551
42.47815
39.31490
41.50329
41.08304
44.22003
43.20618
42.52052
42.39248
39.55154
42.49796
36.16547
37.94281
40.28022
39.37660
47.99600
40.47938
40.75063
42.65731
40.62016
44.35632
42.46026
42.77942
39.62966
44.72826
43.94965
43.35158
41.73810
37.42011
38.75461
42.90072
42.06531
41.82678
46.95395
41.30230
39.61944
40.36425
39.87951
39.18334
36.45851
42.13695
46.14888
44.25599
44.78762
43.83751
45.73927
41.66135
46.08106
41.80478
41.62227
40.16359
40.71289
46.87593
44.39151
41.84525
40.00375
41.05801
45.01293
45.80769
45.34920
45.46696
45.78498
47.26798
41.56778
42.51322
41.34979
44.02384
41.77572
42.64869
44.24933
39.70421
47.26662
42.80109
42.98677
44.16193
42.48899
41.78839
44.48823
45.43623
41.18534
43.35963
39.77594
44.27473
49.21106
43.98545
38.36235
36.35080
41.65572
36.29351
41.83241
37.04445
39.16956
40.33014
41.50734
42.69118
40.87185
46.18995
44.79265
42.73249
45.00632
36.40397
37.63988
39.06726
35.39961
34.87000
39.58704
33.95811
42.25683
36.89947
40.91785
38.39342
40.36952
38.34262
41.34432
40.46720
41.46539
41.49153
43.09023
40.92515
41.36830
42.89769
40.42491
42.29290
41.63877
37.49619
39.45180
43.02690
42.49288
43.10404
41.56685
40.76896
37.57926
41.56862
40.85646
35.89438
35.02274
37.97574
42.14436
37.82883
40.47776
37.86054
39.75909
38.04515
37.66013
41.01847
39.82676
39.75455
39.52114
38.82806
39.56749
40.32834
49.40086
47.58392
46.01736
49.54935
43.42055
48.68379
47.00544
39.94112
42.77246
45.44710
43.84589
44.08857
42.93786
47.26933
45.00255
47.52725
43.79763
44.54980
46.72440
46.43981
46.45077
45.13167
44.16181
41.17874
43.69190
42.81104
43.11864
45.36040
45.98482
46.63941
47.09815
47.58747
46.75562
48.74449
43.50999
47.04478
45.89411
44.90791
46.11487
46.46761
47.90202
47.27241
49.88520
45.45019
42.77039
47.07303
47.02785
45.93911
44.57405
44.23704
45.33586
43.31712
45.32340
44.18518
42.75796
44.26400
41.86490
43.80679
46.01721
43.89126
42.74733
42.75899
43.47285
43.16130
47.06404
40.77540
44.01675
45.48678
41.83629
42.21644
42.12488
43.11596
39.30533
43.26485
43.53976
44.29817
40.76617
44.39825
42.53535
42.07029
41.29915
41.51002
43.74516
40.88683
43.69429
40.48161
46.64901
43.54856
43.24166
47.63411
43.90010
45.75470
43.64783
42.12350
44.29855
45.59949
39.47144
41.66630
44.33836
46.37292
43.23078
45.00884
47.97350
45.27358
42.78190
48.73217
45.86775
43.68194
46.20990
41.77045
45.42317
44.62029
44.21365
42.15272
43.40370
41.19389
41.31990
40.81473
38.00285
42.87469
39.92133
41.62244
41.41646
43.08664
46.32144
44.73512
43.51380
44.51955
44.63632
43.29410
43.04698
42.32057
44.84764
45.55490
42.20199
43.35227
41.74026
40.24420
40.81915
36.55262
41.12752
41.95999
43.34692
43.24725
42.98943
42.61571
39.26776
42.65163
39.65136
40.77016
41.11102
39.50875
43.07915
43.81533
40.91732
47.45824
41.26119
42.16087
40.29581
42.09163
40.75017
39.66086
41.61280
39.99914
36.53376
42.04667
37.15848
43.24572
43.15485
43.25664
41.90967
44.74589
47.85289
44.59557
41.93753
42.08809
46.23607
44.69556
47.87021
46.37299
44.94285
45.39355
41.10442
44.38121
44.81375
43.35874
45.65517
43.79694
42.44779
43.96603
47.29138
40.31225
45.88070
43.05999
46.06215
43.26954
44.64643
42.13653
42.88884
42.45412
38.58753
42.29391
42.66670
39.44882
44.11116
36.93049
42.78828
40.68783
46.32867
37.97378
44.23968
42.95292
39.99190
44.27450
41.58013
41.80444
47.18618
45.51040
44.86831
45.88388
46.42531
43.47653
47.30098
43.54346
43.65777
41.68432
43.83804
45.46163
44.59840
42.55406
43.29165
43.67040
40.44425
43.28708
42.98098
43.75291
44.67596
40.85877
45.71020
40.43125
43.77439
43.93435
44.80724
43.83121
45.82546
48.21123
43.65492
44.48631
43.20078
43.04203
42.53252
43.58628
40.19468
40.12800
38.68303
43.26909
42.02361
44.70563
45.46480
46.79217
45.24094
41.81455
42.95261
40.83540
40.22232
38.43971
38.80445
32.81485
40.82328
39.48900
37.17141
38.19713
38.42505
42.53298
38.28050
43.91700
38.00127
41.67172
35.99229
40.35503
39.46548
42.34716
43.69765
41.44965
42.99073
39.28735
36.39945
40.64875
39.67419
42.86504
42.25411
44.08274
40.97514
38.62596
42.69934
35.54511
43.24958
39.85006
44.12246
41.12111
43.80529
40.79674
37.02798
36.95060
42.93411
42.23193
42.14005
38.64273
43.44003
43.92829
42.87174
39.03034
43.89631
42.84954
42.77241
44.11339
42.65953
42.77510
41.07227
41.01488
38.47312
41.79642
38.45754
38.98913
34.74042
36.15671
36.78460
38.45717
37.75006
36.43311
36.41391
38.54022
39.19148
33.14262
38.52393
33.01967
38.47628
34.86975
35.84506
37.31001
37.37021
41.46190
36.34368
39.31554
34.26492
34.65496
36.41913
31.55064
33.83809
33.00155
38.46853
37.80737
34.31947
37.96949
38.47292
37.45775
40.46170
40.70247
35.29728
36.99783
39.87689
36.64203
38.03290
35.92973
37.85184
33.33856
37.73138
37.54860
37.49514
33.61570
31.33240
33.11695
31.70310
38.36800
34.78043
34.67271
35.20156
31.65020
34.54252
36.58913
35.71605
31.95626
35.60722
33.01336
34.53569
34.63360
38.49798
37.97972
43.36999
39.18440
37.31603
38.81320
39.44803
39.57806
42.10939
41.48333
42.27887
43.34333
40.25553
42.64238
35.06451
41.75389
41.03150
36.85250
42.53758
40.14448
36.24180
37.81250
38.33425
40.81849
38.24126
38.58611
37.16696
40.17825
36.50840
38.07672
36.89166
35.41615
33.47102
39.47293
35.76112
41.75557
36.50936
38.70702
35.11611
40.06225
35.17242
39.11164
37.77161
34.37835
43.01406
39.26503
38.48750
38.21650
42.05224
38.13061
35.88303
36.76510
37.29206
36.85544
35.35407
39.59978
39.87586
38.33731
41.16462
38.35636
33.38818
33.13594
38.47019
37.43754
35.50033
40.03254
36.97856
38.90299
40.36201
36.75255
36.02442
36.70897
37.82735
39.27501
41.57367
36.30205
34.22035
37.95805
35.89440
41.00846
38.04902
38.00095
37.82191
39.67920
35.77271
35.63955
34.82624
39.03553
36.43242
37.24442
34.31619
36.10645
33.40113
39.46895
35.29689
37.21559
34.26293
37.55492
32.77259
37.81606
38.90144
39.94501
37.14197
36.93753
35.95614
35.85508
39.61280
38.60735
36.87826
37.44755
41.98945
40.34172
42.75599
41.43938
41.40319
40.00638
40.56870
40.27462
37.37271
39.51041
39.53912
36.51878
39.36710
39.05787
40.26842
38.29589
39.80219
42.94799
42.09201
38.59047
39.01350
37.66843
36.14441
36.95256
34.87083
38.59001
42.62123
38.78271
40.58772
41.20136
39.43849
42.16200
40.52246
39.21271
42.26959
43.68157
45.93096
42.19071
45.23412
43.03989
44.56786
41.29429
42.29589
39.17060
40.42145
36.46520
42.29152
40.25366
41.22136
39.59387
37.11584
41.79890
41.93554
35.37917
34.82015
36.43515
40.98094
37.16536
37.73765
38.11118
39.51925
35.26020
39.16842
41.00813
41.89542
39.34535
40.46329
40.07441
40.81687
44.80322
43.40404
38.85614
41.68729
42.73062
41.56650
39.45237
39.26708
36.12685
42.71121
41.69451
42.47214
40.97031
39.55547
44.18004
40.07655
38.63983
45.23687
36.53924
40.17414
35.84971
40.03522
43.25901
43.36200
44.38045
41.26784
46.44561
46.35824
43.36817
44.43536
46.76476
46.48855
46.45110
48.17499
42.96593
47.68107
44.15245
42.17044
41.61387
44.52309
46.95735
48.54082
40.55505
43.21509
43.24598
42.68189
41.99981
46.92036
40.29897
38.35530
38.63560
38.58908
41.78070
41.06085
39.17495
39.93527
39.67373
37.98730
35.60495
37.99265
40.84983
37.40657
41.76036
43.15448
38.56754
39.17382
43.78708
42.93208
37.62684
40.06180
38.39117
42.19035
42.56498
42.54875
39.31518
41.53678
39.23675
43.30344
41.38522
38.22679
40.86452
42.85275
33.63087
40.41459
42.77380
41.20364
40.13970
37.04851
33.35133
38.83930
38.40671
36.53935
37.51149
35.32161
41.79635
37.79319
37.85456
40.04463
35.35778
35.95368
41.07093
40.22008
44.06786
34.85917
40.75036
42.49556
42.67673
43.85267
43.48891
41.91736
39.65837
37.53096
38.25095
38.50080
39.71453
43.00224
39.31579
42.63519
41.63690
40.93950
41.79816
41.45377
40.12186
39.01837
38.52202
33.74661
33.67160
39.02007
38.15970
40.14106
37.06762
40.40496
39.55767
33.48443
34.39253
34.65466
35.45516
37.19092
36.56482
33.76823
37.26243
40.58133
41.88475
44.67934
40.18051
38.65069
42.78111
40.32071
38.78517
38.00389
35.98498
36.49939
37.74793
37.72394
36.79323
35.28041
35.99349
38.49937
38.63589
38.35427
40.39745
38.45847
36.07257
41.92181
42.24353
38.61222
37.59170
38.15296
39.17366
39.95314
39.57527
40.09672
44.06017
42.45885
39.57220
43.05751
42.55206
39.88127
44.81817
40.58929
44.13087
38.59785
40.90518
40.33676
42.36694
38.82153
44.39908
39.94557
37.43374
38.75920
40.29778
41.10879
36.43587
38.66208
39.88647
42.29130
38.05691
38.13510
34.90918
40.63712
42.75570
36.22209
31.82773
35.26286
34.29173
34.31073
37.22088
36.25268
35.69860
31.71390
31.52923
39.06474
32.41248
32.23888
30.03915
37.46728
35.74930
33.75349
34.78781
29.75547
31.99582
35.23753
35.29109
35.49043
32.34258
36.10535
34.06728
39.71531
35.71184
40.87493
41.04635
35.91787
40.18202
38.12935
39.97602
36.91492
33.98425
36.76140
36.98589
32.27513
36.01408
37.09346
40.47274
35.12769
37.82346
39.09500
38.75932
35.83740
43.97526
43.57604
40.16576
41.10382
37.37683
37.83630
39.01132
44.17909
44.12053
38.36701
38.55493
33.38953
32.96030
40.52512
42.47589
41.72888
41.08992
38.96243
37.83898
36.95927
38.37822
37.75496
35.88669
38.62650
40.99729
35.77159
35.96901
35.22336
37.51333
38.11460
36.36053
39.07348
39.34612
35.33908
35.72160
38.80128
34.80821
35.49876
35.83219
42.33870
34.21478
36.71968
37.04814
36.62479
34.35645
35.31400
37.45971
39.38908
35.61945
43.64792
37.36956
36.41970
38.87283
39.21994
38.52862
37.20785
38.41751
39.01883
37.09605
37.23779
41.62729
42.06438
36.00072
40.99395
36.48615
33.33611
38.04938
36.94710
35.82525
33.89958
40.79234
37.79234
36.23465
37.19547
40.51755
37.40889
39.56275
39.65838
37.33735
41.65983
38.51958
40.77620
39.50507
38.93734
37.93951
42.34491
42.39672
39.11055
40.32744
36.86999
36.76902
43.42610
43.44772
42.41957
46.83835
39.44583
40.44517
36.48922
32.82990
38.83942
40.06755
36.43616
35.68640
37.91243
37.89693
34.00089
34.31350
36.40936
38.44948
35.08205
37.86856
39.33426
37.45648
39.05896
37.39188
35.24124
35.24807
34.56741
37.36319
35.67859
35.90136
36.22129
37.49475
39.00614
35.70185
36.08331
32.88341
33.48320
34.38447
32.33949
32.15368
36.64394
31.17581
33.36235
33.04544
32.92239
35.53026
32.99001
38.62732
34.00104
33.66834
33.14131
33.69699
37.47048
37.88062
34.07971
35.27579
42.36656
35.25351
34.45856
34.80729
37.00180
34.90942
36.87924
37.41419
33.62208
36.26573
36.08803
37.83262
43.52172
37.11357
39.92164
41.03605
38.03282
40.04131
33.76740
36.80816
39.65267
36.65568
40.55098
42.64209
34.95270
40.40658
38.75911
36.50560
37.18944
35.68600
37.33938
36.07709
38.69419
39.62967
36.96871
36.98926
37.23360
37.74682
39.64798
37.61771
37.85575
37.99004
35.74268
36.81829
38.89273
32.13060
36.74074
36.32913
35.32324
37.13820
36.64247
33.58989
32.49847
36.03627
32.95071
36.15309
36.37521
32.94767
31.46776
32.91371
40.17142
38.38065
37.74051
39.16272
36.52830
34.76115
33.57321
36.92699
35.85285
36.55866
38.19631
38.53205
38.28975
41.34882
33.00183
34.33742
38.88012
39.83762
40.85737
41.97603
35.25662
34.36201
35.72678
40.28693
34.50364
38.27086
38.60349
35.70561
40.23737
37.19377
40.23988
39.21347
37.50371
38.55154
37.21040
38.93687
37.68199
39.62896
34.90987
34.98074
36.48477
32.85814
32.76203
34.20206
37.40965
36.25324
39.10203
40.42482
39.66252
37.01292
39.57681
44.44069
37.23524
38.08046
38.55059
38.71469
41.00301
38.95555
37.30197
37.46370
34.27787
39.68994
39.21824
39.07323
38.48265
38.31141
37.90979
39.32615
37.04212
37.27772
35.50064
36.03930
39.13342
33.99268
38.83278
34.87564
39.86944
41.80416
38.34316
42.12541
41.09805
39.12857
44.15441
40.11597
43.08010
38.37390
38.31461
35.33880
38.38185
39.64048
35.00482
37.52571
40.89028
35.24078
36.38003
37.82213
34.62757
34.71141
38.39341
38.81970
35.05594
40.15169
36.80693
36.86530
40.27138
40.28905
39.00163
36.31984
36.90398
38.26980
37.92541
38.88019
36.32277
36.23885
35.25469
36.84610
37.26552
36.85577
33.23486
40.28923
37.88558
39.35274
37.65595
40.11264
35.06939
37.90798
39.03222
37.26706
39.91821
35.31822
38.15251
37.51903
39.21339
38.01342
40.79789
39.29821
38.20214
38.71023
38.75443
42.03427
35.36671
40.12607
40.04520
42.13716
38.46668
41.15871
40.99821
41.37441
38.89935
40.37798
40.32270
38.88297
41.16965
42.83087
41.99299
40.59192
36.97611
39.73660
37.59118
40.00385
39.75834
38.28521
36.45991
42.10287
40.26191
41.82703
37.30689
38.69322
36.48344
34.04003
38.68172
37.98543
36.45445
33.79733
40.06652
36.34990
32.99320
39.63975
34.67076
36.54017
37.47328
36.56998
38.11896
39.63577
42.82246
35.65909
39.09088
38.78613
40.58436
36.90138
41.18868
41.52705
42.28891
39.83192
39.39250
41.46615
36.52731
42.38909
39.30591
39.50466
42.45171
45.60249
40.50851
39.99434
38.69497
45.85760
41.20467
42.67464
36.56886
37.34212
41.58512
42.01327
43.77760
46.13592
39.91873
43.85333
37.68724
38.68828
39.49209
42.94968
42.35152
39.49549
37.44155
37.52015
40.40423
38.94935
37.10250
41.89357
40.70521
42.22095
43.19192
41.40102
42.84691
43.86587
41.92680
41.17530
42.48473
39.45274
43.07981
41.72136
39.82135
39.50007
42.79367
43.14440
44.25412
40.60727
43.06085
37.14842
40.00733
43.87031
42.29857
41.75067
44.47616
46.06400
42.88015
46.39681
41.96367
42.82958
44.49712
44.57731
36.75234
42.73313
39.32426
42.71492
38.21332
43.17626
40.75504
35.11249
41.49438
41.55703
42.78865
41.36632
41.02490
43.01432
40.21594
41.13292
39.71237
40.36477
38.33033
37.33937
36.46218
40.32336
37.40119
38.04465
37.86515
41.77899
39.92590
42.95218
40.82866
38.83057
40.72242
39.74358
39.74991
41.55637
43.28314
37.72557
38.60214
33.86542
40.36741
37.49508
36.95767
38.78605
39.58497
38.36277
40.93391
41.93030
39.76874
39.29374
39.16257
40.60780
42.23496
38.29047
38.84747
41.52451
38.85305
38.48297
40.30465
38.01990
40.65904
42.03405
41.19731
42.71166
38.50207
39.71845
39.40942
38.13345
40.50907
40.31878
38.26813
39.07778
43.07475
40.23030
37.59665
41.98319
39.96280
42.03435
41.40272
39.51534
40.89908
41.42614
42.46271
44.80966
42.28796
43.73098
41.45949
40.41780
41.97684
43.85311
41.15923
43.98813
39.22788
41.06385
40.29759
38.74806
40.12255
40.99778
40.98288
39.75750
38.61336
35.98533
43.14284
37.68867
38.29558
37.61046
39.63369
44.24974
40.48188
39.73068
38.33932
36.15387
35.89209
39.55048
40.88260
38.28173
39.49481
41.10956
41.65855
39.47833
39.34870
40.16481
42.55284
41.40637
40.12431
38.48483
38.84521
35.71276
35.47339
36.19532
42.08792
38.29414
41.37229
40.26982
35.65679
36.47946
42.15691
34.81496
37.10113
41.83943
42.36066
36.35806
39.40613
39.91346
35.77403
41.18573
42.34508
39.93508
38.18026
37.54882
41.07897
41.09945
40.19955
39.69784
34.16724
36.60998
35.51223
38.68388
41.54385
41.67339
35.72710
37.31123
33.78899
37.19768
37.44276
38.15682
37.81978
39.59299
36.26599
37.26830
38.29958
38.68397
34.42343
38.09825
36.13830
35.40887
33.79694
37.87379
33.08778
37.29936
39.87308
38.96769
38.87774
37.64917
34.50096
32.34762
35.86183
36.70292
33.49364
35.33553
36.09697
37.92367
37.00659
34.65144
37.57942
37.39087
36.77214
40.45219
39.76100
36.21999
35.90497
34.76440
36.23556
36.67103
36.46430
37.26996
34.30867
38.14667
36.21884
35.70398
34.08876
36.89083
38.38459
34.10887
33.12920
35.15692
34.87078
33.66359
33.98065
36.00215
38.45805
38.26211
30.82207
35.39787
33.20381
35.07959
31.96360
37.04982
35.85902
36.57599
40.16922
34.35586
35.87947
36.79159
34.44199
36.14835
34.72610
37.27466
35.26814
36.23140
32.38983
36.17256
38.61364
33.62542
37.84184
35.88087
39.20433
39.66505
38.25205
37.24586
35.15059
38.04501
39.03200
33.69709
33.81605
38.00036
37.93549
38.93374
33.77497
39.90498
38.82825
38.72332
36.85699
39.24331
34.24893
38.06164
36.08515
34.99710
39.05603
36.47906
37.70364
36.22379
31.94388
34.77738
37.71978
35.56008
40.19462
36.82840
36.25783
38.22729
35.83539
38.07167
34.70844
37.65737
35.04907
34.14394
36.14297
34.56937
32.85837
32.35305
29.83648
32.73659
32.53768
33.27694
34.76923
34.09742
33.24160
35.72532
33.36676
34.20685
34.73418
36.07629
36.16507
40.37630
37.89392
33.75342
34.86937
37.55740
36.27641
39.33201
34.05720
35.49298
40.33995
38.22481
37.39951
38.46435
35.12867
36.84977
33.71788
36.12684
35.31352
38.02911
36.17158
36.89977
37.10768
35.82727
35.50789
36.83844
37.84211
36.66900
37.92134
35.01520
37.51673
35.11490
37.34208
36.87612
35.39097
35.12527
38.24847
37.32674
35.25865
35.38102
36.99410
36.36693
36.98450
38.00080
39.63123
36.86528
35.56110
37.69954
34.54570
36.38185
39.83665
35.93271
37.51891
40.24349
39.14165
35.49645
37.98896
37.01092
35.19334
36.49181
40.41759
36.69143
37.48439
35.50314
35.12938
36.32452
38.33564
37.35386
34.91109
39.10858
37.01829
40.41286
37.93881
36.20226
36.12487
35.66274
34.50146
34.12881
33.92711
37.33465
32.52726
32.00648
37.75826
36.60907
40.44987
38.48495
35.35742
37.69994
36.31362
37.31001
35.17371
40.03287
41.42626
40.16470
36.70584
39.47301
38.25134
39.41241
39.80174
38.36011
41.31990
36.13121
38.77253
41.57295
38.56555
39.35520
41.11271
37.34064
38.55410
37.44887
39.60854
35.71108
39.23454
30.49445
33.98364
36.22350
39.77406
41.83232
40.48478
40.16615
40.58064
35.59488
39.48370
39.20126
42.54539
39.90695
37.35529
41.46082
40.89561
35.91569
35.00989
34.85572
33.71028
35.14274
34.78826
33.64832
36.22097
35.88473
33.02087
34.50170
37.16731
36.97994
35.91597
37.28842
34.88578
33.19900
37.63508
35.02637
35.64489
38.29242
32.57429
36.49065
36.04688
35.17104
36.09392
37.65931
36.18521
36.88654
38.01233
28.37941
31.58646
32.77634
33.25192
34.01192
35.82768
35.89145
39.07095
40.62278
37.50629
37.76107
36.33183
34.86707
34.53823
33.68246
31.21527
32.13960
32.06573
33.61355
35.97139
31.64666
36.07912
28.43782
30.98942
31.68343
34.93038
32.85864
32.09467
35.31014
30.22250
34.92268
34.31412
36.07473
37.40175
30.32532
35.63422
35.83424
32.78311
31.25874
34.65386
32.25993
33.16641
34.38087
38.78678
30.95868
33.50882
30.92556
31.38743
38.18473
36.10306
38.42071
36.81172
36.46439
36.20934
37.78186
39.15720
35.44120
36.40174
38.22001
34.77512
35.71531
34.57472
32.53731
33.09054
35.33469
36.74341
37.14802
39.28047
35.35862
35.62514
38.02957
38.28430
34.01186
36.91912
37.94770
37.10032
39.24710
41.03598
35.59570
35.56060
34.91818
34.80928
35.83556
35.32814
37.71206
35.33246
35.04693
33.73599
34.31193
34.94139
34.62977
32.86270
31.38566
32.60635
32.66247
36.34740
35.36792
36.63384
33.28552
35.51300
34.59959
33.31733
31.20635
36.26918
36.15578
34.28495
36.55264
37.23030
34.54833
36.33063
36.43842
33.93536
29.51959
31.90782
31.41150
33.85817
28.45540
28.72812
32.14836
33.17984
35.57189
36.25608
34.26471
37.95805
35.25938
30.66550
35.43850
34.76887
33.19789
33.45678
34.00320
34.01337
33.45201
36.76487
30.42749
37.51504
33.64400
37.83922
33.94355
34.97816
37.69939
35.09444
38.77556
34.58959
40.40055
34.83529
34.67326
31.36319
34.81489
31.33730
35.07419
32.54010
38.07893
33.81511
33.21279
37.74418
37.85569
33.71294
35.34848
40.50715
40.75362
42.70078
39.15826
40.76002
39.74554
37.82679
41.88710
36.50012
37.07595
37.64846
34.22365
33.64642
36.26232
36.01961
40.06481
35.75677
37.39571
40.23295
35.62290
40.20710
36.49218
36.04722
37.47023
39.61244
37.85346
38.74509
39.16750
34.12503
34.49758
33.92874
37.12785
38.14655
36.60163
37.74554
36.90020
36.84682
40.50198
36.31134
35.20057
37.50369
36.02960
38.34842
37.31832
33.19460
38.36538
36.43780
40.09624
35.96347
36.67302
36.85549
36.67126
41.31707
41.61596
36.82743
37.01184
39.33819
33.73258
35.88629
34.14850
34.75345
35.38498
36.44468
38.72974
39.28240
35.24170
32.18247
40.00045
39.48552
37.75780
40.02889
39.68399
41.04878
41.66770
38.76754
41.19362
38.17388
41.00263
41.52785
41.42223
41.73303
40.03724
40.13941
43.58713
39.99129
39.94033
42.29911
37.52749
39.67951
40.80405
39.75607
36.90016
40.48621
42.59666
38.97569
38.47478
33.28478
36.81203
39.73783
38.14809
36.82663
39.11571
38.81963
38.43500
37.07884
38.19675
38.59597
41.95064
43.76674
43.27893
42.40796
40.29768
47.41434
43.64295
41.32405
38.55058
38.53274
42.79555
41.03101
45.11949
41.92673
40.33764
38.94402
40.41966
39.90860
45.58384
39.38588
39.54333
41.46873
41.31375
39.84204
41.62230
39.95021
37.09489
40.90315
35.27710
38.77453
42.92302
39.49095
44.33576
40.80759
37.87728
39.64435
41.12617
41.69689
40.68802
39.23909
42.31001
40.58540
40.43440
38.72782
36.33001
34.45703
42.30166
32.45422
39.52344
35.82647
39.21745
37.83456
40.79453
40.07423
37.01789
37.16324
40.78557
37.42681
40.72441
42.18330
41.07797
39.59495
40.21479
38.70526
37.47900
39.71582
40.90399
35.40338
35.45081
37.08755
38.65746
40.68601
42.61728
39.13074
38.07624
37.30526
38.37092
42.28446
42.25660
38.13979
39.15852
39.20658
36.26296
33.39114
34.48250
34.65553
36.14601
37.05951
36.14852
39.42673
37.42543
37.30135
35.23408
40.58514
42.33869
40.97047
40.13983
41.70080
38.52542
40.34482
32.98023
42.13838
39.29125
38.05325
36.44719
39.67931
39.38491
37.57903
42.22196
43.21753
39.44307
39.03600
37.63042
33.69104
33.61972
35.91369
33.07460
31.28333
35.95196
39.24510
38.05727
39.80763
33.32555
36.90447
38.67335
34.93713
32.56834
31.42652
33.10198
35.57620
28.37857
31.00662
30.04552
33.05612
32.94442
36.82862
36.95964
38.70057
34.63838
36.60772
34.43557
36.90470
32.45567
34.81307
34.40636
35.89200
32.18065
31.56449
34.66570
35.65998
30.43356
36.65575
35.56029
34.97318
36.41209
34.48550
34.32165
34.47309
33.45245
33.83876
36.71535
34.89456
39.33485
36.50944
35.62552
36.54408
34.67784
35.39099
36.29713
31.08743
34.55813
34.77368
33.16831
34.24244
37.20321
33.01063
36.81456
35.66571
35.42178
33.55574
32.23108
30.80083
31.24446
34.21541
28.44063
33.23841
33.00534
35.72626
37.73717
39.89385
37.73626
40.53034
36.86130
34.28166
31.75803
33.82056
34.02768
35.46713
37.12296
36.51384
36.40515
33.22645
29.21017
33.48571
38.72767
34.07480
40.82191
35.08671
33.97543
35.16456
36.66050
37.40239
34.86321
34.93217
35.87019
39.78622
30.75655
30.71099
37.15373
31.46791
38.80101
37.01715
34.65381
35.89736
36.65375
40.42942
35.24653
35.33669
37.27058
35.92682
34.26680
38.25783
37.50914
37.47938
38.48355
38.72380
35.49571
37.69865
30.53629
29.49856
33.04523
35.39721
31.86305
35.86697
35.02810
34.21473
36.56764
29.76221
32.83245
34.84268
33.78676
35.83549
36.41317
34.89812
33.27298
34.55585
32.31014
36.85701
42.51405
44.92806
37.72293
37.86686
39.14102
38.49464
37.36850
35.90598
34.79866
30.80827
39.77197
41.63623
36.00268
39.25872
45.58480
41.05931
36.43806
44.02834
41.88958
39.71348
44.37353
45.87974
41.52856
36.40174
36.45489
40.67010
39.99322
37.72224
38.24117
39.61541
44.63325
42.24213
39.98111
35.44433
34.11355
40.86421
46.97089
39.59889
38.58518
43.67734
39.01203
41.03594
39.98007
37.43026
41.14462
38.61566
36.74341
41.25189
38.29039
35.74365
37.56518
36.10079
35.74486
44.55141
36.02481
41.67591
35.84423
35.64687
36.01004
33.91009
33.60456
33.87188
34.16969
41.58105
40.24399
39.35960
37.67121
38.06571
40.18295
40.21777
40.03468
36.75616
37.87208
36.23397
37.30770
38.31535
36.94346
34.18412
36.85443
34.72948
33.72132
32.74630
34.09551
35.38304
34.64361
32.16456
31.62187
37.21163
34.17177
34.40283
35.87274
30.46506
34.19963
38.55424
35.48468
32.61383
32.44058
31.10694
37.79722
36.84738
33.53268
31.15543
30.59830
35.55290
29.34882
35.80893
33.48074
37.21468
34.83425
32.00311
34.08539
37.47802
36.38251
37.67849
36.04409
36.60739
37.07944
35.97165
34.90904
37.36937
35.86785
38.71733
36.63891
40.68255
38.20296
36.43435
36.92391
33.32843
34.49842
37.44036
36.35356
31.94351
34.18358
29.45281
33.67458
33.87868
33.68486
36.62250
33.21630
34.41916
30.96793
31.31070
30.93259
28.16477
35.13957
33.86381
36.39540
36.74773
37.58346
32.85345
36.03482
35.69669
33.20403
34.75626
36.15003
32.37396
32.08046
38.40299
36.81939
32.85341
38.11924
36.37631
41.00883
32.99668
34.09879
31.30207
35.74410
35.72470
36.22003
36.32219
32.52877
32.73776
33.88983
33.01105
34.64193
36.81738
38.71777
34.07599
38.16916
35.26230
32.50363
32.71417
34.27815
32.70734
26.57832
40.18966
36.62736
36.78684
35.42743
35.67592
30.92690
32.78022
28.56229
33.72444
33.75160
33.64550
31.74388
30.05879
35.02685
32.79334
34.56933
36.13344
31.12704
29.96369
31.04088
33.49737
33.83498
36.26252
30.03618
36.90381
36.67644
37.86886
35.36200
36.20272
33.07663
32.28378
41.12284
37.87043
35.69376
32.04912
34.57995
34.26532
33.07117
35.69729
40.45373
33.49045
35.19178
34.59172
34.35403
36.45737
35.71257
39.31211
36.54111
38.74129
38.85081
34.13058
40.57608
41.17981
35.52609
37.67378
36.17081
36.49554
36.08204
35.97688
33.69902
32.01217
36.77532
35.21523
35.93230
38.75174
41.55080
35.70570
38.18106
38.73642
42.98108
38.49817
38.52220
36.78302
39.37920
34.56098
33.01864
36.52737
37.09079
39.10356
38.69314
42.45965
36.53217
35.01402
36.86921
34.77040
36.11184
39.13991
38.93435
36.78856
39.54829
37.07753
36.63476
35.06672
35.80206
36.07007
37.25576
37.27243
38.58779
42.93856
38.29290
34.53885
36.94365
40.48773
37.81546
39.04948
37.27022
40.30523
36.67120
39.72278
38.90731
34.27455
38.20986
35.47695
31.41571
36.54111
37.69020
32.72196
31.76975
32.32223
35.50612
33.04154
34.74886
37.07209
34.34595
32.51245
31.94948
31.83569
36.26820
37.21844
34.18484
36.68192
35.43972
35.86912
32.94298
35.31959
31.03802
34.38931
37.04674
34.80606
38.48554
34.43946
33.34723
32.68666
33.29146
35.20183
36.26818
33.60021
32.31873
