# Supplementary material for: Breakage of the oligomeric CaMKII hub by the regulatory segment of the kinase
Source: eLife. 2020 Sep 9;9:e57784. doi: 10.7554/eLife.57784 (PMC7538161; doi:10.7554/eLife.57784)
Supplement: Figure 6—source data 1. [file elife-57784-fig6-data1.zip › figure6_source_data/dodecamer_FH_helix_crossing.dat]

39.92966
40.40036
41.31977
42.09088
39.63958
50.07037
42.17269
46.60218
49.09442
47.50014
41.88266
51.08183
49.56849
48.29047
51.55692
43.89124
48.62157
48.05819
47.46509
55.47477
49.27006
41.71379
44.88972
40.77908
39.60409
40.10423
40.35168
41.09011
38.09025
40.51728
42.66532
46.45325
43.95681
44.84179
44.24196
39.75003
34.15194
38.36958
42.04847
38.18701
42.44009
38.64569
39.63015
34.05032
39.37078
43.86870
42.02534
44.95281
47.01647
45.16343
45.03560
48.87516
43.40820
45.11246
48.16035
48.71245
49.43448
49.54958
47.96051
44.50575
52.11147
46.26341
47.60229
47.33517
42.78597
42.84118
43.81319
38.78837
44.10208
45.57788
43.34163
50.13158
41.11047
42.46425
38.01750
43.59051
41.15490
46.04066
41.41719
47.83241
48.11941
45.69525
45.73938
44.70178
45.80300
43.41259
45.94968
49.36421
47.29545
51.93235
51.07242
54.52537
47.25719
41.20445
46.50735
49.96256
51.82208
53.09795
46.30109
52.05927
53.55053
49.06018
47.24021
43.75662
48.83424
46.44140
50.32892
46.82412
54.94136
48.80162
47.66839
52.54865
55.77680
50.50301
50.31960
49.93302
43.90081
43.04113
46.48241
46.19209
48.71728
46.29912
43.69749
40.70988
42.75028
46.45641
44.61028
40.85716
43.09162
42.83365
43.14934
39.23464
44.03199
44.19081
37.33169
40.91212
42.23514
40.63731
43.88951
45.24436
43.13173
43.93447
45.42844
47.86057
47.49129
53.83057
43.21894
50.68844
45.84780
43.97320
46.82737
45.45665
46.73925
48.38724
46.40837
48.55225
51.76379
51.49644
42.93455
43.10128
44.54314
44.78089
43.79931
41.77962
45.81123
48.85987
47.37024
48.44050
47.26500
51.40339
50.76467
49.99837
48.05236
44.71674
48.02126
47.82160
47.54905
49.42922
48.65277
48.87663
52.38085
47.93905
48.74508
47.76973
48.50660
52.69283
54.48011
51.38190
54.28087
56.01958
56.17977
55.11106
47.28557
50.21322
52.82568
43.03336
48.45241
42.10285
48.86145
51.81484
52.96126
53.48926
50.97869
47.75474
49.31049
45.53658
51.63949
46.24773
46.51938
44.87267
45.99814
48.55626
41.00622
49.09346
44.87456
44.97224
41.96402
44.30297
46.83823
44.64005
48.89968
43.12254
40.74876
48.10086
42.28007
43.26295
43.97009
42.40159
46.97278
50.18255
49.01580
42.03630
51.85214
50.29234
44.89281
55.09187
48.95734
49.09661
43.43151
50.86488
48.54673
45.63856
47.45570
42.34391
40.65569
48.95219
44.47790
43.07816
49.31726
48.22806
45.69089
47.98465
48.55940
48.99780
50.42921
56.44096
55.48215
52.75588
54.95377
53.42704
49.52091
47.25359
58.14578
51.23000
53.91321
51.82759
49.11567
52.62570
46.25006
47.93591
49.01296
45.76154
46.28823
51.89543
50.66600
55.51734
50.77254
56.09952
53.89366
51.06211
50.58902
50.33767
48.24974
53.18838
47.34445
49.74741
47.86658
51.68967
49.17532
52.02037
51.74382
53.62731
50.16205
48.91838
50.39490
48.67393
49.80356
48.40300
48.48685
49.00552
49.31301
48.08501
49.24856
52.05833
50.37597
47.98518
47.68139
45.94210
49.97695
44.21878
50.54179
44.19216
44.69575
45.69587
44.06200
52.60918
48.66226
46.83960
44.65379
50.15934
46.94474
46.89257
42.30237
49.33838
44.43439
48.47013
44.35255
44.40543
47.15988
50.78802
47.59850
47.78443
51.17382
43.90649
50.98301
44.61453
47.38740
43.43065
47.24237
41.57243
43.41008
43.96916
42.85045
44.19900
48.03205
45.32864
44.55480
46.94118
46.93626
45.62106
45.68936
43.40728
48.94302
46.04006
42.88150
39.02325
44.39704
44.46132
47.70552
44.37821
46.47171
48.20471
49.18283
51.19019
55.19880
49.93332
47.42629
49.75197
48.26081
47.02345
49.35765
48.65559
45.20534
48.74596
46.51775
50.06739
53.39404
50.09790
48.71526
47.18337
48.15061
47.40021
45.29844
47.99499
43.58707
41.63252
41.56575
45.17194
44.10777
42.68621
41.54732
45.68310
45.54036
47.12445
44.36838
42.87409
40.84130
40.77538
40.72230
43.29935
40.84468
36.88105
46.19815
46.61932
46.34364
42.38130
50.48244
49.17237
48.49982
45.77422
48.12250
46.61708
42.34991
44.33300
47.00230
46.16017
50.42749
51.85727
54.49752
53.64770
49.28606
50.53175
54.23619
46.95195
48.86297
54.91108
55.61718
58.65627
53.20384
55.55569
51.94256
54.00930
53.17474
49.42246
45.85727
48.77665
50.99215
46.67436
44.26759
46.74323
49.34389
49.32496
46.80370
51.97072
52.00821
48.68943
53.81631
52.81819
53.99415
52.06419
51.08462
49.41028
55.89031
55.79496
54.34164
56.00658
61.55689
60.08031
61.35260
61.20093
58.04197
54.43166
57.59306
53.94614
57.04997
57.54991
61.77033
55.19468
59.43639
58.02979
55.14709
51.65814
50.12581
57.69589
49.65451
51.63378
57.63902
59.98136
55.49650
58.54419
52.47360
52.28673
56.80458
51.97811
58.46673
56.91274
57.75913
48.84456
54.69317
51.99590
51.32779
57.71159
50.41532
54.10863
51.29271
56.09614
53.05762
59.35365
60.82421
51.65726
52.41619
50.95160
55.46393
60.41272
58.56518
55.45906
55.29196
48.85311
51.16013
56.92577
56.16268
51.54951
50.50186
53.40663
55.03501
51.07590
56.17524
55.77943
53.45115
52.05852
53.83333
53.09116
51.39216
56.26067
52.27923
58.94546
53.20880
51.20667
54.17665
49.22498
48.30183
52.07372
50.39614
51.97498
54.71330
51.50316
54.49291
50.27132
52.76995
53.85402
54.00211
49.79449
50.75976
51.94395
52.26995
54.03984
53.60090
54.57334
55.24603
62.11325
56.42874
59.69098
57.71414
56.16403
56.39348
48.11674
53.47641
55.94184
54.19567
58.53700
61.04379
60.59628
51.08421
54.69770
57.29438
55.97466
59.50532
56.78384
61.57133
61.90011
56.36500
61.23337
67.20748
67.49268
64.29555
64.42434
61.63626
67.16171
65.38810
66.33323
60.84829
56.72132
59.07400
59.50219
59.10585
59.08133
62.08205
59.92419
58.06050
60.83610
59.50394
56.05846
52.48646
59.06277
53.70228
52.40547
52.22028
52.35386
50.49197
55.67653
57.69895
54.32381
52.41040
51.15334
55.59614
53.27412
56.11395
56.49680
48.88319
48.42532
51.39687
50.81830
54.00713
46.12133
51.47481
54.06593
54.23122
49.45145
51.96558
50.55741
52.42017
53.65048
50.74403
50.20755
55.00287
56.64287
56.93125
56.43124
53.35064
50.29844
55.56817
52.35042
55.56865
53.10174
52.64393
51.63828
55.30498
56.38594
57.69081
54.02819
57.05418
60.31679
62.80388
56.03988
57.55885
57.14845
55.34219
53.37509
53.74984
49.37176
51.04143
50.92753
50.52020
49.21771
56.11181
54.58011
49.79134
55.68428
54.34854
53.32570
52.36002
53.99880
53.88539
57.32142
52.54423
52.13883
51.69155
47.79892
54.62612
51.81828
55.31756
52.80162
48.96806
48.26791
49.10833
49.34607
45.24436
45.37240
47.06497
43.22829
47.71368
54.87571
48.26817
52.32247
52.93473
44.87322
52.54000
52.78172
58.12430
47.56580
43.46533
48.95074
57.94842
52.85970
48.58811
52.00538
52.05704
51.28084
50.07644
55.76110
47.55098
53.07245
48.84218
50.33345
51.94309
55.53106
54.19323
53.75148
54.82943
51.84066
55.51565
52.76901
54.77450
53.35252
53.76314
53.95435
49.32213
44.94236
51.65787
52.39516
51.10356
52.13028
53.44237
50.57961
48.77032
53.32857
54.36768
53.17227
54.19073
53.61051
55.42226
50.34804
46.82371
52.69132
51.31054
51.80823
54.74786
53.27292
55.03422
53.36610
57.89626
54.04765
53.34091
53.64654
53.19933
53.43362
49.27899
47.32611
50.94345
51.33773
48.12943
50.90522
49.41796
48.48958
49.09851
47.88658
45.45375
51.13784
48.87125
52.73152
56.18207
48.94771
49.29192
50.55258
49.55743
47.79680
49.91843
52.58129
51.74819
53.59800
48.99912
52.47583
52.07894
48.17712
51.12754
52.01815
53.22260
52.36094
54.68619
59.08207
55.95081
57.23405
56.72825
52.34669
56.97222
54.12100
56.68236
56.03945
54.99287
53.35302
49.18430
51.80138
51.23156
56.07197
53.27400
52.67790
49.62009
54.68430
52.68615
59.07862
56.53203
59.99898
53.66855
58.51956
52.82311
50.61820
55.70254
51.12221
58.92814
56.15940
52.45638
50.70987
57.73823
55.25774
57.01029
51.63655
53.27273
54.28629
56.46833
54.46467
56.76692
57.98316
53.83096
55.54222
51.79874
52.73096
55.40682
51.45071
55.52799
53.89514
56.32284
58.74501
60.17114
56.61403
53.75929
56.75308
57.58880
57.10715
55.04093
59.91547
58.03623
64.20404
60.12951
53.32519
58.23150
53.14613
54.73056
54.13524
55.32156
57.52109
53.10250
56.10129
53.62510
54.41215
53.09594
54.36519
54.48725
56.07717
53.59392
55.84814
59.00062
62.43801
63.25926
58.27977
54.35685
56.51409
55.86496
59.52642
58.07742
54.58485
60.77745
58.60239
54.26400
57.09789
58.14389
57.45013
58.00321
57.32434
55.63378
54.41172
53.25319
55.60094
54.06463
56.25593
56.23466
57.21763
57.68660
52.21442
55.52330
54.72511
53.52700
55.45684
55.94916
52.40448
53.06040
52.79576
55.91779
56.26981
50.76492
53.09470
56.43294
58.85669
52.60924
52.95128
58.55524
55.21168
56.01363
55.88034
52.96215
52.18755
51.45653
47.93370
47.29400
48.63834
54.92763
50.75340
46.60730
51.50270
54.38968
53.73380
50.62985
53.50426
52.94997
48.81266
52.50964
50.20857
52.13544
50.99430
52.85291
51.89334
52.11559
53.42273
49.54011
48.92303
53.54979
56.84517
55.84689
50.96816
54.20156
52.98266
50.98160
53.15170
52.95662
51.18896
53.00348
55.31228
53.73437
57.93074
52.41538
55.01416
51.57280
52.35661
53.76478
60.71280
60.64667
55.61485
58.19043
59.35779
58.59474
53.09275
55.02486
54.36264
60.77709
60.16713
59.32014
56.89030
56.43164
59.06524
58.05576
58.72840
63.52206
55.36756
55.38633
55.60285
59.62249
57.13057
55.59202
55.90999
55.01106
57.60857
54.83403
58.38731
52.58576
47.24981
52.41009
47.22972
51.69188
51.49871
53.97115
48.30615
46.24007
47.57933
52.90670
48.15856
53.09855
51.84995
53.40938
56.14645
55.10338
55.11623
56.17651
57.40703
55.08437
53.14174
49.48001
57.41456
53.24513
49.22092
55.14170
48.66425
55.54173
53.92947
53.86399
54.04321
57.64901
52.89590
53.31287
53.05846
53.51559
51.04432
55.41622
51.64209
48.87651
54.65457
57.26048
53.76207
52.19677
55.57636
52.01893
54.40897
50.50342
54.02437
55.76867
55.85696
54.95945
58.27270
58.28284
59.27292
55.27916
59.23006
58.18422
55.90597
54.90902
57.08882
54.96943
53.84662
57.37994
60.04941
59.59165
54.79412
56.96861
57.96521
58.46909
55.53833
58.35417
52.93893
57.50232
54.95364
56.74943
54.27657
50.01006
47.70784
51.49958
48.94644
48.03953
53.02965
53.42737
50.46475
47.61297
50.59520
47.93209
49.97828
52.89774
48.13644
52.21219
51.35721
49.12326
51.24314
49.95482
50.86882
53.64513
48.42491
51.57285
50.46002
55.51212
51.50649
55.68489
54.89395
51.97959
54.39173
47.25271
53.76698
49.57116
46.43791
47.98681
56.40670
52.76745
55.41360
53.42440
49.96320
54.63692
54.92376
54.49370
57.02007
55.34883
50.96394
54.79447
57.76317
53.54332
54.76135
52.69584
57.14452
55.33826
55.84164
52.56497
56.14812
52.06429
55.56877
61.97663
60.13406
56.89949
57.18701
56.79935
58.12815
58.09593
59.99541
58.06910
57.09498
62.39768
55.56277
55.96776
54.99333
54.09378
58.48285
60.52784
59.71011
57.93210
54.65203
53.95505
55.64116
55.98766
58.40299
58.27576
58.78110
52.98507
58.72589
57.45351
58.29724
57.84844
61.72725
58.81674
59.64670
62.61897
63.43572
62.77978
64.55828
61.95424
61.04110
62.86212
61.58793
56.73433
56.54768
60.86646
55.81801
58.12999
57.89889
63.06508
57.33051
62.88662
58.87099
57.37957
59.73658
67.93342
63.97045
62.60137
61.95939
59.86558
58.43449
61.46759
62.09035
62.76432
60.76199
63.22495
58.24390
62.63387
61.46407
57.35206
57.81001
57.55203
56.74920
58.32117
60.36047
60.36619
63.25994
57.09330
62.00624
61.00527
56.83348
57.36859
60.88473
63.35652
59.19746
59.08994
58.03996
61.37974
61.97145
62.90336
63.66785
67.57258
63.13709
60.82682
64.55114
64.49784
61.44096
64.34440
63.01969
60.06864
64.37510
64.23435
61.57907
65.50898
60.83220
60.14619
61.90051
55.80313
62.11224
62.30719
60.56487
61.60190
60.57432
63.81105
61.76343
66.02415
60.65315
57.29012
59.94449
62.27848
60.55232
57.77481
59.42751
53.43925
62.31566
63.35137
59.16833
60.67756
61.80610
58.82372
63.10009
62.01043
62.61281
67.49053
62.87793
60.47714
64.37511
62.36902
55.43963
61.14476
60.31935
61.17837
65.16869
60.46284
63.71467
59.07464
60.57534
59.40280
56.62183
58.11804
59.34200
57.92916
58.89317
57.07738
58.61226
64.81990
62.55176
59.02123
60.46983
58.26476
63.28384
62.31986
65.35991
63.97862
62.45568
65.74558
61.95301
59.75813
62.16052
64.18755
58.21281
61.34995
60.49624
61.89027
62.98053
68.48187
57.97332
61.49782
67.67903
63.19070
59.12778
60.23414
60.17885
52.72506
58.67470
53.77701
51.78952
52.74681
61.50468
57.44447
64.34394
64.60133
66.85096
62.34803
59.18406
62.93949
62.74293
57.39292
62.62869
59.89315
64.83413
60.69982
58.80539
65.42533
63.55969
59.41806
61.86773
64.91634
69.91081
64.46588
63.35459
62.71772
62.72501
63.51616
61.68138
63.17303
66.16318
62.50731
62.98550
64.19799
57.46186
64.37904
61.92600
63.50901
61.91061
64.38548
59.00521
63.99657
63.01579
61.86202
64.71970
63.91615
65.50858
64.00818
65.91568
63.67220
61.36198
66.49089
69.10686
66.52448
67.30416
64.10113
64.21291
64.78671
68.26967
66.08817
61.37714
58.70129
63.15558
61.76100
60.53445
63.04135
64.45720
62.50848
64.92605
59.89818
62.12788
63.06384
66.48181
64.47104
61.14729
66.43913
63.82838
61.46930
58.20588
60.17638
61.05520
62.02592
59.99487
57.10223
61.33772
62.41622
62.81641
61.44373
60.92412
63.03424
58.32316
61.86195
62.91036
61.66465
58.73434
64.38477
62.91683
62.25868
62.46133
61.92144
63.50040
58.95896
64.05145
59.42358
58.58996
64.04755
63.98105
60.22124
63.83906
62.33929
63.15852
63.59588
63.25191
68.74282
64.98738
65.34746
64.30858
67.35142
61.61014
64.12514
66.09086
64.61255
63.16855
65.50792
62.32466
66.82050
61.21924
65.14040
63.98008
65.01130
67.14271
63.51779
62.93132
63.41851
64.23444
62.53042
62.85612
63.32277
63.66681
62.30434
65.44542
65.21225
66.01947
66.41183
62.42136
64.18839
65.46558
62.90559
64.97597
59.20155
65.33537
64.99028
62.58327
63.76181
64.42236
64.43240
65.83242
63.20606
65.87393
62.94007
65.14204
67.50000
65.17904
64.72064
63.33766
64.65704
66.42009
64.07356
71.97577
64.38183
68.20708
65.63344
67.20806
65.23755
67.74448
64.22139
67.55503
67.87318
67.81948
67.11609
62.77161
63.95755
62.06674
63.51708
59.79268
63.46041
61.44966
62.54780
67.14307
65.47395
66.27403
65.06645
65.94542
65.97029
70.91115
65.80253
68.03627
66.65321
63.18727
69.97420
69.10743
70.44206
70.05391
61.53059
69.77735
69.38559
66.66390
65.42335
62.34895
65.07047
65.26059
69.24847
65.76293
63.14091
60.10028
64.03343
66.11331
65.54981
64.79401
67.25507
67.67975
66.98692
63.82780
65.57640
66.53362
66.81709
67.43807
66.35789
71.29735
66.96867
66.39175
67.59566
66.92141
68.51426
64.45293
67.83304
64.04639
63.00004
60.90296
63.61689
63.77876
63.59337
65.37300
67.43168
71.21985
65.42269
67.10190
68.84101
66.45665
67.09867
66.19144
66.50455
67.33647
64.27168
70.30863
64.39057
62.80983
67.16155
63.64002
64.52756
70.93991
65.37698
66.67497
68.83238
66.99025
69.94292
67.01871
67.63043
70.95828
71.43290
66.14195
65.59991
70.87831
67.12003
60.83350
67.02141
60.96393
66.34983
67.95975
70.63259
69.35773
61.79535
64.16145
64.17692
63.58897
58.39924
61.33171
67.12832
64.50131
65.62412
65.99548
71.09288
61.93578
64.93060
61.00746
63.64581
60.47664
60.04601
61.11144
63.42772
63.47528
68.06779
67.52316
64.66994
62.81789
62.74317
60.28559
61.07537
64.72029
64.18460
63.47968
65.80415
60.45511
61.04681
65.15921
70.02814
74.72017
72.69403
68.91008
69.24207
71.33103
70.52518
66.19143
70.94386
71.10909
71.94480
69.30016
67.59541
71.43333
69.77135
67.60341
65.75687
69.92351
68.34532
70.41428
71.12825
68.37649
68.26106
67.75640
71.00502
64.84288
67.92670
69.25906
70.49301
66.02953
68.80755
68.87538
69.57783
72.60996
67.27794
71.25568
74.39732
70.94519
68.21580
64.95276
72.00923
68.72651
70.70751
69.12031
69.76813
68.82936
65.61429
71.98274
69.25642
66.56926
68.22476
68.05325
67.54513
65.73926
65.60726
67.79872
62.79322
65.89748
72.75420
66.32114
68.68181
70.69786
73.75573
73.09845
68.62810
72.33257
70.36252
70.38734
73.46762
74.62042
71.36550
77.27208
76.23577
71.57877
75.84020
79.23196
78.53876
75.31181
77.46509
73.43099
79.74147
79.78469
79.58997
79.83540
74.65089
75.94019
76.89323
85.54468
80.73608
79.04356
81.18737
76.84152
80.76608
83.26018
84.63391
81.12685
77.81098
77.98555
75.81977
78.13942
76.60060
76.87141
71.27273
69.10088
68.73540
68.82922
68.15750
71.63025
65.98004
71.31235
69.50048
68.68568
62.92033
64.20928
63.42745
64.80795
64.80776
64.42275
60.15271
68.03605
75.65991
65.86340
63.31770
65.49720
63.80722
60.69828
60.42926
56.12633
59.91439
64.20419
62.21632
63.79814
60.51484
58.84278
62.23150
58.73092
49.59952
57.15935
59.40101
61.68566
59.72153
61.96573
64.15482
58.37781
63.94632
65.05416
58.59439
58.91372
67.43717
63.85954
61.54331
62.48795
61.08694
61.36232
62.95899
62.78973
62.95611
56.66412
59.62401
60.34429
60.94649
59.60658
59.75101
57.37812
61.00912
56.08700
56.02160
61.62095
62.89696
61.37950
61.59746
57.27995
63.52897
61.63303
63.67902
64.68697
61.06578
59.69241
59.63630
57.25964
56.86525
58.67070
62.76122
62.74764
64.54299
62.86683
62.08846
58.05301
58.98423
58.31951
61.73930
63.96178
54.77489
55.42692
61.32060
56.81576
58.92324
60.84611
54.83636
60.57850
58.58100
55.76996
62.69349
61.37963
59.63065
66.57420
59.47978
61.62518
61.37100
62.17766
57.06898
63.68277
59.42742
60.99621
57.31954
55.41177
60.90842
64.47994
63.40091
58.39392
60.44165
59.84175
60.02764
65.75612
58.53002
61.32910
59.81058
64.47526
63.40518
57.81002
63.02088
55.16716
60.69959
57.26802
62.59079
59.15073
60.95626
66.52802
60.96175
59.26002
64.45742
64.49277
59.92035
63.36284
64.81733
63.21102
59.49667
60.85482
61.51967
62.25388
61.17088
62.70828
61.09679
64.51288
63.13215
62.40481
60.60415
62.44603
60.17332
63.76241
64.01123
65.67320
64.77141
63.51149
65.76061
60.76529
65.23223
60.27820
60.28998
64.44887
62.49694
62.78742
58.76978
64.10292
62.31860
66.53548
63.29830
64.64979
69.19807
68.69751
65.93773
66.67163
65.53917
64.57250
59.24780
62.05538
65.16678
62.34909
56.90287
64.13493
65.88551
64.24288
63.60357
65.64299
64.16674
66.62085
64.76755
70.35505
62.08025
62.57105
68.12118
58.44127
61.59184
64.11789
62.64397
56.59678
62.73878
60.99026
60.62165
66.53524
61.86561
60.94580
62.05047
63.48003
63.66760
61.60701
60.80921
60.72795
63.53591
57.22431
57.48763
59.98354
57.63450
61.36351
60.09830
60.31843
64.80426
69.99460
69.02552
65.98441
63.90360
70.32211
64.21584
59.79638
62.32635
64.66284
67.45390
66.68358
67.11522
62.31392
64.36627
63.04346
65.67536
65.01914
61.95660
68.89427
66.49794
57.82113
62.23995
66.32411
63.08138
63.11407
62.15179
64.54149
60.93630
61.98668
64.83143
63.21562
64.45083
66.27736
60.50437
65.64802
61.46077
68.13054
66.03962
68.46852
65.52552
68.85514
69.54243
64.47733
61.11213
66.80258
63.62326
69.03174
70.40038
66.87853
66.72965
67.05878
66.02633
62.26892
67.16832
67.75896
68.96471
66.67501
71.33752
70.27166
66.96490
65.47590
64.62196
72.90989
65.18394
60.61782
67.02128
67.42557
64.12356
64.55907
58.13358
64.45888
68.47298
64.65669
66.18714
63.57851
59.82893
65.86620
68.40830
65.30535
63.27506
66.32153
65.83496
67.51318
66.81291
64.92460
66.80899
63.45113
61.16325
62.41790
62.19232
65.28816
65.16872
62.16425
69.83834
64.96302
63.08341
65.17307
69.84264
61.81285
60.69627
58.83336
62.16989
60.49247
60.56963
62.98794
64.00227
62.67017
66.85495
68.57688
61.15384
61.31609
59.54502
59.10362
59.21843
60.45708
64.93646
66.11213
65.69092
58.60502
65.43558
67.10127
62.00146
60.99207
65.94225
65.13655
67.74779
66.42929
64.93739
65.78647
62.77520
65.96314
66.68480
65.95548
67.64081
66.52515
63.73178
67.25629
73.17651
66.53257
69.46242
66.66417
65.87317
68.08508
67.74241
68.66690
67.12464
71.11054
63.30622
71.26019
68.35455
65.81561
64.64958
67.47573
70.25475
70.54226
69.92670
61.05368
67.30394
63.34901
64.50558
60.37329
61.05247
64.69407
68.73055
63.08176
64.60827
65.15155
62.84091
59.12421
63.16614
69.44840
69.68081
69.24342
65.69301
62.68678
65.53048
62.16342
60.57916
63.17207
64.95099
64.55331
62.67942
66.15969
67.96193
70.93827
63.01638
66.12934
67.44695
65.68067
67.54970
70.50245
64.34347
68.18798
67.06139
74.68598
69.57908
70.25071
70.20276
63.06198
72.80991
66.86998
66.60160
72.03506
68.30739
67.76589
75.32769
69.16340
66.15356
66.95531
61.33704
65.19037
64.57233
63.27045
65.84851
71.49474
67.09841
63.48846
66.54206
69.01324
67.20234
69.22945
69.26173
75.20973
69.33806
74.03939
70.78374
67.92817
68.30026
71.29282
65.07660
64.72907
67.67529
68.01934
64.08934
64.78125
58.81827
65.06796
64.27281
66.92331
67.78208
72.43552
63.79711
66.80682
64.74762
65.93876
66.70021
71.51491
63.62718
64.35756
68.88070
67.89335
68.45961
67.95354
61.93507
71.13049
65.62821
66.49916
69.42619
64.50204
65.58313
71.40309
69.04760
66.97403
67.72060
67.04508
66.22808
66.74413
66.94178
65.80827
64.45818
67.09558
65.51150
66.79142
70.41837
64.90415
70.00030
67.99913
70.68640
70.69628
66.67324
69.65429
65.50259
65.80356
57.96410
62.65321
64.24697
68.76878
63.05014
64.48982
64.46620
63.74434
66.12552
65.74667
65.31266
68.92714
67.90130
62.80193
68.76306
68.27909
67.10272
68.32816
64.75213
60.99920
60.89465
68.00166
63.31280
67.24500
66.38621
63.74753
64.50069
66.28866
63.50167
65.74105
65.10422
67.19451
63.72549
67.77711
65.09521
66.43986
62.25505
60.29956
61.24998
60.99481
59.51860
62.35168
63.83989
62.65038
61.84941
57.41955
61.32882
63.54783
62.74084
65.49904
63.75484
65.06793
62.34515
67.01623
61.17317
64.33378
61.34748
65.93956
64.33638
70.24974
63.76380
63.82020
64.16840
63.08301
66.23233
64.73011
62.41083
60.77335
58.87939
61.89916
66.28130
56.51239
58.43714
64.41701
67.18803
65.09714
64.99162
65.10394
68.96402
66.59036
65.49269
66.82939
68.85916
66.77782
67.02195
65.88091
63.72809
69.02248
65.59167
67.03965
68.16274
67.69464
66.67597
63.14041
67.76871
65.60061
61.65433
66.57781
59.90057
62.61058
63.57195
63.79416
65.75487
61.25935
60.95810
63.83315
64.81832
66.94388
65.88449
63.36423
64.40383
64.29553
63.97399
67.32777
67.05594
64.76474
62.60466
65.22491
67.27601
64.22426
68.91124
64.15923
65.63864
61.96455
62.46696
65.82594
69.61313
66.94587
65.53829
59.84774
62.53582
66.63802
64.42333
65.33610
62.72178
65.88683
63.99394
66.60761
67.31008
67.21419
65.68280
65.08896
66.74400
64.98564
70.90772
66.73567
69.09145
68.06370
60.77736
60.95920
66.80729
60.35487
63.90932
64.15046
59.03071
60.38637
63.51697
64.05979
65.25741
63.92779
57.16600
64.08744
68.30439
63.76628
63.29993
61.85748
63.61778
66.62430
66.09417
67.09084
65.30058
60.99451
59.30734
60.83094
60.02593
60.27735
66.86826
62.25464
67.07264
67.04732
59.10367
63.77728
64.99105
66.59805
59.74113
65.51222
67.84040
60.76979
68.01497
62.04576
63.08203
67.27615
62.10977
61.76473
62.99284
64.75213
64.61497
63.37787
64.83495
63.55877
64.10697
63.86120
66.77518
64.67360
65.40832
63.32273
65.03848
63.79272
62.19036
65.21590
61.37893
62.38136
65.61727
65.11199
68.46642
70.99310
68.28728
69.29586
63.70541
71.22942
69.65050
71.38469
79.25037
73.32945
70.35198
70.25494
63.47484
66.76865
65.73384
68.59145
67.19659
69.43690
67.15324
73.67807
69.15809
70.56849
70.85607
66.02894
69.96789
68.36705
73.09970
70.59148
65.26696
63.91813
64.46418
64.98616
66.39479
65.08878
65.16707
68.56611
66.66831
68.03740
65.40584
66.38094
68.23860
65.71057
63.59899
67.94247
65.43351
63.62171
65.56693
65.16275
65.49807
68.90596
70.71045
68.24774
68.19720
69.44078
64.32554
66.55611
67.17905
71.89290
69.74107
67.14740
61.62902
68.46700
65.21232
69.84687
72.29748
66.22638
70.49304
70.57279
63.36243
67.29339
66.59485
62.91039
68.59703
71.35072
68.85784
69.45419
63.27499
61.12046
63.70105
68.03911
66.09882
72.03057
67.41061
67.47242
68.45241
68.61647
67.58265
68.71147
68.51891
69.91228
71.06869
69.43939
69.97520
68.45007
71.85624
67.43349
68.68078
64.73311
62.08356
69.11279
63.29208
64.59870
66.26484
62.69353
68.31586
63.07538
62.59213
61.78436
62.08305
63.68481
62.79771
67.29275
63.81344
64.15743
61.68483
65.58285
56.47466
63.74030
62.82420
57.47751
56.65769
61.56136
66.03390
65.22090
61.41758
64.28881
61.77579
60.80385
64.72164
56.85134
59.77175
60.96568
65.12382
70.81425
57.41244
64.25865
59.73859
64.73690
64.29210
62.26296
63.63479
68.26241
65.19496
63.61757
67.34411
62.48670
64.88919
68.96558
66.03731
66.00204
66.60094
69.41917
66.31790
67.42542
68.73971
67.07892
67.52368
68.36996
70.91913
70.63466
70.24421
71.43856
65.40136
66.68154
71.30601
68.23592
69.50209
71.54463
66.74594
72.48014
67.24873
66.88220
69.60287
66.55585
68.77009
69.43837
70.11718
68.57688
69.40315
69.35786
68.94119
67.65036
72.10841
67.56346
66.76844
68.45273
65.44230
66.94606
65.32562
63.35763
70.68206
71.19375
64.90845
69.09913
67.45140
70.92951
68.00204
69.68571
65.98289
66.63869
64.81770
67.31639
66.74985
68.93285
70.02392
64.49966
69.07424
67.32401
69.19658
72.34557
71.21376
69.61955
72.43699
67.53836
68.71691
68.72305
67.51710
71.30700
73.14090
67.68667
64.03667
66.52390
67.46169
63.12804
63.25001
64.76940
67.02785
64.49634
65.16495
70.36270
66.93454
69.59827
66.46077
66.92577
64.62857
65.09064
62.55709
69.86470
69.16918
63.26818
71.79746
72.79663
69.71369
68.63156
63.17797
63.60535
68.76279
65.95835
63.54194
67.33749
65.40868
64.74946
64.60719
64.26324
62.96814
61.72717
64.73448
65.44468
64.82123
66.84925
66.09613
65.45199
63.45647
61.57129
62.32910
65.12710
69.50585
70.14052
71.62435
67.55945
68.67743
67.58045
67.20253
67.77395
61.59473
65.09776
66.64801
62.31370
68.18932
64.28173
66.03303
64.76247
68.74158
63.55477
67.16648
69.35922
64.46364
62.51038
66.61525
69.18119
68.45331
63.79698
69.08789
68.63782
67.13984
65.32227
68.19904
72.19514
68.62159
66.90300
64.50799
71.97626
64.81961
65.13432
63.15484
67.94556
67.24475
64.47537
69.19563
65.07261
65.37767
64.40510
64.71076
67.04055
67.76190
67.46406
67.68193
71.12023
64.54734
70.87728
68.38356
68.64642
65.63305
64.75407
64.05523
66.26526
60.70316
63.81566
61.97707
68.24808
68.59927
67.80721
67.62293
69.03075
64.45643
70.72478
63.31810
65.11781
60.11000
63.31769
59.85055
62.20359
60.24051
60.25986
64.42568
62.70023
63.80601
64.25254
63.28543
61.81707
68.46442
63.34835
63.76372
68.92746
66.69697
67.52864
66.99993
64.32756
64.70967
66.31626
68.66472
67.40318
67.68242
71.74164
71.45114
66.72907
63.59465
67.50609
67.88830
63.96114
66.91204
65.68807
63.73879
63.68442
66.76250
67.56807
66.76162
67.24573
67.83278
68.65100
63.06952
66.16133
61.33117
59.58954
60.86877
61.53103
63.95454
69.12256
65.34880
62.12665
67.34937
63.76992
61.39885
62.84910
64.70631
64.03151
61.07688
67.50687
63.15469
60.04593
63.95220
64.43823
63.58388
64.62547
65.13585
61.86572
64.88699
65.65443
60.22550
62.22056
65.09600
65.17717
60.91396
62.58024
62.81172
63.72910
61.41472
62.06505
63.28397
64.97548
61.41284
62.64784
64.81221
66.98716
67.38365
61.39010
63.73359
64.34119
65.92534
67.99476
65.81773
68.84047
69.03677
64.33465
64.71195
65.56889
64.23516
65.33237
64.65449
64.77947
62.43191
64.98393
62.59339
61.34184
63.96910
66.66072
63.66464
63.50316
63.19194
62.75265
61.80371
59.61713
64.91861
63.15978
61.65926
61.68780
64.80256
62.79284
64.17240
64.51879
64.82700
64.64639
61.47220
59.62508
68.11922
61.59038
64.83265
62.80169
62.01616
58.41831
63.04889
60.26900
63.43499
66.22669
62.74243
61.56845
66.32166
61.86277
60.41320
59.63647
58.86456
60.35611
58.10109
59.28734
60.28412
54.65840
62.65841
63.80355
60.98679
64.29678
62.78501
61.12616
64.57999
66.31069
63.27097
67.02707
63.36332
61.44093
66.15864
64.61580
63.40694
64.10570
64.91653
64.90665
61.65947
63.95538
64.01916
62.03498
60.82955
63.26883
64.59936
65.44458
62.75596
60.43133
64.22737
67.51354
67.64548
68.11922
73.24104
66.70812
67.19860
68.23198
61.80802
63.29486
66.04364
65.58033
69.25268
62.17199
67.94159
65.03214
66.72164
67.85475
62.93502
63.68692
61.96104
57.48071
65.95874
64.88312
68.34068
65.21292
65.01359
68.48189
64.24035
64.92844
68.15629
68.79898
71.19400
62.65903
61.55364
62.80264
64.26499
59.26391
60.31167
60.03600
64.43731
59.72090
60.02060
61.81891
60.31001
61.82775
61.17267
58.81145
61.28354
63.05858
62.19284
60.75924
62.01623
60.55717
61.91858
66.41081
63.74654
65.81596
60.26296
62.80747
58.05869
62.14076
61.48923
64.35166
61.99868
63.95671
65.89176
61.12957
64.50478
63.38018
63.32581
64.44434
56.98637
63.62865
57.80198
63.24921
60.01938
61.57582
65.26539
61.11623
59.76227
59.71822
56.83821
56.11043
60.24763
60.85515
60.44995
61.77823
61.03331
60.66125
61.62691
63.58516
60.71119
61.64619
61.47712
61.96849
58.55584
61.88716
62.86569
60.62648
62.20255
61.50020
59.13900
64.44463
59.00948
63.89365
62.75728
63.82659
60.69659
60.23960
60.85161
57.75167
59.82743
59.70962
62.95977
60.89769
61.18715
62.12519
66.35509
62.15110
59.36149
63.12889
63.40238
61.80821
62.55884
60.08966
61.07000
63.77270
60.72037
70.43181
66.46424
71.04956
64.34137
67.52287
66.18195
63.54658
64.16577
64.98795
67.75787
64.88822
66.54447
62.86232
63.15241
63.04968
63.95788
66.47325
64.96547
60.18542
60.94729
62.24439
59.05182
67.79925
69.93623
66.50255
64.87425
61.35456
63.46431
61.15561
62.63425
61.26309
59.33985
64.31475
59.54377
61.51411
58.61655
64.34815
59.46793
61.29926
66.53174
67.06560
65.27707
63.01938
61.61987
61.58730
59.74139
60.77582
61.58436
63.76896
60.96343
63.91418
61.77170
63.06875
65.33710
58.07005
62.37923
62.15981
62.13323
63.48929
68.84707
72.14539
68.34830
65.80753
70.85083
65.18905
66.72032
69.65838
66.75269
65.44734
64.08350
70.10823
67.29975
69.63891
73.20768
74.23545
71.59728
69.43443
70.18644
61.60423
65.11150
68.87037
69.12859
66.31403
66.46565
67.88025
65.95996
69.21947
65.51285
68.63844
69.48181
65.94478
66.78773
63.88448
63.10141
61.97100
66.64807
66.17691
63.11374
66.78926
70.68207
67.18960
67.81540
69.40954
66.52941
71.75398
66.33139
72.58149
70.78959
67.54628
71.23891
65.46138
69.00352
66.12259
66.09617
72.58305
71.63046
69.49203
65.08947
75.26328
72.79215
74.92356
73.63488
72.88307
71.42024
73.06189
69.04781
65.75915
64.17278
66.64181
71.05669
70.46931
65.02902
62.04587
64.56250
62.94037
68.59074
61.49721
66.21965
65.56247
69.44024
69.46480
66.39651
66.22720
67.13560
69.88878
66.39209
63.79336
65.33511
65.25323
66.00299
66.11549
70.75683
68.01087
69.63209
67.40687
69.93955
67.89419
66.42389
65.88834
68.96083
66.23822
69.44289
65.85391
66.87533
65.96838
62.01752
70.35984
63.41554
63.70230
68.19324
66.67700
64.97839
66.46196
69.18169
66.93451
66.32127
67.15020
66.40597
62.17174
66.45891
66.60981
62.65763
61.62441
69.56012
65.16647
63.29136
65.02271
67.68537
64.98993
63.40577
66.23292
66.30062
67.08051
66.24874
67.08117
68.08259
64.82579
63.23019
68.81038
70.50575
66.62316
70.69367
63.87670
62.98486
63.97865
63.09323
63.77874
67.77031
67.47333
68.26744
65.49905
68.72263
71.23891
69.76639
68.38222
70.41367
66.32172
68.04154
66.80617
68.87215
69.50965
68.12239
67.26775
64.07868
64.80652
66.37341
69.36002
68.01485
67.28602
65.69297
65.32129
65.22693
66.88691
66.59599
64.28694
62.84572
62.11448
64.60566
63.60254
66.19931
63.05917
66.30754
63.11781
69.04310
63.06460
63.32129
64.95636
66.06918
64.64360
64.43514
66.09874
64.23808
67.80534
67.03767
70.31673
64.04427
68.18063
66.12647
62.98061
65.04897
66.10897
65.60443
59.96867
62.41719
66.32511
65.77898
61.19597
60.06869
59.69098
59.73577
58.21355
58.73233
64.66605
57.95739
60.77532
61.98687
61.32981
61.84271
62.14922
61.94526
61.03341
58.33849
61.68429
63.83231
59.21152
59.47843
66.22417
62.47113
63.03145
60.60504
58.06115
63.77982
63.67643
60.54820
60.54503
62.39106
60.51474
65.36219
62.67633
66.32378
64.68401
62.24106
60.12113
63.54898
64.48204
61.32199
60.76841
62.08628
64.58023
62.28668
62.67775
58.51303
58.26887
60.96415
63.85052
65.06751
63.33299
66.93990
65.35496
61.62196
61.83959
63.12099
67.21924
62.80679
63.62271
62.00883
64.63495
58.54667
60.87438
59.61844
61.53013
57.63001
57.88198
61.91891
58.38606
59.11541
61.21319
57.91758
61.28957
61.15548
60.45522
56.77301
57.42264
58.73235
61.74673
63.51501
60.20397
58.19252
63.30014
60.57215
65.19679
63.15007
62.33971
69.73186
62.55644
62.58233
67.07978
63.69755
60.95669
68.58542
68.47866
64.04833
62.41654
64.54083
63.85375
65.54402
65.28642
66.57965
60.07937
63.66586
68.49468
67.49333
65.14048
63.16537
64.25396
58.39238
63.99640
60.86579
67.60211
60.90429
63.04080
61.70091
65.85956
63.06141
68.11650
65.49787
63.78429
61.84184
61.63960
67.24859
68.17995
65.11397
64.72528
69.65833
65.97929
68.58274
64.14383
67.88874
68.09791
66.85976
67.91768
68.18406
72.26311
68.39318
66.15382
69.90782
64.63302
63.75167
64.71425
65.29823
62.52859
64.73461
67.22659
66.83741
67.62470
67.50559
64.16824
67.89477
65.10625
66.75372
67.41205
67.00381
66.83223
64.92079
66.24048
63.12792
66.31503
71.60553
71.06747
72.77065
71.72955
69.01719
70.96051
67.39520
68.15247
74.15827
73.06114
68.92348
65.72702
67.29600
65.40286
71.02666
68.07908
61.87276
67.89661
64.31519
63.44380
63.67047
60.97950
64.77677
61.93005
65.98655
64.17229
66.12549
68.84092
64.85630
66.24542
67.88826
66.12040
60.70525
63.46752
62.99058
62.28815
65.38125
63.10415
58.81517
65.01717
66.97895
67.89522
63.45040
65.21762
63.02183
64.90623
62.51772
57.98564
59.07062
62.01472
58.47888
64.02728
64.94718
62.03883
62.43783
60.07836
63.19587
62.10252
63.15048
64.30253
65.64166
63.02486
63.85119
64.52153
64.55762
64.87948
63.72090
68.08632
65.58586
68.87796
63.70071
68.27088
64.27737
66.58691
60.57757
60.15221
65.36716
61.65038
67.83528
63.33171
63.72003
66.29154
66.97790
66.52621
69.86587
65.84288
67.23549
70.66288
69.39603
75.41835
67.75485
67.58206
73.44037
68.36512
71.63644
69.40397
70.97131
66.06081
65.52583
67.77025
66.23319
66.22797
64.64691
66.23149
61.32486
64.36127
64.31588
62.35049
63.25064
62.74842
66.60266
69.32315
66.02613
64.61164
71.29005
64.64909
68.51893
64.52563
66.95499
68.14779
66.66374
63.00407
63.22862
62.47864
60.90174
66.25260
63.26633
61.67098
66.98305
64.83982
62.67498
61.88192
66.07408
67.33601
68.41882
69.34471
63.53246
62.84667
65.66260
60.78239
64.68178
68.59058
69.89162
68.39281
67.42253
64.81430
66.50604
63.69193
67.93127
72.16700
72.76038
66.93224
67.65521
71.93514
70.95097
71.49554
72.11356
69.56424
70.53784
72.77791
69.01526
68.08662
70.37849
72.99585
68.93266
69.03310
69.34994
70.02983
71.53055
71.70493
70.01046
71.84483
67.24575
70.79394
69.83432
72.30152
70.03303
66.14857
64.89558
68.93298
69.22460
71.91325
68.61795
65.42451
67.75894
69.57323
70.32965
72.04360
71.19788
69.81102
71.92935
67.32778
72.35695
68.28953
71.07287
72.77955
69.42854
69.72200
70.86265
70.21046
68.29295
69.34424
66.51354
71.39908
66.89941
70.05913
70.85764
73.10153
70.39248
72.40258
69.67709
68.65493
73.06270
75.26036
68.21571
66.70838
65.39294
64.87377
70.48873
70.81541
67.84907
70.90133
68.39177
67.45477
72.61394
71.37748
66.26347
66.55677
70.36607
72.80165
70.46527
70.55822
67.76469
67.25318
69.17379
69.53796
70.87792
66.71248
67.27963
70.40321
67.82094
64.86550
65.29256
64.65836
68.65094
65.75782
69.09523
72.69775
74.60043
73.55088
70.77144
73.08590
69.74367
71.88318
75.28521
71.69498
70.02799
73.19339
72.66003
72.66453
75.95778
70.68637
71.93662
71.94794
69.98939
70.50205
71.92512
72.58332
73.04106
69.17008
66.30202
68.97852
68.95496
73.40136
69.06385
70.55443
66.60775
68.45514
72.86383
72.11521
68.55090
68.94105
63.53320
70.11965
69.85524
65.20193
67.92893
69.23989
68.56428
67.73961
67.15011
71.10269
67.04792
65.34112
69.75802
68.84817
66.89315
68.45078
68.58423
67.52990
68.55549
68.33519
67.87475
66.24605
67.75262
70.10360
66.16171
67.32234
71.27357
69.17344
72.35888
69.19344
72.10124
70.09041
69.23502
71.80081
71.14094
71.98611
71.88098
71.12893
71.85993
74.46268
71.93570
72.43902
71.28483
69.69924
69.21454
70.99316
71.00871
68.17693
68.28215
68.98871
68.31464
69.15889
71.06080
70.51770
70.44566
70.43956
70.54289
65.14674
68.99124
65.21787
64.74080
67.62338
67.99096
67.46616
65.90150
66.76803
60.17165
62.12004
64.79180
67.43114
67.58543
63.86552
65.65305
65.31156
67.90548
70.43107
66.44593
66.98373
62.78340
66.77909
64.01295
64.44283
69.89159
63.29830
64.34398
66.55044
67.60373
66.80252
69.90431
74.17711
70.58583
72.77712
68.93779
64.77972
68.38820
66.73312
65.11149
66.17239
65.18888
67.05121
69.83911
66.28277
65.47028
65.60053
65.94101
65.57273
67.56408
65.59484
64.16979
65.38081
65.12775
64.72064
63.30107
64.74770
63.17229
64.13673
66.47272
67.46325
66.34276
67.96312
67.40413
68.14078
63.55604
68.54489
63.67199
66.15707
61.75431
61.40223
66.15377
63.00486
63.28709
65.31703
65.78113
67.02115
63.55421
65.22216
65.10899
61.35857
64.19828
63.84469
65.06960
68.88900
66.32279
65.88455
68.81300
66.49041
67.44275
65.15932
67.20022
63.66804
65.62531
68.90540
63.04852
64.69422
61.97742
60.35154
69.66892
64.05428
63.59868
63.35617
63.56358
63.44241
63.79934
65.59677
65.56650
64.94712
68.93171
62.77891
68.18682
64.65692
69.60419
64.89537
66.32036
66.78167
62.88400
65.31654
63.30664
66.85950
68.26610
61.72359
62.70101
65.46293
65.32037
68.59475
68.44460
66.12477
68.13028
63.68698
70.09034
68.21234
65.65949
60.63113
64.35638
64.19273
61.84672
63.44037
60.77292
62.99208
60.16990
61.60238
60.07128
62.57580
64.07414
62.76853
65.09741
62.99451
61.98456
63.30468
63.85631
58.43103
62.63015
63.52198
61.93830
60.71071
61.12969
67.57894
64.02175
64.38695
63.26626
61.26069
65.09776
65.69007
65.49047
63.46325
66.87384
64.00946
69.46118
62.07181
66.45793
64.88115
64.70290
67.66004
66.46162
67.01841
67.30169
69.39356
66.22764
69.90807
66.56978
66.74857
66.17754
72.19751
65.16384
68.49987
69.72986
67.82109
68.12364
66.86401
69.59135
63.48912
69.59693
67.56543
70.59774
67.36220
65.27244
68.05045
71.57894
70.46074
65.18009
65.81756
62.49593
62.71303
70.04514
64.34519
68.78926
70.19574
68.12796
66.89539
64.86833
68.66652
70.57642
66.47724
71.00538
70.24736
67.27334
63.40020
64.89168
63.98630
68.62985
67.97654
65.33727
65.59410
68.37460
65.51722
61.54302
67.68192
67.90531
66.51295
67.10594
67.90882
67.82807
66.11493
61.93681
63.29798
64.71520
68.22353
67.35243
65.11348
64.59627
65.30485
64.42360
65.85887
63.74002
62.12070
64.56959
65.51302
68.82388
62.50242
71.85311
67.39323
70.25994
65.80932
71.65938
65.97550
67.53059
71.89698
69.36342
66.68696
67.59492
68.05954
70.34090
67.03255
65.95504
67.86974
69.45832
69.53332
69.04767
70.74402
66.67345
68.97188
67.76272
69.83882
69.79924
63.42308
67.80606
69.83824
65.44643
70.38634
68.23308
67.67378
68.40243
65.42798
66.04262
72.24926
71.03032
69.70433
65.29379
69.03452
68.22390
70.44638
67.41080
71.67812
67.92391
68.32115
68.95819
67.82047
68.22257
68.85930
66.37833
69.52197
68.78863
65.80668
69.86940
72.26422
69.89359
70.78753
67.60043
66.25132
67.32967
67.45230
69.60926
68.73315
67.02695
68.23862
67.14515
66.84897
67.69041
71.49582
68.67436
70.01812
67.96862
67.22110
67.43856
67.31388
67.69425
69.05640
69.06494
70.79608
67.06994
63.20941
64.41816
63.10699
67.81499
66.93733
69.74349
63.40609
67.18121
62.38271
72.87616
69.26284
68.15329
68.57823
71.84023
71.61948
70.08158
68.66682
69.59589
68.65873
67.63160
69.18760
69.36810
71.76451
67.61226
67.38398
68.09177
68.60852
70.33127
72.00481
72.10827
72.07022
69.66939
69.33941
66.67096
68.18680
66.21135
65.81467
71.51925
66.72826
68.18020
64.61653
66.17539
68.05156
65.91425
64.80311
70.94805
70.99203
66.01410
69.40892
68.42078
65.85174
66.47227
69.91892
64.61276
67.36171
66.22514
68.32261
65.60017
67.44919
64.91255
62.38007
68.26640
61.75816
64.94477
67.90291
70.13174
71.62781
68.27075
65.79870
68.35582
66.43244
72.82035
67.95581
70.27113
65.20868
62.84744
62.74381
67.18551
66.26692
66.10865
67.94672
69.10544
67.43749
68.10422
67.72818
65.94081
64.69380
64.23688
67.56747
68.10403
68.15123
65.83563
71.66750
71.37279
67.34864
71.14287
69.05202
64.58025
66.97661
65.21428
66.40532
69.79648
69.27320
68.67920
66.77734
69.82732
67.69186
70.43052
67.88915
67.14810
70.78156
70.79055
67.28936
69.93842
64.91136
64.89866
65.71682
69.68579
69.47652
66.63333
69.65806
66.51534
65.65091
70.11718
69.93445
68.29128
71.25197
71.67858
68.57823
64.23600
68.68602
68.86486
71.14985
70.71112
70.45205
71.51010
69.10251
66.27118
69.11076
75.42306
70.87743
72.74135
68.64702
70.44950
72.30389
72.56708
73.76031
70.56419
75.35807
71.07579
68.86499
71.33296
67.48243
66.66383
68.22207
67.21072
69.01998
69.76715
69.82521
64.81617
70.24678
65.11320
69.48749
68.56102
71.17473
70.62225
70.75636
73.45743
70.86413
69.60021
77.36007
75.26322
78.79326
74.20292
75.39400
71.39498
71.36855
71.95545
70.76937
70.97166
70.83548
75.20092
72.21020
73.44849
74.92165
70.27677
71.33482
73.85275
73.82577
73.16108
74.55236
72.85249
70.75299
67.75790
72.70223
70.87596
72.59490
72.24026
71.23601
71.59330
72.94243
71.09962
72.56450
71.16386
70.86776
73.99075
73.11136
73.76398
76.50231
71.67320
71.20273
72.91918
75.13879
74.29227
74.04099
73.92754
74.58545
73.38216
75.88973
74.02942
72.70824
71.54038
72.78713
76.28245
71.75130
69.61653
65.97185
71.70423
72.99685
72.59950
73.04195
73.10701
72.03921
74.41559
74.96498
70.92898
70.77600
71.76839
78.23685
74.59968
74.84818
72.03561
76.30414
77.11194
73.73791
73.96327
75.34021
73.65953
73.52123
70.53145
70.42809
73.04412
78.36049
72.40493
74.98614
70.89365
71.98510
74.14418
73.77738
72.84555
71.10762
72.15113
73.18652
72.75238
74.50286
72.15564
71.61410
72.43830
72.99227
70.17609
76.03009
73.20054
69.27286
76.55036
71.86346
71.57966
71.70645
70.93068
75.24283
70.80226
72.44771
71.29369
71.67782
72.28322
74.21878
69.97245
71.87135
73.36978
73.56067
68.91947
67.36061
70.50568
73.75155
73.61441
68.13965
74.21361
76.85581
73.81818
72.13334
72.88592
74.38441
71.72070
72.56426
67.63369
72.58841
75.04060
72.26630
70.93496
70.70903
71.62764
69.24417
69.72200
68.40474
70.47240
70.83797
71.21999
68.80994
71.56038
70.18116
69.50162
72.17403
71.68186
69.07390
70.71069
69.86170
66.18409
67.78283
68.63549
76.90025
71.34797
71.62039
71.75974
74.43658
76.60530
73.50242
71.81287
72.28419
67.50988
69.97012
67.76433
68.78618
69.79508
70.70196
68.44761
70.34436
71.93851
65.64838
68.93747
71.03470
75.19928
71.82812
77.21110
74.36723
71.82611
71.11106
70.95968
71.96364
72.11190
74.04442
72.78355
73.21180
73.74247
71.03633
74.32840
73.76936
72.50810
72.20238
78.10924
68.49334
71.14561
73.33517
72.87452
70.41440
71.45868
65.43965
67.97459
69.04518
71.00453
74.85816
71.51858
71.01783
73.75201
68.75422
72.19444
70.76838
69.35195
68.96588
65.37072
65.76404
64.98462
70.18240
70.18488
71.81369
73.89137
72.26537
71.98215
69.36139
71.83649
71.95004
70.20893
76.56850
72.87082
68.54378
71.24345
72.23082
74.77814
68.88205
71.57066
72.23848
73.31261
70.82943
66.93420
77.84364
73.29748
72.89672
73.25399
72.01100
71.54084
69.21205
68.50564
69.06810
69.92471
74.64414
73.60741
72.86222
71.04488
68.99467
70.68398
70.45843
68.97929
68.04526
70.78144
68.77836
68.23390
75.23841
70.77189
67.27005
72.22957
70.06765
68.52547
73.81639
70.12584
71.84770
67.20417
67.47006
66.33211
70.70950
70.58780
68.01401
70.24994
73.03011
68.79409
67.12793
66.61382
67.36679
64.03718
71.82687
73.53308
72.61212
68.19137
69.59928
71.79030
68.39468
70.29173
68.93327
74.05718
72.95276
70.69178
75.23669
72.33606
74.88723
73.37215
71.30655
72.66849
70.83969
69.97081
70.31530
68.30330
70.73094
71.51352
69.38831
69.84567
71.29840
67.58449
64.73893
66.24944
68.86399
67.75299
70.50933
69.32443
71.81424
67.38787
71.23350
68.29435
69.62719
76.15436
69.51783
70.55764
63.25844
67.21826
67.84026
66.31848
65.94165
67.58924
66.04085
68.42035
68.31157
69.80455
66.61897
67.24766
69.17792
67.17263
71.86342
67.07552
69.96986
65.66947
66.00271
64.86798
61.46936
64.39667
65.58734
67.69207
63.14976
64.93520
61.71082
64.30143
66.00700
66.72097
64.30776
72.13286
67.34714
70.21573
64.58861
64.89183
65.66914
66.24691
67.51952
61.39119
60.42223
67.33688
66.06401
67.34253
63.59867
65.33801
61.19322
68.74373
67.60171
67.29109
69.60006
68.28282
64.34418
65.99135
66.69319
69.93431
69.81308
65.27049
70.35064
66.08559
69.58098
68.72139
67.85215
67.91948
69.22262
70.17377
68.62273
70.77126
70.07431
69.62520
69.37783
69.45379
69.30776
65.32906
67.66858
64.42883
63.88282
68.30349
67.74184
65.98679
66.66747
70.39147
70.55406
70.19034
69.15980
67.78162
67.49958
70.62862
69.33425
70.19454
68.30322
68.75892
64.08687
68.60342
68.99591
67.16254
71.08687
67.96232
67.59750
66.79575
69.40569
65.98244
68.82690
64.83947
67.86835
67.93143
67.77582
65.00421
67.13857
62.65294
65.68251
66.10476
63.21805
63.69145
65.28698
67.85672
62.34086
64.23902
62.85594
57.60015
60.45615
62.82100
60.52296
61.74990
59.08721
63.18835
64.31549
67.45578
64.51456
61.89356
65.76149
61.40578
61.02310
69.96458
68.21357
68.12247
67.12967
69.98422
67.79812
69.44192
68.53841
66.44573
65.86819
67.99360
65.07872
62.18937
63.24942
64.37497
62.81505
67.85597
64.20128
61.45054
65.57360
65.13052
62.44917
64.92106
63.27815
65.61368
59.27166
63.40071
63.32546
63.05245
65.25158
62.60534
58.78295
63.11455
62.17208
63.39814
63.57690
62.85903
63.85988
61.92685
63.68792
64.74997
65.39143
62.00723
62.88775
67.43087
65.34408
68.42950
64.56971
63.67057
63.90973
62.14884
68.72491
66.44165
64.26513
63.62774
64.76946
65.92023
63.81447
67.85163
65.64271
73.03358
66.13869
66.94667
63.53522
67.14692
66.20006
65.05231
69.09928
64.09713
63.76678
64.39484
68.83147
63.67354
62.80678
65.87845
68.02591
66.01748
67.97006
64.01304
64.36937
69.82378
71.60212
65.51114
63.29959
62.55363
60.93932
67.15422
65.81597
68.43088
66.05430
65.49232
58.19789
64.11049
63.03997
61.24954
63.67223
64.62313
65.66146
66.28493
69.46908
63.90872
67.16082
65.00361
65.25532
66.96476
65.31837
66.85578
66.15298
64.16197
63.75139
65.98862
64.81682
65.20019
67.60302
63.48362
63.03333
68.82090
69.23575
66.73597
64.87424
64.74856
62.14514
60.97428
63.33782
65.28714
64.35755
69.01280
65.01177
71.45212
68.28929
70.48071
68.97244
68.58576
63.84618
61.20082
70.88784
63.13323
70.31403
67.22251
65.76603
69.62338
68.76854
65.35488
71.72998
66.10707
73.99278
68.59979
69.12579
67.50222
66.07774
65.82083
67.61083
72.17694
66.03730
67.82809
73.06705
69.37415
67.68905
66.91319
74.03773
67.22046
67.07226
66.31616
67.17575
69.40735
68.34728
64.90334
67.94148
64.33648
66.66705
67.19775
66.25172
63.03966
65.11472
62.10120
63.59749
63.62342
66.55198
63.52193
65.02232
64.49515
63.51775
63.43275
65.24150
65.51315
67.67073
69.49517
67.38709
70.70809
67.20516
66.17087
68.93132
68.22874
67.76718
68.03210
71.80176
71.28958
71.56481
69.46613
68.35158
69.17716
63.72795
67.10231
66.57867
64.79850
64.46651
66.82090
67.36831
63.52903
63.69361
61.25528
63.57000
64.24351
67.10110
66.83681
68.94295
65.22288
60.09935
68.69769
62.25709
64.85288
64.86622
66.12506
64.02688
62.30901
63.38099
66.50878
64.78343
63.44077
67.30406
70.06262
65.78711
69.15908
62.63203
64.39498
68.82911
67.21565
65.30603
64.80755
66.41813
63.86612
65.59236
66.10055
65.97335
63.19851
67.38678
61.70691
60.73767
63.93624
67.27610
69.28903
71.37966
70.75994
72.43160
70.03993
68.11227
69.36545
66.39128
72.37296
69.25147
69.46839
68.30492
67.57587
68.29307
65.27541
64.79661
64.93762
64.34481
63.79119
64.69666
62.02945
60.26876
55.91679
64.73661
62.62403
62.78823
63.99979
63.50505
63.38398
66.10641
69.55759
62.01089
62.46807
63.54684
61.20714
59.60951
62.80325
61.61078
56.24522
61.97913
64.03508
61.39400
61.48836
62.52267
65.10628
63.24270
65.12241
63.53457
63.99332
64.84665
63.36696
65.00507
60.33256
64.41717
71.07613
69.12813
66.82745
59.00100
62.07872
67.22738
64.55063
66.68659
64.36844
65.49637
68.81477
64.60300
64.09120
64.85903
70.72172
68.63098
70.16523
68.26812
67.29870
67.24742
65.54242
67.83137
66.09561
65.57059
66.97591
67.10456
69.32830
65.74469
66.89866
65.68913
60.71501
64.19218
62.64816
66.30523
66.08011
63.41833
60.58331
62.91338
61.90056
62.07565
65.60997
67.75366
63.97004
65.14567
69.60600
69.19533
71.68649
75.26378
71.61274
72.62926
70.61011
70.63453
70.44360
71.09054
69.23274
70.79332
68.35020
65.81319
70.42613
69.48497
64.90645
67.60670
71.12847
67.81502
73.70572
64.98481
66.95189
67.99664
69.10160
73.00430
71.59310
72.14104
75.50356
73.71201
73.44545
70.83917
74.10584
70.06005
65.82476
67.60877
70.20688
69.06571
68.06483
64.43341
68.47830
70.96697
70.44019
67.12180
66.71653
68.92049
64.59054
66.08659
71.11283
67.56737
74.56029
68.56654
71.05605
70.48808
77.89941
75.83945
76.61749
73.23558
76.93771
73.51761
72.78656
75.32562
72.46591
71.17604
75.69922
78.81645
76.99358
72.85214
72.74399
70.22854
71.98044
64.13395
74.13918
72.57747
66.91048
71.21886
69.54114
66.77057
74.15747
74.12008
70.22483
68.42181
76.50551
69.95122
69.59928
65.49215
69.79997
72.10006
73.89630
74.17106
73.95441
75.15309
75.37826
79.15089
72.29805
72.27156
74.01948
68.59978
69.60356
72.21988
70.28557
68.39205
71.87234
73.26903
73.01348
75.10891
74.60435
76.92760
72.41600
71.33288
73.21482
69.04612
75.20507
79.81491
80.12956
80.86813
79.70403
76.78315
76.95896
76.65337
76.60807
71.09867
73.90018
71.89205
67.61910
74.05876
73.83841
73.65021
74.51556
76.81253
71.33959
73.20885
68.72525
69.51372
72.50802
69.76739
71.53887
70.88375
71.35319
68.41989
67.99599
72.29283
74.46133
73.87818
76.45995
72.09336
69.13799
69.90449
76.63796
72.41445
74.23035
72.59754
68.45900
75.21064
71.61411
70.72295
72.24112
73.88542
72.22638
72.14789
71.80750
73.92551
72.29247
72.22912
72.93413
73.65726
74.11073
73.92836
73.85158
70.56412
73.37958
69.12986
71.02541
71.06331
72.14986
74.50423
69.64582
67.69793
75.29003
71.96571
67.86517
69.44006
74.89107
73.92843
71.74636
74.23622
70.85840
69.61315
71.89644
72.02876
73.53035
72.51753
73.24912
76.79223
72.42796
73.28289
72.28273
69.32095
70.57208
72.50672
72.23321
68.91506
68.00595
70.29301
68.93197
66.88192
67.56547
72.41253
71.95572
72.26831
70.30969
71.87014
71.80765
71.47760
67.70819
72.45114
70.65862
69.91773
69.58296
71.60255
71.88281
76.61164
73.64700
71.71513
76.60814
74.01690
74.97349
73.28656
71.55148
70.54639
74.22757
73.33354
73.75741
72.46620
72.59606
69.65575
71.06367
69.83387
68.72757
73.34443
66.70213
70.63647
68.40663
72.68331
73.05326
71.36364
70.07610
71.56534
72.77887
76.83461
76.43456
74.19414
69.72213
67.71931
72.90008
67.98488
