# Supplementary material for: Breakage of the oligomeric CaMKII hub by the regulatory segment of the kinase
Source: eLife. 2020 Sep 9;9:e57784. doi: 10.7554/eLife.57784 (PMC7538161; doi:10.7554/eLife.57784)
Supplement: Figure 6—source data 1. [file elife-57784-fig6-data1.zip › figure6_source_data/dodecamer_hub_FH_helix_crossing.dat]

43.19747
41.64814
38.13721
43.38244
44.91442
39.76456
41.86793
45.36973
43.85423
43.46696
43.86553
49.81762
49.29370
42.51779
42.39693
45.92020
46.52956
39.30394
47.50005
39.37305
42.55860
45.84774
41.27489
47.10738
37.97844
40.48358
39.69728
35.49105
39.35420
42.52828
37.44016
37.58051
36.70140
40.60969
44.51162
47.75224
45.17628
49.03416
47.76320
43.98462
39.23928
35.96576
41.75631
46.19874
40.94571
40.55778
38.90501
40.42355
37.93904
32.57949
35.78873
43.86133
40.02122
40.18973
34.07735
41.69373
47.18345
43.26518
39.12435
46.22088
45.93827
45.20061
39.05889
37.19382
41.72810
39.63166
38.70748
47.83571
44.19144
47.56476
44.41194
42.71438
42.10384
46.77687
44.56056
44.69648
42.99055
45.52774
36.34047
36.90578
38.26159
33.55883
39.44923
36.66486
38.27574
40.72950
40.27970
37.89880
40.63698
49.04693
44.24060
41.22702
47.17446
36.51851
44.75584
44.95554
43.81286
45.61854
42.83035
38.20010
35.92766
40.67579
41.66335
44.31741
46.16414
49.85845
41.38310
43.98898
50.50633
47.75273
44.76201
48.41409
40.02798
44.76722
43.79537
41.44649
42.65085
43.11349
43.83208
40.91641
44.44679
46.89165
41.96987
43.35395
46.33842
49.85045
44.88635
44.30141
42.15344
44.64163
42.60348
42.87574
45.30098
47.46514
50.52053
44.23469
42.69587
41.18425
42.66934
40.00585
45.37882
42.86217
36.78317
34.18352
41.41071
41.82012
37.81530
41.36667
39.20205
39.21385
39.87951
37.75635
39.25919
38.70226
41.37457
39.70668
46.06757
43.72219
45.87924
40.54451
44.68240
36.41330
44.92640
42.43409
42.05411
40.64526
42.57502
47.73687
48.84216
45.70148
44.63503
40.86371
48.04388
38.10721
39.59539
47.61300
46.36938
49.80343
45.04359
46.48445
39.86367
39.05164
42.60002
39.87828
39.44082
40.11393
42.64856
44.20519
40.38382
41.92531
46.38052
43.53637
48.17741
44.87685
40.85414
42.85888
44.79624
37.62096
43.19953
41.95697
43.11299
40.38786
42.01822
42.93017
57.89856
59.69590
53.61985
52.89689
56.14870
55.94781
50.35927
55.50226
57.46342
58.59540
57.91693
56.46609
60.50807
53.78420
52.52408
47.64517
50.23419
49.33813
49.87044
54.77164
52.52607
49.89624
50.96375
46.45644
49.82389
43.78696
47.66551
48.16627
51.74534
50.24569
52.08889
55.44165
59.22718
50.20557
52.72319
44.93010
47.66838
49.70861
52.47664
50.77944
51.03138
52.09366
51.09419
57.65613
58.49202
56.36880
51.26168
53.19320
52.49913
57.26091
57.23305
49.39192
46.76148
49.03608
46.31003
47.52779
39.65627
51.15020
48.85827
50.88336
52.99373
52.58039
49.58561
54.33021
53.93063
56.27332
52.45811
57.55935
60.39312
50.28959
46.43787
48.10905
49.58827
43.84831
47.91943
45.07105
50.45730
45.78589
49.18149
46.64191
46.22486
41.34599
44.84450
48.72743
51.12151
48.63372
54.38688
50.27038
51.33073
50.40878
46.73655
44.95387
49.34420
47.69813
50.57264
53.77960
54.60133
48.08662
57.26542
54.33624
57.54535
51.08818
54.39197
51.12785
59.47869
51.43907
52.99188
55.53166
53.49992
53.95196
49.62089
44.91320
47.66129
57.28361
54.51215
49.34842
47.80822
56.63813
55.99403
53.59984
51.58846
45.52058
48.84958
49.83836
44.26979
46.44426
48.48294
54.73388
44.69707
45.21148
50.66599
55.27591
49.74335
53.07026
55.08581
48.80008
56.82039
52.26712
50.54887
55.90277
53.75057
51.34694
48.24495
48.32403
49.25697
56.40488
49.90388
53.53187
46.34257
50.72426
47.60840
54.34054
51.96040
50.11262
57.47426
55.92947
54.47877
54.29556
51.90669
48.78740
50.50327
56.71993
53.62824
55.41399
50.16245
55.52733
50.81964
58.40355
56.23968
50.53555
55.02155
48.96914
50.72323
62.00893
49.31769
49.66911
55.18381
53.49132
47.91839
54.43940
45.21734
51.80577
50.33251
50.96684
53.07452
49.68114
58.01507
48.27068
55.74093
56.77402
52.86640
59.44131
62.17495
54.45504
56.30256
59.29404
57.01261
62.32658
63.38453
60.99488
58.03160
58.98841
61.77804
60.72556
59.84351
56.52817
61.76434
59.18110
52.94871
62.59186
53.46972
60.24283
61.14642
61.43388
57.54837
54.21108
52.20973
70.18196
63.07415
55.17372
57.12180
59.49296
58.59349
55.80647
56.47298
53.68253
60.02881
57.44851
59.99963
54.25882
53.73575
59.91932
61.43243
56.50761
53.04051
59.05472
61.28280
63.63091
57.41831
61.94471
58.61412
60.80256
58.04070
67.30276
58.88045
66.31606
60.26467
57.68061
59.53063
59.63169
59.69605
57.41972
58.30119
56.00906
60.63236
57.03274
63.06916
61.98435
56.95654
61.96187
62.51430
50.27418
54.55071
65.37705
67.70124
66.56543
67.96097
57.25501
62.02960
63.43637
58.75444
59.28550
66.28437
65.48272
60.54412
57.47188
57.74269
66.27462
68.90397
61.09491
55.41439
63.03259
66.25165
62.42734
63.43989
64.35917
60.77230
67.34727
66.45881
63.99927
61.19508
61.78796
65.70124
75.84874
75.39195
70.71985
64.75197
70.95045
70.94023
72.06651
71.86674
74.69676
76.10264
69.69508
73.53889
68.75010
78.62967
69.86030
65.93661
63.62678
60.97467
53.92769
55.72603
64.71989
63.74652
66.17575
68.08413
62.18832
66.68575
73.69094
61.27815
70.18243
70.19950
74.44409
68.00530
63.80298
63.77993
68.12626
65.26924
67.64730
64.01506
67.25093
63.16800
65.28477
68.27383
68.74210
57.08189
64.56461
55.63742
65.08448
67.64465
67.19450
69.52300
63.64895
67.57213
69.64782
59.95644
67.64766
60.94483
67.79270
66.49588
71.58631
64.12812
67.48873
68.79395
69.79906
62.12647
70.97060
66.27532
63.61973
59.80463
59.43408
65.33003
62.55057
52.12296
53.56571
55.10343
60.02786
60.72119
60.38220
57.98983
66.49326
60.54769
65.20706
64.64667
66.14047
65.53784
64.58410
60.31080
64.90986
68.20335
63.08831
69.74059
68.05578
62.70525
63.50638
64.34015
62.45779
57.05842
63.26867
64.86063
64.24708
66.47856
63.00787
60.65281
64.48352
62.83113
68.61571
64.27856
62.95340
59.02427
57.46041
61.54282
63.29795
69.30597
68.29970
68.09966
61.31050
70.22091
66.86530
63.66450
67.79415
60.07664
64.77507
61.66261
64.95103
62.89411
66.00888
68.88846
65.01523
65.09647
71.13553
66.38705
68.53774
62.74011
66.87591
63.70696
68.91715
63.67666
65.22045
63.70972
59.89172
65.26755
60.34316
63.40872
55.83194
59.25450
61.56056
54.40267
62.74336
65.16761
61.27359
58.62357
66.61892
60.42613
59.72547
54.12938
59.26661
59.43995
61.11661
59.76129
67.42768
64.21060
53.35576
55.34378
70.57092
57.27552
59.84486
58.64196
50.10877
64.85244
69.89487
62.73247
69.21754
63.93318
64.92354
63.99531
61.99585
65.68552
59.06312
63.70334
68.05188
65.53154
61.41106
67.13456
63.31058
64.27258
68.32489
69.31323
68.21908
68.84743
67.78440
67.47215
64.05664
66.39292
60.13203
67.96064
62.04497
67.92001
63.44763
64.90703
65.48043
67.38754
70.92224
71.63112
68.14425
75.83332
71.03664
72.20629
64.33567
66.53593
62.88070
64.68521
70.24467
60.39759
67.57542
64.54213
68.16787
61.11850
62.77473
75.94509
66.61506
64.03691
64.63883
68.80653
59.30782
62.83686
54.48387
58.55954
61.80333
59.12774
58.30689
63.55638
60.48696
64.74072
66.49672
68.92285
74.01180
62.24182
69.00756
71.89144
75.52860
66.15308
65.62333
71.66367
68.14422
66.91888
68.98572
66.34091
64.80622
60.59866
65.92968
69.57318
61.14625
60.42302
61.55783
74.71573
71.80050
63.43131
57.30834
66.64323
66.20423
64.54297
64.29176
59.30818
73.17315
61.04798
63.70551
64.93608
63.72638
61.72060
63.46185
60.46108
58.62055
58.59138
64.37323
66.61855
69.97434
67.13399
72.11447
66.83289
63.97689
64.10575
66.70289
60.73741
70.46265
66.71233
65.47473
61.90838
61.02246
58.86951
56.67565
60.78386
61.19475
60.02008
64.16477
59.91555
64.77893
56.94223
60.50460
68.53766
60.15599
63.15908
54.78474
55.20102
63.90147
59.10832
58.75606
57.80169
57.62642
58.17518
60.16392
60.94351
58.30336
63.54227
57.49974
57.57094
61.54857
60.24513
58.32338
54.54399
62.24963
62.71340
68.30582
62.47110
64.93258
61.29562
60.84307
63.19732
57.61402
67.41239
67.70445
66.71908
71.35965
69.21361
64.28975
61.49845
62.10539
76.91121
65.00904
70.37116
71.43404
63.32591
66.69340
59.92933
64.39790
64.65807
74.96429
70.52563
63.65586
67.62514
62.95717
67.34862
67.12535
73.31197
66.87685
65.69045
67.85844
74.13965
69.23853
70.36014
68.39075
71.73038
67.23514
67.13831
65.63839
64.00471
74.46822
70.85015
67.66626
65.56093
72.53733
74.68708
66.87117
66.48616
66.03859
67.82105
70.33999
61.84536
62.51838
68.13396
68.21438
67.38689
64.50169
68.43128
66.00441
67.15039
62.14103
67.84554
66.48681
71.19252
69.42204
63.03286
72.76238
66.77644
67.62548
70.63149
63.50585
65.34568
71.17861
64.00973
59.87975
62.94831
65.77680
68.59789
66.93932
62.64079
59.98254
63.64076
58.19086
67.09484
66.11331
69.07533
60.40573
70.50378
62.71445
61.04975
67.22071
61.69622
63.88838
69.56006
64.87778
65.19667
62.45242
55.02447
64.45803
63.03290
56.65647
65.46095
59.55807
64.42170
62.74269
62.50105
62.29013
52.28639
56.05954
61.44443
58.49478
59.78076
55.95917
64.39098
62.76786
64.89593
64.65820
60.77446
61.62832
69.62011
65.92392
73.69185
71.50472
67.67799
60.60587
65.82781
60.62638
64.94562
70.30226
67.46100
66.59118
62.71612
60.67002
65.32729
65.44451
60.95940
65.23365
65.34257
60.89061
69.67936
66.52459
61.98356
63.37087
68.64404
61.91693
62.66481
63.78268
64.18109
68.30861
62.63249
64.72315
64.02637
61.14145
65.74017
60.87690
56.14068
58.95144
52.51303
58.65302
62.94006
61.09692
59.28041
53.40664
57.39737
66.50332
59.67193
64.50187
60.78419
60.93539
56.07546
65.18339
61.69000
58.66507
62.43131
52.80649
55.00705
57.55668
60.95428
62.01285
63.69598
58.42236
54.00133
58.06095
56.66675
53.63197
59.75172
58.44046
67.08085
59.02440
60.62865
63.66238
59.27505
61.75255
57.71632
59.68461
59.70608
60.97154
54.41117
58.82333
51.51215
58.09005
57.41468
56.98356
59.95537
62.13600
62.85438
56.39442
56.61630
60.05744
54.83379
61.02425
58.30482
67.34719
60.26032
61.64323
60.50984
60.35371
54.76173
60.50386
56.73927
58.67840
60.16850
62.78535
54.55386
65.24256
63.21104
61.64449
64.97685
66.48877
68.61628
65.19458
62.15691
61.39857
65.45056
65.78361
63.53861
62.64549
68.92602
66.04015
70.28705
67.04097
68.73799
63.12910
70.63445
66.60389
68.46699
67.35658
63.94925
62.43223
62.71571
60.61155
62.82376
65.35320
66.65495
58.40956
69.09312
64.71719
65.45149
65.51977
61.14553
63.17520
65.97412
61.55998
63.20106
65.39811
65.94889
65.21115
65.08020
71.30149
70.23251
66.65876
63.91195
63.73165
63.24798
58.18847
58.15242
59.13237
65.34513
65.53211
61.05315
62.06300
66.34381
66.53895
60.17093
61.05596
65.42746
61.96502
64.20407
64.15322
60.43142
59.82995
67.01879
68.65345
63.64990
62.47778
64.68804
60.50926
57.79521
63.07397
69.19338
64.54239
62.37347
63.41682
60.36322
56.70385
56.72756
57.05479
60.44797
61.59584
62.17561
61.97761
59.63600
63.49000
61.38554
59.47812
57.09617
62.61258
50.21534
57.78473
52.30503
58.70450
54.20026
54.70678
55.69443
55.79245
56.56790
55.12329
57.17576
58.25277
53.03165
54.43134
60.36905
63.35655
49.79151
63.70203
54.31152
53.98658
57.89650
54.56642
58.63096
56.23463
56.07161
60.49801
57.39036
61.77671
56.04941
60.35633
56.93480
63.03628
62.48578
58.53947
54.55403
62.37767
61.71472
53.77803
60.85309
54.21465
58.18258
62.29640
59.40070
60.41808
53.03720
54.55143
51.60908
56.41649
51.51923
57.62470
56.33783
62.76217
55.37640
55.20133
67.69132
55.84055
63.38060
55.69861
62.38557
54.62399
56.92361
58.70329
59.29372
56.38330
57.98449
60.44279
59.29733
63.38174
60.14676
58.71073
54.09834
54.99371
53.68935
58.73600
58.75669
53.77648
63.69467
59.98980
55.82304
58.42243
55.96073
58.37181
53.87180
52.99503
61.62284
54.63034
59.09871
57.05281
56.06260
58.41649
52.83926
57.01004
53.16874
49.93201
56.80785
50.24304
57.00302
54.72423
53.20486
54.41997
57.86959
56.40128
55.16855
53.49383
51.75429
58.24971
56.76361
54.95244
59.79537
56.74957
54.39757
60.62072
57.79469
54.15616
53.64677
53.33529
59.11096
63.11405
56.83340
58.45093
57.22882
56.36750
62.24692
59.32230
53.49393
54.52909
61.78530
54.25604
54.02600
56.74914
56.44270
58.08128
59.46973
65.12803
55.88559
61.11763
62.10253
61.67862
65.05197
65.01138
69.01872
61.60527
62.57418
60.06047
61.02625
66.68052
63.62982
59.94300
65.90112
61.16819
67.45534
62.32511
66.02527
65.84660
62.92999
59.92607
63.52800
65.24067
65.38420
58.96577
68.60725
58.32834
58.01989
59.60064
58.38097
61.01494
63.56909
60.46025
56.58279
57.26327
66.41076
58.66320
66.15344
65.87673
70.10447
61.88241
59.75223
56.84685
65.94593
56.29216
57.73825
60.53604
58.53236
60.67309
60.68578
64.31055
61.73264
65.13276
55.43103
56.50306
59.46378
58.70746
61.99927
58.36780
53.97282
61.33441
57.24767
62.27122
57.42191
52.69285
62.26926
54.25641
56.40365
59.87201
57.95847
58.60541
61.99595
65.26988
59.67067
62.62466
58.50632
60.77677
62.48712
60.09578
60.61210
59.67969
62.09607
65.81354
68.34783
71.61570
71.20769
66.90937
63.61468
62.50087
57.82083
54.43876
53.12752
58.26407
62.17905
64.83764
63.18569
68.11792
68.46117
70.61844
76.07593
78.63637
63.01344
70.66212
63.87876
67.47345
67.05597
74.24767
69.12453
72.41231
67.45195
62.39794
78.66616
72.72426
70.77605
65.71162
75.09780
69.74352
72.38399
70.66019
67.55673
67.84470
68.42082
68.91572
76.22341
63.56941
73.91823
71.65608
75.31098
71.81140
69.18451
64.19573
66.62999
66.10827
74.72688
67.08783
64.74593
68.06657
69.25604
67.55263
59.55662
64.32779
66.50017
59.97743
64.76947
66.01178
58.36488
60.06071
64.99318
65.51512
67.64320
64.81524
63.93184
66.61079
61.34533
63.43032
63.26536
63.18725
66.60388
65.25175
61.20409
67.50250
59.09654
64.87595
63.38896
68.36625
63.79181
66.67745
60.63573
67.79264
61.99226
64.99875
62.83809
68.56131
65.67547
61.36220
67.08274
59.60093
64.65536
62.15276
62.22854
60.56221
64.24300
57.42395
61.89793
58.50648
60.06233
61.12787
54.99017
58.48925
58.33135
57.56308
56.29476
59.39217
62.25707
64.47008
61.11061
62.63479
65.10116
65.46008
63.97091
63.59277
63.98580
65.63200
69.11573
67.27183
56.85894
59.82589
54.82149
61.59455
62.59392
58.46834
61.75474
62.25631
58.99913
62.43763
64.24374
68.83937
62.55792
63.38597
71.43777
64.26616
61.30225
63.41386
64.39363
62.75361
66.83568
61.62956
60.24118
63.89370
63.29804
52.87821
56.48878
55.68858
62.46768
56.42731
56.37646
60.00236
64.06864
66.51607
66.14432
69.00850
66.56121
60.71831
67.57640
67.00065
61.37738
69.14635
65.24553
66.24389
63.27936
62.55473
67.52511
65.17543
62.20209
69.43621
61.62276
66.66565
65.54908
65.90142
66.58038
70.04736
64.86144
69.67984
68.57789
61.75587
62.09445
65.51871
67.27418
63.12599
64.20016
65.65869
65.06576
61.05267
61.92469
58.91232
61.68644
59.24583
62.93844
63.82418
60.66095
65.44436
64.63005
61.98401
60.85051
61.08961
61.97352
62.30683
60.60302
60.18926
62.94714
65.39168
58.12323
61.02067
62.14741
66.13677
62.57763
61.44167
61.16744
61.61381
61.10717
61.86450
63.35914
58.22346
60.55395
64.20714
60.56513
66.75291
71.68717
67.40694
65.90027
66.61069
64.44235
64.40171
66.45278
64.35468
77.43005
64.84815
63.28956
63.01347
57.84758
63.24521
65.20571
70.53281
67.37039
59.52124
65.07280
60.67812
58.94543
67.45837
63.38459
63.40589
67.12251
57.91445
64.61484
69.37844
65.86236
64.58381
64.89467
63.05528
68.47700
62.00712
58.04504
60.86564
62.61334
63.40739
66.50274
68.98531
63.37061
66.26229
63.50449
63.09899
65.38744
62.11173
68.61389
70.49254
68.58626
67.77407
68.59882
63.87379
60.54917
67.20730
56.98419
61.55681
55.96911
58.21531
57.81114
68.51848
67.41690
63.97069
58.27608
59.64943
60.81611
60.05695
54.41787
58.23442
62.34186
63.38599
66.69340
68.44978
60.47182
61.84581
56.79956
60.76098
67.88576
72.95797
69.30853
65.23266
67.97895
58.11879
61.38085
56.68739
65.02267
61.51428
59.22411
60.59484
62.17968
67.74635
65.54840
68.04829
68.56934
67.13388
62.64337
65.31666
64.03853
58.70294
62.32040
65.20883
57.47244
67.87350
62.30014
64.02308
61.36580
51.26663
60.94910
54.64179
58.86248
56.44943
59.26579
65.64105
67.08064
65.22484
65.40223
68.58983
67.53727
60.79627
62.03701
62.40941
63.04019
66.56607
63.96770
61.14368
61.03721
60.58995
59.54611
60.25401
60.80656
63.76190
67.94694
62.93129
57.86245
66.93689
59.58003
58.65831
61.58494
61.73332
61.24868
59.86494
67.93728
62.77397
69.11673
63.27080
61.30136
64.74098
62.77403
61.00824
65.56019
61.39917
62.09825
57.88701
63.24331
61.98328
61.05801
59.99777
68.75387
64.26176
63.09299
57.87426
61.49848
57.59454
58.52227
63.06783
60.33761
57.97927
55.80174
63.64119
67.44888
65.71422
72.36889
65.69079
62.03851
60.92291
64.13140
65.08073
64.32714
65.46553
64.42564
59.84929
60.56414
58.15469
63.12554
57.56816
60.99096
66.66884
68.27496
65.91936
60.31994
61.83085
65.06645
63.65506
61.92292
64.98891
66.85009
65.50199
67.87896
63.75685
61.35010
64.80032
66.17186
69.62744
64.40533
69.83330
73.77316
67.96459
66.07885
64.49666
65.80106
62.70365
64.97392
64.60112
62.41827
63.59141
64.22717
61.95792
64.68668
61.97026
67.34315
63.03017
66.08817
66.99883
62.64831
61.93926
63.15825
67.50554
66.10399
60.92105
56.21614
62.25145
57.55075
64.56753
64.35916
62.39694
69.37455
65.72610
66.27103
64.80822
63.83151
62.23340
64.66326
63.03778
63.61660
60.86056
63.08288
59.05206
66.29747
59.59805
61.21425
55.52924
59.61602
58.29059
56.13451
61.02965
61.85589
58.19856
63.44550
62.53619
56.03224
57.23128
59.83096
64.73181
61.16157
61.51620
68.25524
62.14275
62.10858
65.32615
59.26665
65.40131
62.82303
66.44815
61.36669
59.70516
56.32396
61.21353
60.83180
59.72127
65.63685
59.55204
55.43326
65.02042
63.17076
61.62126
61.02267
71.89248
65.89395
60.73685
69.72121
71.34354
62.86356
67.62684
75.42222
69.39254
67.48035
62.25678
64.68789
68.48516
75.94894
71.10337
67.44358
69.13204
63.22804
68.40395
69.50999
70.00018
63.37731
71.26849
70.84076
72.06506
70.07992
65.49722
65.78561
69.71439
68.58185
65.97245
70.06611
67.81396
69.60714
79.68562
73.44935
76.62909
75.47327
75.54098
64.20366
73.85945
63.19286
67.93861
64.01287
66.44791
73.08454
65.14563
71.09093
74.70940
71.29606
71.26375
71.82810
79.17884
72.00744
68.51587
73.03797
59.44392
69.12141
65.11300
72.25870
65.48331
67.76166
61.07450
62.97946
57.12948
63.26203
60.47724
59.30939
63.17149
60.43565
64.40340
59.09606
60.65064
61.68974
64.23333
66.26234
66.65691
65.77915
70.57192
70.97376
61.93994
64.98869
64.64679
68.42599
68.32113
71.62197
65.51227
69.96110
71.75140
71.40566
70.09380
67.64278
69.48705
74.98556
66.58375
66.50225
68.03610
70.38980
68.82382
70.58607
68.98100
68.76652
64.09992
71.02661
74.93059
70.75974
73.79876
67.43843
73.86487
68.63371
69.42244
67.06687
70.89783
66.30982
72.55994
71.81912
66.05205
74.30081
68.29553
70.70636
72.31628
78.62986
70.49947
72.71776
73.51365
69.58256
71.40840
70.06987
75.53843
77.85874
73.88585
83.99386
75.71481
83.00232
77.20559
72.95501
83.08057
77.28144
75.07015
81.15438
74.32848
74.62667
64.53333
79.55553
74.90811
81.63166
72.99363
73.74921
72.01749
71.24354
73.28845
65.18943
68.48112
66.00622
64.13268
59.09402
68.17095
64.88644
67.54237
66.81858
69.00171
74.45120
68.90343
65.74960
70.35157
67.74245
65.07978
71.33435
68.88593
65.85074
63.93430
71.94678
59.28860
66.97452
64.20725
68.04161
74.30308
68.77978
61.88433
71.97760
70.05139
67.00478
64.08283
72.59418
68.39426
69.72570
69.79400
66.55980
61.87508
65.96391
65.98691
69.66985
71.59842
67.86241
66.56555
62.97735
61.15980
64.83438
62.46660
68.04385
70.28845
67.39925
69.18883
73.95559
71.94521
71.35791
68.15088
67.83140
67.09536
64.30643
71.02830
63.17322
62.08664
62.35860
64.06450
65.91316
57.83803
56.57746
61.17621
60.42437
65.66520
62.91920
71.85590
67.47089
63.17230
57.96877
63.74232
63.91307
69.92273
76.03629
66.67800
63.73467
75.87049
69.92251
61.84275
74.93022
70.24462
70.29367
68.09632
69.03798
71.39176
66.96438
56.56113
71.67264
67.00982
60.06792
60.82810
66.09845
66.77772
66.31520
69.21949
70.24828
61.47235
60.92516
61.47623
65.74502
68.38847
69.73585
74.82231
69.20513
74.06643
71.43673
68.91632
66.91017
66.46350
68.84044
68.41668
62.43661
65.72725
63.33623
71.71896
70.84073
60.19531
72.88227
65.77791
66.94255
76.41364
64.24742
66.16658
61.49637
64.87275
63.70355
68.05831
62.06602
66.37927
65.16194
67.39182
61.23234
62.05648
67.23621
71.24395
63.58511
67.13562
66.06577
66.14141
71.04976
66.08096
67.70322
60.61421
71.21811
70.39137
68.33701
68.52161
70.11974
70.79512
68.93527
71.33852
66.32723
73.96038
69.22920
69.05181
71.68679
69.98369
64.68055
67.16824
69.26496
67.50999
73.02989
58.47728
61.48053
62.53977
62.41408
61.85938
58.30842
64.54282
61.30881
63.45341
71.90720
62.80216
62.95712
59.46380
69.61472
71.35028
65.47475
68.32973
68.52978
67.66346
70.10739
68.36475
70.17124
73.57282
70.48391
71.00731
68.33643
61.63933
69.79053
66.22164
72.17752
71.37280
66.80976
73.23929
74.28456
66.94642
72.75052
67.00029
69.07411
68.18164
66.57656
62.05721
70.53325
65.19045
73.69076
71.26901
71.98221
76.85877
73.70239
74.90385
73.89430
65.44446
77.50883
73.97107
75.48399
73.59774
73.56862
71.46833
71.30658
75.55830
74.07270
74.33492
75.65382
73.41886
76.61607
78.06201
74.75805
74.41104
73.45470
78.13585
81.55238
75.80185
73.24280
79.99526
71.41557
80.30385
77.73055
67.40401
67.58966
69.75820
61.93785
72.33529
74.08491
68.59983
74.55033
74.14611
76.01590
80.66593
77.41091
71.92545
72.70886
74.49443
74.14789
74.78162
75.25783
75.95191
71.98888
76.60249
74.21875
75.23099
74.93942
77.02618
75.97852
68.08736
83.77246
77.64650
75.31013
71.46994
75.85782
68.79588
73.73504
68.23592
68.70098
62.84309
64.41695
64.29276
64.08869
60.26192
63.22722
68.91472
70.69168
67.63013
73.04309
71.16760
69.31534
65.50882
61.48187
64.22480
63.71118
65.57875
68.94874
61.79712
69.84001
65.16760
65.02578
66.47567
61.96505
59.49179
58.49844
61.74616
61.83848
63.72432
61.97721
67.75710
59.65683
59.53670
60.45838
59.11217
68.23114
64.48772
67.18875
58.18592
64.03898
62.09379
65.18635
67.46899
64.23093
60.62260
64.90603
69.67550
69.02651
70.93252
71.61943
73.36496
70.35559
68.65670
62.73726
68.25647
73.63958
73.89812
72.12550
69.87304
70.33092
61.53094
65.85785
63.60264
61.50046
60.17744
66.45745
60.71724
61.41979
66.38977
57.97994
65.10410
57.99781
60.26859
60.48303
59.51198
55.42089
66.51628
55.80125
64.86825
69.01965
65.27149
70.62072
64.43594
68.84366
62.16798
65.19888
57.52860
66.29998
67.23364
70.33725
62.30014
62.30208
64.57182
65.16445
58.38048
62.37647
62.66959
63.82446
66.92650
59.04368
53.51380
56.83025
62.28004
62.24427
60.41958
63.14664
65.13121
65.34197
65.52518
60.33491
70.72412
71.76323
72.05845
65.55190
66.13579
66.74420
68.90413
69.08462
72.68551
66.13108
71.99500
67.55946
64.22897
70.16369
70.42686
67.05198
66.70772
67.24829
68.75482
64.99096
68.65793
74.42966
71.35045
69.25578
67.75142
67.12616
70.49936
70.23437
64.18641
65.34544
66.28348
71.82022
66.17705
68.49731
71.45230
70.37409
67.05318
68.01304
65.44836
70.39132
69.66650
64.81256
67.89010
65.23396
63.75916
67.84379
67.63254
70.52700
63.40769
65.26050
63.71878
66.89305
62.85670
67.27911
67.76107
60.55137
58.81646
64.36434
61.24404
61.00934
64.75737
66.22414
62.27945
55.59334
63.32027
58.65826
56.83854
58.82533
56.11727
59.62478
64.41283
57.21766
56.98281
57.97824
65.66451
55.98316
57.43934
51.97726
61.89110
57.43335
63.75487
63.37902
67.17777
65.63662
67.40063
67.46021
67.71917
62.98214
61.01696
62.74699
61.12097
64.62442
62.31893
62.92809
63.14844
66.97770
