# Supplementary material for: Breakage of the oligomeric CaMKII hub by the regulatory segment of the kinase
Source: eLife. 2020 Sep 9;9:e57784. doi: 10.7554/eLife.57784 (PMC7538161; doi:10.7554/eLife.57784)
Supplement: Figure 6—source data 1. [file elife-57784-fig6-data1.zip › figure6_source_data/dodecamer_IK_helix_crossing.dat]

49.67941
50.07022
48.19844
40.59961
49.77611
52.68605
48.94448
55.19336
55.79172
61.85016
60.80514
58.56021
50.09019
53.72820
53.12886
47.41076
48.73462
49.35231
53.36022
57.83291
55.79014
51.13399
57.38041
55.64373
53.35874
54.47730
58.03917
49.58984
49.28827
51.81954
52.93809
54.35069
55.87315
54.01603
59.40465
58.08156
53.53052
55.84818
52.91263
51.86505
58.31761
57.55236
54.66026
53.44440
53.69422
55.47441
53.64025
52.89278
60.87627
51.56433
56.27304
48.24981
52.90672
47.70583
45.54899
42.74752
42.48461
44.69511
44.98284
44.06928
45.02679
41.13912
44.96025
45.73466
48.82967
50.01069
50.45743
50.32076
49.59917
46.98013
48.17276
47.76683
45.79547
53.47565
52.12129
46.03768
47.87301
44.66192
39.19433
50.65998
43.82282
46.48422
46.39426
47.46757
44.06684
49.10603
46.42017
44.42700
42.08272
44.00568
49.64997
43.46890
45.52829
41.73734
47.23587
38.43195
42.45731
44.26589
38.70815
38.12402
45.30056
42.35138
43.78140
40.39218
40.02528
40.91151
35.90662
38.59628
40.82020
39.04856
41.05856
39.14936
40.17779
40.40264
40.81597
39.68712
37.46632
42.56192
42.41259
46.27952
43.88177
38.54329
37.32809
33.27618
41.48175
38.24686
44.69471
40.46070
34.35130
30.38843
34.08003
38.54624
40.13570
37.84595
47.06952
36.23220
37.86605
37.11237
38.69382
32.90505
36.61278
39.61124
35.31607
26.78509
29.61050
27.93465
30.54968
30.97270
30.43268
26.94626
30.06443
32.18931
35.75568
37.41235
35.88529
31.20413
33.09705
36.36458
36.08166
34.39086
40.63340
36.24306
27.60079
36.58133
33.08038
38.28679
37.12696
33.44105
37.30170
37.33329
37.14257
41.18754
34.80949
39.76636
34.03712
35.16402
38.96371
38.48143
38.29344
43.95948
37.46606
39.00515
39.97577
40.07744
44.27930
39.85007
40.34314
43.55296
43.90433
37.78790
43.12230
42.74596
41.85505
42.57553
43.19336
41.48027
41.81424
39.95345
46.83596
46.51506
42.37083
45.50704
38.46892
37.85158
36.56326
41.95808
40.49086
41.09879
43.03946
41.78150
44.17154
45.06511
44.41286
40.46667
43.16708
44.88701
42.97313
42.48822
43.96486
43.31111
40.38933
39.66647
37.74735
39.55787
44.41630
44.22231
39.21031
39.25917
42.39956
42.07447
44.83167
39.35823
41.07318
40.13660
43.94938
45.74716
43.14193
45.41760
45.63752
48.56928
45.32515
41.40713
43.90892
49.53307
41.11757
45.16858
47.04123
44.30400
44.58831
45.72511
45.52856
39.90084
40.23846
44.68539
40.45994
39.17862
38.89007
40.22162
49.01261
38.75748
47.34815
42.08546
40.61129
39.28434
43.21014
38.82655
41.31997
40.23947
43.86169
43.12105
42.06409
42.66619
40.34984
44.92866
43.04618
47.02515
46.13629
45.26079
43.32030
46.31802
42.39930
44.46485
43.92694
44.18583
42.45359
38.23179
43.74587
47.93429
42.97449
43.78431
40.97758
38.54665
41.09175
42.48345
36.93423
42.25196
40.86843
40.87352
40.10065
38.73431
41.92182
38.00825
36.97723
34.27732
37.01709
45.64555
39.89811
39.85067
39.09357
40.14343
38.74033
39.77168
34.92364
40.04891
39.05328
38.41438
36.40979
36.86934
41.64878
36.06226
35.41906
36.38168
39.41877
30.44988
39.33605
41.94727
41.83837
31.57409
38.46932
34.73206
37.58865
34.04299
35.59759
32.33303
34.04398
36.23114
31.60263
31.61221
32.43928
34.37752
37.22051
33.42382
35.87202
37.86082
40.89391
38.24136
43.62465
37.50762
34.75172
40.10316
38.19449
37.84143
40.63633
35.61502
37.10566
32.34545
39.49738
41.54777
40.32028
43.79754
35.96561
37.84987
37.75816
36.27053
35.81511
30.50099
35.94918
31.17197
36.15352
34.14319
36.80407
38.65225
37.01374
35.89801
40.71203
36.36486
40.76257
35.90662
38.23236
42.73996
37.79408
38.91386
35.24607
38.51404
31.40304
38.84933
33.13767
38.46693
37.67743
42.54117
40.19030
37.84842
39.10272
35.45199
32.97102
32.73746
38.39568
34.12748
35.76112
35.20367
40.95465
36.71683
39.72735
35.40447
41.13618
45.16231
33.28529
41.01786
39.52644
35.72702
34.93282
36.04306
35.90088
36.28421
37.59966
38.46416
40.48417
36.13135
40.07237
44.07859
39.65774
32.23647
33.84805
40.44089
37.43253
34.02829
36.38930
37.87130
41.60356
39.30789
41.14796
40.67091
38.09578
31.40511
39.31123
39.49157
31.39915
34.98712
34.51873
39.98554
36.36852
38.32093
38.28681
36.61302
41.60880
45.80503
44.74354
38.75914
46.74158
40.87963
43.51595
43.15953
38.76066
41.71108
39.95592
35.60616
44.22866
42.09717
46.04881
40.90563
41.20329
39.33296
38.26994
45.24831
36.79540
42.58786
42.11313
41.23306
41.23206
41.13745
36.17958
32.84439
36.47460
36.20944
34.45985
36.69952
44.66360
44.79673
37.01110
39.68896
39.65946
43.82587
41.58926
40.63288
43.48805
40.90915
41.30486
41.39303
43.86332
41.70350
44.91452
45.41433
39.30348
33.82588
32.33111
37.29121
35.91278
33.88622
41.37546
32.35386
38.17883
36.59756
32.06766
31.08411
35.50513
32.71919
33.03605
37.66686
37.39814
30.79229
39.60307
40.55000
34.25630
37.31353
36.96019
37.80394
35.74425
38.92793
40.32179
36.18350
35.43568
40.76249
34.26496
33.66423
33.64429
37.67778
33.94717
38.64173
37.03015
40.90227
45.49494
39.83188
36.72050
36.64023
36.47111
37.70690
38.71613
37.91415
37.65941
33.22078
37.17609
38.11186
37.63801
42.49991
43.60995
41.05852
39.49020
38.07088
36.92610
40.30089
41.66261
42.11700
39.14559
44.93141
42.21167
44.21306
39.65712
40.19841
40.33517
38.15542
40.80543
38.09722
39.86352
41.73559
38.01693
43.70078
39.05594
41.18941
38.28614
34.51726
31.25140
38.35592
37.38095
35.77144
43.75590
38.81364
41.35454
42.19736
40.60018
35.07507
37.32104
36.09037
32.98189
34.62638
37.50000
31.11209
35.25677
31.07845
33.92489
33.24756
41.21331
34.66980
36.72365
33.76636
41.20064
37.56987
38.02231
35.87325
39.68268
41.24195
40.50707
42.99958
39.94262
37.71773
34.76202
42.44108
39.96446
39.26612
40.13892
38.25162
39.12369
41.83309
43.51352
37.56729
40.69223
43.07920
38.72756
31.27661
34.56932
40.85576
36.51240
38.77327
41.70646
41.06476
38.71817
40.32189
38.72310
39.95688
38.00164
38.15290
38.94880
34.35162
38.18965
41.38200
36.01635
35.71513
35.59606
40.47986
41.87644
38.06577
35.45976
34.56697
36.43725
37.66823
37.53957
32.21296
42.14222
33.15378
35.11182
30.44983
35.53099
28.83140
33.99056
30.91414
30.31117
27.09259
34.98442
38.64388
34.35382
27.38759
30.61327
29.07874
26.03705
26.38897
27.97618
26.78438
27.21217
27.47270
35.69716
30.22965
32.05472
29.68362
35.16123
26.85057
30.80689
31.40534
33.97295
29.52457
40.00665
37.78501
37.24359
34.81490
34.03704
35.85978
40.96823
32.21299
27.53106
38.48590
36.92303
33.06133
40.17945
25.78357
39.46810
32.17709
35.76052
34.42812
39.02763
29.42399
38.46746
38.73963
41.14778
32.35024
36.47597
36.91286
32.65110
34.92068
38.15984
38.43154
37.23834
31.91845
36.44729
40.68004
38.09298
40.35765
38.39627
37.19749
43.79758
43.32701
40.22308
40.88471
43.58230
38.97202
35.75109
36.30177
42.27139
36.82622
35.76083
40.75644
36.55181
38.30996
36.97083
35.89566
35.32089
38.74207
38.17302
36.14242
37.13964
41.26025
42.16536
40.43257
38.12535
39.74713
39.16382
35.36545
38.20567
40.47067
37.10018
40.59244
38.99209
43.29566
39.78765
43.12618
39.96088
36.64845
36.59606
39.26060
36.01859
38.48426
46.13763
44.59337
44.70052
38.88524
33.22583
32.68595
30.25371
38.06789
36.93712
39.96415
41.63007
34.03962
37.48600
36.28868
46.63669
39.82197
44.10031
45.35307
42.31196
41.36337
40.48519
40.20608
36.71798
38.44879
41.35366
39.11968
44.80008
39.39884
38.03308
40.23641
38.59550
44.58650
39.87717
37.98037
41.99995
41.79569
37.26601
38.21621
45.63863
40.32672
35.63441
39.96336
42.65729
36.31170
33.89456
39.61351
38.60259
42.63972
38.77136
45.11126
41.99542
40.27031
41.44910
38.19909
33.78718
37.02774
37.11396
39.46244
35.95913
39.21917
44.79900
42.20382
38.89055
39.14819
41.35053
38.53599
42.04564
44.70366
43.08012
42.05851
40.16187
43.03331
44.59930
38.68985
37.00743
39.52775
44.77119
41.87467
39.63570
44.61268
45.84529
44.91213
44.39099
48.64615
48.32294
50.62097
40.46233
40.59318
43.19931
47.84168
39.37048
39.27772
42.54702
42.53436
43.12072
44.74897
44.26859
42.37544
46.16231
46.43571
49.18828
46.43313
48.70626
42.67609
43.09987
44.92180
43.84322
49.03569
47.95007
43.62778
46.06021
45.09595
42.63178
42.38828
46.18740
41.13780
42.01950
41.68635
38.36405
46.80223
38.67219
43.80123
47.49242
44.60132
39.15417
46.00459
44.58125
42.21684
42.37832
44.01497
42.07570
44.55806
43.18099
45.88688
43.76607
43.17535
47.22793
45.83261
41.51204
45.74971
44.05943
40.66739
43.34114
41.45838
38.92519
45.06677
40.11885
44.81069
38.53090
36.84679
48.07718
46.35055
46.20809
45.50826
46.72845
48.18665
43.49807
43.81995
45.12176
41.02633
42.77602
45.37220
46.94370
44.43731
45.14573
47.44175
48.09053
46.23368
46.83930
45.22160
44.57327
38.01818
43.67655
45.03471
43.65480
40.69709
39.25541
37.83311
36.93467
37.43333
38.08779
44.83400
39.21410
39.10101
42.38814
39.99377
40.96055
40.59866
42.46195
43.48033
37.99748
44.65542
40.80829
39.50677
37.14997
36.33609
34.91898
35.33755
40.11617
40.79037
39.36872
38.11108
43.35258
43.42773
44.24608
43.40398
42.79416
42.72218
44.08592
45.34709
51.46933
43.64432
43.23402
43.37388
43.56272
40.62423
41.53458
42.24767
45.67688
44.50765
47.87188
48.52965
38.98846
41.33677
35.69739
36.39414
35.53296
37.94391
41.99965
40.18668
39.66082
41.00216
34.36821
39.54958
43.94881
45.34539
37.57147
49.05877
50.55855
47.71135
47.85565
41.75180
44.67003
47.80538
43.60470
46.10686
38.57869
41.82826
41.28224
45.09608
46.80415
50.85063
41.65379
45.34689
49.45189
47.57185
49.82661
49.05552
40.04528
42.18396
45.32501
46.34410
43.72464
46.60474
41.37036
39.11327
41.37754
45.97548
45.11403
41.35954
47.59366
38.66843
47.18428
41.77367
39.43824
42.95863
46.65136
48.20104
50.13289
46.19824
50.19519
49.82871
45.49044
48.89164
46.88754
50.85033
49.92903
42.80618
43.89624
41.85683
42.79657
41.49963
41.74447
41.03930
43.29605
42.35024
43.09024
45.32488
39.67926
42.57995
42.93863
38.97177
39.63591
39.35950
42.37729
40.45166
40.43699
46.16725
42.27640
41.74293
34.15611
43.23295
41.09698
43.32641
45.62511
44.01726
45.26070
35.51171
41.33333
44.54893
46.11954
39.82722
42.33966
41.74859
41.95143
42.13669
43.56639
48.67505
43.98017
48.46984
46.79259
50.89660
46.84725
50.07217
45.11434
44.46509
41.75420
48.49394
47.38731
53.17486
48.53369
46.27446
47.31790
43.39615
45.36251
43.28585
41.63414
39.43455
39.57594
41.08056
37.57045
43.72357
43.87478
41.98222
41.97450
38.26764
41.03457
39.41932
43.02310
49.37045
47.37556
42.29312
44.29390
42.26347
42.72434
43.76359
39.45820
45.68459
41.28326
42.11152
42.54742
45.06336
48.60128
48.68379
44.89294
42.31320
46.72301
43.52937
44.21616
40.93903
47.67238
44.27751
45.57845
44.33697
46.97412
49.05419
47.84208
48.26998
45.79612
44.17056
44.99131
45.62845
47.79614
49.56115
53.33382
51.45312
44.41059
49.21844
51.55590
42.12044
40.94432
37.83133
35.09470
36.21744
35.73184
46.82636
47.48799
41.77522
45.00386
42.78472
36.73942
36.80681
46.52802
44.21088
36.30800
40.51863
36.64892
38.39424
43.06005
37.47192
38.23113
43.05268
47.34345
40.55086
40.60338
45.44102
46.32720
41.52555
43.33010
46.16032
47.65821
43.92941
46.83430
48.32053
49.10174
47.43279
45.19664
44.40254
42.44828
41.29973
44.02527
42.09774
44.82621
46.04175
46.39323
44.96419
47.80190
42.14602
35.72558
41.54599
38.48894
40.99956
39.79783
40.94320
36.87642
40.84218
47.30275
45.40547
40.63732
40.50625
41.65705
48.56698
43.87557
51.19869
50.68237
45.11915
42.71081
39.15486
39.04424
44.93622
46.59225
46.36608
44.12678
45.72005
49.30265
50.30471
45.82806
49.63410
45.74524
44.46248
43.32426
48.39745
52.91216
43.59883
45.48979
46.22978
48.86030
47.94215
41.74873
44.70834
43.97662
42.42049
48.60468
45.70111
46.87431
51.07453
50.99729
51.61101
49.56655
46.76010
46.87526
46.62613
46.39970
50.29083
45.22313
46.78985
44.27439
51.91910
45.06610
46.00496
42.24104
45.02361
48.84630
43.42304
47.16477
44.42808
46.79916
47.14096
44.59262
47.14507
41.37136
41.38242
46.04154
42.81708
53.91727
46.58991
39.84923
41.34189
40.72355
40.55391
46.38656
43.31350
46.81676
37.71755
46.62963
45.39378
48.07795
41.55311
47.72051
41.98370
48.10142
43.77135
39.17210
43.93870
47.18307
41.23728
41.67306
40.67851
43.64540
39.92156
42.73196
47.84188
42.91135
43.97816
39.00037
35.19333
38.39019
38.36501
39.12772
39.40318
44.28105
42.13179
46.72951
44.39473
45.22770
43.66857
38.95764
40.38846
44.62043
38.80648
39.07070
40.56906
47.60718
48.11680
44.18886
48.58191
45.72769
46.81452
46.00304
44.27632
47.60164
42.18403
45.25176
46.63813
42.49178
45.26172
45.40014
48.48705
46.96263
44.53065
45.93924
48.74369
40.75694
40.97858
50.47384
48.60905
54.52570
48.52130
51.71500
51.36067
45.35395
42.30158
45.33991
49.52226
44.71380
50.45135
45.40447
43.92615
43.25532
41.41587
46.24956
42.22184
46.52572
41.85033
44.80429
44.15233
40.34030
40.43776
39.37540
43.44598
42.67749
39.01690
42.81942
37.91446
36.32734
39.55750
42.29776
45.89841
41.83182
47.75921
51.43191
46.94316
44.01051
42.46140
45.95448
43.54733
43.51283
50.47955
45.70901
47.67320
45.15262
42.27714
43.43620
46.10148
42.01322
40.15924
40.67089
44.40518
45.51701
47.30531
48.16108
41.84578
43.22352
46.44075
44.75440
46.70158
48.81250
41.56041
46.82429
39.16629
40.99303
44.51325
43.18873
40.70825
39.52044
45.92356
44.25830
43.26433
42.06979
36.70096
34.69117
36.44002
48.57122
40.89111
38.92387
39.97849
37.17137
39.18822
42.35676
38.27073
37.05038
35.67359
40.27865
33.94821
38.92570
37.30488
35.84005
37.29462
34.28191
32.73695
34.89544
28.81542
35.17321
32.67895
31.68134
34.93800
33.56383
36.35408
35.48469
36.57956
35.46383
34.13536
42.56317
44.74459
39.52722
41.64580
40.91962
37.97984
35.47523
39.36758
34.57398
35.91310
41.82508
37.21897
38.92565
39.09326
39.60625
41.23690
40.64146
36.63274
36.61551
41.25614
35.81480
37.37429
41.93200
43.08783
40.35556
39.05332
43.83328
40.79338
44.05786
37.60612
39.86179
39.08527
40.43739
31.10576
39.29775
39.80305
39.91972
39.61541
39.56435
36.71896
38.67195
35.12328
40.68751
40.28288
32.24621
38.54952
41.47167
36.90249
39.39233
35.32942
37.45213
38.78202
40.79784
36.87304
40.22753
36.38715
34.62423
43.66773
39.78103
39.04029
38.00285
36.31272
36.62158
38.63482
42.90720
37.39045
40.20468
36.72809
40.84915
39.86522
36.23358
40.60563
40.86333
37.85489
37.49374
38.85355
41.39274
43.79567
40.92961
39.24832
38.41261
39.63007
42.64355
38.49483
39.99877
40.08877
34.31847
35.87762
36.93348
40.38074
38.47447
45.61616
41.07914
42.67519
42.17298
40.48658
39.72723
44.78791
44.17275
47.25756
49.43165
40.93846
39.67948
45.41882
43.51969
42.10340
40.77186
46.63623
44.51270
36.37222
43.82134
42.13946
39.60114
42.96424
39.91130
40.21141
45.33799
35.95980
40.67738
47.48028
41.94543
35.78704
36.54575
41.13965
39.38661
38.24370
37.76725
36.78171
36.45758
40.60684
34.91130
36.05460
39.73427
35.58712
37.54151
36.80387
35.38685
33.26716
36.93996
34.11862
40.15847
36.87675
40.64916
37.24519
34.80342
39.22911
40.31008
40.67851
39.35573
39.49318
37.47535
35.40702
35.82956
36.60387
40.87859
38.90344
40.08583
40.81131
35.26987
39.73365
33.60354
40.01747
35.76889
36.24872
38.62734
36.26067
37.92495
38.50514
36.35324
39.86403
38.82770
38.37820
35.86817
36.35476
37.62055
36.91450
38.78064
39.25588
39.55091
41.69851
39.97981
36.27943
35.76221
37.37688
34.39197
35.43039
38.62552
42.05553
42.57917
40.04912
36.94292
40.77849
33.92628
38.65974
39.76518
37.77644
32.84919
35.45236
38.64125
33.95545
35.18169
32.89920
39.83236
37.34088
33.94955
30.84568
37.79217
33.15594
36.49430
39.33735
34.61770
36.59712
37.58478
34.09968
38.83415
36.25753
38.29606
32.94730
34.50438
33.65249
33.33888
40.19816
40.22924
38.79589
34.84218
34.49350
31.73884
36.31282
31.46761
39.32359
37.84697
37.38805
35.88246
34.90949
37.84076
40.39650
32.77561
39.61459
37.34182
31.48486
33.19820
33.32031
40.59883
32.37193
30.68981
30.92518
33.28851
30.91228
37.75429
29.78904
30.27900
35.93574
27.20000
28.19640
30.28381
27.09821
27.83211
26.64636
33.40301
29.51635
28.29600
33.22858
30.94445
35.92732
33.84618
37.80905
34.14936
34.59858
33.84970
34.85288
34.10789
40.96226
43.02546
34.61762
39.04172
36.48867
37.12543
37.72330
38.74069
38.89958
36.64169
34.38282
36.38028
38.03297
39.63887
35.10634
33.23707
37.72391
36.28670
34.61454
34.48615
34.55869
37.22223
38.34597
38.59861
37.31624
32.23632
34.99484
34.24646
32.48277
31.88397
34.77807
28.04475
30.48679
35.09742
30.10213
31.82631
32.18435
32.46709
36.55979
36.19025
30.73557
38.65250
36.48765
34.19312
33.81877
34.05334
34.04954
35.70801
36.46602
40.61349
40.43266
34.69515
44.54118
41.32786
37.25094
43.03475
42.19317
44.61648
44.83850
43.96259
43.42055
47.51992
45.54703
45.97812
43.11157
43.14959
43.39936
43.44051
44.88509
45.14377
43.09602
38.78451
37.70917
36.90226
38.55338
43.11945
40.43070
39.28026
47.90852
39.41786
40.62506
43.67625
42.38019
37.23121
40.38647
40.34896
45.48227
45.57802
42.50454
43.29827
47.92481
43.63471
44.39862
43.51162
44.35766
39.38446
47.83468
44.15935
44.62153
46.44239
47.71285
47.14383
47.28369
42.95332
39.95853
42.83497
43.59420
41.18061
44.92396
45.81831
48.04446
48.85842
46.07382
47.06769
44.75235
43.73911
46.24313
44.11623
47.97607
44.97426
43.79258
47.74428
45.49086
43.12075
36.15129
46.79126
44.07576
44.01298
43.83190
49.40868
47.19104
44.66325
47.98872
47.04023
42.62563
48.86702
47.65184
39.64360
42.66319
41.08614
38.68609
44.61972
41.55561
38.63932
41.67782
42.61900
45.28735
37.82353
45.62544
47.06157
48.07234
43.40158
41.39060
38.43505
45.36414
42.25179
48.17422
51.46158
50.08525
51.34771
46.90880
46.79050
41.38062
49.34127
48.91964
47.35231
48.83882
46.51550
44.97435
44.97821
45.33723
43.43592
42.35190
36.53138
41.89492
43.58568
42.17893
47.13213
43.84069
40.24250
45.21605
42.87670
39.98645
47.22790
37.93891
38.41898
42.76974
42.82750
41.96941
36.86972
39.99123
40.53532
39.10141
43.46157
43.78102
44.48803
45.68287
47.20025
46.08889
43.86327
38.80504
43.29611
45.41088
45.65646
52.37147
44.85344
49.47744
46.15196
48.93978
50.04520
50.08360
47.05117
49.71928
44.85858
50.87114
46.57012
44.23918
45.49844
42.51024
42.61896
51.44078
49.78815
43.90494
46.78243
47.32039
45.46218
43.80369
45.25344
48.97852
43.43858
45.87051
44.28658
48.46841
46.57420
43.75605
43.00840
41.60494
44.21323
39.82005
50.72116
46.31184
47.10184
47.12064
48.46626
45.97408
38.88104
44.13372
48.60295
43.37932
42.39140
47.06704
43.77971
47.27849
48.13772
51.13997
45.51376
50.52306
46.13435
48.55862
47.12263
43.88432
42.37471
49.42360
45.59193
50.28819
45.40315
50.05591
48.90480
46.21734
44.42645
46.92707
46.38398
42.51481
42.50982
42.84828
44.27337
44.58409
37.86845
44.59980
45.81456
44.87651
43.06958
45.26601
50.62186
48.32886
46.73880
50.16422
45.44484
42.55829
46.02612
43.67561
44.98460
46.95921
45.12908
44.78122
43.18592
42.83185
43.08502
44.95269
47.75750
49.34953
44.09897
45.88426
47.25703
48.17881
45.70745
45.60783
46.49501
48.59078
44.75150
45.24746
48.53018
44.29510
45.24639
48.16588
47.46379
45.54055
47.76074
47.59977
51.88668
46.17610
44.99715
45.47536
48.38870
46.56690
46.04835
49.25417
49.68248
47.60893
56.54007
53.88194
46.10698
49.04240
50.57447
51.15862
48.45199
44.29668
44.07472
47.90676
48.79875
46.34524
48.81076
54.59861
51.00281
50.26948
44.65510
50.65603
47.72439
52.35454
50.12998
51.14146
54.64739
48.52056
51.71048
50.38574
54.15956
50.02907
49.36768
50.19101
51.54455
49.92610
55.86428
51.80465
48.95973
52.29193
53.08742
52.30662
53.31239
48.21520
50.43715
47.95106
50.37720
48.36965
48.80867
51.83787
49.38059
49.76406
47.76631
51.93020
55.67421
53.95932
48.28620
54.70358
50.69174
51.88059
52.15009
54.79366
51.37524
47.85130
51.93586
53.92844
50.66038
47.77675
49.12528
47.71745
47.08479
50.85734
53.58545
42.66084
45.24826
47.12075
45.23803
45.55276
42.72201
45.55949
42.55175
47.50813
46.41386
40.50665
47.32531
50.51808
44.90524
44.19083
41.30961
44.44195
43.88709
46.26629
47.96543
41.18817
47.45533
43.33235
44.70255
47.43317
48.75692
47.25648
44.88312
51.12847
47.18352
46.20030
47.12101
48.18044
50.76940
47.70369
46.32232
43.83397
49.60912
50.98875
50.25872
44.25362
48.70116
49.83583
45.67772
46.14285
47.28201
45.17536
47.37086
44.29087
47.64007
46.75520
45.82857
43.30442
46.37989
43.86714
45.08861
40.39373
42.32400
46.53988
47.76748
46.47061
48.66641
45.77429
44.45179
41.54251
49.62528
41.33685
42.94724
44.09577
45.62628
42.74310
42.89478
50.21729
47.02500
46.58802
52.96483
46.81942
46.05905
47.80633
45.64218
50.11144
46.29333
47.91967
44.75007
50.84680
46.82585
47.22623
50.12423
43.30625
50.33345
46.61483
43.54705
48.41526
47.40239
47.75079
47.69501
46.71791
45.80588
48.96963
45.86071
47.82759
46.18288
43.16783
43.88866
46.38323
44.71904
44.41378
42.29701
47.19008
49.40117
48.69150
48.86492
47.53575
45.29438
46.17835
45.82382
48.56978
49.93334
49.95163
49.15740
46.25789
45.26889
45.10046
49.04131
48.79478
47.53277
47.34123
50.69464
51.03900
45.92274
47.24209
52.79511
47.89336
53.44341
52.75576
49.66401
48.69367
51.90447
48.83502
54.91690
50.93339
45.76122
51.37741
47.90112
50.70088
51.67222
46.21950
46.66163
44.50803
46.36617
50.12732
47.18025
50.62294
46.18015
50.21888
43.84785
44.21878
47.20957
46.77818
47.34095
49.32441
47.12517
47.50576
48.71640
47.18182
42.42359
43.60772
47.24219
43.34837
44.37501
40.60542
44.07062
41.40015
39.96753
47.22758
46.97276
39.39224
43.49942
41.83292
42.22238
40.70222
43.33747
45.09414
42.85219
46.31133
44.83069
47.27517
42.65544
43.59754
44.84216
37.09142
43.12186
43.82995
44.36205
46.76681
44.43828
48.29845
43.48995
44.44841
43.74615
42.57809
44.06084
42.82417
42.09698
43.96165
43.42838
42.68149
46.62463
45.51912
44.29127
48.93830
45.74477
44.57799
42.33369
41.17821
42.95694
38.23499
46.36100
44.91857
41.86857
40.73120
42.19708
46.88387
45.42585
46.23525
42.75985
41.13775
45.09574
43.05773
43.28921
43.96596
42.09749
45.34446
39.01438
38.86760
45.40572
46.43137
43.44149
42.03623
44.61316
46.80658
49.00417
45.05910
42.83401
46.63692
40.71272
49.55379
47.19414
47.92162
52.66102
49.54859
48.10997
44.62719
46.22795
48.09242
46.99968
48.41274
44.88765
41.35297
40.90204
45.11891
44.31865
45.64620
49.36465
47.47946
49.77024
49.73878
50.74899
51.34777
48.40376
43.98903
47.38970
46.66507
51.29390
46.84903
48.11012
47.20136
46.55365
44.30629
44.35084
43.48729
41.03314
45.65523
43.52470
43.47649
43.42120
42.40670
45.96045
44.93837
43.23736
46.55151
41.70166
40.62375
45.85880
45.26707
43.94246
40.01151
42.87811
44.90592
44.77577
42.86307
48.21722
46.42393
41.33066
45.41513
42.45485
44.86903
43.35663
41.19987
45.85633
47.62203
38.66669
44.56005
44.26894
47.18428
49.96883
45.13725
45.70316
47.24455
47.95674
45.77742
45.50830
42.87581
48.59655
47.99745
45.73523
50.24803
45.78339
47.05081
47.98764
49.25490
48.46407
48.17182
46.78660
47.55469
43.69027
44.33795
47.60131
43.64749
47.22888
47.10419
47.23999
46.68445
51.02033
46.31897
49.13338
48.44339
45.52494
46.60849
45.33934
46.03607
45.30764
49.92782
49.43943
47.24238
50.41040
47.62412
45.09137
43.36133
49.29343
43.83795
47.96642
40.01765
44.21855
46.83354
42.05148
44.97020
47.70441
42.28898
45.77042
41.47151
42.51247
44.88492
45.53324
43.21638
41.36205
43.59396
47.04586
41.99418
45.53819
48.83449
45.12540
46.60222
47.89025
47.28349
44.24290
42.61336
43.66673
42.55935
41.63740
40.75791
41.72388
44.91957
41.86799
42.00661
39.88011
39.47093
42.99989
46.13548
43.47147
43.28630
46.04211
43.64789
45.34477
42.63614
43.56639
47.69770
44.07319
43.84071
45.37474
48.91487
43.21687
45.38595
43.27740
44.35924
47.94996
48.89250
47.19477
45.03267
43.35431
47.57343
46.55406
48.58487
44.23170
43.67574
44.87667
46.65102
49.31333
50.75804
50.07560
49.69659
49.34677
45.31128
47.89435
48.58360
43.51965
50.01079
46.46496
46.53539
53.55751
41.57579
48.98862
47.39021
50.24452
46.08965
46.05450
42.07770
46.25185
49.42846
49.92538
44.23680
45.84435
47.44909
45.85060
44.74206
42.71488
44.26293
46.91027
48.07073
49.76099
50.34206
46.76711
46.64113
44.62762
46.51784
49.77536
46.56803
47.09882
47.49585
49.60827
45.85706
42.19207
47.84730
39.23662
47.83767
46.47136
46.19895
41.95527
40.96270
44.02349
46.85769
48.33775
45.07457
44.32294
46.24769
47.42390
45.78036
51.42931
49.39829
50.26860
49.76471
50.86387
48.97217
51.57066
49.14146
46.69178
48.90806
48.35126
49.46612
46.04943
49.08654
49.23576
48.70012
48.32792
50.80797
51.13513
50.33892
50.59197
48.56147
52.68181
48.61899
49.04488
46.60271
43.31872
51.47006
48.63999
42.06965
44.74614
44.57125
47.85852
46.99904
45.08810
47.06906
45.86174
45.98461
46.53477
47.95714
47.05225
48.45719
47.13206
48.45534
45.98074
47.56676
47.33958
51.02623
47.70542
49.02337
45.98246
49.97986
50.53017
47.82649
46.63680
50.29153
46.13842
46.73552
46.43835
52.46101
51.55877
51.52527
47.51123
47.95554
48.55303
50.31223
50.80648
49.33085
51.98930
48.18247
49.85032
47.07810
50.19346
49.81899
44.36555
45.86116
45.89481
52.04470
45.02666
47.38768
47.36397
48.34624
50.31049
51.67953
46.79071
48.75894
44.21862
45.36341
50.34081
45.54846
50.82063
45.92322
42.69565
47.37844
39.72282
41.09593
45.51412
47.23499
50.05108
48.56213
45.34564
43.52321
45.03908
41.30231
43.44467
42.08860
48.81318
43.73337
45.51248
40.96532
43.75556
52.25500
51.20601
47.40905
45.81867
45.19281
46.32957
47.73647
47.04834
53.63363
50.59565
46.10697
50.46155
45.11532
41.79708
46.87712
52.88470
45.65121
40.54751
47.65476
50.55108
47.16224
47.04179
44.33806
41.70843
48.26443
47.25580
48.52202
44.90474
43.38613
44.35642
44.97766
46.92597
42.43828
42.78545
46.15232
45.14050
45.49523
47.73523
47.14688
49.47163
45.97358
44.99862
42.31220
47.19611
45.73054
44.29210
43.07475
48.11406
47.06878
44.09172
46.47584
48.54028
45.34909
44.27428
44.83681
46.10345
44.22572
46.67546
47.21232
46.61915
45.03491
48.09146
43.88543
45.49332
43.76998
43.20490
44.33515
45.44220
48.92543
49.33444
47.75860
43.95317
50.15880
50.06758
48.71990
46.35496
46.29104
43.30367
46.13872
43.65208
48.28783
55.25001
45.41435
49.47391
44.08858
49.29557
47.17327
45.46920
45.26881
46.92537
46.15208
48.52626
48.41857
47.63167
48.81149
48.18489
45.45485
49.65043
48.09240
50.29531
40.55581
47.19063
46.23462
43.62313
46.12718
43.41505
51.63360
43.21163
47.33374
49.43158
42.68962
48.26210
43.14260
45.90034
47.91192
46.55089
45.52505
46.18448
45.54331
45.92482
44.99870
43.95931
46.69155
43.82925
48.96424
48.05446
41.72289
44.76266
46.07915
50.10994
48.28414
42.87097
47.44812
52.51173
50.80399
42.74195
45.02612
44.82734
47.41018
48.27968
47.27882
46.24170
46.80327
45.20087
49.06010
48.69256
49.73518
50.19324
51.13646
46.33762
49.77655
53.59328
52.94567
49.27137
54.11254
50.85696
49.98518
48.62423
47.36466
50.34652
49.34574
45.90346
47.71820
44.97925
47.05395
44.55349
50.64719
46.81984
52.21495
49.05760
48.93016
48.62802
49.49746
44.04925
42.30303
47.97458
51.73444
45.26417
49.10543
47.43857
37.86249
51.17368
49.43118
51.51582
49.78895
46.90982
49.11060
49.97487
43.16767
50.67333
48.71509
50.69462
50.53340
46.05839
47.45536
50.58033
44.04257
50.10059
47.09093
52.07776
51.28054
47.72311
48.87490
48.31503
52.13886
52.88557
48.81464
50.56913
48.78490
48.50935
49.68011
47.62014
47.21753
48.97374
45.72407
47.22422
44.84589
47.10916
50.63224
47.89598
45.53673
47.02553
50.06147
47.48068
46.39170
48.98888
48.20363
47.20611
45.61929
50.15019
51.26869
50.68527
47.33616
48.42851
48.73121
46.63485
51.66368
50.22102
51.16512
45.16661
47.06838
45.73911
45.60741
49.82832
49.70339
46.51402
50.48359
48.53403
45.91361
47.39899
44.08244
46.68742
46.74575
45.68690
45.94509
53.40852
49.55004
48.68497
43.87110
44.76029
47.74317
45.19505
44.03079
47.91784
50.06058
45.19942
47.61492
46.42985
48.03961
51.39367
39.70309
46.67573
47.20631
49.35564
47.84329
46.05163
43.07563
48.75216
47.56553
52.11460
48.52753
46.38952
47.49190
50.90293
48.03943
44.39473
49.01967
48.26121
50.22150
49.78182
51.24531
52.85655
48.05715
50.35528
48.77191
48.28911
48.84368
50.41038
44.12645
47.03739
44.08307
43.49118
45.96903
47.50029
41.70270
47.22417
48.72223
44.62854
45.15583
46.54391
46.46229
46.94791
46.72275
49.36066
47.33913
44.30272
50.57963
52.29223
46.81132
46.81408
44.46205
45.86812
48.43540
47.05523
45.55526
47.97938
48.08619
54.27989
43.00358
52.02615
53.61489
52.64837
51.43999
46.41555
51.98308
48.26216
48.97121
50.41128
49.87805
51.78914
47.58225
50.69453
48.87236
54.98646
51.84570
50.29167
53.01427
46.28873
51.55096
48.97559
49.09032
44.68407
42.71784
47.00609
47.94759
45.79832
44.37397
46.19000
48.27175
45.61644
45.10159
49.30859
46.40416
41.97097
45.36655
40.99640
44.17186
47.38961
47.12797
50.16063
40.58734
48.07244
44.97581
46.51425
47.53651
44.79023
49.46208
47.64179
49.29489
49.10559
46.61997
47.51593
50.72933
47.90470
48.46825
47.41137
45.29382
47.19561
43.10733
47.14645
45.85358
40.77141
42.99422
44.22551
43.64193
38.99650
41.48642
39.39875
39.04442
43.97273
41.36307
44.87370
38.84636
38.89661
48.42715
43.79950
46.24211
48.03680
46.24466
45.33566
50.13895
47.41068
53.41065
46.66098
49.91879
54.17809
51.17430
43.34612
43.04038
47.59096
47.43303
48.28456
46.99262
46.62768
45.21865
44.75073
45.56294
40.95298
42.34460
44.49379
39.18232
38.99282
38.67596
43.89193
37.20585
42.77686
45.16708
45.72208
46.12682
47.38453
46.44039
45.75145
44.57022
44.77245
42.83311
48.00852
48.28057
47.71478
42.78812
47.83769
47.17333
42.78490
46.22244
42.00339
41.38921
43.47279
46.77809
45.09849
45.95406
42.44871
40.70666
43.32741
41.61900
47.35584
44.01483
37.72314
44.00763
43.32855
37.81796
36.92089
39.98506
41.76977
41.71709
39.85116
43.56791
42.63120
42.94487
38.28818
44.05867
40.30739
38.94189
37.88062
40.42952
43.87531
44.68417
43.98276
43.30455
44.71480
40.70548
46.02470
41.94230
44.79414
47.94508
45.72313
45.66410
42.89649
41.17380
46.57326
45.09502
45.73261
47.69277
43.72994
50.02586
46.18905
51.63192
49.57679
47.61169
48.40184
51.20914
45.95082
48.09449
51.14472
46.93329
49.53825
49.59352
48.12723
45.33939
45.59681
45.80940
47.94119
43.84023
45.31326
44.21656
47.01913
45.33602
48.15060
52.05608
49.31594
44.27239
48.42281
41.13252
40.42486
46.22020
45.70064
44.06342
49.22672
46.07322
48.39097
45.30021
42.81916
45.33628
43.93490
46.02305
44.77583
43.94963
46.48550
48.76443
45.39418
42.75914
44.44040
45.52243
42.63244
45.44104
45.24703
47.44046
42.07915
40.98845
45.63888
43.67399
45.52740
45.06296
40.22019
39.91841
40.00741
40.94068
44.64335
42.07615
44.29464
48.26482
43.74856
38.94702
44.98419
44.34784
44.10271
44.35075
42.70280
43.92230
44.53900
43.83806
41.75425
44.00422
44.66980
42.12432
45.22989
48.15915
45.79171
46.89833
45.46610
42.79321
45.13290
46.86424
44.65850
45.27871
47.93258
45.39022
41.63871
44.30245
45.39428
45.09984
44.14011
46.52122
39.06096
48.37497
44.57124
40.46770
46.92449
46.71373
45.48340
48.82375
41.63129
46.78114
39.80339
45.50293
44.16100
41.42362
48.16571
46.00792
43.61919
40.53032
44.35397
45.67586
45.47444
44.78975
42.67439
43.53393
44.60266
44.26836
43.15672
47.30575
45.56657
45.04906
45.81089
44.42478
44.14479
38.78945
46.40352
46.02735
49.96968
45.13232
43.30103
41.02888
46.14560
46.70514
45.09520
43.14589
40.93495
40.13556
45.00608
42.20899
42.07442
41.22480
37.28426
42.53316
38.59234
40.99100
41.68820
41.83236
44.31488
41.17348
38.10911
42.48444
41.64378
44.22339
47.52905
41.55754
46.67943
45.83336
43.98336
42.97281
41.17521
45.95886
42.99619
42.27993
43.73917
49.89734
44.18796
42.80948
45.56991
41.71151
45.81311
42.02211
46.66500
43.19477
47.10728
40.36512
42.31507
41.55324
42.47786
44.03447
44.26649
42.15614
42.21382
41.80563
38.56516
43.18527
40.19490
38.49630
44.40975
40.52708
41.50444
47.54039
46.89947
44.95854
40.74520
43.80211
44.08248
46.03212
44.04728
43.62808
46.74822
43.14615
46.85872
40.59282
42.01096
43.09827
43.11360
45.16645
40.57640
43.37970
42.22615
45.76973
45.24525
41.51744
43.89289
43.18484
43.01272
44.67455
47.83286
43.65319
41.87591
42.56940
41.45332
42.78292
44.61696
49.29621
43.83323
48.37730
49.29009
46.29337
44.52764
49.03906
43.15661
48.12074
47.27054
46.03064
44.12334
48.55429
48.85221
47.67068
43.64919
42.78267
46.67524
47.46165
46.55079
42.29565
42.64661
41.49142
41.11904
42.04610
44.41595
40.38434
44.45290
46.97592
48.11673
37.96311
43.81690
42.41184
43.43995
43.81042
39.28030
40.87933
43.75161
42.87696
40.81734
44.74712
46.37450
39.25379
45.54438
41.21188
44.39001
41.28969
37.76488
42.87449
45.74502
46.51765
46.01898
42.83287
41.40747
47.21834
44.00508
44.27992
41.36406
42.85445
40.39928
40.37574
42.25586
43.42087
42.39431
43.65853
43.67673
42.49252
44.20426
43.38489
45.09025
47.92152
46.16895
47.39280
45.09902
41.18511
48.15533
43.40531
41.84984
43.89849
46.42919
39.10853
44.68841
43.36351
45.36257
44.00952
48.76299
45.98877
46.47626
47.89955
48.86397
49.24434
49.82034
42.33261
47.71336
50.92086
49.95381
44.98305
46.34366
46.02255
49.23860
44.96259
43.66635
43.49028
48.09746
47.53943
46.80980
46.38526
45.26034
49.73393
47.64749
42.98077
50.90354
51.02621
46.74816
51.23845
45.69991
45.38999
49.24067
46.24126
50.48730
46.05951
53.96127
45.75065
45.20410
43.33138
51.57963
51.82591
47.65990
48.71791
50.59781
48.94971
49.40531
47.64363
43.91402
50.19692
40.64385
46.08080
43.48447
43.54714
45.27609
41.13183
42.98334
43.00963
42.31184
44.02529
40.10244
44.55898
41.14590
42.69937
39.73320
41.67998
45.46026
47.96549
47.72976
45.42264
43.37156
44.01113
44.71595
46.45681
49.74665
46.74189
47.39690
43.76864
43.65020
45.65941
45.91121
52.72723
46.27290
50.48630
48.03880
46.05039
43.94884
45.23015
45.55444
43.38354
46.60709
47.07887
47.10884
48.54532
45.92666
50.32068
49.46402
48.11772
46.92778
46.25202
43.35622
47.25128
44.52342
51.40594
49.09161
44.99543
49.27926
47.20190
49.10009
43.12211
43.84764
48.31185
43.52038
46.61359
46.52613
47.52079
47.46953
45.66801
43.92231
45.88081
46.05756
45.99298
46.18706
45.65422
46.97038
46.27193
47.27693
49.15227
47.94581
47.28218
50.47649
48.54743
46.18652
49.24782
46.77372
45.41060
45.56953
49.46248
46.00640
47.61819
45.12393
49.47663
48.82610
46.53029
45.92764
45.05159
46.29681
48.44818
48.13280
44.44318
45.04522
42.03169
45.48680
44.58825
37.23270
42.02082
41.20537
44.47297
40.73746
39.53475
42.68119
43.49913
43.80080
48.50004
44.92533
46.48225
47.25467
43.95580
42.16670
44.09029
43.83925
46.03804
39.79849
42.99154
47.51259
44.89316
47.53341
51.16909
44.02726
46.04914
45.59023
50.76148
47.14553
45.88154
47.37024
44.89886
45.32520
52.04770
47.53853
45.56855
46.65876
48.11091
45.38789
43.26316
46.28252
51.67546
45.58960
48.90975
46.87980
40.68145
43.64603
46.80617
42.62151
45.18051
45.04019
46.63175
46.36480
47.63703
43.07097
39.14402
44.75954
47.64280
45.43759
47.80756
48.88236
42.80327
48.92511
45.41819
43.13437
46.64580
46.10791
41.18350
46.19969
44.11764
43.75487
44.05966
42.08228
45.31736
45.44355
42.49720
43.30347
44.40865
44.96601
47.02548
47.41874
47.09157
44.18970
43.92424
42.42894
39.59198
45.46819
46.10435
43.52260
45.65818
43.72757
46.56712
43.14470
47.15057
48.80637
45.74264
47.11201
47.12255
48.14733
45.94360
46.15544
45.23861
45.17339
44.65851
47.92351
45.31056
43.01354
38.52356
43.82290
45.62461
43.32644
44.71320
37.67415
39.14132
38.40812
40.00608
39.84266
40.50763
38.77779
39.09590
41.93574
41.40513
43.44928
38.62814
41.40885
45.37955
44.73790
47.90901
45.44561
46.76677
42.72855
41.76378
43.85138
40.36305
46.18020
43.54308
39.83895
46.48889
42.85875
42.21088
40.97061
39.84233
39.58211
43.18214
42.73607
43.12722
42.51136
40.80796
35.57492
39.00495
39.75349
39.93636
43.86963
45.60747
45.83776
41.08822
43.81829
43.07178
40.41230
40.14503
38.39517
38.16619
38.26111
38.90495
41.87692
41.67338
41.18387
43.71894
43.37022
41.72781
41.91906
38.63808
39.72979
40.00037
39.98498
37.54126
42.86884
43.74245
41.96845
44.26957
42.32985
41.44521
47.75760
39.19070
41.76645
45.26713
38.90198
43.78448
44.91138
39.91189
40.19270
45.54618
41.47127
41.98049
40.38614
39.91433
39.58201
42.92160
39.70877
41.75986
46.45384
39.80357
41.17989
38.63372
39.26219
42.95890
39.06686
35.62023
42.90917
39.86730
38.88399
40.17360
39.55862
37.06275
41.88593
42.22700
50.58751
47.54608
46.87544
45.87280
46.19131
43.43836
43.41602
45.34568
42.45064
41.50169
41.43666
40.11122
37.65066
45.32122
40.63205
42.31524
41.97466
40.73328
39.95955
36.13731
39.40032
41.15340
39.43625
39.94742
35.02658
40.58244
44.54871
43.26165
36.99380
37.21429
42.85363
40.09438
37.54828
36.87378
37.45146
36.67565
36.96560
40.09412
36.96026
33.28531
38.34377
36.31073
35.40631
35.51260
35.59367
42.26669
37.80061
38.95750
43.29610
42.07748
39.14144
39.55122
40.21612
40.61276
43.56291
41.12773
44.85482
35.13269
41.93266
40.68291
43.57636
40.90362
43.08079
44.64994
41.28907
42.49696
41.54973
40.71890
38.67871
41.24118
41.13991
41.11251
41.61469
43.47049
40.36653
47.99986
42.81536
41.22235
47.05355
41.41029
44.55350
40.81633
42.34520
41.85588
38.19620
42.53849
42.78122
39.91409
38.17865
40.08819
42.58921
37.14353
38.80607
38.95906
40.11082
38.77904
37.64464
40.95969
40.84429
41.95272
42.11335
42.84338
44.51554
42.56481
44.66338
42.92506
39.55999
39.60639
37.69996
42.97877
39.12871
40.07448
38.73756
38.25879
41.03148
43.61483
41.01501
41.93572
41.83764
42.40108
38.57582
38.65789
34.12763
39.88567
38.99693
42.73639
38.30470
37.94534
40.89863
35.50994
40.81960
40.71864
39.55636
43.59962
40.23251
40.41053
43.73260
37.08835
40.43085
37.69478
40.99968
39.05094
47.14665
43.78433
40.42732
42.42430
43.47911
44.34130
44.29247
42.44008
41.90629
44.16593
45.23757
46.15717
42.88043
41.88492
43.57404
39.38703
44.31607
42.57337
42.61542
46.18179
42.74038
46.24255
38.66850
45.80992
44.17676
43.96135
43.91423
43.97800
38.90688
39.77735
36.00370
41.81816
43.76473
43.13359
43.53619
40.03564
47.87363
41.20269
41.63810
40.11004
43.36576
45.74292
41.52581
47.22747
44.86522
40.88557
43.10251
39.58121
46.77072
41.30288
43.76193
46.33322
44.63783
40.90383
46.25643
43.23589
41.50599
39.17358
41.21421
42.16441
43.75595
47.09336
47.12662
44.18021
45.98137
45.88259
43.27229
47.89395
50.39704
46.67184
47.31432
48.39737
50.26422
53.64630
46.85541
43.93806
48.75414
50.83475
41.35920
47.65497
46.87161
39.85722
43.17115
45.10060
35.38767
40.67473
41.79701
44.41428
43.95422
38.97677
47.42584
37.12562
37.38362
46.50730
37.25778
36.17577
37.86137
41.06347
41.82713
34.82865
39.32669
40.10521
41.18428
38.30019
39.46217
41.05132
39.87707
41.56342
37.52586
42.05360
36.50846
35.60003
37.39279
39.96082
42.02724
38.14617
39.00306
37.53958
43.72339
39.29527
40.24327
35.04621
37.01329
39.91007
40.31065
44.53520
37.84432
39.74821
35.06315
35.73517
35.79141
35.37093
35.26256
34.68314
33.30368
34.03802
33.73575
38.86977
37.76001
36.56245
36.16962
35.94979
37.01964
39.36202
32.65861
34.15977
36.64683
36.87403
38.89249
37.68651
38.56150
40.10170
35.00984
39.27565
36.43361
36.29952
36.65688
36.92885
39.71396
37.19025
40.99339
44.22814
43.74533
41.89034
41.69259
43.52448
41.44049
36.83192
38.62856
42.82924
37.00685
39.70411
40.14712
40.18312
37.39866
34.26813
38.75032
37.14032
36.92925
39.05307
42.65485
38.98503
33.28885
38.60405
34.26714
38.45877
38.22618
32.47484
37.80994
43.36219
38.90449
37.00205
40.48653
41.17053
40.24053
44.93163
42.03966
40.61790
37.26917
41.78220
38.78679
37.52377
36.18047
39.25664
41.13499
37.63233
39.85326
36.51872
42.04959
35.03876
39.22513
40.76110
42.14465
36.59241
39.17413
44.14476
39.79496
39.01669
37.59163
36.50930
33.02422
40.45682
35.78531
36.14571
39.14810
38.14607
38.92612
35.58616
35.79662
36.64706
34.52661
35.05334
30.45390
31.42345
33.42042
36.05442
32.95186
37.06369
34.88223
35.69456
37.50423
36.58630
36.76389
39.18299
35.68086
36.30336
36.49193
41.30694
38.69320
40.56832
40.26914
38.72693
37.92591
35.43269
38.87864
39.18109
39.10296
37.68770
40.38230
38.58185
38.45808
36.37231
35.30122
42.25427
36.92437
38.10882
33.27459
36.53583
39.35857
38.58044
32.28147
31.20627
36.08091
37.87753
40.92707
35.75636
34.69750
37.98846
38.23106
37.71655
38.95967
34.51476
37.95262
40.72412
37.78418
37.73573
35.83791
33.93042
40.54605
39.99172
40.66687
37.87678
39.55025
34.01042
38.36545
41.83309
38.80896
37.72150
37.02713
36.85945
38.68866
40.06707
40.26392
35.63748
41.51450
38.21519
38.54509
38.49343
39.88828
33.79537
35.86866
35.74907
34.99601
37.93934
33.13314
41.37439
33.25545
36.77383
40.76241
38.88931
40.59002
36.22772
37.79874
41.62451
36.09195
38.79631
40.18797
34.38146
39.76059
36.26896
37.53085
37.52602
32.31624
39.96617
37.76110
37.26438
43.63835
40.74578
37.33552
36.56515
34.34049
40.44061
39.77937
36.71142
38.41856
38.25566
35.11430
37.81631
39.47693
34.37093
40.68675
38.87795
35.80617
34.78226
43.89421
43.91275
42.62885
37.68338
38.63796
41.93326
50.66592
41.77314
39.25581
36.61022
38.93066
35.90743
37.75041
37.29079
35.92706
37.26339
32.56795
34.49953
41.05356
43.28939
43.05382
40.50936
39.94807
42.00302
45.54525
43.05576
40.83116
38.16866
42.97760
41.51410
40.35331
41.38739
39.34700
42.29775
41.91360
45.10730
40.32475
46.02046
42.23861
41.29520
38.26063
41.71637
39.72571
47.54501
41.14178
39.82205
41.18475
42.96893
36.86411
41.35904
40.38228
41.57995
38.78654
35.54276
39.19720
40.63349
42.81539
42.21441
44.52685
43.53443
41.55490
41.95915
41.89316
44.13756
38.78588
43.17307
42.27433
43.36335
41.60936
44.19281
39.27602
40.60324
43.64998
45.33284
44.54563
43.96033
44.92676
35.31187
44.27695
44.78745
38.88915
43.04780
43.00700
39.35390
42.16330
40.09610
41.70625
40.66087
44.79337
40.44249
42.07883
40.86302
36.62709
39.69413
44.44348
46.62529
42.06056
46.62412
44.76236
44.41860
44.92212
41.26837
47.96693
43.77563
42.01279
39.34345
47.83132
41.70313
42.71855
41.44864
38.54486
41.68392
40.94298
43.95102
44.67388
41.63872
42.67522
47.42510
45.39854
44.55746
44.11194
40.27919
40.27789
42.11113
38.13907
38.50701
41.01874
46.06881
42.04955
44.47455
43.74110
44.79873
43.43688
40.46767
39.16660
45.17637
44.43870
46.19411
46.52969
44.53220
43.38992
39.97205
46.45408
45.41060
44.75845
41.68878
39.71238
43.64981
42.12071
40.55879
43.35870
44.01779
48.17299
46.14481
46.07618
45.33962
45.29593
45.16214
39.82702
40.96179
41.45711
44.34042
41.05226
44.74072
45.23662
41.67441
40.87043
47.11937
40.13158
43.77063
40.77392
37.35048
44.14813
41.69869
40.72944
39.40442
42.03425
42.67879
40.28353
40.15629
42.77856
42.51553
44.74377
40.75377
37.90807
41.19093
41.95083
40.90155
46.55604
41.85192
41.81227
44.36418
39.50445
41.17048
42.03201
43.54500
42.11532
43.77023
42.21875
41.68902
46.52328
42.87564
43.91495
41.39767
43.62532
40.86996
43.14407
43.37434
37.69174
40.10446
39.21759
39.12590
41.62347
40.01088
38.03258
45.91751
42.89859
42.16715
43.07072
42.11295
40.54632
45.24238
45.49204
46.20243
42.99095
42.72307
43.46091
43.01803
42.61259
39.85792
47.35913
44.07562
43.52041
43.07299
46.48396
47.96250
44.42936
47.89054
47.05323
48.27228
48.21101
45.71759
44.07865
50.88940
42.13991
48.62705
47.79305
50.81261
46.79656
43.39457
46.84604
51.47603
49.16531
46.57557
52.04057
42.47110
48.17716
50.04954
42.47289
50.09055
46.09977
46.46292
45.78760
47.12238
49.31238
44.74344
46.09538
46.49658
43.84376
48.90166
47.58159
45.67666
50.50213
43.42483
46.12743
51.35070
50.80485
44.12323
43.31979
45.44944
48.73736
44.90776
44.21606
44.99379
45.85970
44.67156
43.76121
47.93822
50.02260
49.36518
48.28280
44.38232
45.50365
48.65831
47.71565
42.74984
45.89018
44.61307
43.75273
46.05553
41.73346
44.12045
44.15154
46.86416
46.05991
50.77683
43.44939
49.54880
49.65189
50.15837
43.55930
45.58372
44.88659
45.42491
40.80577
42.37993
44.11918
47.73514
44.59631
45.33282
44.75792
48.09878
43.00689
41.18046
46.01318
46.28530
45.98860
41.38632
45.75305
46.11401
45.62245
43.26579
44.99954
45.42265
47.85358
45.01916
42.28582
44.44700
44.23440
42.20529
41.97543
44.97153
43.66241
45.74670
42.53867
42.54165
50.42916
44.57032
42.06379
46.41583
40.36236
45.34822
48.16485
49.03065
47.63441
44.02763
45.15298
48.74748
37.92056
38.92137
42.86932
44.21727
37.97531
40.35481
40.77771
41.65303
42.09618
42.11890
46.53711
42.52381
45.23178
43.91846
44.77753
43.13139
47.10511
43.33729
49.92863
45.39019
47.37983
45.03749
47.82782
44.41688
48.87300
47.61920
43.51440
45.51498
48.05238
49.49531
47.29567
44.35729
47.82284
50.68066
44.02848
49.30637
44.44132
44.41555
47.13885
43.48549
49.79970
44.51173
44.13515
42.22570
47.26568
44.05190
45.30484
43.98035
43.26365
41.68776
43.01732
44.11862
41.70953
44.47560
40.58288
43.31345
41.87580
40.69142
47.39313
42.22193
40.20781
42.79006
42.28179
42.36889
42.27689
45.35774
44.84936
44.15365
48.01665
45.65566
42.53608
48.46287
45.42202
43.31093
47.16928
44.38833
48.61559
43.35321
41.59019
47.03996
45.36471
45.71259
41.37153
42.76669
41.15706
43.42045
43.43169
44.56390
46.72640
42.75827
45.09135
41.68836
42.90819
41.85332
40.31222
44.72771
48.31947
39.72910
46.33883
42.06354
45.34484
44.53125
48.85947
45.52100
44.17266
48.88524
49.58381
44.52472
47.53295
40.90616
49.48248
45.00416
43.66702
46.09481
48.27345
46.66481
44.80545
44.44496
45.05223
44.19242
43.60220
44.09306
42.36438
44.15906
45.28599
45.92327
43.08257
46.60998
47.77236
43.76639
47.28388
49.74719
48.36065
48.47300
45.21856
45.59363
47.28542
47.75536
48.70833
46.50435
51.05226
46.19376
45.58160
48.87754
46.27318
45.87894
51.17501
53.69270
46.98158
49.91525
48.06902
42.53870
50.76245
46.33632
46.77709
47.84526
46.33273
47.91398
48.18891
49.30664
47.32276
45.94173
52.30974
44.48140
46.31306
49.04092
51.39924
48.12546
44.07883
48.42810
46.83324
45.35288
45.70573
48.25367
46.09343
52.52946
44.16724
48.01405
50.95505
47.23897
49.02231
44.82811
45.99015
49.23361
48.45541
52.34064
44.67237
46.78219
51.16900
43.10658
41.93911
43.23028
40.57257
45.16059
39.13362
42.80795
45.34558
45.58768
48.83859
45.23957
48.20973
46.98906
44.03662
50.37420
48.26615
46.65150
45.85608
47.89663
42.76338
43.56191
46.79655
46.11038
46.24583
48.69042
42.98806
43.86668
48.85058
48.82902
44.24012
44.79130
46.02240
41.80327
48.12948
44.46086
49.61339
45.99394
44.87584
44.70061
46.03558
48.62273
44.55204
49.35837
43.55389
49.49800
42.57011
45.26981
46.64841
45.70084
45.18914
49.57499
47.99148
46.77067
49.72574
49.03007
45.20635
48.60828
45.13020
49.41084
51.57214
45.97800
46.75342
49.20246
49.77706
50.26916
52.25647
51.31858
51.66217
49.15376
48.76896
46.03741
43.98614
49.96340
46.35363
47.25045
49.82064
48.71984
48.75857
48.46645
45.99213
46.53164
48.79110
44.39052
41.33104
43.95008
43.00720
47.66622
38.90468
45.73610
47.20842
43.94426
47.55889
44.22562
46.90129
44.78210
45.80526
48.64460
48.04315
48.80333
45.73080
45.95995
49.10235
47.46452
47.95950
48.63631
45.18363
45.98601
45.21052
47.85640
45.40695
46.16941
47.12523
48.86386
43.95442
47.40062
47.24024
44.10652
41.61108
42.33310
41.42824
42.67483
42.92035
42.96826
45.71876
45.18897
42.91846
46.56758
46.69888
46.13808
42.86497
43.28777
44.10525
42.96672
47.09677
48.76737
49.37666
47.06519
47.92535
48.02292
49.60237
51.56015
45.71819
46.91493
45.28644
47.62577
47.16351
45.01386
49.09819
42.49928
44.43752
44.22513
40.06700
44.92761
41.06922
45.39306
44.50634
48.39731
49.18305
52.60969
43.26718
42.46492
40.08749
49.15933
46.26847
46.55289
45.13974
42.10314
47.23655
45.72314
45.54372
47.92537
42.14446
45.27707
44.47132
44.06224
44.24583
44.07547
45.91391
41.18163
45.74796
42.70901
41.82301
44.60222
43.33523
45.10378
42.00328
43.47907
43.31127
44.40582
48.28593
44.50849
49.03483
52.31301
50.51471
50.44816
48.37470
51.49687
50.11285
46.15422
52.15818
49.97757
55.97579
52.47207
47.43355
45.64451
53.97191
49.13516
49.04229
45.69212
47.87497
54.25059
47.58902
47.78891
48.11984
46.29780
46.81920
52.78175
53.48681
52.41380
49.75098
51.84663
50.54213
50.25421
51.93170
48.11642
49.91135
51.18586
50.15696
52.17440
44.58718
50.98114
48.71332
52.65028
45.10863
46.65659
46.51480
47.38962
51.30609
48.19216
47.29958
47.80864
47.31765
47.19582
48.25828
46.10836
49.03661
50.99110
47.99003
48.63679
50.11807
48.33612
48.77360
48.72629
49.20908
50.28335
48.81034
49.52235
45.17860
49.60876
48.36474
48.73921
46.89261
50.20316
50.97890
49.05613
53.91616
48.15652
48.34680
51.52845
49.73059
45.18063
46.29760
49.66498
51.13797
47.39645
47.71920
50.37173
50.35528
51.44376
50.05026
48.00086
55.46017
48.62114
51.19979
49.20862
51.14812
48.53688
44.22895
46.72783
51.12879
47.28585
45.21352
47.79677
46.19769
37.48974
46.03626
49.76274
48.76352
45.05416
48.37723
47.26040
46.29004
51.59831
48.08389
49.76942
47.95537
48.22194
51.77101
49.46261
50.04780
47.12788
48.51966
51.21909
51.48663
48.34677
49.85137
47.84213
52.28701
48.37595
50.25594
48.96731
50.03998
47.34703
47.83759
48.93673
51.41972
43.11026
46.98083
50.51628
46.79428
49.05215
53.77087
50.89315
52.03662
53.59489
51.58673
50.26159
48.10232
48.04472
47.66689
49.55464
52.53033
49.91297
50.64576
51.78093
47.72381
48.95529
51.92599
51.88290
57.75363
51.88010
56.14165
47.69415
50.25138
51.92702
48.11089
48.43803
49.07484
52.66289
50.51293
51.75075
50.34808
48.54927
48.65478
49.35339
50.01331
47.23232
49.66761
49.08112
53.72140
50.04445
50.90636
48.79192
50.06067
48.58775
45.55639
50.53524
48.63660
48.88192
51.89165
47.63236
51.39212
49.91873
49.35891
48.38466
51.50880
47.28176
45.78046
49.73492
49.85462
50.54347
44.64615
47.53516
48.15961
48.04281
49.24752
49.28741
44.74016
50.35078
51.97148
48.32017
51.06235
48.23080
48.39763
51.37164
51.03599
50.60836
50.56004
51.60108
49.87393
48.36712
47.12948
50.10927
48.75238
53.51752
45.44142
48.96830
46.57909
51.21384
45.24815
47.22030
44.78445
49.68491
49.14710
46.70128
47.90729
47.04389
47.54024
48.88872
47.30346
48.83530
48.91232
48.99072
47.98320
45.48486
49.68789
48.68690
50.06853
46.21597
49.60301
50.27126
47.57310
45.81563
47.56872
45.81527
46.72091
46.70827
47.06108
46.90884
44.86654
42.49962
49.48931
49.81864
47.40180
44.57541
50.08000
49.47435
51.98494
47.88700
