# Supplementary material for: Breakage of the oligomeric CaMKII hub by the regulatory segment of the kinase
Source: eLife. 2020 Sep 9;9:e57784. doi: 10.7554/eLife.57784 (PMC7538161; doi:10.7554/eLife.57784)
Supplement: Figure 6—source data 1. [file elife-57784-fig6-data1.zip › figure6_source_data/dodecamer_chainL_rmsd.dat]

 TIME     RMSD
       0.048888       1.162143
       0.097776       0.915003
       0.146665       1.025907
       0.195553       0.995594
       0.244441       1.226074
       0.293329       1.005283
       0.342217       1.158811
       0.391106       1.133427
       0.439994       1.178578
       0.488882       1.689168
       0.537770       1.255056
       0.586659       1.376821
       0.635547       1.446825
       0.684435       1.317102
       0.733323       1.294861
       0.782211       1.083452
       0.831100       0.920113
       0.879988       0.867432
       0.928876       0.979635
       0.977764       0.969160
       1.026652       1.008975
       1.075541       0.892057
       1.124429       0.930483
       1.173317       1.061314
       1.222205       0.975677
       1.271094       1.249716
       1.319982       1.039625
       1.368870       1.022939
       1.417758       1.275707
       1.466646       1.154196
       1.515535       1.330176
       1.564423       0.996192
       1.613311       1.089950
       1.662199       1.407218
       1.711087       1.268731
       1.759976       1.184432
       1.808864       1.431245
       1.857752       1.727374
       1.906640       1.434080
       1.955529       1.410044
       2.004417       1.644001
       2.053305       1.836438
       2.102193       1.755455
       2.151081       1.826698
       2.199970       1.520710
       2.248858       1.547291
       2.297746       1.554092
       2.346634       1.462765
       2.395522       1.408692
       2.444411       1.421816
       2.493299       1.558812
       2.542187       1.276048
       2.591075       1.350763
       2.639963       1.367810
       2.688852       1.495779
       2.737740       1.366713
       2.786628       1.440020
       2.835516       1.295946
       2.884405       1.730834
       2.933293       1.401665
       2.982181       1.533466
       3.031069       1.346739
       3.079957       1.498758
       3.128846       1.511761
       3.177734       1.460924
       3.226622       1.562099
       3.275510       1.558001
       3.324398       1.370098
       3.373287       1.594474
       3.422175       1.468017
       3.471063       1.465440
       3.519951       1.434966
       3.568840       1.473818
       3.617728       1.468184
       3.666616       1.589354
       3.715504       1.582460
       3.764392       1.489298
       3.813281       1.390399
       3.862169       1.401533
       3.911057       1.610976
       3.959945       1.456354
       4.008833       1.453016
       4.057722       1.312443
       4.106610       1.672959
       4.155498       1.350795
       4.204386       1.449350
       4.253275       1.325626
       4.302163       1.218806
       4.351051       1.413774
       4.399939       1.430929
       4.448827       1.441256
       4.497716       1.411347
       4.546604       1.549177
       4.595492       1.290151
       4.644380       1.505375
       4.693268       1.461536
       4.742157       1.679432
       4.791045       1.472442
       4.839933       1.439869
       4.888821       1.482745
       4.937710       1.803877
       4.986598       1.553709
       5.035486       1.409632
       5.084374       1.860375
       5.133262       1.612698
       5.182151       1.350087
       5.231039       1.459198
       5.279927       1.462471
       5.328815       1.597936
       5.377703       1.611660
       5.426592       1.358645
       5.475480       1.521712
       5.524368       1.536921
       5.573256       1.644444
       5.622144       1.552708
       5.671033       1.259509
       5.719921       1.548136
       5.768809       1.431220
       5.817697       1.329622
       5.866586       1.613435
       5.915474       1.564326
       5.964362       1.437115
       6.013250       1.331715
       6.062138       1.543285
       6.111027       1.406243
       6.159915       1.590926
       6.208803       1.316836
       6.257691       1.027320
       6.306579       1.095576
       6.355468       1.402289
       6.404356       1.372321
       6.453244       1.315921
       6.502132       1.203823
       6.551021       1.286224
       6.599909       1.548677
       6.648797       1.400192
       6.697685       1.398413
       6.746573       1.502321
       6.795462       1.276267
       6.844350       1.297596
       6.893238       1.327374
       6.942126       1.278675
       6.991014       1.434760
       7.039903       1.362874
       7.088791       1.431296
       7.137679       1.387338
       7.186567       1.469864
       7.235456       1.214866
       7.284344       1.338026
       7.333232       1.190278
       7.382120       1.263580
       7.431008       1.378181
       7.479897       1.332235
       7.528785       1.349521
       7.577673       1.382829
       7.626561       1.464410
       7.675449       1.345235
       7.724338       1.431760
       7.773226       1.401001
       7.822114       1.696208
       7.871002       1.473255
       7.919890       1.385136
       7.968779       1.504517
       8.017667       1.514684
       8.066555       1.589568
       8.115443       1.403084
       8.164332       1.465052
       8.213220       1.484488
       8.262108       1.389213
       8.310996       1.480725
       8.359884       1.489451
       8.408773       1.521158
       8.457661       1.322054
       8.506549       1.634845
       8.555437       1.360359
       8.604325       1.428291
       8.653214       1.476456
       8.702102       1.418997
       8.750990       1.464906
       8.799878       1.419271
       8.848767       1.334530
       8.897655       1.575707
       8.946543       1.558268
       8.995431       1.449771
       9.044319       1.425615
       9.093208       1.686671
       9.142096       1.217967
       9.190984       1.705011
       9.239872       1.353788
       9.288760       1.635440
       9.337649       1.565707
       9.386537       1.576695
       9.435425       1.543134
       9.484313       1.839972
       9.533202       1.815788
       9.582090       1.652986
       9.630978       1.532983
       9.679866       1.512633
       9.728754       1.610737
       9.777643       1.690145
       9.826531       1.550738
       9.875419       1.698902
       9.924307       1.647237
       9.973195       1.443006
      10.022084       1.353124
      10.070972       1.346294
      10.119860       1.375365
      10.168748       1.515394
      10.217636       1.467664
      10.266525       1.470569
      10.315413       1.345001
      10.364301       1.523738
      10.413189       1.613274
      10.462078       1.491144
      10.510966       1.577366
      10.559854       1.414010
      10.608742       1.494295
      10.657630       1.626098
      10.706519       1.441561
      10.755407       1.626802
      10.804295       1.332071
      10.853183       1.488928
      10.902071       1.412132
      10.950960       1.536296
      10.999848       1.463257
      11.048736       1.237217
      11.097624       1.296463
      11.146513       1.268281
      11.195401       1.447886
      11.244289       1.451760
      11.293177       1.411856
      11.342065       1.461924
      11.390954       1.411072
      11.439842       1.371488
      11.488730       1.411074
      11.537618       1.506781
      11.586506       1.494310
      11.635395       1.518750
      11.684283       1.398121
      11.733171       1.383444
      11.782059       1.413076
      11.830948       1.469547
      11.879836       1.300073
      11.928724       1.450526
      11.977612       1.460904
      12.026500       1.408567
      12.075389       1.459471
      12.124277       1.575220
      12.173165       1.320541
      12.222053       1.497617
      12.270941       1.328285
      12.319830       1.388346
      12.368718       1.429201
      12.417606       1.563076
      12.466494       1.461515
      12.515383       1.410572
      12.564271       1.415567
      12.613159       1.359446
      12.662047       1.403609
      12.710935       1.364105
      12.759824       1.205843
      12.808712       1.355687
      12.857600       1.372620
      12.906488       1.298099
      12.955376       1.291047
      13.004265       1.276922
      13.053153       1.336967
      13.102041       1.333524
      13.150929       1.381232
      13.199817       1.326480
      13.248706       1.341080
      13.297594       1.500894
      13.346482       1.360932
      13.395370       1.299558
      13.444259       1.312527
      13.493147       1.274608
      13.542035       1.242945
      13.590923       1.269628
      13.639811       1.324108
      13.688700       1.338310
      13.737588       1.383256
      13.786476       1.455058
      13.835364       1.333357
      13.884252       1.474680
      13.933141       1.412342
      13.982029       1.261134
      14.030917       1.381496
      14.079805       1.348617
      14.128694       1.239496
      14.177582       1.491530
      14.226470       1.274095
      14.275358       1.263630
      14.324246       1.262587
      14.373135       1.359846
      14.422023       1.366182
      14.470911       1.426254
      14.519799       1.492507
      14.568687       1.470468
      14.617576       1.386755
      14.666464       1.387242
      14.715352       1.268838
      14.764240       1.285971
      14.813129       1.348744
      14.862017       1.468377
      14.910905       1.459439
      14.959793       1.575873
      15.008681       1.531304
      15.057570       1.473530
      15.106458       1.386059
      15.155346       1.282562
      15.204234       1.381237
      15.253122       1.403653
      15.302011       1.358639
      15.350899       1.320745
      15.399787       1.483962
      15.448675       1.353420
      15.497563       1.408053
      15.546452       1.474512
      15.595340       1.617987
      15.644228       1.529763
      15.693116       1.351150
      15.742005       1.419685
      15.790893       1.455234
      15.839781       1.459266
      15.888669       1.499032
      15.937557       1.495864
      15.986446       1.665781
      16.035334       1.366914
      16.084222       1.428626
      16.133110       1.463625
      16.181998       1.231851
      16.230887       1.349721
      16.279775       1.434316
      16.328663       1.394419
      16.377551       1.552178
      16.426440       1.453234
      16.475328       1.368387
      16.524216       1.440779
      16.573104       1.441981
      16.621992       1.405708
      16.670881       1.304966
      16.719769       1.378281
      16.768657       1.364162
      16.817545       1.421734
      16.866433       1.401074
      16.915322       1.395055
      16.964210       1.361352
      17.013098       1.336346
      17.061986       1.393491
      17.110875       1.374954
      17.159763       1.333837
      17.208651       1.416216
      17.257539       1.310998
      17.306427       1.302789
      17.355316       1.407645
      17.404204       1.219463
      17.453092       1.519760
      17.501980       1.558385
      17.550868       1.424376
      17.599757       1.494899
      17.648645       1.419529
      17.697533       1.531362
      17.746421       1.324825
      17.795309       1.407016
      17.844198       1.526946
      17.893086       1.411897
      17.941974       1.403541
      17.990862       1.487110
      18.039751       1.510400
      18.088639       1.393543
      18.137527       1.348276
      18.186415       1.395768
      18.235303       1.434635
      18.284192       1.333942
      18.333080       1.413491
      18.381968       1.442297
      18.430856       1.491208
      18.479744       1.401758
      18.528633       1.389166
      18.577521       1.519424
      18.626409       1.396465
      18.675297       1.384068
      18.724186       1.406328
      18.773074       1.355621
      18.821962       1.335281
      18.870850       1.410734
      18.919738       1.360337
      18.968627       1.467965
      19.017515       1.460709
      19.066403       1.631717
      19.115291       1.476911
      19.164179       1.407061
      19.213068       1.464201
      19.261956       1.466836
      19.310844       1.416914
      19.359732       1.335029
      19.408621       1.394319
      19.457509       1.449719
      19.506397       1.273671
      19.555285       1.369703
      19.604173       1.512713
      19.653062       1.525991
      19.701950       1.387477
      19.750838       1.352094
      19.799726       1.455146
      19.848614       1.376828
      19.897503       1.262856
      19.946391       1.365128
      19.995279       1.545653
      20.044167       1.345819
      20.093056       1.351087
      20.141944       1.337064
      20.190832       1.322624
      20.239720       1.239150
      20.288608       1.443455
      20.337497       1.437796
      20.386385       1.343929
      20.435273       1.409055
      20.484161       1.433085
      20.533049       1.312060
      20.581938       1.237052
      20.630826       1.368413
      20.679714       1.291677
      20.728602       1.421848
      20.777490       1.278063
      20.826379       1.356250
      20.875267       1.215341
      20.924155       1.196239
      20.973043       1.347437
      21.021932       1.309655
      21.070820       1.528886
      21.119708       1.336077
      21.168596       1.437595
      21.217484       1.215913
      21.266373       1.421264
      21.315261       1.380780
      21.364149       1.243624
      21.413037       1.292220
      21.461925       1.537355
      21.510814       1.382876
      21.559702       1.349095
      21.608590       1.323493
      21.657478       1.395080
      21.706367       1.383909
      21.755255       1.271014
      21.804143       1.233709
      21.853031       1.258228
      21.901919       1.253906
      21.950808       1.457168
      21.999696       1.277837
      22.048584       1.494210
      22.097472       1.703040
      22.146360       1.354189
      22.195249       1.453005
      22.244137       1.213659
      22.293025       1.313091
      22.341913       1.340637
      22.390802       1.189495
      22.439690       1.237793
      22.488578       1.339278
      22.537466       1.321568
      22.586354       1.348071
      22.635243       1.284475
      22.684131       1.388353
      22.733019       1.202137
      22.781907       1.309929
      22.830795       1.218237
      22.879684       1.236440
      22.928572       1.304219
      22.977460       1.350243
      23.026348       1.234117
      23.075236       1.129567
      23.124125       1.133819
      23.173013       1.219653
      23.221901       1.329800
      23.270789       1.354206
      23.319678       1.340135
      23.368566       1.333696
      23.417454       1.273791
      23.466342       1.204895
      23.515230       1.353246
      23.564119       1.357345
      23.613007       1.476847
      23.661895       1.232175
      23.710783       1.314062
      23.759671       1.365379
      23.808560       1.187939
      23.857448       1.412731
      23.906336       1.302474
      23.955224       1.453798
      24.004113       1.319159
      24.053001       1.261292
      24.101889       1.183490
      24.150777       1.212623
      24.199665       1.241909
      24.248554       1.138893
      24.297442       1.204703
      24.346330       1.368306
      24.395218       1.323912
      24.444106       1.149371
      24.492995       1.098687
      24.541883       0.986084
      24.590771       1.209362
      24.639659       1.070283
      24.688548       1.323500
      24.737436       1.146024
      24.786324       1.391039
      24.835212       1.178688
      24.884100       1.300235
      24.932989       1.219171
      24.981877       1.170815
      25.030765       1.367562
      25.079653       1.323903
      25.128541       1.372989
      25.177430       1.239248
      25.226318       1.227484
      25.275206       1.383302
      25.324094       1.420460
      25.372982       1.369845
      25.421871       1.380234
      25.470759       1.167420
      25.519647       1.393050
      25.568535       1.394511
      25.617424       1.417959
      25.666312       1.387069
      25.715200       1.324188
      25.764088       1.264775
      25.812976       1.460767
      25.861865       1.483170
      25.910753       1.158545
      25.959641       1.357782
      26.008529       1.440034
      26.057417       1.248315
      26.106306       1.306286
      26.155194       1.263328
      26.204082       1.458639
      26.252970       1.366248
      26.301859       1.377545
      26.350747       1.251813
      26.399635       1.179405
      26.448523       1.346307
      26.497411       1.246000
      26.546300       1.377853
      26.595188       1.436522
      26.644076       1.535388
      26.692964       1.210242
      26.741852       1.444171
      26.790741       1.286467
      26.839629       1.426659
      26.888517       1.311140
      26.937405       1.228395
      26.986294       1.215665
      27.035182       1.181097
      27.084070       1.408976
      27.132958       1.241114
      27.181846       1.202798
      27.230735       1.320906
      27.279623       1.282313
      27.328511       1.354677
      27.377399       1.447480
      27.426287       1.261440
      27.475176       1.381196
      27.524064       1.435288
      27.572952       1.479637
      27.621840       1.424863
      27.670729       1.437299
      27.719617       1.215378
      27.768505       1.251364
      27.817393       1.385596
      27.866281       1.343561
      27.915170       1.369356
      27.964058       1.172906
      28.012946       1.391818
      28.061834       1.275686
      28.110722       1.481248
      28.159611       1.392278
      28.208499       1.376178
      28.257387       1.375039
      28.306275       1.308203
      28.355163       1.433118
      28.404052       1.427498
      28.452940       1.433512
      28.501828       1.350070
      28.550716       1.407646
      28.599605       1.208169
      28.648493       1.291428
      28.697381       1.199549
      28.746269       1.457570
      28.795157       1.294385
      28.844046       1.283428
      28.892934       1.309072
      28.941822       1.387190
      28.990710       1.344545
      29.039598       1.286825
      29.088487       1.400327
      29.137375       1.405010
      29.186263       1.215198
      29.235151       1.498970
      29.284040       1.320614
      29.332928       1.318130
      29.381816       1.296867
      29.430704       1.401336
      29.479592       1.497951
      29.528481       1.391016
      29.577369       1.529613
      29.626257       1.344318
      29.675145       1.366786
      29.724033       1.500624
      29.772922       1.364516
      29.821810       1.299351
      29.870698       1.375750
      29.919586       1.452688
      29.968475       1.370747
      30.017363       1.425937
      30.066251       1.411538
      30.115139       1.349242
      30.164027       1.373296
      30.212916       1.254980
      30.261804       1.514034
      30.310692       1.563211
      30.359580       1.468312
      30.408468       1.496908
      30.457357       1.372904
      30.506245       1.387672
      30.555133       1.377010
      30.604021       1.288479
      30.652909       1.387839
      30.701798       1.241492
      30.750686       1.301136
      30.799574       1.275322
      30.848462       1.359811
      30.897351       1.431743
      30.946239       1.374174
      30.995127       1.486143
      31.044015       1.335568
      31.092903       1.410166
      31.141792       1.439425
      31.190680       1.207041
      31.239568       1.266581
      31.288456       1.213366
      31.337344       1.315476
      31.386233       1.365117
      31.435121       1.451153
      31.484009       1.533039
      31.532897       1.527587
      31.581786       1.148669
      31.630674       1.264197
      31.679562       1.281004
      31.728450       1.155172
      31.777338       1.258334
      31.826227       1.298395
      31.875115       1.324300
      31.924003       1.371385
      31.972891       1.173314
      32.021779       1.206902
      32.070668       1.393751
      32.119556       1.334921
      32.168444       1.300169
      32.217332       1.378848
      32.266221       1.336971
      32.315109       1.315454
      32.363997       1.400561
      32.412885       1.360313
      32.461773       1.146425
      32.510662       1.252029
      32.559550       1.192511
      32.608438       1.112912
      32.657326       1.246385
      32.706214       1.221061
      32.755103       1.268846
      32.803991       1.234274
      32.852879       1.354657
      32.901767       1.511928
      32.950655       1.388148
      32.999544       1.564839
      33.048432       1.369244
      33.097320       1.482483
      33.146208       1.395186
      33.195097       1.407511
      33.243985       1.414741
      33.292873       1.176327
      33.341761       1.245966
      33.390649       1.175414
      33.439538       1.279959
      33.488426       1.451561
      33.537314       1.240472
      33.586202       1.121395
      33.635090       1.317143
      33.683979       1.572205
      33.732867       1.287346
      33.781755       1.466873
      33.830643       1.339865
      33.879532       1.343335
      33.928420       1.358183
      33.977308       1.616006
      34.026196       1.503456
      34.075084       1.508439
      34.123973       1.292828
      34.172861       1.307610
      34.221749       1.404150
      34.270637       1.415229
      34.319525       1.442291
      34.368414       1.451139
      34.417302       1.556260
      34.466190       1.532570
      34.515078       1.563876
      34.563967       1.522547
      34.612855       1.571463
      34.661743       1.455769
      34.710631       1.426640
      34.759519       1.406694
      34.808408       1.226917
      34.857296       1.328310
      34.906184       1.368158
      34.955072       1.416357
      35.003960       1.258689
      35.052849       1.397489
      35.101737       1.431546
      35.150625       1.370980
      35.199513       1.478700
      35.248402       1.432265
      35.297290       1.748585
      35.346178       1.409861
      35.395066       1.493142
      35.443954       1.420505
      35.492843       1.309351
      35.541731       1.224254
      35.590619       1.376091
      35.639507       1.217805
      35.688395       1.286011
      35.737284       1.370020
      35.786172       1.629785
      35.835060       1.315712
      35.883948       1.642316
      35.932836       1.386490
      35.981725       1.367642
      36.030613       1.448393
      36.079501       1.365016
      36.128389       1.375259
      36.177278       1.392352
      36.226166       1.395055
      36.275054       1.379184
      36.323942       1.466597
      36.372830       1.376993
      36.421719       1.513148
      36.470607       1.475220
      36.519495       1.634888
      36.568383       1.581302
      36.617271       1.489928
      36.666160       1.491758
      36.715048       1.566025
      36.763936       1.741519
      36.812824       1.514811
      36.861713       1.551380
      36.910601       1.597160
      36.959489       1.634306
      37.008377       1.399600
      37.057265       1.675166
      37.106154       1.696420
      37.155042       1.418705
      37.203930       1.478617
      37.252818       1.543703
      37.301706       1.556198
      37.350595       1.541037
      37.399483       1.567485
      37.448371       1.245757
      37.497259       1.430579
      37.546148       1.439324
      37.595036       1.628586
      37.643924       1.516139
      37.692812       1.696207
      37.741700       1.567228
      37.790589       1.297867
      37.839477       1.749204
      37.888365       1.496072
      37.937253       1.433941
      37.986141       1.423792
      38.035030       1.467958
      38.083918       1.428349
      38.132806       1.352004
      38.181694       1.478001
      38.230582       1.327494
      38.279471       1.361257
      38.328359       1.624453
      38.377247       1.439718
      38.426135       1.539763
      38.475024       1.467052
      38.523912       1.389136
      38.572800       1.426810
      38.621688       1.350883
      38.670576       1.451182
      38.719465       1.441570
      38.768353       1.535328
      38.817241       1.470907
      38.866129       1.420827
      38.915017       1.488635
      38.963906       1.511690
      39.012794       1.546690
      39.061682       1.335144
      39.110570       1.366814
      39.159459       1.413035
      39.208347       1.404710
      39.257235       1.474008
      39.306123       1.356047
      39.355011       1.410405
      39.403900       1.421941
      39.452788       1.384461
      39.501676       1.551765
      39.550564       1.660859
      39.599452       1.665899
      39.648341       1.689342
      39.697229       1.624105
      39.746117       1.442528
      39.795005       1.491071
      39.843894       1.402420
      39.892782       1.439668
      39.941670       1.569042
      39.990558       1.421645
      40.039446       1.654482
      40.088335       1.576473
      40.137223       1.510732
      40.186111       1.422054
      40.234999       1.567576
      40.283887       1.602839
      40.332776       1.481163
      40.381664       1.532453
      40.430552       1.384209
      40.479440       1.570992
      40.528328       1.442716
      40.577217       1.415896
      40.626105       1.544518
      40.674993       1.447887
      40.723881       1.507235
      40.772770       1.428221
      40.821658       1.498212
      40.870546       1.418873
      40.919434       1.370903
      40.968322       1.550606
      41.017211       1.502268
      41.066099       1.525661
      41.114987       1.384144
      41.163875       1.730090
      41.212763       1.625356
      41.261652       1.495133
      41.310540       1.323697
      41.359428       1.556656
      41.408316       1.501983
      41.457205       1.536862
      41.506093       1.394559
      41.554981       1.397653
      41.603869       1.468609
      41.652757       1.490273
      41.701646       1.507439
      41.750534       1.572284
      41.799422       1.525606
      41.848310       1.453307
      41.897198       1.674233
      41.946087       1.627007
      41.994975       1.427802
      42.043863       1.603770
      42.092751       1.597441
      42.141640       1.532408
      42.190528       1.320377
      42.239416       1.457817
      42.288304       1.462697
      42.337192       1.437704
      42.386081       1.423512
      42.434969       1.615744
      42.483857       1.399514
      42.532745       1.694091
      42.581633       1.599575
      42.630522       1.687761
      42.679410       1.787054
      42.728298       1.533799
      42.777186       1.604123
      42.826075       1.599171
      42.874963       1.523111
      42.923851       1.529707
      42.972739       1.380127
      43.021627       1.472036
      43.070516       1.439588
      43.119404       1.524683
      43.168292       1.519914
      43.217180       1.417689
      43.266068       1.402577
      43.314957       1.361916
      43.363845       1.312323
      43.412733       1.537065
      43.461621       1.528193
      43.510509       1.534734
      43.559398       1.365406
      43.608286       1.468417
      43.657174       1.328823
      43.706062       1.492279
      43.754951       1.296571
      43.803839       1.580758
      43.852727       1.386312
      43.901615       1.391827
      43.950503       1.485486
      43.999392       1.360668
      44.048280       1.404694
      44.097168       1.448057
      44.146056       1.430243
      44.194944       1.398388
      44.243833       1.467904
      44.292721       1.262555
      44.341609       1.388719
      44.390497       1.275205
      44.439386       1.211320
      44.488274       1.229866
      44.537162       1.358490
      44.586050       1.471859
      44.634938       1.406884
      44.683827       1.304696
      44.732715       1.570131
      44.781603       1.507562
      44.830491       1.334163
      44.879379       1.338846
      44.928268       1.258477
      44.977156       1.399153
      45.026044       1.510990
      45.074932       1.514184
      45.123821       1.467653
      45.172709       1.501649
      45.221597       1.473799
      45.270485       1.543956
      45.319373       1.205332
      45.368262       1.343288
      45.417150       1.549457
      45.466038       1.325178
      45.514926       1.513559
      45.563814       1.576802
      45.612703       1.622558
      45.661591       1.524492
      45.710479       1.464335
      45.759367       1.276690
      45.808255       1.453312
      45.857144       1.653439
      45.906032       1.581074
      45.954920       1.501969
      46.003808       1.442366
      46.052697       1.515170
      46.101585       1.475178
      46.150473       1.656356
      46.199361       1.456375
      46.248249       1.620552
      46.297138       1.280265
      46.346026       1.317797
      46.394914       1.270765
      46.443802       1.513220
      46.492690       1.613853
      46.541579       1.232316
      46.590467       1.313133
      46.639355       1.315812
      46.688243       1.378730
      46.737132       1.385163
      46.786020       1.585265
      46.834908       1.218346
      46.883796       1.264153
      46.932684       1.264568
      46.981573       1.437174
      47.030461       1.450738
      47.079349       1.489482
      47.128237       1.453870
      47.177125       1.281309
      47.226014       1.258000
      47.274902       1.357515
      47.323790       1.315372
      47.372678       1.312877
      47.421567       1.303667
      47.470455       1.173833
      47.519343       1.388977
      47.568231       1.394869
      47.617119       1.391778
      47.666008       1.190074
      47.714896       1.448949
      47.763784       1.401444
      47.812672       1.175734
      47.861560       1.455923
      47.910449       1.548568
      47.959337       1.517824
      48.008225       1.208972
      48.057113       1.222750
      48.106001       1.661403
      48.154890       1.161243
      48.203778       1.330209
      48.252666       1.431102
      48.301554       1.269178
      48.350443       1.262959
      48.399331       1.311147
      48.448219       1.238145
      48.497107       1.270647
      48.545995       1.565502
      48.594884       1.379063
      48.643772       1.230827
      48.692660       1.188486
      48.741548       1.299932
      48.790436       1.354464
      48.839325       1.247020
      48.888213       1.377786
      48.937101       1.433082
      48.985989       1.364935
      49.034878       1.260320
      49.083766       1.321071
      49.132654       1.211419
      49.181542       1.328287
      49.230430       1.276209
      49.279319       1.256195
      49.328207       1.335414
      49.377095       1.421951
      49.425983       1.336903
      49.474871       1.315390
      49.523760       1.348144
      49.572648       1.496218
      49.621536       1.367390
      49.670424       1.276824
      49.719313       1.261293
      49.768201       1.379752
      49.817089       1.405801
      49.865977       1.329742
      49.914865       1.289901
      49.963754       1.529414
      50.012642       1.357100
      50.061530       1.388925
      50.110418       1.471895
      50.159306       1.375148
      50.208195       1.142498
      50.257083       1.227586
      50.305971       1.526269
      50.354859       1.430716
      50.403747       1.322484
      50.452636       1.527827
      50.501524       1.599127
      50.550412       1.390688
      50.599300       1.376183
      50.648189       1.428042
      50.697077       1.356734
      50.745965       1.263607
      50.794853       1.392895
      50.843741       1.145867
      50.892630       1.249913
      50.941518       1.297747
      50.990406       1.167049
      51.039294       1.172869
      51.088182       1.312966
      51.137071       1.281695
      51.185959       1.184040
      51.234847       1.303414
      51.283735       1.269591
      51.332624       1.333300
      51.381512       1.240748
      51.430400       1.222302
      51.479288       1.362337
      51.528176       1.273538
      51.577065       1.316640
      51.625953       1.236841
      51.674841       1.354338
      51.723729       1.154660
      51.772617       1.146732
      51.821506       1.255851
      51.870394       1.336064
      51.919282       1.239923
      51.968170       1.295784
      52.017059       1.461739
      52.065947       1.385195
      52.114835       1.285172
      52.163723       1.393299
      52.212611       1.387215
      52.261500       1.404446
      52.310388       1.377905
      52.359276       1.404300
      52.408164       1.325397
      52.457052       1.471635
      52.505941       1.701608
      52.554829       1.318721
      52.603717       1.605285
      52.652605       1.409268
      52.701494       1.432553
      52.750382       1.670645
      52.799270       1.574290
      52.848158       1.590629
      52.897046       1.661943
      52.945935       1.621348
      52.994823       1.394454
      53.043711       1.485791
      53.092599       1.676701
      53.141487       1.491422
      53.190376       1.385257
      53.239264       1.506025
      53.288152       1.411059
      53.337040       1.441477
      53.385928       1.400481
      53.434817       1.273951
      53.483705       1.581954
      53.532593       1.288616
      53.581481       1.364598
      53.630370       1.484556
      53.679258       1.539388
      53.728146       1.484777
      53.777034       1.373561
      53.825922       1.309112
      53.874811       1.303497
      53.923699       1.551731
      53.972587       1.485072
      54.021475       1.357288
      54.070363       1.354923
      54.119252       1.343600
      54.168140       1.286717
      54.217028       1.290610
      54.265916       1.177327
      54.314805       1.333140
      54.363693       1.386681
      54.412581       1.218460
      54.461469       1.192018
      54.510357       1.193095
      54.559246       1.297338
      54.608134       1.230320
      54.657022       1.432748
      54.705910       1.217026
      54.754798       1.252820
      54.803687       1.621285
      54.852575       1.584754
      54.901463       1.496396
      54.950351       1.340864
      54.999240       1.608612
      55.048128       1.252641
      55.097016       1.297229
      55.145904       1.346189
      55.194792       1.262382
      55.243681       1.210603
      55.292569       1.249230
      55.341457       1.329692
      55.390345       1.463659
      55.439233       1.299190
      55.488122       1.211465
      55.537010       1.202625
      55.585898       1.224982
      55.634786       1.298144
      55.683674       1.251865
      55.732563       1.160193
      55.781451       1.280687
      55.830339       1.582148
      55.879227       1.531095
      55.928116       1.332973
      55.977004       1.674332
      56.025892       1.472426
      56.074780       1.100465
      56.123668       1.387215
      56.172557       1.532429
      56.221445       1.660188
      56.270333       1.449219
      56.319221       1.518965
      56.368109       1.410227
      56.416998       1.439367
      56.465886       1.353426
      56.514774       1.360077
      56.563662       1.482706
      56.612551       1.302131
      56.661439       1.381270
      56.710327       1.444825
      56.759215       1.652012
      56.808103       1.553887
      56.856992       1.603393
      56.905880       1.552838
      56.954768       1.555889
      57.003656       1.546665
      57.052544       1.590016
      57.101433       1.570319
      57.150321       1.642035
      57.199209       1.465830
      57.248097       1.499742
      57.296986       1.473259
      57.345874       1.453322
      57.394762       1.556524
      57.443650       1.532327
      57.492538       1.523378
      57.541427       1.561849
      57.590315       1.695579
      57.639203       1.663542
      57.688091       1.561565
      57.736979       1.814682
      57.785868       1.282412
      57.834756       1.730859
      57.883644       1.529012
      57.932532       1.528414
      57.981420       1.377647
      58.030309       1.363589
      58.079197       1.318695
      58.128085       1.552844
      58.176973       1.443315
      58.225862       1.578581
      58.274750       1.644981
      58.323638       1.504650
      58.372526       1.161432
      58.421414       1.243926
      58.470303       1.266365
      58.519191       1.310692
      58.568079       1.126207
      58.616967       1.156975
      58.665855       1.243587
      58.714744       1.345746
      58.763632       1.293680
      58.812520       1.542782
      58.861408       1.560247
      58.910297       1.435401
      58.959185       1.503628
      59.008073       1.495280
      59.056961       1.524482
      59.105849       1.567460
      59.154738       1.346082
      59.203626       1.479280
      59.252514       1.606276
      59.301402       1.651684
      59.350290       1.752858
      59.399179       1.722372
      59.448067       1.593337
      59.496955       1.523674
      59.545843       1.444167
      59.594732       1.622400
      59.643620       1.713509
      59.692508       1.661287
      59.741396       1.643777
      59.790284       1.523542
      59.839173       1.486895
      59.888061       1.389882
      59.936949       1.249339
      59.985837       1.539519
      60.034725       1.439073
      60.083614       1.309627
      60.132502       1.307089
      60.181390       1.457743
      60.230278       1.529919
      60.279167       1.417763
      60.328055       1.509887
      60.376943       1.480047
      60.425831       1.577166
      60.474719       1.593742
      60.523608       1.433927
      60.572496       1.399595
      60.621384       1.581917
      60.670272       1.433760
      60.719160       1.317861
      60.768049       1.382440
      60.816937       1.215657
      60.865825       1.678354
      60.914713       1.552708
      60.963601       1.124413
      61.012490       1.505260
      61.061378       1.346782
      61.110266       1.466693
      61.159154       1.503624
      61.208043       1.213702
      61.256931       1.307074
      61.305819       1.523363
      61.354707       1.506954
      61.403595       1.531268
      61.452484       1.491582
      61.501372       1.308814
      61.550260       1.388059
      61.599148       1.505010
      61.648036       1.528930
      61.696925       1.535130
      61.745813       1.241885
      61.794701       1.384723
      61.843589       1.598943
      61.892478       1.508487
      61.941366       1.406783
      61.990254       1.481253
      62.039142       1.634077
      62.088030       1.602866
      62.136919       1.457799
      62.185807       1.466195
      62.234695       1.437222
      62.283583       1.394836
      62.332471       1.719556
      62.381360       1.473771
      62.430248       1.468328
      62.479136       1.597057
      62.528024       1.520398
      62.576913       1.266882
      62.625801       1.539506
      62.674689       1.477484
      62.723577       1.493688
      62.772465       1.426844
      62.821354       1.291558
      62.870242       1.453055
      62.919130       1.479623
      62.968018       1.453400
      63.016906       1.551145
      63.065795       1.452868
      63.114683       1.271506
      63.163571       1.169065
      63.212459       1.284638
      63.261347       1.378249
      63.310236       1.097158
      63.359124       1.244617
      63.408012       1.460827
      63.456900       1.329464
      63.505789       1.150455
      63.554677       1.404618
      63.603565       1.275896
      63.652453       1.186671
      63.701341       1.242618
      63.750230       1.389983
      63.799118       1.356417
      63.848006       1.233896
      63.896894       1.376286
      63.945782       1.116139
      63.994671       1.245589
      64.043559       1.552370
      64.092447       1.519383
      64.141335       1.376111
      64.190224       1.351161
      64.239112       1.165277
      64.288000       1.006042
      64.336888       1.185999
      64.385776       1.345276
      64.434665       1.424079
      64.483553       1.415874
      64.532441       1.362502
      64.581329       1.380800
      64.630217       1.126828
      64.679106       1.545556
      64.727994       1.237062
      64.776882       1.310723
      64.825770       1.380319
      64.874659       1.283021
      64.923547       1.283562
      64.972435       1.280122
      65.021323       1.284069
      65.070211       1.328427
      65.119100       1.392031
      65.167988       1.210182
      65.216876       1.339161
      65.265764       1.216231
      65.314652       1.482026
      65.363541       1.328381
      65.412429       1.332713
      65.461317       1.426438
      65.510205       1.319549
      65.559093       1.468861
      65.607982       1.356709
      65.656870       1.465663
      65.705758       1.389004
      65.754646       1.435268
      65.803535       1.566834
      65.852423       1.280495
      65.901311       1.225913
      65.950199       1.383252
      65.999087       1.158631
      66.047976       1.389382
      66.096864       1.426697
      66.145752       1.546208
      66.194640       1.438114
      66.243528       1.616796
      66.292417       1.416086
      66.341305       1.439269
      66.390193       1.459126
      66.439081       1.436991
      66.487970       1.457994
      66.536858       1.432066
      66.585746       1.436053
      66.634634       1.373775
      66.683522       1.398277
      66.732411       1.405983
      66.781299       1.291274
      66.830187       1.518825
      66.879075       1.389708
      66.927963       1.301028
      66.976852       1.572500
      67.025740       1.410905
      67.074628       1.328748
      67.123516       1.339588
      67.172405       1.387596
      67.221293       1.360255
      67.270181       1.413637
      67.319069       1.367816
      67.367957       1.486146
      67.416846       1.420193
      67.465734       1.485154
      67.514622       1.544308
      67.563510       1.424743
      67.612398       1.477900
      67.661287       1.437478
      67.710175       1.527670
      67.759063       1.452443
      67.807951       1.481488
      67.856840       1.362282
      67.905728       1.431003
      67.954616       1.395718
      68.003504       1.344332
      68.052392       1.334286
      68.101281       1.341914
      68.150169       1.426105
      68.199057       1.479027
      68.247945       1.361986
      68.296833       1.463555
      68.345722       1.309342
      68.394610       1.395360
      68.443498       1.357588
      68.492386       1.150929
      68.541274       1.258002
      68.590163       1.438349
      68.639051       1.414476
      68.687939       1.292750
      68.736827       1.360078
      68.785716       1.517950
      68.834604       1.412621
      68.883492       1.351424
      68.932380       1.517288
      68.981268       1.323970
      69.030157       1.490469
      69.079045       1.475861
      69.127933       1.393956
      69.176821       1.413391
      69.225709       1.426002
      69.274598       1.346689
      69.323486       1.341377
      69.372374       1.263030
      69.421262       1.301848
      69.470151       1.451594
      69.519039       1.269624
      69.567927       1.367765
      69.616815       1.469625
      69.665703       1.327633
      69.714592       1.486971
      69.763480       1.214902
      69.812368       1.366039
      69.861256       1.276955
      69.910144       1.394298
      69.959033       1.304947
      70.007921       1.213059
      70.056809       1.266135
      70.105697       1.364673
      70.154586       1.514744
      70.203474       1.585646
      70.252362       1.186813
      70.301250       1.267570
      70.350138       1.283820
      70.399027       1.399583
      70.447915       1.456059
      70.496803       1.435609
      70.545691       1.127146
      70.594579       1.367693
      70.643468       1.345094
      70.692356       1.362012
      70.741244       1.332796
      70.790132       1.226731
      70.839020       1.414109
      70.887909       1.304342
      70.936797       1.429111
      70.985685       1.462264
      71.034573       1.393271
      71.083462       1.032500
      71.132350       1.128783
      71.181238       1.152353
      71.230126       1.446729
      71.279014       1.376973
      71.327903       1.326596
      71.376791       1.174557
      71.425679       1.376225
      71.474567       1.130430
      71.523455       1.224666
      71.572344       1.464399
      71.621232       1.182023
      71.670120       1.371412
      71.719008       1.277362
      71.767897       1.319460
      71.816785       1.087956
      71.865673       1.212105
      71.914561       1.258373
      71.963449       1.332717
      72.012338       1.280967
      72.061226       1.344949
      72.110114       1.364006
      72.159002       1.386962
      72.207890       1.366084
      72.256779       1.336015
      72.305667       1.309619
      72.354555       1.512816
      72.403443       1.513033
      72.452332       1.355168
      72.501220       1.405026
      72.550108       1.303272
      72.598996       1.284999
      72.647884       1.419679
      72.696773       1.455945
      72.745661       1.332905
      72.794549       1.383608
      72.843437       1.347266
      72.892325       1.277201
      72.941214       1.437943
      72.990102       1.302113
      73.038990       1.295710
      73.087878       1.349620
      73.136766       1.360443
      73.185655       1.409831
      73.234543       1.443968
      73.283431       1.445581
      73.332319       1.423986
      73.381208       1.267872
      73.430096       1.439531
      73.478984       1.370742
      73.527872       1.505537
      73.576760       1.247942
      73.625649       1.322734
      73.674537       1.391471
      73.723425       1.335256
      73.772313       1.406461
      73.821201       1.470745
      73.870090       1.427885
      73.918978       1.405676
      73.967866       1.379822
      74.016754       1.311326
      74.065643       1.399137
      74.114531       1.296000
      74.163419       1.251782
      74.212307       1.295326
      74.261195       1.162617
      74.310084       1.323455
      74.358972       1.347702
      74.407860       1.336495
      74.456748       1.322378
      74.505636       1.359439
      74.554525       1.311115
      74.603413       1.428610
      74.652301       1.281282
      74.701189       1.305678
      74.750078       1.382831
      74.798966       1.273876
      74.847854       1.316476
      74.896742       1.344628
      74.945630       1.255286
      74.994519       1.142532
      75.043407       1.265123
      75.092295       1.219140
      75.141183       1.300934
      75.190071       1.354480
      75.238960       1.218183
      75.287848       1.305364
      75.336736       1.301712
      75.385624       1.296696
      75.434513       1.164642
      75.483401       1.197192
      75.532289       1.320751
      75.581177       1.319586
      75.630065       1.388134
      75.678954       1.384601
      75.727842       1.345087
      75.776730       1.324673
      75.825618       1.390785
      75.874506       1.373028
      75.923395       1.288527
      75.972283       1.273995
      76.021171       1.222559
      76.070059       1.419456
      76.118947       1.395109
      76.167836       1.296109
      76.216724       1.218216
      76.265612       1.413566
      76.314500       1.299178
      76.363389       1.398816
      76.412277       1.296771
      76.461165       1.383464
      76.510053       1.029061
      76.558941       1.016052
      76.607830       1.028871
      76.656718       1.145522
      76.705606       1.168813
      76.754494       1.065284
      76.803382       1.268149
      76.852271       1.119752
      76.901159       1.043758
      76.950047       1.172820
      76.998935       1.141734
      77.047824       1.140993
      77.096712       1.177488
      77.145600       1.187435
      77.194488       1.198064
      77.243376       1.157226
      77.292265       1.279412
      77.341153       1.236874
      77.390041       1.093068
      77.438929       1.158381
      77.487817       1.196970
      77.536706       1.145394
      77.585594       1.257469
      77.634482       1.240953
      77.683370       1.144051
      77.732259       1.351789
      77.781147       1.393526
      77.830035       1.348610
      77.878923       1.519607
      77.927811       1.505518
      77.976700       1.496213
      78.025588       1.605905
      78.074476       1.462513
      78.123364       1.421409
      78.172252       1.413124
      78.221141       1.296824
      78.270029       1.393286
      78.318917       1.259752
      78.367805       1.321776
      78.416693       1.374225
      78.465582       1.404696
      78.514470       1.453440
      78.563358       1.423364
      78.612246       1.171136
      78.661135       1.234774
      78.710023       1.221967
      78.758911       1.288307
      78.807799       1.254394
      78.856687       1.270454
      78.905576       1.430004
      78.954464       1.334520
      79.003352       1.239786
      79.052240       1.286954
      79.101128       1.371000
      79.150017       1.200426
      79.198905       1.030698
      79.247793       1.152414
      79.296681       1.213441
      79.345570       1.154667
      79.394458       1.174662
      79.443346       1.180019
      79.492234       1.259565
      79.541122       1.304519
      79.590011       1.275967
      79.638899       1.236674
      79.687787       1.137852
      79.736675       1.287980
      79.785563       1.303710
      79.834452       1.251562
      79.883340       1.167506
      79.932228       1.241253
      79.981116       1.062842
      80.030005       0.981952
      80.078893       1.103710
      80.127781       1.178917
      80.176669       1.151439
      80.225557       1.005483
      80.274446       1.250613
      80.323334       1.191276
      80.372222       0.999946
      80.421110       1.082612
      80.469998       1.216365
      80.518887       1.142332
      80.567775       1.108350
      80.616663       1.149777
      80.665551       1.125671
      80.714439       1.113767
      80.763328       1.217734
      80.812216       1.175756
      80.861104       1.124363
      80.909992       1.201578
      80.958881       1.195321
      81.007769       1.288051
      81.056657       1.089117
      81.105545       1.284655
      81.154433       1.231406
      81.203322       1.177889
      81.252210       1.126997
      81.301098       1.116720
      81.349986       1.076697
      81.398874       1.087920
      81.447763       1.307375
      81.496651       1.125876
      81.545539       1.030980
      81.594427       1.131929
      81.643316       1.339699
      81.692204       1.162297
      81.741092       1.259110
      81.789980       1.195678
      81.838868       1.157294
      81.887757       1.131617
      81.936645       1.129317
      81.985533       1.252687
      82.034421       1.297177
      82.083309       1.286591
      82.132198       1.264583
      82.181086       1.161968
      82.229974       1.394785
      82.278862       1.230804
      82.327751       1.201902
      82.376639       1.149290
      82.425527       0.955184
      82.474415       1.264133
      82.523303       1.100041
      82.572192       1.079460
      82.621080       1.172039
      82.669968       1.244017
      82.718856       1.079992
      82.767744       1.170676
      82.816633       1.211759
      82.865521       1.198407
      82.914409       1.082665
      82.963297       1.163571
      83.012186       1.294928
      83.061074       1.281450
      83.109962       1.023076
      83.158850       1.072401
      83.207738       1.266738
      83.256627       1.253172
      83.305515       1.048752
      83.354403       1.107119
      83.403291       1.194925
      83.452179       1.216378
      83.501068       1.177397
      83.549956       1.104812
      83.598844       1.182043
      83.647732       1.108118
      83.696620       1.213711
      83.745509       1.333203
      83.794397       1.136884
      83.843285       1.269398
      83.892173       1.299093
      83.941062       1.219535
      83.989950       1.229489
      84.038838       1.214134
      84.087726       1.254424
      84.136614       1.033186
      84.185503       1.151306
      84.234391       1.090823
      84.283279       1.033694
      84.332167       1.102178
      84.381055       1.090667
      84.429944       1.124050
      84.478832       1.189912
      84.527720       1.026104
      84.576608       1.094056
      84.625497       1.080092
      84.674385       1.062948
      84.723273       1.166375
      84.772161       1.234399
      84.821049       1.346025
      84.869938       1.303257
      84.918826       1.139806
      84.967714       1.189490
      85.016602       1.080771
      85.065490       1.123526
      85.114379       1.195148
      85.163267       1.281130
      85.212155       1.015615
      85.261043       1.287277
      85.309932       1.099788
      85.358820       1.279590
      85.407708       1.313916
      85.456596       1.370840
      85.505484       1.255616
      85.554373       1.355629
      85.603261       1.329489
      85.652149       1.257988
      85.701037       1.285196
      85.749925       1.327082
      85.798814       1.232485
      85.847702       1.309123
      85.896590       1.251694
      85.945478       1.196737
      85.994366       1.236872
      86.043255       1.343482
      86.092143       1.318380
      86.141031       1.347552
      86.189919       1.199575
      86.238808       1.213021
      86.287696       1.111936
      86.336584       1.184758
      86.385472       1.338266
      86.434360       1.261266
      86.483249       1.221640
      86.532137       0.972823
      86.581025       1.051834
      86.629913       1.070214
      86.678801       1.315235
      86.727690       1.324290
      86.776578       1.228002
      86.825466       1.275915
      86.874354       1.281973
      86.923243       1.287493
      86.972131       1.258619
      87.021019       1.190771
      87.069907       1.311736
      87.118795       1.400234
      87.167684       1.282029
      87.216572       1.256567
      87.265460       1.287697
      87.314348       1.263180
      87.363236       1.325074
      87.412125       1.305444
      87.461013       1.344967
      87.509901       1.299201
      87.558789       1.137985
      87.607678       1.186311
      87.656566       1.298061
      87.705454       1.357913
      87.754342       1.512505
      87.803230       1.285065
      87.852119       1.337715
      87.901007       1.419774
      87.949895       1.273147
      87.998783       1.220416
      88.047671       1.392010
      88.096560       1.361112
      88.145448       1.434592
      88.194336       1.004388
      88.243224       1.033101
      88.292112       1.397025
      88.341001       1.556621
      88.389889       1.362238
      88.438777       1.376470
      88.487665       1.528652
      88.536554       1.292888
      88.585442       1.476235
      88.634330       1.323848
      88.683218       1.061389
      88.732106       1.357387
      88.780995       1.194465
      88.829883       1.259654
      88.878771       1.243353
      88.927659       1.209394
      88.976547       1.274178
      89.025436       1.364847
      89.074324       1.547071
      89.123212       1.373432
      89.172100       1.353376
      89.220989       1.282816
      89.269877       1.117857
      89.318765       1.292362
      89.367653       1.508228
      89.416541       1.496083
      89.465430       1.213899
      89.514318       1.207601
      89.563206       1.270670
      89.612094       1.409220
      89.660982       1.335289
      89.709871       1.391150
      89.758759       1.384820
      89.807647       1.435604
      89.856535       1.086071
      89.905424       1.509094
      89.954312       1.384270
      90.003200       1.456580
      90.052088       1.423542
      90.100976       1.549701
      90.149865       1.488494
      90.198753       1.386996
      90.247641       1.504981
      90.296529       1.236166
      90.345417       1.382104
      90.394306       1.401153
      90.443194       1.243750
      90.492082       1.422999
      90.540970       1.328333
      90.589859       1.275699
      90.638747       1.270558
      90.687635       1.413935
      90.736523       1.390230
      90.785411       1.420652
      90.834300       1.454825
      90.883188       1.240832
      90.932076       1.338769
      90.980964       1.332103
      91.029852       1.063529
      91.078741       0.993383
      91.127629       1.107066
      91.176517       1.204038
      91.225405       1.100275
      91.274293       1.180296
      91.323182       1.107610
      91.372070       1.149993
      91.420958       1.054286
      91.469846       1.028438
      91.518735       1.339850
      91.567623       1.241334
      91.616511       1.305875
      91.665399       1.210782
      91.714287       1.219405
      91.763176       1.368295
      91.812064       1.376740
      91.860952       1.511093
      91.909840       1.301515
      91.958728       1.446312
      92.007617       1.365354
      92.056505       1.387172
      92.105393       1.382066
      92.154281       1.439465
      92.203170       1.429236
      92.252058       1.565031
      92.300946       1.600916
      92.349834       1.553857
      92.398722       1.588880
      92.447611       1.490851
      92.496499       1.495522
      92.545387       1.439202
      92.594275       1.322009
      92.643163       1.399693
      92.692052       1.333686
      92.740940       1.539965
      92.789828       1.479267
      92.838716       1.560416
      92.887605       1.471637
      92.936493       1.497032
      92.985381       1.346321
      93.034269       0.979232
      93.083157       1.384936
      93.132046       1.428385
      93.180934       1.548192
      93.229822       1.330518
      93.278710       1.075482
      93.327598       1.109104
      93.376487       1.128727
      93.425375       1.300387
      93.474263       1.136838
      93.523151       1.477333
      93.572039       1.491209
      93.620928       1.403738
      93.669816       1.108462
      93.718704       1.111670
      93.767592       1.246854
      93.816481       1.523871
      93.865369       1.278165
      93.914257       1.170223
      93.963145       1.089519
      94.012033       1.074459
      94.060922       1.478485
      94.109810       1.244441
      94.158698       1.481715
      94.207586       1.483496
      94.256474       1.529485
      94.305363       1.556550
      94.354251       1.470933
      94.403139       1.626674
      94.452027       1.374133
      94.500916       1.506001
      94.549804       1.543006
      94.598692       1.560211
      94.647580       1.372796
      94.696468       1.822673
      94.745357       1.613099
      94.794245       1.464153
      94.843133       1.416887
      94.892021       1.268815
      94.940909       1.442528
      94.989798       1.187987
      95.038686       1.235374
      95.087574       1.513564
      95.136462       1.534320
      95.185351       1.534790
      95.234239       1.286100
      95.283127       1.516421
      95.332015       1.594683
      95.380903       1.486057
      95.429792       1.479402
      95.478680       1.409756
      95.527568       1.487086
      95.576456       1.320148
      95.625344       1.336098
      95.674233       1.622223
      95.723121       1.259316
      95.772009       1.368256
      95.820897       1.366077
      95.869785       1.350120
      95.918674       1.443330
      95.967562       1.443324
      96.016450       1.294859
      96.065338       1.532603
      96.114227       1.476784
      96.163115       1.409883
      96.212003       1.336331
      96.260891       1.301810
      96.309779       1.275765
      96.358668       1.428790
      96.407556       1.496229
      96.456444       1.518527
      96.505332       1.255685
      96.554220       1.187263
      96.603109       1.379895
      96.651997       1.458469
      96.700885       1.528552
      96.749773       1.712525
      96.798662       1.347640
      96.847550       1.389061
      96.896438       1.540584
      96.945326       1.543932
      96.994214       1.521323
      97.043103       1.460398
      97.091991       1.444379
      97.140879       1.505172
      97.189767       1.583169
      97.238655       1.485400
      97.287544       1.575629
      97.336432       1.307934
      97.385320       1.371592
      97.434208       1.327617
      97.483097       1.605199
      97.531985       1.503169
      97.580873       1.425530
      97.629761       1.337215
      97.678649       1.298939
      97.727538       1.255840
      97.776426       1.509057
      97.825314       1.582927
      97.874202       1.507766
      97.923090       1.530873
      97.971979       1.372104
      98.020867       1.265562
      98.069755       1.224693
      98.118643       1.268665
      98.167532       1.387536
      98.216420       1.419324
      98.265308       1.335253
      98.314196       1.286543
      98.363084       1.349430
      98.411973       1.238882
      98.460861       1.329310
      98.509749       1.467301
      98.558637       1.544962
      98.607525       1.481198
      98.656414       1.642184
      98.705302       1.293071
      98.754190       1.454330
      98.803078       1.526767
      98.851966       1.435638
      98.900855       1.475673
      98.949743       1.459270
      98.998631       1.260789
      99.047519       1.301398
      99.096408       1.252161
      99.145296       1.515552
      99.194184       1.260045
      99.243072       1.374751
      99.291960       1.394900
      99.340849       1.408134
      99.389737       1.341904
      99.438625       1.450836
      99.487513       1.393616
      99.536401       1.269824
      99.585290       1.347959
      99.634178       1.500915
      99.683066       1.216548
      99.731954       1.206622
      99.780843       1.353959
      99.829731       1.686314
      99.878619       1.325337
      99.927507       1.207548
      99.976395       1.291538
     100.025284       1.355494
     100.074172       1.373105
     100.123060       1.371665
     100.171948       1.475669
     100.220836       1.313509
     100.269725       1.291880
     100.318613       1.323306
     100.367501       1.154338
     100.416389       1.254193
     100.465278       1.390759
     100.514166       1.287391
     100.563054       1.334297
     100.611942       1.487142
     100.660830       1.410691
     100.709719       1.254720
     100.758607       1.278979
     100.807495       1.372898
     100.856383       1.399050
     100.905271       1.419910
     100.954160       1.439679
     101.003048       1.319835
     101.051936       1.278753
     101.100824       1.354663
     101.149712       1.196360
     101.198601       1.401493
     101.247489       1.311361
     101.296377       1.305017
     101.345265       1.197869
     101.394154       1.271881
     101.443042       1.344054
     101.491930       1.271434
     101.540818       1.233741
     101.589706       1.264725
     101.638595       1.342699
     101.687483       1.260904
     101.736371       1.324751
     101.785259       1.163360
     101.834147       1.131011
     101.883036       1.264281
     101.931924       1.360204
     101.980812       1.382151
     102.029700       1.416580
     102.078589       1.491859
     102.127477       1.327460
     102.176365       1.337343
     102.225253       1.406819
     102.274141       1.398063
     102.323030       1.431346
     102.371918       1.202093
     102.420806       1.252131
     102.469694       1.438168
     102.518582       1.451251
     102.567471       1.344409
     102.616359       1.314338
     102.665247       1.272465
     102.714135       1.298300
     102.763024       1.430137
     102.811912       1.376948
     102.860800       1.306980
     102.909688       1.318549
     102.958576       1.385189
     103.007465       1.490643
     103.056353       1.339050
     103.105241       1.213298
     103.154129       1.231590
     103.203017       1.188948
     103.251906       1.256121
     103.300794       1.341077
     103.349682       1.240679
     103.398570       1.276645
     103.447458       1.253027
     103.496347       1.300938
     103.545235       1.449616
     103.594123       1.058355
     103.643011       1.236575
     103.691900       1.272042
     103.740788       1.228444
     103.789676       1.236342
     103.838564       1.210028
     103.887452       1.222161
     103.936341       1.318057
     103.985229       1.289069
     104.034117       1.339014
     104.083005       1.245015
     104.131893       1.396436
     104.180782       1.181829
     104.229670       1.331574
     104.278558       1.277944
     104.327446       1.351148
     104.376335       1.220978
     104.425223       1.216261
     104.474111       1.136370
     104.522999       1.299219
     104.571887       1.174471
     104.620776       1.037241
     104.669664       1.145713
     104.718552       1.211323
     104.767440       1.205775
     104.816328       1.224787
     104.865217       1.047924
     104.914105       1.205508
     104.962993       1.160221
     105.011881       0.994678
     105.060770       1.142021
     105.109658       1.107550
     105.158546       1.050525
     105.207434       1.197130
     105.256322       1.002332
     105.305211       1.152562
     105.354099       1.124156
     105.402987       1.275177
     105.451875       1.200547
     105.500763       1.306539
     105.549652       1.256183
     105.598540       1.087129
     105.647428       1.143206
     105.696316       1.200605
     105.745205       1.065715
     105.794093       1.214257
     105.842981       1.218548
     105.891869       1.188103
     105.940757       1.214485
     105.989646       1.254787
     106.038534       1.085312
     106.087422       1.121820
     106.136310       1.115784
     106.185198       1.169212
     106.234087       1.135931
     106.282975       1.176983
     106.331863       1.115658
     106.380751       1.208963
     106.429639       1.024682
     106.478528       1.207239
     106.527416       1.234840
     106.576304       1.127238
     106.625192       1.127298
     106.674081       1.144745
     106.722969       1.054916
     106.771857       1.226077
     106.820745       1.184751
     106.869633       1.200221
     106.918522       1.167036
     106.967410       1.062613
     107.016298       1.173997
     107.065186       1.081184
     107.114074       0.961435
     107.162963       0.987318
     107.211851       1.096207
     107.260739       0.918668
     107.309627       1.118369
     107.358516       1.267527
     107.407404       1.022845
     107.456292       1.300466
     107.505180       1.207993
     107.554068       1.182712
     107.602957       1.205943
     107.651845       1.288930
     107.700733       1.172090
     107.749621       1.255210
     107.798509       1.159319
     107.847398       1.223166
     107.896286       1.219610
     107.945174       1.234353
     107.994062       1.279282
     108.042951       1.213402
     108.091839       1.202273
     108.140727       1.273379
     108.189615       1.116412
     108.238503       1.046975
     108.287392       1.222108
     108.336280       1.180118
     108.385168       1.412408
     108.434056       1.145653
     108.482944       1.317849
     108.531833       1.272946
     108.580721       1.344349
     108.629609       1.201669
     108.678497       1.155070
     108.727385       1.276721
     108.776274       1.309608
     108.825162       1.095242
     108.874050       1.233254
     108.922938       1.174328
     108.971827       1.201537
     109.020715       1.212884
     109.069603       1.257186
     109.118491       1.323546
     109.167379       1.277773
     109.216268       1.119605
     109.265156       1.244847
     109.314044       1.212400
     109.362932       1.204690
     109.411820       1.275296
     109.460709       1.342260
     109.509597       1.228730
     109.558485       1.238977
     109.607373       1.246960
     109.656262       1.107995
     109.705150       1.264413
     109.754038       1.237172
     109.802926       1.152746
     109.851814       1.262938
     109.900703       1.321378
     109.949591       1.345365
     109.998479       1.477461
     110.047367       1.260152
     110.096255       1.399910
     110.145144       1.353265
     110.194032       1.325514
     110.242920       1.361990
     110.291808       1.340743
     110.340697       1.563480
     110.389585       1.318745
     110.438473       1.339019
     110.487361       1.186976
     110.536249       1.478324
     110.585138       1.244086
     110.634026       1.407398
     110.682914       1.288200
     110.731802       1.323068
     110.780690       1.402321
     110.829579       1.423108
     110.878467       1.467649
     110.927355       1.454242
     110.976243       1.252168
     111.025131       1.377684
     111.074020       1.126200
     111.122908       1.254117
     111.171796       1.401230
     111.220684       1.426983
     111.269573       1.271580
     111.318461       1.388008
     111.367349       1.345429
     111.416237       1.311121
     111.465125       1.352211
     111.514014       1.345297
     111.562902       1.282485
     111.611790       1.146223
     111.660678       1.264181
     111.709566       1.219208
     111.758455       1.258430
     111.807343       1.300191
     111.856231       1.244598
     111.905119       1.187083
     111.954008       1.246818
     112.002896       1.267939
     112.051784       1.299434
     112.100672       1.285975
     112.149560       1.244869
     112.198449       1.189712
     112.247337       1.321516
     112.296225       1.289883
     112.345113       1.118323
     112.394001       1.246083
     112.442890       1.111870
     112.491778       1.257404
     112.540666       1.192471
     112.589554       1.365308
     112.638443       1.187091
     112.687331       1.261831
     112.736219       1.210868
     112.785107       1.201886
     112.833995       1.248136
     112.882884       1.298350
     112.931772       1.326467
     112.980660       1.089840
     113.029548       1.265147
     113.078436       1.195017
     113.127325       1.252976
     113.176213       1.195549
     113.225101       1.159021
     113.273989       1.208053
     113.322878       1.310409
     113.371766       1.240036
     113.420654       1.155488
     113.469542       1.287025
     113.518430       1.235658
     113.567319       1.293138
     113.616207       1.267035
     113.665095       1.169135
     113.713983       1.329781
     113.762871       1.184176
     113.811760       1.333545
     113.860648       1.491099
     113.909536       1.278118
     113.958424       1.348459
     114.007312       1.298475
     114.056201       1.309771
     114.105089       1.313974
     114.153977       1.263518
     114.202865       1.389273
     114.251754       1.257098
     114.300642       1.300367
     114.349530       1.104118
     114.398418       1.167029
     114.447306       1.297235
     114.496195       1.247221
     114.545083       1.307338
     114.593971       1.355243
     114.642859       1.162122
     114.691747       1.237940
     114.740636       1.382745
     114.789524       1.310067
     114.838412       1.323143
     114.887300       1.289163
     114.936189       1.241073
     114.985077       1.352373
     115.033965       1.238980
     115.082853       1.142755
     115.131741       1.219612
     115.180630       1.168134
     115.229518       1.291636
     115.278406       1.336907
     115.327294       1.250471
     115.376182       1.314965
     115.425071       1.091457
     115.473959       1.221438
     115.522847       1.245235
     115.571735       1.213759
     115.620624       1.169107
     115.669512       1.259039
     115.718400       1.227178
     115.767288       1.251258
     115.816176       1.176206
     115.865065       1.154556
     115.913953       1.231154
     115.962841       1.327952
     116.011729       1.129610
     116.060617       1.304032
     116.109506       1.136633
     116.158394       1.301964
     116.207282       1.294147
     116.256170       1.411864
     116.305058       1.349242
     116.353947       1.361713
     116.402835       1.299893
     116.451723       1.198526
     116.500611       1.199987
     116.549500       1.246919
     116.598388       1.099526
     116.647276       1.248036
     116.696164       1.229270
     116.745052       1.223149
     116.793941       1.198908
     116.842829       1.278579
     116.891717       1.189315
     116.940605       1.292573
     116.989493       1.480816
     117.038382       1.335273
     117.087270       1.329946
     117.136158       1.306185
     117.185046       1.367045
     117.233935       1.194797
     117.282823       1.243610
     117.331711       1.443768
     117.380599       1.245733
     117.429487       1.287103
     117.478376       1.269458
     117.527264       1.305411
     117.576152       1.230150
     117.625040       1.388925
     117.673928       1.166988
     117.722817       1.198169
     117.771705       1.328942
     117.820593       1.171853
     117.869481       1.187081
     117.918370       1.241160
     117.967258       1.228732
     118.016146       1.218046
     118.065034       1.296269
     118.113922       1.370347
     118.162811       1.429678
     118.211699       1.360379
     118.260587       1.266554
     118.309475       1.167087
     118.358363       1.166703
     118.407252       1.146648
     118.456140       1.316648
     118.505028       1.093869
     118.553916       1.071861
     118.602804       1.075965
     118.651693       1.046586
     118.700581       1.216592
     118.749469       1.217880
     118.798357       1.180452
     118.847246       1.140614
     118.896134       1.275062
     118.945022       1.192976
     118.993910       1.323024
     119.042798       1.226970
     119.091687       1.189152
     119.140575       1.346857
     119.189463       1.228721
     119.238351       1.327384
     119.287239       1.329764
     119.336128       1.133689
     119.385016       1.202140
     119.433904       1.346350
     119.482792       1.404252
     119.531681       1.437657
     119.580569       1.146225
     119.629457       1.245918
     119.678345       1.138764
     119.727233       1.331778
     119.776122       1.310494
     119.825010       1.439974
     119.873898       1.253773
     119.922786       1.243005
     119.971674       1.255438
     120.020563       1.394417
     120.069451       1.354890
     120.118339       1.458209
     120.167227       1.259279
     120.216116       1.314517
     120.265004       1.375166
     120.313892       1.329700
     120.362780       1.324143
     120.411668       1.206010
     120.460557       1.310770
     120.509445       1.023593
     120.558333       1.262802
     120.607221       1.169310
     120.656109       1.105373
     120.704998       1.228104
     120.753886       1.473731
     120.802774       1.532120
     120.851662       1.408921
     120.900551       1.490635
     120.949439       1.451635
     120.998327       1.600043
     121.047215       1.546429
     121.096103       1.483793
     121.144992       1.406466
     121.193880       1.530474
     121.242768       1.462806
     121.291656       1.374477
     121.340544       1.463969
     121.389433       1.306316
     121.438321       1.484058
     121.487209       1.305127
     121.536097       1.413323
     121.584985       1.310573
     121.633874       1.494131
     121.682762       1.352781
     121.731650       1.207689
     121.780538       1.315560
     121.829427       1.275928
     121.878315       1.240603
     121.927203       1.489013
     121.976091       1.404215
     122.024979       1.406318
     122.073868       1.542365
     122.122756       1.602708
     122.171644       1.359246
     122.220532       1.405731
     122.269420       1.382621
     122.318309       1.411373
     122.367197       1.345522
     122.416085       1.249010
     122.464973       1.456114
     122.513862       1.383333
     122.562750       1.537632
     122.611638       1.292120
     122.660526       1.335777
     122.709414       1.287680
     122.758303       1.552400
     122.807191       1.448983
     122.856079       1.450126
     122.904967       1.494431
     122.953855       1.499718
     123.002744       1.264643
     123.051632       1.408908
     123.100520       1.213586
     123.149408       1.343967
     123.198297       1.132386
     123.247185       1.266091
     123.296073       1.085551
     123.344961       1.170080
     123.393849       1.139775
     123.442738       1.185940
     123.491626       1.154310
     123.540514       1.161251
     123.589402       1.069105
     123.638290       1.214188
     123.687179       1.211313
     123.736067       1.307908
     123.784955       1.081140
     123.833843       0.978304
     123.882731       1.201564
     123.931620       1.112296
     123.980508       1.119282
     124.029396       1.199333
     124.078284       1.172172
     124.127173       1.014925
     124.176061       1.014900
     124.224949       1.011353
     124.273837       1.092149
     124.322725       1.026147
     124.371614       1.014998
     124.420502       0.998161
     124.469390       1.053051
     124.518278       0.908982
     124.567166       1.070813
     124.616055       1.131523
     124.664943       1.326574
     124.713831       1.300195
     124.762719       1.226003
     124.811608       1.267141
     124.860496       1.388117
     124.909384       1.312981
     124.958272       1.160456
     125.007160       1.438897
     125.056049       1.253949
     125.104937       1.198352
     125.153825       1.311358
     125.202713       1.322872
     125.251601       1.216102
     125.300490       1.330499
     125.349378       1.385124
     125.398266       1.330478
     125.447154       1.357127
     125.496043       1.390784
     125.544931       1.274566
     125.593819       1.248202
     125.642707       1.318474
     125.691595       1.245941
     125.740484       1.409149
     125.789372       1.401443
     125.838260       1.386843
     125.887148       1.212835
     125.936036       1.093205
     125.984925       1.170177
     126.033813       1.072068
     126.082701       1.165216
     126.131589       1.064247
     126.180477       1.101612
     126.229366       1.237001
     126.278254       1.237212
     126.327142       1.305541
     126.376030       1.228883
     126.424919       1.211124
     126.473807       1.238518
     126.522695       1.315777
     126.571583       1.349948
     126.620471       1.265624
     126.669360       1.312706
     126.718248       1.208791
     126.767136       1.284155
     126.816024       1.204882
     126.864912       1.279715
     126.913801       1.168604
     126.962689       1.222750
     127.011577       1.209550
     127.060465       1.134889
     127.109354       1.208210
     127.158242       1.210096
     127.207130       1.046892
     127.256018       1.293081
     127.304906       1.311307
     127.353795       1.243321
     127.402683       1.202902
     127.451571       1.296529
     127.500459       1.327591
     127.549347       1.220901
     127.598236       1.156509
     127.647124       1.328304
     127.696012       1.274956
     127.744900       1.343827
     127.793789       1.295908
     127.842677       1.368728
     127.891565       1.368664
     127.940453       1.522792
     127.989341       1.412751
     128.038230       1.482689
     128.087118       1.427843
     128.136006       1.397373
     128.184894       1.315581
     128.233782       1.310816
     128.282671       1.395936
     128.331559       1.184162
     128.380447       1.360316
     128.429335       1.215427
     128.478224       1.231716
     128.527112       1.359657
     128.576000       1.253637
     128.624888       1.218117
     128.673776       1.416068
     128.722665       1.504790
     128.771553       1.414223
     128.820441       1.392512
     128.869329       1.548772
     128.918217       1.390577
     128.967106       1.330056
     129.015994       1.340004
     129.064882       1.342988
     129.113770       1.191328
     129.162658       1.235193
     129.211547       1.113328
     129.260435       1.233370
     129.309323       1.224744
     129.358211       1.330122
     129.407100       1.590209
     129.455988       1.301192
     129.504876       1.011592
     129.553764       1.090155
     129.602652       1.281482
     129.651541       1.294324
     129.700429       1.167374
     129.749317       1.213502
     129.798205       1.109150
     129.847093       1.322653
     129.895982       1.045049
     129.944870       1.097257
     129.993758       1.280611
     130.042646       1.169339
     130.091535       1.216300
     130.140423       1.305281
     130.189311       1.304752
     130.238199       1.191442
     130.287087       1.225683
     130.335976       1.178940
     130.384864       1.132635
     130.433752       1.179269
     130.482640       1.166908
     130.531528       1.436133
     130.580417       1.158350
     130.629305       1.291439
     130.678193       1.311993
     130.727081       1.207568
     130.775970       1.220511
     130.824858       1.328539
     130.873746       1.199377
     130.922634       1.238536
     130.971522       1.212380
     131.020411       1.079372
     131.069299       1.268607
     131.118187       1.277865
     131.167075       1.195415
     131.215963       1.380261
     131.264852       1.229181
     131.313740       1.222372
     131.362628       1.277327
     131.411516       1.151157
     131.460404       1.196537
     131.509293       1.381568
     131.558181       1.312881
     131.607069       1.343091
     131.655957       1.472513
     131.704846       1.515638
     131.753734       1.108537
     131.802622       1.223065
     131.851510       1.181481
     131.900398       1.319816
     131.949287       1.567261
     131.998175       1.538868
     132.047063       1.472139
     132.095951       1.548820
     132.144839       1.326508
     132.193728       1.390498
     132.242616       1.402818
     132.291504       1.456925
     132.340392       1.398737
     132.389281       1.362676
     132.438169       1.337897
     132.487057       1.196363
     132.535945       1.215325
     132.584833       1.331525
     132.633722       1.296623
     132.682610       1.255938
     132.731498       1.220833
     132.780386       1.344129
     132.829274       1.075158
     132.878163       1.148314
     132.927051       1.195632
     132.975939       1.301832
     133.024827       1.407196
     133.073716       1.326216
     133.122604       1.316329
     133.171492       1.115854
     133.220380       1.066595
     133.269268       1.019833
     133.318157       0.973953
     133.367045       1.205562
     133.415933       1.065909
     133.464821       1.035041
     133.513709       1.121650
     133.562598       0.994149
     133.611486       1.043721
     133.660374       1.063586
     133.709262       0.973933
     133.758150       1.014951
     133.807039       1.156739
     133.855927       1.097043
     133.904815       1.016711
     133.953703       1.102753
     134.002592       0.993866
     134.051480       1.208685
     134.100368       1.249518
     134.149256       1.018881
     134.198144       1.302419
     134.247033       1.098112
     134.295921       1.222175
     134.344809       1.016451
     134.393697       1.049678
     134.442585       1.158630
     134.491474       0.977321
     134.540362       1.047012
     134.589250       1.182939
     134.638138       1.192704
     134.687027       1.067243
     134.735915       1.166021
     134.784803       1.230986
     134.833691       1.207863
     134.882579       1.103690
     134.931468       1.237159
     134.980356       1.311441
     135.029244       1.163165
     135.078132       1.185967
     135.127020       1.260434
     135.175909       1.336315
     135.224797       1.280280
     135.273685       1.232051
     135.322573       1.174436
     135.371462       1.207806
     135.420350       1.240380
     135.469238       1.243223
     135.518126       1.238835
     135.567014       1.268789
     135.615903       1.172631
     135.664791       1.391174
     135.713679       1.267139
     135.762567       1.409136
     135.811455       1.360269
     135.860344       1.414919
     135.909232       1.312224
     135.958120       1.141084
     136.007008       1.498160
     136.055897       1.413639
     136.104785       1.307244
     136.153673       1.424118
     136.202561       1.322296
     136.251449       1.219270
     136.300338       1.266517
     136.349226       1.291053
     136.398114       1.236701
     136.447002       1.324147
     136.495890       1.222892
     136.544779       1.082797
     136.593667       1.081162
     136.642555       1.192226
     136.691443       1.207796
     136.740331       1.126801
     136.789220       1.263710
     136.838108       1.148202
     136.886996       1.520785
     136.935884       1.180475
     136.984773       1.332302
     137.033661       1.208279
     137.082549       1.140494
     137.131437       1.107050
     137.180325       1.583192
     137.229214       1.183343
     137.278102       1.156856
     137.326990       1.248653
     137.375878       1.271523
     137.424766       1.233478
     137.473655       1.142246
     137.522543       1.360272
     137.571431       1.205352
     137.620319       1.224747
     137.669208       1.404762
     137.718096       1.272855
     137.766984       1.517907
     137.815872       1.361378
     137.864760       1.585536
     137.913649       1.612646
     137.962537       1.255253
     138.011425       1.311483
     138.060313       1.385857
     138.109201       1.339777
     138.158090       1.434650
     138.206978       1.512320
     138.255866       1.539086
     138.304754       1.472724
     138.353643       1.468779
     138.402531       1.569259
     138.451419       1.536580
     138.500307       1.465642
     138.549195       1.589689
     138.598084       1.501866
     138.646972       1.370502
     138.695860       1.380295
     138.744748       1.344514
     138.793636       1.335755
     138.842525       1.295178
     138.891413       1.438929
     138.940301       1.445080
     138.989189       1.405093
     139.038077       1.409348
     139.086966       1.497332
     139.135854       1.476193
     139.184742       1.413520
     139.233630       1.830636
     139.282519       1.855349
     139.331407       1.735157
     139.380295       1.774074
     139.429183       1.720699
     139.478071       1.724648
     139.526960       1.747329
     139.575848       1.730236
     139.624736       1.748964
     139.673624       1.645690
     139.722512       1.869470
     139.771401       1.684325
     139.820289       1.821429
     139.869177       1.982917
     139.918065       1.881901
     139.966954       1.652240
     140.015842       1.699232
     140.064730       1.852796
     140.113618       1.687090
     140.162506       1.718564
     140.211395       1.704553
     140.260283       1.667870
     140.309171       1.924629
     140.358059       1.776049
     140.406947       1.894119
     140.455836       1.741134
     140.504724       1.569820
     140.553612       1.722345
     140.602500       1.693447
     140.651389       1.728047
     140.700277       1.755328
     140.749165       1.688922
     140.798053       1.756236
     140.846941       1.526759
     140.895830       1.509259
     140.944718       1.687178
     140.993606       1.615144
     141.042494       1.518860
     141.091382       1.593838
     141.140271       1.596570
     141.189159       1.500455
     141.238047       1.711384
     141.286935       1.548845
     141.335823       1.799778
     141.384712       1.544231
     141.433600       1.502141
     141.482488       1.692250
     141.531376       1.682839
     141.580265       1.433116
     141.629153       1.469741
     141.678041       1.557875
     141.726929       1.666528
     141.775817       1.685782
     141.824706       1.775823
     141.873594       1.509034
     141.922482       1.743318
     141.971370       1.644346
     142.020258       1.510767
     142.069147       1.627867
     142.118035       1.643631
     142.166923       1.637968
     142.215811       1.720101
     142.264700       1.521713
     142.313588       1.646828
     142.362476       1.673500
     142.411364       1.611160
     142.460252       1.529828
     142.509141       1.458506
     142.558029       1.589546
     142.606917       1.616272
     142.655805       1.461906
     142.704693       1.628767
     142.753582       1.546418
     142.802470       1.452578
     142.851358       1.557390
     142.900246       1.560048
     142.949135       1.489117
     142.998023       1.562949
     143.046911       1.563995
     143.095799       1.478309
     143.144687       1.606818
     143.193576       1.495486
     143.242464       1.593619
     143.291352       1.510975
     143.340240       1.653637
     143.389128       1.463111
     143.438017       1.432852
     143.486905       1.657680
     143.535793       1.645756
     143.584681       1.564543
     143.633570       1.631492
     143.682458       1.764791
     143.731346       1.575668
     143.780234       1.574377
     143.829122       1.550741
     143.878011       1.503267
     143.926899       1.527220
     143.975787       1.500800
     144.024675       1.673470
     144.073563       1.383337
     144.122452       1.595086
     144.171340       1.556816
     144.220228       1.561230
     144.269116       1.392112
     144.318004       1.621090
     144.366893       1.564792
     144.415781       1.657135
     144.464669       1.562517
     144.513557       1.695665
     144.562446       1.712421
     144.611334       1.599573
     144.660222       1.654883
     144.709110       1.610685
     144.757998       1.576615
     144.806887       1.546683
     144.855775       1.611926
     144.904663       1.734896
     144.953551       1.580607
     145.002439       1.625218
     145.051328       1.616182
     145.100216       1.519231
     145.149104       1.521835
     145.197992       1.552681
     145.246881       1.527774
     145.295769       1.515797
     145.344657       1.540244
     145.393545       1.571112
     145.442433       1.494387
     145.491322       1.382071
     145.540210       1.529240
     145.589098       1.315380
     145.637986       1.462763
     145.686874       1.373609
     145.735763       1.537657
     145.784651       1.461099
     145.833539       1.523873
     145.882427       1.443073
     145.931316       1.654236
     145.980204       1.641517
     146.029092       1.361306
     146.077980       1.557579
     146.126868       1.504298
     146.175757       1.487088
     146.224645       1.532529
     146.273533       1.539759
     146.322421       1.500354
     146.371309       1.449271
     146.420198       1.649115
     146.469086       1.575730
     146.517974       1.404892
     146.566862       1.470289
     146.615750       1.443044
     146.664639       1.226922
     146.713527       1.579066
     146.762415       1.697334
     146.811303       1.685546
     146.860192       1.351106
     146.909080       1.516960
     146.957968       1.241021
     147.006856       1.490297
     147.055744       1.499739
     147.104633       1.519677
     147.153521       1.431808
     147.202409       1.450339
     147.251297       1.421342
     147.300185       1.321940
     147.349074       1.486462
     147.397962       1.339326
     147.446850       1.546469
     147.495738       1.349204
     147.544627       1.327137
     147.593515       1.445598
     147.642403       1.411207
     147.691291       1.460049
     147.740179       1.370818
     147.789068       1.525718
     147.837956       1.533044
     147.886844       1.453000
     147.935732       1.548378
     147.984620       1.471557
     148.033509       1.597773
     148.082397       1.698632
     148.131285       1.388532
     148.180173       1.500410
     148.229062       1.393791
     148.277950       1.406827
     148.326838       1.428970
     148.375726       1.445839
     148.424614       1.574127
     148.473503       1.360179
     148.522391       1.295108
     148.571279       1.463027
     148.620167       1.465784
     148.669055       1.475223
     148.717944       1.449596
     148.766832       1.429865
     148.815720       1.461699
     148.864608       1.488176
     148.913496       1.547599
     148.962385       1.458932
     149.011273       1.477411
     149.060161       1.390856
     149.109049       1.556800
     149.157938       1.366058
     149.206826       1.416046
     149.255714       1.431449
     149.304602       1.391428
     149.353490       1.152434
     149.402379       1.442824
     149.451267       1.363807
     149.500155       1.341330
     149.549043       1.323944
     149.597931       1.105248
     149.646820       1.270763
     149.695708       1.394305
     149.744596       1.220921
     149.793484       1.300103
     149.842373       1.316181
     149.891261       1.251797
     149.940149       1.382000
     149.989037       1.433993
     150.037925       1.273923
     150.086814       1.323072
     150.135702       1.191942
     150.184590       1.311563
     150.233478       1.291510
     150.282366       1.298762
     150.331255       1.121224
     150.380143       1.272146
     150.429031       1.381112
     150.477919       1.307600
     150.526808       1.293726
     150.575696       1.244631
     150.624584       1.240314
     150.673472       1.267620
     150.722360       1.292898
     150.771249       1.422646
     150.820137       1.306625
     150.869025       1.419770
     150.917913       1.438435
     150.966801       1.404126
     151.015690       1.455389
     151.064578       1.539344
     151.113466       1.484370
     151.162354       1.467554
     151.211242       1.268443
     151.260131       1.461724
     151.309019       1.261114
     151.357907       1.610895
     151.406795       1.398937
     151.455684       1.375414
     151.504572       1.271210
     151.553460       1.349936
     151.602348       1.353492
     151.651236       1.353111
     151.700125       1.493340
     151.749013       1.300251
     151.797901       1.421970
     151.846789       1.414876
     151.895677       1.405241
     151.944566       1.427959
     151.993454       1.532236
     152.042342       1.240285
     152.091230       1.397832
     152.140119       1.239309
     152.189007       1.295888
     152.237895       1.276147
     152.286783       1.152243
     152.335671       1.285186
     152.384560       1.278554
     152.433448       1.257398
     152.482336       1.363940
     152.531224       1.311785
     152.580112       1.381978
     152.629001       1.305881
     152.677889       1.345407
     152.726777       1.427590
     152.775665       1.340740
     152.824554       1.187272
     152.873442       1.215465
     152.922330       1.300158
     152.971218       1.392236
     153.020106       1.526078
     153.068995       1.270083
     153.117883       1.227888
     153.166771       1.195204
     153.215659       1.289888
     153.264547       1.137342
     153.313436       1.147155
     153.362324       1.329825
     153.411212       1.260883
     153.460100       1.180584
     153.508989       1.293302
     153.557877       1.275600
     153.606765       1.400233
     153.655653       1.550693
     153.704541       1.625620
     153.753430       1.410701
     153.802318       1.566730
     153.851206       1.420182
     153.900094       1.567371
     153.948982       1.468452
     153.997871       1.576891
     154.046759       1.801391
     154.095647       1.587347
     154.144535       1.649120
     154.193423       1.554512
     154.242312       1.511871
     154.291200       1.472365
     154.340088       1.554834
     154.388976       1.477564
     154.437865       1.589856
     154.486753       1.582151
     154.535641       1.620731
     154.584529       1.616067
     154.633417       1.498084
     154.682306       1.464511
     154.731194       1.518774
     154.780082       1.492368
     154.828970       1.549810
     154.877858       1.546178
     154.926747       1.430812
     154.975635       1.526059
     155.024523       1.457058
     155.073411       1.453601
     155.122300       1.539557
     155.171188       1.546274
     155.220076       1.465076
     155.268964       1.374647
     155.317852       1.486723
     155.366741       1.523073
     155.415629       1.452573
     155.464517       1.643725
     155.513405       1.459867
     155.562293       1.603699
     155.611182       1.497927
     155.660070       1.652355
     155.708958       1.641853
     155.757846       1.567298
     155.806735       1.479705
     155.855623       1.564754
     155.904511       1.405649
     155.953399       1.492855
     156.002287       1.633329
     156.051176       1.512816
     156.100064       1.145319
     156.148952       1.275588
     156.197840       1.454998
     156.246728       1.525445
     156.295617       1.432919
     156.344505       1.537869
     156.393393       1.527915
     156.442281       1.632193
     156.491169       1.588324
     156.540058       1.780745
     156.588946       1.679721
     156.637834       1.552450
     156.686722       1.521631
     156.735611       1.592306
     156.784499       1.549371
     156.833387       1.615601
     156.882275       1.543521
     156.931163       1.660969
     156.980052       1.456153
     157.028940       1.501880
     157.077828       1.601181
     157.126716       1.438854
     157.175604       1.464051
     157.224493       1.556942
     157.273381       1.449777
     157.322269       1.458437
     157.371157       1.518505
     157.420046       1.527963
     157.468934       1.541019
     157.517822       1.543599
     157.566710       1.604857
     157.615598       1.463963
     157.664487       1.448649
     157.713375       1.386166
     157.762263       1.570559
     157.811151       1.562926
     157.860039       1.480971
     157.908928       1.603075
     157.957816       1.578968
     158.006704       1.737944
     158.055592       1.639729
     158.104481       1.530318
     158.153369       1.534831
     158.202257       1.468872
     158.251145       1.459073
     158.300033       1.634444
     158.348922       1.485837
     158.397810       1.510315
     158.446698       1.504447
     158.495586       1.667754
     158.544474       1.548615
     158.593363       1.456603
     158.642251       1.460063
     158.691139       1.513662
     158.740027       1.466519
     158.788915       1.475262
     158.837804       1.467354
     158.886692       1.624701
     158.935580       1.634660
     158.984468       1.359943
     159.033357       1.380393
     159.082245       1.472421
     159.131133       1.521587
     159.180021       1.699149
     159.228909       1.623346
     159.277798       1.629300
     159.326686       1.640462
     159.375574       1.593495
     159.424462       1.669949
     159.473350       1.708268
     159.522239       1.600645
     159.571127       1.655654
     159.620015       1.663010
     159.668903       1.702024
     159.717792       1.610892
     159.766680       1.529873
     159.815568       1.637934
     159.864456       1.582098
     159.913344       1.887626
     159.962233       1.541990
     160.011121       1.663426
     160.060009       1.675501
     160.108897       1.701727
     160.157785       1.640317
     160.206674       1.635279
     160.255562       1.652716
     160.304450       1.693406
     160.353338       1.656531
     160.402227       1.548883
     160.451115       1.581638
     160.500003       1.669486
     160.548891       1.614748
     160.597779       1.675844
     160.646668       1.559211
     160.695556       1.650604
     160.744444       1.721138
     160.793332       1.443429
     160.842220       1.533972
     160.891109       1.637176
     160.939997       1.520303
     160.988885       1.729556
     161.037773       1.792600
     161.086662       1.794414
     161.135550       1.623751
     161.184438       1.698835
     161.233326       1.598905
     161.282214       1.609949
     161.331103       1.683138
     161.379991       1.583966
     161.428879       1.739031
     161.477767       1.727692
     161.526655       1.670619
     161.575544       1.663832
     161.624432       1.545153
     161.673320       1.726023
     161.722208       1.577027
     161.771096       1.906977
     161.819985       1.649546
     161.868873       1.701457
     161.917761       1.851936
     161.966649       1.802190
     162.015538       1.753140
     162.064426       1.753487
     162.113314       1.682815
     162.162202       1.826839
     162.211090       1.654060
     162.259979       1.672895
     162.308867       1.709122
     162.357755       1.709056
     162.406643       1.672458
     162.455531       1.602451
     162.504420       1.615556
     162.553308       1.672268
     162.602196       1.615531
     162.651084       1.612207
     162.699973       1.531109
     162.748861       1.535171
     162.797749       1.673827
     162.846637       1.668296
     162.895525       1.648557
     162.944414       1.742945
     162.993302       1.696848
     163.042190       1.591803
     163.091078       1.609703
     163.139966       1.711770
     163.188855       1.782558
     163.237743       1.676267
     163.286631       1.551386
     163.335519       1.604339
     163.384408       1.630968
     163.433296       1.656382
     163.482184       1.629390
     163.531072       1.624623
     163.579960       1.656952
     163.628849       1.743748
     163.677737       1.481071
     163.726625       1.480715
     163.775513       1.676726
     163.824401       1.553811
     163.873290       1.686613
     163.922178       1.702867
     163.971066       1.697975
     164.019954       1.652790
     164.068842       1.656167
     164.117731       1.618645
     164.166619       1.580732
     164.215507       1.574058
     164.264395       1.416091
     164.313284       1.531772
     164.362172       1.692082
     164.411060       1.712321
     164.459948       1.646380
     164.508836       1.726716
     164.557725       1.721073
     164.606613       1.433845
     164.655501       1.751543
     164.704389       1.506657
     164.753277       1.527917
     164.802166       1.734029
     164.851054       1.498036
     164.899942       1.609998
     164.948830       1.596122
     164.997719       1.750764
     165.046607       1.593609
     165.095495       1.634960
     165.144383       1.212433
     165.193271       1.318400
     165.242160       1.469303
     165.291048       1.343583
     165.339936       1.334828
     165.388824       1.312777
     165.437712       1.411386
     165.486601       1.483540
     165.535489       1.353332
     165.584377       1.390185
     165.633265       1.442766
     165.682154       1.286820
     165.731042       1.504275
     165.779930       1.614780
     165.828818       1.547247
     165.877706       1.574282
     165.926595       1.395521
     165.975483       1.520645
     166.024371       1.598749
     166.073259       1.581317
     166.122147       1.643715
     166.171036       1.752441
     166.219924       1.636275
     166.268812       1.451413
     166.317700       1.439876
     166.366588       1.613840
     166.415477       1.479338
     166.464365       1.324530
     166.513253       1.493222
     166.562141       1.428217
     166.611030       1.473821
     166.659918       1.490589
     166.708806       1.425221
     166.757694       1.408382
     166.806582       1.605344
     166.855471       1.521998
     166.904359       1.444190
     166.953247       1.626897
     167.002135       1.724400
     167.051023       1.660469
     167.099912       1.507440
     167.148800       1.470269
     167.197688       1.457020
     167.246576       1.453290
     167.295465       1.352163
     167.344353       1.555692
     167.393241       1.384024
     167.442129       1.501810
     167.491017       1.457048
     167.539906       1.636627
     167.588794       1.700333
     167.637682       1.603851
     167.686570       1.661546
     167.735458       1.404158
     167.784347       1.594956
     167.833235       1.491866
     167.882123       1.482777
     167.931011       1.394257
     167.979900       1.424574
     168.028788       1.481370
     168.077676       1.535365
     168.126564       1.409891
     168.175452       1.420878
     168.224341       1.450779
     168.273229       1.348431
     168.322117       1.511621
     168.371005       1.369636
     168.419893       1.482450
     168.468782       1.659141
     168.517670       1.291719
     168.566558       1.406367
     168.615446       1.257693
     168.664335       1.336088
     168.713223       1.326472
     168.762111       1.544168
     168.810999       1.714004
     168.859887       1.425322
     168.908776       1.417171
     168.957664       1.262245
     169.006552       1.501251
     169.055440       1.434805
     169.104328       1.608303
     169.153217       1.618049
     169.202105       1.469105
     169.250993       1.553294
     169.299881       1.572313
     169.348769       1.514914
     169.397658       1.623901
     169.446546       1.432861
     169.495434       1.430541
     169.544322       1.363143
     169.593211       1.350266
     169.642099       1.549486
     169.690987       1.505671
     169.739875       1.566468
     169.788763       1.517395
     169.837652       1.520630
     169.886540       1.533393
     169.935428       1.416945
     169.984316       1.720486
     170.033204       1.747833
     170.082093       1.733724
     170.130981       1.586698
     170.179869       1.675251
     170.228757       1.633774
     170.277646       1.661679
     170.326534       1.527975
     170.375422       1.490235
     170.424310       1.539673
     170.473198       1.375996
     170.522087       1.429313
     170.570975       1.315167
     170.619863       1.326470
     170.668751       1.364866
     170.717639       1.401829
     170.766528       1.509036
     170.815416       1.392514
     170.864304       1.341000
     170.913192       1.491774
     170.962081       1.305938
     171.010969       1.396755
     171.059857       1.470741
     171.108745       1.673269
     171.157633       1.395742
     171.206522       1.561063
     171.255410       1.469269
     171.304298       1.456772
     171.353186       1.693874
     171.402074       1.403867
     171.450963       1.491212
     171.499851       1.258967
     171.548739       1.348319
     171.597627       1.560195
     171.646515       1.545716
     171.695404       1.699664
     171.744292       1.205196
     171.793180       1.433354
     171.842068       1.500327
     171.890957       1.395596
     171.939845       1.672296
     171.988733       1.532911
     172.037621       1.532121
     172.086509       1.491809
     172.135398       1.646922
     172.184286       1.390387
     172.233174       1.409130
     172.282062       1.677172
     172.330950       1.629053
     172.379839       1.619400
     172.428727       1.399463
     172.477615       1.309808
     172.526503       1.417488
     172.575392       1.512278
     172.624280       1.468174
     172.673168       1.384890
     172.722056       1.591756
     172.770944       1.467439
     172.819833       1.331440
     172.868721       1.602161
     172.917609       1.594296
     172.966497       1.774530
     173.015385       1.676177
     173.064274       1.573746
     173.113162       1.522587
     173.162050       1.450317
     173.210938       1.445043
     173.259827       1.568712
     173.308715       1.483130
     173.357603       1.457709
     173.406491       1.598617
     173.455379       1.237101
     173.504268       1.308719
     173.553156       1.425466
     173.602044       1.489984
     173.650932       1.314467
     173.699820       1.220980
     173.748709       1.471492
     173.797597       1.479336
     173.846485       1.337816
     173.895373       1.569107
     173.944261       1.561738
     173.993150       1.563114
     174.042038       1.502203
     174.090926       1.756260
     174.139814       1.345120
     174.188703       1.462286
     174.237591       1.485012
     174.286479       1.563051
     174.335367       1.424709
     174.384255       1.263563
     174.433144       1.544875
     174.482032       1.472755
     174.530920       1.418522
     174.579808       1.382921
     174.628696       1.450938
     174.677585       1.591033
     174.726473       1.307983
     174.775361       1.403177
     174.824249       1.454276
     174.873138       1.563112
     174.922026       1.675541
     174.970914       1.742015
     175.019802       1.572837
     175.068690       1.531177
     175.117579       1.518195
     175.166467       1.444484
     175.215355       1.727760
     175.264243       1.664389
     175.313131       1.514940
     175.362020       1.698218
     175.410908       1.224185
     175.459796       1.281204
     175.508684       1.324126
     175.557573       1.207978
     175.606461       1.627621
     175.655349       1.697837
     175.704237       1.664665
     175.753125       1.345182
     175.802014       1.669046
     175.850902       1.472584
     175.899790       1.563897
     175.948678       1.602789
     175.997566       1.591917
     176.046455       1.526062
     176.095343       1.446926
     176.144231       1.602680
     176.193119       1.307236
     176.242008       1.521839
     176.290896       1.411773
     176.339784       1.646870
     176.388672       1.549153
     176.437560       1.682816
     176.486449       1.619984
     176.535337       1.516966
     176.584225       1.518837
     176.633113       1.351559
     176.682001       1.518745
     176.730890       1.502522
     176.779778       1.624783
     176.828666       1.722421
     176.877554       1.596732
     176.926442       1.480481
     176.975331       1.575548
     177.024219       1.737837
     177.073107       1.479824
     177.121995       1.863419
     177.170884       1.593052
     177.219772       1.592675
     177.268660       1.811693
     177.317548       1.642174
     177.366436       1.601879
     177.415325       1.711203
     177.464213       1.539581
     177.513101       1.659873
     177.561989       1.483737
     177.610877       1.493744
     177.659766       1.550800
     177.708654       1.464171
     177.757542       1.497677
     177.806430       1.453893
     177.855319       1.397401
     177.904207       1.339944
     177.953095       1.592190
     178.001983       1.457306
     178.050871       1.554229
     178.099760       1.563193
     178.148648       1.410274
     178.197536       1.450026
     178.246424       1.492753
     178.295312       1.427504
     178.344201       1.499929
     178.393089       1.550731
     178.441977       1.501221
     178.490865       1.684371
     178.539754       1.492268
     178.588642       1.546100
     178.637530       1.403866
     178.686418       1.535625
     178.735306       1.492114
     178.784195       1.691931
     178.833083       1.461153
     178.881971       1.676662
     178.930859       1.598327
     178.979747       1.500445
     179.028636       1.417563
     179.077524       1.429390
     179.126412       1.402221
     179.175300       1.343624
     179.224188       1.490048
     179.273077       1.593818
     179.321965       1.413167
     179.370853       1.437778
     179.419741       1.424489
     179.468630       1.490954
     179.517518       1.448649
     179.566406       1.326916
     179.615294       1.476699
     179.664182       1.399027
     179.713071       1.378166
     179.761959       1.401960
     179.810847       1.376694
     179.859735       1.501846
     179.908623       1.332692
     179.957512       1.456999
     180.006400       1.499771
     180.055288       1.487960
     180.104176       1.422932
     180.153065       1.443922
     180.201953       1.509615
     180.250841       1.447732
     180.299729       1.621686
     180.348617       1.658426
     180.397506       1.626962
     180.446394       1.474943
     180.495282       1.559673
     180.544170       1.303415
     180.593058       1.343082
     180.641947       1.529269
     180.690835       1.304781
     180.739723       1.405442
     180.788611       1.260200
     180.837500       1.338432
     180.886388       1.277274
     180.935276       1.290219
     180.984164       1.394267
     181.033052       1.289819
     181.081941       1.399735
     181.130829       1.382845
     181.179717       1.383312
     181.228605       1.295086
     181.277493       1.344763
     181.326382       1.258956
     181.375270       1.422643
     181.424158       1.406479
     181.473046       1.432629
     181.521934       1.461509
     181.570823       1.439950
     181.619711       1.137928
     181.668599       1.481020
     181.717487       1.401716
     181.766376       1.522489
     181.815264       1.262761
     181.864152       1.514971
     181.913040       1.468745
     181.961928       1.499519
     182.010817       1.325960
     182.059705       1.533804
     182.108593       1.503974
     182.157481       1.371431
     182.206369       1.380296
     182.255258       1.515117
     182.304146       1.242662
     182.353034       1.364974
     182.401922       1.342629
     182.450811       1.328113
     182.499699       1.862055
     182.548587       1.699480
     182.597475       1.722154
     182.646363       1.709763
     182.695252       1.596137
     182.744140       1.578275
     182.793028       1.646037
     182.841916       1.548191
     182.890804       1.384249
     182.939693       1.753832
     182.988581       1.478718
     183.037469       1.559285
     183.086357       1.446940
     183.135246       1.571336
     183.184134       1.399390
     183.233022       1.450859
     183.281910       1.617968
     183.330798       1.514785
     183.379687       1.415570
     183.428575       1.483081
     183.477463       1.474136
     183.526351       1.493999
     183.575239       1.447814
     183.624128       1.428636
     183.673016       1.562666
     183.721904       1.565505
     183.770792       1.598169
     183.819681       1.500404
     183.868569       1.663713
     183.917457       1.423091
     183.966345       1.536355
     184.015233       1.603962
     184.064122       1.743886
     184.113010       1.523413
     184.161898       1.589348
     184.210786       1.496810
     184.259674       1.606357
     184.308563       1.371593
     184.357451       1.424394
     184.406339       1.583419
     184.455227       1.378893
     184.504115       1.433751
     184.553004       1.538978
     184.601892       1.464161
     184.650780       1.495603
     184.699668       1.652742
     184.748557       1.544613
     184.797445       1.468973
     184.846333       1.646574
     184.895221       1.590877
     184.944109       1.448490
     184.992998       1.491945
     185.041886       1.452090
     185.090774       1.478444
     185.139662       1.623877
     185.188550       1.570377
     185.237439       1.615689
     185.286327       1.500559
     185.335215       1.598147
     185.384103       1.449283
     185.432992       1.501196
     185.481880       1.817608
     185.530768       1.461832
     185.579656       1.453219
     185.628544       1.253382
     185.677433       1.490043
     185.726321       1.495028
     185.775209       1.434894
     185.824097       1.428143
     185.872985       1.492607
     185.921874       1.651064
     185.970762       1.693016
     186.019650       1.680673
     186.068538       1.533578
     186.117427       1.625015
     186.166315       1.413601
     186.215203       1.424400
     186.264091       1.508656
     186.312979       1.754656
     186.361868       1.580192
     186.410756       1.391379
     186.459644       1.461868
     186.508532       1.582877
     186.557420       1.499693
     186.606309       1.535164
     186.655197       1.627708
     186.704085       1.513827
     186.752973       1.775350
     186.801861       1.584288
     186.850750       1.586702
     186.899638       1.483752
     186.948526       1.501549
     186.997414       1.764300
     187.046303       1.715251
     187.095191       1.652334
     187.144079       1.758228
     187.192967       1.658389
     187.241855       1.655517
     187.290744       1.480068
     187.339632       1.702487
     187.388520       1.722167
     187.437408       1.658770
     187.486296       1.673354
     187.535185       1.674706
     187.584073       1.680210
     187.632961       1.776707
     187.681849       1.654771
     187.730738       1.600306
     187.779626       1.699589
     187.828514       1.439755
     187.877402       1.522898
     187.926290       1.564607
     187.975179       1.586869
     188.024067       1.498175
     188.072955       1.369766
     188.121843       1.417233
     188.170731       1.420721
     188.219620       1.537782
     188.268508       1.457975
     188.317396       1.535717
     188.366284       1.375314
     188.415173       1.611346
     188.464061       1.559418
     188.512949       1.533398
     188.561837       1.489594
     188.610725       1.610303
     188.659614       1.538363
     188.708502       1.429835
     188.757390       1.615651
     188.806278       1.590114
     188.855166       1.592536
     188.904055       1.672113
     188.952943       1.643140
     189.001831       1.653595
     189.050719       1.721954
     189.099607       1.561274
     189.148496       1.513059
     189.197384       1.329821
     189.246272       1.531285
     189.295160       1.504223
     189.344049       1.617472
     189.392937       1.449279
     189.441825       1.552069
     189.490713       1.499844
     189.539601       1.416303
     189.588490       1.366568
     189.637378       1.478558
     189.686266       1.539305
     189.735154       1.592018
     189.784042       1.369055
     189.832931       1.479820
     189.881819       1.525378
     189.930707       1.568578
     189.979595       1.670489
     190.028484       1.348264
     190.077372       1.564171
     190.126260       1.434229
     190.175148       1.509217
     190.224036       1.374038
     190.272925       1.434862
     190.321813       1.390375
     190.370701       1.402798
     190.419589       1.397802
     190.468477       1.457776
     190.517366       1.456242
     190.566254       1.473134
     190.615142       1.464419
     190.664030       1.641888
     190.712919       1.463804
     190.761807       1.393001
     190.810695       1.362989
     190.859583       1.286809
     190.908471       1.439838
     190.957360       1.442021
     191.006248       1.569807
     191.055136       1.633299
     191.104024       1.517663
     191.152912       1.373668
     191.201801       1.345549
     191.250689       1.372924
     191.299577       1.415801
     191.348465       1.254698
     191.397354       1.536915
     191.446242       1.375833
     191.495130       1.490744
     191.544018       1.552999
     191.592906       1.448685
     191.641795       1.440015
     191.690683       1.429357
     191.739571       1.453775
     191.788459       1.427354
     191.837347       1.470742
     191.886236       1.271795
     191.935124       1.384158
     191.984012       1.306459
     192.032900       1.411927
     192.081788       1.461088
     192.130677       1.570260
     192.179565       1.468223
     192.228453       1.488391
     192.277341       1.299960
     192.326230       1.552966
     192.375118       1.304861
     192.424006       1.477649
     192.472894       1.477997
     192.521782       1.410587
     192.570671       1.323749
     192.619559       1.259538
     192.668447       1.186694
     192.717335       1.402933
     192.766223       1.526694
     192.815112       1.390280
     192.864000       1.476479
     192.912888       1.379855
     192.961776       1.307204
     193.010665       1.574460
     193.059553       1.390274
     193.108441       1.349048
     193.157329       1.537585
     193.206217       1.357332
     193.255106       1.435674
     193.303994       1.548454
     193.352882       1.425099
     193.401770       1.393292
     193.450658       1.565679
     193.499547       1.317906
     193.548435       1.463472
     193.597323       1.459728
     193.646211       1.459320
     193.695100       1.672181
     193.743988       1.396302
     193.792876       1.520422
     193.841764       1.492798
     193.890652       1.330663
     193.939541       1.495917
     193.988429       1.547336
     194.037317       1.330004
     194.086205       1.381520
     194.135093       1.440130
     194.183982       1.493773
     194.232870       1.531552
     194.281758       1.398867
     194.330646       1.509380
     194.379534       1.438044
     194.428423       1.457371
     194.477311       1.371995
     194.526199       1.394575
     194.575087       1.419284
     194.623976       1.362293
     194.672864       1.433371
     194.721752       1.370035
     194.770640       1.393178
     194.819528       1.413021
     194.868417       1.605245
     194.917305       1.440856
     194.966193       1.363756
     195.015081       1.358432
     195.063969       1.354453
     195.112858       1.373417
     195.161746       1.299607
     195.210634       1.447887
     195.259522       1.516979
     195.308411       1.279982
     195.357299       1.281040
     195.406187       1.446312
     195.455075       1.403988
     195.503963       1.403187
     195.552852       1.258542
     195.601740       1.224539
     195.650628       1.370187
     195.699516       1.357632
     195.748404       1.399488
     195.797293       1.268050
     195.846181       1.435832
     195.895069       1.508888
     195.943957       1.451152
     195.992846       1.630544
     196.041734       1.392033
     196.090622       1.529200
     196.139510       1.504742
     196.188398       1.406555
     196.237287       1.444624
     196.286175       1.390801
     196.335063       1.210931
     196.383951       1.529479
     196.432839       1.548575
     196.481728       1.426320
     196.530616       1.273747
     196.579504       1.379296
     196.628392       1.351885
     196.677280       1.331443
     196.726169       1.636976
     196.775057       1.574498
     196.823945       1.265926
     196.872833       1.398727
     196.921722       1.378716
     196.970610       1.286787
     197.019498       1.339734
     197.068386       1.319995
     197.117274       1.494176
     197.166163       1.333383
     197.215051       1.702225
     197.263939       1.587500
     197.312827       1.660582
     197.361715       1.642262
     197.410604       1.635904
     197.459492       1.581032
     197.508380       1.644322
     197.557268       1.704351
     197.606157       1.892422
     197.655045       1.499374
     197.703933       1.359622
     197.752821       1.349260
     197.801709       1.436666
     197.850598       1.335515
     197.899486       1.495719
     197.948374       1.507499
     197.997262       1.551478
     198.046150       1.579175
     198.095039       1.301095
     198.143927       1.450489
     198.192815       1.525146
     198.241703       1.429432
     198.290592       1.440658
     198.339480       1.405956
     198.388368       1.374422
     198.437256       1.494810
     198.486144       1.512082
     198.535033       1.370727
     198.583921       1.698180
     198.632809       1.638902
     198.681697       1.572396
     198.730585       1.645071
     198.779474       1.359231
     198.828362       1.616781
     198.877250       1.661263
     198.926138       1.685630
     198.975027       1.499827
     199.023915       1.523504
     199.072803       1.641008
     199.121691       1.501810
     199.170579       1.429985
     199.219468       1.680545
     199.268356       1.593564
     199.317244       1.690742
     199.366132       1.883458
     199.415020       1.681673
     199.463909       1.597155
     199.512797       1.683994
     199.561685       1.543492
     199.610573       1.285899
     199.659461       1.553880
     199.708350       1.534594
     199.757238       1.527318
     199.806126       1.439738
     199.855014       1.553127
     199.903903       1.435084
     199.952791       1.687374
     200.001679       1.583739
     200.050567       1.367145
     200.099455       1.631412
     200.148344       1.544801
     200.197232       1.623103
     200.246120       1.628317
     200.295008       1.502045
     200.343896       1.634706
     200.392785       1.471569
     200.441673       1.374467
     200.490561       1.648479
     200.539449       1.489345
     200.588338       1.491614
     200.637226       1.313146
     200.686114       1.558130
     200.735002       1.460300
     200.783890       1.330939
     200.832779       1.435169
     200.881667       1.436383
     200.930555       1.467832
     200.979443       1.633713
     201.028331       1.486068
     201.077220       1.526857
     201.126108       1.870452
     201.174996       1.681444
     201.223884       1.682264
     201.272773       1.451973
     201.321661       1.418710
     201.370549       1.710727
     201.419437       1.683110
     201.468325       1.509954
     201.517214       1.506666
     201.566102       1.582333
     201.614990       1.670243
     201.663878       1.619943
     201.712766       1.490600
     201.761655       1.557206
     201.810543       1.769283
     201.859431       1.552819
     201.908319       1.265478
     201.957207       1.381490
     202.006096       1.446854
     202.054984       1.520095
     202.103872       1.437295
     202.152760       1.436922
     202.201649       1.641232
     202.250537       1.463953
     202.299425       1.676534
     202.348313       1.579129
     202.397201       1.708382
     202.446090       1.579853
     202.494978       1.466826
     202.543866       1.616121
     202.592754       1.348870
     202.641642       1.445369
     202.690531       1.396025
     202.739419       1.466080
     202.788307       1.449855
     202.837195       1.440078
     202.886084       1.187437
     202.934972       1.328160
     202.983860       1.535171
     203.032748       1.432004
     203.081636       1.496219
     203.130525       1.345188
     203.179413       1.591692
     203.228301       1.639019
     203.277189       1.600970
     203.326077       1.608054
     203.374966       1.368569
     203.423854       1.517773
     203.472742       1.484702
     203.521630       1.471401
     203.570519       1.425906
     203.619407       1.447641
     203.668295       1.312951
     203.717183       1.479433
     203.766071       1.466515
     203.814960       1.366983
     203.863848       1.354936
     203.912736       1.450964
     203.961624       1.413581
     204.010512       1.362711
     204.059401       1.276002
     204.108289       1.257862
     204.157177       1.365509
     204.206065       1.473208
     204.254953       1.420172
     204.303842       1.290801
     204.352730       1.208886
     204.401618       1.304768
     204.450506       1.312526
     204.499395       1.293729
     204.548283       1.391290
     204.597171       1.366236
     204.646059       1.446471
     204.694947       1.295519
     204.743836       1.378925
     204.792724       1.273193
     204.841612       1.374242
     204.890500       1.489816
     204.939388       1.372076
     204.988277       1.300467
     205.037165       1.234049
     205.086053       1.287836
     205.134941       1.347471
     205.183830       1.368803
     205.232718       1.349268
     205.281606       1.409442
     205.330494       1.407558
     205.379382       1.517937
     205.428271       1.468983
     205.477159       1.296530
     205.526047       1.245776
     205.574935       1.303516
     205.623823       1.140209
     205.672712       1.215507
     205.721600       1.132691
     205.770488       1.407110
     205.819376       1.401920
     205.868265       1.303550
     205.917153       1.180783
     205.966041       1.199428
     206.014929       1.232930
     206.063817       1.257365
     206.112706       1.370589
     206.161594       1.215868
     206.210482       1.432319
     206.259370       1.420156
     206.308258       1.400708
     206.357147       1.506228
     206.406035       1.385691
     206.454923       1.393321
     206.503811       1.408247
     206.552700       1.391072
     206.601588       1.341622
     206.650476       1.309128
     206.699364       1.602048
     206.748252       1.279268
     206.797141       1.486319
     206.846029       1.392164
     206.894917       1.438869
     206.943805       1.415669
     206.992693       1.346840
     207.041582       1.444014
     207.090470       1.422754
     207.139358       1.283695
     207.188246       1.358859
     207.237134       1.415266
     207.286023       1.419691
     207.334911       1.286080
     207.383799       1.332102
     207.432687       1.428619
     207.481576       1.268113
     207.530464       1.511272
     207.579352       1.349050
     207.628240       1.328417
     207.677128       1.481000
     207.726017       1.318379
     207.774905       1.320081
     207.823793       1.428042
     207.872681       1.460496
     207.921569       1.442247
     207.970458       1.375671
     208.019346       1.447766
     208.068234       1.548218
     208.117122       1.234380
     208.166011       1.472616
     208.214899       1.402613
     208.263787       1.355070
     208.312675       1.254025
     208.361563       1.375787
     208.410452       1.393068
     208.459340       1.416895
     208.508228       1.447409
     208.557116       1.330595
     208.606004       1.350571
     208.654893       1.239839
     208.703781       1.303274
     208.752669       1.524939
     208.801557       1.463237
     208.850446       1.487744
     208.899334       1.500010
     208.948222       1.419381
     208.997110       1.380991
     209.045998       1.407606
     209.094887       1.344982
     209.143775       1.436167
     209.192663       1.484588
     209.241551       1.547021
     209.290439       1.462319
     209.339328       1.480967
     209.388216       1.546161
     209.437104       1.476966
     209.485992       1.488705
     209.534880       1.439398
     209.583769       1.458530
     209.632657       1.534000
     209.681545       1.354483
     209.730433       1.302225
     209.779322       1.303893
     209.828210       1.396536
     209.877098       1.382370
     209.925986       1.517404
     209.974874       1.318233
     210.023763       1.506950
     210.072651       1.414219
     210.121539       1.277067
     210.170427       1.438069
     210.219315       1.602753
     210.268204       1.425964
     210.317092       1.551975
     210.365980       1.370345
     210.414868       1.517211
     210.463757       1.276025
     210.512645       1.411476
     210.561533       1.497203
     210.610421       1.374970
     210.659309       1.538551
     210.708198       1.543559
     210.757086       1.406755
     210.805974       1.298334
     210.854862       1.422728
     210.903750       1.329773
     210.952639       1.434909
     211.001527       1.243768
     211.050415       1.250561
     211.099303       1.337298
     211.148192       1.401742
     211.197080       1.507849
     211.245968       1.382512
     211.294856       1.417373
     211.343744       1.409714
     211.392633       1.490859
     211.441521       1.252389
     211.490409       1.264043
     211.539297       1.331474
     211.588185       1.453052
     211.637074       1.343282
     211.685962       1.379244
     211.734850       1.281486
     211.783738       1.330931
     211.832626       1.314607
     211.881515       1.240478
     211.930403       1.371357
     211.979291       1.298798
     212.028179       1.422526
     212.077068       1.457384
     212.125956       1.557902
     212.174844       1.523653
     212.223732       1.506021
     212.272620       1.399414
     212.321509       1.337271
     212.370397       1.441668
     212.419285       1.407005
     212.468173       1.480292
     212.517061       1.612883
     212.565950       1.820070
     212.614838       1.392640
     212.663726       1.644679
     212.712614       1.502960
     212.761503       1.397637
     212.810391       1.514999
     212.859279       1.592222
     212.908167       1.587071
     212.957055       1.592072
     213.005944       1.380199
     213.054832       1.404359
     213.103720       1.525592
     213.152608       1.551526
     213.201496       1.441959
     213.250385       1.489904
     213.299273       1.569515
     213.348161       1.438913
     213.397049       1.406810
     213.445938       1.463125
     213.494826       1.414085
     213.543714       1.446671
     213.592602       1.487743
     213.641490       1.539306
     213.690379       1.459674
     213.739267       1.441155
     213.788155       1.479661
     213.837043       1.626103
     213.885931       1.578248
     213.934820       1.450963
     213.983708       1.470969
     214.032596       1.364338
     214.081484       1.508533
     214.130373       1.363573
     214.179261       1.426345
     214.228149       1.439087
     214.277037       1.484524
     214.325925       1.502742
     214.374814       1.604535
     214.423702       1.429736
     214.472590       1.623791
     214.521478       1.543515
     214.570366       1.584073
     214.619255       1.462259
     214.668143       1.487218
     214.717031       1.542665
     214.765919       1.411346
     214.814807       1.397741
     214.863696       1.481815
     214.912584       1.455744
     214.961472       1.390480
     215.010360       1.386509
     215.059249       1.506121
     215.108137       1.607165
     215.157025       1.623508
     215.205913       1.538895
     215.254801       1.497201
     215.303690       1.483821
     215.352578       1.401587
     215.401466       1.462977
     215.450354       1.371641
     215.499242       1.405519
     215.548131       1.392856
     215.597019       1.445326
     215.645907       1.468558
     215.694795       1.375905
     215.743684       1.506769
     215.792572       1.407371
     215.841460       1.415471
     215.890348       1.455056
     215.939236       1.355042
     215.988125       1.556716
     216.037013       1.618692
     216.085901       1.558151
     216.134789       1.421420
     216.183677       1.367871
     216.232566       1.510214
     216.281454       1.458900
     216.330342       1.306870
     216.379230       1.379172
     216.428119       1.295977
     216.477007       1.330101
     216.525895       1.413189
     216.574783       1.344922
     216.623671       1.326985
     216.672560       1.369696
     216.721448       1.174656
     216.770336       1.437381
     216.819224       1.253424
     216.868112       1.395916
     216.917001       1.294719
     216.965889       1.142455
     217.014777       1.210091
     217.063665       1.217403
     217.112553       1.298306
     217.161442       1.314000
     217.210330       1.301945
     217.259218       1.363855
     217.308106       1.457483
     217.356995       1.279872
     217.405883       1.381935
     217.454771       1.324635
     217.503659       1.317249
     217.552547       1.383889
     217.601436       1.437438
     217.650324       1.290445
     217.699212       1.375180
     217.748100       1.289589
     217.796988       1.214662
     217.845877       1.161734
     217.894765       1.420688
     217.943653       1.370237
     217.992541       1.442883
     218.041430       1.284062
     218.090318       1.228506
     218.139206       1.349709
     218.188094       1.402323
     218.236982       1.547345
     218.285871       1.311448
     218.334759       1.376623
     218.383647       1.196707
     218.432535       1.402055
     218.481423       1.370607
     218.530312       1.361234
     218.579200       1.554717
     218.628088       1.414557
     218.676976       1.351525
     218.725865       1.512183
     218.774753       1.479121
     218.823641       1.415625
     218.872529       1.311279
     218.921417       1.443879
     218.970306       1.367726
     219.019194       1.216043
     219.068082       1.262606
     219.116970       1.404850
     219.165858       1.220577
     219.214747       1.281196
     219.263635       1.309391
     219.312523       1.291369
     219.361411       1.484920
     219.410299       1.463482
     219.459188       1.400373
     219.508076       1.321473
     219.556964       1.368734
     219.605852       1.438563
     219.654741       1.257926
     219.703629       1.375921
     219.752517       1.357358
     219.801405       1.337593
     219.850293       1.267844
     219.899182       1.354944
     219.948070       1.271413
     219.996958       1.429826
     220.045846       1.333736
     220.094734       1.277290
     220.143623       1.258813
     220.192511       1.504785
     220.241399       1.307834
     220.290287       1.296242
     220.339176       1.465144
     220.388064       1.255033
     220.436952       1.223863
     220.485840       1.386356
     220.534728       1.287299
     220.583617       1.059673
     220.632505       1.323556
     220.681393       1.277872
     220.730281       1.200763
     220.779169       1.295197
     220.828058       1.261483
     220.876946       1.217174
     220.925834       1.373399
     220.974722       1.159863
     221.023611       1.222619
     221.072499       1.209544
     221.121387       1.306514
     221.170275       1.074046
     221.219163       1.335749
     221.268052       1.427605
     221.316940       1.214443
     221.365828       1.141030
     221.414716       1.281490
     221.463604       1.275862
     221.512493       1.222658
     221.561381       1.080193
     221.610269       1.217533
     221.659157       1.190789
     221.708046       1.038831
     221.756934       1.209655
     221.805822       1.200337
     221.854710       1.170891
     221.903598       1.330193
     221.952487       1.222471
     222.001375       1.425460
     222.050263       1.138566
     222.099151       1.111728
     222.148039       1.205231
     222.196928       1.300792
     222.245816       1.265502
     222.294704       1.148915
     222.343592       1.303305
     222.392480       1.266429
     222.441369       1.285045
     222.490257       1.302736
     222.539145       1.388865
     222.588033       1.383382
     222.636922       1.089348
     222.685810       1.235306
     222.734698       1.337043
     222.783586       1.263202
     222.832474       1.324442
     222.881363       1.329174
     222.930251       1.430253
     222.979139       1.341304
     223.028027       1.362104
     223.076915       1.224129
     223.125804       1.181209
     223.174692       1.351031
     223.223580       1.177107
     223.272468       1.167435
     223.321357       1.409641
     223.370245       1.390861
     223.419133       1.356415
     223.468021       1.388771
     223.516909       1.413955
     223.565798       1.456299
     223.614686       1.373609
     223.663574       1.260737
     223.712462       1.354274
     223.761350       1.251991
     223.810239       1.295897
     223.859127       1.322192
     223.908015       1.638583
     223.956903       1.126888
     224.005792       1.401240
     224.054680       1.273411
     224.103568       1.264551
     224.152456       1.339625
     224.201344       1.302128
     224.250233       1.273924
     224.299121       1.338476
     224.348009       1.298106
     224.396897       1.234231
     224.445785       1.321020
     224.494674       1.160008
     224.543562       1.159251
     224.592450       1.282402
     224.641338       1.486963
     224.690226       1.466730
     224.739115       1.431323
     224.788003       1.388577
     224.836891       1.377838
     224.885779       1.279614
     224.934668       1.253272
     224.983556       1.481728
     225.032444       1.272235
     225.081332       1.277127
     225.130220       1.299921
     225.179109       1.250622
     225.227997       1.301844
     225.276885       1.200222
     225.325773       1.338104
     225.374661       1.473234
     225.423550       1.268942
     225.472438       1.282205
     225.521326       1.354494
     225.570214       1.382197
     225.619103       1.353002
     225.667991       1.441979
     225.716879       1.377388
     225.765767       1.173116
     225.814655       1.312110
     225.863544       1.393863
     225.912432       1.393327
     225.961320       1.443965
     226.010208       1.302056
     226.059096       1.389940
     226.107985       1.275173
     226.156873       1.265061
     226.205761       1.297960
     226.254649       1.303397
     226.303538       1.406354
     226.352426       1.412843
     226.401314       1.316242
     226.450202       1.263570
     226.499090       1.246081
     226.547979       1.280308
     226.596867       1.344799
     226.645755       1.384105
     226.694643       1.102847
     226.743531       1.286143
     226.792420       1.341473
     226.841308       1.252855
     226.890196       1.309265
     226.939084       1.426640
     226.987972       1.361598
     227.036861       1.269549
     227.085749       1.361563
     227.134637       1.438933
     227.183525       1.410307
     227.232414       1.401658
     227.281302       1.174498
     227.330190       1.154524
     227.379078       1.343263
     227.427966       1.382399
     227.476855       1.257008
     227.525743       1.451380
     227.574631       1.367321
     227.623519       1.406944
     227.672407       1.269100
     227.721296       1.466931
     227.770184       1.384191
     227.819072       1.545610
     227.867960       1.372863
     227.916849       1.260324
     227.965737       1.401162
     228.014625       1.298697
     228.063513       1.558139
     228.112401       1.334680
     228.161290       1.605161
     228.210178       1.409383
     228.259066       1.110053
     228.307954       1.403922
     228.356842       1.216291
     228.405731       1.336594
     228.454619       1.359524
     228.503507       1.467117
     228.552395       1.298097
     228.601284       1.181523
     228.650172       1.236825
     228.699060       1.059806
     228.747948       1.275992
     228.796836       1.218033
     228.845725       1.421386
     228.894613       1.707802
     228.943501       1.416190
     228.992389       1.395542
     229.041277       1.477231
     229.090166       1.355420
     229.139054       1.453866
     229.187942       1.494929
     229.236830       1.481411
     229.285719       1.244632
     229.334607       1.320271
     229.383495       1.337043
     229.432383       1.364551
     229.481271       1.532828
     229.530160       1.362642
     229.579048       1.406518
     229.627936       1.383877
     229.676824       1.448091
     229.725712       1.441748
     229.774601       1.361083
     229.823489       1.299945
     229.872377       1.392474
     229.921265       1.357622
     229.970153       1.269139
     230.019042       1.294838
     230.067930       1.484467
     230.116818       1.385912
     230.165706       1.349549
     230.214595       1.389054
     230.263483       1.358358
     230.312371       1.314100
     230.361259       1.370421
     230.410147       1.194679
     230.459036       1.363589
     230.507924       1.220415
     230.556812       1.421861
     230.605700       1.287815
     230.654588       1.479879
     230.703477       1.360377
     230.752365       1.512832
     230.801253       1.544352
     230.850141       1.491250
     230.899030       1.193976
     230.947918       1.482308
     230.996806       1.405067
     231.045694       1.219452
     231.094582       1.417563
     231.143471       1.461560
     231.192359       1.430610
     231.241247       1.327826
     231.290135       1.280231
     231.339023       1.348697
     231.387912       1.354405
     231.436800       1.129286
     231.485688       1.392369
     231.534576       1.307642
     231.583465       1.415242
     231.632353       1.319441
     231.681241       1.437223
     231.730129       1.335693
     231.779017       1.208846
     231.827906       1.166275
     231.876794       1.276136
     231.925682       1.287128
     231.974570       1.279511
     232.023458       1.369683
     232.072347       1.401823
     232.121235       1.301884
     232.170123       1.277273
     232.219011       1.294000
     232.267899       1.357009
     232.316788       1.283687
     232.365676       1.253523
     232.414564       1.191429
     232.463452       1.391016
     232.512341       1.181412
     232.561229       1.370023
     232.610117       1.314196
     232.659005       1.380784
     232.707893       1.376425
     232.756782       1.334255
     232.805670       1.422190
     232.854558       1.359448
     232.903446       1.437026
     232.952334       1.445245
     233.001223       1.370418
     233.050111       1.388814
     233.098999       1.394783
     233.147887       1.261685
     233.196776       1.370794
     233.245664       1.449142
     233.294552       1.234965
     233.343440       1.174946
     233.392328       1.264239
     233.441217       1.402463
     233.490105       1.447961
     233.538993       1.329714
     233.587881       1.249436
     233.636769       1.133507
     233.685658       1.339887
     233.734546       1.259556
     233.783434       1.090334
     233.832322       1.044563
     233.881211       1.301000
     233.930099       1.216690
     233.978987       1.156702
     234.027875       1.340541
     234.076763       1.136543
     234.125652       1.265071
     234.174540       1.268133
     234.223428       1.424791
     234.272316       1.288535
     234.321204       1.356939
     234.370093       1.509379
     234.418981       1.390008
     234.467869       1.142545
     234.516757       1.562283
     234.565645       1.309258
     234.614534       1.274557
     234.663422       1.258754
     234.712310       1.438202
     234.761198       1.386944
     234.810087       1.368924
     234.858975       1.429091
     234.907863       1.290192
     234.956751       1.314425
     235.005639       1.313246
     235.054528       1.328406
     235.103416       1.212617
     235.152304       1.200669
     235.201192       1.370267
     235.250080       1.268208
     235.298969       1.262582
     235.347857       1.244026
     235.396745       1.175053
     235.445633       1.370249
     235.494522       1.326439
     235.543410       1.216780
     235.592298       1.270138
     235.641186       1.108179
     235.690074       1.377620
     235.738963       1.227030
     235.787851       1.270585
     235.836739       1.215421
     235.885627       1.164085
     235.934515       1.288571
     235.983404       1.312159
     236.032292       1.236812
     236.081180       1.252032
     236.130068       1.325485
     236.178957       1.231352
     236.227845       1.287722
     236.276733       1.295416
     236.325621       1.293084
     236.374509       1.321095
     236.423398       1.301934
     236.472286       1.384273
     236.521174       1.348745
     236.570062       1.510107
     236.618950       1.357526
     236.667839       1.420455
     236.716727       1.449256
     236.765615       1.509503
     236.814503       1.356495
     236.863392       1.345857
     236.912280       1.303059
     236.961168       1.310370
     237.010056       1.220841
     237.058944       1.440299
     237.107833       1.466645
     237.156721       1.556159
     237.205609       1.671102
     237.254497       1.521386
     237.303385       1.303257
     237.352274       1.132300
     237.401162       1.411298
     237.450050       1.168582
     237.498938       1.200791
     237.547826       1.273535
     237.596715       1.273625
     237.645603       1.411843
     237.694491       1.061468
     237.743379       1.250319
     237.792268       1.278366
     237.841156       1.177234
     237.890044       1.274376
     237.938932       1.375508
     237.987820       1.222587
     238.036709       1.213976
     238.085597       1.459679
     238.134485       1.446301
     238.183373       1.330566
     238.232261       1.221027
     238.281150       1.402333
     238.330038       1.265806
     238.378926       1.372744
     238.427814       1.370956
     238.476703       1.148935
     238.525591       1.280785
     238.574479       1.379556
     238.623367       1.362905
     238.672255       1.376174
     238.721144       1.260612
     238.770032       1.413812
     238.818920       1.260804
     238.867808       1.366847
     238.916696       1.380968
     238.965585       1.376040
     239.014473       1.532820
     239.063361       1.396966
     239.112249       1.377012
     239.161138       1.465473
     239.210026       1.476236
     239.258914       1.420813
     239.307802       1.390992
     239.356690       1.421672
     239.405579       1.376334
     239.454467       1.549883
     239.503355       1.491595
     239.552243       1.555133
     239.601131       1.500577
     239.650020       1.561983
     239.698908       1.469008
     239.747796       1.586688
     239.796684       1.520911
     239.845572       1.553493
     239.894461       1.388897
     239.943349       1.604889
     239.992237       1.512528
     240.041125       1.289359
     240.090014       1.430276
     240.138902       1.490117
     240.187790       1.399227
     240.236678       1.275096
     240.285566       1.550874
     240.334455       1.453539
     240.383343       1.477052
     240.432231       1.398666
     240.481119       1.557821
     240.530007       1.477917
     240.578896       1.429781
     240.627784       1.497885
     240.676672       1.334639
     240.725560       1.369282
     240.774449       1.487357
     240.823337       1.419003
     240.872225       1.386358
     240.921113       1.360275
     240.970001       1.502996
     241.018890       1.625812
     241.067778       1.468514
     241.116666       1.458979
     241.165554       1.438854
     241.214442       1.577506
     241.263331       1.478368
     241.312219       1.468534
     241.361107       1.562885
     241.409995       1.666582
     241.458884       1.385187
     241.507772       1.685569
     241.556660       1.522681
     241.605548       1.467031
     241.654436       1.487027
     241.703325       1.363880
     241.752213       1.491897
     241.801101       1.600703
     241.849989       1.380717
     241.898877       1.588910
     241.947766       1.518195
     241.996654       1.562977
     242.045542       1.458010
     242.094430       1.339976
     242.143318       1.418633
     242.192207       1.536570
     242.241095       1.618420
     242.289983       1.680923
     242.338871       1.551846
     242.387760       1.581816
     242.436648       1.627766
     242.485536       1.524067
     242.534424       1.435798
     242.583312       1.483962
     242.632201       1.503925
     242.681089       1.473555
     242.729977       1.519014
     242.778865       1.499551
     242.827753       1.595453
     242.876642       1.474739
     242.925530       1.486820
     242.974418       1.577370
     243.023306       1.482378
     243.072195       1.474834
     243.121083       1.475504
     243.169971       1.609200
     243.218859       1.387583
     243.267747       1.525061
     243.316636       1.569631
     243.365524       1.419809
     243.414412       1.390111
     243.463300       1.382718
     243.512188       1.564170
     243.561077       1.295640
     243.609965       1.620739
     243.658853       1.450632
     243.707741       1.519377
     243.756630       1.520943
     243.805518       1.381438
     243.854406       1.552065
     243.903294       1.386614
     243.952182       1.522763
     244.001071       1.488660
     244.049959       1.504771
     244.098847       1.535856
     244.147735       1.356752
     244.196623       1.447349
     244.245512       1.554538
     244.294400       1.448486
     244.343288       1.403060
     244.392176       1.533992
     244.441065       1.551826
     244.489953       1.313350
     244.538841       1.282563
     244.587729       1.659503
     244.636617       1.409345
     244.685506       1.421668
     244.734394       1.428396
     244.783282       1.481604
     244.832170       1.470120
     244.881058       1.417700
     244.929947       1.494614
     244.978835       1.478989
     245.027723       1.471461
     245.076611       1.454518
     245.125499       1.581343
     245.174388       1.426018
     245.223276       1.515175
     245.272164       1.452774
     245.321052       1.410908
     245.369941       1.433545
     245.418829       1.511506
     245.467717       1.470760
     245.516605       1.491089
     245.565493       1.485161
     245.614382       1.580802
     245.663270       1.472710
     245.712158       1.342319
     245.761046       1.433719
     245.809934       1.399603
     245.858823       1.579586
     245.907711       1.443360
     245.956599       1.533358
     246.005487       1.490530
     246.054376       1.434159
     246.103264       1.625714
     246.152152       1.621584
     246.201040       1.460373
     246.249928       1.495295
     246.298817       1.395373
     246.347705       1.612521
     246.396593       1.506599
     246.445481       1.514024
     246.494369       1.441763
     246.543258       1.487978
     246.592146       1.474369
     246.641034       1.424156
     246.689922       1.544621
     246.738811       1.592116
     246.787699       1.533250
     246.836587       1.416128
     246.885475       1.479157
     246.934363       1.529838
     246.983252       1.583890
     247.032140       1.602295
     247.081028       1.509842
     247.129916       1.516913
     247.178804       1.621857
     247.227693       1.443330
     247.276581       1.403466
     247.325469       1.526927
     247.374357       1.708181
     247.423245       1.608775
     247.472134       1.678261
     247.521022       1.512641
     247.569910       1.644627
     247.618798       1.592373
     247.667687       1.666613
     247.716575       1.616069
     247.765463       1.644686
     247.814351       1.519407
     247.863239       1.453608
     247.912128       1.736333
     247.961016       1.650010
     248.009904       1.573354
     248.058792       1.601559
     248.107680       1.635477
     248.156569       1.491231
     248.205457       1.593101
     248.254345       1.655524
     248.303233       1.537717
     248.352122       1.501248
     248.401010       1.403804
     248.449898       1.633934
     248.498786       1.463127
     248.547674       1.479456
     248.596563       1.457737
     248.645451       1.676785
     248.694339       1.679083
     248.743227       1.630226
     248.792115       1.664232
     248.841004       1.656271
     248.889892       1.613778
     248.938780       1.413292
     248.987668       1.660123
     249.036557       1.604839
     249.085445       1.603685
     249.134333       1.730490
     249.183221       1.646225
     249.232109       1.661171
     249.280998       1.443934
     249.329886       1.488702
     249.378774       1.476730
     249.427662       1.514578
     249.476550       1.538248
     249.525439       1.517100
     249.574327       1.495569
     249.623215       1.586734
     249.672103       1.603384
     249.720991       1.733160
     249.769880       1.510811
     249.818768       1.658795
     249.867656       1.537272
     249.916544       1.584720
     249.965433       1.498858
     250.014321       1.590821
     250.063209       1.615676
     250.112097       1.579455
     250.160985       1.604356
     250.209874       1.485671
     250.258762       1.516317
     250.307650       1.513900
     250.356538       1.472021
     250.405426       1.524987
     250.454315       1.556641
     250.503203       1.578655
     250.552091       1.553300
     250.600979       1.591512
     250.649868       1.623084
     250.698756       1.669357
     250.747644       1.634610
     250.796532       1.533142
     250.845420       1.638476
     250.894309       1.566180
     250.943197       1.553241
     250.992085       1.667379
     251.040973       1.610046
     251.089861       1.738088
     251.138750       1.566351
     251.187638       1.527472
     251.236526       1.447505
     251.285414       1.435513
     251.334303       1.601958
     251.383191       1.509601
     251.432079       1.625547
     251.480967       1.578262
     251.529855       1.547402
     251.578744       1.467808
     251.627632       1.584035
     251.676520       1.684414
     251.725408       1.787085
     251.774296       1.500445
     251.823185       1.695561
     251.872073       1.568280
     251.920961       1.523897
     251.969849       1.552299
     252.018737       1.608431
     252.067626       1.566992
     252.116514       1.518306
     252.165402       1.439350
     252.214290       1.561935
     252.263179       1.517087
     252.312067       1.615604
     252.360955       1.498626
     252.409843       1.423964
     252.458731       1.566069
     252.507620       1.643202
     252.556508       1.619946
     252.605396       1.691147
     252.654284       1.629664
     252.703172       1.610346
     252.752061       1.678331
     252.800949       1.580939
     252.849837       1.675577
     252.898725       1.474700
     252.947614       1.697777
     252.996502       1.406704
     253.045390       1.552586
     253.094278       1.613731
     253.143166       1.748659
     253.192055       1.691085
     253.240943       1.728669
     253.289831       1.527219
     253.338719       1.696460
     253.387607       1.637899
     253.436496       1.598519
     253.485384       1.596824
     253.534272       1.666710
     253.583160       1.643202
     253.632049       1.737627
     253.680937       1.610491
     253.729825       1.794032
     253.778713       1.551312
     253.827601       1.492709
     253.876490       1.532862
     253.925378       1.514252
     253.974266       1.621321
     254.023154       1.554171
     254.072042       1.702843
     254.120931       1.695350
     254.169819       1.643113
     254.218707       1.446446
     254.267595       1.612604
     254.316484       1.467969
     254.365372       1.547701
     254.414260       1.637395
     254.463148       1.660878
     254.512036       1.549453
     254.560925       1.587449
     254.609813       1.635085
     254.658701       1.531703
     254.707589       1.548174
     254.756477       1.611657
     254.805366       1.587941
     254.854254       1.518055
     254.903142       1.743474
     254.952030       1.631819
     255.000918       1.606436
     255.049807       1.417287
     255.098695       1.525858
     255.147583       1.417891
     255.196471       1.430375
     255.245360       1.578046
     255.294248       1.621059
     255.343136       1.675916
     255.392024       1.532553
     255.440912       1.609981
     255.489801       1.504475
     255.538689       1.464045
     255.587577       1.477261
     255.636465       1.572499
     255.685353       1.434952
     255.734242       1.507685
     255.783130       1.550161
     255.832018       1.537532
     255.880906       1.481612
     255.929795       1.538260
     255.978683       1.459076
     256.027571       1.566344
     256.076459       1.507152
     256.125347       1.574670
     256.174236       1.672203
     256.223124       1.537357
     256.272012       1.465483
     256.320900       1.555159
     256.369788       1.650699
     256.418677       1.469171
     256.467565       1.581892
     256.516453       1.494153
     256.565341       1.612912
     256.614230       1.643344
     256.663118       1.452420
     256.712006       1.661544
     256.760894       1.661894
     256.809782       1.607767
     256.858671       1.551021
     256.907559       1.500678
     256.956447       1.561389
     257.005335       1.623525
     257.054223       1.497013
     257.103112       1.309184
     257.152000       1.508043
     257.200888       1.683677
     257.249776       1.621049
     257.298664       1.641028
     257.347553       1.521042
     257.396441       1.662198
     257.445329       1.604664
     257.494217       1.657513
     257.543106       1.552025
     257.591994       1.601014
     257.640882       1.638689
     257.689770       1.886879
     257.738658       1.844926
     257.787547       1.737049
     257.836435       1.711771
     257.885323       1.718968
     257.934211       1.787028
     257.983099       1.696115
     258.031988       1.694879
     258.080876       1.751886
     258.129764       1.703382
     258.178652       1.632918
     258.227541       1.639679
     258.276429       1.607518
     258.325317       1.547416
     258.374205       1.514883
     258.423093       1.518499
     258.471982       1.472559
     258.520870       1.562786
     258.569758       1.612684
     258.618646       1.769919
     258.667534       1.654364
     258.716423       1.613964
     258.765311       1.580384
     258.814199       1.574574
     258.863087       1.583710
     258.911976       1.706467
     258.960864       1.617677
     259.009752       1.656463
     259.058640       1.702039
     259.107528       1.618408
     259.156417       1.544033
     259.205305       1.748324
     259.254193       1.574510
     259.303081       1.700919
     259.351969       1.567048
     259.400858       1.495929
     259.449746       1.726461
     259.498634       1.592934
     259.547522       1.627402
     259.596410       1.503617
     259.645299       1.560347
     259.694187       1.658796
     259.743075       1.614100
     259.791963       1.609352
     259.840852       1.729412
     259.889740       1.604476
     259.938628       1.613119
     259.987516       1.710952
     260.036404       1.643477
     260.085293       1.687316
     260.134181       1.801787
     260.183069       1.701764
     260.231957       1.763885
     260.280845       1.658316
     260.329734       1.836653
     260.378622       1.675369
     260.427510       1.749174
     260.476398       1.681248
     260.525287       1.679389
     260.574175       1.554945
     260.623063       1.953276
     260.671951       1.753389
     260.720839       1.740013
     260.769728       1.747432
     260.818616       1.766481
     260.867504       1.640316
     260.916392       1.707975
     260.965280       1.611526
     261.014169       1.542725
     261.063057       1.624568
     261.111945       1.702768
     261.160833       1.624403
     261.209722       1.587957
     261.258610       1.629181
     261.307498       1.730134
     261.356386       1.730559
     261.405274       1.754927
     261.454163       1.721684
     261.503051       1.667635
     261.551939       1.774334
     261.600827       1.690326
     261.649715       1.586953
     261.698604       1.757601
     261.747492       1.750414
     261.796380       1.640765
     261.845268       1.643873
     261.894157       1.587960
     261.943045       1.589481
     261.991933       1.508806
     262.040821       1.490937
     262.089709       1.609287
     262.138598       1.520552
     262.187486       1.676381
     262.236374       1.743560
     262.285262       1.602777
     262.334150       1.568449
     262.383039       1.649526
     262.431927       1.682304
     262.480815       1.727987
     262.529703       1.608901
     262.578591       1.663073
     262.627480       1.744972
     262.676368       1.737262
     262.725256       1.693493
     262.774144       1.682617
     262.823033       1.683667
     262.871921       1.685455
     262.920809       1.900321
     262.969697       1.721608
     263.018585       1.803233
     263.067474       1.600092
     263.116362       1.615726
     263.165250       1.827597
     263.214138       1.612638
     263.263026       1.648300
     263.311915       1.809040
     263.360803       1.745142
     263.409691       1.650238
     263.458579       1.869971
     263.507468       1.803760
     263.556356       1.696802
     263.605244       1.843360
     263.654132       1.636082
     263.703020       1.733391
     263.751909       1.843584
     263.800797       1.679012
     263.849685       1.710909
     263.898573       1.810848
     263.947461       1.630305
     263.996350       1.700342
     264.045238       1.847265
     264.094126       1.474478
     264.143014       1.579463
     264.191903       1.552890
     264.240791       1.697036
     264.289679       1.768376
     264.338567       1.690475
     264.387455       1.712840
     264.436344       1.895211
     264.485232       1.709726
     264.534120       1.569453
     264.583008       1.479216
     264.631896       1.669223
     264.680785       1.518283
     264.729673       1.713078
     264.778561       1.839379
     264.827449       1.659717
     264.876337       1.571996
