# Supplementary material for: Breakage of the oligomeric CaMKII hub by the regulatory segment of the kinase
Source: eLife. 2020 Sep 9;9:e57784. doi: 10.7554/eLife.57784 (PMC7538161; doi:10.7554/eLife.57784)
Supplement: Figure 6—source data 1. [file elife-57784-fig6-data1.zip › figure6_source_data/dodecamer_hub_AC_helix_crossing.dat]

44.58674
45.58538
45.32112
54.01592
54.09840
58.05643
55.41541
54.03344
52.73582
50.89860
50.99401
53.74016
54.50062
59.45984
55.91470
60.69927
54.45266
53.43009
48.15430
57.04356
56.78584
55.72324
57.09207
53.68757
50.57365
53.11710
51.70489
41.64123
51.92600
55.64158
52.42609
49.36756
46.92635
44.90106
47.25285
45.50174
47.09350
45.92746
49.89431
52.93294
45.93881
46.70788
46.60745
45.68174
55.95171
46.98483
51.91574
59.08994
56.49577
60.25290
57.34666
61.14109
52.54554
53.92073
61.23810
52.13144
58.54072
61.78527
55.73964
61.36448
56.97931
53.53043
51.93770
58.04584
58.97903
52.38673
54.15395
56.18244
48.16901
51.13477
50.19416
47.10112
50.43784
49.12130
50.38644
46.68775
49.07078
43.75283
46.76470
55.17257
41.21147
46.61962
48.49815
50.16905
48.25528
49.26451
37.72948
40.86621
39.70319
36.29044
39.06092
43.06905
41.43837
46.03684
42.87165
46.50863
48.48471
46.88848
46.58767
50.31956
51.05252
52.08589
48.43124
44.80876
41.94487
42.07314
52.53765
48.21570
54.56307
41.84577
46.63981
44.52981
48.33389
49.43958
42.87443
46.77737
56.81106
52.10627
43.21366
54.44684
51.09353
57.72549
43.88498
55.19612
47.49183
49.52096
41.67115
46.05930
50.11024
48.98435
53.74660
53.57251
56.04825
52.90101
49.54925
51.83915
49.89218
59.91272
46.00539
48.52075
45.44815
46.44776
47.04694
52.51064
44.78697
44.44006
57.57503
56.23746
51.80827
49.10090
44.47440
37.56404
46.27300
54.95514
45.55094
52.12236
49.75192
45.15435
54.57663
47.70927
54.01582
52.58730
51.73341
54.46917
58.32501
60.36830
58.75356
56.92466
44.90429
49.38421
49.89910
55.26560
56.82117
53.03600
54.53792
51.55055
49.80201
51.69031
50.85574
56.60787
50.70226
45.32103
49.29979
57.03884
50.27358
49.59914
48.50705
49.55123
50.84923
46.37022
46.38280
51.22283
41.18358
48.08119
43.74612
45.63098
50.99987
47.32091
40.47414
43.31942
46.42411
43.52730
44.70303
47.41056
44.64893
50.35552
51.33345
46.53428
51.22035
47.12459
48.15147
45.98576
45.70355
43.22503
45.06071
36.41751
44.86950
50.13211
47.81981
43.65119
43.33257
40.43648
36.59719
40.18522
39.92096
42.39985
41.22901
41.06392
44.77996
46.37948
41.66143
43.13819
36.75473
40.14818
40.58560
42.10286
38.07700
39.42264
38.40657
43.51298
42.10048
42.42431
33.37469
41.07487
43.83558
39.18639
40.52859
43.99288
43.66714
35.36143
44.49202
42.85568
42.09815
42.45238
37.52138
49.08336
42.88450
41.79642
47.10873
38.74503
45.96247
44.26948
51.71631
48.12839
45.91460
42.53557
43.03868
41.49419
43.90074
50.79162
49.70348
46.50630
42.20598
44.59504
48.50957
45.77066
47.97299
50.57130
50.87380
54.81154
42.91307
41.23367
39.99234
39.63254
44.49213
49.21970
54.06780
40.34025
45.52057
48.24904
41.33364
43.51042
42.96671
45.21609
40.07042
45.37372
36.01651
43.52393
43.39977
40.27434
46.01159
50.54735
45.62573
37.74261
46.54461
48.27586
45.26851
44.39060
38.45650
41.10271
41.72305
44.13746
40.46232
33.85914
37.06032
38.41531
35.90785
40.19459
33.31060
48.43079
44.07654
43.49004
33.49941
45.34397
44.61976
38.37977
46.13360
40.02564
32.33526
37.27673
41.97892
45.54168
44.45969
36.35509
35.82818
40.71431
40.30500
41.26399
44.56348
49.34712
44.22335
38.95847
38.13095
37.63369
46.56718
37.10299
38.74985
48.38640
43.64972
46.12337
46.58985
44.08036
46.82022
40.44988
46.14826
43.10299
42.00755
40.73789
47.54251
38.23688
27.60329
44.43291
46.71105
42.22857
45.07782
43.00723
42.93070
44.86938
35.64703
42.19835
32.27776
49.12493
51.99130
48.53213
46.37466
43.26680
36.33740
34.06516
42.32703
50.42074
50.79783
53.37918
49.07713
38.70744
41.23890
41.64973
41.67047
41.62645
41.29955
52.18610
40.74623
48.42191
43.00273
31.04927
42.71515
45.72179
37.77266
37.88914
44.21262
47.22467
40.06144
40.56946
39.65771
41.80654
33.57513
37.56336
34.59812
42.46339
34.97405
35.92175
38.32144
38.14355
38.76858
39.97110
40.16590
41.56383
39.79001
36.87034
45.10112
47.48322
45.96325
52.84978
47.73686
42.58200
47.28849
47.72479
48.61259
50.98862
50.87660
57.66742
59.09314
51.42556
46.50134
45.73763
48.08340
51.28801
53.00082
46.59632
47.78197
50.62397
41.81001
52.19557
48.90594
35.94676
45.43542
42.79469
46.58688
39.95566
45.74893
38.80634
38.65577
40.26569
34.56751
39.14367
42.52496
32.83278
37.19251
47.05058
35.47812
34.94406
34.91205
39.08830
37.30074
45.97292
39.75195
45.63408
35.72378
38.86975
45.21124
46.67832
36.77123
31.47728
35.96363
29.91921
33.49731
28.29018
28.64343
25.24003
28.91738
30.99484
31.86717
35.05206
33.38972
48.47693
41.89278
54.40659
45.89503
38.64981
42.14381
44.24302
41.63121
37.20510
35.58814
37.33512
32.67456
38.69685
44.23925
44.14944
44.73036
44.62512
48.17775
40.02081
37.74751
39.74331
41.26848
34.79772
37.30885
37.45779
40.06822
36.33430
35.85696
29.91369
32.50181
36.74384
27.59476
32.53776
35.12200
36.92179
39.05906
35.97019
43.42039
48.32387
40.20653
47.51516
39.62963
40.65766
41.40249
41.80887
44.65302
39.08054
38.51313
41.82651
43.37572
37.95721
40.50398
43.31493
44.76299
40.51243
49.44168
43.92375
48.60435
47.06816
47.79548
32.96669
41.11607
46.44724
34.69802
37.88068
32.79362
36.59588
41.87361
37.85971
40.25836
47.30730
38.12387
39.00714
41.72117
37.70070
45.67540
39.06457
38.81948
40.68345
40.00449
48.97413
43.29689
47.04836
38.15573
43.13070
37.83766
45.92094
38.44875
37.23451
48.41442
41.16076
38.85400
37.86555
33.84117
35.03873
34.86193
40.47637
38.73825
42.99812
34.38707
42.66330
39.97715
43.90833
39.14344
23.51559
34.55040
30.79568
29.24101
28.18944
26.66470
34.61645
44.47171
27.69282
32.20354
31.56485
29.79795
30.61403
39.80625
45.76482
44.77521
43.04609
39.68096
41.49234
36.43077
37.14588
40.08159
29.35933
40.41582
31.21157
32.80568
37.35425
39.44483
39.60158
42.77768
33.70601
30.48146
34.54000
39.37383
34.08221
35.02198
39.12346
44.14717
43.34759
46.26140
46.03634
44.24107
39.04167
46.78233
40.13004
39.25184
35.79296
39.84699
35.58799
35.41802
37.58650
24.86923
34.72242
37.95837
39.49342
43.77364
39.33217
38.05498
40.94672
44.11385
33.88192
41.75968
41.48321
34.75768
28.86978
35.16052
38.81759
42.63389
40.25725
43.51681
44.72016
43.60446
38.24145
45.20874
42.87270
41.05200
39.80578
41.83457
35.79272
35.13801
42.44066
27.48144
29.69570
36.72346
34.55346
32.79646
33.04537
39.37035
37.01167
37.04390
39.59552
29.75571
36.15775
33.55657
30.89594
36.12243
40.78573
41.21558
28.90110
37.51041
39.80207
40.06945
44.62171
40.02015
37.49780
37.00700
45.80879
52.02626
48.83408
40.76456
31.60969
37.07600
38.92664
43.66615
42.30424
36.06052
46.60625
51.07997
47.95332
45.89952
35.25262
43.09247
45.54478
45.49472
45.24425
41.11532
38.31169
29.24586
43.35372
39.24394
34.50539
39.04093
42.15192
38.49212
40.90789
43.97824
44.89723
49.97063
45.42521
37.58654
44.18651
47.47974
42.37453
39.34990
38.95408
33.14210
39.93078
42.06594
34.34873
39.47475
38.06939
35.95696
41.07924
40.65513
41.94064
41.79272
39.55601
39.43543
45.52060
43.12696
39.72927
40.54764
38.61484
36.29400
34.46094
34.14215
39.84502
42.67949
44.12531
47.57081
42.73258
48.72151
44.77733
45.12342
37.59852
47.57704
45.06240
52.50877
49.46142
52.15130
44.61800
43.09274
49.71179
46.90251
50.85567
51.94418
46.79769
43.67471
45.02383
44.90146
37.28387
40.02444
39.30437
43.09638
47.57612
44.08729
43.94555
44.76453
38.67055
38.58425
37.59598
40.59852
43.23859
41.86207
40.48642
50.89956
48.02494
52.87405
42.65258
49.95891
49.83895
43.57809
47.63700
42.81577
45.11542
48.94189
45.75489
43.67358
47.93088
45.90006
54.67767
50.45376
43.68377
37.71203
44.89560
43.47949
47.18680
52.57403
45.74869
49.61662
43.97851
50.74493
49.97221
44.80175
45.41310
50.32259
41.70208
39.25330
49.20395
41.82218
43.73796
44.46787
48.96820
45.30861
43.26050
44.19403
41.95590
44.75392
55.91150
54.05663
50.09013
44.15983
45.00759
45.10519
50.25023
53.30054
55.49325
48.37372
50.82037
47.20189
42.18565
48.49351
51.58150
50.84490
46.92013
49.23585
49.97904
53.00524
51.77690
54.94420
53.78969
49.47759
46.07967
49.34632
54.16621
47.84755
55.60398
56.18846
51.69949
49.63376
54.42532
49.93838
48.11651
47.67432
52.20592
49.91761
46.35228
44.52131
49.37469
49.27850
48.89144
47.43178
49.87740
52.70265
45.61621
50.23326
47.93604
45.52398
51.95948
45.29340
42.58690
53.06473
50.89419
48.22165
49.14507
50.52330
48.50189
54.98762
55.84878
50.70638
50.37670
52.18274
50.96842
44.93054
51.69509
50.32917
47.42058
54.67271
60.79263
49.48675
54.44414
54.77942
54.54625
52.99723
53.25816
49.84556
42.86452
49.36212
44.08841
42.70727
51.74772
49.76570
49.25845
48.43793
48.52865
49.08816
49.17048
47.83086
46.77673
54.27456
52.28886
52.05611
51.92058
56.51638
55.05268
54.90920
51.40666
53.51964
56.37357
57.34401
51.25890
57.94137
57.99999
49.81916
54.19380
56.83212
52.54798
50.92429
52.41290
58.26328
55.69294
59.05003
59.08900
48.83394
57.45496
56.44813
57.30178
54.78037
58.98322
59.74458
61.54849
64.86136
57.32574
56.92079
48.91217
51.87036
52.18111
56.98081
61.77820
59.00710
48.98411
56.16606
61.31550
53.20749
53.38689
53.30258
55.00143
56.55032
56.56219
56.00262
53.85829
58.00724
59.33565
51.02729
58.24450
49.93601
52.35658
54.86320
50.82679
50.59497
53.34074
50.10829
47.90065
47.80636
45.52013
55.63797
47.76987
45.87795
45.80403
47.21020
47.44540
47.31658
46.84477
43.20376
46.74275
48.08229
50.66006
43.23780
52.80429
51.25907
47.39590
51.12847
47.84436
51.20728
56.21881
48.77915
49.93904
46.13593
51.07717
46.91529
51.66785
45.39978
50.07076
51.38337
50.75664
41.97368
44.75430
42.31863
44.70974
36.37380
37.26910
39.54070
44.21193
37.59115
40.75041
38.59250
39.61489
42.54794
45.83275
41.33679
37.04307
44.92425
44.73179
42.68412
43.41563
40.94038
41.86434
45.76290
52.47136
45.66463
48.37624
45.23368
49.33044
43.84645
49.84685
50.12725
43.28628
47.08412
50.20442
51.64458
41.49456
46.05629
46.01244
44.36036
50.73391
42.53869
47.68049
48.42190
44.97284
44.34347
49.46939
45.05840
35.28322
50.58071
46.94945
47.93066
43.66516
41.20541
46.82628
39.51847
47.17492
43.00484
42.48080
51.49602
47.56026
57.53073
43.48604
52.41345
48.95330
48.19635
48.78501
51.81191
46.44534
53.12641
46.01642
52.09792
53.64746
51.08106
55.41134
46.11100
50.58761
49.64226
58.48183
52.51416
50.95805
48.24950
50.46586
51.96240
52.13173
52.75318
49.83885
54.00387
55.32124
49.60917
48.10348
47.46368
50.28877
41.97771
42.25886
40.85285
54.37883
50.04975
40.14379
46.43561
55.19915
52.30945
45.75272
48.49085
46.96325
52.55970
54.38200
49.55581
45.54331
47.00985
47.35222
46.08266
39.37723
43.61975
51.16103
47.97058
50.47725
49.62053
51.67614
48.89397
42.34075
47.49503
47.44453
50.51119
48.47426
51.21058
48.75795
44.75297
58.42099
59.20665
51.13233
52.57503
51.92064
52.06024
50.20880
47.00357
47.08417
52.39003
40.38288
47.55140
50.59012
49.29368
53.28069
53.08469
52.91609
59.24363
52.63659
55.53256
55.70176
49.66728
52.33859
57.74897
54.87809
47.92370
49.88990
48.25653
45.84525
51.90797
49.79980
55.18291
55.49168
49.30894
55.15317
51.15401
49.25443
54.26342
50.07347
49.96087
56.55587
53.14091
50.26434
47.14774
46.35251
50.29166
50.15053
54.94332
51.34385
51.52802
54.72443
54.39549
51.12861
50.67825
48.12341
41.06228
46.06000
48.23403
44.54256
49.54003
53.30984
48.04970
52.58549
48.37173
53.11478
53.57833
47.51495
51.22787
44.40433
50.09556
48.40730
51.46120
54.04968
54.04395
53.34753
53.02214
46.00935
52.55899
49.09326
46.70957
54.83991
51.59960
52.04053
53.17725
54.36816
51.06844
51.88811
53.03646
47.44639
50.80337
47.56484
46.72339
51.11832
44.47667
51.68610
53.98907
50.87784
46.29135
54.70073
54.32409
48.31383
44.07997
48.00990
48.61528
60.16083
53.82219
58.86787
51.18984
57.57941
51.43677
55.40102
58.85906
56.22005
53.14185
52.74634
50.59015
49.93022
45.47940
43.58552
50.30676
49.01517
50.29769
48.89294
50.32607
53.06905
51.37234
56.32765
45.26199
54.69128
58.67743
53.69417
57.33130
51.67725
47.09242
52.45204
55.08032
52.31326
56.00086
52.10128
52.69494
44.08906
48.35996
47.23930
52.19371
50.48396
47.97078
54.32654
50.00195
53.91124
57.03627
45.19202
49.97430
44.58265
47.98576
46.85422
50.80973
47.22293
51.46114
45.79235
60.49719
56.35240
53.14496
59.13736
53.22350
50.25796
51.45442
53.49279
50.53082
46.55266
55.44971
57.12522
55.25350
44.59330
50.21248
56.75611
48.42638
56.11218
54.62827
54.54872
50.87508
57.29409
51.42076
52.73082
50.05100
50.80647
52.92141
57.63566
58.77003
50.24159
52.79573
50.33158
51.66231
54.54068
62.13432
53.01782
57.67953
61.25651
57.38687
53.52402
57.25307
63.16785
62.73135
60.84670
53.67699
58.01922
50.19001
57.56134
51.74152
58.37801
60.61699
56.81282
56.55076
62.28143
56.36196
57.24064
58.26446
54.56021
52.41761
53.84870
43.89993
58.10530
52.17524
58.38407
53.26393
50.15090
55.62469
48.18427
48.86025
47.65101
50.01813
51.59274
50.62572
47.24555
46.68131
46.48442
53.82119
47.49288
48.94371
44.78805
49.70788
54.18662
48.07487
48.43892
56.10001
54.56057
55.59852
53.64893
53.12940
53.65247
52.14687
48.78367
54.43061
50.20000
51.00157
48.13816
47.32180
47.38511
41.25836
44.18017
46.54471
50.45157
42.24998
46.72288
47.82671
50.79269
44.09596
39.97046
48.55320
42.54656
43.27501
43.50894
36.42920
46.94829
45.57622
49.87083
51.79157
39.67896
44.66468
50.61960
45.51088
49.02531
48.23352
57.48358
45.69756
39.74254
45.87947
50.33591
54.61933
55.34495
54.04601
51.34129
45.34973
51.20469
52.95353
55.73004
54.36302
56.77614
60.20410
48.18735
47.70420
47.84262
51.76211
46.01073
49.80990
48.20860
47.26220
45.78848
46.62324
51.17402
43.97533
53.51569
55.61870
58.36736
59.39569
55.98074
56.20216
56.84230
49.46673
53.93514
61.36046
58.86362
54.18066
56.04960
61.88894
58.20116
54.93336
57.74072
50.82215
52.70302
54.65192
58.70413
57.72738
58.43050
57.11144
52.38297
59.05776
56.58204
53.68028
53.37988
51.42793
50.07281
51.97078
47.75850
49.87592
53.99711
52.43079
50.34634
49.93973
54.87740
49.90923
56.46570
55.51052
45.90812
52.95103
52.13392
50.51515
52.15548
51.02649
54.84655
54.71535
53.97223
56.46726
55.39512
55.87872
58.12164
51.99256
51.08257
47.13075
48.52014
50.83859
52.85780
48.47503
50.40591
58.56490
49.44834
53.35139
47.06321
50.24547
44.35133
43.22418
49.11434
46.65658
43.17297
46.41641
51.57730
50.46534
49.08982
47.77160
55.98737
53.31041
58.28329
52.15427
55.55135
53.90264
47.88588
52.15097
56.78488
51.28142
56.40643
54.31950
44.21569
54.77873
63.06642
55.56326
50.63682
51.52831
58.14632
57.08624
56.16875
57.43999
53.87796
53.20187
56.76006
62.17391
60.99438
63.11290
64.35113
58.78278
50.38102
52.26195
48.82603
59.16195
57.59697
59.63370
53.83813
59.85811
58.47622
53.12972
60.02284
46.75382
52.76184
57.83987
55.23110
61.34960
58.05909
57.83311
56.47829
64.10410
57.25833
52.59475
57.76562
57.46590
58.79267
55.84962
49.99105
56.20336
48.89060
52.62978
53.48252
47.73939
47.63300
45.75877
48.72515
58.17015
53.81352
44.67209
52.56301
48.97372
45.08936
50.11549
49.30325
50.93747
47.03802
48.50648
53.63842
56.95256
54.85082
51.53319
53.85655
51.79461
48.64641
49.58730
49.64915
55.65251
59.56564
50.34665
58.80208
58.44926
58.68414
56.35683
58.96610
62.81078
58.67606
57.49438
59.06120
56.44436
59.31854
61.15429
59.65873
58.47850
65.42224
55.31147
56.85439
63.12153
62.98639
63.16897
60.31042
63.84447
61.39633
61.77688
59.63998
59.53661
59.77248
63.68830
64.02140
57.90487
59.94491
59.89479
57.84196
57.21508
65.88970
61.02820
62.56550
60.87747
55.24279
55.96072
65.57389
62.31623
59.70900
58.58969
61.30011
48.04423
51.04841
53.92248
52.61050
49.33306
52.81862
56.65405
48.83597
57.38182
60.89515
64.54817
55.27337
54.55567
52.87089
54.41621
54.78642
57.70874
56.48420
56.66449
60.71796
49.40858
54.26202
53.96674
57.95233
52.19215
52.09043
55.54302
50.33966
52.29133
47.63176
59.49652
63.26443
56.18449
56.38733
62.55549
62.85648
67.40254
63.32230
56.78345
58.09180
64.32387
54.82884
51.48162
56.81340
57.87742
61.75591
57.91840
52.77537
53.01676
56.14829
54.65054
51.04459
58.31081
54.24940
51.54650
54.65092
51.70693
48.56840
51.08685
54.36324
55.76707
47.62625
54.14706
49.43379
51.04771
50.65982
49.10606
54.92549
48.10764
50.73377
53.16576
50.69686
51.69795
49.90913
51.02235
54.19832
44.54899
50.06785
53.37477
56.45695
54.56454
52.93336
52.64725
51.42115
54.85282
58.68168
59.37098
50.29925
51.40473
49.28495
54.32176
48.86168
57.70745
57.33680
52.06078
51.61994
53.32483
57.43996
50.77208
45.74280
48.44956
51.01769
49.76405
51.08767
46.52374
54.75567
51.73046
51.47492
54.11405
56.64264
54.93316
51.08054
49.38051
52.48011
50.24159
53.98871
54.68216
54.37358
50.92300
53.43748
53.90542
50.80834
53.58698
52.15457
52.30699
54.01316
56.47000
56.85783
51.10042
47.10611
46.69238
52.50286
46.80087
51.75980
50.49769
44.11753
57.57129
52.04726
55.41597
56.91782
51.23754
45.73207
43.23955
46.02999
43.18819
45.15107
40.49234
47.05984
42.11970
44.47461
42.90674
48.54738
52.98555
45.95708
48.82593
51.66510
53.87324
57.94642
54.66270
53.66075
54.98236
52.08025
55.15458
56.23092
53.46303
57.53017
54.30363
59.46349
56.28500
57.62797
54.74673
49.32857
56.48518
58.14465
52.99518
45.66624
55.79558
48.79954
59.10187
57.91848
58.32023
55.12481
58.04905
53.45780
53.81358
53.85159
51.07191
55.77216
50.73693
54.39477
53.99141
51.13616
61.62262
62.95817
54.53728
55.16084
54.90337
52.33072
50.22469
48.26689
51.00000
54.46469
49.86728
53.11865
55.31675
48.28095
53.60305
52.87253
50.10584
49.95542
57.67879
53.46245
48.03976
52.97817
47.75655
50.57993
52.45693
50.81126
52.00170
55.47136
51.70288
53.40310
51.87123
55.09112
49.85900
49.24802
52.99291
47.04177
47.42281
50.04637
50.99350
51.85870
54.62772
53.27417
52.03263
51.31995
51.14460
48.29108
54.06509
49.12221
49.89971
52.50633
46.04043
52.17842
53.96674
46.96278
47.02042
52.11739
46.52008
56.37288
48.13196
46.25541
50.74808
47.47321
49.84410
50.23039
55.35430
51.64739
52.19689
46.68461
50.05251
57.06874
56.80634
53.53295
53.91773
49.29362
47.41162
51.78409
52.64282
47.94699
50.18397
53.75684
46.80549
51.24141
46.92181
53.56335
55.69017
55.36160
54.71865
50.99595
45.91609
46.59405
50.60890
45.13832
50.56468
45.85078
48.55743
45.94679
47.87335
48.66904
46.35874
50.58027
55.57114
52.47079
42.70826
46.62118
37.02505
49.74775
45.59170
41.13345
47.61939
45.49027
48.87725
45.49143
42.93500
47.25978
49.12941
40.94588
39.28044
41.14147
45.48553
40.44854
48.28032
48.56959
44.61433
44.82017
45.19746
47.67922
40.43658
45.89348
49.04610
44.33531
43.23215
48.14477
43.65246
44.09132
48.56664
53.83340
52.28746
47.61694
52.43366
55.71361
49.47995
50.87967
49.91535
47.96029
49.82105
54.05460
52.43885
52.26716
52.42861
51.30088
48.89321
47.49353
49.38389
53.05597
51.08759
51.06913
48.16104
53.10755
59.81053
51.28362
54.49603
55.86035
53.46984
55.08505
54.95619
47.53974
49.69714
50.27274
44.00630
50.97371
45.25947
49.19862
48.20233
54.74541
50.47776
53.59209
55.51867
61.68861
66.09010
64.72889
59.18306
56.86192
54.18416
66.79569
60.22383
60.53870
59.31214
63.23074
57.25454
57.85145
58.63538
53.30757
53.93616
60.32277
56.91906
56.11755
64.66035
60.93015
57.81078
56.34546
62.82550
55.29655
52.40094
52.66022
51.38716
48.89461
55.18020
52.72400
53.36916
51.06039
51.10302
53.55530
50.80344
54.10461
52.36115
57.17395
55.77006
53.61123
59.76408
54.64065
54.91635
50.57905
50.52440
47.75946
53.41902
52.31027
52.79607
55.17380
51.60175
51.63416
50.76639
54.52924
55.13924
50.87982
53.87390
53.56075
55.87794
53.86916
55.74379
56.47263
56.73014
51.95294
55.07832
58.15985
58.56262
57.16640
57.38445
54.70191
53.72001
54.11336
58.04332
47.56820
45.21246
53.23573
52.92708
50.72438
61.96728
58.13249
52.50834
59.26227
52.14705
54.60274
61.17087
61.32056
59.69147
62.01247
60.34200
61.95683
64.61272
56.63244
56.56339
52.36695
58.93124
53.19432
53.08946
54.01627
52.59099
52.17005
50.57071
52.77372
52.29591
56.14214
54.86649
52.60200
49.84328
51.87536
46.04013
52.52194
48.57209
49.01305
49.86652
50.74631
55.51279
44.84925
46.77206
47.18670
50.88097
45.35889
49.45808
46.86281
46.53412
46.33802
53.61768
49.64785
48.74896
45.15042
48.99209
54.44467
51.02902
52.68402
51.70464
46.86511
48.58804
48.14979
40.79278
51.17243
52.83004
48.67803
51.81163
53.59946
58.85101
52.41066
53.86093
43.99355
48.98123
54.24367
51.79611
52.94054
49.71368
49.32385
52.22475
59.01417
56.41811
48.42913
46.25182
49.05881
55.98264
55.22622
58.21178
53.41987
53.49994
51.52151
49.42183
51.33241
51.07918
53.34756
53.07109
53.12710
52.92097
51.21637
42.58610
49.69479
48.21260
53.62975
41.35591
53.49561
48.85062
51.66281
48.29623
41.81993
52.09844
46.08677
52.29329
51.48056
55.45546
57.51278
54.79053
53.72441
50.94476
49.90538
49.00399
50.28381
53.78200
49.52929
52.70812
53.08054
52.16034
60.84449
60.63381
56.52757
56.94233
57.52690
61.68503
49.33596
54.62011
51.54454
54.60813
56.14768
61.74952
56.54329
58.40859
56.60389
55.18574
44.68615
48.63316
47.48547
48.34483
47.25378
45.56495
46.13924
39.94515
39.25489
41.81405
52.83262
41.12864
51.61491
50.04292
50.37678
46.92100
45.53125
45.42402
51.42464
44.92928
50.83548
42.73122
45.35797
47.29198
41.83530
40.53595
47.35040
46.05187
48.51155
41.49891
47.77461
57.61469
47.21449
42.17516
51.94440
59.24860
46.46537
51.09131
44.49277
48.53868
53.06855
47.25981
45.57342
52.95359
52.53979
53.79884
48.93493
46.70289
44.92480
44.77898
48.50763
51.07656
56.91485
50.42441
55.57690
53.56888
45.24597
43.70854
47.93264
42.02908
41.18671
41.01956
47.30197
45.19404
47.81688
41.01513
39.77763
42.69271
45.59376
45.72500
41.81308
43.17545
43.76431
46.70358
42.01962
48.61048
44.31600
39.45384
43.97918
43.65224
39.69677
39.73064
44.71812
40.10362
41.84248
40.84697
41.27253
43.65926
43.09881
40.90334
43.53814
46.93766
43.21664
41.87107
41.17891
43.96005
43.12685
39.84294
40.92697
44.04743
46.86713
44.97583
46.60967
46.11109
48.27826
46.57488
46.07776
48.06543
54.20470
41.26604
47.16161
49.96397
49.87742
46.70249
39.75403
51.50248
46.55468
48.85726
44.50570
51.00508
49.89083
57.94906
52.31828
40.58282
54.76435
55.08905
53.54078
50.12007
45.29138
49.70504
51.92597
51.43424
53.87966
54.59758
52.89135
52.31085
49.32698
57.62915
52.54324
50.85905
49.23231
46.57998
54.86042
49.51547
51.93544
48.89659
58.81636
53.88852
55.58656
46.80578
48.26223
52.27641
58.51079
50.84348
56.65538
48.00924
43.33393
50.87167
48.74921
48.49202
49.16761
44.25542
51.86358
44.80627
49.88978
51.99581
47.99704
49.87153
53.37809
50.37773
37.77790
47.85731
41.47888
47.94058
42.80448
46.85046
44.02684
41.33777
39.54857
47.46602
49.60451
45.64302
48.36475
49.43907
50.41100
49.56189
50.38239
50.79187
51.34694
53.86466
49.25795
51.96932
53.60698
57.13578
48.05493
52.38810
58.17907
50.18433
52.16926
53.54696
52.78781
51.93830
53.87790
53.08913
59.37206
59.56289
56.96052
50.52045
58.42631
50.70598
51.13591
56.84412
53.57520
51.55070
61.76922
57.67513
55.77422
59.27897
61.47313
52.14030
54.33374
56.18426
52.69951
48.91317
48.16439
49.09634
52.08194
55.79078
50.25190
60.54419
51.64555
50.95524
52.54193
51.36380
46.77907
45.63473
49.89668
51.66140
50.33997
56.80482
49.90669
56.49127
48.49798
50.99424
54.45478
54.96197
