# Supplementary material for: Breakage of the oligomeric CaMKII hub by the regulatory segment of the kinase
Source: eLife. 2020 Sep 9;9:e57784. doi: 10.7554/eLife.57784 (PMC7538161; doi:10.7554/eLife.57784)
Supplement: Figure 6—source data 1. [file elife-57784-fig6-data1.zip › figure6_source_data/dodecamer_chainA_rmsd.dat]

 TIME     RMSD
       0.048888       1.260182
       0.097776       1.532363
       0.146665       1.137574
       0.195553       1.235697
       0.244441       1.275107
       0.293329       1.436720
       0.342217       1.137415
       0.391106       1.069075
       0.439994       1.272045
       0.488882       1.148453
       0.537770       1.342353
       0.586659       1.341830
       0.635547       1.406097
       0.684435       1.427534
       0.733323       1.298832
       0.782211       1.198331
       0.831100       1.161227
       0.879988       1.113570
       0.928876       1.309820
       0.977764       1.508730
       1.026652       1.319650
       1.075541       1.358376
       1.124429       1.188938
       1.173317       1.180630
       1.222205       0.963899
       1.271094       1.005386
       1.319982       0.975293
       1.368870       1.206022
       1.417758       1.191962
       1.466646       1.286142
       1.515535       1.248758
       1.564423       0.917680
       1.613311       1.047695
       1.662199       1.254858
       1.711087       1.082467
       1.759976       0.985879
       1.808864       1.032244
       1.857752       1.036894
       1.906640       0.987384
       1.955529       0.951547
       2.004417       1.042439
       2.053305       1.042819
       2.102193       1.154901
       2.151081       1.140098
       2.199970       1.234927
       2.248858       1.239209
       2.297746       1.028375
       2.346634       1.055014
       2.395522       1.226651
       2.444411       1.190017
       2.493299       1.180394
       2.542187       1.156423
       2.591075       1.179288
       2.639963       1.144863
       2.688852       1.207210
       2.737740       1.252268
       2.786628       1.122288
       2.835516       1.069367
       2.884405       1.237382
       2.933293       1.335774
       2.982181       1.090469
       3.031069       1.253019
       3.079957       1.047485
       3.128846       1.319330
       3.177734       1.053841
       3.226622       1.177624
       3.275510       1.175107
       3.324398       1.129612
       3.373287       1.211458
       3.422175       1.138350
       3.471063       1.144270
       3.519951       1.267653
       3.568840       1.091857
       3.617728       1.068588
       3.666616       1.053489
       3.715504       1.112047
       3.764392       0.917762
       3.813281       0.848251
       3.862169       0.883758
       3.911057       0.982010
       3.959945       0.977942
       4.008833       0.818580
       4.057722       0.859673
       4.106610       0.857165
       4.155498       0.854661
       4.204386       1.095039
       4.253275       0.766849
       4.302163       0.831909
       4.351051       0.987223
       4.399939       0.963434
       4.448827       0.888108
       4.497716       0.877469
       4.546604       0.976720
       4.595492       1.044909
       4.644380       0.903298
       4.693268       0.960138
       4.742157       0.884994
       4.791045       0.892621
       4.839933       0.990460
       4.888821       0.904866
       4.937710       0.857449
       4.986598       0.831972
       5.035486       0.925314
       5.084374       0.914022
       5.133262       0.877708
       5.182151       0.979749
       5.231039       0.892075
       5.279927       0.913607
       5.328815       0.738308
       5.377703       0.994742
       5.426592       1.009309
       5.475480       1.029301
       5.524368       0.948283
       5.573256       1.040529
       5.622144       1.125273
       5.671033       0.933500
       5.719921       1.261132
       5.768809       1.024558
       5.817697       1.077755
       5.866586       1.087858
       5.915474       1.087403
       5.964362       1.211650
       6.013250       1.231096
       6.062138       1.068380
       6.111027       1.105237
       6.159915       1.090302
       6.208803       0.917494
       6.257691       0.862080
       6.306579       1.052488
       6.355468       1.004887
       6.404356       1.134534
       6.453244       0.908371
       6.502132       0.974640
       6.551021       1.008796
       6.599909       1.070721
       6.648797       0.926303
       6.697685       0.981645
       6.746573       1.017042
       6.795462       1.152200
       6.844350       0.998637
       6.893238       1.049137
       6.942126       1.024841
       6.991014       0.961550
       7.039903       1.306687
       7.088791       1.114160
       7.137679       1.133402
       7.186567       1.144459
       7.235456       1.129479
       7.284344       1.247122
       7.333232       1.300989
       7.382120       1.311104
       7.431008       1.176325
       7.479897       1.248048
       7.528785       1.305822
       7.577673       1.152270
       7.626561       1.185373
       7.675449       1.170384
       7.724338       0.882443
       7.773226       0.943229
       7.822114       1.104037
       7.871002       1.029104
       7.919890       1.062501
       7.968779       0.992124
       8.017667       0.832684
       8.066555       0.907620
       8.115443       0.840661
       8.164332       0.883217
       8.213220       0.995464
       8.262108       1.031555
       8.310996       1.004969
       8.359884       1.311966
       8.408773       1.355662
       8.457661       1.342769
       8.506549       1.237613
       8.555437       1.211004
       8.604325       1.161960
       8.653214       1.264358
       8.702102       1.287369
       8.750990       1.299927
       8.799878       1.206354
       8.848767       1.442478
       8.897655       1.170194
       8.946543       1.287036
       8.995431       1.469845
       9.044319       1.272722
       9.093208       1.091678
       9.142096       1.111861
       9.190984       1.055826
       9.239872       1.058370
       9.288760       1.143867
       9.337649       1.103167
       9.386537       1.418520
       9.435425       1.127858
       9.484313       1.112543
       9.533202       1.370362
       9.582090       1.161955
       9.630978       1.059477
       9.679866       1.082322
       9.728754       1.100542
       9.777643       1.014953
       9.826531       1.151708
       9.875419       1.170727
       9.924307       1.210426
       9.973195       1.127275
      10.022084       0.778255
      10.070972       0.938299
      10.119860       0.837158
      10.168748       0.783191
      10.217636       0.995469
      10.266525       0.903316
      10.315413       0.904378
      10.364301       0.775295
      10.413189       0.917916
      10.462078       1.177090
      10.510966       1.285778
      10.559854       0.916355
      10.608742       0.809048
      10.657630       0.994374
      10.706519       0.825148
      10.755407       0.690090
      10.804295       0.787207
      10.853183       0.950350
      10.902071       0.986459
      10.950960       0.848422
      10.999848       0.758654
      11.048736       0.707879
      11.097624       0.909589
      11.146513       0.832577
      11.195401       0.899325
      11.244289       0.821785
      11.293177       0.825241
      11.342065       0.920420
      11.390954       0.707951
      11.439842       0.746026
      11.488730       0.774696
      11.537618       0.880713
      11.586506       1.124965
      11.635395       0.791347
      11.684283       1.082835
      11.733171       1.022232
      11.782059       0.839996
      11.830948       0.978413
      11.879836       1.013247
      11.928724       0.950640
      11.977612       0.816783
      12.026500       0.930808
      12.075389       0.938302
      12.124277       1.023591
      12.173165       0.913342
      12.222053       0.783828
      12.270941       0.910120
      12.319830       0.899267
      12.368718       1.101552
      12.417606       0.779599
      12.466494       0.818895
      12.515383       0.840192
      12.564271       0.889840
      12.613159       0.936232
      12.662047       0.962488
      12.710935       1.012562
      12.759824       0.905891
      12.808712       0.849552
      12.857600       0.881445
      12.906488       1.187032
      12.955376       1.281039
      13.004265       1.256106
      13.053153       1.095746
      13.102041       1.266440
      13.150929       1.224379
      13.199817       1.155054
      13.248706       0.910648
      13.297594       1.086851
      13.346482       1.107543
      13.395370       1.210870
      13.444259       1.059747
      13.493147       1.199761
      13.542035       1.161168
      13.590923       1.060486
      13.639811       1.096531
      13.688700       1.004708
      13.737588       0.974482
      13.786476       0.955232
      13.835364       1.044978
      13.884252       0.959202
      13.933141       1.081341
      13.982029       1.068778
      14.030917       1.237604
      14.079805       1.204912
      14.128694       1.067587
      14.177582       1.110030
      14.226470       1.139200
      14.275358       1.293277
      14.324246       1.105943
      14.373135       0.944206
      14.422023       1.068578
      14.470911       1.209911
      14.519799       1.206348
      14.568687       1.082507
      14.617576       1.035283
      14.666464       0.966920
      14.715352       0.874455
      14.764240       0.740478
      14.813129       0.989666
      14.862017       0.956882
      14.910905       1.267423
      14.959793       1.203238
      15.008681       1.083693
      15.057570       1.112242
      15.106458       1.001495
      15.155346       1.383775
      15.204234       1.224856
      15.253122       1.169935
      15.302011       1.156879
      15.350899       1.302035
      15.399787       1.121447
      15.448675       1.156759
      15.497563       1.183695
      15.546452       1.211462
      15.595340       1.134601
      15.644228       1.163353
      15.693116       1.234574
      15.742005       1.219361
      15.790893       1.186058
      15.839781       1.027046
      15.888669       1.188308
      15.937557       1.154924
      15.986446       1.184592
      16.035334       1.221945
      16.084222       1.197131
      16.133110       1.356664
      16.181998       1.211954
      16.230887       1.267535
      16.279775       1.242182
      16.328663       1.388943
      16.377551       1.105978
      16.426440       1.141501
      16.475328       1.124227
      16.524216       1.151020
      16.573104       1.192920
      16.621992       1.346020
      16.670881       1.199969
      16.719769       1.224218
      16.768657       1.237863
      16.817545       1.383086
      16.866433       1.155101
      16.915322       1.270647
      16.964210       1.249878
      17.013098       1.119205
      17.061986       1.072091
      17.110875       1.220079
      17.159763       1.177486
      17.208651       1.230643
      17.257539       1.215227
      17.306427       1.168355
      17.355316       1.227700
      17.404204       1.171365
      17.453092       1.258432
      17.501980       1.239684
      17.550868       1.270997
      17.599757       1.267194
      17.648645       1.113510
      17.697533       1.339044
      17.746421       1.356629
      17.795309       1.079259
      17.844198       1.319620
      17.893086       1.361049
      17.941974       1.173795
      17.990862       1.190855
      18.039751       1.075433
      18.088639       1.182773
      18.137527       1.153967
      18.186415       1.205284
      18.235303       1.273693
      18.284192       1.281006
      18.333080       1.161395
      18.381968       1.086600
      18.430856       1.233746
      18.479744       1.176084
      18.528633       1.171473
      18.577521       1.200676
      18.626409       1.018014
      18.675297       1.143493
      18.724186       1.165711
      18.773074       1.085970
      18.821962       1.154818
      18.870850       1.161960
      18.919738       0.916974
      18.968627       0.899064
      19.017515       1.069014
      19.066403       1.061962
      19.115291       0.989626
      19.164179       0.879825
      19.213068       1.070652
      19.261956       1.026323
      19.310844       1.080139
      19.359732       1.051333
      19.408621       1.030495
      19.457509       1.112155
      19.506397       0.978536
      19.555285       0.958888
      19.604173       0.935259
      19.653062       1.049855
      19.701950       0.868592
      19.750838       0.831384
      19.799726       0.968077
      19.848614       1.185121
      19.897503       0.959656
      19.946391       0.935996
      19.995279       0.946826
      20.044167       0.879856
      20.093056       0.801758
      20.141944       1.043146
      20.190832       0.908369
      20.239720       0.911695
      20.288608       0.837589
      20.337497       0.902728
      20.386385       0.754719
      20.435273       0.859531
      20.484161       0.865665
      20.533049       0.892894
      20.581938       0.958228
      20.630826       0.783869
      20.679714       0.970752
      20.728602       0.821297
      20.777490       0.912933
      20.826379       0.924604
      20.875267       0.820578
      20.924155       0.793490
      20.973043       0.809052
      21.021932       0.976892
      21.070820       0.818833
      21.119708       0.903010
      21.168596       1.085553
      21.217484       0.895139
      21.266373       0.782310
      21.315261       0.864398
      21.364149       0.773754
      21.413037       0.848770
      21.461925       0.788255
      21.510814       0.814096
      21.559702       0.830282
      21.608590       0.928458
      21.657478       0.906342
      21.706367       0.942520
      21.755255       0.912891
      21.804143       1.111618
      21.853031       0.799242
      21.901919       0.782989
      21.950808       0.980644
      21.999696       0.922884
      22.048584       0.968734
      22.097472       0.860596
      22.146360       0.877690
      22.195249       1.039687
      22.244137       0.783484
      22.293025       0.950075
      22.341913       0.968089
      22.390802       0.852693
      22.439690       0.910741
      22.488578       0.882870
      22.537466       0.881847
      22.586354       1.116945
      22.635243       0.897310
      22.684131       1.023391
      22.733019       0.920730
      22.781907       0.870769
      22.830795       1.050982
      22.879684       0.903179
      22.928572       0.916055
      22.977460       0.906768
      23.026348       1.068594
      23.075236       1.023813
      23.124125       1.191020
      23.173013       0.955887
      23.221901       0.929453
      23.270789       0.879215
      23.319678       0.878746
      23.368566       0.900915
      23.417454       0.956777
      23.466342       0.844813
      23.515230       0.848613
      23.564119       0.919051
      23.613007       0.992777
      23.661895       1.139458
      23.710783       0.894898
      23.759671       0.943755
      23.808560       0.970643
      23.857448       0.875268
      23.906336       0.890862
      23.955224       0.890274
      24.004113       0.918773
      24.053001       0.999541
      24.101889       1.056563
      24.150777       0.884709
      24.199665       0.898596
      24.248554       1.127022
      24.297442       0.999142
      24.346330       1.089882
      24.395218       1.033569
      24.444106       1.157547
      24.492995       0.904891
      24.541883       1.054569
      24.590771       0.924193
      24.639659       0.956482
      24.688548       1.008645
      24.737436       1.043828
      24.786324       0.882105
      24.835212       1.103941
      24.884100       0.984016
      24.932989       0.921564
      24.981877       1.024311
      25.030765       1.026136
      25.079653       1.067611
      25.128541       0.959283
      25.177430       1.024023
      25.226318       0.980423
      25.275206       1.038107
      25.324094       1.028790
      25.372982       0.963163
      25.421871       0.928428
      25.470759       0.828052
      25.519647       0.949082
      25.568535       0.897284
      25.617424       0.879405
      25.666312       0.997547
      25.715200       0.901464
      25.764088       1.087149
      25.812976       1.052411
      25.861865       1.051992
      25.910753       0.922450
      25.959641       0.904761
      26.008529       0.975954
      26.057417       1.253425
      26.106306       1.073587
      26.155194       0.995159
      26.204082       0.918705
      26.252970       0.991955
      26.301859       0.898296
      26.350747       1.004660
      26.399635       0.970016
      26.448523       0.890157
      26.497411       0.856316
      26.546300       0.915533
      26.595188       0.972477
      26.644076       1.007112
      26.692964       0.958469
      26.741852       0.853307
      26.790741       0.977722
      26.839629       0.968657
      26.888517       0.976579
      26.937405       0.912677
      26.986294       0.967171
      27.035182       1.003392
      27.084070       0.921623
      27.132958       1.022647
      27.181846       0.808561
      27.230735       0.936769
      27.279623       0.896729
      27.328511       0.846958
      27.377399       0.838102
      27.426287       1.002079
      27.475176       0.931832
      27.524064       0.991863
      27.572952       1.033318
      27.621840       0.889209
      27.670729       0.917368
      27.719617       0.738555
      27.768505       0.949218
      27.817393       0.864171
      27.866281       0.900801
      27.915170       0.860704
      27.964058       0.714472
      28.012946       0.946248
      28.061834       0.981911
      28.110722       1.132470
      28.159611       0.997476
      28.208499       0.906484
      28.257387       0.939119
      28.306275       1.042074
      28.355163       0.861272
      28.404052       0.913597
      28.452940       0.889131
      28.501828       0.841548
      28.550716       0.925950
      28.599605       0.902709
      28.648493       0.947580
      28.697381       0.872141
      28.746269       0.934648
      28.795157       1.013854
      28.844046       0.931018
      28.892934       0.907693
      28.941822       0.966679
      28.990710       1.064385
      29.039598       0.900712
      29.088487       1.026383
      29.137375       0.907405
      29.186263       1.018386
      29.235151       0.919368
      29.284040       1.078841
      29.332928       0.936213
      29.381816       0.976228
      29.430704       1.001366
      29.479592       1.135459
      29.528481       0.829726
      29.577369       0.853201
      29.626257       0.916831
      29.675145       1.028795
      29.724033       0.918729
      29.772922       0.786286
      29.821810       0.999932
      29.870698       1.072957
      29.919586       1.013635
      29.968475       0.874069
      30.017363       0.826056
      30.066251       0.793490
      30.115139       0.803933
      30.164027       1.004598
      30.212916       0.988668
      30.261804       0.900761
      30.310692       0.802259
      30.359580       1.058712
      30.408468       0.722519
      30.457357       0.940091
      30.506245       1.008843
      30.555133       0.802768
      30.604021       0.921227
      30.652909       0.725886
      30.701798       0.961700
      30.750686       0.998413
      30.799574       1.013879
      30.848462       0.873061
      30.897351       0.994866
      30.946239       1.068411
      30.995127       1.069820
      31.044015       0.885020
      31.092903       0.901620
      31.141792       0.877451
      31.190680       0.992722
      31.239568       0.888919
      31.288456       0.906348
      31.337344       0.970272
      31.386233       0.965422
      31.435121       1.044151
      31.484009       0.932192
      31.532897       1.007567
      31.581786       0.993168
      31.630674       0.943169
      31.679562       1.088907
      31.728450       1.123110
      31.777338       0.859989
      31.826227       0.869501
      31.875115       0.966359
      31.924003       0.837609
      31.972891       0.913602
      32.021779       0.912431
      32.070668       0.878397
      32.119556       0.853002
      32.168444       0.889013
      32.217332       0.906492
      32.266221       0.839167
      32.315109       0.816886
      32.363997       0.880096
      32.412885       0.899698
      32.461773       0.897890
      32.510662       0.834485
      32.559550       0.822008
      32.608438       0.846591
      32.657326       0.873893
      32.706214       1.023550
      32.755103       0.879004
      32.803991       0.890493
      32.852879       0.910021
      32.901767       0.828193
      32.950655       0.846997
      32.999544       0.843418
      33.048432       0.836665
      33.097320       1.070462
      33.146208       0.957333
      33.195097       1.428336
      33.243985       0.962238
      33.292873       1.311633
      33.341761       1.114696
      33.390649       1.077961
      33.439538       1.115563
      33.488426       1.014423
      33.537314       1.062525
      33.586202       0.936296
      33.635090       0.972813
      33.683979       0.922147
      33.732867       0.945099
      33.781755       0.964425
      33.830643       0.995186
      33.879532       1.029516
      33.928420       1.033410
      33.977308       0.889205
      34.026196       0.879359
      34.075084       0.926647
      34.123973       0.886845
      34.172861       0.903000
      34.221749       1.151498
      34.270637       1.113267
      34.319525       0.937962
      34.368414       1.180837
      34.417302       1.130851
      34.466190       1.149498
      34.515078       0.888639
      34.563967       1.010611
      34.612855       1.232175
      34.661743       1.073319
      34.710631       0.962602
      34.759519       0.986140
      34.808408       0.759546
      34.857296       0.772183
      34.906184       0.903243
      34.955072       0.822247
      35.003960       1.088069
      35.052849       1.031730
      35.101737       1.040337
      35.150625       0.961696
      35.199513       0.972945
      35.248402       0.961842
      35.297290       0.819002
      35.346178       0.924150
      35.395066       0.945483
      35.443954       0.906882
      35.492843       0.720008
      35.541731       0.905602
      35.590619       0.842644
      35.639507       0.876494
      35.688395       0.946994
      35.737284       0.960978
      35.786172       0.933629
      35.835060       0.919440
      35.883948       0.912828
      35.932836       0.935828
      35.981725       1.027522
      36.030613       0.997236
      36.079501       1.068642
      36.128389       0.966419
      36.177278       1.026897
      36.226166       1.060455
      36.275054       1.053328
      36.323942       0.918161
      36.372830       0.992860
      36.421719       1.027583
      36.470607       0.973887
      36.519495       0.987459
      36.568383       0.915780
      36.617271       0.982127
      36.666160       0.968867
      36.715048       0.924437
      36.763936       1.119483
      36.812824       0.909582
      36.861713       0.989048
      36.910601       1.202139
      36.959489       0.971235
      37.008377       1.007701
      37.057265       1.179389
      37.106154       0.969302
      37.155042       1.018491
      37.203930       0.995227
      37.252818       0.894609
      37.301706       0.972400
      37.350595       0.952623
      37.399483       1.235862
      37.448371       1.098902
      37.497259       1.047689
      37.546148       0.999074
      37.595036       1.043909
      37.643924       0.935736
      37.692812       1.027170
      37.741700       0.867660
      37.790589       0.935750
      37.839477       1.073949
      37.888365       1.009993
      37.937253       0.951439
      37.986141       0.780929
      38.035030       1.077543
      38.083918       0.963604
      38.132806       0.984831
      38.181694       1.119392
      38.230582       1.164220
      38.279471       1.096749
      38.328359       1.129279
      38.377247       1.030531
      38.426135       0.994509
      38.475024       1.022627
      38.523912       1.102679
      38.572800       1.020041
      38.621688       1.039550
      38.670576       1.136418
      38.719465       1.073132
      38.768353       1.006833
      38.817241       1.260008
      38.866129       0.998792
      38.915017       0.956807
      38.963906       1.013170
      39.012794       0.999580
      39.061682       0.946492
      39.110570       1.043222
      39.159459       0.951411
      39.208347       1.004760
      39.257235       0.980879
      39.306123       1.128193
      39.355011       0.912983
      39.403900       0.750396
      39.452788       0.845712
      39.501676       0.830203
      39.550564       0.885147
      39.599452       0.942576
      39.648341       1.000562
      39.697229       1.037364
      39.746117       1.071375
      39.795005       1.077847
      39.843894       1.008902
      39.892782       1.094027
      39.941670       0.928991
      39.990558       0.982770
      40.039446       1.000346
      40.088335       0.918548
      40.137223       0.885788
      40.186111       1.016088
      40.234999       1.103504
      40.283887       1.052716
      40.332776       0.804872
      40.381664       0.907793
      40.430552       1.070130
      40.479440       0.970746
      40.528328       0.932763
      40.577217       1.079742
      40.626105       1.002161
      40.674993       0.923847
      40.723881       0.967468
      40.772770       1.011479
      40.821658       1.042314
      40.870546       0.999130
      40.919434       0.756744
      40.968322       0.893900
      41.017211       1.042229
      41.066099       1.078943
      41.114987       0.738255
      41.163875       0.800761
      41.212763       0.899309
      41.261652       0.877886
      41.310540       0.846336
      41.359428       0.874906
      41.408316       0.938537
      41.457205       1.126275
      41.506093       0.926628
      41.554981       0.919301
      41.603869       0.977541
      41.652757       0.862766
      41.701646       0.900903
      41.750534       1.041967
      41.799422       1.029631
      41.848310       1.065595
      41.897198       0.955323
      41.946087       0.883187
      41.994975       1.069650
      42.043863       1.163662
      42.092751       1.170523
      42.141640       1.043369
      42.190528       1.024286
      42.239416       1.021212
      42.288304       0.909768
      42.337192       0.975365
      42.386081       0.993904
      42.434969       0.974685
      42.483857       0.912124
      42.532745       0.934774
      42.581633       0.952791
      42.630522       0.819844
      42.679410       0.842979
      42.728298       0.914231
      42.777186       0.885746
      42.826075       0.956573
      42.874963       0.923771
      42.923851       1.014563
      42.972739       1.065607
      43.021627       1.100069
      43.070516       1.055561
      43.119404       1.043969
      43.168292       1.096416
      43.217180       1.075013
      43.266068       1.078671
      43.314957       1.181403
      43.363845       0.953520
      43.412733       1.113086
      43.461621       1.100017
      43.510509       0.956060
      43.559398       1.117985
      43.608286       1.121872
      43.657174       1.145172
      43.706062       1.062185
      43.754951       1.061195
      43.803839       1.074352
      43.852727       1.031009
      43.901615       0.984515
      43.950503       0.962842
      43.999392       0.923190
      44.048280       0.953895
      44.097168       0.993376
      44.146056       1.028834
      44.194944       0.960737
      44.243833       1.118637
      44.292721       1.018609
      44.341609       1.138934
      44.390497       0.966244
      44.439386       1.016809
      44.488274       1.014554
      44.537162       1.004608
      44.586050       0.936990
      44.634938       0.885429
      44.683827       0.839080
      44.732715       1.033348
      44.781603       0.915645
      44.830491       0.824272
      44.879379       1.004497
      44.928268       0.919017
      44.977156       1.034237
      45.026044       0.953776
      45.074932       0.987485
      45.123821       1.014289
      45.172709       0.987761
      45.221597       0.972855
      45.270485       0.860843
      45.319373       0.992056
      45.368262       1.011808
      45.417150       0.965261
      45.466038       0.933148
      45.514926       1.021370
      45.563814       1.051036
      45.612703       1.014529
      45.661591       1.180151
      45.710479       1.046064
      45.759367       1.017060
      45.808255       0.828062
      45.857144       0.928666
      45.906032       0.944197
      45.954920       0.840379
      46.003808       0.897792
      46.052697       1.173119
      46.101585       0.832863
      46.150473       0.926015
      46.199361       0.763363
      46.248249       0.975872
      46.297138       0.949706
      46.346026       1.010687
      46.394914       1.011136
      46.443802       1.038265
      46.492690       0.987690
      46.541579       0.976878
      46.590467       0.929747
      46.639355       0.966737
      46.688243       0.903768
      46.737132       0.990427
      46.786020       0.954549
      46.834908       1.003326
      46.883796       0.864962
      46.932684       0.889834
      46.981573       0.813135
      47.030461       0.809925
      47.079349       0.778461
      47.128237       0.757078
      47.177125       0.807810
      47.226014       0.862305
      47.274902       0.908221
      47.323790       0.846559
      47.372678       0.751073
      47.421567       0.843430
      47.470455       0.726592
      47.519343       0.887024
      47.568231       0.753914
      47.617119       0.845554
      47.666008       0.824171
      47.714896       0.922042
      47.763784       1.025615
      47.812672       0.968656
      47.861560       1.129444
      47.910449       1.071054
      47.959337       0.972247
      48.008225       1.149222
      48.057113       1.113178
      48.106001       0.995561
      48.154890       0.971411
      48.203778       0.943614
      48.252666       0.916245
      48.301554       0.956018
      48.350443       0.887650
      48.399331       1.092819
      48.448219       1.048239
      48.497107       1.059803
      48.545995       1.005639
      48.594884       1.098919
      48.643772       1.004286
      48.692660       0.968927
      48.741548       1.021929
      48.790436       1.028356
      48.839325       0.926932
      48.888213       0.927354
      48.937101       1.015120
      48.985989       1.064474
      49.034878       0.983265
      49.083766       1.036932
      49.132654       1.075094
      49.181542       1.032638
      49.230430       0.977872
      49.279319       1.073755
      49.328207       0.915712
      49.377095       0.934970
      49.425983       0.984989
      49.474871       0.982562
      49.523760       1.020512
      49.572648       0.852674
      49.621536       0.868041
      49.670424       0.993218
      49.719313       0.920707
      49.768201       0.994901
      49.817089       1.169321
      49.865977       1.073775
      49.914865       1.088208
      49.963754       1.027016
      50.012642       1.000495
      50.061530       1.112013
      50.110418       1.030255
      50.159306       1.023428
      50.208195       0.974503
      50.257083       0.880111
      50.305971       1.018897
      50.354859       0.858822
      50.403747       0.816291
      50.452636       0.964491
      50.501524       0.949085
      50.550412       0.941767
      50.599300       1.077240
      50.648189       1.015134
      50.697077       0.986815
      50.745965       0.950604
      50.794853       1.035829
      50.843741       0.881522
      50.892630       0.995190
      50.941518       1.017363
      50.990406       0.971241
      51.039294       1.106493
      51.088182       1.004147
      51.137071       1.021363
      51.185959       0.921182
      51.234847       0.979786
      51.283735       0.896156
      51.332624       0.847244
      51.381512       0.924456
      51.430400       0.882325
      51.479288       0.994057
      51.528176       0.993324
      51.577065       0.947243
      51.625953       1.001950
      51.674841       0.820899
      51.723729       0.957982
      51.772617       0.894269
      51.821506       0.942306
      51.870394       1.098141
      51.919282       0.949467
      51.968170       1.184498
      52.017059       1.060435
      52.065947       1.034428
      52.114835       0.899104
      52.163723       1.006031
      52.212611       0.967013
      52.261500       1.071101
      52.310388       0.877826
      52.359276       0.991462
      52.408164       0.938469
      52.457052       1.019758
      52.505941       0.921732
      52.554829       0.998134
      52.603717       0.906965
      52.652605       0.888866
      52.701494       1.003520
      52.750382       0.819076
      52.799270       0.973154
      52.848158       0.888698
      52.897046       0.880964
      52.945935       1.317038
      52.994823       1.008183
      53.043711       0.860109
      53.092599       0.864850
      53.141487       0.940926
      53.190376       0.954083
      53.239264       0.871841
      53.288152       0.907513
      53.337040       1.002585
      53.385928       0.913845
      53.434817       0.937137
      53.483705       0.920839
      53.532593       0.918666
      53.581481       0.981365
      53.630370       0.983522
      53.679258       0.962243
      53.728146       0.866494
      53.777034       0.823233
      53.825922       0.899799
      53.874811       0.929055
      53.923699       0.878350
      53.972587       0.883663
      54.021475       0.899741
      54.070363       0.964176
      54.119252       0.921549
      54.168140       0.945525
      54.217028       1.019412
      54.265916       1.065677
      54.314805       0.927051
      54.363693       0.994782
      54.412581       0.939662
      54.461469       0.855335
      54.510357       0.889035
      54.559246       0.893386
      54.608134       0.966015
      54.657022       1.069311
      54.705910       0.973780
      54.754798       0.965061
      54.803687       0.884702
      54.852575       0.975347
      54.901463       0.890267
      54.950351       0.747706
      54.999240       0.936392
      55.048128       0.859119
      55.097016       1.041260
      55.145904       0.978203
      55.194792       0.788113
      55.243681       0.875306
      55.292569       0.990820
      55.341457       0.883117
      55.390345       0.860691
      55.439233       1.063640
      55.488122       0.899046
      55.537010       0.899020
      55.585898       0.873422
      55.634786       0.921694
      55.683674       0.897095
      55.732563       0.923427
      55.781451       0.911553
      55.830339       0.993555
      55.879227       1.023958
      55.928116       0.926083
      55.977004       0.952625
      56.025892       0.966690
      56.074780       0.975509
      56.123668       0.928814
      56.172557       0.957606
      56.221445       0.897300
      56.270333       1.102416
      56.319221       1.321197
      56.368109       1.083435
      56.416998       0.920203
      56.465886       1.155553
      56.514774       1.012433
      56.563662       0.986060
      56.612551       0.960820
      56.661439       0.879187
      56.710327       1.182559
      56.759215       0.973918
      56.808103       1.025310
      56.856992       0.855758
      56.905880       0.907944
      56.954768       0.952060
      57.003656       0.724806
      57.052544       0.931000
      57.101433       0.865678
      57.150321       0.860853
      57.199209       0.943681
      57.248097       0.793740
      57.296986       0.842187
      57.345874       0.906421
      57.394762       0.820324
      57.443650       0.788322
      57.492538       0.952535
      57.541427       0.843594
      57.590315       0.839851
      57.639203       0.714595
      57.688091       0.837282
      57.736979       0.825455
      57.785868       0.841927
      57.834756       0.799760
      57.883644       0.847017
      57.932532       0.754922
      57.981420       0.799038
      58.030309       0.921321
      58.079197       0.899933
      58.128085       0.997358
      58.176973       0.873006
      58.225862       0.940054
      58.274750       1.018932
      58.323638       0.728936
      58.372526       0.852724
      58.421414       0.963287
      58.470303       0.848822
      58.519191       0.923763
      58.568079       0.909965
      58.616967       0.944775
      58.665855       0.946626
      58.714744       1.084486
      58.763632       1.174670
      58.812520       1.061807
      58.861408       1.007491
      58.910297       1.103591
      58.959185       1.010760
      59.008073       1.084551
      59.056961       1.048936
      59.105849       0.977843
      59.154738       0.805294
      59.203626       0.975005
      59.252514       1.170808
      59.301402       1.034741
      59.350290       1.112368
      59.399179       1.140225
      59.448067       1.110844
      59.496955       1.053635
      59.545843       1.236547
      59.594732       1.351714
      59.643620       1.299538
      59.692508       1.258383
      59.741396       1.041253
      59.790284       1.145308
      59.839173       1.099649
      59.888061       1.199856
      59.936949       1.287033
      59.985837       1.045032
      60.034725       1.040789
      60.083614       1.139979
      60.132502       0.847654
      60.181390       1.298604
      60.230278       0.868664
      60.279167       1.092030
      60.328055       0.966266
      60.376943       0.909649
      60.425831       0.994045
      60.474719       0.875273
      60.523608       0.880443
      60.572496       0.949082
      60.621384       0.960363
      60.670272       1.062030
      60.719160       1.064741
      60.768049       1.001806
      60.816937       0.970251
      60.865825       1.208954
      60.914713       1.388027
      60.963601       1.107586
      61.012490       1.127630
      61.061378       0.976954
      61.110266       0.948236
      61.159154       0.866174
      61.208043       1.061820
      61.256931       1.140189
      61.305819       1.018418
      61.354707       0.837144
      61.403595       0.986821
      61.452484       1.115829
      61.501372       0.944753
      61.550260       0.959668
      61.599148       0.955700
      61.648036       1.147194
      61.696925       0.929292
      61.745813       1.129820
      61.794701       1.124546
      61.843589       1.050597
      61.892478       0.832372
      61.941366       0.912823
      61.990254       1.035079
      62.039142       1.042047
      62.088030       1.014866
      62.136919       1.107663
      62.185807       1.002089
      62.234695       0.962202
      62.283583       0.971935
      62.332471       1.111446
      62.381360       1.071061
      62.430248       1.008678
      62.479136       1.188954
      62.528024       1.089054
      62.576913       1.223424
      62.625801       1.078804
      62.674689       1.051432
      62.723577       0.964912
      62.772465       0.938356
      62.821354       0.832712
      62.870242       1.045391
      62.919130       0.709117
      62.968018       0.827246
      63.016906       0.877818
      63.065795       0.859176
      63.114683       0.879872
      63.163571       0.946083
      63.212459       0.985466
      63.261347       0.950124
      63.310236       0.823385
      63.359124       1.060200
      63.408012       0.878650
      63.456900       0.842024
      63.505789       0.835091
      63.554677       0.920092
      63.603565       0.928959
      63.652453       1.032507
      63.701341       1.013694
      63.750230       0.959636
      63.799118       1.052274
      63.848006       1.050166
      63.896894       1.139080
      63.945782       1.052849
      63.994671       0.987426
      64.043559       0.993330
      64.092447       1.089064
      64.141335       1.187646
      64.190224       1.063020
      64.239112       1.133727
      64.288000       1.101163
      64.336888       1.072131
      64.385776       1.073378
      64.434665       1.052979
      64.483553       0.843287
      64.532441       1.136388
      64.581329       1.146562
      64.630217       1.071812
      64.679106       1.077587
      64.727994       0.939645
      64.776882       1.129799
      64.825770       1.025276
      64.874659       0.977827
      64.923547       0.968000
      64.972435       1.139624
      65.021323       0.967572
      65.070211       1.028119
      65.119100       1.058257
      65.167988       0.994798
      65.216876       1.163134
      65.265764       1.001199
      65.314652       0.951490
      65.363541       1.000948
      65.412429       0.990167
      65.461317       1.003827
      65.510205       0.912772
      65.559093       0.991198
      65.607982       0.932303
      65.656870       1.043142
      65.705758       0.942200
      65.754646       1.015068
      65.803535       1.144291
      65.852423       1.140330
      65.901311       0.993379
      65.950199       1.086428
      65.999087       1.006721
      66.047976       0.947079
      66.096864       0.908099
      66.145752       1.056900
      66.194640       0.865456
      66.243528       1.022103
      66.292417       1.252323
      66.341305       0.969498
      66.390193       0.879194
      66.439081       0.931714
      66.487970       0.952923
      66.536858       0.984696
      66.585746       1.007699
      66.634634       1.003761
      66.683522       0.832185
      66.732411       0.991743
      66.781299       0.935820
      66.830187       0.929246
      66.879075       0.870561
      66.927963       0.983809
      66.976852       1.026501
      67.025740       1.043657
      67.074628       1.020142
      67.123516       1.016803
      67.172405       1.044204
      67.221293       0.946778
      67.270181       0.891884
      67.319069       1.017679
      67.367957       0.978998
      67.416846       0.957172
      67.465734       0.937446
      67.514622       1.022547
      67.563510       1.099019
      67.612398       0.995997
      67.661287       1.158462
      67.710175       0.983381
      67.759063       0.906962
      67.807951       1.010467
      67.856840       0.984410
      67.905728       0.824252
      67.954616       0.806692
      68.003504       0.860409
      68.052392       0.854098
      68.101281       1.022246
      68.150169       0.888250
      68.199057       0.950848
      68.247945       0.841801
      68.296833       0.926925
      68.345722       0.947947
      68.394610       0.929568
      68.443498       0.982539
      68.492386       0.924643
      68.541274       0.947086
      68.590163       0.985787
      68.639051       1.030176
      68.687939       0.902392
      68.736827       1.006609
      68.785716       0.892174
      68.834604       1.006453
      68.883492       1.105215
      68.932380       0.885996
      68.981268       0.926132
      69.030157       1.076539
      69.079045       0.856749
      69.127933       0.934773
      69.176821       0.855608
      69.225709       0.802173
      69.274598       0.850388
      69.323486       0.743155
      69.372374       0.851964
      69.421262       0.914435
      69.470151       0.957902
      69.519039       0.951261
      69.567927       1.027247
      69.616815       0.820791
      69.665703       0.721253
      69.714592       0.854630
      69.763480       0.888909
      69.812368       0.887328
      69.861256       0.846528
      69.910144       0.922756
      69.959033       0.841788
      70.007921       1.053443
      70.056809       0.844524
      70.105697       1.004391
      70.154586       0.781858
      70.203474       1.030250
      70.252362       0.993214
      70.301250       1.010112
      70.350138       0.885039
      70.399027       0.950697
      70.447915       0.899750
      70.496803       1.022646
      70.545691       0.899915
      70.594579       0.912625
      70.643468       1.048232
      70.692356       0.963099
      70.741244       1.207174
      70.790132       1.199600
      70.839020       1.091117
      70.887909       1.135932
      70.936797       1.056160
      70.985685       1.086160
      71.034573       1.091834
      71.083462       1.187661
      71.132350       1.093888
      71.181238       0.931964
      71.230126       1.270727
      71.279014       1.313032
      71.327903       1.109726
      71.376791       1.159752
      71.425679       1.193699
      71.474567       1.236651
      71.523455       1.057677
      71.572344       0.929077
      71.621232       1.011398
      71.670120       1.047814
      71.719008       0.990836
      71.767897       0.969730
      71.816785       0.850720
      71.865673       0.900351
      71.914561       1.056235
      71.963449       1.013118
      72.012338       0.954387
      72.061226       0.906469
      72.110114       1.101282
      72.159002       1.101303
      72.207890       0.997513
      72.256779       0.848392
      72.305667       0.742477
      72.354555       0.851272
      72.403443       0.837663
      72.452332       0.906572
      72.501220       0.967800
      72.550108       0.908837
      72.598996       0.954424
      72.647884       1.072582
      72.696773       0.774730
      72.745661       0.899504
      72.794549       0.884542
      72.843437       1.034177
      72.892325       0.799336
      72.941214       0.835714
      72.990102       0.944237
      73.038990       0.831505
      73.087878       0.728215
      73.136766       0.890095
      73.185655       0.969643
      73.234543       0.934976
      73.283431       1.044874
      73.332319       1.114242
      73.381208       0.978901
      73.430096       0.765658
      73.478984       1.106657
      73.527872       0.917002
      73.576760       0.925122
      73.625649       0.967252
      73.674537       1.227295
      73.723425       1.147470
      73.772313       1.132953
      73.821201       1.100214
      73.870090       0.849323
      73.918978       1.104609
      73.967866       1.080050
      74.016754       1.315910
      74.065643       1.206720
      74.114531       1.129577
      74.163419       1.063084
      74.212307       1.307271
      74.261195       1.271913
      74.310084       1.106056
      74.358972       1.107056
      74.407860       1.033637
      74.456748       1.257039
      74.505636       1.097580
      74.554525       1.241735
      74.603413       1.151160
      74.652301       1.087479
      74.701189       1.086121
      74.750078       1.157262
      74.798966       0.984820
      74.847854       0.917747
      74.896742       1.167484
      74.945630       1.156258
      74.994519       1.108154
      75.043407       1.100218
      75.092295       1.139287
      75.141183       0.922467
      75.190071       1.016551
      75.238960       0.955396
      75.287848       0.968932
      75.336736       1.005670
      75.385624       0.902719
      75.434513       0.975533
      75.483401       0.939778
      75.532289       0.934786
      75.581177       0.931714
      75.630065       0.897285
      75.678954       0.904236
      75.727842       0.850587
      75.776730       0.884228
      75.825618       0.779383
      75.874506       0.778261
      75.923395       0.955363
      75.972283       0.831332
      76.021171       0.876903
      76.070059       0.932750
      76.118947       0.816675
      76.167836       0.752143
      76.216724       0.968409
      76.265612       0.902996
      76.314500       1.034992
      76.363389       0.970399
      76.412277       1.015611
      76.461165       0.926315
      76.510053       1.074990
      76.558941       0.814153
      76.607830       0.964524
      76.656718       1.026145
      76.705606       0.940774
      76.754494       1.114321
      76.803382       0.943886
      76.852271       1.048465
      76.901159       0.974922
      76.950047       1.217877
      76.998935       1.103882
      77.047824       0.904004
      77.096712       1.103470
      77.145600       0.996962
      77.194488       1.074603
      77.243376       0.924480
      77.292265       1.076775
      77.341153       1.310050
      77.390041       1.125895
      77.438929       1.021104
      77.487817       0.861305
      77.536706       1.137744
      77.585594       0.884104
      77.634482       1.133975
      77.683370       1.087577
      77.732259       1.027780
      77.781147       1.077476
      77.830035       0.969794
      77.878923       1.034024
      77.927811       1.020316
      77.976700       1.188949
      78.025588       0.826635
      78.074476       0.808752
      78.123364       1.022685
      78.172252       0.901701
      78.221141       1.107892
      78.270029       1.054162
      78.318917       0.988958
      78.367805       0.937323
      78.416693       1.088853
      78.465582       0.956335
      78.514470       0.989276
      78.563358       0.892308
      78.612246       0.811401
      78.661135       0.978620
      78.710023       0.882228
      78.758911       0.918730
      78.807799       1.071760
      78.856687       0.895659
      78.905576       1.190141
      78.954464       1.106562
      79.003352       0.971000
      79.052240       0.927933
      79.101128       1.210370
      79.150017       1.131487
      79.198905       0.909754
      79.247793       1.013519
      79.296681       1.009417
      79.345570       0.940720
      79.394458       1.065608
      79.443346       0.922737
      79.492234       0.896255
      79.541122       0.854019
      79.590011       1.034398
      79.638899       0.901923
      79.687787       1.004399
      79.736675       1.011664
      79.785563       0.848829
      79.834452       0.950392
      79.883340       0.902787
      79.932228       0.873636
      79.981116       0.954470
      80.030005       1.110823
      80.078893       1.065250
      80.127781       1.115219
      80.176669       0.987865
      80.225557       1.017497
      80.274446       0.918058
      80.323334       0.920047
      80.372222       0.879126
      80.421110       0.927665
      80.469998       1.018724
      80.518887       0.911675
      80.567775       0.917983
      80.616663       0.929753
      80.665551       0.859954
      80.714439       0.900365
      80.763328       0.867131
      80.812216       0.958018
      80.861104       1.110496
      80.909992       1.034372
      80.958881       0.971998
      81.007769       0.920248
      81.056657       0.830255
      81.105545       0.965345
      81.154433       0.943849
      81.203322       0.980394
      81.252210       0.959977
      81.301098       0.985967
      81.349986       1.011532
      81.398874       1.025445
      81.447763       1.182373
      81.496651       0.904752
      81.545539       1.072838
      81.594427       0.888661
      81.643316       0.938724
      81.692204       0.879955
      81.741092       0.928242
      81.789980       0.804075
      81.838868       0.921915
      81.887757       0.942160
      81.936645       1.101020
      81.985533       1.109420
      82.034421       0.807305
      82.083309       0.986553
      82.132198       1.111076
      82.181086       0.868625
      82.229974       0.851851
      82.278862       0.816600
      82.327751       0.937000
      82.376639       0.919117
      82.425527       0.831030
      82.474415       1.025588
      82.523303       0.852101
      82.572192       0.830793
      82.621080       0.949981
      82.669968       0.952355
      82.718856       0.880479
      82.767744       1.030064
      82.816633       0.965636
      82.865521       0.932732
      82.914409       0.838025
      82.963297       0.933487
      83.012186       1.001462
      83.061074       0.941063
      83.109962       0.988015
      83.158850       0.997207
      83.207738       0.990078
      83.256627       1.105308
      83.305515       1.023868
      83.354403       1.050154
      83.403291       0.941321
      83.452179       1.037359
      83.501068       1.259316
      83.549956       0.902837
      83.598844       1.041402
      83.647732       1.042300
      83.696620       0.997917
      83.745509       0.892418
      83.794397       1.040152
      83.843285       1.096104
      83.892173       0.997398
      83.941062       1.138900
      83.989950       1.357663
      84.038838       1.186055
      84.087726       0.933571
      84.136614       0.856698
      84.185503       0.896715
      84.234391       1.068446
      84.283279       1.140160
      84.332167       1.190314
      84.381055       1.012449
      84.429944       0.988564
      84.478832       0.979877
      84.527720       1.031122
      84.576608       0.898578
      84.625497       0.935942
      84.674385       1.019765
      84.723273       0.956212
      84.772161       0.944625
      84.821049       0.882983
      84.869938       0.854179
      84.918826       1.029606
      84.967714       0.782221
      85.016602       0.925084
      85.065490       1.082405
      85.114379       0.949457
      85.163267       1.039982
      85.212155       0.910088
      85.261043       0.900760
      85.309932       0.841576
      85.358820       0.683372
      85.407708       0.968951
      85.456596       1.158762
      85.505484       0.945877
      85.554373       0.920120
      85.603261       0.968722
      85.652149       0.884919
      85.701037       0.971396
      85.749925       0.935154
      85.798814       0.931185
      85.847702       0.976297
      85.896590       0.802281
      85.945478       0.853740
      85.994366       0.861571
      86.043255       0.854534
      86.092143       0.919063
      86.141031       0.811843
      86.189919       0.896313
      86.238808       0.862117
      86.287696       0.871627
      86.336584       0.724119
      86.385472       0.804532
      86.434360       0.802611
      86.483249       0.735703
      86.532137       0.874940
      86.581025       0.878947
      86.629913       0.868806
      86.678801       0.858436
      86.727690       0.806010
      86.776578       0.847730
      86.825466       1.033910
      86.874354       0.963479
      86.923243       0.941053
      86.972131       0.844918
      87.021019       0.983054
      87.069907       0.943444
      87.118795       0.970785
      87.167684       0.853923
      87.216572       0.849968
      87.265460       0.956828
      87.314348       0.998982
      87.363236       1.036073
      87.412125       0.958179
      87.461013       0.982322
      87.509901       0.894451
      87.558789       0.802275
      87.607678       0.844447
      87.656566       0.912509
      87.705454       0.809381
      87.754342       0.801590
      87.803230       0.834729
      87.852119       0.938995
      87.901007       0.829702
      87.949895       0.992225
      87.998783       0.975342
      88.047671       1.000812
      88.096560       1.049793
      88.145448       1.188383
      88.194336       1.040099
      88.243224       0.952094
      88.292112       1.000042
      88.341001       0.821205
      88.389889       0.924376
      88.438777       0.877625
      88.487665       0.790117
      88.536554       0.756347
      88.585442       0.821800
      88.634330       0.895959
      88.683218       0.845432
      88.732106       0.890179
      88.780995       0.941396
      88.829883       0.861916
      88.878771       0.983524
      88.927659       0.781159
      88.976547       0.774172
      89.025436       0.909648
      89.074324       0.883372
      89.123212       0.836918
      89.172100       0.825944
      89.220989       0.843843
      89.269877       0.853667
      89.318765       0.863900
      89.367653       0.906344
      89.416541       0.845630
      89.465430       0.895463
      89.514318       0.786371
      89.563206       0.921633
      89.612094       0.844839
      89.660982       0.984989
      89.709871       1.008088
      89.758759       0.914649
      89.807647       0.894319
      89.856535       0.959509
      89.905424       0.959291
      89.954312       0.810447
      90.003200       0.761425
      90.052088       0.880148
      90.100976       0.920534
      90.149865       0.854298
      90.198753       0.855655
      90.247641       0.754399
      90.296529       0.823057
      90.345417       0.824374
      90.394306       0.910896
      90.443194       0.826965
      90.492082       0.925175
      90.540970       0.905972
      90.589859       0.751624
      90.638747       0.768751
      90.687635       0.774404
      90.736523       0.836810
      90.785411       0.755804
      90.834300       0.730709
      90.883188       0.776311
      90.932076       0.796141
      90.980964       0.695217
      91.029852       0.766743
      91.078741       0.981706
      91.127629       0.888703
      91.176517       0.896018
      91.225405       0.862197
      91.274293       0.811092
      91.323182       0.791689
      91.372070       0.984297
      91.420958       0.964649
      91.469846       0.953365
      91.518735       1.086935
      91.567623       0.846608
      91.616511       0.996941
      91.665399       0.752956
      91.714287       0.943049
      91.763176       0.996888
      91.812064       1.021422
      91.860952       0.921350
      91.909840       0.861020
      91.958728       0.998812
      92.007617       0.980575
      92.056505       0.874556
      92.105393       0.991305
      92.154281       1.297079
      92.203170       1.025961
      92.252058       1.083288
      92.300946       1.011464
      92.349834       0.880285
      92.398722       0.834962
      92.447611       0.880156
      92.496499       0.918737
      92.545387       0.869836
      92.594275       1.081752
      92.643163       0.934617
      92.692052       0.901040
      92.740940       0.871780
      92.789828       0.800460
      92.838716       0.848432
      92.887605       0.866889
      92.936493       0.835427
      92.985381       0.799763
      93.034269       0.874833
      93.083157       0.882638
      93.132046       0.793952
      93.180934       0.759579
      93.229822       0.873621
      93.278710       0.998249
      93.327598       0.899860
      93.376487       0.771282
      93.425375       1.004662
      93.474263       0.944187
      93.523151       0.866948
      93.572039       0.980119
      93.620928       0.964785
      93.669816       1.060663
      93.718704       0.908970
      93.767592       0.958929
      93.816481       0.827370
      93.865369       0.812413
      93.914257       0.838006
      93.963145       0.902514
      94.012033       0.860689
      94.060922       0.819723
      94.109810       0.889638
      94.158698       0.888354
      94.207586       0.904554
      94.256474       0.977780
      94.305363       0.912901
      94.354251       1.094712
      94.403139       1.044278
      94.452027       0.897465
      94.500916       0.958252
      94.549804       0.930559
      94.598692       0.808566
      94.647580       0.823863
      94.696468       0.806453
      94.745357       0.964206
      94.794245       1.012987
      94.843133       0.984822
      94.892021       0.860660
      94.940909       1.064795
      94.989798       0.881261
      95.038686       1.192263
      95.087574       1.258705
      95.136462       1.140849
      95.185351       1.007620
      95.234239       1.136355
      95.283127       1.147657
      95.332015       1.203246
      95.380903       0.998077
      95.429792       1.141179
      95.478680       1.201753
      95.527568       1.010216
      95.576456       1.169662
      95.625344       1.052818
      95.674233       1.146528
      95.723121       0.858678
      95.772009       1.088006
      95.820897       0.992580
      95.869785       1.022544
      95.918674       0.968240
      95.967562       1.104141
      96.016450       0.999093
      96.065338       0.978443
      96.114227       1.117571
      96.163115       1.090874
      96.212003       1.262692
      96.260891       1.236649
      96.309779       1.176196
      96.358668       1.072906
      96.407556       1.099986
      96.456444       1.009257
      96.505332       1.058587
      96.554220       0.892619
      96.603109       0.765369
      96.651997       0.857026
      96.700885       0.850172
      96.749773       0.840432
      96.798662       0.903674
      96.847550       0.965706
      96.896438       0.908052
      96.945326       0.785436
      96.994214       0.896624
      97.043103       0.774330
      97.091991       1.019417
      97.140879       0.828577
      97.189767       0.918150
      97.238655       0.916153
      97.287544       0.925534
      97.336432       0.833183
      97.385320       0.927651
      97.434208       0.914898
      97.483097       0.886048
      97.531985       1.005996
      97.580873       0.933665
      97.629761       1.052968
      97.678649       0.961633
      97.727538       0.818593
      97.776426       1.004815
      97.825314       0.868989
      97.874202       0.939141
      97.923090       0.898857
      97.971979       0.958924
      98.020867       0.866193
      98.069755       0.894932
      98.118643       0.766004
      98.167532       0.920691
      98.216420       0.983805
      98.265308       0.872043
      98.314196       0.805670
      98.363084       0.931036
      98.411973       0.780759
      98.460861       0.821266
      98.509749       0.802725
      98.558637       0.881883
      98.607525       0.850616
      98.656414       0.837570
      98.705302       0.908845
      98.754190       0.800280
      98.803078       0.800126
      98.851966       0.829931
      98.900855       0.960791
      98.949743       0.808872
      98.998631       0.957528
      99.047519       1.008118
      99.096408       1.137314
      99.145296       0.861504
      99.194184       0.935523
      99.243072       0.877882
      99.291960       0.970149
      99.340849       0.864691
      99.389737       0.781225
      99.438625       0.983921
      99.487513       0.871393
      99.536401       0.795981
      99.585290       0.900634
      99.634178       0.916137
      99.683066       1.123183
      99.731954       0.955817
      99.780843       0.895632
      99.829731       0.779480
      99.878619       1.073234
      99.927507       0.800956
      99.976395       0.836473
     100.025284       1.107410
     100.074172       0.919226
     100.123060       1.079845
     100.171948       1.031552
     100.220836       1.017656
     100.269725       0.993072
     100.318613       1.082707
     100.367501       1.197167
     100.416389       1.193843
     100.465278       1.092277
     100.514166       1.191711
     100.563054       1.066761
     100.611942       0.860055
     100.660830       1.104803
     100.709719       0.912845
     100.758607       0.709913
     100.807495       0.798950
     100.856383       0.954627
     100.905271       0.861753
     100.954160       0.955786
     101.003048       0.873281
     101.051936       0.970780
     101.100824       0.971180
     101.149712       0.898136
     101.198601       0.748643
     101.247489       0.877250
     101.296377       0.915117
     101.345265       0.823529
     101.394154       0.890848
     101.443042       0.906626
     101.491930       1.033204
     101.540818       0.861777
     101.589706       1.135070
     101.638595       1.154306
     101.687483       1.259303
     101.736371       1.264014
     101.785259       1.362985
     101.834147       1.185548
     101.883036       0.857601
     101.931924       1.166456
     101.980812       1.279432
     102.029700       1.197518
     102.078589       1.092680
     102.127477       1.082448
     102.176365       1.255954
     102.225253       1.348549
     102.274141       1.165744
     102.323030       1.243214
     102.371918       1.432768
     102.420806       1.238980
     102.469694       1.270320
     102.518582       1.407820
     102.567471       1.880179
     102.616359       1.417718
     102.665247       1.546604
     102.714135       1.794436
     102.763024       1.718744
     102.811912       1.885456
     102.860800       1.986094
     102.909688       1.493214
     102.958576       1.801700
     103.007465       1.912078
     103.056353       1.621347
     103.105241       1.679542
     103.154129       1.913984
     103.203017       1.781899
     103.251906       1.829958
     103.300794       2.059293
     103.349682       1.922179
     103.398570       1.775635
     103.447458       1.900991
     103.496347       2.049203
     103.545235       1.861751
     103.594123       1.726792
     103.643011       1.838968
     103.691900       1.847239
     103.740788       1.855751
     103.789676       1.849540
     103.838564       1.854010
     103.887452       1.986915
     103.936341       1.838090
     103.985229       2.059461
     104.034117       1.755141
     104.083005       2.122862
     104.131893       1.968332
     104.180782       1.921506
     104.229670       1.898002
     104.278558       2.147314
     104.327446       1.826916
     104.376335       2.112747
     104.425223       2.071319
     104.474111       2.122066
     104.522999       2.067135
     104.571887       2.030328
     104.620776       1.893714
     104.669664       1.788683
     104.718552       1.923515
     104.767440       2.119490
     104.816328       1.757161
     104.865217       1.794381
     104.914105       1.856092
     104.962993       1.824064
     105.011881       1.853115
     105.060770       2.096253
     105.109658       2.152323
     105.158546       2.018154
     105.207434       2.035183
     105.256322       2.020478
     105.305211       1.899279
     105.354099       1.882662
     105.402987       2.093223
     105.451875       2.018370
     105.500763       1.878405
     105.549652       2.112415
     105.598540       2.058929
     105.647428       1.856748
     105.696316       2.011397
     105.745205       1.798996
     105.794093       1.838395
     105.842981       1.954131
     105.891869       1.705710
     105.940757       1.670875
     105.989646       1.609156
     106.038534       1.660003
     106.087422       1.968553
     106.136310       1.745911
     106.185198       1.718505
     106.234087       1.752119
     106.282975       1.840131
     106.331863       1.767318
     106.380751       2.202233
     106.429639       1.962515
     106.478528       1.991874
     106.527416       1.949840
     106.576304       1.658899
     106.625192       1.875307
     106.674081       1.779734
     106.722969       1.886479
     106.771857       1.805716
     106.820745       1.873170
     106.869633       1.850157
     106.918522       1.661470
     106.967410       1.709242
     107.016298       1.797567
     107.065186       1.778347
     107.114074       1.655214
     107.162963       1.816652
     107.211851       1.922415
     107.260739       1.932948
     107.309627       1.998072
     107.358516       1.649226
     107.407404       1.784931
     107.456292       1.849414
     107.505180       1.805375
     107.554068       1.876673
     107.602957       1.652652
     107.651845       1.674092
     107.700733       1.694008
     107.749621       1.728192
     107.798509       1.690278
     107.847398       1.460186
     107.896286       1.476272
     107.945174       1.547713
     107.994062       1.419509
     108.042951       1.481831
     108.091839       1.493222
     108.140727       1.542465
     108.189615       1.737292
     108.238503       1.580750
     108.287392       1.783579
     108.336280       1.658950
     108.385168       1.930039
     108.434056       1.961853
     108.482944       1.700082
     108.531833       1.616308
     108.580721       2.018641
     108.629609       2.054759
     108.678497       1.805142
     108.727385       1.781716
     108.776274       1.875581
     108.825162       1.873223
     108.874050       1.838151
     108.922938       1.986195
     108.971827       1.788903
     109.020715       1.927915
     109.069603       1.943344
     109.118491       1.738647
     109.167379       1.797829
     109.216268       1.860800
     109.265156       2.040496
     109.314044       1.736173
     109.362932       1.733059
     109.411820       1.929855
     109.460709       1.748849
     109.509597       1.935393
     109.558485       1.791182
     109.607373       2.113595
     109.656262       1.979747
     109.705150       1.697965
     109.754038       1.949798
     109.802926       1.761013
     109.851814       1.969951
     109.900703       1.796458
     109.949591       1.697685
     109.998479       1.719723
     110.047367       1.386978
     110.096255       1.565328
     110.145144       1.440616
     110.194032       1.475202
     110.242920       1.667708
     110.291808       1.498033
     110.340697       1.410068
     110.389585       1.529012
     110.438473       1.523963
     110.487361       1.634997
     110.536249       1.617891
     110.585138       1.546857
     110.634026       1.418868
     110.682914       1.668652
     110.731802       1.568938
     110.780690       1.689694
     110.829579       1.682997
     110.878467       1.663572
     110.927355       1.749173
     110.976243       1.540822
     111.025131       1.773435
     111.074020       1.492762
     111.122908       1.682634
     111.171796       1.683326
     111.220684       1.738271
     111.269573       1.835456
     111.318461       1.776358
     111.367349       1.768982
     111.416237       1.784221
     111.465125       1.862656
     111.514014       1.902208
     111.562902       1.738981
     111.611790       1.832143
     111.660678       1.551577
     111.709566       1.814026
     111.758455       1.607545
     111.807343       1.766055
     111.856231       1.925411
     111.905119       2.013896
     111.954008       1.988123
     112.002896       1.634588
     112.051784       2.091979
     112.100672       1.685513
     112.149560       1.709327
     112.198449       1.879386
     112.247337       1.890234
     112.296225       1.820796
     112.345113       1.923320
     112.394001       1.889512
     112.442890       2.156830
     112.491778       2.215928
     112.540666       2.122738
     112.589554       2.171272
     112.638443       2.241836
     112.687331       2.308814
     112.736219       2.187524
     112.785107       2.006951
     112.833995       2.176776
     112.882884       2.111490
     112.931772       2.029875
     112.980660       2.107692
     113.029548       2.042383
     113.078436       1.995278
     113.127325       1.993636
     113.176213       2.234789
     113.225101       2.307429
     113.273989       2.396848
     113.322878       2.122544
     113.371766       2.542658
     113.420654       2.013817
     113.469542       2.097601
     113.518430       2.194238
     113.567319       2.060001
     113.616207       2.073136
     113.665095       2.189759
     113.713983       2.055808
     113.762871       2.105396
     113.811760       2.030392
     113.860648       1.919496
     113.909536       2.043922
     113.958424       2.183688
     114.007312       2.121185
     114.056201       1.934636
     114.105089       2.168705
     114.153977       2.243154
     114.202865       2.009871
     114.251754       1.961257
     114.300642       2.228617
     114.349530       2.241540
     114.398418       2.120181
     114.447306       2.071742
     114.496195       2.140909
     114.545083       1.833720
     114.593971       2.194804
     114.642859       1.914565
     114.691747       1.944730
     114.740636       1.852682
     114.789524       2.209747
     114.838412       2.070333
     114.887300       2.120359
     114.936189       2.022223
     114.985077       2.159943
     115.033965       2.009287
     115.082853       1.890470
     115.131741       1.879382
     115.180630       1.906386
     115.229518       1.901861
     115.278406       1.890699
     115.327294       1.961263
     115.376182       1.918223
     115.425071       1.962190
     115.473959       1.911841
     115.522847       1.965489
     115.571735       2.068474
     115.620624       1.943183
     115.669512       2.079908
     115.718400       2.068164
     115.767288       2.118999
     115.816176       1.911046
     115.865065       2.309451
     115.913953       1.956490
     115.962841       1.862260
     116.011729       1.866771
     116.060617       1.819431
     116.109506       1.939618
     116.158394       1.994402
     116.207282       2.014566
     116.256170       2.123970
     116.305058       2.218604
     116.353947       2.027569
     116.402835       2.168366
     116.451723       1.883771
     116.500611       1.784724
     116.549500       2.098441
     116.598388       1.998235
     116.647276       2.059770
     116.696164       2.220461
     116.745052       2.176789
     116.793941       1.939397
     116.842829       2.120885
     116.891717       2.095816
     116.940605       1.938713
     116.989493       2.168337
     117.038382       2.239033
     117.087270       2.072301
     117.136158       2.112914
     117.185046       2.057177
     117.233935       2.231736
     117.282823       2.267597
     117.331711       2.087180
     117.380599       2.247176
     117.429487       2.454710
     117.478376       2.457527
     117.527264       2.497280
     117.576152       2.305249
     117.625040       2.507370
     117.673928       2.218589
     117.722817       2.316512
     117.771705       2.235938
     117.820593       2.255416
     117.869481       2.354391
     117.918370       2.194721
     117.967258       2.528779
     118.016146       2.231110
     118.065034       2.304929
     118.113922       2.218391
     118.162811       2.296409
     118.211699       2.241805
     118.260587       2.205324
     118.309475       2.425984
     118.358363       2.068432
     118.407252       2.224249
     118.456140       2.250883
     118.505028       2.152775
     118.553916       2.326037
     118.602804       2.237203
     118.651693       2.410394
     118.700581       2.392738
     118.749469       2.499268
     118.798357       2.633035
     118.847246       2.488075
     118.896134       2.374326
     118.945022       2.175766
     118.993910       2.205060
     119.042798       2.127920
     119.091687       2.364861
     119.140575       2.183942
     119.189463       2.212968
     119.238351       2.093104
     119.287239       1.820944
     119.336128       1.834766
     119.385016       1.759566
     119.433904       2.172593
     119.482792       2.233232
     119.531681       1.989891
     119.580569       2.035148
     119.629457       1.797898
     119.678345       2.103509
     119.727233       1.903049
     119.776122       2.177266
     119.825010       2.227419
     119.873898       2.206948
     119.922786       2.452037
     119.971674       2.412544
     120.020563       2.075682
     120.069451       2.331390
     120.118339       2.174192
     120.167227       2.232833
     120.216116       2.129509
     120.265004       2.115235
     120.313892       2.203096
     120.362780       2.296689
     120.411668       2.311507
     120.460557       2.176016
     120.509445       1.964878
     120.558333       2.347230
     120.607221       2.573966
     120.656109       2.347855
     120.704998       2.407709
     120.753886       2.335538
     120.802774       2.096820
     120.851662       2.150154
     120.900551       2.264264
     120.949439       2.221981
     120.998327       2.049277
     121.047215       2.115303
     121.096103       2.229365
     121.144992       2.363741
     121.193880       2.186644
     121.242768       2.013256
     121.291656       2.148930
     121.340544       2.077938
     121.389433       2.006107
     121.438321       1.882862
     121.487209       2.400580
     121.536097       2.240240
     121.584985       2.308598
     121.633874       1.938945
     121.682762       1.895815
     121.731650       1.960555
     121.780538       1.907377
     121.829427       2.174744
     121.878315       2.348577
     121.927203       2.187301
     121.976091       2.339837
     122.024979       2.372252
     122.073868       2.106761
     122.122756       2.020179
     122.171644       2.005603
     122.220532       2.046889
     122.269420       1.965485
     122.318309       1.810661
     122.367197       1.966551
     122.416085       2.040521
     122.464973       1.762629
     122.513862       1.886796
     122.562750       2.017142
     122.611638       2.048083
     122.660526       1.849265
     122.709414       1.889843
     122.758303       2.002825
     122.807191       1.819983
     122.856079       1.709170
     122.904967       1.881825
     122.953855       1.880479
     123.002744       1.891619
     123.051632       1.853486
     123.100520       1.836243
     123.149408       1.757022
     123.198297       1.830142
     123.247185       1.811569
     123.296073       1.834061
     123.344961       1.847241
     123.393849       1.957571
     123.442738       2.069888
     123.491626       2.039244
     123.540514       1.739516
     123.589402       1.952947
     123.638290       1.799074
     123.687179       1.817952
     123.736067       2.148008
     123.784955       2.051350
     123.833843       2.134776
     123.882731       1.925095
     123.931620       1.951852
     123.980508       2.030623
     124.029396       1.839595
     124.078284       1.826753
     124.127173       1.887128
     124.176061       1.798670
     124.224949       1.838922
     124.273837       1.823483
     124.322725       1.778060
     124.371614       1.847893
     124.420502       1.858355
     124.469390       1.853565
     124.518278       1.896469
     124.567166       1.947989
     124.616055       1.626126
     124.664943       1.798888
     124.713831       1.970754
     124.762719       1.876981
     124.811608       1.787461
     124.860496       1.642417
     124.909384       1.770980
     124.958272       1.912474
     125.007160       1.930523
     125.056049       1.845318
     125.104937       1.898847
     125.153825       1.730507
     125.202713       2.047556
     125.251601       2.014708
     125.300490       1.765456
     125.349378       1.849190
     125.398266       1.918130
     125.447154       2.174892
     125.496043       1.884230
     125.544931       1.947994
     125.593819       1.970430
     125.642707       1.851607
     125.691595       1.866739
     125.740484       2.135768
     125.789372       2.051155
     125.838260       2.140086
     125.887148       1.945432
     125.936036       2.118943
     125.984925       2.140881
     126.033813       2.014979
     126.082701       1.986761
     126.131589       1.839816
     126.180477       1.955104
     126.229366       1.914911
     126.278254       2.036423
     126.327142       2.043170
     126.376030       2.009567
     126.424919       2.152596
     126.473807       2.001220
     126.522695       2.027446
     126.571583       2.093296
     126.620471       1.997217
     126.669360       2.234041
     126.718248       2.136820
     126.767136       2.236783
     126.816024       2.249148
     126.864912       2.162263
     126.913801       1.976658
     126.962689       2.002020
     127.011577       1.921648
     127.060465       2.038503
     127.109354       1.973095
     127.158242       2.003865
     127.207130       2.351611
     127.256018       2.290434
     127.304906       2.377079
     127.353795       2.216328
     127.402683       2.166508
     127.451571       2.294623
     127.500459       2.116512
     127.549347       2.022602
     127.598236       2.092718
     127.647124       2.152124
     127.696012       1.999664
     127.744900       2.070176
     127.793789       2.116707
     127.842677       1.876238
     127.891565       2.107069
     127.940453       2.055492
     127.989341       2.191082
     128.038230       2.069082
     128.087118       2.224950
     128.136006       2.231620
     128.184894       2.362610
     128.233782       2.334550
     128.282671       2.119197
     128.331559       2.278871
     128.380447       2.250823
     128.429335       2.198854
     128.478224       2.042599
     128.527112       2.148732
     128.576000       2.203758
     128.624888       2.245054
     128.673776       2.035019
     128.722665       2.290276
     128.771553       2.139397
     128.820441       2.195433
     128.869329       2.078334
     128.918217       2.178755
     128.967106       2.097074
     129.015994       2.115015
     129.064882       2.177743
     129.113770       2.068480
     129.162658       2.078355
     129.211547       2.062662
     129.260435       2.009660
     129.309323       2.108947
     129.358211       2.144428
     129.407100       2.005312
     129.455988       1.963959
     129.504876       1.992716
     129.553764       2.272913
     129.602652       2.103811
     129.651541       2.181145
     129.700429       2.056792
     129.749317       2.250140
     129.798205       2.290918
     129.847093       2.314022
     129.895982       2.271356
     129.944870       2.407644
     129.993758       2.367824
     130.042646       2.272636
     130.091535       2.238065
     130.140423       2.169505
     130.189311       2.007126
     130.238199       2.105557
     130.287087       2.111357
     130.335976       2.139723
     130.384864       2.180814
     130.433752       2.094114
     130.482640       2.136985
     130.531528       2.292059
     130.580417       2.211302
     130.629305       2.431377
     130.678193       2.203794
     130.727081       2.548401
     130.775970       2.441796
     130.824858       2.311388
     130.873746       2.491316
     130.922634       2.331559
     130.971522       2.371437
     131.020411       2.554740
     131.069299       2.351833
     131.118187       2.513396
     131.167075       2.323534
     131.215963       2.303015
     131.264852       2.424170
     131.313740       2.428856
     131.362628       2.553666
     131.411516       2.426053
     131.460404       2.539171
     131.509293       2.410404
     131.558181       2.105759
     131.607069       2.323591
     131.655957       2.157117
     131.704846       2.440427
     131.753734       2.461613
     131.802622       2.149253
     131.851510       2.186457
     131.900398       2.247680
     131.949287       2.144221
     131.998175       2.184287
     132.047063       2.173324
     132.095951       2.216723
     132.144839       2.142767
     132.193728       1.927030
     132.242616       2.153425
     132.291504       2.160722
     132.340392       2.082870
     132.389281       1.961216
     132.438169       2.240074
     132.487057       2.196141
     132.535945       2.107368
     132.584833       1.877785
     132.633722       2.276770
     132.682610       2.355718
     132.731498       2.180395
     132.780386       2.138401
     132.829274       2.207821
     132.878163       2.145734
     132.927051       2.337064
     132.975939       2.206853
     133.024827       2.342383
     133.073716       2.317053
     133.122604       2.132239
     133.171492       2.239965
     133.220380       2.082186
     133.269268       2.173467
     133.318157       2.244188
     133.367045       2.129339
     133.415933       2.164904
     133.464821       2.018189
     133.513709       2.159385
     133.562598       2.365535
     133.611486       2.108547
     133.660374       2.189785
     133.709262       2.232105
     133.758150       2.003627
     133.807039       2.063101
     133.855927       2.109442
     133.904815       2.105934
     133.953703       2.003632
     134.002592       2.243322
     134.051480       2.187328
     134.100368       2.098535
     134.149256       2.153757
     134.198144       2.127877
     134.247033       2.285107
     134.295921       2.200624
     134.344809       2.317019
     134.393697       2.238385
     134.442585       2.281550
     134.491474       2.038909
     134.540362       2.362962
     134.589250       2.259029
     134.638138       2.208602
     134.687027       2.277204
     134.735915       2.327866
     134.784803       2.096749
     134.833691       2.296668
     134.882579       2.341607
     134.931468       2.350769
     134.980356       2.320778
     135.029244       2.302416
     135.078132       2.293158
     135.127020       2.258099
     135.175909       2.246153
     135.224797       2.383779
     135.273685       2.491916
     135.322573       2.288232
     135.371462       2.104186
     135.420350       2.209068
     135.469238       2.343687
     135.518126       2.344330
     135.567014       2.451637
     135.615903       2.355611
     135.664791       2.444763
     135.713679       2.105852
     135.762567       2.388651
     135.811455       2.393781
     135.860344       2.454279
     135.909232       2.411965
     135.958120       2.352781
     136.007008       2.350316
     136.055897       2.362898
     136.104785       2.392900
     136.153673       2.388904
     136.202561       2.397081
     136.251449       2.312941
     136.300338       2.307378
     136.349226       2.250108
     136.398114       2.312704
     136.447002       2.296689
     136.495890       2.442562
     136.544779       2.474276
     136.593667       2.464635
     136.642555       2.497298
     136.691443       2.337421
     136.740331       2.220454
     136.789220       2.171968
     136.838108       2.285059
     136.886996       2.197449
     136.935884       2.359149
     136.984773       2.460315
     137.033661       2.284173
     137.082549       2.264056
     137.131437       2.446071
     137.180325       2.366910
     137.229214       2.198154
     137.278102       2.381876
     137.326990       2.403300
     137.375878       2.357553
     137.424766       2.393821
     137.473655       2.397155
     137.522543       2.522062
     137.571431       2.419051
     137.620319       2.477343
     137.669208       2.365467
     137.718096       2.411593
     137.766984       2.311616
     137.815872       2.463989
     137.864760       2.335301
     137.913649       2.347189
     137.962537       2.389218
     138.011425       2.230522
     138.060313       2.338413
     138.109201       2.538681
     138.158090       2.157188
     138.206978       2.155270
     138.255866       2.357124
     138.304754       2.123219
     138.353643       2.359384
     138.402531       2.166556
     138.451419       2.364573
     138.500307       2.174790
     138.549195       2.153885
     138.598084       2.358146
     138.646972       2.234245
     138.695860       2.254465
     138.744748       2.209785
     138.793636       2.154979
     138.842525       2.259041
     138.891413       2.240951
     138.940301       2.377115
     138.989189       2.469856
     139.038077       2.342210
     139.086966       2.190400
     139.135854       2.317229
     139.184742       2.070986
     139.233630       2.347673
     139.282519       2.209355
     139.331407       2.300527
     139.380295       2.278226
     139.429183       2.439642
     139.478071       2.303551
     139.526960       2.432890
     139.575848       2.215008
     139.624736       2.313508
     139.673624       2.021642
     139.722512       2.236971
     139.771401       2.346695
     139.820289       2.273679
     139.869177       2.240209
     139.918065       2.185228
     139.966954       2.228496
     140.015842       2.185046
     140.064730       2.356940
     140.113618       2.342910
     140.162506       2.225736
     140.211395       2.277804
     140.260283       2.165419
     140.309171       2.136352
     140.358059       2.387283
     140.406947       2.372462
     140.455836       2.138969
     140.504724       2.216490
     140.553612       2.223108
     140.602500       2.174754
     140.651389       2.268637
     140.700277       2.270074
     140.749165       2.087958
     140.798053       2.184061
     140.846941       2.036241
     140.895830       2.262395
     140.944718       2.074507
     140.993606       2.162939
     141.042494       2.089304
     141.091382       2.119557
     141.140271       2.217036
     141.189159       2.085687
     141.238047       2.173873
     141.286935       2.529788
     141.335823       2.214910
     141.384712       2.222501
     141.433600       2.263245
     141.482488       2.140896
     141.531376       2.159033
     141.580265       2.235860
     141.629153       2.175541
     141.678041       2.414227
     141.726929       2.191982
     141.775817       2.139828
     141.824706       2.189846
     141.873594       1.946691
     141.922482       2.258294
     141.971370       2.233132
     142.020258       2.091347
     142.069147       2.145779
     142.118035       2.061982
     142.166923       2.075784
     142.215811       1.998730
     142.264700       2.019500
     142.313588       2.309804
     142.362476       2.104030
     142.411364       2.003899
     142.460252       2.138648
     142.509141       2.138979
     142.558029       2.062038
     142.606917       2.109169
     142.655805       2.408427
     142.704693       2.086254
     142.753582       2.252463
     142.802470       2.225487
     142.851358       2.226313
     142.900246       2.155230
     142.949135       2.109143
     142.998023       2.134204
     143.046911       2.073876
     143.095799       2.307686
     143.144687       2.146966
     143.193576       2.091448
     143.242464       2.119251
     143.291352       2.214218
     143.340240       2.259692
     143.389128       2.162789
     143.438017       2.554818
     143.486905       2.548987
     143.535793       2.318416
     143.584681       2.320504
     143.633570       2.419577
     143.682458       2.205175
     143.731346       2.132532
     143.780234       2.091027
     143.829122       2.391261
     143.878011       2.324157
     143.926899       2.202674
     143.975787       2.476295
     144.024675       2.140410
     144.073563       2.162483
     144.122452       2.253445
     144.171340       2.151191
     144.220228       2.336712
     144.269116       2.253590
     144.318004       2.267268
     144.366893       2.229792
     144.415781       2.432635
     144.464669       2.262071
     144.513557       2.325912
     144.562446       2.292235
     144.611334       2.487448
     144.660222       2.051742
     144.709110       2.509764
     144.757998       2.299227
     144.806887       2.297813
     144.855775       2.316022
     144.904663       2.407827
     144.953551       2.260715
     145.002439       2.243255
     145.051328       2.422213
     145.100216       2.410371
     145.149104       2.450446
     145.197992       2.306332
     145.246881       2.332080
     145.295769       2.384248
     145.344657       2.385235
     145.393545       2.124925
     145.442433       2.283790
     145.491322       2.170137
     145.540210       2.230157
     145.589098       2.174106
     145.637986       2.175435
     145.686874       2.417564
     145.735763       2.302505
     145.784651       2.202617
     145.833539       2.313821
     145.882427       2.406881
     145.931316       2.179176
     145.980204       2.203823
     146.029092       2.194641
     146.077980       2.194947
     146.126868       2.236609
     146.175757       2.093255
     146.224645       2.234252
     146.273533       2.362961
     146.322421       2.236451
     146.371309       2.353115
     146.420198       2.310885
     146.469086       2.212797
     146.517974       2.241717
     146.566862       2.187106
     146.615750       2.350538
     146.664639       2.348098
     146.713527       2.128197
     146.762415       2.242270
     146.811303       2.164231
     146.860192       2.147994
     146.909080       2.107757
     146.957968       2.072980
     147.006856       2.208554
     147.055744       2.213364
     147.104633       2.229018
     147.153521       2.145831
     147.202409       2.274325
     147.251297       2.285557
     147.300185       2.213062
     147.349074       2.253407
     147.397962       2.260486
     147.446850       2.352304
     147.495738       2.368377
     147.544627       2.150060
     147.593515       2.082371
     147.642403       2.258658
     147.691291       2.150867
     147.740179       2.332197
     147.789068       2.279468
     147.837956       2.394644
     147.886844       2.340446
     147.935732       2.325977
     147.984620       2.285344
     148.033509       2.405098
     148.082397       2.346398
     148.131285       2.414839
     148.180173       2.495405
     148.229062       2.488136
     148.277950       2.345462
     148.326838       2.578289
     148.375726       2.462171
     148.424614       2.516838
     148.473503       2.559342
     148.522391       2.429856
     148.571279       2.610885
     148.620167       2.299768
     148.669055       2.370910
     148.717944       2.381020
     148.766832       2.371177
     148.815720       2.305817
     148.864608       2.370710
     148.913496       2.364156
     148.962385       2.288825
     149.011273       2.291430
     149.060161       2.190186
     149.109049       2.309551
     149.157938       2.429943
     149.206826       2.275301
     149.255714       2.168085
     149.304602       2.317842
     149.353490       2.180308
     149.402379       2.094541
     149.451267       2.141763
     149.500155       2.394171
     149.549043       2.324189
     149.597931       2.151671
     149.646820       2.220576
     149.695708       2.383841
     149.744596       2.266744
     149.793484       2.144549
     149.842373       2.311788
     149.891261       2.363141
     149.940149       2.137220
     149.989037       2.571246
     150.037925       2.517178
     150.086814       2.401777
     150.135702       2.461784
     150.184590       2.379098
     150.233478       2.351771
     150.282366       2.615656
     150.331255       2.658473
     150.380143       2.375843
     150.429031       2.386831
     150.477919       2.233149
     150.526808       2.444671
     150.575696       2.447836
     150.624584       2.551126
     150.673472       2.521980
     150.722360       2.535341
     150.771249       2.665013
     150.820137       2.409326
     150.869025       2.470824
     150.917913       2.381258
     150.966801       2.418625
     151.015690       2.520184
     151.064578       2.556796
     151.113466       2.381080
     151.162354       2.239507
     151.211242       2.258193
     151.260131       2.272577
     151.309019       2.192274
     151.357907       2.294494
     151.406795       2.242643
     151.455684       2.257771
     151.504572       2.101219
     151.553460       2.305833
     151.602348       2.155741
     151.651236       2.324455
     151.700125       2.400730
     151.749013       2.358832
     151.797901       2.453640
     151.846789       2.304260
     151.895677       2.158397
     151.944566       2.174246
     151.993454       2.495663
     152.042342       2.417361
     152.091230       2.360242
     152.140119       2.396480
     152.189007       2.227397
     152.237895       2.393136
     152.286783       2.691369
     152.335671       2.354830
     152.384560       2.629066
     152.433448       2.368322
     152.482336       2.209001
     152.531224       2.453915
     152.580112       2.292440
     152.629001       2.260800
     152.677889       2.425930
     152.726777       2.465420
     152.775665       2.565330
     152.824554       2.458192
     152.873442       2.409014
     152.922330       2.283206
     152.971218       2.263180
     153.020106       2.292702
     153.068995       2.516933
     153.117883       2.630735
     153.166771       2.591875
     153.215659       2.670747
     153.264547       2.730419
     153.313436       2.567091
     153.362324       2.563915
     153.411212       2.648164
     153.460100       2.701305
     153.508989       2.196107
     153.557877       2.424504
     153.606765       2.460475
     153.655653       2.455304
     153.704541       2.469787
     153.753430       2.334153
     153.802318       2.472889
     153.851206       2.554286
     153.900094       2.447005
     153.948982       2.500569
     153.997871       2.611959
     154.046759       2.454287
     154.095647       2.540738
     154.144535       2.591545
     154.193423       2.839493
     154.242312       2.585337
     154.291200       2.621759
     154.340088       2.635173
     154.388976       2.535940
     154.437865       2.511353
     154.486753       2.353208
     154.535641       2.388505
     154.584529       2.510956
     154.633417       2.448078
     154.682306       2.389453
     154.731194       2.381944
     154.780082       2.468520
     154.828970       2.386906
     154.877858       2.359714
     154.926747       2.345800
     154.975635       2.495803
     155.024523       2.418725
     155.073411       2.450536
     155.122300       2.623695
     155.171188       2.543533
     155.220076       2.500982
     155.268964       2.724024
     155.317852       2.594151
     155.366741       2.474610
     155.415629       2.356346
     155.464517       2.500999
     155.513405       2.683254
     155.562293       2.486657
     155.611182       2.450294
     155.660070       2.480510
     155.708958       2.769434
     155.757846       2.664659
     155.806735       2.602748
     155.855623       2.601612
     155.904511       2.685911
     155.953399       2.588350
     156.002287       2.724674
     156.051176       2.585670
     156.100064       2.682912
     156.148952       2.725149
     156.197840       2.482878
     156.246728       2.602807
     156.295617       2.242969
     156.344505       2.439597
     156.393393       2.518375
     156.442281       2.598291
     156.491169       2.369221
     156.540058       2.617523
     156.588946       2.690411
     156.637834       2.816895
     156.686722       2.635828
     156.735611       2.441610
     156.784499       2.653991
     156.833387       2.542120
     156.882275       2.440600
     156.931163       2.759274
     156.980052       2.727676
     157.028940       2.634060
     157.077828       2.486265
     157.126716       2.402908
     157.175604       2.562623
     157.224493       2.552891
     157.273381       2.587847
     157.322269       2.463508
     157.371157       2.642947
     157.420046       2.656249
     157.468934       2.757045
     157.517822       2.601213
     157.566710       2.482187
     157.615598       2.633451
     157.664487       2.628052
     157.713375       2.665043
     157.762263       2.406493
     157.811151       2.639394
     157.860039       2.636428
     157.908928       2.594855
     157.957816       2.777478
     158.006704       2.587953
     158.055592       2.502993
     158.104481       2.725359
     158.153369       2.660541
     158.202257       2.716117
     158.251145       2.664232
     158.300033       2.675816
     158.348922       2.671408
     158.397810       2.632478
     158.446698       2.764997
     158.495586       2.576282
     158.544474       2.744758
     158.593363       2.779850
     158.642251       2.673327
     158.691139       2.690978
     158.740027       2.740217
     158.788915       2.666008
     158.837804       2.779446
     158.886692       2.862361
     158.935580       2.718259
     158.984468       2.825603
     159.033357       2.684985
     159.082245       2.693830
     159.131133       2.752219
     159.180021       2.788066
     159.228909       2.797724
     159.277798       2.795518
     159.326686       2.653316
     159.375574       2.706494
     159.424462       2.819758
     159.473350       2.758498
     159.522239       2.611889
     159.571127       2.687147
     159.620015       2.815011
     159.668903       2.670060
     159.717792       2.891849
     159.766680       2.609090
     159.815568       2.560763
     159.864456       2.735628
     159.913344       2.739901
     159.962233       2.766735
     160.011121       2.640690
     160.060009       2.784479
     160.108897       2.552045
     160.157785       2.797136
     160.206674       2.885004
     160.255562       2.686658
     160.304450       2.850089
     160.353338       2.788084
     160.402227       2.805793
     160.451115       2.813298
     160.500003       2.818768
     160.548891       2.876909
     160.597779       2.950333
     160.646668       2.912929
     160.695556       2.798551
     160.744444       2.903772
     160.793332       2.809695
     160.842220       2.719266
     160.891109       2.679857
     160.939997       2.882369
     160.988885       2.756097
     161.037773       2.799003
     161.086662       2.855200
     161.135550       2.842716
     161.184438       2.807595
     161.233326       2.704574
     161.282214       2.661068
     161.331103       2.672488
     161.379991       2.637054
     161.428879       2.657104
     161.477767       2.691335
     161.526655       2.691393
     161.575544       2.779579
     161.624432       2.893122
     161.673320       2.854796
     161.722208       2.698454
     161.771096       2.679525
     161.819985       2.849612
     161.868873       2.724305
     161.917761       2.633568
     161.966649       2.435134
     162.015538       2.579475
     162.064426       2.593337
     162.113314       2.724151
     162.162202       2.453979
     162.211090       2.433232
     162.259979       2.526662
     162.308867       2.513624
     162.357755       2.594361
     162.406643       2.540613
     162.455531       2.566793
     162.504420       2.541948
     162.553308       2.403512
     162.602196       2.397517
     162.651084       2.460764
     162.699973       2.366859
     162.748861       2.328320
     162.797749       2.330626
     162.846637       2.232394
     162.895525       2.355725
     162.944414       2.343411
     162.993302       2.324276
     163.042190       2.472200
     163.091078       2.201176
     163.139966       2.324743
     163.188855       2.433618
     163.237743       2.426354
     163.286631       2.282740
     163.335519       2.314120
     163.384408       2.469414
     163.433296       2.323051
     163.482184       2.410494
     163.531072       2.348987
     163.579960       2.345505
     163.628849       2.434380
     163.677737       2.286164
     163.726625       2.271906
     163.775513       2.233070
     163.824401       2.402383
     163.873290       2.435518
     163.922178       2.292028
     163.971066       2.500913
     164.019954       2.236644
     164.068842       2.428329
     164.117731       2.494824
     164.166619       2.303325
     164.215507       2.338301
     164.264395       2.432377
     164.313284       2.523937
     164.362172       2.368463
     164.411060       2.322288
     164.459948       2.391675
     164.508836       2.385536
     164.557725       2.558918
     164.606613       2.626375
     164.655501       2.446375
     164.704389       2.426541
     164.753277       2.266363
     164.802166       2.406580
     164.851054       2.612293
     164.899942       2.465537
     164.948830       2.342035
     164.997719       2.468645
     165.046607       2.412288
     165.095495       2.332754
     165.144383       2.157902
     165.193271       2.469805
     165.242160       2.304509
     165.291048       2.281632
     165.339936       2.195620
     165.388824       2.228931
     165.437712       2.325106
     165.486601       2.488258
     165.535489       2.439903
     165.584377       2.430936
     165.633265       2.419246
     165.682154       2.370305
     165.731042       2.348931
     165.779930       2.335432
     165.828818       2.494738
     165.877706       2.426167
     165.926595       2.351592
     165.975483       2.520984
     166.024371       2.509019
     166.073259       2.259219
     166.122147       2.597868
     166.171036       2.509870
     166.219924       2.654752
     166.268812       2.627961
     166.317700       2.554956
     166.366588       2.565591
     166.415477       2.624257
     166.464365       2.469383
     166.513253       2.561067
     166.562141       2.576266
     166.611030       2.520009
     166.659918       2.500611
     166.708806       2.495135
     166.757694       2.519111
     166.806582       2.521548
     166.855471       2.454823
     166.904359       2.530136
     166.953247       2.692378
     167.002135       2.599724
     167.051023       2.385721
     167.099912       2.393867
     167.148800       2.404482
     167.197688       2.620169
     167.246576       2.674243
     167.295465       2.605358
     167.344353       2.649645
     167.393241       2.628031
     167.442129       2.744958
     167.491017       2.675537
     167.539906       2.694067
     167.588794       2.656016
     167.637682       2.851169
     167.686570       2.785104
     167.735458       2.732710
     167.784347       2.597470
     167.833235       2.598974
     167.882123       2.735191
     167.931011       2.593737
     167.979900       2.596063
     168.028788       2.676943
     168.077676       2.599066
     168.126564       2.563821
     168.175452       2.662637
     168.224341       2.840066
     168.273229       2.681208
     168.322117       2.772808
     168.371005       2.842990
     168.419893       2.706178
     168.468782       2.704494
     168.517670       2.788235
     168.566558       2.594129
     168.615446       2.726152
     168.664335       2.712020
     168.713223       2.629291
     168.762111       2.669416
     168.810999       2.580507
     168.859887       2.685207
     168.908776       2.749501
     168.957664       2.655524
     169.006552       2.686154
     169.055440       2.653103
     169.104328       2.693859
     169.153217       2.575166
     169.202105       2.668862
     169.250993       2.666614
     169.299881       2.733995
     169.348769       2.810641
     169.397658       2.631150
     169.446546       2.524154
     169.495434       2.718782
     169.544322       2.651948
     169.593211       2.790586
     169.642099       2.633986
     169.690987       2.764351
     169.739875       2.688273
     169.788763       2.813872
     169.837652       2.565921
     169.886540       2.691994
     169.935428       2.456053
     169.984316       2.749949
     170.033204       2.570219
     170.082093       2.438649
     170.130981       2.462439
     170.179869       2.489687
     170.228757       2.492822
     170.277646       2.556176
     170.326534       2.649858
     170.375422       2.612130
     170.424310       2.420467
     170.473198       2.657146
     170.522087       2.503349
     170.570975       2.775004
     170.619863       2.928206
     170.668751       2.466823
     170.717639       2.590080
     170.766528       2.512671
     170.815416       2.573674
     170.864304       2.668348
     170.913192       2.638732
     170.962081       2.818480
     171.010969       2.649798
     171.059857       2.601071
     171.108745       2.708986
     171.157633       2.568301
     171.206522       2.589816
     171.255410       2.767525
     171.304298       2.736484
     171.353186       2.547517
     171.402074       2.642757
     171.450963       2.797031
     171.499851       2.727997
     171.548739       2.692916
     171.597627       2.651900
     171.646515       2.664418
     171.695404       2.611318
     171.744292       2.638269
     171.793180       2.514072
     171.842068       2.560437
     171.890957       2.686348
     171.939845       2.799415
     171.988733       2.658285
     172.037621       2.707995
     172.086509       2.822649
     172.135398       2.688012
     172.184286       2.629716
     172.233174       2.627017
     172.282062       2.421201
     172.330950       2.730035
     172.379839       2.674363
     172.428727       2.767664
     172.477615       2.672200
     172.526503       2.530951
     172.575392       2.511052
     172.624280       2.706554
     172.673168       2.366825
     172.722056       2.416528
     172.770944       2.361194
     172.819833       2.379563
     172.868721       2.251467
     172.917609       2.424142
     172.966497       2.415511
     173.015385       2.221093
     173.064274       2.224435
     173.113162       2.449855
     173.162050       2.273093
     173.210938       2.362111
     173.259827       2.441086
     173.308715       2.509216
     173.357603       2.537807
     173.406491       2.540027
     173.455379       2.374115
     173.504268       2.630516
     173.553156       2.689200
     173.602044       2.768625
     173.650932       3.063699
     173.699820       2.838947
     173.748709       2.638877
     173.797597       2.542770
     173.846485       2.503642
     173.895373       2.559417
     173.944261       2.763695
     173.993150       2.594034
     174.042038       2.443460
     174.090926       2.446858
     174.139814       2.407093
     174.188703       2.594835
     174.237591       2.243707
     174.286479       2.646251
     174.335367       2.682963
     174.384255       2.702662
     174.433144       2.316254
     174.482032       2.358143
     174.530920       2.265086
     174.579808       2.228994
     174.628696       2.351956
     174.677585       2.328097
     174.726473       2.293360
     174.775361       2.081918
     174.824249       2.221419
     174.873138       2.156083
     174.922026       2.217559
     174.970914       2.081466
     175.019802       2.163918
     175.068690       2.113310
     175.117579       2.199911
     175.166467       2.389117
     175.215355       2.098224
     175.264243       2.213961
     175.313131       2.196758
     175.362020       2.304389
     175.410908       2.142197
     175.459796       2.198632
     175.508684       2.124154
     175.557573       2.389548
     175.606461       2.071791
     175.655349       2.131395
     175.704237       2.131040
     175.753125       2.179895
     175.802014       2.225809
     175.850902       1.926343
     175.899790       2.202183
     175.948678       2.162594
     175.997566       2.037267
     176.046455       2.057840
     176.095343       2.266961
     176.144231       2.203215
     176.193119       2.065401
     176.242008       2.068420
     176.290896       2.120803
     176.339784       2.323720
     176.388672       2.134530
     176.437560       2.301521
     176.486449       2.152216
     176.535337       2.308108
     176.584225       2.126272
     176.633113       2.160234
     176.682001       2.179588
     176.730890       2.237008
     176.779778       2.123574
     176.828666       2.075109
     176.877554       1.962799
     176.926442       1.913901
     176.975331       2.125536
     177.024219       1.891001
     177.073107       2.000778
     177.121995       2.009951
     177.170884       1.937292
     177.219772       1.984343
     177.268660       2.355551
     177.317548       2.352079
     177.366436       1.787410
     177.415325       1.979916
     177.464213       1.986764
     177.513101       2.030290
     177.561989       1.943332
     177.610877       2.017106
     177.659766       1.916574
     177.708654       2.132613
     177.757542       2.046355
     177.806430       1.983419
     177.855319       2.227511
     177.904207       1.978885
     177.953095       2.050133
     178.001983       2.023955
     178.050871       2.145540
     178.099760       2.105539
     178.148648       2.055705
     178.197536       2.071268
     178.246424       2.060280
     178.295312       1.868462
     178.344201       1.791400
     178.393089       1.982968
     178.441977       1.924840
     178.490865       1.697345
     178.539754       1.686919
     178.588642       1.756137
     178.637530       2.009274
     178.686418       1.988575
     178.735306       1.999855
     178.784195       2.051128
     178.833083       1.993410
     178.881971       2.122177
     178.930859       2.086578
     178.979747       1.824487
     179.028636       2.040421
     179.077524       2.451413
     179.126412       2.459035
     179.175300       2.111943
     179.224188       2.077991
     179.273077       2.122030
     179.321965       2.092899
     179.370853       2.154711
     179.419741       2.262270
     179.468630       2.214757
     179.517518       2.170215
     179.566406       2.355577
     179.615294       2.173328
     179.664182       2.064713
     179.713071       2.184238
     179.761959       2.264634
     179.810847       2.141544
     179.859735       2.154169
     179.908623       2.134963
     179.957512       2.098068
     180.006400       2.097110
     180.055288       2.231393
     180.104176       2.032159
     180.153065       2.001330
     180.201953       2.065288
     180.250841       2.229391
     180.299729       2.154101
     180.348617       2.363709
     180.397506       2.038215
     180.446394       2.261843
     180.495282       2.139312
     180.544170       2.053859
     180.593058       2.127389
     180.641947       2.119837
     180.690835       2.209176
     180.739723       2.207630
     180.788611       1.987750
     180.837500       2.176688
     180.886388       1.970740
     180.935276       2.150005
     180.984164       2.114877
     181.033052       1.965421
     181.081941       1.876088
     181.130829       2.052027
     181.179717       1.995863
     181.228605       2.081579
     181.277493       1.957632
     181.326382       2.044056
     181.375270       2.139254
     181.424158       2.001776
     181.473046       2.407000
     181.521934       2.262774
     181.570823       2.167047
     181.619711       2.318889
     181.668599       2.179180
     181.717487       2.459647
     181.766376       2.103241
     181.815264       2.007967
     181.864152       2.176454
     181.913040       1.911419
     181.961928       2.004994
     182.010817       2.222130
     182.059705       2.052761
     182.108593       1.916951
     182.157481       2.245526
     182.206369       1.861448
     182.255258       2.226298
     182.304146       1.966256
     182.353034       1.985354
     182.401922       2.012534
     182.450811       1.832391
     182.499699       2.162167
     182.548587       2.434039
     182.597475       2.253525
     182.646363       2.285262
     182.695252       2.271390
     182.744140       2.357877
     182.793028       2.250219
     182.841916       2.244454
     182.890804       2.175011
     182.939693       2.250752
     182.988581       2.037408
     183.037469       1.890757
     183.086357       2.196304
     183.135246       1.924367
     183.184134       1.959548
     183.233022       2.143894
     183.281910       2.126481
     183.330798       2.076885
     183.379687       2.045328
     183.428575       2.051680
     183.477463       2.199170
     183.526351       2.087831
     183.575239       2.254039
     183.624128       2.082496
     183.673016       1.929101
     183.721904       2.022796
     183.770792       2.365602
     183.819681       2.396388
     183.868569       2.215855
     183.917457       2.216090
     183.966345       2.190765
     184.015233       1.963556
     184.064122       1.979968
     184.113010       2.001904
     184.161898       2.049458
     184.210786       2.003710
     184.259674       1.930095
     184.308563       1.956803
     184.357451       1.952868
     184.406339       1.944759
     184.455227       1.948905
     184.504115       2.124481
     184.553004       1.992062
     184.601892       1.835207
     184.650780       1.885846
     184.699668       1.968403
     184.748557       2.224214
     184.797445       1.980496
     184.846333       2.262722
     184.895221       2.043251
     184.944109       2.087200
     184.992998       2.236832
     185.041886       2.106879
     185.090774       2.048893
     185.139662       2.059918
     185.188550       1.906604
     185.237439       2.098256
     185.286327       1.796775
     185.335215       1.918037
     185.384103       2.149873
     185.432992       1.990037
     185.481880       1.764735
     185.530768       2.073616
     185.579656       1.936399
     185.628544       2.035366
     185.677433       2.019863
     185.726321       1.988194
     185.775209       1.887112
     185.824097       2.212926
     185.872985       2.186555
     185.921874       2.123859
     185.970762       2.028470
     186.019650       1.969497
     186.068538       2.153417
     186.117427       2.048507
     186.166315       1.968001
     186.215203       1.908349
     186.264091       1.926130
     186.312979       2.106864
     186.361868       2.088607
     186.410756       1.896621
     186.459644       1.923246
     186.508532       2.215837
     186.557420       2.056500
     186.606309       2.097953
     186.655197       2.053929
     186.704085       2.106149
     186.752973       1.939442
     186.801861       2.038086
     186.850750       2.017412
     186.899638       1.967582
     186.948526       1.926906
     186.997414       1.966889
     187.046303       2.196599
     187.095191       2.163292
     187.144079       1.851325
     187.192967       2.056708
     187.241855       2.282031
     187.290744       1.990217
     187.339632       2.040155
     187.388520       1.996983
     187.437408       1.996184
     187.486296       2.094370
     187.535185       2.044183
     187.584073       2.174371
     187.632961       1.929539
     187.681849       2.069924
     187.730738       1.921309
     187.779626       2.037644
     187.828514       2.048943
     187.877402       2.095536
     187.926290       2.103611
     187.975179       2.032731
     188.024067       2.194306
     188.072955       1.970453
     188.121843       2.099121
     188.170731       1.987003
     188.219620       2.214526
     188.268508       2.106775
     188.317396       2.331770
     188.366284       1.857367
     188.415173       1.964580
     188.464061       1.966379
     188.512949       2.106988
     188.561837       2.084486
     188.610725       1.821637
     188.659614       1.918030
     188.708502       1.817769
     188.757390       1.877255
     188.806278       1.801480
     188.855166       2.034309
     188.904055       1.976021
     188.952943       2.015416
     189.001831       1.996565
     189.050719       1.859920
     189.099607       1.944609
     189.148496       1.964201
     189.197384       1.913374
     189.246272       1.771135
     189.295160       1.820399
     189.344049       1.891981
     189.392937       1.970730
     189.441825       1.932214
     189.490713       1.933128
     189.539601       2.026101
     189.588490       1.902427
     189.637378       1.832753
     189.686266       1.863998
     189.735154       1.855112
     189.784042       1.973319
     189.832931       1.902042
     189.881819       1.909867
     189.930707       1.876841
     189.979595       1.995010
     190.028484       1.984624
     190.077372       2.015993
     190.126260       1.848788
     190.175148       1.892968
     190.224036       1.934462
     190.272925       1.886207
     190.321813       2.107786
     190.370701       1.788512
     190.419589       2.018498
     190.468477       1.907931
     190.517366       1.913084
     190.566254       1.925956
     190.615142       2.046344
     190.664030       1.963278
     190.712919       1.951660
     190.761807       1.979133
     190.810695       1.930753
     190.859583       2.016682
     190.908471       1.891299
     190.957360       1.830616
     191.006248       1.743937
     191.055136       1.987726
     191.104024       2.091508
     191.152912       2.032800
     191.201801       2.082276
     191.250689       2.047687
     191.299577       1.997208
     191.348465       1.886358
     191.397354       1.767084
     191.446242       1.963949
     191.495130       2.053506
     191.544018       1.763164
     191.592906       1.972748
     191.641795       1.856069
     191.690683       2.004236
     191.739571       1.908772
     191.788459       1.942254
     191.837347       2.212651
     191.886236       2.100619
     191.935124       1.873241
     191.984012       1.846742
     192.032900       1.895779
     192.081788       1.974588
     192.130677       1.767083
     192.179565       1.755463
     192.228453       1.792980
     192.277341       1.665331
     192.326230       1.773426
     192.375118       1.866934
     192.424006       1.854187
     192.472894       1.917337
     192.521782       1.923367
     192.570671       1.676088
     192.619559       1.913206
     192.668447       1.931839
     192.717335       2.055069
     192.766223       1.787745
     192.815112       1.889347
     192.864000       2.178494
     192.912888       1.997922
     192.961776       2.056259
     193.010665       1.988997
     193.059553       1.913476
     193.108441       1.692546
     193.157329       1.922282
     193.206217       1.975739
     193.255106       2.043624
     193.303994       1.981051
     193.352882       2.186258
     193.401770       1.895315
     193.450658       2.067514
     193.499547       1.878372
     193.548435       2.091752
     193.597323       1.783002
     193.646211       1.747364
     193.695100       1.876394
     193.743988       1.852653
     193.792876       1.946662
     193.841764       1.928092
     193.890652       1.849508
     193.939541       1.917078
     193.988429       1.653084
     194.037317       1.749423
     194.086205       1.851844
     194.135093       1.876875
     194.183982       1.745416
     194.232870       1.821506
     194.281758       1.970120
     194.330646       1.940832
     194.379534       2.126568
     194.428423       1.892410
     194.477311       1.900083
     194.526199       1.751991
     194.575087       1.853967
     194.623976       2.166332
     194.672864       2.210164
     194.721752       2.201442
     194.770640       2.009897
     194.819528       1.958008
     194.868417       1.952746
     194.917305       2.159534
     194.966193       2.043200
     195.015081       1.853157
     195.063969       1.953288
     195.112858       1.982477
     195.161746       2.267039
     195.210634       2.241578
     195.259522       1.967447
     195.308411       1.805513
     195.357299       1.839951
     195.406187       1.852863
     195.455075       1.901189
     195.503963       1.846657
     195.552852       1.877482
     195.601740       1.807881
     195.650628       1.875328
     195.699516       2.108910
     195.748404       1.805584
     195.797293       1.767756
     195.846181       1.913796
     195.895069       1.753817
     195.943957       1.764802
     195.992846       1.992930
     196.041734       1.946835
     196.090622       2.020106
     196.139510       1.933262
     196.188398       1.797183
     196.237287       1.891998
     196.286175       1.822173
     196.335063       1.980626
     196.383951       1.983626
     196.432839       1.782613
     196.481728       1.943307
     196.530616       1.897209
     196.579504       1.843152
     196.628392       1.819565
     196.677280       1.796015
     196.726169       1.870606
     196.775057       1.818170
     196.823945       1.741306
     196.872833       1.955115
     196.921722       1.887339
     196.970610       1.925133
     197.019498       1.852749
     197.068386       1.920102
     197.117274       2.003593
     197.166163       1.991770
     197.215051       1.828259
     197.263939       1.826421
     197.312827       1.995660
     197.361715       1.959197
     197.410604       1.777451
     197.459492       1.898082
     197.508380       1.849749
     197.557268       1.888518
     197.606157       1.899044
     197.655045       2.035646
     197.703933       2.038258
     197.752821       1.991824
     197.801709       2.550611
     197.850598       2.043612
     197.899486       1.976728
     197.948374       1.901953
     197.997262       2.094483
     198.046150       1.740652
     198.095039       1.739879
     198.143927       1.767364
     198.192815       1.930687
     198.241703       2.015337
     198.290592       2.007937
     198.339480       1.961229
     198.388368       1.970419
     198.437256       1.710237
     198.486144       1.848642
     198.535033       1.913465
     198.583921       1.848767
     198.632809       2.073955
     198.681697       1.876884
     198.730585       1.828895
     198.779474       1.905563
     198.828362       1.883639
     198.877250       1.820392
     198.926138       1.846415
     198.975027       1.935381
     199.023915       1.820723
     199.072803       1.978429
     199.121691       1.770036
     199.170579       2.038113
     199.219468       1.888866
     199.268356       1.963880
     199.317244       2.080408
     199.366132       2.199692
     199.415020       1.993977
     199.463909       1.770834
     199.512797       2.018034
     199.561685       2.110690
     199.610573       2.201034
     199.659461       2.080437
     199.708350       2.203198
     199.757238       2.182163
     199.806126       2.173970
     199.855014       1.949152
     199.903903       2.095383
     199.952791       1.672218
     200.001679       1.749653
     200.050567       1.708475
     200.099455       1.822403
     200.148344       1.699958
     200.197232       1.801049
     200.246120       1.782464
     200.295008       1.822364
     200.343896       1.790107
     200.392785       1.843657
     200.441673       1.888030
     200.490561       1.814731
     200.539449       1.798366
     200.588338       1.717755
     200.637226       1.599004
     200.686114       1.769354
     200.735002       1.825053
     200.783890       1.680902
     200.832779       1.698360
     200.881667       1.655027
     200.930555       1.821056
     200.979443       1.689289
     201.028331       1.688145
     201.077220       1.765160
     201.126108       1.673438
     201.174996       1.684411
     201.223884       1.739958
     201.272773       1.634795
     201.321661       1.690741
     201.370549       1.721461
     201.419437       1.791570
     201.468325       1.727359
     201.517214       1.699884
     201.566102       1.703316
     201.614990       1.769613
     201.663878       1.721348
     201.712766       1.700498
     201.761655       1.663334
     201.810543       1.670886
     201.859431       1.710686
     201.908319       1.673203
     201.957207       1.701171
     202.006096       1.852830
     202.054984       1.786395
     202.103872       1.648866
     202.152760       1.723727
     202.201649       1.833506
     202.250537       1.776080
     202.299425       1.780042
     202.348313       2.039319
     202.397201       1.990643
     202.446090       2.183027
     202.494978       2.287571
     202.543866       2.182459
     202.592754       2.012641
     202.641642       2.213618
     202.690531       1.888626
     202.739419       2.103063
     202.788307       1.964391
     202.837195       2.407969
     202.886084       2.152352
     202.934972       2.210585
     202.983860       2.359625
     203.032748       2.237071
     203.081636       2.510429
     203.130525       2.367924
     203.179413       2.266939
     203.228301       2.117435
     203.277189       2.239232
     203.326077       2.328830
     203.374966       2.264482
     203.423854       2.277190
     203.472742       2.302501
     203.521630       2.357229
     203.570519       2.351098
     203.619407       1.976888
     203.668295       1.923618
     203.717183       1.993897
     203.766071       2.188695
     203.814960       2.031513
     203.863848       2.309108
     203.912736       2.301227
     203.961624       2.081539
     204.010512       2.229985
     204.059401       2.134494
     204.108289       2.374256
     204.157177       2.498069
     204.206065       2.286941
     204.254953       2.346101
     204.303842       2.390374
     204.352730       2.288284
     204.401618       2.421014
     204.450506       2.435669
     204.499395       2.532297
     204.548283       2.352946
     204.597171       2.367766
     204.646059       2.259903
     204.694947       2.381934
     204.743836       2.415753
     204.792724       2.216780
     204.841612       2.297464
     204.890500       2.007237
     204.939388       2.076174
     204.988277       2.131775
     205.037165       2.492377
     205.086053       2.308172
     205.134941       2.362620
     205.183830       2.307236
     205.232718       2.141007
     205.281606       2.251299
     205.330494       2.269465
     205.379382       2.302563
     205.428271       2.154506
     205.477159       2.172358
     205.526047       2.203231
     205.574935       2.149720
     205.623823       2.456557
     205.672712       2.315431
     205.721600       2.016139
     205.770488       1.989262
     205.819376       1.931510
     205.868265       1.983004
     205.917153       1.859930
     205.966041       1.672408
     206.014929       1.638385
     206.063817       1.919616
     206.112706       1.943725
     206.161594       1.811279
     206.210482       1.854633
     206.259370       1.896188
     206.308258       2.172381
     206.357147       2.188575
     206.406035       2.067049
     206.454923       2.006160
     206.503811       2.182867
     206.552700       2.153448
     206.601588       1.733080
     206.650476       2.147991
     206.699364       2.066970
     206.748252       1.627916
     206.797141       1.773444
     206.846029       1.933853
     206.894917       1.841468
     206.943805       1.752545
     206.992693       1.932959
     207.041582       1.784025
     207.090470       1.820173
     207.139358       1.920639
     207.188246       1.915189
     207.237134       1.812559
     207.286023       1.654337
     207.334911       1.798777
     207.383799       1.628103
     207.432687       1.665126
     207.481576       1.572522
     207.530464       1.558617
     207.579352       1.774970
     207.628240       1.898076
     207.677128       1.731604
     207.726017       1.701327
     207.774905       1.704401
     207.823793       1.621821
     207.872681       1.617476
     207.921569       1.740015
     207.970458       1.669909
     208.019346       1.659645
     208.068234       1.681165
     208.117122       1.669492
     208.166011       1.501552
     208.214899       1.694196
     208.263787       1.580837
     208.312675       1.669621
     208.361563       1.629970
     208.410452       1.767901
     208.459340       1.776317
     208.508228       1.767589
     208.557116       1.658461
     208.606004       1.659881
     208.654893       1.631052
     208.703781       1.844370
     208.752669       1.824082
     208.801557       1.580296
     208.850446       1.652252
     208.899334       1.700963
     208.948222       1.666942
     208.997110       1.631363
     209.045998       1.655402
     209.094887       1.644221
     209.143775       1.752922
     209.192663       1.698662
     209.241551       1.774111
     209.290439       1.730780
     209.339328       1.801286
     209.388216       1.741186
     209.437104       1.684394
     209.485992       1.696282
     209.534880       1.676534
     209.583769       1.618024
     209.632657       1.727237
     209.681545       1.857745
     209.730433       1.777953
     209.779322       2.004496
     209.828210       1.860041
     209.877098       1.919165
     209.925986       1.771945
     209.974874       1.884415
     210.023763       1.783387
     210.072651       1.780246
     210.121539       1.801509
     210.170427       1.801208
     210.219315       1.743922
     210.268204       1.990262
     210.317092       1.779597
     210.365980       1.884860
     210.414868       1.968881
     210.463757       1.821993
     210.512645       1.834363
     210.561533       1.837168
     210.610421       1.872192
     210.659309       1.959898
     210.708198       1.956820
     210.757086       1.657434
     210.805974       1.749013
     210.854862       2.056340
     210.903750       1.865762
     210.952639       2.131258
     211.001527       1.965069
     211.050415       1.963371
     211.099303       1.877137
     211.148192       1.801041
     211.197080       1.791018
     211.245968       1.776638
     211.294856       1.703928
     211.343744       1.848523
     211.392633       1.814361
     211.441521       1.740312
     211.490409       1.878870
     211.539297       1.729608
     211.588185       1.790125
     211.637074       1.915389
     211.685962       2.024530
     211.734850       1.915245
     211.783738       1.944265
     211.832626       1.804223
     211.881515       1.792307
     211.930403       1.801237
     211.979291       1.727963
     212.028179       1.627328
     212.077068       1.787746
     212.125956       1.749904
     212.174844       1.787871
     212.223732       1.762639
     212.272620       1.694464
     212.321509       1.739892
     212.370397       1.827703
     212.419285       1.817471
     212.468173       1.739877
     212.517061       1.738425
     212.565950       1.694590
     212.614838       1.740235
     212.663726       1.597590
     212.712614       1.631243
     212.761503       1.601016
     212.810391       1.582947
     212.859279       1.752806
     212.908167       1.738750
     212.957055       1.723319
     213.005944       1.604710
     213.054832       1.682492
     213.103720       1.605042
     213.152608       1.812219
     213.201496       1.664007
     213.250385       1.604176
     213.299273       1.576126
     213.348161       1.694062
     213.397049       1.746777
     213.445938       1.832360
     213.494826       1.722943
     213.543714       1.623582
     213.592602       1.779967
     213.641490       1.695435
     213.690379       1.617375
     213.739267       1.583627
     213.788155       1.669431
     213.837043       1.771218
     213.885931       1.622232
     213.934820       1.671123
     213.983708       1.789081
     214.032596       1.610129
     214.081484       1.743401
     214.130373       1.704472
     214.179261       1.642756
     214.228149       1.714260
     214.277037       1.749308
     214.325925       1.523174
     214.374814       1.701114
     214.423702       1.600695
     214.472590       1.677374
     214.521478       1.740874
     214.570366       1.621294
     214.619255       1.735114
     214.668143       1.650751
     214.717031       1.609054
     214.765919       1.698123
     214.814807       1.702827
     214.863696       1.634072
     214.912584       1.733755
     214.961472       1.659212
     215.010360       1.635461
     215.059249       1.688315
     215.108137       1.710977
     215.157025       1.765460
     215.205913       1.601408
     215.254801       1.676727
     215.303690       1.670162
     215.352578       1.618869
     215.401466       1.721172
     215.450354       1.757996
     215.499242       1.646341
     215.548131       1.633864
     215.597019       1.667828
     215.645907       1.701880
     215.694795       1.634351
     215.743684       1.694033
     215.792572       1.639276
     215.841460       1.589243
     215.890348       1.717762
     215.939236       1.775906
     215.988125       1.652371
     216.037013       1.828435
     216.085901       1.831133
     216.134789       1.725727
     216.183677       1.791313
     216.232566       1.768717
     216.281454       1.756576
     216.330342       1.681937
     216.379230       1.621208
     216.428119       1.677740
     216.477007       1.857933
     216.525895       1.837155
     216.574783       1.881181
     216.623671       1.908597
     216.672560       1.800975
     216.721448       1.867555
     216.770336       1.761886
     216.819224       1.781907
     216.868112       1.750068
     216.917001       1.719640
     216.965889       1.809331
     217.014777       1.718050
     217.063665       1.591287
     217.112553       1.813348
     217.161442       1.668113
     217.210330       1.631509
     217.259218       1.723317
     217.308106       1.720489
     217.356995       1.675776
     217.405883       1.699837
     217.454771       1.827433
     217.503659       1.758375
     217.552547       1.812294
     217.601436       1.792918
     217.650324       1.608039
     217.699212       1.649667
     217.748100       1.710593
     217.796988       1.791968
     217.845877       1.762337
     217.894765       1.546650
     217.943653       1.548224
     217.992541       1.694305
     218.041430       1.811083
     218.090318       1.695126
     218.139206       1.731029
     218.188094       1.749231
     218.236982       1.801246
     218.285871       1.804945
     218.334759       1.742813
     218.383647       1.778305
     218.432535       1.803752
     218.481423       1.809121
     218.530312       1.984533
     218.579200       1.694319
     218.628088       1.903591
     218.676976       1.899710
     218.725865       1.777235
     218.774753       1.750184
     218.823641       1.793232
     218.872529       1.860138
     218.921417       1.797772
     218.970306       1.778917
     219.019194       1.875763
     219.068082       1.795114
     219.116970       1.802167
     219.165858       1.909274
     219.214747       1.892247
     219.263635       1.875569
     219.312523       1.916473
     219.361411       1.844284
     219.410299       1.888066
     219.459188       1.792644
     219.508076       1.836311
     219.556964       1.938468
     219.605852       1.853285
     219.654741       1.844931
     219.703629       1.813618
     219.752517       1.739827
     219.801405       1.880218
     219.850293       1.779778
     219.899182       1.894260
     219.948070       1.840673
     219.996958       1.914639
     220.045846       1.850378
     220.094734       1.902831
     220.143623       1.903529
     220.192511       1.905401
     220.241399       1.694762
     220.290287       1.902163
     220.339176       1.805622
     220.388064       1.807483
     220.436952       1.745320
     220.485840       1.839508
     220.534728       1.946500
     220.583617       1.933034
     220.632505       1.885542
     220.681393       1.975218
     220.730281       1.948937
     220.779169       1.878647
     220.828058       2.028276
     220.876946       1.947397
     220.925834       1.817883
     220.974722       1.943837
     221.023611       1.881385
     221.072499       1.829019
     221.121387       1.952285
     221.170275       1.784857
     221.219163       1.805167
     221.268052       1.937012
     221.316940       2.007137
     221.365828       1.975790
     221.414716       1.849353
     221.463604       1.758059
     221.512493       1.792535
     221.561381       1.932720
     221.610269       1.786019
     221.659157       1.812964
     221.708046       1.695224
     221.756934       1.867852
     221.805822       1.772925
     221.854710       1.908821
     221.903598       1.838535
     221.952487       1.751518
     222.001375       1.735796
     222.050263       1.836312
     222.099151       1.775789
     222.148039       1.807500
     222.196928       1.794038
     222.245816       1.724848
     222.294704       1.790702
     222.343592       1.754871
     222.392480       1.702554
     222.441369       1.870829
     222.490257       1.853154
     222.539145       1.798633
     222.588033       1.858280
     222.636922       1.810599
     222.685810       1.879005
     222.734698       1.758411
     222.783586       1.742240
     222.832474       1.824641
     222.881363       1.655286
     222.930251       1.783349
     222.979139       1.785430
     223.028027       1.773098
     223.076915       1.777607
     223.125804       1.718801
     223.174692       1.736393
     223.223580       1.848123
     223.272468       1.814681
     223.321357       1.814213
     223.370245       1.713039
     223.419133       1.830225
     223.468021       1.772622
     223.516909       1.858130
     223.565798       1.923645
     223.614686       1.749905
     223.663574       1.854480
     223.712462       1.823711
     223.761350       1.781803
     223.810239       1.826778
     223.859127       1.752743
     223.908015       1.953227
     223.956903       1.928896
     224.005792       1.835184
     224.054680       1.948378
     224.103568       1.903749
     224.152456       1.841441
     224.201344       1.905905
     224.250233       1.714762
     224.299121       1.726238
     224.348009       1.750669
     224.396897       1.908299
     224.445785       1.814101
     224.494674       1.818905
     224.543562       1.861330
     224.592450       1.855115
     224.641338       1.987632
     224.690226       1.991726
     224.739115       1.969632
     224.788003       1.889857
     224.836891       2.016040
     224.885779       1.988468
     224.934668       2.018512
     224.983556       1.884654
     225.032444       1.974906
     225.081332       1.942783
     225.130220       2.064838
     225.179109       2.031706
     225.227997       2.045759
     225.276885       1.894258
     225.325773       1.988512
     225.374661       1.832653
     225.423550       1.921499
     225.472438       1.907158
     225.521326       1.949356
     225.570214       1.960012
     225.619103       1.907828
     225.667991       2.008617
     225.716879       1.949760
     225.765767       2.148848
     225.814655       1.933418
     225.863544       2.000697
     225.912432       1.984200
     225.961320       1.994353
     226.010208       1.946631
     226.059096       2.109326
     226.107985       1.854323
     226.156873       2.019697
     226.205761       2.002509
     226.254649       1.859776
     226.303538       1.923576
     226.352426       2.050631
     226.401314       2.039903
     226.450202       1.930432
     226.499090       1.838440
     226.547979       1.785612
     226.596867       1.923164
     226.645755       1.862783
     226.694643       1.908386
     226.743531       1.975207
     226.792420       1.994166
     226.841308       1.916693
     226.890196       1.969776
     226.939084       2.017693
     226.987972       1.934861
     227.036861       1.963157
     227.085749       1.848579
     227.134637       1.921447
     227.183525       2.033963
     227.232414       2.008727
     227.281302       1.897141
     227.330190       1.988594
     227.379078       2.008624
     227.427966       2.038954
     227.476855       1.774504
     227.525743       1.877248
     227.574631       1.766456
     227.623519       1.890752
     227.672407       1.906442
     227.721296       2.070067
     227.770184       1.953677
     227.819072       1.962126
     227.867960       1.938678
     227.916849       1.932553
     227.965737       1.794962
     228.014625       2.024958
     228.063513       1.800232
     228.112401       1.908164
     228.161290       1.937483
     228.210178       1.766192
     228.259066       1.936190
     228.307954       1.941990
     228.356842       1.984218
     228.405731       1.871634
     228.454619       1.924812
     228.503507       1.907298
     228.552395       1.890274
     228.601284       1.918398
     228.650172       2.034815
     228.699060       1.910237
     228.747948       1.977642
     228.796836       2.025074
     228.845725       1.925996
     228.894613       1.836510
     228.943501       1.988922
     228.992389       1.978730
     229.041277       1.932126
     229.090166       1.882016
     229.139054       1.959381
     229.187942       2.030136
     229.236830       1.975523
     229.285719       1.981175
     229.334607       1.902011
     229.383495       2.000411
     229.432383       1.876154
     229.481271       1.820634
     229.530160       1.940686
     229.579048       1.897392
     229.627936       1.937552
     229.676824       1.927273
     229.725712       1.799711
     229.774601       1.896378
     229.823489       1.839697
     229.872377       1.825490
     229.921265       1.963553
     229.970153       1.996340
     230.019042       2.026718
     230.067930       2.032388
     230.116818       2.039274
     230.165706       1.925273
     230.214595       1.958038
     230.263483       1.991524
     230.312371       2.078535
     230.361259       2.094476
     230.410147       2.019627
     230.459036       1.890540
     230.507924       1.957631
     230.556812       2.030850
     230.605700       2.019678
     230.654588       1.954127
     230.703477       1.930458
     230.752365       2.019052
     230.801253       2.009819
     230.850141       1.744524
     230.899030       1.728843
     230.947918       1.914066
     230.996806       1.756509
     231.045694       2.014436
     231.094582       1.956267
     231.143471       2.028576
     231.192359       2.002691
     231.241247       2.070239
     231.290135       2.033593
     231.339023       2.040227
     231.387912       2.105664
     231.436800       1.924604
     231.485688       1.894996
     231.534576       1.951729
     231.583465       1.919985
     231.632353       1.891930
     231.681241       2.015052
     231.730129       1.965965
     231.779017       1.921987
     231.827906       1.913624
     231.876794       2.024750
     231.925682       1.953771
     231.974570       1.989020
     232.023458       1.969769
     232.072347       1.968033
     232.121235       1.940942
     232.170123       2.022203
     232.219011       1.920964
     232.267899       1.997644
     232.316788       1.975761
     232.365676       2.087478
     232.414564       1.947141
     232.463452       2.002008
     232.512341       1.949567
     232.561229       1.961450
     232.610117       1.911786
     232.659005       1.965896
     232.707893       2.070695
     232.756782       1.911490
     232.805670       2.048070
     232.854558       2.023263
     232.903446       1.920595
     232.952334       1.832227
     233.001223       2.060247
     233.050111       1.890878
     233.098999       1.839628
     233.147887       1.920044
     233.196776       1.967141
     233.245664       1.944680
     233.294552       1.955959
     233.343440       1.940316
     233.392328       1.975448
     233.441217       2.079407
     233.490105       1.894054
     233.538993       1.945740
     233.587881       1.975111
     233.636769       1.919878
     233.685658       1.939396
     233.734546       1.814997
     233.783434       1.940299
     233.832322       2.030647
     233.881211       2.096217
     233.930099       1.964548
     233.978987       1.950096
     234.027875       1.805008
     234.076763       1.960568
     234.125652       1.940864
     234.174540       1.955670
     234.223428       1.993654
     234.272316       1.881788
     234.321204       1.852983
     234.370093       2.025367
     234.418981       2.038127
     234.467869       2.069394
     234.516757       1.965330
     234.565645       1.977357
     234.614534       1.905467
     234.663422       2.017554
     234.712310       1.987213
     234.761198       1.887745
     234.810087       2.086042
     234.858975       1.940302
     234.907863       1.811520
     234.956751       1.963870
     235.005639       1.934652
     235.054528       1.964805
     235.103416       1.968297
     235.152304       1.912193
     235.201192       1.974783
     235.250080       1.979442
     235.298969       2.046363
     235.347857       1.926857
     235.396745       1.968162
     235.445633       2.065385
     235.494522       1.947957
     235.543410       2.091018
     235.592298       2.026200
     235.641186       2.082796
     235.690074       1.845507
     235.738963       2.032588
     235.787851       1.849879
     235.836739       2.017684
     235.885627       2.001588
     235.934515       1.910917
     235.983404       1.757923
     236.032292       1.809723
     236.081180       1.900890
     236.130068       1.959443
     236.178957       2.033217
     236.227845       2.093853
     236.276733       1.965766
     236.325621       2.069029
     236.374509       1.941808
     236.423398       1.989575
     236.472286       2.032256
     236.521174       1.998549
     236.570062       1.886888
     236.618950       2.095205
     236.667839       1.965574
     236.716727       2.039039
     236.765615       2.029247
     236.814503       1.816613
     236.863392       1.876357
     236.912280       1.732675
     236.961168       1.889488
     237.010056       1.815296
     237.058944       1.759571
     237.107833       1.832981
     237.156721       1.920177
     237.205609       1.915356
     237.254497       1.922585
     237.303385       1.829792
     237.352274       1.823169
     237.401162       1.909946
     237.450050       2.012188
     237.498938       2.079718
     237.547826       1.987386
     237.596715       2.110142
     237.645603       1.996879
     237.694491       1.801042
     237.743379       1.990825
     237.792268       1.939960
     237.841156       1.913679
     237.890044       1.718175
     237.938932       1.757932
     237.987820       1.767257
     238.036709       1.747180
     238.085597       1.777798
     238.134485       1.863213
     238.183373       2.023088
     238.232261       2.013257
     238.281150       1.914257
     238.330038       1.778191
     238.378926       2.026976
     238.427814       2.018088
     238.476703       2.088552
     238.525591       1.958785
     238.574479       1.994865
     238.623367       2.035931
     238.672255       1.837389
     238.721144       1.990479
     238.770032       2.016498
     238.818920       2.020086
     238.867808       1.968396
     238.916696       2.043994
     238.965585       1.844438
     239.014473       1.868008
     239.063361       1.899977
     239.112249       2.020381
     239.161138       1.996529
     239.210026       2.068832
     239.258914       1.914843
     239.307802       1.840904
     239.356690       2.036783
     239.405579       2.022634
     239.454467       1.871948
     239.503355       2.019010
     239.552243       1.908099
     239.601131       1.987772
     239.650020       1.894154
     239.698908       1.898270
     239.747796       2.024307
     239.796684       1.876694
     239.845572       1.848029
     239.894461       2.027982
     239.943349       1.911193
     239.992237       1.947700
     240.041125       1.926005
     240.090014       1.964869
     240.138902       2.046733
     240.187790       2.046070
     240.236678       2.000678
     240.285566       1.928998
     240.334455       1.941719
     240.383343       1.880166
     240.432231       1.961809
     240.481119       1.801543
     240.530007       1.750231
     240.578896       1.848249
     240.627784       1.970087
     240.676672       1.853461
     240.725560       1.957177
     240.774449       1.864381
     240.823337       1.900317
     240.872225       2.052374
     240.921113       1.998327
     240.970001       2.117501
     241.018890       1.989485
     241.067778       1.834097
     241.116666       1.901686
     241.165554       1.963741
     241.214442       1.764967
     241.263331       2.003129
     241.312219       2.029961
     241.361107       2.119414
     241.409995       1.872973
     241.458884       1.968705
     241.507772       1.894344
     241.556660       1.902980
     241.605548       1.633949
     241.654436       1.840594
     241.703325       1.944490
     241.752213       1.896586
     241.801101       1.967918
     241.849989       1.802233
     241.898877       1.960135
     241.947766       1.906109
     241.996654       2.057576
     242.045542       2.084151
     242.094430       2.020955
     242.143318       2.005970
     242.192207       2.058560
     242.241095       1.911778
     242.289983       1.764735
     242.338871       1.981188
     242.387760       1.922903
     242.436648       1.885395
     242.485536       1.939637
     242.534424       1.964731
     242.583312       1.997569
     242.632201       2.003167
     242.681089       1.900991
     242.729977       1.934457
     242.778865       1.937519
     242.827753       1.796824
     242.876642       2.003529
     242.925530       2.000639
     242.974418       1.820820
     243.023306       1.902439
     243.072195       1.773444
     243.121083       1.945246
     243.169971       1.822035
     243.218859       1.916351
     243.267747       1.891947
     243.316636       1.852102
     243.365524       1.735064
     243.414412       1.865322
     243.463300       1.819150
     243.512188       1.750869
     243.561077       1.829590
     243.609965       1.831975
     243.658853       1.973226
     243.707741       1.986419
     243.756630       1.929098
     243.805518       1.747081
     243.854406       1.863360
     243.903294       1.903490
     243.952182       1.904458
     244.001071       1.987354
     244.049959       1.892819
     244.098847       1.931943
     244.147735       1.907396
     244.196623       1.842787
     244.245512       1.900581
     244.294400       1.948698
     244.343288       1.939993
     244.392176       1.961280
     244.441065       1.906128
     244.489953       1.944783
     244.538841       2.023989
     244.587729       1.987591
     244.636617       1.912682
     244.685506       1.939429
     244.734394       1.866672
     244.783282       1.953575
     244.832170       2.002750
     244.881058       2.017074
     244.929947       2.030336
     244.978835       1.889091
     245.027723       1.888992
     245.076611       1.942658
     245.125499       1.936700
     245.174388       2.024607
     245.223276       2.040889
     245.272164       2.025135
     245.321052       1.881073
     245.369941       2.008931
     245.418829       2.004450
     245.467717       2.120449
     245.516605       1.889199
     245.565493       2.018693
     245.614382       1.892808
     245.663270       1.940096
     245.712158       1.931005
     245.761046       1.885643
     245.809934       2.045842
     245.858823       1.931596
     245.907711       1.905094
     245.956599       2.013619
     246.005487       1.973099
     246.054376       1.971571
     246.103264       2.005250
     246.152152       2.016021
     246.201040       2.134695
     246.249928       1.942711
     246.298817       2.005561
     246.347705       1.946439
     246.396593       1.953093
     246.445481       2.091148
     246.494369       1.927350
     246.543258       2.140131
     246.592146       1.973295
     246.641034       1.970428
     246.689922       2.003939
     246.738811       2.029230
     246.787699       1.938584
     246.836587       1.959055
     246.885475       1.907929
     246.934363       2.047334
     246.983252       1.866724
     247.032140       1.882757
     247.081028       2.025815
     247.129916       1.895212
     247.178804       1.980421
     247.227693       2.010088
     247.276581       1.840998
     247.325469       1.842336
     247.374357       1.934919
     247.423245       1.944932
     247.472134       1.828018
     247.521022       1.907790
     247.569910       1.897311
     247.618798       1.861804
     247.667687       2.032922
     247.716575       1.929665
     247.765463       1.908308
     247.814351       1.952560
     247.863239       1.901326
     247.912128       1.781292
     247.961016       1.871306
     248.009904       1.845431
     248.058792       1.847555
     248.107680       1.950046
     248.156569       1.960120
     248.205457       1.941210
     248.254345       1.860326
     248.303233       2.029592
     248.352122       1.953282
     248.401010       2.058334
     248.449898       1.989410
     248.498786       1.968574
     248.547674       1.868885
     248.596563       1.779335
     248.645451       1.990495
     248.694339       1.920832
     248.743227       1.834992
     248.792115       1.962390
     248.841004       1.925540
     248.889892       1.888667
     248.938780       1.912721
     248.987668       1.803822
     249.036557       1.952023
     249.085445       1.971216
     249.134333       2.030268
     249.183221       2.044721
     249.232109       2.003891
     249.280998       2.032659
     249.329886       2.018600
     249.378774       2.081420
     249.427662       1.997888
     249.476550       1.934461
     249.525439       1.909109
     249.574327       2.071139
     249.623215       2.062120
     249.672103       1.979221
     249.720991       2.133397
     249.769880       2.207143
     249.818768       1.949447
     249.867656       2.035988
     249.916544       2.079527
     249.965433       2.113375
     250.014321       2.040959
     250.063209       2.100666
     250.112097       2.023553
     250.160985       1.930739
     250.209874       2.016985
     250.258762       2.051992
     250.307650       2.131340
     250.356538       1.963810
     250.405426       2.117510
     250.454315       1.963656
     250.503203       1.858880
     250.552091       1.943349
     250.600979       2.080090
     250.649868       2.015302
     250.698756       2.086794
     250.747644       2.072055
     250.796532       2.033049
     250.845420       1.950279
     250.894309       2.015979
     250.943197       2.100220
     250.992085       2.109794
     251.040973       2.052342
     251.089861       2.036001
     251.138750       2.110368
     251.187638       2.076188
     251.236526       2.116906
     251.285414       2.008260
     251.334303       2.004767
     251.383191       1.899248
     251.432079       2.052797
     251.480967       1.989889
     251.529855       1.895731
     251.578744       2.031472
     251.627632       1.949048
     251.676520       1.973543
     251.725408       1.979018
     251.774296       2.032109
     251.823185       2.031289
     251.872073       1.895386
     251.920961       2.037845
     251.969849       2.037330
     252.018737       2.082546
     252.067626       2.021587
     252.116514       2.061149
     252.165402       2.065224
     252.214290       2.097545
     252.263179       2.086442
     252.312067       2.085995
     252.360955       1.938890
     252.409843       1.932398
     252.458731       1.897273
     252.507620       1.867052
     252.556508       2.015490
     252.605396       1.917184
     252.654284       1.947130
     252.703172       1.891338
     252.752061       2.032834
     252.800949       1.987402
     252.849837       1.904800
     252.898725       1.913373
     252.947614       1.818835
     252.996502       2.069875
     253.045390       1.843996
     253.094278       1.978093
     253.143166       2.060118
     253.192055       1.911372
     253.240943       1.974633
     253.289831       2.101179
     253.338719       2.294439
     253.387607       1.992061
     253.436496       1.990671
     253.485384       1.956739
     253.534272       2.078674
     253.583160       1.962868
     253.632049       2.121792
     253.680937       1.942881
     253.729825       1.988277
     253.778713       1.989599
     253.827601       1.820988
     253.876490       1.925088
     253.925378       1.794164
     253.974266       1.972325
     254.023154       2.023500
     254.072042       2.054748
     254.120931       1.855161
     254.169819       2.136029
     254.218707       1.782354
     254.267595       1.940133
     254.316484       1.960376
     254.365372       2.072544
     254.414260       2.082608
     254.463148       1.849612
     254.512036       1.972183
     254.560925       2.085153
     254.609813       1.960802
     254.658701       1.966834
     254.707589       1.803649
     254.756477       1.945792
     254.805366       1.898429
     254.854254       1.859995
     254.903142       2.058793
     254.952030       1.819922
     255.000918       1.802862
     255.049807       1.943008
     255.098695       1.968423
     255.147583       1.809130
     255.196471       1.807029
     255.245360       1.931908
     255.294248       1.884741
     255.343136       2.044285
     255.392024       1.988816
     255.440912       1.899453
     255.489801       1.813716
     255.538689       1.873999
     255.587577       2.252232
     255.636465       2.056020
     255.685353       2.230594
     255.734242       2.191884
     255.783130       2.214086
     255.832018       2.219644
     255.880906       2.269445
     255.929795       2.117786
     255.978683       2.100118
     256.027571       2.195373
     256.076459       2.166671
     256.125347       2.115583
     256.174236       2.017884
     256.223124       1.994099
     256.272012       1.942217
     256.320900       2.090189
     256.369788       2.227778
     256.418677       2.070980
     256.467565       1.921676
     256.516453       2.090368
     256.565341       1.966073
     256.614230       1.907411
     256.663118       1.980290
     256.712006       2.041801
     256.760894       2.004105
     256.809782       1.912724
     256.858671       1.820067
     256.907559       1.900441
     256.956447       2.045197
     257.005335       2.008147
     257.054223       1.923766
     257.103112       2.027186
     257.152000       1.905302
     257.200888       1.831715
     257.249776       1.963123
     257.298664       1.807747
     257.347553       1.908137
     257.396441       1.996872
     257.445329       1.954310
     257.494217       1.974108
     257.543106       1.849705
     257.591994       1.951336
     257.640882       1.916972
     257.689770       1.905175
     257.738658       1.958357
     257.787547       1.914897
     257.836435       1.921576
     257.885323       1.865634
     257.934211       2.020364
     257.983099       2.042572
     258.031988       2.085207
     258.080876       2.054620
     258.129764       1.975932
     258.178652       1.957917
     258.227541       1.893203
     258.276429       2.025829
     258.325317       2.170502
     258.374205       1.991590
     258.423093       1.875043
     258.471982       1.827483
     258.520870       1.967472
     258.569758       2.007759
     258.618646       2.016994
     258.667534       1.985267
     258.716423       1.987374
     258.765311       1.870258
     258.814199       1.885420
     258.863087       1.986479
     258.911976       1.911334
     258.960864       1.942534
     259.009752       1.837851
     259.058640       1.900833
     259.107528       1.929220
     259.156417       1.935101
     259.205305       2.014349
     259.254193       1.893677
     259.303081       1.840394
     259.351969       1.947794
     259.400858       1.924140
     259.449746       2.243236
     259.498634       1.943151
     259.547522       1.928212
     259.596410       1.995522
     259.645299       1.914609
     259.694187       1.947699
     259.743075       2.090752
     259.791963       1.830102
     259.840852       2.053924
     259.889740       2.023407
     259.938628       1.838454
     259.987516       2.121884
     260.036404       1.896264
     260.085293       2.074698
     260.134181       2.090995
     260.183069       1.991575
     260.231957       1.953497
     260.280845       1.919602
     260.329734       1.870260
     260.378622       1.977397
     260.427510       1.887327
     260.476398       1.904049
     260.525287       1.801316
     260.574175       1.908774
     260.623063       1.912146
     260.671951       2.029443
     260.720839       1.905007
     260.769728       1.844854
     260.818616       1.956596
     260.867504       1.897331
     260.916392       1.784577
     260.965280       1.925915
     261.014169       1.884274
     261.063057       1.752846
     261.111945       1.897355
     261.160833       1.851629
     261.209722       1.996556
     261.258610       1.921249
     261.307498       1.935167
     261.356386       2.088302
     261.405274       1.966280
     261.454163       2.343869
     261.503051       1.904869
     261.551939       1.982811
     261.600827       1.957564
     261.649715       2.128303
     261.698604       2.070394
     261.747492       1.903574
     261.796380       1.941986
     261.845268       1.963912
     261.894157       2.075037
     261.943045       2.238235
     261.991933       2.063581
     262.040821       2.048181
     262.089709       1.904019
     262.138598       1.847992
     262.187486       1.866000
     262.236374       1.817780
     262.285262       1.934690
     262.334150       1.955200
     262.383039       2.025826
     262.431927       2.056993
     262.480815       2.032748
     262.529703       1.971031
     262.578591       1.893096
     262.627480       1.938346
     262.676368       1.967639
     262.725256       2.018012
     262.774144       2.118134
     262.823033       2.040528
     262.871921       2.084084
     262.920809       1.986751
     262.969697       1.981527
     263.018585       1.942868
     263.067474       1.934606
     263.116362       1.849825
     263.165250       1.901656
     263.214138       1.853437
     263.263026       1.888924
     263.311915       1.981650
     263.360803       2.148303
     263.409691       2.195148
     263.458579       2.022912
     263.507468       2.026645
     263.556356       2.118501
     263.605244       2.105447
     263.654132       1.983899
     263.703020       2.061821
     263.751909       1.867405
     263.800797       1.966675
     263.849685       1.806811
     263.898573       2.025565
     263.947461       2.036747
     263.996350       2.112384
     264.045238       2.058669
     264.094126       2.023433
     264.143014       2.011850
     264.191903       1.902274
     264.240791       1.878467
     264.289679       1.925798
     264.338567       1.974023
     264.387455       2.020958
     264.436344       1.882130
     264.485232       1.960545
     264.534120       1.939264
     264.583008       2.113465
     264.631896       1.805786
     264.680785       1.800381
     264.729673       1.912387
     264.778561       1.983101
     264.827449       2.185459
     264.876337       2.102947
