# Supplementary material for: Breakage of the oligomeric CaMKII hub by the regulatory segment of the kinase
Source: eLife. 2020 Sep 9;9:e57784. doi: 10.7554/eLife.57784 (PMC7538161; doi:10.7554/eLife.57784)
Supplement: Figure 6—source data 1. [file elife-57784-fig6-data1.zip › figure6_source_data/README]

For the helix crossing angles the following naming conventions have 
been used.

From simulation of hub+linker+regulatory_segment, angle between
axes of aC helices of subunits A and C are named: 
dodecamer_AC_helix_crossing.out

From simulation of hub alone, where angle between
axes of aC helices of subunits A and C are named: 
dodecamer_hub__AC_helix_crossing.out
