# Supplementary material for: Breakage of the oligomeric CaMKII hub by the regulatory segment of the kinase
Source: eLife. 2020 Sep 9;9:e57784. doi: 10.7554/eLife.57784 (PMC7538161; doi:10.7554/eLife.57784)
Supplement: Figure 6—source data 1. [file elife-57784-fig6-data1.zip › figure6_source_data/dodecamer_FH_helix_crossing_2-4us.dat]

       1 39.92966
       2 57.91001
       3 55.47787
       4 55.71804
       5 59.56648
       6 58.98671
       7 56.47073
       8 59.88696
       9 56.75308
      10 54.74109
      11 58.23535
      12 57.13143
      13 60.23601
      14 57.27826
      15 58.38213
      16 59.10794
      17 55.73206
      18 57.86849
      19 57.58880
      20 55.37847
      21 56.21666
      22 60.30869
      23 60.30534
      24 55.71809
      25 57.57173
      26 59.32444
      27 56.42077
      28 59.09650
      29 57.10715
      30 57.35857
      31 56.66415
      32 57.35855
      33 57.31782
      34 56.37333
      35 54.52654
      36 54.94576
      37 54.86221
      38 53.86494
      39 55.04093
      40 54.68999
      41 54.66037
      42 59.14796
      43 57.22284
      44 56.78285
      45 63.15387
      46 57.06935
      47 62.17016
      48 62.11408
      49 59.91547
      50 58.83924
      51 63.94885
      52 64.54681
      53 59.80360
      54 59.93012
      55 59.44775
      56 60.89827
      57 63.83727
      58 58.50054
      59 58.03623
      60 57.89953
      61 59.52320
      62 64.67684
      63 61.58672
      64 57.79321
      65 59.37088
      66 60.57164
      67 60.99632
      68 57.12887
      69 64.20404
      70 60.04874
      71 60.54729
      72 61.97317
      73 60.52311
      74 63.12798
      75 58.26837
      76 58.07473
      77 58.25269
      78 58.36159
      79 60.12951
      80 58.44594
      81 60.26834
      82 55.14357
      83 56.58304
      84 57.94180
      85 55.05215
      86 56.17090
      87 55.61450
      88 57.49047
      89 53.32519
      90 59.95641
      91 56.96980
      92 55.93838
      93 56.46535
      94 59.83459
      95 56.01089
      96 56.77886
      97 53.38274
      98 52.53268
      99 58.23150
     100 59.79618
     101 58.39594
     102 58.83411
     103 56.73480
     104 58.97989
     105 62.24220
     106 61.28465
     107 62.33005
     108 55.51721
     109 53.14613
     110 48.34988
     111 54.55305
     112 56.50314
     113 60.18066
     114 57.39851
     115 56.41726
     116 51.89370
     117 56.73123
     118 57.65501
     119 54.73056
     120 57.16322
     121 57.11788
     122 55.53527
     123 56.67161
     124 53.44465
     125 53.55835
     126 54.74694
     127 53.22396
     128 56.59176
     129 54.13524
     130 53.25123
     131 58.59149
     132 55.81484
     133 52.43372
     134 51.64174
     135 52.75931
     136 54.98357
     137 58.89488
     138 53.34960
     139 55.32156
     140 53.97946
     141 53.19553
     142 52.97845
     143 54.06865
     144 52.56784
     145 56.09092
     146 54.65106
     147 53.19853
     148 56.60496
     149 57.52109
     150 51.64640
     151 51.36196
     152 58.13096
     153 52.80913
     154 55.78798
     155 54.79572
     156 53.93250
     157 55.01314
     158 50.36146
     159 53.10250
     160 52.46784
     161 52.85984
     162 52.84325
     163 53.73062
     164 51.33095
     165 49.41118
     166 52.93123
     167 56.17594
     168 59.45528
     169 56.10129
     170 51.63410
     171 53.03055
     172 59.61437
     173 56.70794
     174 53.23386
     175 56.24402
     176 54.24781
     177 55.49687
     178 53.27282
     179 53.62510
     180 53.17875
     181 51.15741
     182 53.35372
     183 51.95149
     184 53.02621
     185 54.49350
     186 52.33551
     187 56.93978
     188 52.07165
     189 54.41215
     190 49.85551
     191 49.09211
     192 54.38806
     193 55.70599
     194 56.64955
     195 52.00066
     196 53.28543
     197 54.07237
     198 52.65288
     199 53.09594
     200 57.20044
     201 58.64658
     202 59.45122
     203 59.57785
     204 55.79597
     205 62.43429
     206 58.92491
     207 55.73475
     208 56.27290
     209 54.36519
     210 51.01378
     211 57.24398
     212 51.27175
     213 55.57213
     214 58.29443
     215 53.07961
     216 52.44155
     217 52.75518
     218 54.03315
     219 54.48725
     220 56.41599
     221 53.52941
     222 54.61819
     223 52.31283
     224 56.12383
     225 57.93943
     226 55.50187
     227 57.50828
     228 54.66796
     229 56.07717
     230 57.74309
     231 60.10254
     232 54.94716
     233 59.41248
     234 60.30714
     235 56.40650
     236 61.19731
     237 56.55277
     238 54.70885
     239 53.59392
     240 55.55659
     241 52.92177
     242 50.43205
     243 56.00627
     244 59.46693
     245 58.14386
     246 56.08350
     247 54.85536
     248 53.14745
     249 55.84814
     250 54.81251
     251 56.86833
     252 54.35200
     253 57.54902
     254 57.29238
     255 56.67345
     256 58.06381
     257 53.08928
     258 57.01264
     259 59.00062
     260 60.59954
     261 58.16180
     262 59.75432
     263 64.45495
     264 61.56795
     265 61.30272
     266 60.15988
     267 61.01896
     268 59.31873
     269 62.43801
     270 64.12889
     271 55.92657
     272 59.05917
     273 58.99431
     274 60.20190
     275 60.43983
     276 61.87374
     277 56.51070
     278 58.96037
     279 63.25926
     280 62.64069
     281 57.80469
     282 59.49867
     283 60.93716
     284 58.19756
     285 55.26251
     286 57.27362
     287 59.92359
     288 58.96553
     289 58.27977
     290 60.16733
     291 57.43333
     292 57.28440
     293 56.00445
     294 58.59622
     295 62.65912
     296 57.97299
     297 59.61820
     298 56.40785
     299 54.35685
     300 58.39554
     301 57.47636
     302 53.12045
     303 57.57754
     304 57.92753
     305 56.86395
     306 57.82011
     307 56.52014
     308 54.86044
     309 56.51409
     310 58.85419
     311 59.49493
     312 60.68880
     313 57.84315
     314 57.02713
     315 54.71331
     316 58.33938
     317 57.61294
     318 57.52149
     319 55.86496
     320 51.86398
     321 58.99518
     322 57.39683
     323 61.72524
     324 57.88073
     325 61.45245
     326 61.54772
     327 58.35813
     328 53.68328
     329 59.52642
     330 54.95240
     331 57.45483
     332 59.61412
     333 59.85828
     334 56.52296
     335 60.17671
     336 58.97305
     337 53.69868
     338 53.10128
     339 58.07742
     340 57.24272
     341 55.92902
     342 51.71034
     343 54.12339
     344 53.96844
     345 55.35864
     346 60.12261
     347 57.20719
     348 57.57601
     349 54.58485
     350 56.68637
     351 55.49435
     352 57.12101
     353 54.63887
     354 55.73389
     355 58.17687
     356 57.68382
     357 60.24328
     358 57.38841
     359 60.77745
     360 59.67058
     361 60.30570
     362 57.94742
     363 57.13284
     364 61.33817
     365 61.10368
     366 56.19098
     367 57.61245
     368 60.82225
     369 58.60239
     370 57.65728
     371 57.12070
     372 57.76833
     373 56.93865
     374 59.07492
     375 57.62471
     376 52.89271
     377 56.85071
     378 57.93414
     379 54.26400
     380 60.37818
     381 57.44619
     382 58.60402
     383 62.50684
     384 62.76964
     385 60.45148
     386 61.43313
     387 60.91237
     388 59.01365
     389 57.09789
     390 52.94353
     391 56.18239
     392 57.99694
     393 59.16156
     394 58.30665
     395 64.74583
     396 58.23643
     397 62.82749
     398 58.81384
     399 58.14389
     400 60.53557
     401 57.78006
     402 56.37640
     403 58.62573
     404 59.60868
     405 60.00156
     406 61.69000
     407 60.69469
     408 55.61356
     409 57.45013
     410 56.81163
     411 56.42730
     412 59.70530
     413 59.41503
     414 61.08326
     415 56.08624
     416 61.93522
     417 57.07482
     418 55.20056
     419 58.00321
     420 58.87632
     421 59.14172
     422 52.39791
     423 57.10062
     424 55.71056
     425 56.52261
     426 61.78082
     427 56.78948
     428 51.19045
     429 57.32434
     430 57.98151
     431 56.86819
     432 59.45659
     433 61.93967
     434 58.38152
     435 57.15759
     436 59.69112
     437 57.24347
     438 57.38730
     439 55.63378
     440 57.68751
     441 56.56960
     442 56.79619
     443 56.06432
     444 55.78323
     445 55.27454
     446 56.79456
     447 56.39026
     448 59.54064
     449 54.41172
     450 56.94701
     451 57.78198
     452 56.71223
     453 56.10488
     454 59.75592
     455 53.16338
     456 58.59164
     457 56.62731
     458 56.27903
     459 53.25319
     460 59.29196
     461 57.66029
     462 57.40794
     463 59.72037
     464 58.30481
     465 57.02806
     466 57.80997
     467 57.18560
     468 58.45378
     469 55.60094
     470 53.01417
     471 59.51624
     472 58.60318
     473 57.37796
     474 53.41664
     475 61.31787
     476 56.98491
     477 57.79005
     478 56.90050
     479 54.06463
     480 54.19846
     481 51.64284
     482 54.69787
     483 52.46924
     484 57.18989
     485 55.02283
     486 52.23362
     487 58.03709
     488 55.92845
     489 56.25593
     490 53.59687
     491 58.73563
     492 53.38358
     493 56.86680
     494 56.67183
     495 57.51224
     496 57.76557
     497 58.72243
     498 58.15615
     499 56.23466
     500 54.11987
     501 54.76605
     502 55.57884
     503 58.94410
     504 56.97345
     505 57.32749
     506 52.51025
     507 59.30319
     508 58.77379
     509 57.21763
     510 54.48777
     511 56.42054
     512 56.22856
     513 55.06289
     514 56.22050
     515 54.82019
     516 55.52733
     517 58.00299
     518 56.53692
     519 57.68660
     520 59.79076
     521 55.93078
     522 56.98863
     523 52.26910
     524 55.20442
     525 52.97199
     526 51.59012
     527 53.02283
     528 50.48032
     529 52.21442
     530 51.36319
     531 54.34119
     532 53.68536
     533 53.91337
     534 51.14442
     535 55.15375
     536 51.30528
     537 53.26951
     538 57.64666
     539 55.52330
     540 54.37078
     541 52.80046
     542 55.79284
     543 56.47644
     544 58.76266
     545 57.81808
     546 58.86973
     547 58.89097
     548 53.28159
     549 54.72511
     550 57.81024
     551 58.63111
     552 54.90245
     553 54.07245
     554 55.61848
     555 55.98472
     556 56.64136
     557 57.34955
     558 55.85009
     559 53.52700
     560 51.68613
     561 53.58219
     562 57.22628
     563 59.10268
     564 52.74164
     565 54.01356
     566 55.72816
     567 55.62080
     568 57.02909
     569 55.45684
     570 53.99046
     571 55.62385
     572 52.55790
     573 54.75149
     574 52.87101
     575 57.39892
     576 58.74525
     577 51.12362
     578 53.61211
     579 55.94916
     580 49.69245
     581 56.12041
     582 50.86003
     583 56.92312
     584 51.87737
     585 54.72924
     586 51.46247
     587 51.09489
     588 49.16388
     589 52.40448
     590 50.89962
     591 52.40415
     592 53.36308
     593 53.50855
     594 52.77419
     595 53.59161
     596 56.04336
     597 57.18478
     598 53.33541
     599 53.06040
     600 56.60476
     601 54.93303
     602 52.65596
     603 55.32464
     604 52.89189
     605 54.78417
     606 52.81761
     607 52.82788
     608 53.15300
     609 52.79576
     610 51.42371
     611 54.33966
     612 53.48947
     613 55.32933
     614 53.76118
     615 52.10927
     616 52.16171
     617 53.96444
     618 58.71829
     619 55.91779
     620 56.29888
     621 53.11384
     622 57.11968
     623 54.13405
     624 52.49940
     625 54.88882
     626 53.65868
     627 57.87726
     628 56.45600
     629 56.26981
     630 55.33754
     631 56.40073
     632 57.86625
     633 55.99533
     634 56.32306
     635 53.22815
     636 51.28681
     637 58.07841
     638 54.77115
     639 50.76492
     640 53.85614
     641 53.63264
     642 52.37907
     643 53.41200
     644 55.31615
     645 57.77432
     646 57.02759
     647 53.75493
     648 53.70921
     649 53.09470
     650 52.96402
     651 56.47845
     652 57.06542
     653 57.76903
     654 58.77839
     655 54.52744
     656 61.97217
     657 60.25375
     658 56.38193
     659 56.43294
     660 54.40348
     661 50.57635
     662 56.82093
     663 57.93076
     664 56.42537
     665 56.87819
     666 57.46665
     667 54.86507
     668 51.42307
     669 58.85669
     670 53.95526
     671 53.97187
     672 53.30935
     673 56.05304
     674 52.72161
     675 52.50829
     676 51.28447
     677 55.50111
     678 52.19606
     679 52.60924
     680 57.97286
     681 54.52429
     682 54.01833
     683 56.49811
     684 53.78822
     685 54.22492
     686 55.63386
     687 52.35446
     688 55.45434
     689 52.95128
     690 51.19472
     691 60.00665
     692 49.82877
     693 57.61728
     694 55.48661
     695 59.29209
     696 59.02202
     697 57.97902
     698 57.23897
     699 58.55524
     700 57.66313
     701 59.96166
     702 57.05111
     703 57.38496
     704 54.99453
     705 56.02023
     706 55.45981
     707 53.96365
     708 59.48346
     709 55.21168
     710 57.63281
     711 59.68409
     712 55.39275
     713 56.61118
     714 58.65475
     715 56.82868
     716 58.69493
     717 58.42961
     718 50.09495
     719 56.01363
     720 57.01586
     721 58.19772
     722 54.61150
     723 56.41943
     724 56.95211
     725 59.11103
     726 55.27107
     727 57.96184
     728 52.76999
     729 55.88034
     730 58.21591
     731 56.75719
     732 54.79505
     733 54.15768
     734 54.75576
     735 53.25014
     736 56.66932
     737 53.06566
     738 51.61345
     739 52.96215
     740 56.75634
     741 53.24395
     742 49.77957
     743 57.55713
     744 52.56107
     745 52.37534
     746 51.35956
     747 48.41127
     748 51.11281
     749 52.18755
     750 49.62739
     751 46.81111
     752 50.49740
     753 52.99360
     754 50.54344
     755 48.70206
     756 51.11781
     757 49.59742
     758 48.59756
     759 51.45653
     760 52.27744
     761 51.04355
     762 53.76167
     763 54.30839
     764 55.02864
     765 53.90863
     766 52.17868
     767 50.73601
     768 49.39777
     769 47.93370
     770 51.37456
     771 50.87727
     772 50.14617
     773 47.13868
     774 56.13013
     775 53.80209
     776 47.04823
     777 48.06110
     778 48.40265
     779 47.29400
     780 48.03052
     781 50.14578
     782 48.29437
     783 45.84902
     784 50.88272
     785 49.58129
     786 47.17350
     787 47.65336
     788 47.70308
     789 48.63834
     790 51.89945
     791 49.71505
     792 47.70629
     793 48.96697
     794 53.55639
     795 49.42693
     796 49.42420
     797 53.34414
     798 51.63032
     799 54.92763
     800 55.41351
     801 53.53595
     802 52.61506
     803 51.16690
     804 50.99122
     805 48.23370
     806 54.94833
     807 51.68559
     808 52.25707
     809 50.75340
     810 48.67291
     811 47.51753
     812 52.39996
     813 48.79992
     814 49.78579
     815 52.75243
     816 47.37995
     817 47.77115
     818 48.87814
     819 46.60730
     820 48.50199
     821 51.36776
     822 51.41714
     823 51.54324
     824 49.36026
     825 49.38691
     826 52.61364
     827 50.69562
     828 53.73045
     829 51.50270
     830 47.44682
     831 47.60518
     832 53.13090
     833 48.32546
     834 46.46567
     835 50.56605
     836 52.40746
     837 49.66262
     838 56.20991
     839 54.38968
     840 50.65501
     841 56.62522
     842 49.99372
     843 49.92314
     844 50.19122
     845 53.46733
     846 52.64789
     847 49.31250
     848 49.22695
     849 53.73380
     850 56.09195
     851 53.82386
     852 53.36195
     853 55.16348
     854 50.93773
     855 53.51905
     856 47.58091
     857 52.19692
     858 53.45560
     859 50.62985
     860 50.96560
     861 48.87137
     862 50.60024
     863 51.14364
     864 50.01942
     865 48.75352
     866 48.23217
     867 52.30101
     868 49.59135
     869 53.50426
     870 51.61758
     871 50.05499
     872 49.74779
     873 52.69011
     874 52.95146
     875 50.17573
     876 52.30203
     877 52.98844
     878 51.70180
     879 52.94997
     880 48.08280
     881 48.80604
     882 51.14302
     883 48.40896
     884 48.12953
     885 54.94922
     886 49.55394
     887 47.91489
     888 50.95258
     889 48.81266
     890 52.37504
     891 52.72905
     892 54.17679
     893 53.18066
     894 52.43656
     895 52.65472
     896 53.24607
     897 51.76224
     898 50.26746
     899 52.50964
     900 51.88841
     901 52.40314
     902 56.71879
     903 50.94812
     904 53.41041
     905 54.11634
     906 53.51325
     907 55.15487
     908 51.93451
     909 50.20857
     910 52.04555
     911 52.77324
     912 49.60789
     913 52.85025
     914 54.68433
     915 52.30126
     916 51.63453
     917 52.15974
     918 53.27833
     919 52.13544
     920 58.45604
     921 51.42798
     922 54.89437
     923 55.30550
     924 52.46372
     925 51.29406
     926 50.40400
     927 53.93495
     928 49.94058
     929 50.99430
     930 52.85273
     931 53.98446
     932 52.77353
     933 53.63769
     934 51.45973
     935 53.00685
     936 53.10242
     937 51.30709
     938 52.39977
     939 52.85291
     940 53.83482
     941 51.48265
     942 53.23427
     943 54.37339
     944 53.98484
     945 55.26012
     946 53.08555
     947 51.52547
     948 54.03642
     949 51.89334
     950 54.92224
     951 56.94810
     952 56.78695
     953 55.10900
     954 53.85494
     955 52.90407
     956 54.21320
     957 54.57156
     958 51.52330
     959 52.11559
     960 57.40256
     961 52.22713
     962 54.55884
     963 53.64090
     964 52.26568
     965 54.90368
     966 54.64387
     967 49.85262
     968 51.97959
     969 53.42273
     970 53.46514
     971 53.99739
     972 54.49353
     973 48.82045
     974 46.42478
     975 49.36382
     976 50.69804
     977 51.36289
     978 51.24900
     979 49.54011
     980 50.04918
     981 50.94276
     982 47.74720
     983 54.22744
     984 47.57230
     985 54.25250
     986 52.15369
     987 50.98319
     988 50.56332
     989 48.92303
     990 53.37137
     991 52.80180
     992 50.82188
     993 54.52111
     994 53.87130
     995 55.34036
     996 51.44909
     997 55.22082
     998 55.59650
     999 53.54979
    1000 56.91649
    1001 55.69740
    1002 51.70882
    1003 51.50886
    1004 55.50333
    1005 50.87912
    1006 54.42974
    1007 54.02246
    1008 54.32088
    1009 56.84517
    1010 53.42018
    1011 58.76393
    1012 53.34800
    1013 55.83099
    1014 56.40194
    1015 58.47871
    1016 54.74761
    1017 53.92846
    1018 54.11299
    1019 55.84689
    1020 52.60876
    1021 50.80208
    1022 53.32087
    1023 51.09810
    1024 53.16971
    1025 52.24313
    1026 52.09844
    1027 51.92141
    1028 52.95784
    1029 50.96816
    1030 52.53100
    1031 54.11759
    1032 54.21476
    1033 55.57712
    1034 50.19509
    1035 51.95587
    1036 50.35097
    1037 53.29457
    1038 54.92520
    1039 54.20156
    1040 50.58354
    1041 50.32646
    1042 54.59227
    1043 50.70349
    1044 50.64566
    1045 54.89025
    1046 50.39038
    1047 49.51008
    1048 47.00944
    1049 52.98266
    1050 49.88819
    1051 51.00849
    1052 51.65264
    1053 52.11979
    1054 51.58836
    1055 52.01914
    1056 49.98970
    1057 49.83009
    1058 51.62094
    1059 50.98160
    1060 48.32522
    1061 51.90052
    1062 51.73975
    1063 51.72928
    1064 51.81855
    1065 55.19226
    1066 49.89773
    1067 50.98651
    1068 53.65654
    1069 53.15170
    1070 53.54233
    1071 51.85057
    1072 56.75567
    1073 54.46397
    1074 57.82012
    1075 52.34162
    1076 52.52809
    1077 51.30944
    1078 48.95066
    1079 52.95662
    1080 52.27063
    1081 52.67923
    1082 50.52189
    1083 57.89217
    1084 56.54867
    1085 51.24433
    1086 54.37642
    1087 52.28465
    1088 52.36044
    1089 51.18896
    1090 52.15716
    1091 52.49282
    1092 50.84121
    1093 50.60013
    1094 55.71247
    1095 52.47955
    1096 52.00033
    1097 51.32054
    1098 54.13658
    1099 53.00348
    1100 54.20140
    1101 55.16973
    1102 56.21488
    1103 56.30909
    1104 53.68396
    1105 55.46989
    1106 54.74854
    1107 58.45183
    1108 54.52426
    1109 55.31228
    1110 58.06239
    1111 57.25036
    1112 57.05369
    1113 58.47086
    1114 55.00582
    1115 53.78269
    1116 55.62249
    1117 57.32426
    1118 53.94822
    1119 53.73437
    1120 53.52923
    1121 55.39352
    1122 54.88413
    1123 53.86474
    1124 51.63161
    1125 54.38752
    1126 58.62935
    1127 55.18542
    1128 55.96471
    1129 57.93074
    1130 58.56665
    1131 54.12063
    1132 56.81173
    1133 55.02376
    1134 55.49770
    1135 53.85949
    1136 51.66313
    1137 59.03987
    1138 53.12605
    1139 52.41538
    1140 52.17028
    1141 56.43588
    1142 58.49650
    1143 56.07113
    1144 54.99968
    1145 55.95529
    1146 63.69816
    1147 60.11271
    1148 57.20465
    1149 55.01416
    1150 56.85746
    1151 56.50653
    1152 56.86895
    1153 57.08546
    1154 60.52894
    1155 57.19143
    1156 61.44240
    1157 57.20579
    1158 58.32964
    1159 51.57280
    1160 59.39517
    1161 61.16657
    1162 54.32715
    1163 61.87996
    1164 57.17595
    1165 55.39518
    1166 58.16235
    1167 55.30604
    1168 55.83294
    1169 52.35661
    1170 55.08082
    1171 55.83298
    1172 53.17234
    1173 55.66628
    1174 53.09311
    1175 52.72510
    1176 51.76789
    1177 51.57717
    1178 55.86732
    1179 53.76478
    1180 55.43012
    1181 55.46003
    1182 55.12272
    1183 55.27933
    1184 50.72970
    1185 58.13767
    1186 58.67154
    1187 60.25495
    1188 59.24224
    1189 60.71280
    1190 60.05926
    1191 55.43521
    1192 60.35098
    1193 56.31429
    1194 58.85600
    1195 54.65703
    1196 58.14214
    1197 57.94463
    1198 53.65296
    1199 60.64667
    1200 56.52986
    1201 56.86705
    1202 53.97423
    1203 54.69102
    1204 55.56154
    1205 56.17640
    1206 54.44519
    1207 59.26029
    1208 58.48341
    1209 55.61485
    1210 52.26815
    1211 53.00648
    1212 57.71897
    1213 61.63826
    1214 55.23009
    1215 56.97363
    1216 53.47525
    1217 56.96779
    1218 56.09709
    1219 58.19043
    1220 59.32717
    1221 62.11391
    1222 57.22589
    1223 59.09261
    1224 57.01980
    1225 59.94169
    1226 59.60849
    1227 60.21408
    1228 59.72945
    1229 59.35779
    1230 57.13007
    1231 60.99909
    1232 53.98656
    1233 56.91846
    1234 54.83038
    1235 55.90145
    1236 58.18938
    1237 59.34721
    1238 55.37484
    1239 58.59474
    1240 59.31638
    1241 57.21422
    1242 59.69961
    1243 61.41188
    1244 59.66063
    1245 57.07583
    1246 57.56477
    1247 59.25063
    1248 58.35965
    1249 53.09275
    1250 56.26208
    1251 54.76644
    1252 54.20195
    1253 53.91743
    1254 53.91228
    1255 57.29209
    1256 56.73455
    1257 56.35569
    1258 56.35371
    1259 55.02486
    1260 56.82549
    1261 58.32931
    1262 57.74198
    1263 58.35418
    1264 61.36294
    1265 60.13929
    1266 56.95043
    1267 60.04298
    1268 53.50277
    1269 54.36264
    1270 55.60232
    1271 59.52503
    1272 59.31868
    1273 58.69038
    1274 57.99425
    1275 56.32534
    1276 58.45640
    1277 58.22386
    1278 62.82243
    1279 60.77709
    1280 60.17491
    1281 56.61604
    1282 53.61537
    1283 56.94650
    1284 59.15932
    1285 62.53149
    1286 61.16309
    1287 60.80708
    1288 57.24573
    1289 60.16713
    1290 60.21102
    1291 58.42442
    1292 58.33902
    1293 56.05982
    1294 57.37044
    1295 60.27449
    1296 59.61348
    1297 58.24918
    1298 56.96182
    1299 59.32014
    1300 56.83721
    1301 60.58243
    1302 53.28919
    1303 61.40579
    1304 56.74658
    1305 58.28435
    1306 55.72121
    1307 57.42518
    1308 59.89590
    1309 56.89030
    1310 55.12874
    1311 57.56688
    1312 55.15863
    1313 55.69793
    1314 61.84433
    1315 60.26627
    1316 57.32441
    1317 59.27416
    1318 63.32037
    1319 56.43164
    1320 57.68206
    1321 53.05713
    1322 54.12333
    1323 54.82932
    1324 54.82524
    1325 55.52193
    1326 58.41919
    1327 54.50945
    1328 54.40180
    1329 59.06524
    1330 61.75935
    1331 59.57176
    1332 54.54437
    1333 57.33005
    1334 58.79276
    1335 60.35356
    1336 59.47143
    1337 58.26537
    1338 60.79847
    1339 58.05576
    1340 57.72067
    1341 57.78056
    1342 57.77982
    1343 60.88439
    1344 59.06673
    1345 59.50401
    1346 60.58886
    1347 59.26873
    1348 57.42119
    1349 58.72840
    1350 60.96971
    1351 63.37894
    1352 63.24545
    1353 60.81079
    1354 57.72560
    1355 57.95646
    1356 57.37075
    1357 60.10110
    1358 59.27546
    1359 63.52206
    1360 62.13479
    1361 60.83873
    1362 62.67704
    1363 58.11271
    1364 63.86552
    1365 58.64106
    1366 59.62252
    1367 60.65608
    1368 56.55979
    1369 55.36756
    1370 59.11188
    1371 58.17003
    1372 54.44649
    1373 58.13749
    1374 56.82509
    1375 57.97077
    1376 53.75555
    1377 53.36028
    1378 55.78468
    1379 55.38633
    1380 56.12189
    1381 58.20356
    1382 59.68208
    1383 56.74086
    1384 60.84153
    1385 57.89913
    1386 61.61624
    1387 55.31447
    1388 53.81560
    1389 55.60285
    1390 55.71536
    1391 58.76274
    1392 53.84223
    1393 59.02123
    1394 60.16660
    1395 60.28670
    1396 60.09311
    1397 56.88834
    1398 56.80574
    1399 59.62249
    1400 58.78575
    1401 57.04709
    1402 62.73975
    1403 60.22278
    1404 58.02816
    1405 56.82195
    1406 57.37334
    1407 56.95843
    1408 55.88653
    1409 57.13057
    1410 56.94954
    1411 59.15079
    1412 61.05764
    1413 55.78871
    1414 55.15787
    1415 57.50663
    1416 55.41314
    1417 57.97155
    1418 58.44876
    1419 55.59202
    1420 53.41573
    1421 53.56731
    1422 57.33013
    1423 56.56648
    1424 55.31697
    1425 58.84564
    1426 56.16381
    1427 60.65141
    1428 56.83869
    1429 55.90999
    1430 51.61902
    1431 55.34619
    1432 58.49147
    1433 56.25699
    1434 56.95749
    1435 55.78086
    1436 58.44592
    1437 53.92973
    1438 59.13399
    1439 55.01106
    1440 58.64395
    1441 60.02277
    1442 57.39515
    1443 58.53865
    1444 57.69380
    1445 58.73684
    1446 61.08323
    1447 60.86887
    1448 55.85847
    1449 57.60857
    1450 58.46109
    1451 59.29863
    1452 59.66068
    1453 56.74515
    1454 58.69411
    1455 53.98548
    1456 54.15645
    1457 49.84953
    1458 50.04290
    1459 54.83403
    1460 58.10461
    1461 50.29441
    1462 48.94317
    1463 53.74704
    1464 53.24694
    1465 54.16107
    1466 54.31496
    1467 55.63466
    1468 53.69544
    1469 58.38731
    1470 52.66461
    1471 62.05000
    1472 57.88243
    1473 61.95632
    1474 52.24973
    1475 56.34516
    1476 54.54813
    1477 51.45901
    1478 52.65660
    1479 52.58576
    1480 52.30931
    1481 51.79254
    1482 53.04942
    1483 53.41019
    1484 53.76312
    1485 51.95392
    1486 47.70099
    1487 49.18101
    1488 51.04852
    1489 47.24981
    1490 52.00644
    1491 52.12862
    1492 54.66641
    1493 53.45587
    1494 52.33616
    1495 52.66284
    1496 49.49067
    1497 51.62927
    1498 50.43565
    1499 52.41009
    1500 47.77333
    1501 49.18964
    1502 54.86266
    1503 52.50835
    1504 52.20595
    1505 51.63812
    1506 47.05134
    1507 47.66543
    1508 49.58977
    1509 47.22972
    1510 49.08436
    1511 50.77415
    1512 49.25074
    1513 53.53113
    1514 52.08664
    1515 52.31224
    1516 49.26466
    1517 52.64903
    1518 51.75229
    1519 51.69188
    1520 50.60568
    1521 51.77133
    1522 50.91502
    1523 50.88316
    1524 53.71345
    1525 52.05472
    1526 52.33696
    1527 51.41927
    1528 56.28480
    1529 51.49871
    1530 55.85917
    1531 52.11683
    1532 52.91144
    1533 52.79689
    1534 50.04502
    1535 52.21466
    1536 54.08584
    1537 51.76913
    1538 50.12671
    1539 53.97115
    1540 56.56854
    1541 52.56390
    1542 52.01139
    1543 52.68899
    1544 51.18149
    1545 52.52975
    1546 48.42150
    1547 51.86565
    1548 52.41949
    1549 48.30615
    1550 48.66419
    1551 51.90564
    1552 51.15965
    1553 51.09757
    1554 51.94078
    1555 50.77833
    1556 51.91623
    1557 49.48377
    1558 49.61298
    1559 46.24007
    1560 48.09292
    1561 45.21910
    1562 48.90886
    1563 45.49775
    1564 43.54358
    1565 50.76402
    1566 47.60452
    1567 51.37502
    1568 51.10302
    1569 47.57933
    1570 48.39320
    1571 50.63030
    1572 52.52130
    1573 47.53031
    1574 49.15057
    1575 48.24317
    1576 53.84197
    1577 52.27010
    1578 50.56323
    1579 52.90670
    1580 47.00336
    1581 50.35011
    1582 48.48470
    1583 49.60656
    1584 50.18114
    1585 47.73040
    1586 51.84076
    1587 50.57207
    1588 44.95661
    1589 48.15856
    1590 54.02335
    1591 51.11997
    1592 52.10281
    1593 52.05578
    1594 53.26123
    1595 48.62634
    1596 49.38708
    1597 51.33511
    1598 53.05952
    1599 53.09855
    1600 55.09194
    1601 51.15087
    1602 52.26025
    1603 53.77219
    1604 51.67215
    1605 52.43679
    1606 52.97827
    1607 49.98515
    1608 52.27547
    1609 51.84995
    1610 51.93721
    1611 58.38934
    1612 56.21025
    1613 53.45189
    1614 52.18917
    1615 54.20183
    1616 54.39586
    1617 57.34106
    1618 56.80070
    1619 53.40938
    1620 58.76528
    1621 54.17204
    1622 53.42866
    1623 55.65101
    1624 55.51386
    1625 53.36141
    1626 51.69980
    1627 58.59066
    1628 55.84466
    1629 56.14645
    1630 52.84770
    1631 54.38245
    1632 52.60686
    1633 57.05541
    1634 59.88339
    1635 55.66071
    1636 56.19003
    1637 55.37458
    1638 52.61754
    1639 55.10338
    1640 57.04243
    1641 57.71151
    1642 54.37083
    1643 54.33359
    1644 49.75343
    1645 54.16724
    1646 55.27026
    1647 55.72149
    1648 54.39224
    1649 55.11623
    1650 56.63064
    1651 56.69163
    1652 55.46365
    1653 56.49108
    1654 58.23340
    1655 55.16311
    1656 55.83520
    1657 56.74964
    1658 57.33753
    1659 56.17651
    1660 58.00196
    1661 59.87692
    1662 57.33023
    1663 57.79391
    1664 58.37395
    1665 59.56547
    1666 56.83077
    1667 57.10217
    1668 53.05606
    1669 57.40703
    1670 54.77970
    1671 54.72439
    1672 57.38449
    1673 56.54208
    1674 55.88270
    1675 54.90056
    1676 55.66222
    1677 56.04129
    1678 55.35389
    1679 55.08437
    1680 58.43317
    1681 59.02531
    1682 56.97901
    1683 56.78367
    1684 54.97443
    1685 54.25422
    1686 53.03467
    1687 52.51593
    1688 55.20620
    1689 53.14174
    1690 54.05112
    1691 54.08891
    1692 53.58300
    1693 52.65576
    1694 50.89553
    1695 51.78640
    1696 53.36444
    1697 52.90928
    1698 53.50051
    1699 49.48001
    1700 51.58676
    1701 52.51544
    1702 56.19050
    1703 57.65823
    1704 53.54141
    1705 54.29922
    1706 49.88861
    1707 54.52660
    1708 56.91343
    1709 57.41456
    1710 58.35074
    1711 54.16395
    1712 54.35560
    1713 57.99011
    1714 61.18320
    1715 53.26849
    1716 54.42860
    1717 57.75830
    1718 57.40682
    1719 53.24513
    1720 54.97284
    1721 55.06743
    1722 50.02088
    1723 49.54475
    1724 54.53286
    1725 52.71133
    1726 50.63582
    1727 49.47048
    1728 52.74422
    1729 49.22092
    1730 49.06033
    1731 52.52252
    1732 54.87327
    1733 56.51158
    1734 52.96942
    1735 52.71483
    1736 53.72981
    1737 53.70513
    1738 54.25759
    1739 55.14170
    1740 54.83037
    1741 51.27116
    1742 52.32340
    1743 52.04109
    1744 54.58418
    1745 51.89058
    1746 50.55553
    1747 51.21850
    1748 52.50038
    1749 48.66425
    1750 50.45467
    1751 53.54469
    1752 53.22027
    1753 50.81140
    1754 48.17502
    1755 49.30202
    1756 54.15235
    1757 53.51071
    1758 54.14078
    1759 55.54173
    1760 54.61309
    1761 55.69740
    1762 55.78913
    1763 57.25752
    1764 54.66440
    1765 54.81048
    1766 52.96880
    1767 53.07306
    1768 54.44978
    1769 53.92947
    1770 49.83770
    1771 53.61995
    1772 54.56048
    1773 54.24175
    1774 53.98212
    1775 56.41861
    1776 53.66128
    1777 53.83732
    1778 52.23190
    1779 53.86399
    1780 52.60297
    1781 57.05853
    1782 52.33247
    1783 54.64379
    1784 51.92241
    1785 45.78777
    1786 49.68395
    1787 51.32751
    1788 51.96794
    1789 54.04321
    1790 50.76739
    1791 55.71955
    1792 51.92231
    1793 53.73547
    1794 52.76078
    1795 50.96390
    1796 49.21730
    1797 53.89413
    1798 51.71762
    1799 57.64901
    1800 52.87601
    1801 53.16102
    1802 54.42221
    1803 51.94847
    1804 50.31725
    1805 52.93976
    1806 50.36389
    1807 52.28695
    1808 50.78585
    1809 52.89590
    1810 53.48145
    1811 50.45645
    1812 50.81170
    1813 56.39949
    1814 53.48210
    1815 56.17706
    1816 57.62786
    1817 52.41884
    1818 55.65146
    1819 53.31287
    1820 54.44442
    1821 54.79698
    1822 53.59032
    1823 53.76667
    1824 52.45975
    1825 54.76499
    1826 51.00818
    1827 52.66817
    1828 53.07608
    1829 53.05846
    1830 54.46473
    1831 52.92936
    1832 53.00722
    1833 51.64832
    1834 53.78697
    1835 53.19242
    1836 55.65654
    1837 56.02838
    1838 51.62208
    1839 53.51559
    1840 54.03882
    1841 49.00567
    1842 53.75502
    1843 51.96112
    1844 53.34375
    1845 54.01293
    1846 56.01823
    1847 51.81807
    1848 51.55041
    1849 51.04432
    1850 51.55793
    1851 53.45100
    1852 53.77934
    1853 52.39183
    1854 53.74043
    1855 58.61942
    1856 54.02968
    1857 55.67847
    1858 56.89152
    1859 55.41622
    1860 57.20688
    1861 55.28869
    1862 56.63908
    1863 54.98618
    1864 52.30599
    1865 55.10218
    1866 53.70270
    1867 53.55391
    1868 56.19885
    1869 51.64209
    1870 53.61041
    1871 54.77802
    1872 54.50638
    1873 52.58918
    1874 51.96490
    1875 50.33103
    1876 60.00302
    1877 53.16045
    1878 56.62833
    1879 48.87651
    1880 53.64568
    1881 51.21320
    1882 52.64695
    1883 50.99668
    1884 53.56051
    1885 49.97672
    1886 52.52783
    1887 51.50131
    1888 57.49765
    1889 54.65457
    1890 53.10629
    1891 55.85486
    1892 53.23310
    1893 53.59679
    1894 57.35488
    1895 55.71107
    1896 54.96156
    1897 55.05332
    1898 54.14928
    1899 57.26048
    1900 52.77270
    1901 53.30512
    1902 57.69333
    1903 53.26702
    1904 54.90741
    1905 51.61671
    1906 53.01662
    1907 57.85672
    1908 54.64685
    1909 53.76207
    1910 52.42119
    1911 50.17270
    1912 55.08527
    1913 55.15636
    1914 56.63932
    1915 55.27218
    1916 58.32149
    1917 52.55961
    1918 50.75733
    1919 52.19677
    1920 55.71660
    1921 56.75645
    1922 56.80513
    1923 57.74117
    1924 51.67837
    1925 56.67310
    1926 60.60611
    1927 56.94695
    1928 55.37371
    1929 55.57636
    1930 56.38969
    1931 53.96388
    1932 57.50367
    1933 53.43681
    1934 57.40461
    1935 56.80103
    1936 54.71515
    1937 55.56028
    1938 50.16751
    1939 52.01893
    1940 54.29122
    1941 51.17244
    1942 56.82451
    1943 52.59980
    1944 54.11042
    1945 58.05694
    1946 55.47239
    1947 56.85066
    1948 58.99957
    1949 54.40897
    1950 57.51116
    1951 56.17396
    1952 56.19012
    1953 58.97878
    1954 56.34063
    1955 55.88696
    1956 53.98540
    1957 56.83344
    1958 56.80200
    1959 50.50342
    1960 54.83810
    1961 53.29202
    1962 56.40219
    1963 56.88229
    1964 54.15182
    1965 55.01159
    1966 55.13665
    1967 52.74065
    1968 53.55093
    1969 54.02437
    1970 54.55282
    1971 54.78690
    1972 58.18979
    1973 55.40910
    1974 51.93127
    1975 54.76070
    1976 53.54332
    1977 54.67692
    1978 55.43366
    1979 55.76867
    1980 55.43664
    1981 55.32563
    1982 56.88513
    1983 58.23089
    1984 57.13087
    1985 51.38324
    1986 54.31041
    1987 54.88280
    1988 53.62423
    1989 55.85696
    1990 52.40378
    1991 54.33833
    1992 55.92679
    1993 55.67593
    1994 55.31097
    1995 54.31497
    1996 55.48237
    1997 57.61253
    1998 53.74972
    1999 54.95945
    2000 53.29670
    2001 54.55076
    2002 53.44579
    2003 56.04555
    2004 56.84071
    2005 55.10952
    2006 57.25664
    2007 55.47119
    2008 54.83678
    2009 58.27270
    2010 61.62131
    2011 57.40466
    2012 57.46741
    2013 59.15028
    2014 60.67612
    2015 61.15533
    2016 56.44567
    2017 57.63053
    2018 53.53869
    2019 58.28284
    2020 58.34425
    2021 58.76334
    2022 57.55383
    2023 58.46184
    2024 59.14647
    2025 58.46366
    2026 57.58892
    2027 58.20715
    2028 58.77996
    2029 59.27292
    2030 58.92193
    2031 59.50953
    2032 57.59454
    2033 57.91314
    2034 58.27656
    2035 58.46047
    2036 58.92470
    2037 58.09077
    2038 60.60851
    2039 55.27916
    2040 58.64331
    2041 57.55922
    2042 54.92830
    2043 55.04424
    2044 56.92143
    2045 57.64384
    2046 58.83907
    2047 57.55979
    2048 61.38950
    2049 59.23006
    2050 56.25172
    2051 58.12649
    2052 58.34368
    2053 55.13067
    2054 60.80845
    2055 58.84108
    2056 56.82567
    2057 54.36290
    2058 54.22332
    2059 58.18422
    2060 60.35816
    2061 54.40440
    2062 57.94305
    2063 57.61483
    2064 55.94127
    2065 55.82410
    2066 55.86744
    2067 57.20187
    2068 55.20163
    2069 55.90597
    2070 58.62603
    2071 56.36062
    2072 57.85692
    2073 56.87041
    2074 54.03281
    2075 56.38274
    2076 55.70044
    2077 57.24687
    2078 56.13324
    2079 54.90902
    2080 54.91177
    2081 55.81397
    2082 58.31824
    2083 56.12394
    2084 57.81181
    2085 53.58120
    2086 58.00177
    2087 55.05191
    2088 53.83331
    2089 57.08882
    2090 56.61017
    2091 56.76493
    2092 55.86815
    2093 54.61882
    2094 56.87870
    2095 57.54831
    2096 57.95482
    2097 57.33743
    2098 58.88252
    2099 54.96943
    2100 59.33694
    2101 55.97212
    2102 59.25224
    2103 56.08306
    2104 54.06102
    2105 56.90627
    2106 54.09790
    2107 58.91382
    2108 52.62618
    2109 53.84662
    2110 54.66496
    2111 56.83948
    2112 50.99748
    2113 55.38707
    2114 54.04004
    2115 54.10710
    2116 53.44581
    2117 54.11016
    2118 56.46212
    2119 57.37994
    2120 55.69440
    2121 53.20531
    2122 58.48864
    2123 55.99266
    2124 52.90653
    2125 54.51295
    2126 56.19780
    2127 54.69174
    2128 55.27254
    2129 60.04941
    2130 58.82512
    2131 59.14657
    2132 56.47747
    2133 54.68807
    2134 54.55976
    2135 53.43522
    2136 55.57073
    2137 59.23903
    2138 54.40128
    2139 59.59165
    2140 60.83066
    2141 58.71199
    2142 58.07174
    2143 56.06352
    2144 60.12285
    2145 55.70419
    2146 54.37415
    2147 59.21978
    2148 56.43607
    2149 54.79412
    2150 55.07018
    2151 57.05151
    2152 54.25774
    2153 56.76837
    2154 52.92337
    2155 57.13207
    2156 55.15425
    2157 57.16894
    2158 56.23457
    2159 56.96861
    2160 55.57294
    2161 55.84656
    2162 58.96208
    2163 58.80963
    2164 57.24281
    2165 55.87012
    2166 57.40958
    2167 58.45512
    2168 57.89149
    2169 57.96521
    2170 54.51556
    2171 56.11976
    2172 56.66450
    2173 56.50562
    2174 57.88417
    2175 52.42055
    2176 55.45136
    2177 57.58646
    2178 54.39998
    2179 58.46909
    2180 59.18869
    2181 54.29043
    2182 54.93602
    2183 53.93328
    2184 56.03969
    2185 56.13983
    2186 55.22659
    2187 56.09798
    2188 57.79568
    2189 55.53833
    2190 55.04148
    2191 52.06719
    2192 55.14411
    2193 56.30746
    2194 56.14546
    2195 54.99818
    2196 51.70207
    2197 54.85380
    2198 56.54850
    2199 58.35417
    2200 58.50643
    2201 55.89877
    2202 54.72713
    2203 55.40365
    2204 55.86055
    2205 54.49196
    2206 53.46924
    2207 57.35920
    2208 60.51639
    2209 52.93893
    2210 54.09111
    2211 55.95164
    2212 59.29598
    2213 54.93311
    2214 57.42485
    2215 54.10046
    2216 54.76197
    2217 56.10340
    2218 58.32607
    2219 57.50232
    2220 53.86178
    2221 58.20591
    2222 56.76532
    2223 57.96658
    2224 59.38881
    2225 57.16367
    2226 55.66615
    2227 55.17851
    2228 52.07894
    2229 54.95364
    2230 54.48733
    2231 57.13044
    2232 59.93272
    2233 57.82906
    2234 56.92060
    2235 60.44736
    2236 58.45919
    2237 52.18134
    2238 58.69748
    2239 56.74943
    2240 56.36347
    2241 57.12477
    2242 58.77358
    2243 57.73166
    2244 58.66031
    2245 57.81819
    2246 56.42823
    2247 57.04892
    2248 58.66720
    2249 54.27657
    2250 57.11755
    2251 54.80689
    2252 55.67726
    2253 52.92634
    2254 53.27858
    2255 51.97534
    2256 52.63677
    2257 49.91062
    2258 51.24180
    2259 50.01006
    2260 46.65085
    2261 51.77266
    2262 47.32510
    2263 50.21840
    2264 52.75644
    2265 51.99490
    2266 54.18500
    2267 51.29793
    2268 46.58099
    2269 47.70784
    2270 46.37500
    2271 48.30646
    2272 48.94180
    2273 50.58377
    2274 47.26656
    2275 49.02583
    2276 49.96638
    2277 47.04678
    2278 51.27529
    2279 51.49958
    2280 47.45790
    2281 50.63407
    2282 45.81479
    2283 48.02570
    2284 50.24239
    2285 52.21535
    2286 45.10051
    2287 47.10639
    2288 46.91960
    2289 48.94644
    2290 46.36267
    2291 50.49666
    2292 46.53995
    2293 47.18788
    2294 45.39404
    2295 45.91051
    2296 47.65204
    2297 48.88188
    2298 49.23317
    2299 48.03953
    2300 52.08367
    2301 45.78932
    2302 47.59120
    2303 47.48643
    2304 48.96413
    2305 50.23605
    2306 49.82477
    2307 49.63077
    2308 51.74965
    2309 53.02965
    2310 53.75429
    2311 47.27851
    2312 47.35521
    2313 49.14721
    2314 48.83834
    2315 51.41441
    2316 52.99889
    2317 54.31839
    2318 52.96251
    2319 53.42737
    2320 54.73493
    2321 54.56118
    2322 56.70228
    2323 56.44933
    2324 56.40016
    2325 55.81109
    2326 52.57768
    2327 56.41045
    2328 51.56986
    2329 50.46475
    2330 53.10649
    2331 53.31475
    2332 49.24340
    2333 55.01590
    2334 53.02024
    2335 50.61488
    2336 52.04031
    2337 49.13318
    2338 46.23650
    2339 47.61297
    2340 48.20466
    2341 50.34753
    2342 49.80989
    2343 52.08150
    2344 50.95032
    2345 49.83264
    2346 51.27188
    2347 45.75085
    2348 51.40473
    2349 50.59520
    2350 49.81598
    2351 46.96646
    2352 46.77818
    2353 49.01834
    2354 49.07554
    2355 51.13959
    2356 45.19196
    2357 50.77340
    2358 50.92390
    2359 47.93209
    2360 48.51381
    2361 51.68145
    2362 50.97425
    2363 51.25761
    2364 53.04529
    2365 49.56600
    2366 55.24130
    2367 50.66549
    2368 48.77125
    2369 49.97828
    2370 51.14589
    2371 49.85273
    2372 52.22543
    2373 51.02515
    2374 51.57809
    2375 51.47491
    2376 51.37173
    2377 53.08993
    2378 54.48693
    2379 52.89774
    2380 51.99524
    2381 48.93081
    2382 51.61705
    2383 50.03471
    2384 52.91916
    2385 52.93473
    2386 51.07232
    2387 49.95273
    2388 51.24280
    2389 48.13644
    2390 50.52126
    2391 50.08908
    2392 50.11470
    2393 51.88511
    2394 54.90222
    2395 50.40090
    2396 52.37245
    2397 54.43961
    2398 54.59086
    2399 52.21219
    2400 52.88927
    2401 51.91277
    2402 50.75190
    2403 52.40906
    2404 53.62026
    2405 51.69704
    2406 55.56542
    2407 51.36160
    2408 49.51544
    2409 51.35721
    2410 50.79115
    2411 51.69266
    2412 49.93327
    2413 49.74362
    2414 50.53668
    2415 48.51104
    2416 51.71282
    2417 52.51847
    2418 53.15337
    2419 49.12326
    2420 49.97949
    2421 52.79809
    2422 52.75690
    2423 50.93018
    2424 53.15288
    2425 53.33010
    2426 53.18203
    2427 56.72113
    2428 49.98295
    2429 51.24314
    2430 54.45147
    2431 52.55305
    2432 50.76408
    2433 56.03420
    2434 51.66324
    2435 51.32022
    2436 48.32066
    2437 51.62234
    2438 55.85121
    2439 49.95482
    2440 50.65077
    2441 54.70219
    2442 55.39458
    2443 52.76732
    2444 47.49232
    2445 52.11733
    2446 54.36864
    2447 47.54012
    2448 48.75091
    2449 50.86882
    2450 48.71370
    2451 50.88808
    2452 52.56145
    2453 54.52301
    2454 48.23239
    2455 46.89955
    2456 50.64122
    2457 49.27055
    2458 52.78264
    2459 53.64513
    2460 53.51835
    2461 52.93611
    2462 55.06479
    2463 52.83296
    2464 51.25492
    2465 52.44362
    2466 48.63852
    2467 49.95777
    2468 49.88631
    2469 48.42491
    2470 51.28108
    2471 53.11440
    2472 49.76140
    2473 49.67429
    2474 52.32160
    2475 49.30312
    2476 50.69049
    2477 48.93297
    2478 52.02178
    2479 51.57285
    2480 51.14260
    2481 50.20450
    2482 46.53058
    2483 51.77301
    2484 50.15697
    2485 52.60729
    2486 54.17154
    2487 50.68298
    2488 51.80859
    2489 50.46002
    2490 50.09282
    2491 51.97472
    2492 51.81704
    2493 49.62839
    2494 52.78380
    2495 50.74920
    2496 53.35478
    2497 52.81312
    2498 51.13541
    2499 55.51212
    2500 55.70747
    2501 55.18672
    2502 53.29013
    2503 55.58572
    2504 50.97541
    2505 51.69640
    2506 56.76215
    2507 54.07440
    2508 56.09656
    2509 51.50649
    2510 55.58182
    2511 56.95515
    2512 56.03435
    2513 54.79858
    2514 50.39578
    2515 53.55367
    2516 55.77765
    2517 55.31504
    2518 56.24367
    2519 55.68489
    2520 51.95471
    2521 54.81523
    2522 48.83109
    2523 51.06077
    2524 52.24127
    2525 50.14020
    2526 49.18917
    2527 53.10824
    2528 53.44597
    2529 54.89395
    2530 51.31447
    2531 51.98792
    2532 54.15124
    2533 49.55048
    2534 51.93672
    2535 57.24161
    2536 51.70107
    2537 51.34677
    2538 49.40384
    2539 51.97959
    2540 49.90738
    2541 54.25424
    2542 49.19240
    2543 50.78414
    2544 47.95939
    2545 48.07529
    2546 52.32438
    2547 49.77307
    2548 51.62732
    2549 54.39173
    2550 50.19983
    2551 50.49116
    2552 53.12600
    2553 50.10909
    2554 50.91896
    2555 50.96169
    2556 46.33970
    2557 49.56278
    2558 49.64610
    2559 47.25271
    2560 53.93129
    2561 51.81903
    2562 50.28873
    2563 50.24795
    2564 48.51237
    2565 53.19104
    2566 51.43626
    2567 51.12151
    2568 51.81964
    2569 53.76698
    2570 49.17441
    2571 48.29441
    2572 49.94823
    2573 51.43876
    2574 51.90988
    2575 50.73601
    2576 53.00476
    2577 47.78586
    2578 51.27537
    2579 49.57116
    2580 51.30131
    2581 49.85737
    2582 51.97884
    2583 48.54722
    2584 51.21959
    2585 49.30635
    2586 50.33700
    2587 47.12996
    2588 49.43160
    2589 46.43791
    2590 51.31891
    2591 49.34973
    2592 48.22890
    2593 50.71140
    2594 52.18336
    2595 46.71845
    2596 49.39271
    2597 51.17151
    2598 50.84310
    2599 47.98681
    2600 48.69261
    2601 54.53586
    2602 49.69122
    2603 52.03208
    2604 48.44823
    2605 52.06736
    2606 52.12141
    2607 51.43175
    2608 52.45689
    2609 56.40670
    2610 52.75659
    2611 52.68810
    2612 52.34631
    2613 51.45982
    2614 50.92867
    2615 51.57819
    2616 54.27811
    2617 52.48612
    2618 52.94427
    2619 52.76745
    2620 52.32971
    2621 50.05402
    2622 53.35206
    2623 52.90485
    2624 54.44769
    2625 55.30917
    2626 56.13693
    2627 56.36014
    2628 52.89310
    2629 55.41360
    2630 55.45248
    2631 53.83304
    2632 57.40848
    2633 54.42613
    2634 57.35025
    2635 52.76742
    2636 49.49497
    2637 54.33097
    2638 53.51191
    2639 53.42440
    2640 53.15147
    2641 52.91319
    2642 53.00913
    2643 51.98528
    2644 52.27699
    2645 52.46855
    2646 51.74303
    2647 50.18099
    2648 53.44648
    2649 49.96320
    2650 54.16205
    2651 55.45351
    2652 54.66168
    2653 53.84469
    2654 53.69072
    2655 53.83658
    2656 52.14604
    2657 55.84254
    2658 53.05759
    2659 54.63692
    2660 54.25127
    2661 54.56553
    2662 50.17859
    2663 51.94016
    2664 50.26979
    2665 51.23196
    2666 52.93820
    2667 54.72196
    2668 55.61041
    2669 54.92376
    2670 54.51223
    2671 50.44167
    2672 55.84449
    2673 52.75959
    2674 55.08657
    2675 52.55480
    2676 51.70839
    2677 55.43315
    2678 56.88561
    2679 54.49370
    2680 53.54796
    2681 55.51585
    2682 54.86845
    2683 53.82440
    2684 52.83426
    2685 55.46654
    2686 56.55129
    2687 57.03816
    2688 59.25746
    2689 57.02007
    2690 54.43391
    2691 54.05992
    2692 54.90858
    2693 58.32732
    2694 56.70012
    2695 56.56730
    2696 52.97492
    2697 53.81931
    2698 52.29141
    2699 55.34883
    2700 54.53565
    2701 52.64739
    2702 54.70996
    2703 54.58256
    2704 52.47613
    2705 53.78076
    2706 53.44065
    2707 52.81126
    2708 54.71534
    2709 50.96394
    2710 55.98121
    2711 53.17890
    2712 55.47533
    2713 52.11863
    2714 56.17899
    2715 52.63028
    2716 57.93128
    2717 54.39556
    2718 55.40074
    2719 54.79447
    2720 55.36885
    2721 55.42524
    2722 56.18012
    2723 54.17025
    2724 59.33444
    2725 55.87102
    2726 57.06770
    2727 54.79139
    2728 57.18451
    2729 57.76317
    2730 53.00634
    2731 53.06544
    2732 55.56954
    2733 54.32451
    2734 54.17990
    2735 53.26038
    2736 54.46703
    2737 54.07387
    2738 56.30541
    2739 53.54332
    2740 52.72726
    2741 53.76688
    2742 56.81053
    2743 56.42193
    2744 56.13110
    2745 54.84788
    2746 52.83647
    2747 57.47027
    2748 54.15399
    2749 54.76135
    2750 55.64290
    2751 53.95235
    2752 52.58834
    2753 54.89546
    2754 55.36562
    2755 52.09670
    2756 51.51017
    2757 57.63552
    2758 54.79497
    2759 52.69584
    2760 52.69452
    2761 52.69922
    2762 53.72291
    2763 54.02799
    2764 56.03888
    2765 50.00280
    2766 53.69376
    2767 52.53828
    2768 54.47680
    2769 57.14452
    2770 54.29625
    2771 54.49797
    2772 56.36924
    2773 55.77891
    2774 55.80486
    2775 54.69720
    2776 57.82171
    2777 59.48021
    2778 55.30697
    2779 55.33826
    2780 56.26164
    2781 54.71513
    2782 53.08459
    2783 54.90315
    2784 54.89285
    2785 53.06542
    2786 53.59464
    2787 54.14078
    2788 53.98630
    2789 55.84164
    2790 55.16074
    2791 57.01047
    2792 55.19415
    2793 55.59741
    2794 57.18289
    2795 57.57064
    2796 51.01911
    2797 53.92177
    2798 54.34804
    2799 52.56497
    2800 54.08029
    2801 55.90329
    2802 52.13577
    2803 52.73984
    2804 57.69793
    2805 53.06620
    2806 51.78467
    2807 51.52663
    2808 55.25447
    2809 56.14812
    2810 52.97770
    2811 52.86693
    2812 51.87398
    2813 52.78056
    2814 60.29180
    2815 57.94199
    2816 54.09249
    2817 54.28934
    2818 60.01910
    2819 52.06429
    2820 53.91720
    2821 54.29743
    2822 55.17393
    2823 54.56307
    2824 56.21131
    2825 55.28762
    2826 51.99009
    2827 56.86423
    2828 53.62891
    2829 55.56877
    2830 57.31434
    2831 55.06494
    2832 57.72766
    2833 55.85447
    2834 60.11882
    2835 58.36859
    2836 56.66057
    2837 58.22156
    2838 57.72377
    2839 61.97663
    2840 58.50121
    2841 59.75251
    2842 60.43232
    2843 57.24719
    2844 55.39567
    2845 60.22639
    2846 58.90448
    2847 58.02636
    2848 57.87926
    2849 60.13406
    2850 57.04344
    2851 54.59284
    2852 57.21586
    2853 57.22471
    2854 54.69001
    2855 55.04891
    2856 55.78019
    2857 54.62829
    2858 56.72097
    2859 56.89949
    2860 59.30682
    2861 58.03872
    2862 60.41111
    2863 59.16190
    2864 57.20790
    2865 54.64708
    2866 58.42555
    2867 54.61547
    2868 58.80323
    2869 57.18701
    2870 61.48763
    2871 59.10400
    2872 54.88497
    2873 56.68265
    2874 57.81659
    2875 55.83415
    2876 56.77918
    2877 55.18005
    2878 56.94577
    2879 56.79935
    2880 58.43653
    2881 60.67057
    2882 60.18538
    2883 58.81486
    2884 57.77851
    2885 54.75701
    2886 57.19990
    2887 59.27774
    2888 56.53348
    2889 58.12815
    2890 57.43021
    2891 55.78900
    2892 60.24451
    2893 60.43198
    2894 55.63882
    2895 57.87816
    2896 57.64353
    2897 59.05873
    2898 56.78191
    2899 58.09593
    2900 61.05631
    2901 57.35915
    2902 54.92751
    2903 56.48594
    2904 55.15925
    2905 59.24304
    2906 60.71842
    2907 52.95840
    2908 56.12865
    2909 59.99541
    2910 56.15986
    2911 51.84331
    2912 52.94762
    2913 56.33248
    2914 54.80563
    2915 55.93074
    2916 56.55281
    2917 58.05136
    2918 58.69089
    2919 58.06910
    2920 53.45595
    2921 56.20096
    2922 57.01370
    2923 55.73838
    2924 60.43895
    2925 57.81461
    2926 57.66105
    2927 57.10519
    2928 53.55848
    2929 57.09498
    2930 58.55954
    2931 58.98126
    2932 62.25196
    2933 58.74827
    2934 59.51747
    2935 62.57553
    2936 60.48055
    2937 59.10672
    2938 62.97011
    2939 62.39768
    2940 56.85179
    2941 55.30097
    2942 58.83647
    2943 56.58219
    2944 58.32923
    2945 58.69128
    2946 55.61350
    2947 55.67062
    2948 53.74429
    2949 55.56277
    2950 59.13585
    2951 61.23996
    2952 55.92487
    2953 54.74171
    2954 55.08632
    2955 53.40694
    2956 57.69987
    2957 57.25431
    2958 55.66478
    2959 55.96776
    2960 56.38876
    2961 55.80704
    2962 54.93498
    2963 59.04349
    2964 54.64425
    2965 58.76325
    2966 58.16506
    2967 60.03936
    2968 62.22200
    2969 54.99333
    2970 58.14177
    2971 56.33217
    2972 57.62165
    2973 59.23735
    2974 59.40187
    2975 53.04051
    2976 54.31248
    2977 54.12757
    2978 54.26714
    2979 54.09378
    2980 56.69261
    2981 59.42421
    2982 57.37827
    2983 62.76944
    2984 59.90294
    2985 57.64075
    2986 54.11796
    2987 57.38792
    2988 57.90127
    2989 58.48285
    2990 60.23600
    2991 56.45572
    2992 54.87677
    2993 55.93131
    2994 60.05586
    2995 62.54311
    2996 56.50880
    2997 60.95440
    2998 55.44688
    2999 60.52784
    3000 58.32722
    3001 60.72394
    3002 58.97584
    3003 60.65681
    3004 60.68438
    3005 60.57736
    3006 59.93063
    3007 60.51681
    3008 59.56149
    3009 59.71011
    3010 56.34039
    3011 56.97219
    3012 62.34887
    3013 58.62850
    3014 60.86800
    3015 59.76075
    3016 58.27401
    3017 57.62537
    3018 62.04906
    3019 57.93210
    3020 55.23509
    3021 54.45409
    3022 58.05778
    3023 59.07529
    3024 59.63720
    3025 55.12030
    3026 54.52829
    3027 55.24897
    3028 53.46209
    3029 54.65203
    3030 57.93225
    3031 54.61066
    3032 61.63939
    3033 60.74231
    3034 59.88247
    3035 57.69755
    3036 58.71414
    3037 56.42366
    3038 56.57810
    3039 53.95505
    3040 55.27840
    3041 54.74524
    3042 56.34378
    3043 53.61639
    3044 57.74951
    3045 53.44560
    3046 55.74984
    3047 57.42313
    3048 57.06569
    3049 55.64116
    3050 52.34646
    3051 53.09328
    3052 54.65358
    3053 55.25736
    3054 59.24540
    3055 58.26794
    3056 54.21245
    3057 54.41285
    3058 57.31610
    3059 55.98766
    3060 54.51321
    3061 56.05856
    3062 54.16300
    3063 57.28279
    3064 54.88508
    3065 62.06844
    3066 54.47706
    3067 57.30207
    3068 56.89199
    3069 58.40299
    3070 54.31182
    3071 58.86708
    3072 54.76047
    3073 59.12464
    3074 52.78464
    3075 56.31230
    3076 59.29542
    3077 59.47232
    3078 52.85809
    3079 58.27576
    3080 59.06421
    3081 59.30175
    3082 54.61275
    3083 55.53757
    3084 55.70784
    3085 60.37235
    3086 59.81766
    3087 53.51223
    3088 55.73739
    3089 58.78110
    3090 56.96370
    3091 60.56102
    3092 56.75263
    3093 59.37980
    3094 59.14841
    3095 54.24995
    3096 53.48961
    3097 56.35886
    3098 55.12601
    3099 52.98507
    3100 55.28659
    3101 52.99774
    3102 52.00796
    3103 57.84405
    3104 55.77146
    3105 53.90211
    3106 56.22129
    3107 58.01598
    3108 54.94739
    3109 58.72589
    3110 55.01169
    3111 55.80591
    3112 53.28495
    3113 48.60060
    3114 50.32003
    3115 51.98484
    3116 54.93241
    3117 52.74934
    3118 53.01811
    3119 57.45351
    3120 53.20025
    3121 53.41220
    3122 51.03036
    3123 52.60967
    3124 56.38738
    3125 51.76992
    3126 54.69891
    3127 55.84468
    3128 55.01051
    3129 58.29724
    3130 59.00347
    3131 58.39401
    3132 57.58516
    3133 60.12157
    3134 58.49617
    3135 59.87151
    3136 57.64587
    3137 57.28838
    3138 57.61373
    3139 57.84844
    3140 54.02667
    3141 58.78084
    3142 58.64014
    3143 58.79484
    3144 58.00345
    3145 56.09895
    3146 60.08631
    3147 55.65877
    3148 59.15000
    3149 61.72725
    3150 61.37569
    3151 56.98274
    3152 59.36097
    3153 58.17933
    3154 56.57678
    3155 56.12466
    3156 55.84603
    3157 57.29936
    3158 59.45002
    3159 58.81674
    3160 62.69255
    3161 59.55291
    3162 60.28295
    3163 59.19069
    3164 59.60755
    3165 60.66688
    3166 58.82051
    3167 58.61439
    3168 59.12394
    3169 59.64670
    3170 61.00833
    3171 61.12561
    3172 60.05338
    3173 63.42751
    3174 63.44685
    3175 62.00701
    3176 59.91009
    3177 64.33036
    3178 61.21108
    3179 62.61897
    3180 65.24127
    3181 61.58714
    3182 59.84779
    3183 56.99539
    3184 60.11487
    3185 59.58281
    3186 60.34278
    3187 58.70136
    3188 62.31827
    3189 63.43572
    3190 61.36131
    3191 58.53314
    3192 58.83616
    3193 56.74381
    3194 58.68129
    3195 60.98433
    3196 61.55005
    3197 65.29890
    3198 63.36465
    3199 62.77978
    3200 62.90724
    3201 63.39438
    3202 59.22241
    3203 67.34914
    3204 65.52421
    3205 64.82820
    3206 64.39935
    3207 63.94488
    3208 63.56940
    3209 64.55828
    3210 60.94548
    3211 67.29858
    3212 64.65676
    3213 66.51225
    3214 66.51430
    3215 64.59675
    3216 65.70397
    3217 65.29648
    3218 63.93184
    3219 61.95424
    3220 66.04254
    3221 65.73812
    3222 64.60671
    3223 61.10703
    3224 60.90368
    3225 61.93747
    3226 56.40502
    3227 60.57867
    3228 61.79463
    3229 61.04110
    3230 62.46319
    3231 65.20302
    3232 64.48042
    3233 60.22207
    3234 64.52739
    3235 63.24148
    3236 64.36630
    3237 67.08855
    3238 59.94980
    3239 62.86212
    3240 61.99958
    3241 62.22092
    3242 58.94518
    3243 61.57530
    3244 61.59296
    3245 62.15056
    3246 65.41867
    3247 60.74604
    3248 61.50725
    3249 61.58793
    3250 61.26227
    3251 59.62436
    3252 57.99621
    3253 62.26173
    3254 52.12783
    3255 59.62877
    3256 54.00300
    3257 58.74432
    3258 62.46669
    3259 56.73433
    3260 59.39573
    3261 57.70900
    3262 62.48007
    3263 57.11692
    3264 57.76667
    3265 54.07134
    3266 62.69533
    3267 60.31066
    3268 60.50468
    3269 56.54768
    3270 59.29763
    3271 59.76965
    3272 57.49030
    3273 59.05182
    3274 60.05772
    3275 64.23793
    3276 60.28310
    3277 56.87486
    3278 58.31071
    3279 60.86646
    3280 57.73164
    3281 57.73281
    3282 56.41290
    3283 55.87697
    3284 56.81889
    3285 59.86543
    3286 61.31371
    3287 59.74163
    3288 59.03206
    3289 55.81801
    3290 57.18555
    3291 62.19074
    3292 57.26740
    3293 61.33955
    3294 60.54629
    3295 61.46323
    3296 59.67054
    3297 58.61206
    3298 58.70315
    3299 58.12999
    3300 59.90107
    3301 59.98499
    3302 62.17459
    3303 61.70272
    3304 59.29908
    3305 56.56550
    3306 61.72174
    3307 58.11025
    3308 56.69638
    3309 57.89889
    3310 54.82841
    3311 64.74274
    3312 55.77759
    3313 58.39290
    3314 59.84751
    3315 63.28425
    3316 57.95045
    3317 61.25561
    3318 60.96452
    3319 63.06508
    3320 62.34471
    3321 60.40533
    3322 61.31040
    3323 58.25278
    3324 61.99430
    3325 61.61203
    3326 61.13391
    3327 59.60116
    3328 58.92220
    3329 57.33051
    3330 61.85420
    3331 61.60557
    3332 61.35916
    3333 61.63706
    3334 61.85019
    3335 59.44315
    3336 59.76447
    3337 61.89810
    3338 58.02179
    3339 62.88662
    3340 57.90656
    3341 62.46944
    3342 58.47295
    3343 63.45965
    3344 59.99713
    3345 56.51180
    3346 61.33271
    3347 57.93717
    3348 61.35415
    3349 58.87099
    3350 63.43815
    3351 62.02300
    3352 59.77191
    3353 63.50817
    3354 62.94713
    3355 60.14334
    3356 58.12967
    3357 61.36254
    3358 60.01138
    3359 57.37957
    3360 61.94205
    3361 60.56401
    3362 57.15073
    3363 58.38028
    3364 61.92280
    3365 60.00388
    3366 65.90145
    3367 59.60426
    3368 57.15619
    3369 59.73658
    3370 56.55542
    3371 58.90527
    3372 58.45995
    3373 57.72264
    3374 64.55972
    3375 64.59109
    3376 64.43212
    3377 65.47890
    3378 65.84790
    3379 67.93342
    3380 63.93491
    3381 68.42991
    3382 62.52747
    3383 64.27846
    3384 61.97177
    3385 67.80021
    3386 66.66360
    3387 65.59717
    3388 64.87180
    3389 63.97045
    3390 63.65074
    3391 62.33347
    3392 63.76900
    3393 62.28979
    3394 61.03509
    3395 64.95674
    3396 63.11424
    3397 59.16496
    3398 60.51164
    3399 62.60137
    3400 66.45824
    3401 64.34865
    3402 63.57481
    3403 64.40597
    3404 61.92876
    3405 60.64965
    3406 60.71008
    3407 64.44487
    3408 66.17629
    3409 61.95939
    3410 61.30467
    3411 63.47361
    3412 65.16851
    3413 57.95071
    3414 63.33511
    3415 63.34943
    3416 60.77857
    3417 55.73484
    3418 55.85700
    3419 59.86558
    3420 61.31043
    3421 60.38804
    3422 61.70078
    3423 61.75143
    3424 61.15173
    3425 58.67429
    3426 55.70570
    3427 64.01832
    3428 61.82083
    3429 58.43449
    3430 61.65057
    3431 59.17201
    3432 64.76898
    3433 59.95242
    3434 60.43790
    3435 62.11770
    3436 58.10307
    3437 61.22869
    3438 62.41802
    3439 61.46759
    3440 63.92761
    3441 60.78227
    3442 61.66073
    3443 63.02112
    3444 59.83724
    3445 59.87417
    3446 62.50222
    3447 60.93634
    3448 60.84710
    3449 62.09035
    3450 61.07853
    3451 65.58501
    3452 64.89149
    3453 66.39257
    3454 59.28314
    3455 62.16906
    3456 61.08068
    3457 65.01551
    3458 63.02100
    3459 62.76432
    3460 60.84416
    3461 57.07522
    3462 61.85609
    3463 59.99505
    3464 59.11248
    3465 60.25523
    3466 61.07638
    3467 63.69232
    3468 66.54546
    3469 60.76199
    3470 57.92810
    3471 62.69199
    3472 62.03220
    3473 61.66820
    3474 61.19354
    3475 62.86462
    3476 59.84622
    3477 63.96306
    3478 62.36910
    3479 63.22495
    3480 63.00124
    3481 62.83433
    3482 62.81805
    3483 63.43358
    3484 58.76067
    3485 62.23094
    3486 62.00604
    3487 61.17508
    3488 62.35282
    3489 58.24390
    3490 60.36874
    3491 59.71645
    3492 55.45430
    3493 55.54182
    3494 61.58182
    3495 58.63903
    3496 59.52142
    3497 58.46177
    3498 59.87867
    3499 62.63387
    3500 57.52585
    3501 56.67180
    3502 58.20383
    3503 55.35748
    3504 55.74284
    3505 58.53525
    3506 62.33836
    3507 58.70290
    3508 63.01725
    3509 61.46407
    3510 61.38749
    3511 61.67084
    3512 61.44669
    3513 59.36181
    3514 66.20769
    3515 58.67566
    3516 59.49811
    3517 60.60085
    3518 59.36584
    3519 57.35206
    3520 58.03494
    3521 57.05603
    3522 60.73297
    3523 56.80029
    3524 55.99945
    3525 54.94715
    3526 59.08924
    3527 59.78379
    3528 61.15487
    3529 57.81001
    3530 60.99826
    3531 63.17500
    3532 57.41138
    3533 58.19413
    3534 56.10475
    3535 57.32044
    3536 60.17044
    3537 54.85839
    3538 59.73814
    3539 57.55203
    3540 61.64677
    3541 62.06890
    3542 61.59731
    3543 62.31155
    3544 58.72712
    3545 59.65431
    3546 59.40216
    3547 54.74050
    3548 58.97795
    3549 56.74920
    3550 58.38335
    3551 58.94869
    3552 59.30196
    3553 58.19102
    3554 62.04589
    3555 59.42916
    3556 61.79659
    3557 57.87061
    3558 59.67851
    3559 58.32117
    3560 55.34965
    3561 58.58798
    3562 59.36627
    3563 55.67600
    3564 61.90669
    3565 64.12400
    3566 60.95606
    3567 60.88864
    3568 61.10179
    3569 60.36047
    3570 62.20800
    3571 58.60293
    3572 60.68422
    3573 60.02840
    3574 61.14093
    3575 60.60283
    3576 61.02722
    3577 60.03450
    3578 58.73137
    3579 60.36619
    3580 55.85089
    3581 58.05802
    3582 60.48818
    3583 62.55290
    3584 63.04820
    3585 60.46347
    3586 61.87234
    3587 62.30385
    3588 59.84864
    3589 63.25994
    3590 57.51102
    3591 60.30289
    3592 59.99705
    3593 60.80312
    3594 61.81729
    3595 57.68046
    3596 60.52460
    3597 63.90534
    3598 62.73462
    3599 57.09330
    3600 60.94628
    3601 63.08507
    3602 61.38603
    3603 62.67057
    3604 59.86825
    3605 61.85982
    3606 61.94216
    3607 61.02124
    3608 62.50162
    3609 62.00624
    3610 60.81787
    3611 59.94387
    3612 62.75069
    3613 61.38530
    3614 58.90209
    3615 60.98237
    3616 59.99070
    3617 56.91824
    3618 64.23520
    3619 61.00527
    3620 64.96932
    3621 62.00419
    3622 64.54608
    3623 63.83253
    3624 60.80967
    3625 60.25620
    3626 58.71714
    3627 60.58133
    3628 60.77151
    3629 56.83348
    3630 62.87754
    3631 60.62911
    3632 63.80330
    3633 62.05883
    3634 61.79460
    3635 59.76639
    3636 56.43833
    3637 57.58086
    3638 59.71707
    3639 57.36859
    3640 57.63850
    3641 58.81964
    3642 61.71451
    3643 61.30383
    3644 62.54151
    3645 61.38810
    3646 59.66385
    3647 62.84192
    3648 62.60029
    3649 60.88473
    3650 61.99698
    3651 61.61701
    3652 62.06703
    3653 65.01837
    3654 56.85625
    3655 61.74697
    3656 61.45909
    3657 57.09182
    3658 60.01305
    3659 63.35652
    3660 62.57034
    3661 59.09359
    3662 59.57998
    3663 60.47639
    3664 61.58489
    3665 62.02018
    3666 61.06879
    3667 62.20932
    3668 63.27307
    3669 59.19746
    3670 57.71452
    3671 57.07460
    3672 59.85631
    3673 60.08350
    3674 60.21114
    3675 57.90561
    3676 56.51802
    3677 59.87250
    3678 63.90422
    3679 59.08994
    3680 62.31239
    3681 58.93562
    3682 62.34081
    3683 63.21646
    3684 61.11230
    3685 58.11954
    3686 56.27269
    3687 57.79931
    3688 59.64628
    3689 58.03996
    3690 61.15772
    3691 56.48544
    3692 58.60028
    3693 59.46072
    3694 59.18914
    3695 60.23652
    3696 60.46270
    3697 60.98727
    3698 63.03850
    3699 61.37974
    3700 57.60526
    3701 62.43008
    3702 62.88359
    3703 59.82301
    3704 61.84346
    3705 61.90046
    3706 63.27150
    3707 61.41873
    3708 62.64220
    3709 61.97145
    3710 64.27471
    3711 60.92997
    3712 60.57214
    3713 61.39239
    3714 62.39668
    3715 62.10178
    3716 61.95085
    3717 64.17817
    3718 62.83214
    3719 62.90336
    3720 66.76054
    3721 62.04597
    3722 63.01608
    3723 56.81941
    3724 59.79924
    3725 60.36440
    3726 64.03437
    3727 65.18933
    3728 61.13042
    3729 63.66785
    3730 59.14265
    3731 62.94188
    3732 63.43732
    3733 63.38096
    3734 62.38123
    3735 63.40750
    3736 63.95274
    3737 65.01004
    3738 67.16201
    3739 67.57258
    3740 62.78278
    3741 63.02470
    3742 62.57848
    3743 63.87018
    3744 62.57389
    3745 59.65401
    3746 61.10486
    3747 60.72079
    3748 64.26891
    3749 63.13709
    3750 63.27562
    3751 61.52552
    3752 67.31023
    3753 63.94720
    3754 61.25777
    3755 62.69142
    3756 61.18226
    3757 65.95952
    3758 60.63360
    3759 60.82682
    3760 59.80666
    3761 62.86886
    3762 64.84834
    3763 63.67125
    3764 64.96156
    3765 61.60177
    3766 61.25669
    3767 66.10077
    3768 64.96939
    3769 64.55114
    3770 65.16563
    3771 65.33698
    3772 64.82675
    3773 66.12050
    3774 64.40103
    3775 63.58389
    3776 65.41895
    3777 60.67633
    3778 62.45202
    3779 64.49784
    3780 63.38436
    3781 63.66851
    3782 64.59354
    3783 68.92232
    3784 62.02892
    3785 62.38757
    3786 64.59328
    3787 64.27133
    3788 64.56991
    3789 61.44096
    3790 63.97503
    3791 65.19350
    3792 62.84932
    3793 64.99453
    3794 65.01849
    3795 61.00231
    3796 63.26090
    3797 62.05706
    3798 63.57325
    3799 64.34440
    3800 61.19152
    3801 57.83092
    3802 61.54765
    3803 65.33887
    3804 63.46562
    3805 64.41092
    3806 63.43229
    3807 62.97840
    3808 62.95908
    3809 63.01969
    3810 62.22464
    3811 63.67864
    3812 61.90290
    3813 62.36819
    3814 61.73777
    3815 62.63691
    3816 61.89014
    3817 60.44891
    3818 62.92966
    3819 60.06864
    3820 64.61997
    3821 67.32542
    3822 65.50562
    3823 62.09668
    3824 66.98784
    3825 67.44328
    3826 60.66234
    3827 63.24143
    3828 63.67387
    3829 64.37510
    3830 65.40806
    3831 63.84288
    3832 64.14521
    3833 64.88145
    3834 67.57274
    3835 59.40936
    3836 61.45596
    3837 60.59819
    3838 62.34890
    3839 64.23435
    3840 60.33062
    3841 62.27728
    3842 59.96873
    3843 65.88279
    3844 63.45143
    3845 59.96772
    3846 63.54722
    3847 63.49564
    3848 63.51769
    3849 61.57907
    3850 63.46333
    3851 65.58695
    3852 66.41882
    3853 65.64048
    3854 63.65238
    3855 60.63617
    3856 65.53614
    3857 60.58825
    3858 65.57488
    3859 65.50898
    3860 62.49317
    3861 64.96844
    3862 63.26897
    3863 69.47910
    3864 65.52457
    3865 69.85578
    3866 63.88079
    3867 64.24659
    3868 67.07300
    3869 60.83220
    3870 60.69037
    3871 64.42508
    3872 61.30696
    3873 63.79786
    3874 58.28107
    3875 59.45206
    3876 64.53975
    3877 62.39491
    3878 60.22985
    3879 60.14619
    3880 57.55710
    3881 59.12796
    3882 63.00739
    3883 60.88569
    3884 60.64651
    3885 63.19669
    3886 63.80249
    3887 61.51214
    3888 55.23495
    3889 61.90051
    3890 59.30176
    3891 61.07787
    3892 60.22764
    3893 59.34711
    3894 58.02150
    3895 61.95965
    3896 58.28795
    3897 55.34476
    3898 60.14998
    3899 55.80313
    3900 60.42681
    3901 61.18389
    3902 61.78040
    3903 57.40713
    3904 59.34209
    3905 59.67326
    3906 59.58493
    3907 60.04795
    3908 61.17223
    3909 62.11224
    3910 60.06680
    3911 61.56193
    3912 63.91078
    3913 61.38651
    3914 59.64916
    3915 56.89063
    3916 62.24441
    3917 57.87300
    3918 60.75545
    3919 62.30719
    3920 60.99521
    3921 61.26469
    3922 59.92579
    3923 64.33136
    3924 61.76692
    3925 59.62837
    3926 60.08009
    3927 62.98135
    3928 62.00402
    3929 60.56487
    3930 58.81098
    3931 61.54727
    3932 60.83782
    3933 59.64645
    3934 60.63144
    3935 63.77501
    3936 65.28923
    3937 59.72929
    3938 57.23037
    3939 61.60190
    3940 60.13373
    3941 60.31763
    3942 57.85092
    3943 58.02015
    3944 56.66327
    3945 58.81294
    3946 61.30244
    3947 61.53334
    3948 62.61167
    3949 60.57432
    3950 56.82679
    3951 60.50436
    3952 57.93979
    3953 60.38476
    3954 56.93860
    3955 58.77364
    3956 58.95270
    3957 58.60373
    3958 58.31039
    3959 63.81105
    3960 59.90127
    3961 59.30261
    3962 63.72794
    3963 59.86552
    3964 60.15801
    3965 65.10020
    3966 58.94212
    3967 62.81971
    3968 56.03554
    3969 61.76343
    3970 58.12561
    3971 59.43345
    3972 60.32572
    3973 62.11089
    3974 59.47821
    3975 64.54432
    3976 61.47862
    3977 60.97343
    3978 65.82087
    3979 66.02415
    3980 61.43987
    3981 59.48931
    3982 59.28357
    3983 60.44722
    3984 64.90227
    3985 66.07480
    3986 60.79233
    3987 59.38042
    3988 59.76478
    3989 60.65315
    3990 64.20780
    3991 59.11729
    3992 58.85606
    3993 59.01046
    3994 59.93943
    3995 61.73608
    3996 58.35779
    3997 56.50389
    3998 61.69972
    3999 57.29012
    4000 58.57627
    4001 57.63637
    4002 60.59974
    4003 58.99674
    4004 62.00542
    4005 58.10380
    4006 60.62782
    4007 62.52177
    4008 60.38135
    4009 59.94449
    4010 60.36629
    4011 63.75559
    4012 59.22290
    4013 61.67692
    4014 63.58208
    4015 63.70637
    4016 64.33932
    4017 66.01039
    4018 58.85876
    4019 62.27848
    4020 59.90627
    4021 62.13272
    4022 55.59856
    4023 60.37559
    4024 57.18973
    4025 59.52230
    4026 62.37808
    4027 59.48737
    4028 59.93471
    4029 60.55232
    4030 61.03355
    4031 61.95752
    4032 59.09900
    4033 57.50595
    4034 58.12858
    4035 63.80891
    4036 62.09765
    4037 57.56828
    4038 58.27479
    4039 57.77481
    4040 59.87117
    4041 59.69581
    4042 62.79606
    4043 61.08753
    4044 57.10721
    4045 61.56192
    4046 60.01496
    4047 58.13686
    4048 58.07105
    4049 59.42751
    4050 57.83421
    4051 60.93335
    4052 61.17361
    4053 58.51079
    4054 57.67774
    4055 59.10248
    4056 60.77550
    4057 60.12286
    4058 59.16479
    4059 53.43925
    4060 60.39372
    4061 58.85690
    4062 57.98886
    4063 59.92240
    4064 56.73266
    4065 60.07951
    4066 57.41867
    4067 57.75882
    4068 59.79514
    4069 62.31566
    4070 60.61823
    4071 61.36134
    4072 62.46791
    4073 60.94834
    4074 59.54951
    4075 56.82582
    4076 59.92799
    4077 60.30671
    4078 62.89641
    4079 63.35137
    4080 65.22165
    4081 65.24365
    4082 64.65141
    4083 68.09360
    4084 63.74367
    4085 62.48428
    4086 63.89583
    4087 59.64950
    4088 59.86882
    4089 59.16833
    4090 62.71831
    4091 60.75629
    4092 61.28501
    4093 56.80573
    4094 62.34608
    4095 61.01695
    4096 63.04962
    4097 65.27397
    4098 64.92487
    4099 60.67756
    4100 61.91823
    4101 56.62737
    4102 61.07766
    4103 59.37471
    4104 58.24413
    4105 63.33284
    4106 61.62898
    4107 61.30067
    4108 63.82430
    4109 61.80610
    4110 62.98884
    4111 59.38352
    4112 62.55959
    4113 62.40512
    4114 60.24285
    4115 60.73931
    4116 60.11484
    4117 59.15336
    4118 62.42768
    4119 58.82372
    4120 60.40125
    4121 60.18103
    4122 59.02026
    4123 62.24817
    4124 61.08757
    4125 59.70192
    4126 61.84296
    4127 60.55865
    4128 58.81557
    4129 63.10009
    4130 57.20245
    4131 60.44248
    4132 63.87986
    4133 56.47698
    4134 57.56678
    4135 60.92231
    4136 61.23104
    4137 62.89475
    4138 66.68878
    4139 62.01043
    4140 60.56877
    4141 60.83081
    4142 64.35219
    4143 63.19670
    4144 56.46277
    4145 63.56675
    4146 63.85141
    4147 62.63849
    4148 59.97177
    4149 62.61281
    4150 66.20165
    4151 63.36037
    4152 62.92805
    4153 63.80565
    4154 64.40658
    4155 61.42307
    4156 60.66942
    4157 63.90744
    4158 61.17352
    4159 67.49053
    4160 62.62112
    4161 66.51871
    4162 67.39011
    4163 60.93709
    4164 60.72031
    4165 60.90870
    4166 63.08578
    4167 61.83116
    4168 60.14854
    4169 62.87793
    4170 65.12613
    4171 64.76799
    4172 63.88163
    4173 64.90719
    4174 60.83725
    4175 61.57621
    4176 64.72417
    4177 59.38177
    4178 62.73597
    4179 60.47714
    4180 62.16174
    4181 63.69742
    4182 60.73130
    4183 64.28072
    4184 59.50656
    4185 63.02054
    4186 64.04123
    4187 63.03606
    4188 62.29925
    4189 64.37511
    4190 59.62023
    4191 61.06601
    4192 63.23995
    4193 64.91217
    4194 63.55908
    4195 64.36487
    4196 61.17240
    4197 62.33983
    4198 62.45188
    4199 62.36902
    4200 64.31965
    4201 62.50699
    4202 64.64204
    4203 61.25178
    4204 60.70983
    4205 59.80758
    4206 62.96633
    4207 59.23431
    4208 62.28178
    4209 55.43963
    4210 62.97585
    4211 57.03257
    4212 61.54261
    4213 61.48409
    4214 57.75148
    4215 60.65024
    4216 58.73227
    4217 59.18351
    4218 60.50823
    4219 61.14476
    4220 62.93740
    4221 62.88005
    4222 62.75565
    4223 64.63592
    4224 61.95913
    4225 64.54215
    4226 62.36691
    4227 65.80166
    4228 61.53446
    4229 60.31935
    4230 60.34790
    4231 62.34240
    4232 57.56661
    4233 62.68339
    4234 60.56240
    4235 59.71868
    4236 61.35705
    4237 61.82682
    4238 59.88893
    4239 61.17837
    4240 63.48614
    4241 65.83074
    4242 61.03464
    4243 65.59917
    4244 63.86228
    4245 59.51922
    4246 61.74533
    4247 62.06175
    4248 61.13325
    4249 65.16869
    4250 62.79414
    4251 61.89640
    4252 61.32635
    4253 62.64780
    4254 62.48721
    4255 62.01538
    4256 61.66053
    4257 64.78797
    4258 61.04231
    4259 60.46284
    4260 60.96591
    4261 60.47653
    4262 61.24038
    4263 63.57949
    4264 59.92505
    4265 64.13545
    4266 62.52602
    4267 66.20760
    4268 60.59678
    4269 63.71467
    4270 64.87486
    4271 61.78516
    4272 61.45363
    4273 56.93627
    4274 57.00568
    4275 55.92552
    4276 60.23548
    4277 62.51963
    4278 64.00987
    4279 59.07464
    4280 64.30234
    4281 60.25474
    4282 60.66057
    4283 63.55673
    4284 61.46472
    4285 61.73645
    4286 61.66613
    4287 61.15732
    4288 60.18119
    4289 60.57534
    4290 57.13650
    4291 61.05175
    4292 59.97164
    4293 60.81197
    4294 56.86074
    4295 60.55914
    4296 61.34891
    4297 60.81560
    4298 58.89799
    4299 59.40280
    4300 58.60882
    4301 63.33371
    4302 58.48873
    4303 59.15359
    4304 57.16776
    4305 56.98960
    4306 54.72434
    4307 58.36206
    4308 59.21830
    4309 56.62183
    4310 59.47575
    4311 61.17607
    4312 62.99607
    4313 57.03873
    4314 54.39013
    4315 55.59202
    4316 56.40321
    4317 55.04623
    4318 60.40801
    4319 58.11804
    4320 57.74526
    4321 57.25561
    4322 56.94880
    4323 58.48999
    4324 63.52506
    4325 58.48304
    4326 58.64662
    4327 56.10537
    4328 58.36913
    4329 59.34200
    4330 62.95181
    4331 59.67274
    4332 58.08852
    4333 58.41650
    4334 58.03341
    4335 56.26365
    4336 57.71838
    4337 59.06719
    4338 57.68910
    4339 57.92916
    4340 55.34316
    4341 57.00777
    4342 55.91389
    4343 55.63130
    4344 53.71240
    4345 56.00875
    4346 54.01494
    4347 58.70417
    4348 56.51167
    4349 58.89317
    4350 57.59585
    4351 58.69996
    4352 60.96432
    4353 63.41966
    4354 62.42889
    4355 59.53013
    4356 59.84153
    4357 59.81890
    4358 56.19198
    4359 57.07738
    4360 60.30808
    4361 63.26731
    4362 60.88251
    4363 62.04432
    4364 60.63337
    4365 61.04686
    4366 59.93598
    4367 57.04043
    4368 60.03305
    4369 58.61226
    4370 57.62355
    4371 58.94219
    4372 53.79041
    4373 56.12084
    4374 56.95119
    4375 62.00399
    4376 57.42628
    4377 58.55589
    4378 59.02651
    4379 64.81990
    4380 60.40060
    4381 63.80520
    4382 63.83546
    4383 62.97598
    4384 62.52842
    4385 62.80277
    4386 62.69156
    4387 61.70814
    4388 63.93190
    4389 62.55176
    4390 60.65544
    4391 64.16131
    4392 60.72943
    4393 58.91727
    4394 56.79958
    4395 58.61262
    4396 61.72080
    4397 62.35901
    4398 56.74458
    4399 59.02123
    4400 58.72848
    4401 60.75832
    4402 59.13231
    4403 57.51925
    4404 61.47406
    4405 58.20102
    4406 55.08732
    4407 61.88597
    4408 63.24334
    4409 60.46983
    4410 59.17378
    4411 61.47603
    4412 58.91722
    4413 59.72020
    4414 61.58420
    4415 67.01857
    4416 63.11441
    4417 61.68984
    4418 60.52619
    4419 58.26476
    4420 61.40152
    4421 59.58555
    4422 54.83009
    4423 59.85901
    4424 61.02224
    4425 59.84064
    4426 61.24549
    4427 61.40638
    4428 56.34462
    4429 63.28384
    4430 61.47488
    4431 60.61210
    4432 59.96960
    4433 57.81348
    4434 59.71397
    4435 56.53528
    4436 63.48835
    4437 59.74659
    4438 59.37309
    4439 62.31986
    4440 62.88809
    4441 64.33793
    4442 59.42764
    4443 61.32820
    4444 63.15275
    4445 61.28178
    4446 59.24475
    4447 61.09040
    4448 63.38301
    4449 65.35991
    4450 65.31635
    4451 62.51497
    4452 60.99513
    4453 61.77815
    4454 62.76322
    4455 65.80305
    4456 64.94129
    4457 64.77553
    4458 63.43833
    4459 63.97862
    4460 68.45330
    4461 67.41684
    4462 67.60124
    4463 64.07707
    4464 62.99512
    4465 64.07515
    4466 67.31957
    4467 64.43498
    4468 65.50853
    4469 62.45568
    4470 61.84984
    4471 63.45274
    4472 63.94231
    4473 65.39388
    4474 65.03184
    4475 63.96938
    4476 62.89199
    4477 62.52363
    4478 65.06623
    4479 65.74558
    4480 63.85239
    4481 62.43857
    4482 63.49884
    4483 63.99055
    4484 62.35503
    4485 62.98933
    4486 63.45306
    4487 63.97823
    4488 62.63214
    4489 61.95301
    4490 61.22259
    4491 60.57276
    4492 56.44148
    4493 58.80596
    4494 57.90612
    4495 60.69927
    4496 60.80735
    4497 60.25782
    4498 60.51733
    4499 59.75813
    4500 60.63119
    4501 61.68488
    4502 61.41594
    4503 57.61293
    4504 61.60305
    4505 62.52683
    4506 60.79727
    4507 61.54262
    4508 60.21917
    4509 62.16052
    4510 64.17358
    4511 63.70125
    4512 61.04770
    4513 59.78512
    4514 59.51120
    4515 58.45786
    4516 63.41933
    4517 64.63225
    4518 61.49537
    4519 64.18755
    4520 61.90326
    4521 57.53509
    4522 59.19901
    4523 60.91585
    4524 59.84932
    4525 62.10516
    4526 58.56399
    4527 59.35016
    4528 61.01707
    4529 58.21281
    4530 61.40181
    4531 63.02088
    4532 61.43530
    4533 56.88212
    4534 62.53254
    4535 55.03622
    4536 60.30636
    4537 60.24045
    4538 61.14485
    4539 61.34995
    4540 61.37922
    4541 57.83080
    4542 55.75076
    4543 61.08425
    4544 56.59149
    4545 60.37856
    4546 58.74124
    4547 58.41046
    4548 58.97154
    4549 60.49624
    4550 54.82475
    4551 60.45176
    4552 57.80444
    4553 60.36995
    4554 60.24973
    4555 57.28593
    4556 59.96912
    4557 59.01773
    4558 59.10809
    4559 61.89027
    4560 62.08929
    4561 59.98019
    4562 58.15315
    4563 63.53179
    4564 61.32450
    4565 61.85617
    4566 61.64722
    4567 60.36963
    4568 59.88945
    4569 62.98053
    4570 61.57749
    4571 64.45642
    4572 62.62373
    4573 61.01970
    4574 62.21388
    4575 61.09153
    4576 61.59846
    4577 64.12002
    4578 61.13967
    4579 68.48187
    4580 64.89392
    4581 66.98645
    4582 62.49511
    4583 66.83471
    4584 68.52888
    4585 61.79552
    4586 62.62085
    4587 58.26709
    4588 61.43624
    4589 57.97332
    4590 57.34953
    4591 62.91281
    4592 63.53259
    4593 62.53651
    4594 61.91223
    4595 61.28466
    4596 60.45187
    4597 60.93625
    4598 64.60297
    4599 61.49782
    4600 65.77262
    4601 61.35933
    4602 66.12944
    4603 64.52805
    4604 66.65045
    4605 63.71411
    4606 66.26170
    4607 66.70938
    4608 63.82398
    4609 67.67903
    4610 66.53155
    4611 65.73872
    4612 59.61699
    4613 62.62868
    4614 61.66533
    4615 64.58601
    4616 60.88029
    4617 57.98490
    4618 59.42602
    4619 63.19070
    4620 63.65564
    4621 63.41389
    4622 61.97542
    4623 64.37019
    4624 64.88194
    4625 62.43946
    4626 62.19801
    4627 59.79879
    4628 60.57728
    4629 59.12778
    4630 62.25414
    4631 65.81422
    4632 60.20170
    4633 63.31565
    4634 61.78300
    4635 62.35172
    4636 64.40469
    4637 58.96252
    4638 59.21221
    4639 60.23414
    4640 56.72517
    4641 59.52390
    4642 62.50960
    4643 59.87387
    4644 63.97052
    4645 62.66579
    4646 59.63358
    4647 62.10042
    4648 62.15752
    4649 60.17885
    4650 62.84315
    4651 60.57146
    4652 59.72619
    4653 57.88526
    4654 59.56433
    4655 67.06738
    4656 63.96963
    4657 61.60018
    4658 60.00881
    4659 52.72506
    4660 59.09801
    4661 58.51889
    4662 58.60094
    4663 58.57665
    4664 59.76083
    4665 58.24644
    4666 55.24927
    4667 56.89752
    4668 55.91674
    4669 58.67470
    4670 55.01410
    4671 55.33311
    4672 61.46249
    4673 59.41144
    4674 60.09921
    4675 61.66247
    4676 59.91496
    4677 57.89465
    4678 58.04350
    4679 53.77701
    4680 55.45203
    4681 53.28838
    4682 54.29261
    4683 58.36945
    4684 56.47388
    4685 54.91726
    4686 54.71590
    4687 53.89092
    4688 53.32780
    4689 51.78952
    4690 54.84649
    4691 56.46927
    4692 53.52663
    4693 56.19106
    4694 60.05954
    4695 55.30809
    4696 60.47684
    4697 55.18557
    4698 60.09503
    4699 52.74681
    4700 57.63290
    4701 58.68004
    4702 59.52044
    4703 60.40361
    4704 59.49981
    4705 60.82453
    4706 59.64536
    4707 58.42658
    4708 59.13288
    4709 61.50468
    4710 62.69724
    4711 57.22488
    4712 56.95949
    4713 56.76580
    4714 61.68822
    4715 60.77634
    4716 56.77835
    4717 60.18456
    4718 58.28480
    4719 57.44447
    4720 62.98632
    4721 56.25091
    4722 61.43920
    4723 61.88134
    4724 60.28315
    4725 60.38478
    4726 61.35728
    4727 58.88577
    4728 61.55516
    4729 64.34394
    4730 63.99172
    4731 61.33683
    4732 58.63630
    4733 65.27476
    4734 65.21965
    4735 56.64066
    4736 61.14837
    4737 60.75743
    4738 62.24942
    4739 64.60133
    4740 62.41452
    4741 64.16642
    4742 61.26109
    4743 60.77397
    4744 57.92347
    4745 63.99342
    4746 64.87275
    4747 63.78384
    4748 59.14581
    4749 66.85096
    4750 63.62316
    4751 61.42894
    4752 60.19262
    4753 60.68293
    4754 63.39983
    4755 60.39700
    4756 62.77579
    4757 61.13235
    4758 56.78588
    4759 62.34803
    4760 62.51318
    4761 60.97607
    4762 57.70764
    4763 63.02548
    4764 62.42244
    4765 62.14938
    4766 59.32627
    4767 59.83369
    4768 63.69889
    4769 59.18406
    4770 58.47734
    4771 59.72439
    4772 62.68195
    4773 58.87386
    4774 61.63313
    4775 61.07157
    4776 62.01876
    4777 62.32373
    4778 60.73781
    4779 62.93949
    4780 62.19876
    4781 64.00023
    4782 63.17525
    4783 63.60696
    4784 66.37163
    4785 63.66228
    4786 64.60270
    4787 65.41609
    4788 62.65121
    4789 62.74293
    4790 62.10748
    4791 62.54378
    4792 58.89562
    4793 64.13515
    4794 63.40125
    4795 61.10095
    4796 61.55963
    4797 65.33841
    4798 63.34562
    4799 57.39292
    4800 62.42442
    4801 65.43808
    4802 65.05198
    4803 59.18415
    4804 62.12946
    4805 60.30841
    4806 62.70853
    4807 60.55603
    4808 62.21523
    4809 62.62869
    4810 64.36261
    4811 63.13773
    4812 63.01467
    4813 62.94720
    4814 62.92460
    4815 63.25286
    4816 63.42994
    4817 60.73669
    4818 60.62764
    4819 59.89315
    4820 58.08003
    4821 60.81755
    4822 58.02492
    4823 60.57740
    4824 59.14659
    4825 59.24568
    4826 64.67109
    4827 61.70764
    4828 61.90608
    4829 64.83413
    4830 58.98530
    4831 62.52784
    4832 62.54703
    4833 62.35145
    4834 62.56619
    4835 64.21339
    4836 62.19504
    4837 63.82337
    4838 63.28294
    4839 60.69982
    4840 63.25481
    4841 66.46943
    4842 59.58915
    4843 62.62555
    4844 64.01843
    4845 60.59872
    4846 61.05320
    4847 60.70905
    4848 60.97534
    4849 58.80539
    4850 59.02579
    4851 62.23972
    4852 61.49421
    4853 65.20154
    4854 63.50245
    4855 61.34204
    4856 64.13603
    4857 61.76595
    4858 63.25846
    4859 65.42533
    4860 62.19161
    4861 67.53542
    4862 67.67867
    4863 65.29143
    4864 61.99310
    4865 67.19268
    4866 63.19568
    4867 61.09973
    4868 65.56668
    4869 63.55969
    4870 64.94292
    4871 64.88241
    4872 63.14103
    4873 67.17319
    4874 64.95267
    4875 65.96877
    4876 62.07976
    4877 61.69838
    4878 58.24025
    4879 59.41806
    4880 66.73380
    4881 67.17344
    4882 63.64085
    4883 66.24250
    4884 65.91522
    4885 65.04949
    4886 62.39655
    4887 65.74351
    4888 64.31513
    4889 61.86773
    4890 63.43458
    4891 65.89622
    4892 63.27458
    4893 66.02050
    4894 66.08579
    4895 59.67116
    4896 62.99745
    4897 62.25376
    4898 63.17362
    4899 64.91634
    4900 68.04521
    4901 65.99241
    4902 62.72434
    4903 63.29804
    4904 62.91896
    4905 60.02977
    4906 62.21526
    4907 65.73912
    4908 65.35542
    4909 69.91081
    4910 60.81895
    4911 61.04178
    4912 63.80231
    4913 65.01903
    4914 62.12144
    4915 62.38493
    4916 61.78201
    4917 65.14173
    4918 64.04944
    4919 64.46588
    4920 65.36422
    4921 63.46289
    4922 64.87327
    4923 62.27651
    4924 64.17650
    4925 63.25854
    4926 62.02541
    4927 60.69766
    4928 64.15333
    4929 63.35459
    4930 65.71281
    4931 63.35108
    4932 62.62921
    4933 62.36085
    4934 64.90993
    4935 62.57396
    4936 66.53724
    4937 61.05466
    4938 62.50406
    4939 62.71772
    4940 65.92274
    4941 61.81030
    4942 63.32674
    4943 64.10673
    4944 67.24159
    4945 61.94409
    4946 64.42700
    4947 65.84954
    4948 65.83377
    4949 62.72501
    4950 63.28154
    4951 60.02350
    4952 62.40176
    4953 60.10440
    4954 66.64247
    4955 63.67244
    4956 65.78151
    4957 61.40899
    4958 63.04555
    4959 63.51616
    4960 65.85555
    4961 64.51408
    4962 66.98669
    4963 65.95537
    4964 68.19396
    4965 62.76399
    4966 60.74303
    4967 63.65336
    4968 58.97775
    4969 61.68138
    4970 64.71415
    4971 60.01652
    4972 61.17670
    4973 62.36096
    4974 65.01173
    4975 59.95033
    4976 64.63396
    4977 62.46542
    4978 62.01954
    4979 63.17303
    4980 61.84156
    4981 67.15591
    4982 68.54905
    4983 66.98563
    4984 68.50482
    4985 69.83965
    4986 68.73263
    4987 65.92589
    4988 67.00828
    4989 66.16318
    4990 69.27357
    4991 64.14063
    4992 63.06677
    4993 65.89678
    4994 65.69684
    4995 63.41866
    4996 64.17739
    4997 62.37236
    4998 64.69283
    4999 62.50731
    5000 63.59557
    5001 62.62901
    5002 62.71306
    5003 66.43008
    5004 66.43374
    5005 61.01766
    5006 64.70721
    5007 62.23257
    5008 61.54928
    5009 62.98550
    5010 62.59110
    5011 62.64732
    5012 60.87884
    5013 61.74198
    5014 61.22808
    5015 60.71481
    5016 63.04606
    5017 59.20806
    5018 62.63762
    5019 64.19799
    5020 65.10812
    5021 61.87720
    5022 65.71487
    5023 62.81242
    5024 63.37191
    5025 62.11299
    5026 64.34043
    5027 65.94407
    5028 63.87797
    5029 57.46186
    5030 61.12243
    5031 60.70829
    5032 64.10267
    5033 59.01811
    5034 63.66578
    5035 60.91106
    5036 64.94858
    5037 63.34719
    5038 62.10817
    5039 64.37904
    5040 64.40457
    5041 63.19109
    5042 63.73257
    5043 59.17361
    5044 57.94634
    5045 59.14195
    5046 59.89813
    5047 61.11185
    5048 60.40263
    5049 61.92600
    5050 60.23159
    5051 63.85084
    5052 60.13242
    5053 62.64251
    5054 63.67305
    5055 60.15527
    5056 65.87145
    5057 66.73927
    5058 64.30815
    5059 63.50901
    5060 65.43316
    5061 59.93971
    5062 64.09566
    5063 63.08641
    5064 64.77082
    5065 61.67175
    5066 63.61170
    5067 61.38020
    5068 64.34222
    5069 61.91061
    5070 63.08917
    5071 63.30409
    5072 57.07442
    5073 64.39116
    5074 65.75124
    5075 62.68600
    5076 62.39870
    5077 63.69596
    5078 62.16672
    5079 64.38548
    5080 59.53553
    5081 57.41441
    5082 62.25808
    5083 66.78382
    5084 63.70529
    5085 60.27372
    5086 66.21291
    5087 62.26109
    5088 58.62279
    5089 59.00521
    5090 62.73876
    5091 65.83158
    5092 61.09832
    5093 63.20667
    5094 65.37699
    5095 61.40525
    5096 61.67502
    5097 64.60404
    5098 62.52392
    5099 63.99657
    5100 58.96006
    5101 63.45367
    5102 70.41355
    5103 68.56002
    5104 63.39643
    5105 63.63517
    5106 60.75938
    5107 59.63311
    5108 62.70621
    5109 63.01579
    5110 57.33294
    5111 61.91186
    5112 63.84506
    5113 63.29985
    5114 64.39840
    5115 62.31365
    5116 65.67891
    5117 65.04111
    5118 64.74009
    5119 61.86202
    5120 57.74521
    5121 62.35922
    5122 66.02141
    5123 61.15244
    5124 64.27669
    5125 61.65565
    5126 61.04047
    5127 64.29026
    5128 68.56678
    5129 64.71970
    5130 62.49630
    5131 67.47409
    5132 59.92952
    5133 60.98642
    5134 66.13106
    5135 62.39830
    5136 63.65635
    5137 63.99374
    5138 63.38991
    5139 63.91615
    5140 64.36655
    5141 62.38074
    5142 68.78720
    5143 67.63109
    5144 67.19525
    5145 65.96486
    5146 66.96577
    5147 69.91858
    5148 66.91665
    5149 65.50858
    5150 65.92552
    5151 66.45642
    5152 68.44724
    5153 62.22213
    5154 63.11917
    5155 65.48105
    5156 65.20011
    5157 65.67867
    5158 68.68745
    5159 64.00818
    5160 67.76662
    5161 64.12728
    5162 66.01946
    5163 67.90501
    5164 64.16309
    5165 64.42284
    5166 62.75782
    5167 66.37284
    5168 61.94689
    5169 65.91568
    5170 63.77326
    5171 68.10260
    5172 66.31316
    5173 65.32527
    5174 66.96077
    5175 69.60663
    5176 62.43624
    5177 61.89849
    5178 67.74363
    5179 63.67220
    5180 61.47921
    5181 58.37825
    5182 64.45560
    5183 63.63200
    5184 64.13451
    5185 67.98414
    5186 63.12312
    5187 65.22527
    5188 61.94654
    5189 61.36198
    5190 62.25910
    5191 62.70295
    5192 69.99834
    5193 62.62569
    5194 64.50693
    5195 58.71243
    5196 61.80528
    5197 63.59519
    5198 65.38693
    5199 66.49089
    5200 65.12567
    5201 65.70714
    5202 64.72101
    5203 64.27548
    5204 62.85038
    5205 63.78236
    5206 69.66895
    5207 72.45211
    5208 68.20935
    5209 69.10686
    5210 67.55945
    5211 65.11729
    5212 67.90291
    5213 64.10681
    5214 68.17418
    5215 62.37787
    5216 65.25727
    5217 63.23636
    5218 63.75094
    5219 66.52448
    5220 64.85444
    5221 60.69366
    5222 65.96202
    5223 60.48118
    5224 61.33882
    5225 65.36237
    5226 67.09454
    5227 64.47226
    5228 65.75786
    5229 67.30416
    5230 65.07101
    5231 63.50471
    5232 63.00211
    5233 62.05734
    5234 61.34070
    5235 62.48841
    5236 64.30408
    5237 61.28363
    5238 62.52185
    5239 64.10113
    5240 61.44554
    5241 60.81232
    5242 61.18118
    5243 57.33966
    5244 65.81792
    5245 64.65331
    5246 62.80774
    5247 63.10446
    5248 66.07502
    5249 64.21291
    5250 66.85909
    5251 66.79536
    5252 62.27415
    5253 60.24812
    5254 66.73534
    5255 62.74465
    5256 67.58614
    5257 64.69054
    5258 66.06165
    5259 64.78671
    5260 62.74538
    5261 68.82366
    5262 66.66304
    5263 63.09250
    5264 64.39047
    5265 65.33629
    5266 65.45308
    5267 69.54141
    5268 65.46150
    5269 68.26967
    5270 64.30075
    5271 61.72751
    5272 64.36026
    5273 63.75126
    5274 62.15808
    5275 61.91502
    5276 64.29357
    5277 62.08140
    5278 63.50249
    5279 66.08817
    5280 66.19202
    5281 63.25757
    5282 64.99704
    5283 62.84653
    5284 61.75666
    5285 61.82890
    5286 63.77339
    5287 64.56367
    5288 66.77211
    5289 61.37714
    5290 60.42092
    5291 61.65872
    5292 61.91706
    5293 62.64312
    5294 63.89575
    5295 61.53998
    5296 65.53012
    5297 62.35694
    5298 63.28407
    5299 58.70129
    5300 66.03169
    5301 62.54227
    5302 61.04552
    5303 62.92117
    5304 60.86582
    5305 60.82721
    5306 58.39975
    5307 59.98725
    5308 63.98232
    5309 63.15558
    5310 65.50706
    5311 59.08089
    5312 58.63629
    5313 61.39622
    5314 61.08225
    5315 58.38993
    5316 61.16015
    5317 60.78692
    5318 61.92907
    5319 61.76100
    5320 65.08598
    5321 66.26055
    5322 65.62759
    5323 61.63728
    5324 67.17903
    5325 62.87397
    5326 69.35578
    5327 64.81537
    5328 62.27214
    5329 60.53445
    5330 63.42352
    5331 65.34128
    5332 64.89150
    5333 63.23954
    5334 64.82122
    5335 66.81516
    5336 65.18905
    5337 66.50010
    5338 59.80256
    5339 63.04135
    5340 62.76849
    5341 64.87840
    5342 66.73567
    5343 66.51503
    5344 63.48531
    5345 63.99932
    5346 64.05592
    5347 60.94271
    5348 60.88327
    5349 64.45720
    5350 59.87034
    5351 61.13516
    5352 62.91579
    5353 60.78633
    5354 64.99331
    5355 61.48260
    5356 62.47194
    5357 64.46613
    5358 61.92860
    5359 62.50848
    5360 63.83009
    5361 63.73166
    5362 63.79924
    5363 62.74730
    5364 63.33795
    5365 61.89672
    5366 60.13577
    5367 63.46288
    5368 62.95937
    5369 64.92605
    5370 62.02698
    5371 60.34961
    5372 60.45005
    5373 59.20532
    5374 58.04175
    5375 61.61086
    5376 61.77970
    5377 64.00499
    5378 61.82973
    5379 59.89818
    5380 63.50774
    5381 58.93090
    5382 59.58216
    5383 60.35913
    5384 64.24592
    5385 62.47587
    5386 61.59140
    5387 66.25138
    5388 64.30484
    5389 62.12788
    5390 62.48747
    5391 60.71946
    5392 66.13263
    5393 59.31910
    5394 63.18074
    5395 61.09360
    5396 68.07327
    5397 66.65543
    5398 68.64669
    5399 63.06384
    5400 61.32906
    5401 66.99052
    5402 62.37723
    5403 66.53545
    5404 64.10556
    5405 64.22805
    5406 63.37852
    5407 63.12178
    5408 63.85624
    5409 66.48181
    5410 65.60557
    5411 67.97975
    5412 62.54789
    5413 64.16313
    5414 65.78289
    5415 64.03524
    5416 68.02164
    5417 62.95911
    5418 67.06126
    5419 64.47104
    5420 66.32903
    5421 67.52725
    5422 61.30185
    5423 66.18055
    5424 66.66717
    5425 65.38182
    5426 64.95177
    5427 62.42702
    5428 60.37049
    5429 61.14729
    5430 63.40285
    5431 66.02773
    5432 63.88957
    5433 61.25875
    5434 63.63767
    5435 64.22876
    5436 66.06311
    5437 70.20060
    5438 65.59203
    5439 66.43913
    5440 64.17007
    5441 63.69857
    5442 68.24164
    5443 70.90957
    5444 67.09427
    5445 67.81710
    5446 65.01099
    5447 64.61123
    5448 64.79967
    5449 63.82838
    5450 65.41989
    5451 66.33136
    5452 66.39724
    5453 65.26577
    5454 65.93104
    5455 62.08640
    5456 59.92230
    5457 64.74605
    5458 64.00595
    5459 61.46930
    5460 64.15354
    5461 62.20345
    5462 63.98821
    5463 61.33627
    5464 60.76504
    5465 58.78346
    5466 56.86587
    5467 60.75828
    5468 63.67297
    5469 58.20588
    5470 58.88988
    5471 56.70590
    5472 61.54102
    5473 59.66923
    5474 58.87974
    5475 57.85274
    5476 59.83270
    5477 58.59094
    5478 58.78656
    5479 60.17638
    5480 61.84037
    5481 60.46148
    5482 59.42347
    5483 64.75738
    5484 61.29919
    5485 63.86199
    5486 64.52316
    5487 62.81718
    5488 64.84135
    5489 61.05520
    5490 63.18970
    5491 62.36654
    5492 59.13634
    5493 62.45521
    5494 60.26664
    5495 62.40650
    5496 61.17358
    5497 62.81621
    5498 65.31467
    5499 62.02592
    5500 65.01120
    5501 58.05797
    5502 58.12780
    5503 61.85245
    5504 64.15317
    5505 61.96166
    5506 60.94784
    5507 60.55571
    5508 60.20158
    5509 59.99487
    5510 63.09937
    5511 60.84252
    5512 58.33706
    5513 60.73771
    5514 58.39036
    5515 57.69988
    5516 59.32848
    5517 59.77551
    5518 56.79734
    5519 57.10223
    5520 58.84931
    5521 59.67646
    5522 63.88409
    5523 60.96722
    5524 60.39844
    5525 60.39046
    5526 63.91677
    5527 60.74193
    5528 61.52612
    5529 61.33772
    5530 61.60809
    5531 61.36904
    5532 64.14809
    5533 60.14493
    5534 60.87984
    5535 58.97953
    5536 62.23186
    5537 64.41373
    5538 66.37750
    5539 62.41622
    5540 62.83469
    5541 62.70480
    5542 57.36213
    5543 59.23414
    5544 60.33591
    5545 63.16641
    5546 59.05779
    5547 58.29851
    5548 63.17652
    5549 62.81641
    5550 60.80590
    5551 60.10538
    5552 63.24652
    5553 60.82994
    5554 65.88102
    5555 64.04381
    5556 58.28207
    5557 60.84788
    5558 61.58453
    5559 61.44373
    5560 60.41734
    5561 59.74772
    5562 63.83390
    5563 59.52914
    5564 62.04981
    5565 57.44585
    5566 59.72908
    5567 60.95332
    5568 56.81884
    5569 60.92412
    5570 62.26324
    5571 60.59295
    5572 58.54610
    5573 59.63143
    5574 59.87420
    5575 62.12413
    5576 60.40603
    5577 60.03668
    5578 58.55259
    5579 63.03424
    5580 57.07539
    5581 59.45213
    5582 58.62666
    5583 58.24434
    5584 59.46270
    5585 60.06805
    5586 60.83907
    5587 58.85711
    5588 57.03189
    5589 58.32316
    5590 60.43967
    5591 57.94771
    5592 59.26140
    5593 58.68698
    5594 61.59170
    5595 62.03316
    5596 57.73091
    5597 62.06117
    5598 63.40046
    5599 61.86195
    5600 57.70983
    5601 60.60671
    5602 62.63623
    5603 56.34175
    5604 59.51826
    5605 58.39810
    5606 65.13214
    5607 67.72416
    5608 64.01733
    5609 62.91036
    5610 65.69215
    5611 66.49272
    5612 61.15526
    5613 62.56059
    5614 64.86449
    5615 62.35633
    5616 59.77579
    5617 62.43477
    5618 59.34303
    5619 61.66465
    5620 60.23950
    5621 67.11128
    5622 62.50894
    5623 61.25032
    5624 64.01493
    5625 62.07545
    5626 59.91115
    5627 56.64255
    5628 56.11190
    5629 58.73434
    5630 62.02885
    5631 63.56810
    5632 60.29326
    5633 62.36871
    5634 62.44654
    5635 63.30168
    5636 61.51136
    5637 63.08398
    5638 63.25713
    5639 64.38477
    5640 60.44271
    5641 64.96584
    5642 58.79758
    5643 59.13250
    5644 60.77842
    5645 59.85627
    5646 63.03616
    5647 61.67000
    5648 63.50226
    5649 62.91683
    5650 63.36319
    5651 56.88459
    5652 63.95609
    5653 60.09127
    5654 63.12943
    5655 61.87758
    5656 61.48642
    5657 63.10881
    5658 60.57891
    5659 62.25868
    5660 63.59347
    5661 69.46462
    5662 66.78736
    5663 63.22748
    5664 62.29898
    5665 63.33019
    5666 62.13250
    5667 60.57385
    5668 61.85135
    5669 62.46133
    5670 62.69502
    5671 64.42662
    5672 64.54759
    5673 61.86147
    5674 63.45059
    5675 61.06422
    5676 59.31417
    5677 63.11446
    5678 64.11501
    5679 61.92144
    5680 65.43623
    5681 61.63786
    5682 63.21308
    5683 61.56687
    5684 63.25076
    5685 61.92472
    5686 59.68356
    5687 65.08268
    5688 58.93808
    5689 63.50040
    5690 60.65010
    5691 59.75991
    5692 60.93592
    5693 62.39379
    5694 60.13613
    5695 59.64172
    5696 60.10721
    5697 61.08522
    5698 63.56483
    5699 58.95896
    5700 62.94037
    5701 62.14047
    5702 63.95104
    5703 64.71183
    5704 66.70729
    5705 62.99746
    5706 60.85722
    5707 63.12096
    5708 63.79780
    5709 64.05145
    5710 60.91684
    5711 62.39396
    5712 59.84715
    5713 61.05612
    5714 60.06836
    5715 58.52972
    5716 61.81130
    5717 60.28350
    5718 62.56500
    5719 59.42358
    5720 62.04871
    5721 62.04170
    5722 60.37019
    5723 59.82035
    5724 60.63956
    5725 59.67114
    5726 62.22692
    5727 62.92946
    5728 58.68429
    5729 58.58996
    5730 61.83992
    5731 60.89164
    5732 58.12032
    5733 60.92959
    5734 67.10599
    5735 64.28792
    5736 66.44788
    5737 63.88735
    5738 66.58067
    5739 64.04755
    5740 64.14381
    5741 62.14223
    5742 64.96672
    5743 64.40747
    5744 64.38303
    5745 65.20828
    5746 66.39345
    5747 64.38185
    5748 64.94278
    5749 63.98105
    5750 65.40951
    5751 60.40223
    5752 62.90850
    5753 61.84973
    5754 65.09206
    5755 63.76702
    5756 62.27960
    5757 62.15912
    5758 57.35553
    5759 60.22124
    5760 59.78661
    5761 64.82735
    5762 61.94236
    5763 67.15626
    5764 65.01620
    5765 63.06685
    5766 64.79713
    5767 64.27641
    5768 63.14918
    5769 63.83906
    5770 64.98953
    5771 63.57858
    5772 62.93638
    5773 61.85827
    5774 60.26178
    5775 61.83511
    5776 59.18670
    5777 62.23192
    5778 64.80627
    5779 62.33929
    5780 62.35923
    5781 64.89108
    5782 65.55155
    5783 62.24619
    5784 64.49533
    5785 64.84222
    5786 63.68327
    5787 63.08499
    5788 65.89962
    5789 63.15852
    5790 60.93914
    5791 62.72540
    5792 66.72921
    5793 63.30497
    5794 62.71315
    5795 66.26751
    5796 64.10392
    5797 61.56585
    5798 63.45702
    5799 63.59588
    5800 63.61141
    5801 66.24527
    5802 63.55802
    5803 62.53440
    5804 62.82629
    5805 62.53599
    5806 63.55642
    5807 63.13171
    5808 70.09923
    5809 63.25191
    5810 63.30953
    5811 67.58225
    5812 64.42202
    5813 63.76537
    5814 61.54574
    5815 63.52585
    5816 61.34680
    5817 63.49475
    5818 66.25705
    5819 68.74282
    5820 62.96497
    5821 62.65200
    5822 64.37965
    5823 67.57393
    5824 64.40619
    5825 66.22254
    5826 66.21837
    5827 64.55473
    5828 66.93245
    5829 64.98738
    5830 66.26843
    5831 66.89819
    5832 64.90297
    5833 64.39626
    5834 63.08002
    5835 62.68235
    5836 66.11373
    5837 65.97989
    5838 69.45857
    5839 65.34746
    5840 66.82268
    5841 64.24410
    5842 66.78635
    5843 66.75532
    5844 66.26859
    5845 64.54863
    5846 65.27436
    5847 66.27068
    5848 64.66033
    5849 64.30858
    5850 58.80092
    5851 59.91982
    5852 64.65266
    5853 65.90765
    5854 66.18029
    5855 64.49349
    5856 63.15317
    5857 63.00696
    5858 65.36873
    5859 67.35142
    5860 64.39335
    5861 64.21341
    5862 68.44532
    5863 68.37317
    5864 63.67489
    5865 64.34488
    5866 65.56431
    5867 62.76640
    5868 65.93345
    5869 61.61014
    5870 64.76167
    5871 61.70217
    5872 65.08603
    5873 63.13218
    5874 65.12700
    5875 61.41332
    5876 63.71505
    5877 61.16800
    5878 64.81263
    5879 64.12514
    5880 65.59497
    5881 64.34306
    5882 65.89227
    5883 65.84847
    5884 64.60502
    5885 60.97673
    5886 62.93123
    5887 61.81802
    5888 62.12949
    5889 66.09086
    5890 64.75953
    5891 64.32354
    5892 64.68838
    5893 62.30215
    5894 63.76778
    5895 64.40467
    5896 65.77663
    5897 60.33492
    5898 61.66974
    5899 64.61255
    5900 66.58549
    5901 62.09314
    5902 61.47249
    5903 62.82028
    5904 59.58641
    5905 62.82069
    5906 66.57154
    5907 65.40999
    5908 64.85205
    5909 63.16855
    5910 58.65493
    5911 62.69858
    5912 62.75693
    5913 61.08267
    5914 61.43003
    5915 66.56788
    5916 65.99879
    5917 64.98608
    5918 66.90074
    5919 65.50792
    5920 63.87963
    5921 61.73423
    5922 65.91001
    5923 66.37970
    5924 70.43629
    5925 66.23311
    5926 65.70919
    5927 63.06897
    5928 66.32734
    5929 62.32466
    5930 64.40579
    5931 66.26689
    5932 65.73734
    5933 65.90498
    5934 70.05199
    5935 70.37785
    5936 70.61985
    5937 65.67729
    5938 64.11174
    5939 66.82050
    5940 61.98964
    5941 62.11856
    5942 65.28085
    5943 62.86533
    5944 60.27791
    5945 58.04460
    5946 62.32284
    5947 62.25073
    5948 60.39908
    5949 61.21924
    5950 61.68462
    5951 60.42172
    5952 65.20182
    5953 63.78588
    5954 63.48274
    5955 63.72545
    5956 64.89449
    5957 66.63834
    5958 64.62848
    5959 65.14040
    5960 64.73371
    5961 63.86425
    5962 69.24631
    5963 66.50389
    5964 63.97071
    5965 62.16382
    5966 61.15363
    5967 61.71174
    5968 62.62617
    5969 63.98008
    5970 58.92866
    5971 61.73163
    5972 59.04094
    5973 61.92385
    5974 61.40378
    5975 61.41011
    5976 59.04843
    5977 62.82391
    5978 62.51789
    5979 65.01130
    5980 66.92873
    5981 65.37908
    5982 62.58763
    5983 64.49943
    5984 61.01861
    5985 59.93990
    5986 65.04831
    5987 64.21723
    5988 62.73751
    5989 67.14271
    5990 61.52049
    5991 65.23883
    5992 61.01718
    5993 62.11678
    5994 60.34137
    5995 64.36963
    5996 61.25509
    5997 66.67081
    5998 63.82478
    5999 63.51779
    6000 63.22486
    6001 62.83931
    6002 56.48696
    6003 63.46030
    6004 61.94598
    6005 64.56797
    6006 66.00606
    6007 66.47191
    6008 64.36195
    6009 62.93132
    6010 60.47088
    6011 61.29058
    6012 63.91679
    6013 61.82554
    6014 66.96035
    6015 64.36407
    6016 60.89804
    6017 67.57450
    6018 63.86891
    6019 63.41851
    6020 63.78602
    6021 57.86874
    6022 60.93488
    6023 63.53956
    6024 63.17688
    6025 64.51382
    6026 66.15212
    6027 64.10621
    6028 63.74659
    6029 64.23444
    6030 63.54537
    6031 63.00615
    6032 66.67437
    6033 61.00375
    6034 58.11352
    6035 59.65858
    6036 54.80889
    6037 62.13306
    6038 60.55723
    6039 62.53042
    6040 68.64715
    6041 65.27259
    6042 62.62349
    6043 61.83649
    6044 61.30453
    6045 58.54258
    6046 59.47496
    6047 68.22646
    6048 62.76468
    6049 62.85612
    6050 62.89887
    6051 62.60047
    6052 64.61404
    6053 61.63534
    6054 61.86319
    6055 63.89420
    6056 61.49350
    6057 65.22450
    6058 58.48269
    6059 63.32277
    6060 65.15883
    6061 58.67061
    6062 61.44016
    6063 68.13949
    6064 64.39107
    6065 62.74831
    6066 63.71374
    6067 62.99659
    6068 63.27367
    6069 63.66681
    6070 64.50010
    6071 67.18775
    6072 68.40691
    6073 67.71907
    6074 64.09735
    6075 68.11901
    6076 66.87957
    6077 67.72150
    6078 61.82851
    6079 62.30434
    6080 65.37040
    6081 65.61024
    6082 65.69392
    6083 67.17794
    6084 64.73885
    6085 63.91691
    6086 66.66401
    6087 64.05635
    6088 62.68803
    6089 65.44542
    6090 62.23940
    6091 61.97683
    6092 62.47525
    6093 68.64600
    6094 63.96546
    6095 67.42253
    6096 66.75485
    6097 66.34011
    6098 64.55216
    6099 65.21225
    6100 62.39650
    6101 63.23130
    6102 64.80001
    6103 65.14600
    6104 61.68625
    6105 64.23767
    6106 63.15385
    6107 63.77137
    6108 63.69089
    6109 66.01947
    6110 62.37394
    6111 60.76491
    6112 61.66350
    6113 61.36535
    6114 63.63113
    6115 64.40304
    6116 64.34561
    6117 62.77107
    6118 65.40561
    6119 66.41183
    6120 67.13685
    6121 64.60918
    6122 65.23056
    6123 64.23561
    6124 58.95165
    6125 63.04754
    6126 64.20208
    6127 60.10013
    6128 64.28798
    6129 62.42136
    6130 62.88971
    6131 61.46205
    6132 63.34392
    6133 60.74892
    6134 64.61443
    6135 62.60206
    6136 60.56892
    6137 61.30225
    6138 62.26824
    6139 64.18839
    6140 59.03181
    6141 62.81542
    6142 64.92307
    6143 66.48698
    6144 63.07251
    6145 67.23326
    6146 64.92801
    6147 62.88525
    6148 67.39689
    6149 65.46558
    6150 61.81531
    6151 63.27737
    6152 61.46805
    6153 65.75010
    6154 61.32651
    6155 63.59550
    6156 62.31904
    6157 64.15570
    6158 63.69164
    6159 62.90559
    6160 65.44388
    6161 64.54507
    6162 62.96631
    6163 64.11511
    6164 64.01970
    6165 63.24510
    6166 62.56292
    6167 62.59751
    6168 63.22113
    6169 64.97597
    6170 64.21892
    6171 61.65728
    6172 66.89466
    6173 62.49497
    6174 62.19103
    6175 64.44356
    6176 64.41897
    6177 62.22678
    6178 65.29022
    6179 59.20155
    6180 62.74826
    6181 65.08253
    6182 62.70341
    6183 60.36892
    6184 64.66634
    6185 61.25813
    6186 63.99866
    6187 61.46655
    6188 59.34555
    6189 65.33537
    6190 65.31178
    6191 63.17175
    6192 65.80958
    6193 59.86640
    6194 62.91893
    6195 66.90783
    6196 68.56312
    6197 66.75304
    6198 61.37879
    6199 64.99028
    6200 64.77284
    6201 62.55661
    6202 63.14632
    6203 60.81928
    6204 63.86761
    6205 58.72598
    6206 58.32115
    6207 58.61835
    6208 63.15168
    6209 62.58327
    6210 62.47584
    6211 63.74543
    6212 63.29771
    6213 65.60100
    6214 64.89384
    6215 61.52874
    6216 64.63005
    6217 63.30663
    6218 65.45707
    6219 63.76181
    6220 67.86684
    6221 65.22063
    6222 63.75285
    6223 67.29709
    6224 66.88522
    6225 66.03485
    6226 64.10636
    6227 66.35175
    6228 61.50070
    6229 64.42236
    6230 60.70021
    6231 61.54647
    6232 61.69177
    6233 64.01698
    6234 61.47975
    6235 61.86756
    6236 64.48452
    6237 66.07046
    6238 65.32797
    6239 64.43240
    6240 64.81840
    6241 64.75577
    6242 63.24641
    6243 65.73094
    6244 66.97347
    6245 61.75399
    6246 63.23880
    6247 64.28414
    6248 66.67458
    6249 65.83242
    6250 68.98019
    6251 64.49696
    6252 63.79672
    6253 67.94340
    6254 65.88376
    6255 65.85836
    6256 64.41981
    6257 64.95681
    6258 63.40428
    6259 63.20606
    6260 66.14197
    6261 63.39273
    6262 65.59474
    6263 63.82789
    6264 64.77054
    6265 62.04498
    6266 65.23156
    6267 65.48813
    6268 62.83237
    6269 65.87393
    6270 64.26035
    6271 63.79117
    6272 68.51162
    6273 65.43229
    6274 64.99439
    6275 61.21439
    6276 65.54167
    6277 61.93951
    6278 60.51407
    6279 62.94007
    6280 61.75678
    6281 65.31659
    6282 62.53357
    6283 59.83504
    6284 66.94490
    6285 64.40633
    6286 63.73392
    6287 64.58391
    6288 65.99499
    6289 65.14204
    6290 65.01174
    6291 65.92292
    6292 68.77809
    6293 58.83824
    6294 68.75400
    6295 63.21315
    6296 66.02509
    6297 64.09319
    6298 68.34539
    6299 67.50000
    6300 62.51300
    6301 63.74778
    6302 62.84590
    6303 65.15236
    6304 69.05148
    6305 63.03032
    6306 64.63961
    6307 67.10763
    6308 62.41621
    6309 65.17904
    6310 65.26803
    6311 67.03731
    6312 68.58264
    6313 63.49319
    6314 66.80920
    6315 63.20725
    6316 64.96057
    6317 63.71617
    6318 61.60772
    6319 64.72064
    6320 64.24521
    6321 66.09850
    6322 64.24496
    6323 67.29067
    6324 64.97867
    6325 64.71020
    6326 62.31127
    6327 62.98485
    6328 63.14148
    6329 63.33766
    6330 63.62037
    6331 65.74958
    6332 62.56631
    6333 61.85198
    6334 67.98407
    6335 67.12162
    6336 67.74213
    6337 66.95385
    6338 66.13372
    6339 64.65704
    6340 64.07085
    6341 66.05650
    6342 63.89989
    6343 65.30699
    6344 67.39308
    6345 67.98875
    6346 70.57461
    6347 66.48468
    6348 65.55323
    6349 66.42009
    6350 67.50645
    6351 68.57423
    6352 68.38476
    6353 67.49821
    6354 69.15889
    6355 66.70852
    6356 70.03312
    6357 70.07786
    6358 68.64608
    6359 64.07356
    6360 73.58480
    6361 64.15980
    6362 70.21662
    6363 70.88323
    6364 67.44845
    6365 71.69907
    6366 70.16606
    6367 68.86064
    6368 71.64966
    6369 71.97577
    6370 67.56649
    6371 72.21221
    6372 69.46560
    6373 70.15064
    6374 70.32720
    6375 69.51557
    6376 68.21498
    6377 70.08002
    6378 66.97175
    6379 64.38183
    6380 67.67929
    6381 64.00173
    6382 64.92160
    6383 62.11994
    6384 66.94067
    6385 70.50701
    6386 67.66911
    6387 64.69609
    6388 67.37218
    6389 68.20708
    6390 66.92035
    6391 68.14696
    6392 69.18899
    6393 67.04561
    6394 66.78419
    6395 66.16328
    6396 65.07756
    6397 64.66125
    6398 67.44710
    6399 65.63344
    6400 65.06007
    6401 64.83024
    6402 66.55745
    6403 65.28834
    6404 61.84670
    6405 69.56360
    6406 63.97489
    6407 67.35276
    6408 65.97233
    6409 67.20806
    6410 64.21137
    6411 66.80074
    6412 66.20111
    6413 63.08860
    6414 67.62069
    6415 68.34994
    6416 67.01754
    6417 68.67128
    6418 64.35929
    6419 65.23755
    6420 62.11787
    6421 63.90460
    6422 69.27416
    6423 65.69609
    6424 65.68746
    6425 68.39838
    6426 62.22900
    6427 65.65979
    6428 64.59736
    6429 67.74448
    6430 67.45383
    6431 66.57807
    6432 64.45364
    6433 66.38355
    6434 66.44206
    6435 66.16029
    6436 63.64473
    6437 66.46382
    6438 66.84696
    6439 64.22139
    6440 67.51887
    6441 67.84798
    6442 66.91539
    6443 66.30624
    6444 62.85533
    6445 65.21259
    6446 64.06487
    6447 65.38652
    6448 67.42991
    6449 67.55503
    6450 63.37130
    6451 65.34992
    6452 63.27992
    6453 67.31782
    6454 64.57361
    6455 64.85679
    6456 63.33096
    6457 64.83899
    6458 65.66520
    6459 67.87318
    6460 59.98114
    6461 67.12300
    6462 65.80254
    6463 63.72540
    6464 60.20739
    6465 67.91390
    6466 65.81580
    6467 66.06647
    6468 64.86916
    6469 67.81948
    6470 69.89209
    6471 73.37300
    6472 71.43863
    6473 66.22695
    6474 65.43507
    6475 64.06426
    6476 62.46360
    6477 66.38388
    6478 66.37455
    6479 67.11609
    6480 63.06579
    6481 61.34531
    6482 60.70771
    6483 62.92704
    6484 62.06715
    6485 63.78144
    6486 62.59660
    6487 63.59058
    6488 68.32679
    6489 62.77161
    6490 62.33623
    6491 68.18904
    6492 58.44365
    6493 63.35919
    6494 58.58589
    6495 64.17586
    6496 60.04057
    6497 58.74778
    6498 63.76234
    6499 63.95755
    6500 62.49467
    6501 61.78322
    6502 62.83443
    6503 63.68259
    6504 63.61621
    6505 61.38201
    6506 64.71946
    6507 63.19428
    6508 60.87341
    6509 62.06674
    6510 62.07764
    6511 59.63371
    6512 63.29779
    6513 60.69289
    6514 65.11858
    6515 66.05209
    6516 66.48809
    6517 64.92659
    6518 60.66772
    6519 63.51708
    6520 63.84607
    6521 64.24782
    6522 63.75617
    6523 64.09601
    6524 62.60227
    6525 59.70261
    6526 60.41528
    6527 62.27329
    6528 62.87506
    6529 59.79268
    6530 60.70490
    6531 61.73975
    6532 59.89871
    6533 61.30915
    6534 59.59071
    6535 62.37268
    6536 58.72895
    6537 61.21456
    6538 63.43570
    6539 63.46041
    6540 65.58302
    6541 66.15322
    6542 65.49675
    6543 62.56248
    6544 65.51218
    6545 65.42136
    6546 65.24273
    6547 63.65099
    6548 59.99292
    6549 61.44966
    6550 63.91149
    6551 64.44419
    6552 60.40395
    6553 59.78093
    6554 58.31631
    6555 65.98359
    6556 62.21714
    6557 66.53288
    6558 64.29970
    6559 62.54780
    6560 60.73260
    6561 65.14486
    6562 62.58055
    6563 64.83092
    6564 65.90533
    6565 61.97182
    6566 65.49741
    6567 64.63621
    6568 66.09893
    6569 67.14307
    6570 67.22257
    6571 63.86573
    6572 66.76697
    6573 64.39407
    6574 64.69932
    6575 62.78240
    6576 63.27238
    6577 64.59849
    6578 64.64226
    6579 65.47395
    6580 66.16994
    6581 68.39593
    6582 70.54396
    6583 68.06581
    6584 67.28291
    6585 68.66161
    6586 67.32116
    6587 67.53158
    6588 66.59846
    6589 66.27403
    6590 63.32051
    6591 65.26932
    6592 67.15267
    6593 65.12839
    6594 66.62708
    6595 60.25007
    6596 63.89851
    6597 62.16010
    6598 69.47899
    6599 65.06645
    6600 61.82598
    6601 67.01110
    6602 67.65605
    6603 68.13221
    6604 65.12002
    6605 67.23011
    6606 65.49039
    6607 68.46064
    6608 65.49627
    6609 65.94542
    6610 67.26009
    6611 66.74928
    6612 66.94743
    6613 66.94129
    6614 67.51575
    6615 70.44487
    6616 70.96770
    6617 71.62856
    6618 70.85578
    6619 65.97029
    6620 71.44757
    6621 65.58735
    6622 68.94907
    6623 67.95976
    6624 67.20146
    6625 68.10359
    6626 71.19688
    6627 67.72672
    6628 66.79047
    6629 70.91115
    6630 68.65105
    6631 72.76850
    6632 71.81547
    6633 65.99044
    6634 70.69773
    6635 75.31707
    6636 68.13059
    6637 67.65718
    6638 70.22958
    6639 65.80253
    6640 68.61340
    6641 67.70277
    6642 69.53266
    6643 68.59516
    6644 65.28743
    6645 70.05988
    6646 70.88606
    6647 71.96650
    6648 67.89049
    6649 68.03627
    6650 65.91341
    6651 68.24797
    6652 71.83432
    6653 68.31496
    6654 68.89286
    6655 68.85430
    6656 65.14133
    6657 67.46468
    6658 67.30914
    6659 66.65321
    6660 67.81702
    6661 67.67758
    6662 72.16217
    6663 68.45056
    6664 70.23976
    6665 68.12296
    6666 68.76035
    6667 64.13266
    6668 65.59531
    6669 63.18727
    6670 67.22028
    6671 69.34246
    6672 67.75587
    6673 70.13046
    6674 74.72970
    6675 65.27624
    6676 66.18845
    6677 65.76084
    6678 71.70121
    6679 69.97420
    6680 68.11537
    6681 66.58346
    6682 68.05599
    6683 67.04356
    6684 68.34751
    6685 70.51259
    6686 67.56129
    6687 69.85572
    6688 75.57553
    6689 69.10743
    6690 68.36494
    6691 66.76497
    6692 68.26294
    6693 68.65046
    6694 69.19748
    6695 65.04092
    6696 72.91064
    6697 73.17636
    6698 71.32391
    6699 70.44206
    6700 68.80043
    6701 68.22348
    6702 66.38951
    6703 64.93061
    6704 65.60873
    6705 66.62981
    6706 69.33376
    6707 68.89076
    6708 67.78892
    6709 70.05391
    6710 65.81537
    6711 67.90677
    6712 64.56420
    6713 63.47159
    6714 69.14396
    6715 67.33087
    6716 67.12379
    6717 65.23030
    6718 68.08006
    6719 61.53059
    6720 64.30287
    6721 62.06460
    6722 66.19877
    6723 68.01368
    6724 65.60861
    6725 64.55944
    6726 64.28345
    6727 69.25551
    6728 66.92744
    6729 69.77735
    6730 67.27594
    6731 66.88013
    6732 69.35296
    6733 67.32348
    6734 68.50791
    6735 68.03756
    6736 64.71916
    6737 69.39725
    6738 66.02216
    6739 69.38559
    6740 66.69821
    6741 67.14814
    6742 65.61162
    6743 68.18473
    6744 65.05198
    6745 70.47085
    6746 66.70154
    6747 65.71846
    6748 67.45408
    6749 66.66390
    6750 67.03797
    6751 68.46710
    6752 63.98872
    6753 63.41300
    6754 64.39334
    6755 64.15059
    6756 65.25040
    6757 68.80540
    6758 65.66689
    6759 65.42335
    6760 63.61765
    6761 66.05264
    6762 66.99889
    6763 66.16831
    6764 66.21062
    6765 66.91076
    6766 69.63316
    6767 67.20216
    6768 66.45578
    6769 62.34895
    6770 68.02166
    6771 67.74764
    6772 68.14779
    6773 68.13812
    6774 69.43701
    6775 69.19824
    6776 64.22652
    6777 66.70830
    6778 66.30909
    6779 65.07047
    6780 67.20335
    6781 65.80527
    6782 64.92213
    6783 68.67565
    6784 66.63886
    6785 64.82908
    6786 65.80233
    6787 66.31811
    6788 67.54713
    6789 65.26059
    6790 67.73646
    6791 66.22562
    6792 64.53146
    6793 68.16443
    6794 65.82078
    6795 65.00762
    6796 68.50942
    6797 68.72400
    6798 67.19931
    6799 69.24847
    6800 66.48843
    6801 64.85853
    6802 62.69002
    6803 66.98930
    6804 69.23974
    6805 65.85478
    6806 62.61252
    6807 66.00354
    6808 67.85167
    6809 65.76293
    6810 63.86034
    6811 64.28948
    6812 65.84759
    6813 60.93573
    6814 68.50790
    6815 65.82760
    6816 63.45122
    6817 65.38861
    6818 68.39468
    6819 63.14091
    6820 63.54486
    6821 65.37939
    6822 64.80612
    6823 64.70935
    6824 66.75190
    6825 63.56701
    6826 60.97522
    6827 61.07297
    6828 64.85145
    6829 60.10028
    6830 65.97419
    6831 66.77692
    6832 64.67310
    6833 65.18430
    6834 67.61706
    6835 67.39524
    6836 67.34131
    6837 66.78509
    6838 66.10707
    6839 64.03343
    6840 65.58670
    6841 63.19067
    6842 64.70304
    6843 67.78400
    6844 66.31600
    6845 63.56719
    6846 62.72685
    6847 64.20909
    6848 64.54023
    6849 66.11331
    6850 68.67929
    6851 66.78754
    6852 65.17009
    6853 64.12887
    6854 63.53475
    6855 64.10513
    6856 64.57762
    6857 65.94059
    6858 65.05420
    6859 65.54981
    6860 64.30058
    6861 63.57090
    6862 67.24289
    6863 63.34820
    6864 65.63608
    6865 63.62362
    6866 65.27728
    6867 66.79183
    6868 69.48920
    6869 64.79401
    6870 66.93180
    6871 66.51878
    6872 67.49246
    6873 64.22313
    6874 65.83154
    6875 67.97199
    6876 65.24247
    6877 70.36325
    6878 68.60940
    6879 67.25507
    6880 66.11628
    6881 67.26870
    6882 67.20379
    6883 61.15227
    6884 64.23526
    6885 64.16676
    6886 61.11558
    6887 67.86443
    6888 70.38536
    6889 67.67975
    6890 70.44702
    6891 63.03688
    6892 65.39175
    6893 66.92021
    6894 61.31759
    6895 63.69625
    6896 66.77732
    6897 64.88073
    6898 64.06631
    6899 66.98692
    6900 65.79725
    6901 63.56244
    6902 64.39315
    6903 65.56797
    6904 67.53602
    6905 66.08703
    6906 67.73824
    6907 66.98193
    6908 62.79128
    6909 63.82780
    6910 68.28345
    6911 62.99873
    6912 63.44219
    6913 65.22459
    6914 66.38378
    6915 68.03905
    6916 63.09937
    6917 66.74391
    6918 69.69783
    6919 65.57640
    6920 62.46687
    6921 62.22165
    6922 64.85538
    6923 62.12733
    6924 63.83647
    6925 67.13696
    6926 70.86614
    6927 63.88869
    6928 66.77598
    6929 66.53362
    6930 67.13843
    6931 64.37502
    6932 67.45748
    6933 61.69899
    6934 64.75730
    6935 65.03918
    6936 64.93178
    6937 65.74926
    6938 67.41195
    6939 66.81709
    6940 66.33173
    6941 67.70786
    6942 65.54642
    6943 66.32478
    6944 64.39115
    6945 65.65783
    6946 60.97952
    6947 66.78682
    6948 63.98960
    6949 67.43807
    6950 65.43336
    6951 68.32151
    6952 68.59410
    6953 61.86356
    6954 65.37029
    6955 62.55372
    6956 65.51730
    6957 66.44796
    6958 65.36610
    6959 66.35789
    6960 66.73275
    6961 65.17635
    6962 67.31093
    6963 65.18007
    6964 66.60649
    6965 65.16507
    6966 64.96664
    6967 68.62034
    6968 69.21810
    6969 71.29735
    6970 67.61361
    6971 68.64921
    6972 67.20726
    6973 66.35281
    6974 66.35722
    6975 70.24589
    6976 65.03830
    6977 65.35195
    6978 65.25773
    6979 66.96867
    6980 69.39355
    6981 67.41417
    6982 66.12720
    6983 68.62635
    6984 67.37235
    6985 68.29034
    6986 65.85113
    6987 66.70205
    6988 66.19279
    6989 66.39175
    6990 66.76490
    6991 67.93434
    6992 65.25526
    6993 66.57493
    6994 63.34302
    6995 67.36248
    6996 64.25693
    6997 67.46002
    6998 65.95285
    6999 67.59566
    7000 69.92563
    7001 67.22941
    7002 64.46506
    7003 64.40669
    7004 67.22354
    7005 69.92903
    7006 64.99594
    7007 63.85219
    7008 61.69598
    7009 66.92141
    7010 70.59949
    7011 67.21252
    7012 62.69533
    7013 65.96912
    7014 65.11559
    7015 64.25178
    7016 67.70071
    7017 62.15307
    7018 65.97441
    7019 68.51426
    7020 66.04341
    7021 68.31719
    7022 69.97323
    7023 67.27459
    7024 67.73720
    7025 64.60134
    7026 65.56041
    7027 62.11234
    7028 68.28155
    7029 64.45293
    7030 67.72469
    7031 61.16555
    7032 68.32097
    7033 64.84139
    7034 64.42770
    7035 61.63931
    7036 67.04266
    7037 68.68383
    7038 66.19235
    7039 67.83304
    7040 65.05768
    7041 65.06052
    7042 66.77090
    7043 64.78923
    7044 65.63243
    7045 63.62703
    7046 65.82960
    7047 69.46050
    7048 64.80097
    7049 64.04639
    7050 64.31517
    7051 63.91320
    7052 67.80078
    7053 66.63707
    7054 65.96627
    7055 65.87249
    7056 65.28586
    7057 63.79879
    7058 63.45679
    7059 63.00004
    7060 65.77515
    7061 64.18107
    7062 63.62741
    7063 68.34881
    7064 67.58107
    7065 65.40603
    7066 66.36298
    7067 67.09926
    7068 64.46699
    7069 60.90296
    7070 67.53481
    7071 66.41809
    7072 63.14676
    7073 62.57829
    7074 65.51639
    7075 68.75620
    7076 66.42161
    7077 70.00059
    7078 68.22920
    7079 63.61689
    7080 66.73207
    7081 65.91852
    7082 63.45332
    7083 64.56934
    7084 63.45617
    7085 63.88725
    7086 66.38879
    7087 64.86437
    7088 65.74238
    7089 63.77876
    7090 68.93835
    7091 65.27371
    7092 66.52424
    7093 64.37526
    7094 66.99000
    7095 65.59971
    7096 67.24640
    7097 64.69562
    7098 65.37972
    7099 63.59337
    7100 68.44703
    7101 64.72177
    7102 68.97436
    7103 63.63900
    7104 62.70257
    7105 64.75084
    7106 66.99381
    7107 70.09829
    7108 64.56176
    7109 65.37300
    7110 69.78596
    7111 67.61449
    7112 68.01192
    7113 66.62080
    7114 69.16358
    7115 63.74567
    7116 63.08991
    7117 67.13462
    7118 67.93879
    7119 67.43168
    7120 68.19572
    7121 67.51653
    7122 64.70681
    7123 63.49826
    7124 66.36285
    7125 67.47137
    7126 70.38706
    7127 69.38866
    7128 63.85561
    7129 71.21985
    7130 68.01816
    7131 66.25018
    7132 63.85060
    7133 64.29681
    7134 67.74386
    7135 66.14029
    7136 67.02041
    7137 67.00980
    7138 70.06518
    7139 65.42269
    7140 69.67326
    7141 66.86619
    7142 66.03393
    7143 66.76701
    7144 67.20781
    7145 62.97337
    7146 67.49520
    7147 66.42151
    7148 65.05823
    7149 67.10190
    7150 64.71570
    7151 65.26945
    7152 62.75533
    7153 63.56330
    7154 67.74769
    7155 68.47477
    7156 64.32837
    7157 62.99305
    7158 64.82149
    7159 68.84101
    7160 64.79007
    7161 63.03009
    7162 64.80542
    7163 68.35418
    7164 65.15246
    7165 62.90685
    7166 66.10421
    7167 65.97070
    7168 67.06532
    7169 66.45665
    7170 67.72889
    7171 67.41076
    7172 65.78677
    7173 65.13004
    7174 61.41033
    7175 65.30396
    7176 65.38217
    7177 64.03756
    7178 64.85032
    7179 67.09867
    7180 64.25707
    7181 64.48943
    7182 67.17362
    7183 66.59919
    7184 65.24504
    7185 67.03746
    7186 63.55411
    7187 66.23012
    7188 65.82775
    7189 66.19144
    7190 66.18065
    7191 68.79204
    7192 68.88307
    7193 65.63061
    7194 65.70672
    7195 65.67791
    7196 67.92411
    7197 64.42362
    7198 62.84554
    7199 66.50455
    7200 62.30767
    7201 66.34567
    7202 68.56856
    7203 65.99920
    7204 65.99376
    7205 66.40358
    7206 64.90234
    7207 66.32774
    7208 68.96760
    7209 67.33647
    7210 65.49005
    7211 66.62175
    7212 65.08705
    7213 69.15705
    7214 66.89477
    7215 65.40223
    7216 66.09225
    7217 67.55779
    7218 65.42134
    7219 64.27168
    7220 65.39720
    7221 65.30353
    7222 65.05230
    7223 66.97633
    7224 69.34853
    7225 67.58900
    7226 68.59318
    7227 69.99099
    7228 70.65730
    7229 70.30863
    7230 68.52385
    7231 66.97127
    7232 64.87775
    7233 67.29160
    7234 62.64808
    7235 66.50213
    7236 65.79414
    7237 66.41838
    7238 64.22258
    7239 64.39057
    7240 66.65244
    7241 64.40430
    7242 63.30908
    7243 66.32817
    7244 65.60931
    7245 69.01907
    7246 68.75749
    7247 65.08407
    7248 64.72211
    7249 62.80983
    7250 63.47361
    7251 63.43737
    7252 60.86182
    7253 66.16100
    7254 66.68892
    7255 63.46203
    7256 64.73395
    7257 61.67972
    7258 63.51601
    7259 67.16155
    7260 66.53479
    7261 64.76764
    7262 63.31528
    7263 68.21600
    7264 69.84659
    7265 67.16389
    7266 67.35401
    7267 60.31155
    7268 65.27838
    7269 63.64002
    7270 63.33505
    7271 63.44252
    7272 62.85039
    7273 63.91024
    7274 63.25895
    7275 58.86276
    7276 60.49818
    7277 64.36857
    7278 64.79067
    7279 64.52756
    7280 67.21858
    7281 64.52913
    7282 66.98271
    7283 68.16914
    7284 69.19340
    7285 63.43695
    7286 67.47881
    7287 65.05192
    7288 65.31879
    7289 70.93991
    7290 71.81858
    7291 69.41858
    7292 67.90472
    7293 68.59119
    7294 69.04395
    7295 67.14996
    7296 69.19003
    7297 67.26188
    7298 71.02948
    7299 65.37698
    7300 66.12025
    7301 65.74281
    7302 68.29474
    7303 67.69922
    7304 67.00088
    7305 67.57880
    7306 67.93734
    7307 71.30814
    7308 70.58531
    7309 66.67497
    7310 68.02873
    7311 66.50181
    7312 67.50546
    7313 65.18307
    7314 70.82740
    7315 69.56238
    7316 65.88956
    7317 65.85248
    7318 66.84621
    7319 68.83238
    7320 65.82859
    7321 66.90417
    7322 65.07582
    7323 68.04358
    7324 66.17429
    7325 67.12560
    7326 66.82704
    7327 67.51519
    7328 65.15944
    7329 66.99025
    7330 64.75175
    7331 62.87355
    7332 65.18681
    7333 64.46145
    7334 65.00206
    7335 66.24218
    7336 65.17993
    7337 69.30936
    7338 68.92116
    7339 69.94292
    7340 67.50040
    7341 67.58152
    7342 66.33928
    7343 67.17677
    7344 65.90695
    7345 67.84882
    7346 64.35017
    7347 69.73088
    7348 69.45425
    7349 67.01871
    7350 69.54842
    7351 63.28183
    7352 66.49203
    7353 68.54744
    7354 67.59316
    7355 69.80405
    7356 71.55381
    7357 67.76674
    7358 70.77567
    7359 67.63043
    7360 69.80858
    7361 66.14153
    7362 67.03108
    7363 68.29822
    7364 74.55402
    7365 66.67019
    7366 70.66031
    7367 68.08129
    7368 67.58895
    7369 70.95828
    7370 68.29876
    7371 66.28276
    7372 69.57400
    7373 69.11204
    7374 68.36130
    7375 69.60593
    7376 69.15223
    7377 70.24031
    7378 67.50262
    7379 71.43290
    7380 71.04715
    7381 68.55718
    7382 65.81063
    7383 69.21743
    7384 65.48193
    7385 68.63069
    7386 69.87692
    7387 68.05298
    7388 64.93106
    7389 66.14195
    7390 68.04655
    7391 66.42326
    7392 67.81495
    7393 66.65784
    7394 66.66811
    7395 65.94820
    7396 66.42703
    7397 67.37786
    7398 67.23349
    7399 65.59991
    7400 68.73394
    7401 66.74033
    7402 71.38185
    7403 66.16244
    7404 66.29909
    7405 62.37571
    7406 63.82297
    7407 63.65749
    7408 64.81871
    7409 70.87831
    7410 67.74761
    7411 64.80390
    7412 64.54808
    7413 67.41932
    7414 67.08690
    7415 66.52144
    7416 62.76365
    7417 67.82332
    7418 67.73034
    7419 67.12003
    7420 67.65782
    7421 67.04925
    7422 66.58596
    7423 66.71544
    7424 66.02608
    7425 65.30896
    7426 63.42202
    7427 68.73056
    7428 62.29895
    7429 60.83350
    7430 66.17175
    7431 65.83721
    7432 68.23676
    7433 70.20512
    7434 67.11351
    7435 65.31848
    7436 66.19651
    7437 65.25408
    7438 69.89887
    7439 67.02141
    7440 65.65570
    7441 65.16448
    7442 67.08007
    7443 65.89949
    7444 66.44525
    7445 61.77963
    7446 63.22213
    7447 62.35504
    7448 63.15546
    7449 60.96393
    7450 66.15634
    7451 66.72782
    7452 67.57735
    7453 66.98424
    7454 63.44224
    7455 61.72629
    7456 67.85512
    7457 65.36191
    7458 62.97934
    7459 66.34983
    7460 65.47568
    7461 67.49045
    7462 66.45281
    7463 63.01941
    7464 67.03995
    7465 65.26628
    7466 67.43127
    7467 65.45007
    7468 71.31136
    7469 67.95975
    7470 67.85639
    7471 71.46361
    7472 69.24472
    7473 67.74112
    7474 64.19753
    7475 67.81663
    7476 69.47458
    7477 69.42291
    7478 71.53467
    7479 70.63259
    7480 70.21018
    7481 69.87056
    7482 70.20414
    7483 68.98303
    7484 68.61464
    7485 68.48316
    7486 70.11863
    7487 67.94464
    7488 75.05575
    7489 69.35773
    7490 64.88557
    7491 66.60651
    7492 70.24446
    7493 67.50853
    7494 68.66295
    7495 74.03482
    7496 67.42005
    7497 67.50196
    7498 65.50865
    7499 61.79535
    7500 61.99412
    7501 66.52280
    7502 67.46917
    7503 65.91814
    7504 64.96972
    7505 67.10258
    7506 61.99807
    7507 66.10671
    7508 67.08171
    7509 64.16145
    7510 63.24356
    7511 63.25354
    7512 65.16410
    7513 66.41059
    7514 66.14585
    7515 63.84164
    7516 67.10961
    7517 65.50036
    7518 63.87188
    7519 64.17692
    7520 66.59972
    7521 64.62948
    7522 59.10141
    7523 60.55144
    7524 56.81523
    7525 61.89881
    7526 59.21475
    7527 62.69792
    7528 63.17859
    7529 63.58897
    7530 63.08148
    7531 62.32430
    7532 62.24486
    7533 62.54423
    7534 62.69988
    7535 61.64268
    7536 62.65809
    7537 60.84589
    7538 63.43890
    7539 58.39924
    7540 61.81820
    7541 63.07975
    7542 61.23794
    7543 64.36336
    7544 63.23086
    7545 61.47652
    7546 62.85023
    7547 60.07025
    7548 65.83137
    7549 61.33171
    7550 61.53527
    7551 63.73492
    7552 65.75652
    7553 62.18896
    7554 68.49525
    7555 65.18285
    7556 65.89879
    7557 64.41679
    7558 63.63790
    7559 67.12832
    7560 64.06073
    7561 65.02303
    7562 62.21698
    7563 62.18913
    7564 66.42858
    7565 67.01758
    7566 63.70214
    7567 62.38325
    7568 63.84556
    7569 64.50131
    7570 62.76263
    7571 63.44995
    7572 60.33955
    7573 61.77307
    7574 62.44778
    7575 64.69512
    7576 65.99613
    7577 61.67862
    7578 62.25160
    7579 65.62412
    7580 67.58987
    7581 66.32115
    7582 66.22238
    7583 66.75703
    7584 65.43408
    7585 65.83180
    7586 68.42098
    7587 65.16397
    7588 65.60101
    7589 65.99548
    7590 68.44058
    7591 63.37768
    7592 60.62689
    7593 66.46673
    7594 64.12796
    7595 63.13755
    7596 66.27311
    7597 64.07279
    7598 67.57725
    7599 71.09288
    7600 65.00355
    7601 66.51294
    7602 69.42006
    7603 62.54868
    7604 65.99171
    7605 67.76503
    7606 65.89596
    7607 64.08790
    7608 66.02899
    7609 61.93578
    7610 65.82061
    7611 66.03627
    7612 61.38667
    7613 64.06814
    7614 62.64938
    7615 66.58300
    7616 63.28636
    7617 64.52689
    7618 67.60896
    7619 64.93060
    7620 62.29634
    7621 66.97254
    7622 62.82242
    7623 61.63058
    7624 62.29576
    7625 62.65535
    7626 68.34460
    7627 63.60652
    7628 64.15582
    7629 61.00746
    7630 59.06529
    7631 66.07696
    7632 63.23351
    7633 61.45005
    7634 63.11110
    7635 60.69621
    7636 64.07979
    7637 57.94060
    7638 60.92434
    7639 63.64581
    7640 63.76068
    7641 62.91874
    7642 67.19976
    7643 63.42870
    7644 64.70132
    7645 61.74889
    7646 64.92387
    7647 62.98388
    7648 64.21429
    7649 60.47664
    7650 61.48013
    7651 63.07195
    7652 66.45484
    7653 65.89634
    7654 62.41860
    7655 60.97533
    7656 59.24001
    7657 61.51923
    7658 64.45351
    7659 60.04601
    7660 57.31586
    7661 57.83790
    7662 57.59084
    7663 59.29327
    7664 65.46073
    7665 63.51956
    7666 62.92601
    7667 59.15892
    7668 64.73250
    7669 61.11144
    7670 65.90646
    7671 61.60793
    7672 65.32985
    7673 60.87329
    7674 60.59997
    7675 63.26819
    7676 60.25986
    7677 63.88099
    7678 64.83062
    7679 63.42772
    7680 62.90109
    7681 59.08387
    7682 62.75385
    7683 66.98899
    7684 62.63224
    7685 65.77307
    7686 63.36521
    7687 63.96268
    7688 68.72232
    7689 63.47528
    7690 62.41808
    7691 64.12217
    7692 67.29300
    7693 67.34547
    7694 63.47483
    7695 61.68485
    7696 67.55224
    7697 61.00215
    7698 63.10003
    7699 68.06779
    7700 66.02804
    7701 67.48755
    7702 67.07361
    7703 68.50485
    7704 62.78416
    7705 63.34055
    7706 63.91000
    7707 62.31047
    7708 64.19776
    7709 67.52316
    7710 64.08630
    7711 68.98930
    7712 64.85063
    7713 65.13986
    7714 59.94024
    7715 62.62325
    7716 65.22601
    7717 62.47872
    7718 62.24405
    7719 64.66994
    7720 65.57417
    7721 58.64985
    7722 62.03167
    7723 61.39675
    7724 61.81955
    7725 61.88605
    7726 63.24734
    7727 59.71030
    7728 66.35452
    7729 62.81789
    7730 65.72770
    7731 64.61519
    7732 64.27502
    7733 61.74768
    7734 64.32483
    7735 64.46700
    7736 62.99366
    7737 63.63592
    7738 64.41575
    7739 62.74317
    7740 63.06374
    7741 61.37339
    7742 60.99180
    7743 64.93619
    7744 68.24554
    7745 57.87483
    7746 57.67588
    7747 59.21688
    7748 62.33629
    7749 60.28559
    7750 64.97217
    7751 61.47687
    7752 61.21438
    7753 59.70743
    7754 63.69338
    7755 65.47673
    7756 60.12092
    7757 59.34962
    7758 65.10180
    7759 61.07537
    7760 60.41143
    7761 62.13323
    7762 62.22853
    7763 62.99524
    7764 62.03467
    7765 62.88164
    7766 62.70495
    7767 61.80791
    7768 66.67004
    7769 64.72029
    7770 65.91099
    7771 66.09227
    7772 60.94149
    7773 64.83917
    7774 65.54561
    7775 66.51749
    7776 67.78635
    7777 67.31135
    7778 68.53761
    7779 64.18460
    7780 64.38965
    7781 68.09398
    7782 64.82892
    7783 67.91821
    7784 66.73311
    7785 71.99363
    7786 69.59810
    7787 75.63973
    7788 67.30886
    7789 63.47968
    7790 65.58230
    7791 66.55334
    7792 63.36847
    7793 63.27684
    7794 66.60564
    7795 66.49120
    7796 63.39175
    7797 65.71263
    7798 69.00632
    7799 65.80415
    7800 64.12978
    7801 64.48609
    7802 68.62407
    7803 64.93053
    7804 64.30933
    7805 62.31371
    7806 61.58288
    7807 61.08314
    7808 62.09652
    7809 60.45511
    7810 62.33223
    7811 63.21736
    7812 62.95433
    7813 65.06584
    7814 62.15616
    7815 64.59586
    7816 64.48603
    7817 65.96302
    7818 60.95832
    7819 61.04681
    7820 59.63631
    7821 65.97525
    7822 67.07626
    7823 67.58342
    7824 65.67373
    7825 69.72926
    7826 63.96727
    7827 63.58695
    7828 66.26661
    7829 65.15921
    7830 62.95618
    7831 67.27053
    7832 70.52644
    7833 75.05247
    7834 73.79888
    7835 71.63431
    7836 76.31528
    7837 70.89542
    7838 67.61657
    7839 70.02814
    7840 70.71000
    7841 68.72954
    7842 72.57339
    7843 70.12219
    7844 75.79412
    7845 70.15195
    7846 70.18841
    7847 72.13179
    7848 69.83424
    7849 74.72017
    7850 72.26925
    7851 72.67584
    7852 71.54381
    7853 73.27236
    7854 75.02119
    7855 70.82847
    7856 69.61308
    7857 71.65351
    7858 73.50678
    7859 72.69403
    7860 74.46018
    7861 70.80110
    7862 70.84827
    7863 71.94476
    7864 76.01686
    7865 69.94633
    7866 71.97390
    7867 69.93920
    7868 70.28402
    7869 68.91008
    7870 65.97929
    7871 67.19975
    7872 67.27125
    7873 69.41561
    7874 69.56803
    7875 68.09654
    7876 68.48683
    7877 70.05210
    7878 73.09360
    7879 69.24207
    7880 67.88190
    7881 69.74008
    7882 69.84098
    7883 67.58963
    7884 69.39421
    7885 71.88458
    7886 71.21956
    7887 72.24113
    7888 71.21051
    7889 71.33103
    7890 70.22483
    7891 70.39595
    7892 70.36111
    7893 73.19918
    7894 69.48417
    7895 71.77914
    7896 71.64048
    7897 69.43122
    7898 68.35717
    7899 70.52518
    7900 68.91598
    7901 68.72570
    7902 68.52865
    7903 73.59357
    7904 67.54445
    7905 70.65203
    7906 65.83018
    7907 72.38836
    7908 73.43946
    7909 66.19143
    7910 74.09359
    7911 74.81685
    7912 68.99675
    7913 69.77334
    7914 73.68365
    7915 72.69967
    7916 69.78117
    7917 70.32981
    7918 72.77517
    7919 70.94386
    7920 73.07465
    7921 66.19580
    7922 71.69597
    7923 69.71509
    7924 68.97886
    7925 72.03016
    7926 70.29391
    7927 69.23974
    7928 70.11414
    7929 71.10909
    7930 66.42811
    7931 67.51509
    7932 69.50835
    7933 66.06471
    7934 72.29521
    7935 69.67792
    7936 72.87823
    7937 72.12349
    7938 68.36277
    7939 71.94480
    7940 73.36765
    7941 69.27612
    7942 72.69577
    7943 72.72446
    7944 73.33346
    7945 73.03654
    7946 68.32257
    7947 71.23839
    7948 71.32160
    7949 69.30016
    7950 68.96586
    7951 69.42286
    7952 74.27064
    7953 73.02342
    7954 67.46196
    7955 67.30936
    7956 69.46460
    7957 69.19473
    7958 68.84688
    7959 67.59541
    7960 68.52179
    7961 73.43444
    7962 69.05826
    7963 71.77871
    7964 69.47467
    7965 73.67127
    7966 72.59564
    7967 73.17224
    7968 69.80369
    7969 71.43333
    7970 70.34703
    7971 68.66671
    7972 70.15530
    7973 71.21453
    7974 70.98856
    7975 72.14490
    7976 72.72481
    7977 67.34870
    7978 69.68105
    7979 69.77135
    7980 66.46002
    7981 69.42561
    7982 68.69235
    7983 68.08517
    7984 69.10418
    7985 70.12483
    7986 64.40192
    7987 68.64405
    7988 65.86692
    7989 67.60341
    7990 70.42681
    7991 70.03037
    7992 67.34374
    7993 68.61587
    7994 62.93527
    7995 65.06239
    7996 75.01671
    7997 68.64969
    7998 67.43595
    7999 65.75687
    8000 69.28956
    8001 71.28568
    8002 72.96608
    8003 65.87192
    8004 68.16720
    8005 64.72351
    8006 70.98548
    8007 72.93931
    8008 72.31997
    8009 69.92351
    8010 68.72939
    8011 70.36623
    8012 69.52974
    8013 72.46460
    8014 68.45749
    8015 67.65428
    8016 67.97735
    8017 72.75088
    8018 72.11933
    8019 68.34532
    8020 67.22547
    8021 69.69245
    8022 69.27367
    8023 70.92210
    8024 69.43259
    8025 71.65565
    8026 65.46654
    8027 72.67032
    8028 70.99676
    8029 70.41428
    8030 71.85272
    8031 73.28287
    8032 70.34510
    8033 71.80237
    8034 71.72897
    8035 70.28604
    8036 69.94558
    8037 69.99140
    8038 72.71871
    8039 71.12825
    8040 67.69433
    8041 73.14368
    8042 69.60046
    8043 71.18428
    8044 70.65842
    8045 68.92857
    8046 72.21134
    8047 70.11721
    8048 71.01022
    8049 68.37649
    8050 65.76782
    8051 65.39765
    8052 70.92935
    8053 68.92556
    8054 66.97780
    8055 68.82354
    8056 67.57724
    8057 66.26098
    8058 67.53193
    8059 68.26106
    8060 70.58691
    8061 65.61210
    8062 68.82441
    8063 68.53874
    8064 68.62323
    8065 70.94403
    8066 71.40217
    8067 73.30713
    8068 70.05791
    8069 67.75640
    8070 71.35599
    8071 71.86230
    8072 70.24367
    8073 68.34396
    8074 72.30988
    8075 65.37917
    8076 67.16922
    8077 66.15867
    8078 69.21650
    8079 71.00502
    8080 70.72146
    8081 67.58312
    8082 70.32996
    8083 66.14294
    8084 69.29452
    8085 66.64475
    8086 66.39991
    8087 62.38831
    8088 65.89599
    8089 64.84288
    8090 70.03240
    8091 67.29206
    8092 71.75945
    8093 66.89233
    8094 65.45161
    8095 69.13900
    8096 67.66948
    8097 66.06315
    8098 67.63294
    8099 67.92670
    8100 70.32313
    8101 68.70810
    8102 68.67023
    8103 66.86019
    8104 64.96381
    8105 71.59037
    8106 70.35814
    8107 65.04471
    8108 66.79535
    8109 69.25906
    8110 67.81790
    8111 68.11583
    8112 64.36365
    8113 67.82217
    8114 68.91469
    8115 63.54081
    8116 66.42894
    8117 64.57992
    8118 66.89797
    8119 70.49301
    8120 65.25413
    8121 68.46392
    8122 67.57984
    8123 69.13880
    8124 67.50300
    8125 65.04329
    8126 68.06974
    8127 65.14511
    8128 70.42273
    8129 66.02953
    8130 64.05997
    8131 68.56447
    8132 70.85493
    8133 69.81158
    8134 68.18335
    8135 68.63832
    8136 65.60994
    8137 69.83552
    8138 65.91434
    8139 68.80755
    8140 66.08213
    8141 65.64496
    8142 67.79025
    8143 68.07949
    8144 70.17472
    8145 68.66533
    8146 66.73061
    8147 66.50872
    8148 64.32626
    8149 68.87538
    8150 69.74350
    8151 63.70117
    8152 69.22084
    8153 70.42092
    8154 68.58765
    8155 71.82621
    8156 66.74514
    8157 68.96799
    8158 64.73113
    8159 69.57783
    8160 69.79381
    8161 69.65668
    8162 71.42850
    8163 68.80049
    8164 67.59216
    8165 68.18795
    8166 67.15923
    8167 68.77046
    8168 69.60047
    8169 72.60996
    8170 65.23442
    8171 68.91911
    8172 68.60181
    8173 66.94843
    8174 69.63957
    8175 70.25684
    8176 70.09720
    8177 66.59807
    8178 71.14686
    8179 67.27794
    8180 70.21132
    8181 68.33032
    8182 67.13932
    8183 70.39453
    8184 68.09440
    8185 72.99821
    8186 64.88755
    8187 67.17153
    8188 68.18486
    8189 71.25568
    8190 70.44340
    8191 71.81288
    8192 69.34629
    8193 74.67333
    8194 70.31781
    8195 71.32184
    8196 75.66984
    8197 70.30761
    8198 70.24519
    8199 74.39732
    8200 71.84510
    8201 69.19793
    8202 74.93951
    8203 70.60747
    8204 71.64597
    8205 74.67733
    8206 71.56614
    8207 73.67796
    8208 69.44149
    8209 70.94519
    8210 72.43758
    8211 68.88268
    8212 70.51251
    8213 69.04515
    8214 68.56997
    8215 65.36756
    8216 66.28441
    8217 67.05349
    8218 66.29998
    8219 68.21580
    8220 69.05195
    8221 65.41459
    8222 66.78002
    8223 67.59512
    8224 60.51343
    8225 62.06523
    8226 66.94522
    8227 67.78031
    8228 66.92679
    8229 64.95276
    8230 67.22479
    8231 66.75708
    8232 65.89574
    8233 65.77229
    8234 69.46325
    8235 70.57413
    8236 67.94738
    8237 66.91557
    8238 69.67848
    8239 72.00923
    8240 66.93491
    8241 67.80199
    8242 70.11957
    8243 74.47512
    8244 71.20482
    8245 70.29438
    8246 71.51828
    8247 69.82683
    8248 70.51804
    8249 68.72651
    8250 69.75149
    8251 72.99464
    8252 73.38360
    8253 68.32070
    8254 69.73833
    8255 69.85202
    8256 68.94590
    8257 68.72886
    8258 70.73157
    8259 70.70751
    8260 70.44992
    8261 67.68347
    8262 67.34897
    8263 70.25525
    8264 72.06086
    8265 73.44069
    8266 68.07117
    8267 70.07889
    8268 68.76042
    8269 69.12031
    8270 68.41897
    8271 68.83258
    8272 71.46027
    8273 70.13389
    8274 74.82697
    8275 69.15042
    8276 70.95880
    8277 66.07328
    8278 71.20320
    8279 69.76813
    8280 69.87415
    8281 70.77671
    8282 69.71866
    8283 69.97645
    8284 68.69309
    8285 68.78671
    8286 69.00256
    8287 70.19591
    8288 65.18726
    8289 68.82936
    8290 67.74349
    8291 69.95085
    8292 68.52717
    8293 66.41659
    8294 66.60055
    8295 69.45037
    8296 70.61456
    8297 68.02131
    8298 66.33752
    8299 65.61429
    8300 66.28922
    8301 68.10189
    8302 67.41430
    8303 68.10451
    8304 70.79622
    8305 73.38295
    8306 70.81149
    8307 69.32955
    8308 69.23353
    8309 71.98274
    8310 66.91232
    8311 69.90286
    8312 68.32382
    8313 68.46203
    8314 67.97645
    8315 70.09075
    8316 68.41471
    8317 67.67252
    8318 68.52260
    8319 69.25642
    8320 71.71201
    8321 69.51367
    8322 68.88766
    8323 70.21933
    8324 69.27124
    8325 71.23516
    8326 64.89720
    8327 64.17477
    8328 66.91339
    8329 66.56926
    8330 68.18328
    8331 69.36945
    8332 72.19901
    8333 65.40514
    8334 67.69325
    8335 71.18566
    8336 64.52419
