# Supplementary material for: Breakage of the oligomeric CaMKII hub by the regulatory segment of the kinase
Source: eLife. 2020 Sep 9;9:e57784. doi: 10.7554/eLife.57784 (PMC7538161; doi:10.7554/eLife.57784)
Supplement: Figure 6—source data 1. [file elife-57784-fig6-data1.zip › figure6_source_data/dodecamer_hub_LB_helix_crossing.dat]

56.03008
48.57479
58.18325
49.89774
45.70258
47.75652
49.51590
62.07220
52.79943
52.96929
60.27728
52.50954
47.18510
50.62262
53.24606
61.87729
52.72978
55.70465
57.24537
55.09617
56.81030
52.07988
53.49916
50.64545
53.69773
46.82277
44.52001
46.88198
52.36494
49.75656
53.00238
42.42381
47.64108
41.47337
47.66510
45.01663
52.06318
49.17075
49.20010
45.12968
44.46557
44.21974
55.96932
45.01773
49.34612
51.47713
44.78444
41.99456
34.99722
38.09716
45.35883
46.93810
53.55591
48.47781
47.78155
51.78993
44.61528
48.98617
51.85894
49.09282
45.90831
57.43483
48.48119
40.36623
46.87239
46.09548
48.35969
52.64793
46.19340
50.67954
47.34227
47.51874
49.51558
45.16869
52.64564
58.49850
53.80364
49.98150
51.69824
54.37611
53.24267
59.22509
56.07069
52.48538
57.10142
56.83702
55.80291
56.91387
59.94956
59.94711
53.87745
56.74002
52.92451
58.98519
55.01654
50.90304
45.12356
52.94413
49.14909
45.42930
48.08208
43.18044
45.19068
42.52587
47.28694
50.23765
57.12620
49.75244
49.23311
45.68220
38.25025
45.93490
48.46579
42.03612
46.20772
43.48209
46.26041
44.42834
54.50671
48.57034
47.55614
49.55910
50.59190
45.79646
46.88270
47.14083
52.56985
53.15157
46.86445
45.41264
48.24762
45.39023
38.31141
50.12220
47.24604
41.74006
46.10751
50.47350
46.75878
52.74534
45.64412
53.47399
53.50548
48.26408
52.24238
50.64784
45.73223
45.33653
52.51574
64.65120
50.26408
60.62960
62.76932
54.86618
57.35340
53.17721
49.23397
55.94817
48.89952
52.21061
46.22232
44.54610
49.01631
49.38586
41.18422
41.22931
41.29337
50.96373
50.42335
43.40647
47.67915
44.74418
51.40829
49.77661
49.85846
51.42931
46.33900
49.86560
48.10645
50.95346
47.68198
49.71691
48.54203
53.63969
42.78701
47.59567
49.98870
47.69375
45.25235
48.94579
44.96095
49.65080
52.95297
54.02211
53.32746
47.69305
49.59889
53.17269
54.67193
56.01435
60.48640
62.40662
56.21489
48.42615
59.73858
55.89811
60.84846
59.52842
55.26053
58.92648
55.64124
50.53014
59.04034
57.10621
53.88655
54.66737
53.88624
55.84399
52.61087
48.56210
54.09259
58.52917
60.60578
64.83795
60.67777
53.45883
57.57000
60.30970
68.71718
62.46780
56.74292
59.34273
64.36060
63.44230
61.95585
67.15731
59.60886
54.64910
56.36376
58.04832
56.89354
55.22737
53.38229
56.71714
57.05525
50.95607
58.02429
60.29152
54.50220
53.96627
63.11421
62.48448
59.68021
60.74226
58.07847
55.76820
60.12302
53.59787
57.76097
56.47857
54.32560
52.27385
42.19219
51.39569
53.32758
53.35879
54.34650
52.88404
51.10025
49.74805
49.73814
53.16683
46.24221
46.64100
50.26463
52.67544
55.05664
53.09916
49.79298
54.37015
55.02719
58.88229
54.41181
53.19852
57.23362
50.03613
53.45157
52.92094
51.12952
50.71146
50.75940
59.15649
63.65647
57.71334
59.58431
59.29385
57.05703
56.49407
63.90656
61.49137
62.26562
54.50988
55.19623
63.43509
60.29082
52.80101
56.84855
53.78905
59.85878
52.39329
53.66686
60.47415
54.24316
53.88801
50.97682
50.47462
50.02318
52.39781
59.09463
59.81310
50.26944
52.07413
50.39438
56.45910
57.62889
54.68927
59.74786
51.00402
61.11177
59.40477
57.69234
55.11871
52.57853
54.39485
49.83369
52.05315
51.71651
54.42014
50.25491
51.82028
56.22988
59.35665
57.91275
55.79219
53.80400
51.77146
52.62236
51.91527
48.15015
48.32126
50.71435
54.27426
53.03181
50.88800
50.62970
50.79913
52.53802
51.36435
57.03944
58.23347
56.94406
55.99220
60.14864
59.93794
59.30259
57.41914
58.96291
52.22747
53.33555
55.73116
50.87283
51.76811
60.12907
57.03670
59.72197
58.91113
59.81822
56.72602
59.51304
54.21740
62.19486
56.03464
57.20691
60.59135
63.86766
59.49879
63.07271
57.13426
63.02782
54.59044
56.92032
55.02841
54.83077
63.27130
57.92964
55.90220
59.59591
58.36235
49.87615
57.59075
63.38062
67.75679
64.80585
59.77505
61.50396
66.07504
65.88677
66.69703
61.37859
74.94917
59.66154
60.81929
59.76409
61.23968
61.14043
59.96181
60.09687
64.85907
57.13012
56.54847
59.11047
62.70641
67.28662
59.77351
63.99984
65.28828
63.32433
60.11985
60.29377
54.26438
55.29085
59.41475
59.09457
67.50629
58.99063
56.45800
61.80050
57.10380
58.22371
57.89097
55.43018
55.09491
53.82143
59.08183
56.81292
55.92483
59.48480
64.26598
67.48408
67.26427
70.18117
64.47853
67.16209
60.65065
61.64412
61.13993
62.06816
61.33432
67.85588
65.59040
62.76794
61.59420
61.33363
67.39748
69.56753
63.57727
64.96373
69.47065
69.87932
63.68007
67.34759
69.21167
64.42962
68.65791
70.12127
73.18016
75.01936
71.03291
65.61041
67.48583
60.16428
65.21811
68.38382
60.99161
66.61050
64.60316
62.43985
65.75830
69.92529
74.26015
68.64464
65.61127
70.87886
65.53681
69.72419
68.62827
61.08055
64.45342
64.90856
61.57611
56.54153
55.08911
56.97216
61.30670
63.83153
62.83520
58.43396
56.86333
54.78880
61.14147
61.27096
65.04815
61.84626
57.02643
60.59535
64.03408
60.45723
64.71099
57.38267
66.18990
60.39519
58.82872
61.00098
58.44127
50.10454
58.44614
62.07238
58.50141
60.67374
59.50266
56.42901
55.52016
59.60889
61.64498
61.01173
62.03015
54.76017
61.06975
57.93439
57.58855
52.26527
57.73531
57.90907
63.58125
64.92860
62.20855
60.74982
52.82526
60.88638
60.89827
54.64248
59.24621
60.19637
58.22775
58.78109
62.03020
58.80605
55.48404
57.81633
63.36184
62.60373
63.69593
58.31561
49.56586
52.47554
57.71782
61.23234
62.91297
62.95217
58.06892
62.08455
63.92737
55.20304
58.23802
58.82350
60.04854
62.73512
59.69498
66.79486
56.78237
66.91018
60.49029
54.61884
55.99172
55.15516
55.12953
61.42809
65.38632
64.96682
62.81672
66.96456
69.98573
61.46950
66.60873
59.12710
68.33014
71.81396
64.47564
71.84737
68.29702
68.67279
64.28705
59.73319
62.97177
60.06975
59.40439
58.21316
66.61908
61.82263
69.27984
68.32840
68.91141
68.76047
64.93090
61.11017
61.50967
70.63283
68.47270
63.69668
62.13703
63.83335
65.46030
61.68711
61.42888
64.03866
59.42854
63.14072
60.37715
66.75785
61.95270
67.61163
61.70457
67.87425
65.66485
58.44317
63.56231
55.42697
56.34993
61.39846
64.04115
60.00848
62.85320
62.07693
62.37669
67.35324
64.33309
61.24724
62.62853
64.11987
61.36302
62.64870
59.85498
63.70307
63.78557
62.54906
54.51334
62.05295
59.57290
58.18757
59.41231
50.33176
60.10089
55.49472
61.85141
59.93429
62.33182
61.70694
65.31318
60.82083
60.71495
59.33637
59.16882
65.26392
66.00941
64.34986
53.63404
61.51580
63.92740
53.18144
60.20145
59.71479
57.86367
54.65176
57.04895
54.89469
58.74834
56.23768
56.67350
70.53926
60.30023
61.92306
58.30255
57.37174
54.06481
58.66767
52.43244
62.75034
58.78809
61.81368
61.24121
60.50872
61.91546
56.23334
59.39581
53.98001
53.51660
64.86669
56.94970
57.86147
64.69262
57.70022
57.91321
58.10218
52.71873
54.54121
60.00915
62.02678
62.58637
61.11127
56.75584
64.18148
58.60244
58.43270
63.78571
56.05351
57.11616
57.34644
64.21772
59.51866
62.68134
59.43721
59.96135
57.81582
56.83684
54.42677
52.52882
54.93773
56.80958
53.30933
55.37855
54.64637
52.36863
60.65231
54.64602
59.54479
55.89070
57.07525
55.07310
51.89400
51.11209
58.54806
62.41891
60.33541
53.08597
51.84805
58.03804
53.09953
56.84259
60.08230
57.59553
46.59359
55.30703
56.63608
57.17428
61.53692
52.47339
49.76008
56.59621
54.30489
53.26916
53.15699
55.03712
55.81498
49.67136
53.61808
51.35581
55.42927
55.77503
49.53837
55.86256
61.83116
54.17778
50.59010
55.53210
55.34388
57.97454
58.13135
56.45235
53.66978
57.90144
56.21561
59.18685
61.06720
60.21571
59.88090
57.82421
61.72424
67.17408
58.05147
60.57830
61.36963
64.86710
64.95855
63.46389
54.35880
63.37061
57.93017
57.13359
60.90764
62.54632
55.22402
62.45455
63.72419
60.30000
54.50627
60.79998
54.72276
65.34663
63.60877
56.86654
61.84121
60.01312
59.77688
60.59688
57.89489
58.02152
65.24964
60.97897
51.48591
58.80886
51.12900
51.55497
59.43180
57.49497
57.61720
56.91476
59.68116
61.81494
62.64546
60.56245
63.48345
60.90173
60.99579
60.49164
56.31208
58.20917
56.60081
59.56320
55.56397
56.89264
53.37364
56.93665
50.73496
53.69977
53.02537
58.29026
62.40948
58.72553
61.18811
60.69743
54.62910
56.18306
58.65811
56.32918
53.76407
55.81358
52.46646
57.92513
55.17264
64.61688
61.44954
52.32145
57.30427
59.87866
61.54101
52.98315
53.93579
61.90302
52.56285
56.34069
63.75858
58.25365
58.41727
62.29226
59.25898
59.18107
60.35653
57.88227
56.77262
56.32280
60.03465
55.89439
50.55700
57.38923
59.65042
55.61996
62.84503
64.48272
65.81644
54.32135
56.59730
52.88023
54.72568
51.01521
53.13999
51.21632
52.10611
55.25445
55.69423
58.01049
56.56225
53.24378
53.53535
57.83031
59.04904
55.94834
59.36484
59.86492
58.02909
59.24581
58.82423
60.63144
58.43094
62.01120
59.97576
62.28977
56.55155
61.69493
63.09905
60.01019
59.10076
63.74714
59.08883
66.53430
69.66158
64.99741
64.05408
64.85066
61.98619
62.97336
63.77844
53.72617
62.39568
61.23374
61.59859
57.76469
64.67085
67.28671
68.31066
63.80391
66.27047
72.18679
56.97880
55.74802
61.93450
64.13319
65.36630
69.35409
64.36593
60.05549
56.72050
59.79235
57.32061
60.46561
58.21703
61.58841
55.26756
54.80714
51.55660
58.23608
58.13823
55.38261
62.57182
64.12336
68.26750
63.13200
65.92831
62.94217
58.00228
58.02978
67.51018
59.45474
64.91284
57.82613
66.33308
60.58723
63.07017
66.87028
67.12322
69.19083
63.28123
66.49437
61.47165
63.71163
63.13251
61.12148
63.43511
61.84898
70.61416
63.61742
64.12012
65.92648
61.05658
68.74149
63.26964
61.59668
65.57366
62.12097
63.45262
68.59777
68.36015
63.06082
67.03441
61.11410
58.79006
63.05738
64.98727
62.19231
59.96468
68.93645
64.72635
64.56455
71.09562
65.72698
64.40327
64.29272
72.50289
64.57141
66.45131
68.58806
66.67081
62.54733
64.86903
62.93322
61.50363
66.58517
57.86292
56.02362
58.11284
59.35962
58.17108
64.62705
66.32503
63.12817
60.22724
63.96482
66.84095
66.34971
68.62784
64.73148
68.03735
67.50528
66.46793
65.32488
64.82732
66.94133
68.34105
67.10661
61.75225
64.76011
62.39511
64.90021
65.34321
65.23915
62.23738
69.30162
61.67600
59.54385
61.71668
66.63633
61.05384
65.07868
62.55639
67.06582
65.38939
65.03455
74.25497
68.40436
67.92864
68.54881
63.63922
64.57318
68.08369
65.67932
66.33396
69.43680
64.39310
59.85545
69.97833
71.83107
60.61007
57.74247
58.15185
56.58144
61.43723
59.02036
61.42032
58.32708
60.94114
66.78033
63.62698
62.01622
73.88413
71.62049
65.10701
71.39843
67.70244
69.14406
68.30547
72.82818
75.95550
65.11122
59.05924
60.55854
61.89904
64.95542
69.13604
71.13930
65.82085
64.50415
63.93650
56.67894
59.44116
62.21229
64.12299
57.59257
55.76618
57.59536
57.47784
58.18704
61.30558
62.74459
58.74750
57.58623
57.96591
53.92445
57.18467
60.18083
62.60608
49.95415
58.89392
61.55142
59.76197
53.97171
57.08454
52.39709
56.63447
63.46553
60.21418
59.05534
57.25455
62.64466
60.05143
63.21926
60.89484
61.30856
58.44380
61.78738
68.05877
70.95765
65.07012
67.20852
69.47046
65.48730
65.16827
62.29966
63.06397
66.78804
69.28698
66.54761
70.86504
62.71873
54.27632
63.02245
62.61540
62.62106
60.79415
60.93569
55.78988
58.09738
59.50642
65.16517
59.19284
52.44129
57.10892
58.72494
64.64451
63.71171
64.95089
60.22140
65.96113
68.12647
61.36573
58.98364
59.38278
58.03226
62.19141
55.51166
62.71066
64.51636
62.04993
55.41789
61.98880
54.92137
63.57358
65.92276
64.83695
61.33271
62.58207
62.63976
65.49080
66.37824
60.91217
59.83858
66.10429
63.39543
62.08799
67.75896
65.91699
63.62391
65.28975
68.66879
64.16938
61.69664
57.87031
63.47569
59.62339
61.15050
67.08186
61.13303
61.26167
69.48691
54.04036
59.70289
64.89684
59.64457
62.86653
66.79140
68.77849
61.37030
65.99396
65.15579
63.09112
56.15821
54.66023
52.96253
55.29333
54.72445
54.61312
55.62374
55.01607
56.77894
53.10095
52.39752
58.54272
50.33333
51.70311
55.30276
48.46015
48.84411
52.83004
54.90225
53.64004
54.06873
52.46518
47.85720
51.25067
52.13527
56.62040
54.55340
50.93938
49.97539
54.61965
55.42344
47.71759
53.01713
56.32294
58.59997
52.94978
54.35621
53.78898
63.88213
57.65935
59.09490
63.02952
59.02991
59.82874
60.27494
62.69074
54.28950
59.34882
59.75217
57.70810
52.60471
57.70880
57.85919
59.16099
57.11367
49.22331
53.81549
54.13162
56.69439
57.12908
58.18277
56.40557
53.94816
53.27290
53.42108
48.69291
50.17346
55.66503
62.61225
51.14863
57.47014
55.19887
59.20706
55.62237
59.41167
57.99004
51.22584
62.06599
54.31191
58.52453
56.86233
60.00210
57.10398
58.87474
52.62670
58.26234
60.50148
61.92902
56.23862
63.06097
57.54956
59.17499
61.37137
65.18388
55.18723
51.89532
52.73050
54.61007
58.05568
56.98221
58.35823
56.08418
56.24226
54.29161
49.31969
55.15740
47.88103
51.84830
51.73624
53.55632
58.48873
59.11819
58.94151
61.97914
60.76978
61.24767
53.04780
63.64960
62.37190
56.68570
57.96657
60.62588
64.18515
58.15784
59.03309
58.19452
63.57946
58.32804
62.22303
59.65901
59.69040
60.70394
61.56469
61.35069
53.33547
59.42089
61.19632
57.34615
58.30833
53.93399
58.40860
57.75510
60.71482
62.52411
60.75425
59.68353
53.51101
64.79765
60.74132
64.26646
62.33278
61.28650
57.94322
62.99999
57.16482
59.66848
58.11728
58.88045
58.80443
59.60427
53.70507
55.92556
58.61349
64.57072
62.89104
61.14611
59.08639
60.66270
59.50067
57.62568
57.17982
61.78048
64.72547
64.87939
60.89845
63.41620
55.69843
61.11147
61.33925
57.67397
56.76993
52.86836
62.01493
57.65506
54.28869
55.70958
66.06425
59.42796
62.98765
68.90556
67.45917
61.25414
66.06464
65.39595
66.55796
57.01610
57.96503
66.76496
65.94312
68.49744
61.78309
62.85121
65.98510
68.81952
59.91806
63.80019
64.85235
62.13612
65.51246
59.49601
66.21086
64.43450
67.24996
64.46999
67.28375
63.03684
67.98816
61.25947
65.67711
70.40797
68.37917
61.07271
66.20656
64.97723
57.60612
57.56184
62.73372
62.08766
58.70358
65.13741
62.62247
60.71824
63.48023
58.94403
62.98816
60.69791
66.53143
59.32214
65.28555
61.13286
61.10863
68.49565
66.47965
66.23420
62.85249
68.80541
65.65713
67.38788
67.95962
66.28125
67.25031
63.10346
63.34263
69.50522
63.87132
67.04333
62.17281
59.56357
72.60735
63.28970
67.66133
70.63547
75.36313
64.77689
67.28366
62.77703
62.17978
71.52373
66.47021
64.40652
72.69519
67.96684
65.74994
61.40317
69.86577
66.83608
72.98032
69.62591
62.05649
62.79968
69.00787
71.35658
70.73029
71.27803
70.26856
69.60058
74.98903
71.69871
72.58685
74.90608
64.59953
69.94224
66.60679
67.28501
72.19541
70.70857
69.34647
70.12859
70.62942
71.18819
70.66103
72.65444
65.08342
71.03608
62.56936
66.20791
72.44223
71.66663
64.33729
71.51973
69.51643
71.80591
68.41026
69.00721
64.80354
60.74703
65.86694
66.37024
64.72875
64.55972
60.26648
63.57120
63.81804
55.36349
64.76905
66.51087
72.15863
65.22578
68.41000
72.29686
70.23335
64.06143
68.18287
70.11980
66.61315
68.83153
70.75954
73.04160
65.90404
62.34458
64.20897
66.80240
71.90377
65.27810
74.79579
68.62772
63.27687
66.97696
68.70923
59.93452
62.15757
67.18602
70.38624
66.46952
64.52186
65.95794
75.00321
66.61889
72.68920
64.16453
71.28009
70.56550
66.45555
69.64285
68.35388
69.26615
67.58418
70.16621
71.03392
72.81952
66.81418
69.74254
69.36867
65.67459
57.49913
62.15121
66.96958
60.17577
60.70689
64.81438
58.57173
59.08523
59.16158
65.51418
57.98740
65.88130
61.73438
63.31207
61.81020
65.83453
64.41358
63.34109
67.73699
62.92012
65.03344
60.45080
63.31980
68.29641
60.78346
64.48130
64.24461
60.41747
66.98609
60.54828
67.22880
58.26173
61.72626
66.04035
62.84956
65.43913
64.87058
65.55553
62.28930
55.25857
62.14261
55.99830
56.34241
61.32145
63.95519
62.39294
55.38854
70.64100
63.41189
61.30902
70.11480
60.26514
59.58896
63.86126
66.94682
60.81227
64.06178
69.03856
64.40943
62.33988
66.26883
62.54599
63.87818
59.31123
61.68231
66.36194
68.73763
66.45602
71.37102
71.91889
66.43454
66.16201
71.78014
63.21212
61.20791
64.14573
74.42219
57.83864
63.18772
68.26385
67.78131
64.02729
59.06273
63.03555
60.05244
66.73182
66.29032
62.29038
59.65712
60.79333
59.19152
56.97499
59.17963
62.21497
63.92880
68.17597
64.29420
67.60220
62.21648
68.27905
70.58390
71.56505
70.78740
73.79745
66.14725
66.73042
70.12482
73.43983
66.69608
73.61132
70.52163
73.16472
68.77371
72.06527
72.12947
67.96104
72.23011
69.28530
72.06783
69.34367
74.33668
69.28789
67.49668
70.09096
68.15369
70.19862
69.22550
69.55432
66.11041
71.98217
73.76612
66.89953
67.36333
68.96655
73.27536
68.60850
67.29709
71.46950
66.73942
67.39276
72.52030
75.60726
72.25512
72.70310
73.06547
72.84226
71.81268
68.66240
71.72863
74.59646
75.08828
66.93335
69.89892
70.81800
76.21610
75.13752
70.61613
75.04926
69.95185
69.55495
75.21011
71.12216
72.08618
71.21215
75.56052
71.81756
70.53350
71.29792
70.45461
73.27238
76.06378
67.68921
69.54753
64.37208
78.26287
68.96638
68.12855
72.16791
71.08222
71.49666
67.91412
69.08475
76.66502
72.06844
73.44876
71.35290
67.22214
69.98830
72.08595
66.09582
66.94251
61.74845
69.15277
67.90640
63.87963
71.23436
67.32399
70.87588
76.01093
72.82447
67.24903
68.01688
74.77612
70.90291
71.80149
68.35345
75.78813
75.52645
74.27433
74.07820
67.28055
74.97495
69.28228
71.28226
70.10852
71.25313
69.50582
76.75375
77.21901
73.88396
76.24327
81.40040
74.83423
72.59098
75.00049
67.52976
69.15340
73.22044
73.64750
73.20461
65.71918
69.54910
73.44903
74.85600
72.10440
74.53244
74.04069
67.99299
72.14481
80.13280
70.69397
72.02777
67.59774
75.60040
75.57340
74.42768
79.82262
75.92419
71.07007
69.19858
75.83281
75.94917
70.46897
70.62578
76.57321
71.85845
71.31713
70.69551
71.52498
74.52971
76.71504
69.18484
68.64336
66.93219
72.63256
70.46979
70.58556
69.04749
67.47904
69.46862
72.00311
70.84889
66.02281
68.59245
64.38089
69.55793
60.78167
64.43568
66.36667
69.42495
65.07275
71.18509
68.19966
72.32956
72.34201
71.93812
74.40388
76.62109
70.12474
74.74623
76.97333
79.42758
83.68382
79.03312
83.76395
76.83495
78.97729
82.92303
83.14236
81.57686
81.12502
79.98490
74.76187
78.78444
77.11640
74.34743
77.21008
72.32416
73.52157
71.83084
73.80799
71.90121
77.81140
73.53036
70.17279
72.56142
68.10314
74.06201
77.00842
71.12975
67.54154
74.33976
83.06034
71.99118
68.74350
76.34836
77.16983
80.03977
76.30481
74.83718
70.53524
76.83524
78.87952
68.57286
74.22576
69.42942
73.96484
74.41182
71.24648
70.96292
67.26242
72.24328
67.77483
69.48236
66.29219
73.85993
70.26931
69.27292
64.41510
70.05332
81.54160
79.74170
75.07311
75.43142
79.02000
74.53470
71.42204
73.38820
69.25250
72.44669
81.65901
77.07878
80.08437
76.29707
77.77010
82.26271
77.74620
77.97600
77.62039
75.59675
75.13984
82.09882
75.38163
74.23125
75.55699
73.24396
81.08541
75.81198
71.30860
74.41444
76.04089
75.45639
79.90490
78.72942
75.61936
76.84977
77.96184
79.82879
76.62689
73.68268
79.91118
84.01324
74.03684
70.06306
66.11155
71.14681
72.76249
73.31991
72.24497
71.69958
77.24810
75.91503
69.46773
65.56725
70.49135
78.94047
70.43379
72.54071
68.78334
71.45764
73.21274
70.87979
68.33530
68.46560
69.27696
72.54948
72.21792
74.02398
74.01874
71.53076
73.50684
72.51355
76.18796
67.75465
76.93320
64.01548
73.66507
67.88276
59.92590
65.37801
62.04270
68.98755
71.95107
68.58783
64.50023
65.45367
68.63317
66.13298
66.27764
64.44071
62.39814
61.24299
61.33667
64.47134
62.64804
64.89234
62.91429
58.93934
58.77597
65.21827
65.32182
57.87402
64.25853
58.50496
62.87274
64.95716
63.73231
61.25298
62.15257
63.49557
63.90458
58.78611
62.42477
58.29988
62.44565
61.08183
61.94443
58.67916
59.21465
58.63389
61.56713
64.16800
61.93204
57.21055
57.64290
65.93265
59.68030
56.64282
59.18329
62.03508
64.21889
65.08285
66.17745
67.56386
60.66657
68.82445
57.33230
66.49389
62.20077
62.79444
59.11782
62.63481
63.83237
64.32225
68.73167
68.49291
70.73949
64.13887
68.92838
70.08567
66.39576
61.82072
59.24449
59.71631
58.66993
62.66581
61.37867
59.14658
57.47504
52.80964
54.89080
49.62541
55.28507
54.24749
60.90972
63.09652
63.43528
61.17027
63.21923
60.20410
65.97142
63.44864
66.94650
63.36443
63.80310
65.07963
65.76755
62.37274
59.88753
59.93393
66.22514
60.63606
61.43084
60.23755
61.24023
60.07803
59.93144
62.20032
58.86248
61.11357
63.36477
62.43294
67.46490
60.46633
62.91561
61.02782
59.14800
69.53924
57.34090
61.99374
67.42719
64.63101
63.15386
63.37334
63.22299
65.74071
63.76514
67.81306
62.96287
67.46921
65.59685
62.50331
63.16960
63.52795
64.48894
67.38872
68.52299
67.12956
63.26206
62.61734
56.35524
59.88812
60.49331
62.79956
60.08760
63.85260
58.74737
56.44603
62.94503
63.19019
63.16887
63.60092
61.07837
62.28379
58.01572
50.19540
53.50431
53.34617
53.11544
53.07467
58.18646
51.33809
55.18712
52.60615
55.64575
53.91543
58.95479
53.86874
56.55270
58.89927
59.33666
68.15816
61.53733
58.25650
63.91414
60.88953
61.58551
57.46828
58.16163
61.41929
58.95991
60.56221
60.43187
63.09683
60.85416
67.73392
61.62329
60.87566
58.71473
58.20774
58.60364
61.06856
61.72178
54.75059
63.19016
61.82015
67.17433
60.73430
62.83200
66.89588
67.00105
64.78638
63.91340
62.05428
66.75088
64.29400
65.27387
62.88219
65.33046
60.92549
64.62055
66.47085
66.05568
66.35573
64.69113
61.03893
65.19814
72.80861
65.88832
69.75901
67.46703
65.81601
72.11395
71.37105
65.81788
60.78578
71.61199
70.78970
67.18467
71.77916
64.67162
68.94799
70.26765
66.83545
69.60638
68.50114
69.92269
68.21382
65.17627
67.79861
65.31543
61.08879
67.31899
67.71730
61.95098
66.26126
57.16632
62.83310
58.41240
63.36129
64.80131
61.51691
64.05114
67.36733
57.05082
64.87666
57.64509
57.99727
61.76109
63.59845
74.74387
65.74052
63.50017
63.90609
73.57038
70.71932
70.39414
64.70493
68.69465
73.04389
62.96698
69.98162
68.75603
69.23408
65.47577
75.49268
61.65091
64.45436
67.34812
68.99046
69.04931
62.45638
73.44277
68.59543
68.78759
67.13090
64.42009
65.02966
72.91306
71.16497
70.64222
65.40804
68.34512
70.65622
71.84167
73.80825
73.13300
69.82540
66.27102
71.33219
65.75722
64.61369
71.01282
68.18685
69.89290
62.37726
63.77693
67.27312
64.12769
67.00273
62.32643
61.70608
70.06536
61.43124
62.53434
65.07686
64.59818
69.09388
62.83389
61.00501
57.54047
57.46356
63.43480
57.98022
66.05249
59.50346
64.73520
62.43678
57.08978
59.08080
56.14321
57.24570
55.15480
59.59189
60.17512
64.63697
65.43338
63.89182
61.56570
66.80159
55.90534
58.05514
59.56893
67.41176
64.71057
66.18209
59.16927
60.95887
59.75089
61.09519
61.16284
62.07615
65.43316
61.32459
67.66761
65.59556
67.04631
57.31499
64.05428
61.24511
62.22246
65.74811
61.51918
67.25248
63.08609
64.74917
67.24883
71.17571
68.50011
64.60131
62.59269
62.33145
54.50958
55.59338
62.02191
54.97552
65.22244
62.35822
68.45870
63.74892
59.62119
66.91255
64.45623
68.27387
67.58668
65.73437
66.34668
64.45872
57.56158
62.30962
62.57125
62.42049
62.97120
68.56957
64.61570
56.89172
66.66189
62.47499
63.69077
63.52518
58.89645
63.99464
67.23554
62.33450
63.69394
62.79422
58.23576
64.11891
59.98386
62.88445
64.79344
60.29424
67.13714
66.54310
54.63540
61.53735
57.80377
60.67309
66.97844
63.09948
62.94682
64.97667
65.10668
70.28033
59.66883
65.03528
67.25782
61.72151
65.52656
65.87813
66.11775
67.30139
64.49550
66.75477
61.37748
65.97071
69.97608
63.26093
65.07247
67.94577
65.54611
65.01405
67.17794
63.47924
67.69612
63.33492
67.93211
65.14824
69.97421
65.44617
64.12273
65.78000
69.52176
67.74878
