# Supplementary material for: Breakage of the oligomeric CaMKII hub by the regulatory segment of the kinase
Source: eLife. 2020 Sep 9;9:e57784. doi: 10.7554/eLife.57784 (PMC7538161; doi:10.7554/eLife.57784)
Supplement: Figure 6—source data 1. [file elife-57784-fig6-data1.zip › figure6_source_data/dodecamer_chainK_rmsd.dat]

 TIME     RMSD
       0.048888       1.156501
       0.097776       1.123959
       0.146665       1.262664
       0.195553       1.144230
       0.244441       1.075507
       0.293329       0.989749
       0.342217       1.134216
       0.391106       1.226631
       0.439994       1.178584
       0.488882       1.286191
       0.537770       1.302653
       0.586659       1.385794
       0.635547       1.148279
       0.684435       1.221508
       0.733323       1.344462
       0.782211       1.220619
       0.831100       1.309116
       0.879988       1.161500
       0.928876       1.209132
       0.977764       0.928977
       1.026652       1.083819
       1.075541       0.807850
       1.124429       1.041042
       1.173317       1.110675
       1.222205       0.947651
       1.271094       0.832634
       1.319982       1.004791
       1.368870       0.964365
       1.417758       1.140804
       1.466646       1.001532
       1.515535       0.883877
       1.564423       1.017319
       1.613311       1.210177
       1.662199       1.126580
       1.711087       1.057917
       1.759976       1.132795
       1.808864       1.138188
       1.857752       1.063829
       1.906640       1.101719
       1.955529       1.088966
       2.004417       1.058251
       2.053305       0.963598
       2.102193       0.924283
       2.151081       1.122768
       2.199970       0.965516
       2.248858       0.997219
       2.297746       1.024641
       2.346634       0.992129
       2.395522       0.984932
       2.444411       1.091590
       2.493299       1.012291
       2.542187       0.820942
       2.591075       0.845206
       2.639963       0.896261
       2.688852       0.932083
       2.737740       0.896703
       2.786628       0.813381
       2.835516       1.031608
       2.884405       1.067567
       2.933293       1.076489
       2.982181       0.929658
       3.031069       0.914891
       3.079957       0.848195
       3.128846       1.100638
       3.177734       0.906247
       3.226622       1.065535
       3.275510       0.985443
       3.324398       1.003669
       3.373287       0.944357
       3.422175       1.050926
       3.471063       0.982159
       3.519951       1.141125
       3.568840       1.369274
       3.617728       1.301260
       3.666616       1.409157
       3.715504       1.142871
       3.764392       1.321508
       3.813281       1.417965
       3.862169       1.373249
       3.911057       1.178910
       3.959945       1.266752
       4.008833       1.213138
       4.057722       1.212489
       4.106610       1.076128
       4.155498       1.226719
       4.204386       1.258504
       4.253275       1.239562
       4.302163       1.066210
       4.351051       1.271854
       4.399939       1.342925
       4.448827       1.386149
       4.497716       1.429557
       4.546604       1.276783
       4.595492       1.050285
       4.644380       1.399171
       4.693268       1.216487
       4.742157       1.212909
       4.791045       1.192992
       4.839933       1.047673
       4.888821       1.130532
       4.937710       1.228136
       4.986598       1.245402
       5.035486       1.178662
       5.084374       0.994035
       5.133262       1.199173
       5.182151       1.028947
       5.231039       1.143351
       5.279927       1.144293
       5.328815       1.093866
       5.377703       1.151497
       5.426592       1.135760
       5.475480       1.164524
       5.524368       1.369585
       5.573256       1.162114
       5.622144       1.152816
       5.671033       1.047597
       5.719921       1.117688
       5.768809       1.072772
       5.817697       1.069676
       5.866586       1.284541
       5.915474       1.442288
       5.964362       1.216957
       6.013250       1.475636
       6.062138       1.371691
       6.111027       1.317490
       6.159915       1.311912
       6.208803       1.431714
       6.257691       1.386952
       6.306579       1.267995
       6.355468       1.243574
       6.404356       1.322744
       6.453244       1.360741
       6.502132       1.363361
       6.551021       1.052862
       6.599909       1.354493
       6.648797       1.050720
       6.697685       1.125993
       6.746573       1.158941
       6.795462       1.418049
       6.844350       1.262070
       6.893238       1.234557
       6.942126       1.311361
       6.991014       1.273881
       7.039903       1.230035
       7.088791       1.221265
       7.137679       1.241296
       7.186567       1.272323
       7.235456       1.363531
       7.284344       1.278032
       7.333232       1.249284
       7.382120       1.074603
       7.431008       1.230847
       7.479897       1.308503
       7.528785       1.251146
       7.577673       1.328131
       7.626561       1.199182
       7.675449       1.359498
       7.724338       1.347227
       7.773226       1.198374
       7.822114       1.270085
       7.871002       1.303445
       7.919890       1.158203
       7.968779       1.176554
       8.017667       1.079335
       8.066555       1.204415
       8.115443       1.223139
       8.164332       1.122119
       8.213220       1.331860
       8.262108       1.410786
       8.310996       1.336478
       8.359884       1.328398
       8.408773       1.253950
       8.457661       1.380845
       8.506549       1.320358
       8.555437       1.124639
       8.604325       1.309057
       8.653214       1.316206
       8.702102       1.234484
       8.750990       1.279939
       8.799878       1.370405
       8.848767       1.091341
       8.897655       0.995664
       8.946543       1.259969
       8.995431       1.698106
       9.044319       1.447613
       9.093208       1.501360
       9.142096       1.718292
       9.190984       1.633492
       9.239872       1.577089
       9.288760       1.546165
       9.337649       1.577830
       9.386537       1.759511
       9.435425       1.585258
       9.484313       1.591541
       9.533202       1.565201
       9.582090       1.373807
       9.630978       1.716870
       9.679866       1.465136
       9.728754       1.585021
       9.777643       1.764058
       9.826531       1.600766
       9.875419       1.626264
       9.924307       1.438846
       9.973195       1.548172
      10.022084       1.301437
      10.070972       1.263884
      10.119860       1.592294
      10.168748       1.630866
      10.217636       1.637982
      10.266525       1.683664
      10.315413       1.744363
      10.364301       1.652236
      10.413189       1.739955
      10.462078       1.840059
      10.510966       1.669207
      10.559854       1.465638
      10.608742       1.762548
      10.657630       1.528352
      10.706519       1.415001
      10.755407       1.559456
      10.804295       1.702623
      10.853183       1.524180
      10.902071       1.600487
      10.950960       1.627461
      10.999848       1.672369
      11.048736       1.676908
      11.097624       1.508577
      11.146513       1.443527
      11.195401       2.156506
      11.244289       2.030488
      11.293177       1.646514
      11.342065       1.815031
      11.390954       1.643516
      11.439842       1.768181
      11.488730       1.815640
      11.537618       2.112234
      11.586506       1.833027
      11.635395       1.854424
      11.684283       1.681532
      11.733171       2.254581
      11.782059       2.339924
      11.830948       2.149296
      11.879836       2.215624
      11.928724       2.240573
      11.977612       1.894638
      12.026500       1.917371
      12.075389       1.975519
      12.124277       1.965375
      12.173165       2.089137
      12.222053       2.009395
      12.270941       1.756954
      12.319830       2.036093
      12.368718       1.961833
      12.417606       1.884807
      12.466494       1.867209
      12.515383       1.951946
      12.564271       2.053578
      12.613159       1.915368
      12.662047       2.037859
      12.710935       1.999483
      12.759824       2.254681
      12.808712       1.946229
      12.857600       2.100882
      12.906488       2.077865
      12.955376       1.970769
      13.004265       2.188341
      13.053153       1.946327
      13.102041       2.126448
      13.150929       2.163104
      13.199817       2.124428
      13.248706       2.229667
      13.297594       1.982697
      13.346482       1.987485
      13.395370       2.201785
      13.444259       1.955958
      13.493147       2.383586
      13.542035       2.172514
      13.590923       2.306438
      13.639811       1.888711
      13.688700       1.981905
      13.737588       2.058623
      13.786476       1.899741
      13.835364       2.005003
      13.884252       1.845025
      13.933141       1.962252
      13.982029       2.136145
      14.030917       1.952215
      14.079805       2.051425
      14.128694       2.064370
      14.177582       2.027581
      14.226470       1.955643
      14.275358       1.866971
      14.324246       2.102070
      14.373135       2.299065
      14.422023       2.065198
      14.470911       2.102126
      14.519799       2.333387
      14.568687       1.948581
      14.617576       1.886644
      14.666464       2.090761
      14.715352       2.218814
      14.764240       2.110920
      14.813129       1.897770
      14.862017       1.929106
      14.910905       1.841166
      14.959793       2.014494
      15.008681       2.188974
      15.057570       2.091595
      15.106458       1.999573
      15.155346       2.076191
      15.204234       2.385501
      15.253122       2.316046
      15.302011       2.511962
      15.350899       2.405371
      15.399787       2.189378
      15.448675       2.291250
      15.497563       2.072909
      15.546452       2.161957
      15.595340       2.104840
      15.644228       2.183188
      15.693116       2.047381
      15.742005       2.078812
      15.790893       2.082044
      15.839781       1.918937
      15.888669       2.057266
      15.937557       2.000429
      15.986446       2.044038
      16.035334       1.837287
      16.084222       2.103150
      16.133110       1.917175
      16.181998       1.991083
      16.230887       1.838437
      16.279775       1.926283
      16.328663       2.212556
      16.377551       2.168723
      16.426440       2.284949
      16.475328       2.145169
      16.524216       2.163489
      16.573104       1.850953
      16.621992       1.769542
      16.670881       2.009463
      16.719769       1.960058
      16.768657       1.894797
      16.817545       1.906847
      16.866433       1.895228
      16.915322       1.783245
      16.964210       1.927207
      17.013098       2.048415
      17.061986       1.943596
      17.110875       2.119603
      17.159763       2.019385
      17.208651       2.008757
      17.257539       2.047758
      17.306427       1.997074
      17.355316       2.028562
      17.404204       2.174445
      17.453092       2.156370
      17.501980       2.171045
      17.550868       2.094920
      17.599757       2.057584
      17.648645       1.956024
      17.697533       1.911738
      17.746421       2.139718
      17.795309       2.041212
      17.844198       2.090047
      17.893086       1.816731
      17.941974       1.845790
      17.990862       2.021990
      18.039751       2.235108
      18.088639       2.054695
      18.137527       2.252984
      18.186415       2.098507
      18.235303       2.059668
      18.284192       1.965125
      18.333080       1.975237
      18.381968       2.041671
      18.430856       2.101354
      18.479744       2.095439
      18.528633       2.140433
      18.577521       2.128502
      18.626409       2.147486
      18.675297       2.053433
      18.724186       2.188160
      18.773074       2.061765
      18.821962       2.229439
      18.870850       2.273270
      18.919738       2.105018
      18.968627       2.276776
      19.017515       2.082962
      19.066403       2.299292
      19.115291       2.305785
      19.164179       2.102047
      19.213068       2.274595
      19.261956       2.182852
      19.310844       2.086771
      19.359732       2.110217
      19.408621       2.075130
      19.457509       1.980174
      19.506397       1.985728
      19.555285       2.033165
      19.604173       2.047377
      19.653062       2.182887
      19.701950       2.236938
      19.750838       2.220320
      19.799726       2.091246
      19.848614       2.179906
      19.897503       2.056199
      19.946391       2.079303
      19.995279       1.905307
      20.044167       2.217774
      20.093056       2.431788
      20.141944       2.398972
      20.190832       2.093768
      20.239720       2.124808
      20.288608       2.212167
      20.337497       2.217012
      20.386385       2.238261
      20.435273       2.036138
      20.484161       2.097586
      20.533049       2.232807
      20.581938       2.071344
      20.630826       1.975936
      20.679714       2.161984
      20.728602       2.091098
      20.777490       2.253144
      20.826379       2.136177
      20.875267       2.060615
      20.924155       2.070796
      20.973043       2.132407
      21.021932       2.187961
      21.070820       2.202073
      21.119708       2.129784
      21.168596       2.081848
      21.217484       2.032566
      21.266373       1.977552
      21.315261       1.916311
      21.364149       1.990303
      21.413037       1.846215
      21.461925       2.030820
      21.510814       1.842695
      21.559702       1.996916
      21.608590       1.943256
      21.657478       1.932331
      21.706367       1.781643
      21.755255       1.738298
      21.804143       1.844668
      21.853031       1.810014
      21.901919       1.811562
      21.950808       1.881147
      21.999696       1.902839
      22.048584       1.834068
      22.097472       1.819463
      22.146360       1.857207
      22.195249       1.979359
      22.244137       1.871128
      22.293025       1.805074
      22.341913       1.889534
      22.390802       1.970570
      22.439690       1.977253
      22.488578       2.054233
      22.537466       2.018103
      22.586354       2.089083
      22.635243       1.988614
      22.684131       1.977592
      22.733019       2.092110
      22.781907       2.115204
      22.830795       1.969536
      22.879684       1.931416
      22.928572       1.936323
      22.977460       1.925480
      23.026348       1.879154
      23.075236       2.074359
      23.124125       1.808386
      23.173013       2.043873
      23.221901       1.858260
      23.270789       2.032141
      23.319678       1.928439
      23.368566       1.732288
      23.417454       1.853390
      23.466342       1.874894
      23.515230       1.951415
      23.564119       1.771625
      23.613007       1.826041
      23.661895       1.766354
      23.710783       1.987427
      23.759671       1.939252
      23.808560       1.998038
      23.857448       2.073782
      23.906336       1.972693
      23.955224       1.820286
      24.004113       1.880374
      24.053001       1.844043
      24.101889       1.852009
      24.150777       1.737363
      24.199665       1.823577
      24.248554       1.931707
      24.297442       1.714429
      24.346330       1.901683
      24.395218       1.835691
      24.444106       1.855146
      24.492995       1.897469
      24.541883       1.776229
      24.590771       1.873129
      24.639659       1.879862
      24.688548       1.822424
      24.737436       1.935554
      24.786324       1.870161
      24.835212       1.813415
      24.884100       1.822522
      24.932989       1.802594
      24.981877       1.927381
      25.030765       1.978718
      25.079653       1.798573
      25.128541       1.864912
      25.177430       1.759666
      25.226318       1.790915
      25.275206       1.810517
      25.324094       1.939172
      25.372982       1.934631
      25.421871       2.023394
      25.470759       2.104473
      25.519647       1.943731
      25.568535       1.895419
      25.617424       2.047589
      25.666312       1.976861
      25.715200       1.903663
      25.764088       2.046257
      25.812976       1.870866
      25.861865       1.871590
      25.910753       2.039210
      25.959641       2.072932
      26.008529       1.749236
      26.057417       1.884550
      26.106306       1.698750
      26.155194       1.871993
      26.204082       1.932147
      26.252970       1.894277
      26.301859       1.950978
      26.350747       1.842147
      26.399635       1.884697
      26.448523       2.070403
      26.497411       1.981995
      26.546300       2.096622
      26.595188       1.927189
      26.644076       1.929113
      26.692964       1.934594
      26.741852       1.907614
      26.790741       2.087296
      26.839629       2.180779
      26.888517       2.052152
      26.937405       2.021501
      26.986294       2.054868
      27.035182       2.212750
      27.084070       1.973451
      27.132958       2.036197
      27.181846       2.190965
      27.230735       2.093052
      27.279623       1.889233
      27.328511       1.949996
      27.377399       2.133429
      27.426287       1.982940
      27.475176       1.962902
      27.524064       1.899155
      27.572952       1.971017
      27.621840       1.877398
      27.670729       1.938638
      27.719617       1.972532
      27.768505       1.868662
      27.817393       2.054641
      27.866281       1.881777
      27.915170       1.795121
      27.964058       2.134961
      28.012946       1.892333
      28.061834       1.959944
      28.110722       2.029194
      28.159611       1.972609
      28.208499       2.039819
      28.257387       1.961976
      28.306275       1.887386
      28.355163       1.912163
      28.404052       2.278533
      28.452940       2.022864
      28.501828       2.022006
      28.550716       2.089161
      28.599605       2.188143
      28.648493       2.039904
      28.697381       1.927610
      28.746269       2.083495
      28.795157       1.915493
      28.844046       1.916331
      28.892934       2.104351
      28.941822       2.013777
      28.990710       2.027417
      29.039598       2.015202
      29.088487       1.943900
      29.137375       1.964929
      29.186263       2.000090
      29.235151       1.933695
      29.284040       1.904406
      29.332928       1.966487
      29.381816       1.930301
      29.430704       1.834717
      29.479592       2.100888
      29.528481       1.957891
      29.577369       1.896862
      29.626257       1.998608
      29.675145       1.985623
      29.724033       2.050859
      29.772922       2.072813
      29.821810       1.917820
      29.870698       1.877490
      29.919586       2.089477
      29.968475       1.940833
      30.017363       1.871322
      30.066251       2.041054
      30.115139       2.068961
      30.164027       2.083324
      30.212916       1.961604
      30.261804       1.969158
      30.310692       1.988496
      30.359580       1.889846
      30.408468       2.011875
      30.457357       1.970591
      30.506245       1.990754
      30.555133       2.192386
      30.604021       2.058016
      30.652909       2.073954
      30.701798       1.974904
      30.750686       1.899530
      30.799574       2.035582
      30.848462       1.900575
      30.897351       1.930669
      30.946239       1.951621
      30.995127       1.970779
      31.044015       1.965112
      31.092903       2.060994
      31.141792       2.118713
      31.190680       2.040549
      31.239568       2.203380
      31.288456       2.107772
      31.337344       2.116282
      31.386233       1.941688
      31.435121       1.949769
      31.484009       1.957654
      31.532897       2.004387
      31.581786       1.945326
      31.630674       2.025611
      31.679562       2.035831
      31.728450       2.010601
      31.777338       1.928149
      31.826227       2.040313
      31.875115       1.989404
      31.924003       1.942665
      31.972891       1.798929
      32.021779       1.879704
      32.070668       1.852293
      32.119556       1.872009
      32.168444       1.981488
      32.217332       1.923586
      32.266221       1.862364
      32.315109       1.868917
      32.363997       1.860833
      32.412885       1.784720
      32.461773       1.957244
      32.510662       2.010407
      32.559550       1.864774
      32.608438       1.963189
      32.657326       1.953825
      32.706214       1.967555
      32.755103       1.867216
      32.803991       1.858422
      32.852879       1.837275
      32.901767       1.778472
      32.950655       1.856877
      32.999544       2.026247
      33.048432       1.929315
      33.097320       1.879151
      33.146208       1.989923
      33.195097       1.956379
      33.243985       1.976410
      33.292873       1.834697
      33.341761       2.000617
      33.390649       1.931554
      33.439538       1.842595
      33.488426       1.978254
      33.537314       1.986140
      33.586202       1.895524
      33.635090       1.935815
      33.683979       1.919569
      33.732867       1.862424
      33.781755       1.984740
      33.830643       1.867862
      33.879532       1.856623
      33.928420       1.952285
      33.977308       1.903789
      34.026196       1.882266
      34.075084       1.906562
      34.123973       1.824660
      34.172861       1.929231
      34.221749       1.921077
      34.270637       1.855134
      34.319525       1.957556
      34.368414       2.046330
      34.417302       1.872114
      34.466190       1.880413
      34.515078       1.988552
      34.563967       2.100946
      34.612855       1.848514
      34.661743       1.877990
      34.710631       1.913725
      34.759519       1.807311
      34.808408       1.841797
      34.857296       2.020788
      34.906184       1.773134
      34.955072       1.931691
      35.003960       1.742055
      35.052849       1.974340
      35.101737       1.807751
      35.150625       1.930015
      35.199513       1.945478
      35.248402       1.818251
      35.297290       1.841783
      35.346178       1.920175
      35.395066       1.956888
      35.443954       2.118748
      35.492843       2.099667
      35.541731       2.109516
      35.590619       2.117190
      35.639507       1.915188
      35.688395       1.923845
      35.737284       1.832692
      35.786172       1.818313
      35.835060       1.980996
      35.883948       2.062630
      35.932836       1.978939
      35.981725       2.080515
      36.030613       2.057894
      36.079501       2.097780
      36.128389       1.956627
      36.177278       2.009900
      36.226166       2.033775
      36.275054       2.069899
      36.323942       1.996327
      36.372830       2.236069
      36.421719       2.008857
      36.470607       2.161241
      36.519495       2.005352
      36.568383       2.081155
      36.617271       2.189550
      36.666160       1.897650
      36.715048       1.872420
      36.763936       1.735329
      36.812824       1.887988
      36.861713       1.942301
      36.910601       1.886653
      36.959489       2.002185
      37.008377       2.232653
      37.057265       1.974936
      37.106154       2.126726
      37.155042       2.188002
      37.203930       2.168415
      37.252818       1.812654
      37.301706       1.835905
      37.350595       1.930994
      37.399483       1.829368
      37.448371       1.961314
      37.497259       1.917380
      37.546148       2.011157
      37.595036       1.959022
      37.643924       1.972424
      37.692812       1.914194
      37.741700       1.936369
      37.790589       2.074795
      37.839477       1.947160
      37.888365       1.963524
      37.937253       1.841351
      37.986141       1.911804
      38.035030       2.083528
      38.083918       2.073757
      38.132806       2.109841
      38.181694       1.995332
      38.230582       1.941995
      38.279471       2.113113
      38.328359       1.920004
      38.377247       2.105574
      38.426135       2.050456
      38.475024       2.039956
      38.523912       2.160928
      38.572800       2.052684
      38.621688       1.989372
      38.670576       1.954907
      38.719465       1.899561
      38.768353       1.939384
      38.817241       1.925448
      38.866129       2.087272
      38.915017       1.996232
      38.963906       2.039950
      39.012794       2.130165
      39.061682       1.941236
      39.110570       2.024652
      39.159459       2.070736
      39.208347       2.058142
      39.257235       1.944821
      39.306123       2.024719
      39.355011       2.096236
      39.403900       2.110383
      39.452788       2.046515
      39.501676       2.031649
      39.550564       2.094441
      39.599452       2.060819
      39.648341       1.946128
      39.697229       1.930820
      39.746117       1.908338
      39.795005       1.926928
      39.843894       1.867245
      39.892782       1.896517
      39.941670       2.020898
      39.990558       1.992303
      40.039446       2.095143
      40.088335       1.918964
      40.137223       1.995601
      40.186111       1.896068
      40.234999       2.017983
      40.283887       1.948593
      40.332776       1.987965
      40.381664       1.886394
      40.430552       2.023736
      40.479440       1.898267
      40.528328       1.875580
      40.577217       1.965763
      40.626105       2.019768
      40.674993       2.018015
      40.723881       1.965502
      40.772770       1.927012
      40.821658       1.933756
      40.870546       1.861308
      40.919434       2.018418
      40.968322       1.973386
      41.017211       1.754748
      41.066099       2.107889
      41.114987       2.031982
      41.163875       2.008951
      41.212763       1.956659
      41.261652       1.942975
      41.310540       1.946696
      41.359428       1.965153
      41.408316       2.088349
      41.457205       1.980998
      41.506093       1.928878
      41.554981       1.990377
      41.603869       2.014015
      41.652757       2.042498
      41.701646       2.051689
      41.750534       2.155437
      41.799422       1.996938
      41.848310       2.080831
      41.897198       2.020055
      41.946087       2.181227
      41.994975       2.109354
      42.043863       1.882189
      42.092751       1.909360
      42.141640       1.954584
      42.190528       1.906592
      42.239416       1.996943
      42.288304       1.958888
      42.337192       2.013556
      42.386081       1.938909
      42.434969       2.148074
      42.483857       2.032172
      42.532745       2.132219
      42.581633       1.900831
      42.630522       2.007201
      42.679410       2.040988
      42.728298       1.990218
      42.777186       1.817846
      42.826075       1.905990
      42.874963       1.778714
      42.923851       1.964789
      42.972739       1.898107
      43.021627       1.921201
      43.070516       1.811778
      43.119404       1.870251
      43.168292       1.835705
      43.217180       2.060312
      43.266068       2.048583
      43.314957       1.878249
      43.363845       1.949734
      43.412733       1.971095
      43.461621       1.885348
      43.510509       1.876087
      43.559398       1.927026
      43.608286       1.882010
      43.657174       1.885028
      43.706062       1.944501
      43.754951       1.911590
      43.803839       2.044596
      43.852727       1.992829
      43.901615       1.821920
      43.950503       1.898981
      43.999392       1.815335
      44.048280       2.033347
      44.097168       2.085576
      44.146056       2.009914
      44.194944       2.075317
      44.243833       1.986155
      44.292721       1.973591
      44.341609       1.845168
      44.390497       1.841976
      44.439386       1.930364
      44.488274       2.119518
      44.537162       1.984567
      44.586050       1.916283
      44.634938       2.100375
      44.683827       2.049566
      44.732715       1.983615
      44.781603       1.847107
      44.830491       2.125668
      44.879379       1.821999
      44.928268       1.936534
      44.977156       2.066719
      45.026044       2.055534
      45.074932       2.083773
      45.123821       1.907492
      45.172709       1.977887
      45.221597       1.883858
      45.270485       1.886263
      45.319373       1.977506
      45.368262       2.061842
      45.417150       2.147828
      45.466038       1.992722
      45.514926       2.181938
      45.563814       1.984074
      45.612703       2.052901
      45.661591       1.924750
      45.710479       1.803254
      45.759367       1.894800
      45.808255       1.931335
      45.857144       2.073287
      45.906032       2.019725
      45.954920       2.092438
      46.003808       1.828607
      46.052697       1.885255
      46.101585       2.018878
      46.150473       1.941992
      46.199361       2.064475
      46.248249       1.983147
      46.297138       1.955813
      46.346026       1.980020
      46.394914       2.256930
      46.443802       2.097923
      46.492690       2.271178
      46.541579       2.162908
      46.590467       2.295397
      46.639355       2.432824
      46.688243       2.197363
      46.737132       2.147681
      46.786020       2.351587
      46.834908       2.335193
      46.883796       2.366510
      46.932684       2.297015
      46.981573       2.019919
      47.030461       2.407927
      47.079349       2.330480
      47.128237       2.398595
      47.177125       2.137409
      47.226014       2.382456
      47.274902       2.442943
      47.323790       2.661881
      47.372678       2.571072
      47.421567       2.437422
      47.470455       2.411330
      47.519343       2.549499
      47.568231       2.495470
      47.617119       2.575774
      47.666008       2.665934
      47.714896       2.652270
      47.763784       2.556672
      47.812672       2.615560
      47.861560       2.616362
      47.910449       2.338548
      47.959337       2.349958
      48.008225       2.180800
      48.057113       2.243032
      48.106001       2.379802
      48.154890       2.175075
      48.203778       2.198902
      48.252666       2.174687
      48.301554       2.412157
      48.350443       2.297806
      48.399331       2.255189
      48.448219       2.307141
      48.497107       2.145674
      48.545995       2.448967
      48.594884       2.216648
      48.643772       2.177701
      48.692660       2.046683
      48.741548       2.073855
      48.790436       2.186085
      48.839325       2.201069
      48.888213       2.167580
      48.937101       2.139429
      48.985989       2.232645
      49.034878       2.192390
      49.083766       2.164643
      49.132654       2.112499
      49.181542       2.157886
      49.230430       2.243686
      49.279319       2.257240
      49.328207       2.151205
      49.377095       2.005355
      49.425983       2.158927
      49.474871       2.069399
      49.523760       2.324357
      49.572648       2.210345
      49.621536       2.090857
      49.670424       2.103888
      49.719313       2.122127
      49.768201       2.009334
      49.817089       1.987554
      49.865977       2.066338
      49.914865       2.018053
      49.963754       2.172746
      50.012642       2.143743
      50.061530       2.056718
      50.110418       2.009799
      50.159306       1.954305
      50.208195       2.120104
      50.257083       1.923042
      50.305971       2.008874
      50.354859       1.796796
      50.403747       2.029918
      50.452636       1.985610
      50.501524       1.894919
      50.550412       1.959817
      50.599300       1.978511
      50.648189       2.140320
      50.697077       2.068534
      50.745965       1.966568
      50.794853       2.203254
      50.843741       2.042307
      50.892630       1.987981
      50.941518       2.059613
      50.990406       2.015079
      51.039294       1.952392
      51.088182       1.897778
      51.137071       1.790893
      51.185959       1.909061
      51.234847       1.889605
      51.283735       1.978560
      51.332624       1.829078
      51.381512       2.051116
      51.430400       1.952315
      51.479288       1.829725
      51.528176       1.831920
      51.577065       1.986490
      51.625953       1.919754
      51.674841       1.987810
      51.723729       2.149547
      51.772617       2.196364
      51.821506       2.108515
      51.870394       1.913836
      51.919282       2.121180
      51.968170       1.864942
      52.017059       2.095584
      52.065947       2.150820
      52.114835       2.115904
      52.163723       2.178609
      52.212611       2.103406
      52.261500       2.044769
      52.310388       1.958093
      52.359276       2.112810
      52.408164       1.961132
      52.457052       2.420522
      52.505941       2.054775
      52.554829       2.026200
      52.603717       2.146035
      52.652605       2.110391
      52.701494       1.969000
      52.750382       1.889892
      52.799270       1.797432
      52.848158       1.929232
      52.897046       1.874351
      52.945935       2.067714
      52.994823       2.007106
      53.043711       2.045630
      53.092599       2.291393
      53.141487       2.033060
      53.190376       2.335543
      53.239264       2.167833
      53.288152       2.300230
      53.337040       2.050538
      53.385928       2.035611
      53.434817       2.011046
      53.483705       2.091216
      53.532593       2.037187
      53.581481       2.152461
      53.630370       2.062530
      53.679258       2.118790
      53.728146       2.077363
      53.777034       2.025079
      53.825922       2.034649
      53.874811       2.005556
      53.923699       2.042249
      53.972587       2.027012
      54.021475       2.100677
      54.070363       2.074744
      54.119252       2.073321
      54.168140       2.067525
      54.217028       2.045644
      54.265916       2.155587
      54.314805       2.132955
      54.363693       1.969097
      54.412581       1.973460
      54.461469       1.973212
      54.510357       2.097665
      54.559246       2.012659
      54.608134       2.026717
      54.657022       2.014820
      54.705910       2.037231
      54.754798       1.919136
      54.803687       1.885047
      54.852575       1.851372
      54.901463       1.856468
      54.950351       2.086310
      54.999240       2.059257
      55.048128       1.886356
      55.097016       2.024940
      55.145904       1.996074
      55.194792       2.077748
      55.243681       1.894768
      55.292569       2.042307
      55.341457       2.102079
      55.390345       2.036301
      55.439233       2.022645
      55.488122       1.881991
      55.537010       2.113146
      55.585898       2.061239
      55.634786       1.793740
      55.683674       2.151574
      55.732563       1.960875
      55.781451       2.098368
      55.830339       1.949098
      55.879227       2.137774
      55.928116       2.188817
      55.977004       2.267504
      56.025892       2.048595
      56.074780       2.090172
      56.123668       2.280794
      56.172557       1.903570
      56.221445       2.045353
      56.270333       2.033438
      56.319221       1.968049
      56.368109       2.166184
      56.416998       2.037607
      56.465886       2.088969
      56.514774       2.061621
      56.563662       2.021992
      56.612551       1.958691
      56.661439       1.837438
      56.710327       2.098380
      56.759215       2.001293
      56.808103       2.182363
      56.856992       2.035871
      56.905880       1.898462
      56.954768       1.780806
      57.003656       1.787973
      57.052544       1.825022
      57.101433       1.802589
      57.150321       1.903378
      57.199209       1.879670
      57.248097       2.206040
      57.296986       1.934716
      57.345874       2.269585
      57.394762       2.147585
      57.443650       2.141494
      57.492538       1.921638
      57.541427       1.912377
      57.590315       1.911247
      57.639203       1.935613
      57.688091       2.001639
      57.736979       1.993649
      57.785868       1.972532
      57.834756       1.902179
      57.883644       2.083567
      57.932532       1.871940
      57.981420       1.942489
      58.030309       1.986077
      58.079197       1.968480
      58.128085       1.980710
      58.176973       1.853068
      58.225862       1.918066
      58.274750       1.962394
      58.323638       1.924430
      58.372526       1.928356
      58.421414       1.973437
      58.470303       1.904219
      58.519191       1.969740
      58.568079       1.783756
      58.616967       1.881631
      58.665855       1.971532
      58.714744       1.909391
      58.763632       1.842749
      58.812520       1.736647
      58.861408       1.879472
      58.910297       1.827564
      58.959185       1.843055
      59.008073       1.648417
      59.056961       1.779973
      59.105849       1.756222
      59.154738       1.774242
      59.203626       1.890852
      59.252514       1.978025
      59.301402       1.686957
      59.350290       1.890315
      59.399179       1.859304
      59.448067       1.973903
      59.496955       1.980573
      59.545843       2.085590
      59.594732       1.902696
      59.643620       1.857233
      59.692508       1.772553
      59.741396       1.940175
      59.790284       2.054580
      59.839173       1.803814
      59.888061       1.904271
      59.936949       1.889494
      59.985837       1.849008
      60.034725       1.924960
      60.083614       1.909055
      60.132502       1.877107
      60.181390       2.005030
      60.230278       1.913998
      60.279167       1.740963
      60.328055       1.969317
      60.376943       2.044279
      60.425831       1.897223
      60.474719       1.921360
      60.523608       1.861369
      60.572496       1.788930
      60.621384       1.878660
      60.670272       1.886221
      60.719160       2.017331
      60.768049       1.807690
      60.816937       1.869836
      60.865825       1.878710
      60.914713       1.942987
      60.963601       2.018293
      61.012490       1.958974
      61.061378       1.975669
      61.110266       1.990507
      61.159154       1.876072
      61.208043       1.881666
      61.256931       2.001827
      61.305819       1.943197
      61.354707       1.919447
      61.403595       1.841766
      61.452484       1.931703
      61.501372       1.835578
      61.550260       2.091904
      61.599148       1.900589
      61.648036       2.025827
      61.696925       2.152875
      61.745813       1.997074
      61.794701       1.976665
      61.843589       1.981688
      61.892478       2.046901
      61.941366       2.044026
      61.990254       2.083001
      62.039142       1.995830
      62.088030       1.948551
      62.136919       2.226316
      62.185807       2.102678
      62.234695       2.172219
      62.283583       2.208933
      62.332471       1.960419
      62.381360       2.079937
      62.430248       1.864352
      62.479136       1.951560
      62.528024       2.161403
      62.576913       1.972199
      62.625801       1.957061
      62.674689       2.043669
      62.723577       2.195583
      62.772465       1.965330
      62.821354       2.180299
      62.870242       2.020663
      62.919130       1.972471
      62.968018       1.882163
      63.016906       2.112097
      63.065795       1.899324
      63.114683       2.055475
      63.163571       1.889823
      63.212459       1.962828
      63.261347       2.089267
      63.310236       1.997643
      63.359124       1.913986
      63.408012       2.061979
      63.456900       2.003466
      63.505789       2.223521
      63.554677       2.062137
      63.603565       1.890950
      63.652453       1.880567
      63.701341       2.066990
      63.750230       1.939238
      63.799118       2.130613
      63.848006       2.021547
      63.896894       2.136421
      63.945782       2.097396
      63.994671       2.171045
      64.043559       2.238528
      64.092447       2.150535
      64.141335       2.013264
      64.190224       2.001542
      64.239112       2.016277
      64.288000       2.205604
      64.336888       2.069308
      64.385776       1.889797
      64.434665       2.143184
      64.483553       2.069755
      64.532441       2.087906
      64.581329       2.134553
      64.630217       2.093385
      64.679106       2.006613
      64.727994       2.020198
      64.776882       2.217521
      64.825770       2.076793
      64.874659       2.024701
      64.923547       1.928345
      64.972435       1.887192
      65.021323       2.263634
      65.070211       2.065580
      65.119100       2.103134
      65.167988       2.017515
      65.216876       1.941139
      65.265764       2.125544
      65.314652       1.953405
      65.363541       1.919121
      65.412429       2.168635
      65.461317       1.954346
      65.510205       2.087684
      65.559093       2.236652
      65.607982       2.141344
      65.656870       1.861001
      65.705758       2.112829
      65.754646       2.178680
      65.803535       2.003660
      65.852423       2.121641
      65.901311       2.000497
      65.950199       1.999174
      65.999087       1.980942
      66.047976       2.185125
      66.096864       2.211713
      66.145752       2.151168
      66.194640       2.196650
      66.243528       2.279692
      66.292417       2.129287
      66.341305       2.021342
      66.390193       2.178571
      66.439081       1.957232
      66.487970       2.154054
      66.536858       2.134529
      66.585746       2.177578
      66.634634       2.121137
      66.683522       2.120713
      66.732411       2.053106
      66.781299       2.178862
      66.830187       2.169990
      66.879075       2.145574
      66.927963       2.182599
      66.976852       2.192011
      67.025740       2.282204
      67.074628       2.087098
      67.123516       2.327741
      67.172405       2.162665
      67.221293       2.266860
      67.270181       2.197956
      67.319069       2.254708
      67.367957       2.160333
      67.416846       1.953416
      67.465734       2.196365
      67.514622       2.339669
      67.563510       2.146621
      67.612398       1.983893
      67.661287       2.052187
      67.710175       2.245715
      67.759063       2.153361
      67.807951       2.176779
      67.856840       2.250128
      67.905728       2.189491
      67.954616       2.162146
      68.003504       2.311144
      68.052392       2.139029
      68.101281       2.154432
      68.150169       2.102158
      68.199057       2.243148
      68.247945       2.214722
      68.296833       2.144043
      68.345722       1.966702
      68.394610       2.107917
      68.443498       2.110697
      68.492386       2.069912
      68.541274       2.099050
      68.590163       2.474853
      68.639051       2.223588
      68.687939       2.340514
      68.736827       2.236540
      68.785716       2.101381
      68.834604       2.140377
      68.883492       2.209393
      68.932380       2.063956
      68.981268       2.162915
      69.030157       2.061246
      69.079045       1.986483
      69.127933       2.193871
      69.176821       2.236880
      69.225709       2.175584
      69.274598       2.083175
      69.323486       2.146018
      69.372374       2.181963
      69.421262       2.121544
      69.470151       2.123409
      69.519039       2.210119
      69.567927       2.342783
      69.616815       2.286310
      69.665703       2.267159
      69.714592       2.188475
      69.763480       2.188913
      69.812368       2.014284
      69.861256       2.087938
      69.910144       1.836267
      69.959033       1.998238
      70.007921       1.964767
      70.056809       1.828454
      70.105697       2.047766
      70.154586       2.088315
      70.203474       2.052048
      70.252362       1.994796
      70.301250       2.081489
      70.350138       1.924616
      70.399027       1.950982
      70.447915       1.991491
      70.496803       2.052944
      70.545691       1.973779
      70.594579       2.039042
      70.643468       1.840921
      70.692356       1.987920
      70.741244       1.860742
      70.790132       1.972490
      70.839020       1.988564
      70.887909       2.046978
      70.936797       1.916304
      70.985685       2.051629
      71.034573       2.182487
      71.083462       2.080236
      71.132350       2.046305
      71.181238       1.910532
      71.230126       1.818463
      71.279014       1.995929
      71.327903       2.107402
      71.376791       1.892963
      71.425679       1.963493
      71.474567       1.909162
      71.523455       1.982927
      71.572344       2.015325
      71.621232       2.052974
      71.670120       1.935124
      71.719008       2.041753
      71.767897       1.959929
      71.816785       1.989925
      71.865673       1.892386
      71.914561       1.870244
      71.963449       1.889069
      72.012338       1.770815
      72.061226       1.969497
      72.110114       1.820554
      72.159002       1.815937
      72.207890       2.037410
      72.256779       1.897317
      72.305667       2.080316
      72.354555       1.854613
      72.403443       1.798178
      72.452332       1.779608
      72.501220       1.945575
      72.550108       1.937789
      72.598996       1.891241
      72.647884       1.901840
      72.696773       2.094655
      72.745661       1.927356
      72.794549       2.012240
      72.843437       1.892110
      72.892325       1.971730
      72.941214       2.116351
      72.990102       1.969069
      73.038990       2.021149
      73.087878       2.093772
      73.136766       1.940140
      73.185655       2.149453
      73.234543       1.968342
      73.283431       2.076036
      73.332319       2.051224
      73.381208       2.109226
      73.430096       1.978389
      73.478984       2.122944
      73.527872       1.938511
      73.576760       2.252906
      73.625649       2.024113
      73.674537       2.009690
      73.723425       2.003839
      73.772313       1.981926
      73.821201       2.101779
      73.870090       2.190756
      73.918978       2.108286
      73.967866       1.872887
      74.016754       1.897451
      74.065643       2.067616
      74.114531       1.959669
      74.163419       1.950438
      74.212307       1.878513
      74.261195       1.882100
      74.310084       1.842146
      74.358972       1.859902
      74.407860       2.048646
      74.456748       2.002159
      74.505636       1.938967
      74.554525       1.866954
      74.603413       1.996027
      74.652301       2.055750
      74.701189       1.926684
      74.750078       2.030570
      74.798966       2.018159
      74.847854       2.115095
      74.896742       1.934108
      74.945630       1.927885
      74.994519       1.996644
      75.043407       1.948111
      75.092295       1.954020
      75.141183       2.171466
      75.190071       2.215716
      75.238960       2.197061
      75.287848       2.249275
      75.336736       2.270218
      75.385624       2.156404
      75.434513       2.201205
      75.483401       2.354758
      75.532289       2.367717
      75.581177       2.533332
      75.630065       2.377032
      75.678954       2.388854
      75.727842       2.302454
      75.776730       2.249887
      75.825618       2.379347
      75.874506       2.285141
      75.923395       2.397452
      75.972283       2.131153
      76.021171       2.388035
      76.070059       2.559578
      76.118947       2.328786
      76.167836       2.272529
      76.216724       2.304151
      76.265612       2.381336
      76.314500       2.072142
      76.363389       2.254672
      76.412277       2.090104
      76.461165       2.160597
      76.510053       2.040010
      76.558941       2.314867
      76.607830       2.167117
      76.656718       2.051765
      76.705606       2.163074
      76.754494       2.071568
      76.803382       2.145744
      76.852271       2.121357
      76.901159       2.170169
      76.950047       2.095034
      76.998935       2.174670
      77.047824       2.238964
      77.096712       2.149482
      77.145600       2.071244
      77.194488       2.113672
      77.243376       2.157424
      77.292265       2.244043
      77.341153       2.369630
      77.390041       2.297640
      77.438929       2.225973
      77.487817       2.131150
      77.536706       2.344968
      77.585594       2.304017
      77.634482       2.395147
      77.683370       2.275801
      77.732259       2.317261
      77.781147       2.299451
      77.830035       2.459568
      77.878923       2.247890
      77.927811       2.158079
      77.976700       2.324782
      78.025588       2.231394
      78.074476       2.347913
      78.123364       2.325428
      78.172252       2.242944
      78.221141       2.290297
      78.270029       2.305070
      78.318917       2.256870
      78.367805       2.242809
      78.416693       2.171672
      78.465582       2.094664
      78.514470       2.205146
      78.563358       2.136085
      78.612246       2.208598
      78.661135       2.245733
      78.710023       2.253471
      78.758911       2.285897
      78.807799       2.359991
      78.856687       2.493862
      78.905576       2.356811
      78.954464       2.431859
      79.003352       2.283808
      79.052240       2.424203
      79.101128       2.268588
      79.150017       2.442319
      79.198905       2.393974
      79.247793       2.364229
      79.296681       2.292266
      79.345570       2.498966
      79.394458       2.362536
      79.443346       2.362142
      79.492234       2.234881
      79.541122       2.303507
      79.590011       2.276808
      79.638899       2.181705
      79.687787       2.261042
      79.736675       2.237570
      79.785563       2.241313
      79.834452       2.327924
      79.883340       2.367626
      79.932228       2.547573
      79.981116       2.216035
      80.030005       2.317808
      80.078893       2.272287
      80.127781       2.189487
      80.176669       2.123460
      80.225557       2.207662
      80.274446       2.364024
      80.323334       2.227416
      80.372222       2.166222
      80.421110       2.168940
      80.469998       2.177822
      80.518887       2.251905
      80.567775       2.013518
      80.616663       2.342730
      80.665551       2.204602
      80.714439       2.219974
      80.763328       2.321553
      80.812216       2.323276
      80.861104       2.118810
      80.909992       2.132096
      80.958881       2.394028
      81.007769       2.379179
      81.056657       2.303727
      81.105545       2.155162
      81.154433       2.427173
      81.203322       2.251102
      81.252210       2.233657
      81.301098       2.027243
      81.349986       2.058364
      81.398874       2.125200
      81.447763       2.135226
      81.496651       2.174736
      81.545539       1.957292
      81.594427       2.029562
      81.643316       2.153255
      81.692204       2.144233
      81.741092       2.220369
      81.789980       2.155274
      81.838868       2.278500
      81.887757       2.104369
      81.936645       2.024742
      81.985533       2.170815
      82.034421       2.179914
      82.083309       2.210265
      82.132198       2.062191
      82.181086       2.399259
      82.229974       2.342800
      82.278862       2.382919
      82.327751       2.068323
      82.376639       2.059454
      82.425527       2.326327
      82.474415       2.314580
      82.523303       2.118836
      82.572192       2.447388
      82.621080       2.109040
      82.669968       2.219696
      82.718856       2.192568
      82.767744       1.990872
      82.816633       2.020659
      82.865521       2.221307
      82.914409       1.971405
      82.963297       2.213697
      83.012186       1.945766
      83.061074       2.092218
      83.109962       1.984458
      83.158850       1.980856
      83.207738       1.980788
      83.256627       2.028701
      83.305515       2.148101
      83.354403       2.103914
      83.403291       1.980751
      83.452179       1.962233
      83.501068       2.060008
      83.549956       2.195941
      83.598844       2.023720
      83.647732       2.044834
      83.696620       1.903087
      83.745509       2.106900
      83.794397       1.925436
      83.843285       1.867798
      83.892173       2.017509
      83.941062       2.149800
      83.989950       1.922190
      84.038838       1.807843
      84.087726       1.888518
      84.136614       2.016216
      84.185503       2.147360
      84.234391       2.139345
      84.283279       1.978863
      84.332167       1.865549
      84.381055       2.133669
      84.429944       2.048581
      84.478832       2.059978
      84.527720       1.936783
      84.576608       2.004336
      84.625497       1.988188
      84.674385       1.895705
      84.723273       1.993185
      84.772161       1.838222
      84.821049       2.014659
      84.869938       1.896003
      84.918826       1.783524
      84.967714       1.991435
      85.016602       1.891380
      85.065490       1.892783
      85.114379       1.959735
      85.163267       1.879996
      85.212155       1.956041
      85.261043       2.000590
      85.309932       2.105738
      85.358820       2.129812
      85.407708       2.043502
      85.456596       2.043354
      85.505484       1.998091
      85.554373       2.076519
      85.603261       2.090861
      85.652149       2.145683
      85.701037       2.073428
      85.749925       2.145244
      85.798814       2.156041
      85.847702       2.136740
      85.896590       2.215799
      85.945478       1.984897
      85.994366       2.188479
      86.043255       2.005941
      86.092143       1.857959
      86.141031       1.976877
      86.189919       1.969777
      86.238808       2.205067
      86.287696       2.049612
      86.336584       2.177665
      86.385472       2.256072
      86.434360       2.107533
      86.483249       2.203569
      86.532137       1.885753
      86.581025       1.846726
      86.629913       2.095825
      86.678801       1.984715
      86.727690       2.147246
      86.776578       2.164131
      86.825466       2.157897
      86.874354       1.990541
      86.923243       2.113719
      86.972131       2.117736
      87.021019       2.056521
      87.069907       1.945132
      87.118795       2.048870
      87.167684       2.037182
      87.216572       1.930536
      87.265460       1.962493
      87.314348       1.994432
      87.363236       1.904604
      87.412125       1.821196
      87.461013       1.871298
      87.509901       2.177282
      87.558789       2.239467
      87.607678       1.919735
      87.656566       2.029672
      87.705454       1.946124
      87.754342       1.842191
      87.803230       1.950008
      87.852119       1.999238
      87.901007       1.874581
      87.949895       1.895289
      87.998783       2.058727
      88.047671       1.851958
      88.096560       2.030571
      88.145448       1.906445
      88.194336       1.833549
      88.243224       2.075538
      88.292112       2.000573
      88.341001       2.153014
      88.389889       2.200207
      88.438777       2.098275
      88.487665       2.065746
      88.536554       1.898109
      88.585442       2.020984
      88.634330       2.245294
      88.683218       2.196246
      88.732106       2.139560
      88.780995       2.109632
      88.829883       2.184882
      88.878771       2.359948
      88.927659       2.471357
      88.976547       2.425743
      89.025436       2.451765
      89.074324       2.511480
      89.123212       2.421472
      89.172100       2.359074
      89.220989       2.225280
      89.269877       2.251757
      89.318765       2.296849
      89.367653       2.262110
      89.416541       2.277814
      89.465430       2.299610
      89.514318       2.428632
      89.563206       2.182053
      89.612094       2.415227
      89.660982       2.376616
      89.709871       2.384783
      89.758759       2.321712
      89.807647       2.431265
      89.856535       2.505384
      89.905424       2.183832
      89.954312       2.242427
      90.003200       2.205024
      90.052088       2.270620
      90.100976       2.300299
      90.149865       2.203282
      90.198753       2.383466
      90.247641       2.418483
      90.296529       2.322180
      90.345417       2.391400
      90.394306       2.338876
      90.443194       2.504745
      90.492082       2.438628
      90.540970       2.309075
      90.589859       2.320141
      90.638747       2.312792
      90.687635       2.326559
      90.736523       2.026250
      90.785411       2.059458
      90.834300       2.040900
      90.883188       2.213800
      90.932076       2.136898
      90.980964       2.146931
      91.029852       2.155070
      91.078741       2.163657
      91.127629       2.018819
      91.176517       2.141762
      91.225405       2.343149
      91.274293       2.359751
      91.323182       2.287794
      91.372070       2.262177
      91.420958       2.238140
      91.469846       2.185785
      91.518735       2.073180
      91.567623       2.108133
      91.616511       2.126475
      91.665399       2.355302
      91.714287       2.398376
      91.763176       2.424343
      91.812064       2.308877
      91.860952       2.495499
      91.909840       2.491687
      91.958728       2.336279
      92.007617       2.225984
      92.056505       2.573614
      92.105393       2.455922
      92.154281       2.428088
      92.203170       2.410217
      92.252058       2.556564
      92.300946       2.401139
      92.349834       2.365951
      92.398722       2.433204
      92.447611       2.155733
      92.496499       2.179753
      92.545387       2.082953
      92.594275       2.410357
      92.643163       2.302089
      92.692052       2.309798
      92.740940       2.171694
      92.789828       2.069863
      92.838716       2.164350
      92.887605       2.515475
      92.936493       2.310508
      92.985381       2.162692
      93.034269       2.136250
      93.083157       2.103449
      93.132046       2.115345
      93.180934       2.039467
      93.229822       2.075981
      93.278710       2.268447
      93.327598       2.471156
      93.376487       2.183706
      93.425375       2.050598
      93.474263       2.059931
      93.523151       1.987466
      93.572039       2.082007
      93.620928       2.076912
      93.669816       2.026502
      93.718704       2.179141
      93.767592       1.924565
      93.816481       2.034385
      93.865369       1.983009
      93.914257       2.044555
      93.963145       1.972349
      94.012033       2.025291
      94.060922       2.025598
      94.109810       1.978196
      94.158698       2.151255
      94.207586       2.186075
      94.256474       2.310390
      94.305363       2.159653
      94.354251       2.053148
      94.403139       2.245448
      94.452027       2.360157
      94.500916       2.345248
      94.549804       1.999468
      94.598692       2.252033
      94.647580       2.272749
      94.696468       2.349854
      94.745357       2.180028
      94.794245       2.263410
      94.843133       2.457840
      94.892021       2.399091
      94.940909       2.331392
      94.989798       2.333080
      95.038686       2.460574
      95.087574       2.511431
      95.136462       2.368090
      95.185351       2.496672
      95.234239       2.537895
      95.283127       2.500566
      95.332015       2.442141
      95.380903       2.599710
      95.429792       2.413759
      95.478680       2.398015
      95.527568       2.329857
      95.576456       2.398148
      95.625344       2.539617
      95.674233       2.369883
      95.723121       2.309896
      95.772009       2.389974
      95.820897       2.436731
      95.869785       2.472438
      95.918674       2.456554
      95.967562       2.572117
      96.016450       2.325917
      96.065338       2.514659
      96.114227       2.434262
      96.163115       2.475121
      96.212003       2.697094
      96.260891       2.491001
      96.309779       2.473180
      96.358668       2.594779
      96.407556       2.369999
      96.456444       2.457132
      96.505332       2.479774
      96.554220       2.518136
      96.603109       2.493789
      96.651997       2.423724
      96.700885       2.433617
      96.749773       2.512573
      96.798662       2.511960
      96.847550       2.626758
      96.896438       2.535824
      96.945326       2.458186
      96.994214       2.629750
      97.043103       2.526004
      97.091991       2.625734
      97.140879       2.577360
      97.189767       2.584149
      97.238655       2.586641
      97.287544       2.525882
      97.336432       2.566722
      97.385320       2.416154
      97.434208       2.528238
      97.483097       2.570341
      97.531985       2.610122
      97.580873       2.548135
      97.629761       2.596733
      97.678649       2.544950
      97.727538       2.696860
      97.776426       2.679506
      97.825314       2.631746
      97.874202       2.569762
      97.923090       2.685372
      97.971979       2.783523
      98.020867       2.604618
      98.069755       2.597325
      98.118643       2.575232
      98.167532       2.613779
      98.216420       2.765654
      98.265308       2.563484
      98.314196       2.479000
      98.363084       2.502126
      98.411973       2.538789
      98.460861       2.562523
      98.509749       2.499912
      98.558637       2.605052
      98.607525       2.503729
      98.656414       2.567941
      98.705302       2.658229
      98.754190       2.652465
      98.803078       2.579906
      98.851966       2.713298
      98.900855       2.874219
      98.949743       2.685016
      98.998631       2.552756
      99.047519       2.514091
      99.096408       2.540359
      99.145296       2.500185
      99.194184       2.577567
      99.243072       2.367634
      99.291960       2.479314
      99.340849       2.462401
      99.389737       2.449148
      99.438625       2.502080
      99.487513       2.530202
      99.536401       2.612952
      99.585290       2.476074
      99.634178       2.507684
      99.683066       2.438734
      99.731954       2.528290
      99.780843       2.570214
      99.829731       2.513087
      99.878619       2.725846
      99.927507       2.625099
      99.976395       2.735652
     100.025284       2.599514
     100.074172       2.663052
     100.123060       2.639785
     100.171948       2.625160
     100.220836       2.663931
     100.269725       2.703560
     100.318613       2.553085
     100.367501       2.480717
     100.416389       2.579481
     100.465278       2.623465
     100.514166       2.625930
     100.563054       2.676872
     100.611942       2.596807
     100.660830       2.609009
     100.709719       2.683026
     100.758607       2.607044
     100.807495       2.546347
     100.856383       2.705599
     100.905271       2.783190
     100.954160       2.671253
     101.003048       2.776314
     101.051936       2.541850
     101.100824       2.373408
     101.149712       2.578350
     101.198601       2.554606
     101.247489       2.504002
     101.296377       2.936409
     101.345265       2.709095
     101.394154       2.767407
     101.443042       2.727040
     101.491930       2.812033
     101.540818       2.763775
     101.589706       2.751724
     101.638595       2.683199
     101.687483       2.598062
     101.736371       2.566664
     101.785259       2.657462
     101.834147       2.594060
     101.883036       2.534269
     101.931924       2.616388
     101.980812       2.577336
     102.029700       2.603729
     102.078589       2.712622
     102.127477       2.535068
     102.176365       2.479512
     102.225253       2.586752
     102.274141       2.513436
     102.323030       2.489771
     102.371918       2.648007
     102.420806       2.712969
     102.469694       2.643408
     102.518582       2.596289
     102.567471       2.579265
     102.616359       2.690592
     102.665247       2.666364
     102.714135       2.875866
     102.763024       2.557968
     102.811912       2.735342
     102.860800       2.903303
     102.909688       2.836050
     102.958576       2.935527
     103.007465       2.992804
     103.056353       2.905036
     103.105241       2.986587
     103.154129       2.966101
     103.203017       2.852770
     103.251906       2.845834
     103.300794       2.972218
     103.349682       2.653602
     103.398570       2.872338
     103.447458       2.704962
     103.496347       2.915370
     103.545235       2.870229
     103.594123       2.867137
     103.643011       2.813654
     103.691900       2.632993
     103.740788       2.624769
     103.789676       2.776194
     103.838564       2.820738
     103.887452       2.860858
     103.936341       2.589147
     103.985229       2.763212
     104.034117       2.633714
     104.083005       2.489149
     104.131893       2.772921
     104.180782       2.788530
     104.229670       2.757585
     104.278558       2.821259
     104.327446       2.691953
     104.376335       2.926704
     104.425223       2.873691
     104.474111       2.998898
     104.522999       3.092109
     104.571887       3.258848
     104.620776       3.354982
     104.669664       2.763289
     104.718552       2.774479
     104.767440       2.726879
     104.816328       2.605844
     104.865217       2.728641
     104.914105       2.625278
     104.962993       2.675034
     105.011881       2.675582
     105.060770       2.685730
     105.109658       2.636070
     105.158546       2.558864
     105.207434       2.568020
     105.256322       2.523151
     105.305211       2.301950
     105.354099       2.600400
     105.402987       2.395500
     105.451875       2.407026
     105.500763       2.368677
     105.549652       2.527438
     105.598540       2.353225
     105.647428       2.413742
     105.696316       2.387241
     105.745205       2.448811
     105.794093       2.486868
     105.842981       2.555922
     105.891869       2.382073
     105.940757       2.423410
     105.989646       2.412675
     106.038534       2.367129
     106.087422       2.472027
     106.136310       2.571856
     106.185198       2.418435
     106.234087       2.465187
     106.282975       2.404341
     106.331863       2.431704
     106.380751       2.358801
     106.429639       2.459229
     106.478528       2.352487
     106.527416       2.313533
     106.576304       2.490172
     106.625192       2.293224
     106.674081       2.512951
     106.722969       2.594876
     106.771857       2.469470
     106.820745       2.546239
     106.869633       2.397289
     106.918522       2.400648
     106.967410       2.409529
     107.016298       2.408279
     107.065186       2.430790
     107.114074       2.562630
     107.162963       2.310479
     107.211851       2.387261
     107.260739       2.477878
     107.309627       2.398430
     107.358516       2.512727
     107.407404       2.422698
     107.456292       2.354213
     107.505180       2.466986
     107.554068       2.459441
     107.602957       2.471551
     107.651845       2.450640
     107.700733       2.420495
     107.749621       2.355589
     107.798509       2.516052
     107.847398       2.483470
     107.896286       2.636540
     107.945174       2.476772
     107.994062       2.434732
     108.042951       2.323310
     108.091839       2.346216
     108.140727       2.492944
     108.189615       2.375650
     108.238503       2.339014
     108.287392       2.185382
     108.336280       2.344264
     108.385168       2.356762
     108.434056       2.404120
     108.482944       2.291111
     108.531833       2.373933
     108.580721       2.470568
     108.629609       2.340521
     108.678497       2.289755
     108.727385       2.370009
     108.776274       2.269361
     108.825162       2.386433
     108.874050       2.399482
     108.922938       2.562736
     108.971827       2.451066
     109.020715       2.370150
     109.069603       2.253900
     109.118491       2.303339
     109.167379       2.163438
     109.216268       2.283033
     109.265156       2.329639
     109.314044       2.307494
     109.362932       2.262243
     109.411820       2.248283
     109.460709       2.131334
     109.509597       2.195879
     109.558485       2.212094
     109.607373       2.255176
     109.656262       2.212642
     109.705150       2.342088
     109.754038       2.367631
     109.802926       2.386946
     109.851814       2.320527
     109.900703       2.555353
     109.949591       2.615014
     109.998479       2.562488
     110.047367       2.622089
     110.096255       2.410925
     110.145144       2.443885
     110.194032       2.555813
     110.242920       2.373707
     110.291808       2.563273
     110.340697       2.454981
     110.389585       2.475305
     110.438473       2.519539
     110.487361       2.480996
     110.536249       2.585304
     110.585138       2.361793
     110.634026       2.572258
     110.682914       2.527021
     110.731802       2.550565
     110.780690       2.545365
     110.829579       2.488784
     110.878467       2.417259
     110.927355       2.365461
     110.976243       2.492257
     111.025131       2.425970
     111.074020       2.268670
     111.122908       2.300037
     111.171796       2.555317
     111.220684       2.286221
     111.269573       2.434678
     111.318461       2.517278
     111.367349       2.402976
     111.416237       2.405385
     111.465125       2.490995
     111.514014       2.376173
     111.562902       2.427648
     111.611790       2.552039
     111.660678       2.338330
     111.709566       2.489251
     111.758455       2.390009
     111.807343       2.291554
     111.856231       2.465505
     111.905119       2.485776
     111.954008       2.619195
     112.002896       2.607746
     112.051784       2.471472
     112.100672       2.445079
     112.149560       2.542513
     112.198449       2.749499
     112.247337       2.711144
     112.296225       2.761966
     112.345113       2.638185
     112.394001       2.534229
     112.442890       2.974394
     112.491778       2.717101
     112.540666       2.615916
     112.589554       2.625756
     112.638443       2.578561
     112.687331       2.582948
     112.736219       2.765870
     112.785107       2.532319
     112.833995       2.660344
     112.882884       2.701548
     112.931772       2.703022
     112.980660       2.654834
     113.029548       2.503233
     113.078436       2.593885
     113.127325       2.370483
     113.176213       2.442132
     113.225101       2.539979
     113.273989       2.574357
     113.322878       3.029050
     113.371766       2.836182
     113.420654       2.530787
     113.469542       2.484550
     113.518430       2.427435
     113.567319       2.470655
     113.616207       2.322132
     113.665095       2.386806
     113.713983       2.376376
     113.762871       2.445559
     113.811760       2.310554
     113.860648       2.308798
     113.909536       2.490713
     113.958424       2.518438
     114.007312       2.454781
     114.056201       2.496427
     114.105089       2.405921
     114.153977       2.394799
     114.202865       2.399066
     114.251754       2.427027
     114.300642       2.441452
     114.349530       2.470360
     114.398418       2.448788
     114.447306       2.367006
     114.496195       2.471333
     114.545083       2.541667
     114.593971       2.564129
     114.642859       2.527365
     114.691747       2.777500
     114.740636       2.732242
     114.789524       2.506376
     114.838412       2.574353
     114.887300       2.621303
     114.936189       2.635993
     114.985077       2.545063
     115.033965       2.404794
     115.082853       2.497191
     115.131741       2.651175
     115.180630       2.458239
     115.229518       2.635527
     115.278406       2.456371
     115.327294       2.670291
     115.376182       2.548538
     115.425071       2.507161
     115.473959       2.280899
     115.522847       2.621987
     115.571735       2.643355
     115.620624       2.470667
     115.669512       2.557784
     115.718400       2.575482
     115.767288       2.492535
     115.816176       2.385135
     115.865065       2.419811
     115.913953       2.389730
     115.962841       2.346255
     116.011729       2.566481
     116.060617       2.331176
     116.109506       2.401922
     116.158394       2.570763
     116.207282       2.533122
     116.256170       2.566937
     116.305058       2.598506
     116.353947       2.538291
     116.402835       2.487639
     116.451723       2.683315
     116.500611       2.542821
     116.549500       2.625768
     116.598388       2.554313
     116.647276       2.653978
     116.696164       2.775371
     116.745052       2.821515
     116.793941       2.543579
     116.842829       2.519408
     116.891717       2.494527
     116.940605       2.459858
     116.989493       2.633772
     117.038382       2.435869
     117.087270       2.484122
     117.136158       2.482440
     117.185046       2.624375
     117.233935       2.554158
     117.282823       2.559455
     117.331711       2.654175
     117.380599       2.499077
     117.429487       2.634986
     117.478376       2.547947
     117.527264       2.829498
     117.576152       2.514959
     117.625040       2.575041
     117.673928       2.692500
     117.722817       2.715144
     117.771705       2.532348
     117.820593       2.675607
     117.869481       2.614947
     117.918370       2.561819
     117.967258       2.520881
     118.016146       2.651709
     118.065034       2.531526
     118.113922       2.583443
     118.162811       2.618109
     118.211699       2.533541
     118.260587       2.472538
     118.309475       2.532938
     118.358363       2.440545
     118.407252       2.694365
     118.456140       2.656658
     118.505028       2.512294
     118.553916       2.376838
     118.602804       2.453014
     118.651693       2.660455
     118.700581       2.577069
     118.749469       2.678922
     118.798357       2.718681
     118.847246       2.651954
     118.896134       2.626099
     118.945022       2.688967
     118.993910       2.404335
     119.042798       2.506183
     119.091687       2.310162
     119.140575       2.304578
     119.189463       2.444577
     119.238351       2.350201
     119.287239       2.407983
     119.336128       2.205439
     119.385016       2.285258
     119.433904       2.274798
     119.482792       2.474854
     119.531681       2.370684
     119.580569       2.391083
     119.629457       2.271291
     119.678345       2.338424
     119.727233       2.375948
     119.776122       2.435289
     119.825010       2.317494
     119.873898       2.357594
     119.922786       2.537216
     119.971674       2.482077
     120.020563       2.287691
     120.069451       2.471507
     120.118339       2.381376
     120.167227       2.463758
     120.216116       2.493990
     120.265004       2.477990
     120.313892       2.320938
     120.362780       2.412511
     120.411668       2.322102
     120.460557       2.411119
     120.509445       2.365736
     120.558333       2.329704
     120.607221       2.351877
     120.656109       2.304167
     120.704998       2.462073
     120.753886       2.383782
     120.802774       2.501766
     120.851662       2.354393
     120.900551       2.416403
     120.949439       2.375976
     120.998327       2.398502
     121.047215       2.459170
     121.096103       2.392745
     121.144992       2.397579
     121.193880       2.347630
     121.242768       2.407301
     121.291656       2.706416
     121.340544       2.503878
     121.389433       2.405166
     121.438321       2.337931
     121.487209       2.471148
     121.536097       2.515741
     121.584985       2.433219
     121.633874       2.345102
     121.682762       2.557756
     121.731650       2.403761
     121.780538       2.443441
     121.829427       2.579988
     121.878315       2.528519
     121.927203       2.530074
     121.976091       2.653264
     122.024979       2.514116
     122.073868       2.496077
     122.122756       2.458794
     122.171644       2.540937
     122.220532       2.475282
     122.269420       2.554052
     122.318309       2.476050
     122.367197       2.615008
     122.416085       2.605912
     122.464973       2.620748
     122.513862       2.434965
     122.562750       2.383887
     122.611638       2.582117
     122.660526       2.387688
     122.709414       2.442896
     122.758303       2.510952
     122.807191       2.299554
     122.856079       2.357626
     122.904967       2.438615
     122.953855       2.508658
     123.002744       2.555678
     123.051632       2.527430
     123.100520       2.521575
     123.149408       2.421242
     123.198297       2.557120
     123.247185       2.617596
     123.296073       2.561164
     123.344961       2.533778
     123.393849       2.528459
     123.442738       2.343549
     123.491626       2.476251
     123.540514       2.428456
     123.589402       2.637401
     123.638290       2.554438
     123.687179       2.469923
     123.736067       2.671586
     123.784955       2.553282
     123.833843       2.646452
     123.882731       2.439468
     123.931620       2.571337
     123.980508       2.491686
     124.029396       2.589233
     124.078284       2.627376
     124.127173       2.548420
     124.176061       2.620782
     124.224949       2.480027
     124.273837       2.497950
     124.322725       2.506110
     124.371614       2.398299
     124.420502       2.465773
     124.469390       2.501914
     124.518278       2.511539
     124.567166       2.586988
     124.616055       2.442553
     124.664943       2.512504
     124.713831       2.475089
     124.762719       2.476871
     124.811608       2.460117
     124.860496       2.403295
     124.909384       2.576187
     124.958272       2.526686
     125.007160       2.310525
     125.056049       2.400783
     125.104937       2.442666
     125.153825       2.412372
     125.202713       2.498167
     125.251601       2.397953
     125.300490       2.545040
     125.349378       2.473294
     125.398266       2.480441
     125.447154       2.544042
     125.496043       2.621033
     125.544931       2.492582
     125.593819       2.364193
     125.642707       2.486912
     125.691595       2.425178
     125.740484       2.399271
     125.789372       2.319524
     125.838260       2.417603
     125.887148       2.524190
     125.936036       2.514438
     125.984925       2.434319
     126.033813       2.287999
     126.082701       2.392413
     126.131589       2.462988
     126.180477       2.347683
     126.229366       2.308515
     126.278254       2.423049
     126.327142       2.345057
     126.376030       2.472163
     126.424919       2.348452
     126.473807       2.301316
     126.522695       2.363337
     126.571583       2.384185
     126.620471       2.398985
     126.669360       2.292863
     126.718248       2.244894
     126.767136       2.343399
     126.816024       2.504155
     126.864912       2.434805
     126.913801       2.355080
     126.962689       2.242029
     127.011577       2.365528
     127.060465       2.453917
     127.109354       2.474125
     127.158242       2.342784
     127.207130       2.441758
     127.256018       2.349697
     127.304906       2.483749
     127.353795       2.369451
     127.402683       2.579695
     127.451571       2.366111
     127.500459       2.565633
     127.549347       2.431731
     127.598236       2.367836
     127.647124       2.414728
     127.696012       2.467329
     127.744900       2.429459
     127.793789       2.370990
     127.842677       2.533850
     127.891565       2.375055
     127.940453       2.397650
     127.989341       2.403394
     128.038230       2.479785
     128.087118       2.387718
     128.136006       2.432735
     128.184894       2.306346
     128.233782       2.445612
     128.282671       2.434809
     128.331559       2.537496
     128.380447       2.393399
     128.429335       2.424753
     128.478224       2.306730
     128.527112       2.481825
     128.576000       2.341571
     128.624888       2.441356
     128.673776       2.421326
     128.722665       2.377830
     128.771553       2.400209
     128.820441       2.376885
     128.869329       2.271936
     128.918217       2.326561
     128.967106       2.479085
     129.015994       2.387250
     129.064882       2.449672
     129.113770       2.434815
     129.162658       2.426184
     129.211547       2.446501
     129.260435       2.401862
     129.309323       2.541957
     129.358211       2.479091
     129.407100       2.608112
     129.455988       2.628295
     129.504876       2.535557
     129.553764       2.628316
     129.602652       2.585695
     129.651541       2.461869
     129.700429       2.515393
     129.749317       2.662939
     129.798205       2.773508
     129.847093       2.629528
     129.895982       2.628619
     129.944870       2.743296
     129.993758       2.625770
     130.042646       2.682598
     130.091535       2.761435
     130.140423       2.601786
     130.189311       2.719667
     130.238199       2.744754
     130.287087       2.633710
     130.335976       2.791151
     130.384864       2.631387
     130.433752       2.587444
     130.482640       2.743327
     130.531528       2.538161
     130.580417       2.507221
     130.629305       2.741952
     130.678193       2.709281
     130.727081       2.585380
     130.775970       2.637225
     130.824858       2.619726
     130.873746       2.749214
     130.922634       2.647267
     130.971522       2.615571
     131.020411       2.457325
     131.069299       2.556281
     131.118187       2.518125
     131.167075       2.472376
     131.215963       2.560129
     131.264852       2.368298
     131.313740       2.616923
     131.362628       2.486661
     131.411516       2.411776
     131.460404       2.564034
     131.509293       2.547964
     131.558181       2.443529
     131.607069       2.493713
     131.655957       2.598459
     131.704846       2.568814
     131.753734       2.670086
     131.802622       2.684317
     131.851510       2.581649
     131.900398       2.570941
     131.949287       2.592344
     131.998175       2.685313
     132.047063       2.567071
     132.095951       2.625792
     132.144839       2.568056
     132.193728       2.558971
     132.242616       2.586038
     132.291504       2.679418
     132.340392       2.668705
     132.389281       2.724743
     132.438169       2.695415
     132.487057       2.614280
     132.535945       2.575963
     132.584833       2.689720
     132.633722       2.671372
     132.682610       2.482230
     132.731498       2.472870
     132.780386       2.612061
     132.829274       2.703188
     132.878163       2.462804
     132.927051       2.521272
     132.975939       2.653604
     133.024827       2.431231
     133.073716       2.727130
     133.122604       2.492350
     133.171492       2.555491
     133.220380       2.722752
     133.269268       2.642509
     133.318157       2.712245
     133.367045       2.552560
     133.415933       2.575553
     133.464821       2.532797
     133.513709       2.611606
     133.562598       2.538187
     133.611486       2.402685
     133.660374       2.447160
     133.709262       2.436449
     133.758150       2.472531
     133.807039       2.316203
     133.855927       2.263003
     133.904815       2.465412
     133.953703       2.364237
     134.002592       2.381663
     134.051480       2.342320
     134.100368       2.369033
     134.149256       2.456336
     134.198144       2.494010
     134.247033       2.427348
     134.295921       2.603001
     134.344809       2.416064
     134.393697       2.482807
     134.442585       2.423387
     134.491474       2.514423
     134.540362       2.453001
     134.589250       2.531390
     134.638138       2.319826
     134.687027       2.679021
     134.735915       2.635551
     134.784803       2.447082
     134.833691       2.654046
     134.882579       2.697422
     134.931468       2.553313
     134.980356       2.838033
     135.029244       2.868381
     135.078132       2.674701
     135.127020       2.637058
     135.175909       2.554325
     135.224797       2.614635
     135.273685       2.505176
     135.322573       2.471314
     135.371462       2.622681
     135.420350       2.517375
     135.469238       2.510104
     135.518126       2.503229
     135.567014       2.582831
     135.615903       2.551080
     135.664791       2.627367
     135.713679       2.478236
     135.762567       2.495066
     135.811455       2.460999
     135.860344       2.503499
     135.909232       2.472922
     135.958120       2.584732
     136.007008       2.576984
     136.055897       2.505909
     136.104785       2.435116
     136.153673       2.554504
     136.202561       2.455859
     136.251449       2.643289
     136.300338       2.621500
     136.349226       2.591932
     136.398114       2.569074
     136.447002       2.633216
     136.495890       2.628904
     136.544779       2.721392
     136.593667       2.447289
     136.642555       2.589153
     136.691443       2.634759
     136.740331       2.574808
     136.789220       2.537858
     136.838108       2.527413
     136.886996       2.475236
     136.935884       2.443957
     136.984773       2.613108
     137.033661       2.520558
     137.082549       2.590638
     137.131437       2.466464
     137.180325       2.570450
     137.229214       2.571330
     137.278102       2.471505
     137.326990       2.482259
     137.375878       2.466972
     137.424766       2.371445
     137.473655       2.623210
     137.522543       2.678766
     137.571431       2.557302
     137.620319       2.649826
     137.669208       2.560613
     137.718096       2.506848
     137.766984       2.456888
     137.815872       2.434900
     137.864760       2.517102
     137.913649       2.449005
     137.962537       2.652693
     138.011425       2.481176
     138.060313       2.577723
     138.109201       2.584407
     138.158090       2.479508
     138.206978       2.502413
     138.255866       2.590389
     138.304754       2.478779
     138.353643       2.516654
     138.402531       2.526678
     138.451419       2.604942
     138.500307       2.566717
     138.549195       2.494813
     138.598084       2.439409
     138.646972       2.425830
     138.695860       2.505909
     138.744748       2.577195
     138.793636       2.389832
     138.842525       2.432409
     138.891413       2.396817
     138.940301       2.446140
     138.989189       2.334234
     139.038077       2.514929
     139.086966       2.369478
     139.135854       2.430845
     139.184742       2.420331
     139.233630       2.426546
     139.282519       2.478506
     139.331407       2.383561
     139.380295       2.450455
     139.429183       2.551408
     139.478071       2.383676
     139.526960       2.393216
     139.575848       2.465506
     139.624736       2.502282
     139.673624       2.488994
     139.722512       2.572876
     139.771401       2.524376
     139.820289       2.493257
     139.869177       2.435844
     139.918065       2.375995
     139.966954       2.484525
     140.015842       2.341865
     140.064730       2.484212
     140.113618       2.507085
     140.162506       2.625281
     140.211395       2.556395
     140.260283       2.650802
     140.309171       2.583985
     140.358059       2.569063
     140.406947       2.859635
     140.455836       2.829040
     140.504724       2.734792
     140.553612       2.736984
     140.602500       2.810401
     140.651389       2.788745
     140.700277       2.859388
     140.749165       2.760393
     140.798053       2.649912
     140.846941       2.573415
     140.895830       2.531588
     140.944718       2.626992
     140.993606       2.772419
     141.042494       2.881807
     141.091382       2.654441
     141.140271       2.563889
     141.189159       2.640648
     141.238047       2.673488
     141.286935       2.772727
     141.335823       2.686233
     141.384712       2.775492
     141.433600       2.772156
     141.482488       2.635353
     141.531376       2.696709
     141.580265       2.713736
     141.629153       2.721492
     141.678041       2.689984
     141.726929       2.644683
     141.775817       2.791043
     141.824706       2.599113
     141.873594       2.670347
     141.922482       2.634347
     141.971370       2.643494
     142.020258       2.672725
     142.069147       2.661436
     142.118035       2.539123
     142.166923       2.781098
     142.215811       2.620377
     142.264700       2.657095
     142.313588       2.573822
     142.362476       2.756986
     142.411364       2.598607
     142.460252       2.703144
     142.509141       2.852594
     142.558029       2.741785
     142.606917       2.606268
     142.655805       2.708370
     142.704693       2.668107
     142.753582       2.661198
     142.802470       2.871439
     142.851358       2.881520
     142.900246       2.750323
     142.949135       2.782841
     142.998023       2.823656
     143.046911       2.880339
     143.095799       2.724756
     143.144687       2.638093
     143.193576       2.766989
     143.242464       2.787840
     143.291352       2.609780
     143.340240       2.581693
     143.389128       2.792312
     143.438017       2.718902
     143.486905       2.610393
     143.535793       2.708249
     143.584681       2.724008
     143.633570       2.734637
     143.682458       2.655027
     143.731346       2.739256
     143.780234       2.658504
     143.829122       2.708994
     143.878011       2.765473
     143.926899       2.709690
     143.975787       2.807002
     144.024675       2.595521
     144.073563       2.656089
     144.122452       2.703295
     144.171340       2.685738
     144.220228       2.788024
     144.269116       2.653889
     144.318004       2.729353
     144.366893       2.747064
     144.415781       2.646425
     144.464669       2.741972
     144.513557       2.602404
     144.562446       2.678216
     144.611334       2.800319
     144.660222       2.608691
     144.709110       2.530698
     144.757998       2.572764
     144.806887       2.740451
     144.855775       2.683348
     144.904663       2.670492
     144.953551       2.718170
     145.002439       2.734931
     145.051328       2.686898
     145.100216       2.632095
     145.149104       2.605489
     145.197992       2.689049
     145.246881       2.631393
     145.295769       2.670397
     145.344657       2.712243
     145.393545       2.839195
     145.442433       2.644930
     145.491322       2.670190
     145.540210       2.632421
     145.589098       2.701130
     145.637986       2.714869
     145.686874       2.826912
     145.735763       2.907875
     145.784651       2.763797
     145.833539       2.875546
     145.882427       2.714895
     145.931316       2.625724
     145.980204       2.704256
     146.029092       2.619139
     146.077980       2.649327
     146.126868       2.723367
     146.175757       2.697711
     146.224645       2.682360
     146.273533       2.740949
     146.322421       2.700976
     146.371309       2.765513
     146.420198       2.604262
     146.469086       2.648450
     146.517974       2.695482
     146.566862       2.910116
     146.615750       2.680238
     146.664639       2.746458
     146.713527       2.606931
     146.762415       2.621908
     146.811303       2.862753
     146.860192       2.658774
     146.909080       2.687113
     146.957968       2.794045
     147.006856       2.643608
     147.055744       2.643144
     147.104633       2.639423
     147.153521       2.704008
     147.202409       2.686492
     147.251297       2.561676
     147.300185       2.667516
     147.349074       2.679687
     147.397962       2.634038
     147.446850       2.620475
     147.495738       2.728460
     147.544627       2.730556
     147.593515       2.717918
     147.642403       2.856248
     147.691291       2.897783
     147.740179       2.769833
     147.789068       2.734923
     147.837956       2.719021
     147.886844       2.740461
     147.935732       2.911768
     147.984620       3.042497
     148.033509       2.659043
     148.082397       2.879101
     148.131285       2.933834
     148.180173       2.813651
     148.229062       2.730098
     148.277950       2.819096
     148.326838       2.785257
     148.375726       2.714174
     148.424614       2.923484
     148.473503       2.814270
     148.522391       2.907346
     148.571279       2.841863
     148.620167       2.827036
     148.669055       2.780671
     148.717944       2.831269
     148.766832       2.852789
     148.815720       2.826334
     148.864608       2.808878
     148.913496       2.805561
     148.962385       2.876521
     149.011273       2.815631
     149.060161       3.054964
     149.109049       2.851292
     149.157938       2.910895
     149.206826       2.828766
     149.255714       2.863843
     149.304602       2.950580
     149.353490       2.908374
     149.402379       2.844479
     149.451267       2.910048
     149.500155       2.926936
     149.549043       2.906396
     149.597931       2.999037
     149.646820       2.914208
     149.695708       2.760042
     149.744596       2.862181
     149.793484       2.870809
     149.842373       2.926601
     149.891261       2.792636
     149.940149       2.822512
     149.989037       2.929193
     150.037925       3.017596
     150.086814       2.919688
     150.135702       2.873289
     150.184590       2.972312
     150.233478       2.783713
     150.282366       2.798428
     150.331255       2.917989
     150.380143       2.969352
     150.429031       2.930157
     150.477919       2.872360
     150.526808       2.936273
     150.575696       2.902686
     150.624584       3.007616
     150.673472       2.852109
     150.722360       2.756408
     150.771249       2.758534
     150.820137       2.919238
     150.869025       2.821082
     150.917913       2.724210
     150.966801       2.817099
     151.015690       2.787306
     151.064578       2.844965
     151.113466       2.703949
     151.162354       2.840220
     151.211242       2.835188
     151.260131       2.958224
     151.309019       2.883881
     151.357907       2.813863
     151.406795       2.877426
     151.455684       2.973218
     151.504572       2.962557
     151.553460       2.850930
     151.602348       2.782430
     151.651236       2.861000
     151.700125       2.946017
     151.749013       2.836695
     151.797901       2.953232
     151.846789       2.752383
     151.895677       2.831743
     151.944566       2.769332
     151.993454       2.809188
     152.042342       2.875794
     152.091230       2.891235
     152.140119       2.973326
     152.189007       2.816767
     152.237895       2.866963
     152.286783       2.860389
     152.335671       2.832621
     152.384560       2.889381
     152.433448       2.861768
     152.482336       2.836567
     152.531224       2.834935
     152.580112       2.810354
     152.629001       2.791546
     152.677889       2.896940
     152.726777       2.971117
     152.775665       2.835238
     152.824554       2.968158
     152.873442       2.907106
     152.922330       2.937666
     152.971218       2.796838
     153.020106       2.941128
     153.068995       2.831054
     153.117883       2.744510
     153.166771       2.879459
     153.215659       2.874920
     153.264547       2.939386
     153.313436       2.830203
     153.362324       2.816736
     153.411212       2.770562
     153.460100       2.712560
     153.508989       2.813738
     153.557877       2.630373
     153.606765       2.653980
     153.655653       2.790387
     153.704541       2.755659
     153.753430       2.899226
     153.802318       2.777938
     153.851206       2.795296
     153.900094       2.779703
     153.948982       2.955881
     153.997871       2.861498
     154.046759       2.773102
     154.095647       2.860072
     154.144535       2.926134
     154.193423       2.816865
     154.242312       2.732310
     154.291200       2.877464
     154.340088       3.057465
     154.388976       2.916676
     154.437865       2.898536
     154.486753       3.104392
     154.535641       2.931230
     154.584529       2.853742
     154.633417       2.931883
     154.682306       2.902241
     154.731194       2.978031
     154.780082       2.808448
     154.828970       2.843900
     154.877858       2.918021
     154.926747       2.971322
     154.975635       2.916443
     155.024523       2.802853
     155.073411       2.823252
     155.122300       2.780906
     155.171188       2.752479
     155.220076       2.787282
     155.268964       2.732768
     155.317852       2.798966
     155.366741       2.964726
     155.415629       2.813591
     155.464517       2.915136
     155.513405       2.985423
     155.562293       2.960948
     155.611182       2.927978
     155.660070       2.958766
     155.708958       2.906273
     155.757846       2.758499
     155.806735       2.911879
     155.855623       2.972508
     155.904511       2.808387
     155.953399       3.041349
     156.002287       2.861033
     156.051176       2.900319
     156.100064       2.965209
     156.148952       2.908030
     156.197840       2.889172
     156.246728       2.872267
     156.295617       3.023525
     156.344505       2.981437
     156.393393       2.941189
     156.442281       2.994947
     156.491169       3.074337
     156.540058       2.926098
     156.588946       3.038486
     156.637834       3.030683
     156.686722       2.899473
     156.735611       3.018863
     156.784499       3.074697
     156.833387       3.063875
     156.882275       2.950687
     156.931163       3.019252
     156.980052       2.946045
     157.028940       2.919663
     157.077828       2.932416
     157.126716       3.088929
     157.175604       2.820142
     157.224493       2.851456
     157.273381       2.931850
     157.322269       2.690521
     157.371157       2.785684
     157.420046       2.810505
     157.468934       2.768179
     157.517822       2.881549
     157.566710       2.877981
     157.615598       2.738734
     157.664487       2.842149
     157.713375       2.848673
     157.762263       2.799763
     157.811151       2.833246
     157.860039       2.741638
     157.908928       2.760561
     157.957816       2.773527
     158.006704       2.829071
     158.055592       2.762197
     158.104481       2.911789
     158.153369       2.852481
     158.202257       2.926516
     158.251145       2.811439
     158.300033       2.765340
     158.348922       2.838641
     158.397810       2.835318
     158.446698       2.841368
     158.495586       2.969280
     158.544474       2.796711
     158.593363       2.793930
     158.642251       2.734206
     158.691139       2.723055
     158.740027       2.943995
     158.788915       2.834221
     158.837804       2.998727
     158.886692       2.883764
     158.935580       2.770985
     158.984468       2.837359
     159.033357       2.863271
     159.082245       2.780245
     159.131133       2.947025
     159.180021       2.820083
     159.228909       2.851046
     159.277798       2.967958
     159.326686       2.848472
     159.375574       2.698814
     159.424462       2.874986
     159.473350       2.874625
     159.522239       2.721277
     159.571127       2.791064
     159.620015       2.762330
     159.668903       2.683614
     159.717792       2.870838
     159.766680       2.779457
     159.815568       2.762279
     159.864456       2.831049
     159.913344       2.831898
     159.962233       2.850847
     160.011121       2.792884
     160.060009       2.739948
     160.108897       2.849474
     160.157785       2.836557
     160.206674       2.766396
     160.255562       2.802380
     160.304450       2.873992
     160.353338       2.890919
     160.402227       2.737743
     160.451115       2.888632
     160.500003       2.859850
     160.548891       2.872682
     160.597779       2.875155
     160.646668       2.954930
     160.695556       2.958566
     160.744444       2.899087
     160.793332       3.029770
     160.842220       2.927127
     160.891109       2.835651
     160.939997       2.896932
     160.988885       2.874932
     161.037773       2.921071
     161.086662       2.851330
     161.135550       2.787851
     161.184438       2.918110
     161.233326       2.861191
     161.282214       2.834764
     161.331103       2.835189
     161.379991       2.768498
     161.428879       2.843701
     161.477767       2.705803
     161.526655       2.751247
     161.575544       2.859173
     161.624432       2.699975
     161.673320       2.785671
     161.722208       2.757769
     161.771096       2.821144
     161.819985       2.711658
     161.868873       2.771124
     161.917761       2.738439
     161.966649       2.816484
     162.015538       2.720137
     162.064426       2.792192
     162.113314       2.798595
     162.162202       2.788711
     162.211090       2.788187
     162.259979       2.713355
     162.308867       2.740101
     162.357755       2.866230
     162.406643       2.812709
     162.455531       2.746541
     162.504420       2.685767
     162.553308       2.788259
     162.602196       2.803368
     162.651084       2.884763
     162.699973       2.880126
     162.748861       2.915331
     162.797749       2.842503
     162.846637       2.859381
     162.895525       2.847227
     162.944414       2.931725
     162.993302       2.723577
     163.042190       2.779415
     163.091078       2.839733
     163.139966       3.071902
     163.188855       2.829687
     163.237743       2.919126
     163.286631       2.851616
     163.335519       2.817953
     163.384408       2.947199
     163.433296       2.917853
     163.482184       2.851599
     163.531072       2.829372
     163.579960       2.910139
     163.628849       3.067407
     163.677737       2.904153
     163.726625       2.972539
     163.775513       2.779528
     163.824401       2.933242
     163.873290       2.921240
     163.922178       2.917428
     163.971066       3.073847
     164.019954       2.823579
     164.068842       2.886188
     164.117731       2.857852
     164.166619       2.784623
     164.215507       3.081401
     164.264395       3.083795
     164.313284       2.890885
     164.362172       2.967523
     164.411060       2.946915
     164.459948       2.917284
     164.508836       2.926027
     164.557725       3.023401
     164.606613       2.952958
     164.655501       3.014253
     164.704389       3.007069
     164.753277       2.849268
     164.802166       2.830881
     164.851054       2.780828
     164.899942       3.041541
     164.948830       2.892151
     164.997719       3.009924
     165.046607       2.972955
     165.095495       2.960288
     165.144383       2.950327
     165.193271       3.032315
     165.242160       3.031072
     165.291048       2.901574
     165.339936       3.050042
     165.388824       2.996569
     165.437712       2.874013
     165.486601       2.965280
     165.535489       2.947117
     165.584377       2.955066
     165.633265       3.052555
     165.682154       2.990505
     165.731042       2.967765
     165.779930       2.943671
     165.828818       3.076483
     165.877706       3.074941
     165.926595       2.740020
     165.975483       3.031340
     166.024371       3.012952
     166.073259       2.860223
     166.122147       2.968697
     166.171036       2.854261
     166.219924       2.891161
     166.268812       2.884721
     166.317700       2.892208
     166.366588       2.905206
     166.415477       2.978420
     166.464365       2.920638
     166.513253       3.004841
     166.562141       2.999516
     166.611030       2.981049
     166.659918       2.871975
     166.708806       2.958160
     166.757694       2.885819
     166.806582       2.873036
     166.855471       2.806273
     166.904359       3.100290
     166.953247       3.083455
     167.002135       2.902598
     167.051023       3.112673
     167.099912       3.017777
     167.148800       3.052529
     167.197688       3.109771
     167.246576       3.149922
     167.295465       3.124593
     167.344353       3.052952
     167.393241       2.990598
     167.442129       3.001796
     167.491017       2.951467
     167.539906       2.943922
     167.588794       2.853715
     167.637682       2.883414
     167.686570       2.987018
     167.735458       3.029962
     167.784347       3.123215
     167.833235       2.959646
     167.882123       3.119779
     167.931011       3.072566
     167.979900       3.034715
     168.028788       2.967465
     168.077676       3.086272
     168.126564       2.973714
     168.175452       3.114820
     168.224341       3.053863
     168.273229       3.022616
     168.322117       2.988981
     168.371005       3.002957
     168.419893       3.031814
     168.468782       3.051637
     168.517670       3.093631
     168.566558       2.982629
     168.615446       2.994081
     168.664335       3.124611
     168.713223       3.082644
     168.762111       3.020638
     168.810999       2.892048
     168.859887       2.946189
     168.908776       2.886001
     168.957664       2.988949
     169.006552       3.037020
     169.055440       3.006945
     169.104328       3.002577
     169.153217       3.027817
     169.202105       2.988682
     169.250993       2.833949
     169.299881       3.047991
     169.348769       2.897578
     169.397658       2.868893
     169.446546       2.906217
     169.495434       2.935217
     169.544322       2.732733
     169.593211       2.911427
     169.642099       2.915325
     169.690987       3.064679
     169.739875       2.894859
     169.788763       2.907748
     169.837652       2.839887
     169.886540       2.827683
     169.935428       2.985760
     169.984316       2.893372
     170.033204       2.945657
     170.082093       2.820490
     170.130981       2.823603
     170.179869       2.906549
     170.228757       2.939783
     170.277646       2.918004
     170.326534       2.969623
     170.375422       3.021683
     170.424310       3.032738
     170.473198       2.891913
     170.522087       3.064517
     170.570975       2.883217
     170.619863       2.875410
     170.668751       2.857985
     170.717639       2.873992
     170.766528       2.909157
     170.815416       2.930846
     170.864304       2.883975
     170.913192       2.776660
     170.962081       2.957991
     171.010969       2.876737
     171.059857       2.769609
     171.108745       2.811546
     171.157633       2.865505
     171.206522       2.892270
     171.255410       2.748044
     171.304298       2.845485
     171.353186       2.649584
     171.402074       2.792530
     171.450963       2.772226
     171.499851       2.789421
     171.548739       2.900087
     171.597627       2.805048
     171.646515       2.684653
     171.695404       2.758470
     171.744292       2.540155
     171.793180       2.746719
     171.842068       2.755178
     171.890957       2.881550
     171.939845       2.836339
     171.988733       2.893735
     172.037621       2.706588
     172.086509       2.826876
     172.135398       2.797960
     172.184286       2.924886
     172.233174       2.876706
     172.282062       2.781314
     172.330950       2.808013
     172.379839       2.767753
     172.428727       2.618845
     172.477615       2.862676
     172.526503       2.735512
     172.575392       2.655556
     172.624280       2.648559
     172.673168       2.670511
     172.722056       2.644091
     172.770944       2.662190
     172.819833       2.815828
     172.868721       2.678194
     172.917609       2.765487
     172.966497       2.747850
     173.015385       2.822359
     173.064274       2.622505
     173.113162       2.647804
     173.162050       2.773114
     173.210938       2.631138
     173.259827       2.648822
     173.308715       2.648214
     173.357603       2.613674
     173.406491       2.570426
     173.455379       2.748077
     173.504268       2.648383
     173.553156       2.537818
     173.602044       2.515765
     173.650932       2.536325
     173.699820       2.505635
     173.748709       2.557678
     173.797597       2.622975
     173.846485       2.605917
     173.895373       2.688854
     173.944261       2.743498
     173.993150       2.799581
     174.042038       2.467228
     174.090926       2.606334
     174.139814       2.478504
     174.188703       2.570968
     174.237591       2.630742
     174.286479       2.725713
     174.335367       2.738487
     174.384255       2.763567
     174.433144       2.454081
     174.482032       2.601615
     174.530920       2.623987
     174.579808       2.599152
     174.628696       2.599206
     174.677585       2.624051
     174.726473       2.691772
     174.775361       2.630305
     174.824249       2.622768
     174.873138       2.609460
     174.922026       2.541790
     174.970914       2.579237
     175.019802       2.473612
     175.068690       2.507946
     175.117579       2.645350
     175.166467       2.579305
     175.215355       2.494805
     175.264243       2.684196
     175.313131       2.605954
     175.362020       2.645313
     175.410908       2.474114
     175.459796       2.628729
     175.508684       2.616706
     175.557573       2.686674
     175.606461       2.632621
     175.655349       2.687944
     175.704237       2.728294
     175.753125       2.782671
     175.802014       2.726084
     175.850902       3.027287
     175.899790       2.846111
     175.948678       2.621712
     175.997566       2.664507
     176.046455       2.466657
     176.095343       2.759597
     176.144231       2.737438
     176.193119       2.578687
     176.242008       2.574201
     176.290896       2.557746
     176.339784       2.612152
     176.388672       2.599324
     176.437560       2.590552
     176.486449       2.670460
     176.535337       2.521076
     176.584225       2.538514
     176.633113       2.632461
     176.682001       2.559975
     176.730890       2.776127
     176.779778       2.631882
     176.828666       2.561887
     176.877554       2.666088
     176.926442       2.588607
     176.975331       2.680677
     177.024219       2.551612
     177.073107       2.870540
     177.121995       2.462805
     177.170884       2.673348
     177.219772       2.613680
     177.268660       2.699476
     177.317548       2.748524
     177.366436       2.637924
     177.415325       2.615188
     177.464213       2.584955
     177.513101       2.621349
     177.561989       2.853935
     177.610877       2.587834
     177.659766       2.649081
     177.708654       2.546746
     177.757542       2.583274
     177.806430       2.696806
     177.855319       2.790952
     177.904207       2.584840
     177.953095       2.564262
     178.001983       2.731255
     178.050871       2.643996
     178.099760       2.654901
     178.148648       2.594035
     178.197536       2.674732
     178.246424       2.723243
     178.295312       2.645920
     178.344201       2.578347
     178.393089       2.674466
     178.441977       2.581270
     178.490865       2.609545
     178.539754       2.595149
     178.588642       2.592612
     178.637530       2.520586
     178.686418       2.565464
     178.735306       2.646744
     178.784195       2.582880
     178.833083       2.626842
     178.881971       2.764506
     178.930859       2.715790
     178.979747       2.730203
     179.028636       2.823186
     179.077524       2.822894
     179.126412       2.770631
     179.175300       2.765122
     179.224188       2.831349
     179.273077       2.885353
     179.321965       2.803471
     179.370853       2.662839
     179.419741       2.841757
     179.468630       2.787839
     179.517518       2.767173
     179.566406       2.734105
     179.615294       2.603722
     179.664182       2.648179
     179.713071       2.772776
     179.761959       2.795175
     179.810847       2.643398
     179.859735       2.550335
     179.908623       2.629026
     179.957512       2.569895
     180.006400       2.709102
     180.055288       2.652097
     180.104176       2.605239
     180.153065       2.461554
     180.201953       2.533725
     180.250841       2.693766
     180.299729       2.653135
     180.348617       2.806195
     180.397506       2.595429
     180.446394       2.719580
     180.495282       2.718988
     180.544170       2.595900
     180.593058       2.696920
     180.641947       2.658967
     180.690835       2.690029
     180.739723       2.747064
     180.788611       2.635690
     180.837500       2.718831
     180.886388       2.666305
     180.935276       2.769033
     180.984164       2.727169
     181.033052       2.674755
     181.081941       2.728272
     181.130829       2.854999
     181.179717       2.960031
     181.228605       2.826408
     181.277493       2.705872
     181.326382       2.833951
     181.375270       2.821027
     181.424158       2.750839
     181.473046       2.779946
     181.521934       2.767039
     181.570823       2.726827
     181.619711       2.831665
     181.668599       2.890384
     181.717487       2.874426
     181.766376       2.681695
     181.815264       2.813979
     181.864152       2.746151
     181.913040       2.779300
     181.961928       2.741331
     182.010817       2.732109
     182.059705       2.580031
     182.108593       2.694195
     182.157481       2.709571
     182.206369       2.638453
     182.255258       2.684017
     182.304146       2.728187
     182.353034       2.795561
     182.401922       2.665807
     182.450811       2.718591
     182.499699       2.780839
     182.548587       2.726201
     182.597475       2.838787
     182.646363       2.769878
     182.695252       2.725153
     182.744140       2.725493
     182.793028       2.805105
     182.841916       2.735483
     182.890804       2.566683
     182.939693       2.649828
     182.988581       2.603911
     183.037469       2.700817
     183.086357       2.755527
     183.135246       2.821247
     183.184134       2.767068
     183.233022       2.827476
     183.281910       2.768212
     183.330798       2.572889
     183.379687       2.575620
     183.428575       2.713377
     183.477463       2.747326
     183.526351       2.674551
     183.575239       2.749198
     183.624128       2.675919
     183.673016       2.700657
     183.721904       2.675621
     183.770792       2.841325
     183.819681       2.667011
     183.868569       2.773287
     183.917457       2.965690
     183.966345       2.701890
     184.015233       2.838457
     184.064122       2.702714
     184.113010       2.712630
     184.161898       2.632445
     184.210786       2.808479
     184.259674       2.735965
     184.308563       2.769213
     184.357451       2.860115
     184.406339       2.801047
     184.455227       2.753365
     184.504115       2.844109
     184.553004       2.800712
     184.601892       2.749124
     184.650780       2.751365
     184.699668       2.637191
     184.748557       2.881674
     184.797445       2.900498
     184.846333       2.700699
     184.895221       2.731413
     184.944109       2.730980
     184.992998       2.823473
     185.041886       2.701180
     185.090774       2.709124
     185.139662       2.637705
     185.188550       2.647996
     185.237439       2.753041
     185.286327       2.614038
     185.335215       2.625919
     185.384103       2.676637
     185.432992       2.689504
     185.481880       2.718980
     185.530768       2.863653
     185.579656       2.784847
     185.628544       2.795336
     185.677433       2.768143
     185.726321       2.794191
     185.775209       2.767312
     185.824097       2.799784
     185.872985       2.829275
     185.921874       2.841380
     185.970762       2.747183
     186.019650       2.683919
     186.068538       2.597372
     186.117427       2.798727
     186.166315       2.754791
     186.215203       2.829770
     186.264091       2.700795
     186.312979       2.653511
     186.361868       2.945134
     186.410756       2.675025
     186.459644       2.879797
     186.508532       2.866791
     186.557420       2.673878
     186.606309       2.807412
     186.655197       2.874346
     186.704085       2.886603
     186.752973       2.767767
     186.801861       2.822990
     186.850750       2.806551
     186.899638       2.700696
     186.948526       2.757916
     186.997414       2.983652
     187.046303       2.714598
     187.095191       2.769092
     187.144079       2.585611
     187.192967       2.725609
     187.241855       3.022168
     187.290744       2.824255
     187.339632       2.851106
     187.388520       2.824711
     187.437408       2.734494
     187.486296       2.725006
     187.535185       2.708250
     187.584073       2.846279
     187.632961       2.791633
     187.681849       2.790214
     187.730738       2.764279
     187.779626       2.741186
     187.828514       2.714938
     187.877402       2.750204
     187.926290       2.742113
     187.975179       2.706266
     188.024067       2.764948
     188.072955       2.693835
     188.121843       2.775024
     188.170731       2.847500
     188.219620       2.797214
     188.268508       2.866228
     188.317396       2.827586
     188.366284       2.738361
     188.415173       2.783441
     188.464061       2.762398
     188.512949       2.629093
     188.561837       2.728239
     188.610725       2.871963
     188.659614       2.801208
     188.708502       3.019185
     188.757390       2.857470
     188.806278       2.958804
     188.855166       3.004836
     188.904055       2.793970
     188.952943       2.771116
     189.001831       2.813621
     189.050719       2.820891
     189.099607       2.916374
     189.148496       2.923602
     189.197384       2.844724
     189.246272       2.720329
     189.295160       2.916265
     189.344049       2.862804
     189.392937       2.873590
     189.441825       2.790694
     189.490713       2.759474
     189.539601       2.754863
     189.588490       2.874610
     189.637378       2.850515
     189.686266       2.940760
     189.735154       2.743705
     189.784042       2.887621
     189.832931       2.797425
     189.881819       2.902562
     189.930707       2.791156
     189.979595       2.900378
     190.028484       2.900968
     190.077372       2.920918
     190.126260       2.903915
     190.175148       2.924896
     190.224036       2.918810
     190.272925       2.749863
     190.321813       2.795520
     190.370701       2.711323
     190.419589       2.746123
     190.468477       2.675994
     190.517366       2.613898
     190.566254       2.569601
     190.615142       2.783026
     190.664030       2.804049
     190.712919       2.776592
     190.761807       2.750508
     190.810695       2.592737
     190.859583       2.677083
     190.908471       2.719690
     190.957360       2.654771
     191.006248       2.678929
     191.055136       2.876795
     191.104024       2.935995
     191.152912       2.719824
     191.201801       2.892139
     191.250689       2.693920
     191.299577       2.882989
     191.348465       2.981087
     191.397354       2.998071
     191.446242       2.913836
     191.495130       2.937107
     191.544018       2.996614
     191.592906       2.965078
     191.641795       2.850287
     191.690683       2.919534
     191.739571       2.915968
     191.788459       3.010747
     191.837347       2.930607
     191.886236       2.988659
     191.935124       3.028103
     191.984012       2.981069
     192.032900       2.765377
     192.081788       2.893475
     192.130677       2.894586
     192.179565       2.948444
     192.228453       2.859942
     192.277341       3.000316
     192.326230       2.731284
     192.375118       2.952840
     192.424006       2.916812
     192.472894       3.108062
     192.521782       2.971898
     192.570671       2.855340
     192.619559       3.113938
     192.668447       3.083290
     192.717335       2.974108
     192.766223       2.903985
     192.815112       3.024647
     192.864000       3.010652
     192.912888       2.995731
     192.961776       3.104857
     193.010665       3.008952
     193.059553       3.041779
     193.108441       2.984793
     193.157329       3.147385
     193.206217       2.974199
     193.255106       3.094401
     193.303994       2.768032
     193.352882       3.052193
     193.401770       3.056438
     193.450658       2.957185
     193.499547       3.014190
     193.548435       3.033837
     193.597323       2.858142
     193.646211       3.276345
     193.695100       3.268542
     193.743988       3.152493
     193.792876       3.161303
     193.841764       3.157987
     193.890652       3.052318
     193.939541       2.946806
     193.988429       2.964853
     194.037317       3.012361
     194.086205       3.108871
     194.135093       2.969548
     194.183982       3.050255
     194.232870       3.021590
     194.281758       2.861407
     194.330646       2.945541
     194.379534       2.953239
     194.428423       2.804132
     194.477311       2.864769
     194.526199       2.853760
     194.575087       2.932615
     194.623976       2.912480
     194.672864       3.009704
     194.721752       2.854234
     194.770640       2.932564
     194.819528       2.936168
     194.868417       2.897206
     194.917305       2.849102
     194.966193       2.864635
     195.015081       2.737649
     195.063969       2.868576
     195.112858       2.928011
     195.161746       2.831360
     195.210634       2.803907
     195.259522       2.997216
     195.308411       2.747911
     195.357299       2.770356
     195.406187       2.874417
     195.455075       2.977461
     195.503963       2.975143
     195.552852       3.029194
     195.601740       3.113025
     195.650628       2.900643
     195.699516       3.204918
     195.748404       2.998984
     195.797293       2.850916
     195.846181       2.875933
     195.895069       2.824317
     195.943957       2.942665
     195.992846       2.896886
     196.041734       3.109346
     196.090622       2.854166
     196.139510       2.956332
     196.188398       3.056298
     196.237287       2.888906
     196.286175       3.012717
     196.335063       3.025737
     196.383951       2.814622
     196.432839       2.793951
     196.481728       2.879501
     196.530616       2.932444
     196.579504       3.029953
     196.628392       2.936034
     196.677280       3.038504
     196.726169       2.990978
     196.775057       2.854700
     196.823945       2.909530
     196.872833       2.812128
     196.921722       2.848154
     196.970610       2.886996
     197.019498       2.970325
     197.068386       2.876002
     197.117274       2.756917
     197.166163       2.890340
     197.215051       2.876426
     197.263939       2.804434
     197.312827       2.862049
     197.361715       2.877383
     197.410604       2.919654
     197.459492       2.934551
     197.508380       2.849607
     197.557268       3.038404
     197.606157       2.965114
     197.655045       3.039948
     197.703933       2.886969
     197.752821       2.853783
     197.801709       2.872674
     197.850598       2.955504
     197.899486       2.775681
     197.948374       2.877945
     197.997262       2.805008
     198.046150       2.785287
     198.095039       2.908361
     198.143927       2.795346
     198.192815       2.939439
     198.241703       2.863805
     198.290592       2.913813
     198.339480       2.966908
     198.388368       2.851234
     198.437256       2.775914
     198.486144       2.875412
     198.535033       2.939387
     198.583921       2.682589
     198.632809       2.816027
     198.681697       2.798824
     198.730585       2.787296
     198.779474       2.695340
     198.828362       2.708507
     198.877250       2.557331
     198.926138       2.780046
     198.975027       2.846682
     199.023915       2.666940
     199.072803       2.788788
     199.121691       2.770161
     199.170579       2.813967
     199.219468       2.703244
     199.268356       2.734888
     199.317244       2.772075
     199.366132       2.684700
     199.415020       3.022599
     199.463909       2.948338
     199.512797       2.616435
     199.561685       2.660664
     199.610573       2.759834
     199.659461       2.711033
     199.708350       2.727176
     199.757238       2.824871
     199.806126       2.646759
     199.855014       2.732666
     199.903903       2.792278
     199.952791       2.643424
     200.001679       2.715704
     200.050567       2.752494
     200.099455       2.799468
     200.148344       2.743893
     200.197232       2.641269
     200.246120       2.669044
     200.295008       2.656725
     200.343896       2.834083
     200.392785       2.757939
     200.441673       2.878972
     200.490561       2.785070
     200.539449       2.829090
     200.588338       2.717198
     200.637226       2.836426
     200.686114       2.784688
     200.735002       2.683273
     200.783890       2.605484
     200.832779       2.684973
     200.881667       2.621935
     200.930555       2.607167
     200.979443       2.568227
     201.028331       2.581302
     201.077220       2.733360
     201.126108       2.503474
     201.174996       2.622788
     201.223884       2.683049
     201.272773       2.793420
     201.321661       2.750386
     201.370549       2.651456
     201.419437       2.619393
     201.468325       2.724033
     201.517214       2.727662
     201.566102       2.582515
     201.614990       2.637855
     201.663878       2.748664
     201.712766       2.662398
     201.761655       2.560176
     201.810543       2.720963
     201.859431       2.807766
     201.908319       2.822394
     201.957207       2.754200
     202.006096       2.974005
     202.054984       2.606948
     202.103872       2.495384
     202.152760       2.624762
     202.201649       2.673487
     202.250537       2.771124
     202.299425       2.604720
     202.348313       2.781549
     202.397201       2.803833
     202.446090       2.862764
     202.494978       2.885412
     202.543866       2.883920
     202.592754       2.717517
     202.641642       2.901641
     202.690531       2.696508
     202.739419       2.929156
     202.788307       2.871021
     202.837195       2.901877
     202.886084       2.902149
     202.934972       2.911207
     202.983860       3.019636
     203.032748       2.998622
     203.081636       3.046472
     203.130525       3.043937
     203.179413       2.868631
     203.228301       2.859864
     203.277189       2.915711
     203.326077       2.895644
     203.374966       3.100339
     203.423854       2.976887
     203.472742       3.043312
     203.521630       3.054667
     203.570519       2.943498
     203.619407       2.937990
     203.668295       2.992811
     203.717183       3.126062
     203.766071       2.820194
     203.814960       2.813293
     203.863848       2.896149
     203.912736       3.006860
     203.961624       2.789187
     204.010512       2.892268
     204.059401       2.913775
     204.108289       2.964613
     204.157177       2.971195
     204.206065       2.851857
     204.254953       2.977182
     204.303842       2.993346
     204.352730       3.014015
     204.401618       2.961547
     204.450506       3.008858
     204.499395       2.998020
     204.548283       2.992399
     204.597171       3.085854
     204.646059       3.089227
     204.694947       2.971381
     204.743836       2.952646
     204.792724       2.852887
     204.841612       2.991085
     204.890500       3.046299
     204.939388       3.169609
     204.988277       3.075130
     205.037165       3.093374
     205.086053       3.036914
     205.134941       3.080839
     205.183830       2.948607
     205.232718       2.930395
     205.281606       3.071343
     205.330494       3.029033
     205.379382       2.964677
     205.428271       3.013993
     205.477159       3.094164
     205.526047       3.100368
     205.574935       3.199883
     205.623823       3.037123
     205.672712       3.017889
     205.721600       2.916570
     205.770488       2.829601
     205.819376       2.915939
     205.868265       2.937229
     205.917153       2.992983
     205.966041       3.045265
     206.014929       2.962915
     206.063817       3.110668
     206.112706       2.875198
     206.161594       3.116354
     206.210482       2.960168
     206.259370       2.894464
     206.308258       3.119781
     206.357147       2.896439
     206.406035       2.933230
     206.454923       2.945486
     206.503811       3.031111
     206.552700       3.245953
     206.601588       3.013903
     206.650476       3.154678
     206.699364       2.877882
     206.748252       2.852855
     206.797141       2.786206
     206.846029       2.596002
     206.894917       2.883811
     206.943805       2.862945
     206.992693       3.053958
     207.041582       2.969236
     207.090470       2.962925
     207.139358       3.013834
     207.188246       2.975010
     207.237134       2.757564
     207.286023       2.947625
     207.334911       2.950970
     207.383799       2.989534
     207.432687       3.018169
     207.481576       2.946311
     207.530464       2.822080
     207.579352       2.887544
     207.628240       2.877961
     207.677128       2.917430
     207.726017       3.131582
     207.774905       3.017498
     207.823793       2.907496
     207.872681       2.941318
     207.921569       2.899307
     207.970458       2.766534
     208.019346       2.991578
     208.068234       2.986861
     208.117122       2.998671
     208.166011       2.767207
     208.214899       2.895880
     208.263787       2.883097
     208.312675       2.890853
     208.361563       2.890709
     208.410452       2.855958
     208.459340       2.871602
     208.508228       2.915866
     208.557116       2.971150
     208.606004       2.886734
     208.654893       3.093151
     208.703781       3.086556
     208.752669       2.797552
     208.801557       2.846017
     208.850446       2.867203
     208.899334       2.655613
     208.948222       2.646586
     208.997110       2.794391
     209.045998       2.797001
     209.094887       2.637910
     209.143775       2.668398
     209.192663       2.880121
     209.241551       2.885931
     209.290439       2.907754
     209.339328       2.807403
     209.388216       2.855785
     209.437104       3.080392
     209.485992       3.037943
     209.534880       2.910911
     209.583769       2.880689
     209.632657       2.984525
     209.681545       3.180697
     209.730433       3.101706
     209.779322       3.108987
     209.828210       3.140082
     209.877098       3.012678
     209.925986       2.997867
     209.974874       2.976607
     210.023763       3.059756
     210.072651       3.182125
     210.121539       3.136390
     210.170427       3.060302
     210.219315       2.956225
     210.268204       3.064874
     210.317092       3.118789
     210.365980       3.270253
     210.414868       3.054674
     210.463757       3.201728
     210.512645       3.225077
     210.561533       3.060068
     210.610421       3.016863
     210.659309       3.126242
     210.708198       2.943739
     210.757086       3.113303
     210.805974       2.987110
     210.854862       3.100054
     210.903750       3.107002
     210.952639       3.134833
     211.001527       3.135308
     211.050415       3.040536
     211.099303       3.041541
     211.148192       3.112126
     211.197080       2.908511
     211.245968       2.982705
     211.294856       3.055467
     211.343744       2.982441
     211.392633       3.118068
     211.441521       3.037942
     211.490409       3.044244
     211.539297       3.027106
     211.588185       2.943529
     211.637074       2.997423
     211.685962       2.986452
     211.734850       2.836792
     211.783738       2.893641
     211.832626       2.945512
     211.881515       2.975473
     211.930403       2.982646
     211.979291       3.066636
     212.028179       2.777549
     212.077068       2.889068
     212.125956       2.797397
     212.174844       2.878625
     212.223732       2.844745
     212.272620       2.917108
     212.321509       2.954708
     212.370397       2.968083
     212.419285       2.975659
     212.468173       2.822098
     212.517061       2.916350
     212.565950       2.870408
     212.614838       2.855508
     212.663726       2.991346
     212.712614       2.794589
     212.761503       3.107392
     212.810391       2.999103
     212.859279       2.921923
     212.908167       3.074496
     212.957055       2.953214
     213.005944       2.936785
     213.054832       3.014675
     213.103720       2.971102
     213.152608       2.798347
     213.201496       2.887703
     213.250385       2.975865
     213.299273       2.868717
     213.348161       2.954496
     213.397049       2.972440
     213.445938       2.887384
     213.494826       2.777759
     213.543714       3.012532
     213.592602       2.937309
     213.641490       2.921616
     213.690379       2.935814
     213.739267       2.988868
     213.788155       2.896316
     213.837043       2.811568
     213.885931       3.027422
     213.934820       2.817987
     213.983708       2.952887
     214.032596       2.905037
     214.081484       2.949234
     214.130373       2.830241
     214.179261       2.803427
     214.228149       2.897330
     214.277037       2.954069
     214.325925       2.855934
     214.374814       2.965212
     214.423702       3.036536
     214.472590       2.997604
     214.521478       3.092515
     214.570366       3.035847
     214.619255       2.890606
     214.668143       2.939629
     214.717031       2.722787
     214.765919       2.807241
     214.814807       2.854226
     214.863696       2.909683
     214.912584       2.937849
     214.961472       2.895497
     215.010360       2.869742
     215.059249       2.981869
     215.108137       2.912987
     215.157025       2.977000
     215.205913       2.848906
     215.254801       3.002399
     215.303690       2.952878
     215.352578       2.945481
     215.401466       2.926284
     215.450354       2.942813
     215.499242       2.923355
     215.548131       2.958906
     215.597019       3.025125
     215.645907       2.839455
     215.694795       2.974334
     215.743684       2.796134
     215.792572       2.938996
     215.841460       2.850595
     215.890348       2.987599
     215.939236       2.770544
     215.988125       2.890006
     216.037013       2.801181
     216.085901       2.831440
     216.134789       2.928295
     216.183677       2.893873
     216.232566       2.877300
     216.281454       2.991712
     216.330342       2.910715
     216.379230       2.956726
     216.428119       2.986789
     216.477007       2.922878
     216.525895       3.070193
     216.574783       3.011940
     216.623671       2.866160
     216.672560       2.795802
     216.721448       2.890695
     216.770336       2.729257
     216.819224       2.899878
     216.868112       2.872164
     216.917001       2.770524
     216.965889       2.920308
     217.014777       2.826282
     217.063665       2.905572
     217.112553       2.835187
     217.161442       2.918722
     217.210330       2.874206
     217.259218       2.906407
     217.308106       2.847088
     217.356995       2.812740
     217.405883       2.957011
     217.454771       2.868715
     217.503659       2.922433
     217.552547       2.896623
     217.601436       2.890307
     217.650324       2.911050
     217.699212       2.937290
     217.748100       2.865726
     217.796988       2.789437
     217.845877       2.908939
     217.894765       2.725714
     217.943653       2.935647
     217.992541       2.965185
     218.041430       3.034597
     218.090318       2.997842
     218.139206       2.874316
     218.188094       2.914931
     218.236982       2.828013
     218.285871       2.851687
     218.334759       2.835621
     218.383647       2.946173
     218.432535       2.899167
     218.481423       2.928065
     218.530312       2.813732
     218.579200       2.885727
     218.628088       2.820968
     218.676976       2.813108
     218.725865       2.840385
     218.774753       2.975608
     218.823641       3.038054
     218.872529       2.985846
     218.921417       2.940901
     218.970306       2.971140
     219.019194       2.898736
     219.068082       2.790509
     219.116970       2.841124
     219.165858       3.013676
     219.214747       2.902820
     219.263635       2.866224
     219.312523       2.725412
     219.361411       2.817016
     219.410299       2.910946
     219.459188       2.768108
     219.508076       2.943627
     219.556964       2.926979
     219.605852       2.770990
     219.654741       2.717540
     219.703629       2.928297
     219.752517       2.757496
     219.801405       2.951099
     219.850293       2.749411
     219.899182       2.987930
     219.948070       2.885293
     219.996958       2.913060
     220.045846       2.934899
     220.094734       2.965754
     220.143623       2.773538
     220.192511       2.952403
     220.241399       2.886081
     220.290287       2.997294
     220.339176       2.878894
     220.388064       2.820219
     220.436952       2.829541
     220.485840       2.863776
     220.534728       2.784294
     220.583617       2.843781
     220.632505       2.830143
     220.681393       2.870447
     220.730281       2.786270
     220.779169       2.835123
     220.828058       2.905485
     220.876946       2.817064
     220.925834       2.892241
     220.974722       2.816866
     221.023611       2.806679
     221.072499       2.894530
     221.121387       2.822735
     221.170275       2.937697
     221.219163       2.784762
     221.268052       2.762474
     221.316940       2.840431
     221.365828       2.882206
     221.414716       2.951614
     221.463604       2.783377
     221.512493       2.774827
     221.561381       2.739423
     221.610269       2.846961
     221.659157       2.868830
     221.708046       2.913886
     221.756934       2.872113
     221.805822       2.869441
     221.854710       2.806709
     221.903598       2.734363
     221.952487       2.897427
     222.001375       2.766485
     222.050263       2.823638
     222.099151       2.874577
     222.148039       2.805808
     222.196928       2.762591
     222.245816       2.711076
     222.294704       2.874200
     222.343592       2.797589
     222.392480       2.763703
     222.441369       2.924442
     222.490257       2.785363
     222.539145       2.861426
     222.588033       2.805824
     222.636922       2.923640
     222.685810       2.810730
     222.734698       3.027202
     222.783586       2.922782
     222.832474       2.891527
     222.881363       2.894051
     222.930251       2.855853
     222.979139       2.869085
     223.028027       2.802439
     223.076915       2.919841
     223.125804       2.727905
     223.174692       2.780835
     223.223580       2.801614
     223.272468       2.759843
     223.321357       2.781519
     223.370245       2.847035
     223.419133       3.082626
     223.468021       2.958080
     223.516909       2.933558
     223.565798       2.829652
     223.614686       2.937502
     223.663574       2.756396
     223.712462       2.884817
     223.761350       2.775240
     223.810239       2.848525
     223.859127       2.826803
     223.908015       2.823505
     223.956903       2.832275
     224.005792       2.857612
     224.054680       2.803177
     224.103568       2.877533
     224.152456       2.724363
     224.201344       2.883666
     224.250233       2.925384
     224.299121       2.970652
     224.348009       2.961022
     224.396897       3.139087
     224.445785       3.020242
     224.494674       2.830525
     224.543562       2.870151
     224.592450       2.758430
     224.641338       2.781393
     224.690226       2.731648
     224.739115       3.031780
     224.788003       2.842975
     224.836891       2.859787
     224.885779       2.812388
     224.934668       2.817904
     224.983556       2.951514
     225.032444       2.954747
     225.081332       2.871075
     225.130220       2.831573
     225.179109       2.890447
     225.227997       2.901050
     225.276885       2.825691
     225.325773       2.782102
     225.374661       2.943152
     225.423550       2.952909
     225.472438       2.958796
     225.521326       2.901737
     225.570214       2.904966
     225.619103       2.749337
     225.667991       2.966982
     225.716879       2.970641
     225.765767       2.752019
     225.814655       2.945028
     225.863544       2.840719
     225.912432       2.878793
     225.961320       2.800461
     226.010208       2.820099
     226.059096       2.882536
     226.107985       2.789261
     226.156873       2.909084
     226.205761       2.753269
     226.254649       2.987665
     226.303538       2.858271
     226.352426       2.844248
     226.401314       2.827436
     226.450202       2.896964
     226.499090       2.807741
     226.547979       2.815138
     226.596867       2.866343
     226.645755       2.910549
     226.694643       2.930482
     226.743531       2.792316
     226.792420       2.870365
     226.841308       2.905177
     226.890196       2.843647
     226.939084       2.902449
     226.987972       2.859297
     227.036861       2.949517
     227.085749       2.956152
     227.134637       2.836588
     227.183525       2.873728
     227.232414       2.942280
     227.281302       2.884404
     227.330190       2.822868
     227.379078       2.812041
     227.427966       2.820389
     227.476855       2.821313
     227.525743       2.910620
     227.574631       2.888131
     227.623519       2.749753
     227.672407       2.835211
     227.721296       2.862248
     227.770184       2.803924
     227.819072       2.749149
     227.867960       2.806736
     227.916849       3.007329
     227.965737       2.904057
     228.014625       2.791651
     228.063513       2.811481
     228.112401       2.884099
     228.161290       3.007768
     228.210178       2.886912
     228.259066       2.758446
     228.307954       2.912844
     228.356842       3.014451
     228.405731       2.918692
     228.454619       2.967194
     228.503507       2.999976
     228.552395       2.883229
     228.601284       2.885160
     228.650172       2.926410
     228.699060       2.913274
     228.747948       2.802892
     228.796836       2.873480
     228.845725       2.981614
     228.894613       2.814966
     228.943501       2.794472
     228.992389       2.871776
     229.041277       2.798850
     229.090166       2.929427
     229.139054       2.871829
     229.187942       2.741650
     229.236830       2.813348
     229.285719       2.988945
     229.334607       2.791091
     229.383495       2.912135
     229.432383       2.950972
     229.481271       2.921150
     229.530160       2.926865
     229.579048       2.911399
     229.627936       2.779182
     229.676824       2.913134
     229.725712       2.866391
     229.774601       2.955876
     229.823489       2.912865
     229.872377       3.017825
     229.921265       2.828962
     229.970153       2.772981
     230.019042       2.916529
     230.067930       2.998762
     230.116818       2.832899
     230.165706       2.829668
     230.214595       2.942653
     230.263483       2.848304
     230.312371       2.939598
     230.361259       2.866266
     230.410147       2.841211
     230.459036       2.898084
     230.507924       2.883280
     230.556812       2.903194
     230.605700       2.973772
     230.654588       2.878315
     230.703477       2.834370
     230.752365       2.831913
     230.801253       2.888903
     230.850141       2.852653
     230.899030       2.810198
     230.947918       2.865715
     230.996806       2.825912
     231.045694       3.110094
     231.094582       2.964264
     231.143471       2.891088
     231.192359       2.815995
     231.241247       2.899908
     231.290135       2.837373
     231.339023       2.923893
     231.387912       2.853625
     231.436800       2.840731
     231.485688       2.872225
     231.534576       2.940003
     231.583465       2.892802
     231.632353       2.900975
     231.681241       2.778438
     231.730129       3.002669
     231.779017       2.942996
     231.827906       2.873338
     231.876794       2.886018
     231.925682       2.967364
     231.974570       2.777674
     232.023458       2.802845
     232.072347       2.864641
     232.121235       2.869267
     232.170123       2.942491
     232.219011       2.879133
     232.267899       2.835469
     232.316788       2.949607
     232.365676       2.976179
     232.414564       2.907596
     232.463452       2.904816
     232.512341       2.954897
     232.561229       2.774802
     232.610117       3.031074
     232.659005       2.875843
     232.707893       2.793820
     232.756782       2.793147
     232.805670       2.828478
     232.854558       3.024439
     232.903446       2.745916
     232.952334       2.907778
     233.001223       2.912793
     233.050111       2.945090
     233.098999       2.905603
     233.147887       2.935415
     233.196776       2.915808
     233.245664       2.895788
     233.294552       2.890009
     233.343440       2.921098
     233.392328       2.961615
     233.441217       2.905698
     233.490105       2.859282
     233.538993       2.935210
     233.587881       2.957806
     233.636769       3.012643
     233.685658       2.969724
     233.734546       2.936106
     233.783434       2.915194
     233.832322       2.753452
     233.881211       2.848488
     233.930099       2.890601
     233.978987       2.962829
     234.027875       3.038636
     234.076763       3.008106
     234.125652       2.909432
     234.174540       2.901833
     234.223428       2.997257
     234.272316       2.899800
     234.321204       2.847071
     234.370093       2.974401
     234.418981       2.874921
     234.467869       2.910510
     234.516757       2.855595
     234.565645       2.901520
     234.614534       2.869805
     234.663422       2.903293
     234.712310       2.812199
     234.761198       2.882902
     234.810087       2.930261
     234.858975       2.885287
     234.907863       2.992165
     234.956751       2.873953
     235.005639       3.028907
     235.054528       3.054147
     235.103416       2.876778
     235.152304       2.957338
     235.201192       2.800150
     235.250080       2.912189
     235.298969       2.892839
     235.347857       2.826704
     235.396745       2.916298
     235.445633       2.822615
     235.494522       2.820530
     235.543410       2.948160
     235.592298       2.843069
     235.641186       2.981998
     235.690074       2.971096
     235.738963       2.973756
     235.787851       2.847905
     235.836739       2.921201
     235.885627       2.885245
     235.934515       2.888201
     235.983404       2.839065
     236.032292       2.833389
     236.081180       2.811533
     236.130068       2.786901
     236.178957       2.828931
     236.227845       3.016546
     236.276733       2.998738
     236.325621       3.019925
     236.374509       2.853845
     236.423398       3.028195
     236.472286       2.922882
     236.521174       2.946245
     236.570062       2.884874
     236.618950       2.849202
     236.667839       2.886856
     236.716727       2.842939
     236.765615       3.018708
     236.814503       3.050704
     236.863392       2.904258
     236.912280       2.821105
     236.961168       2.910126
     237.010056       2.860487
     237.058944       2.816796
     237.107833       2.986270
     237.156721       2.928888
     237.205609       2.757618
     237.254497       3.065265
     237.303385       2.766371
     237.352274       2.799535
     237.401162       2.769387
     237.450050       2.811189
     237.498938       2.820875
     237.547826       2.873659
     237.596715       2.860914
     237.645603       2.766737
     237.694491       2.929024
     237.743379       2.959836
     237.792268       2.893148
     237.841156       2.879493
     237.890044       2.803704
     237.938932       2.806727
     237.987820       2.878227
     238.036709       2.907842
     238.085597       2.780339
     238.134485       2.943343
     238.183373       2.808403
     238.232261       2.808966
     238.281150       2.749673
     238.330038       2.967734
     238.378926       2.864786
     238.427814       2.884272
     238.476703       2.979631
     238.525591       2.934229
     238.574479       2.904590
     238.623367       2.815850
     238.672255       2.907589
     238.721144       2.883348
     238.770032       2.874129
     238.818920       3.032353
     238.867808       2.999790
     238.916696       2.963891
     238.965585       2.967466
     239.014473       2.981109
     239.063361       3.049448
     239.112249       2.960158
     239.161138       2.838521
     239.210026       2.900439
     239.258914       2.837146
     239.307802       2.898435
     239.356690       2.855463
     239.405579       2.956542
     239.454467       2.837805
     239.503355       2.800631
     239.552243       2.834944
     239.601131       2.832492
     239.650020       2.911732
     239.698908       3.105607
     239.747796       2.982077
     239.796684       2.876881
     239.845572       2.974192
     239.894461       2.961182
     239.943349       3.009297
     239.992237       2.844695
     240.041125       2.893170
     240.090014       2.810326
     240.138902       3.019130
     240.187790       3.019198
     240.236678       2.903709
     240.285566       2.772656
     240.334455       2.962192
     240.383343       2.858404
     240.432231       2.946358
     240.481119       2.815691
     240.530007       2.865804
     240.578896       2.821039
     240.627784       2.817874
     240.676672       2.874556
     240.725560       2.882615
     240.774449       2.835808
     240.823337       2.870413
     240.872225       2.867316
     240.921113       2.790778
     240.970001       2.931242
     241.018890       2.822491
     241.067778       2.952401
     241.116666       2.773265
     241.165554       2.763495
     241.214442       2.814965
     241.263331       2.777601
     241.312219       2.822805
     241.361107       2.764873
     241.409995       2.778859
     241.458884       2.785471
     241.507772       2.645795
     241.556660       2.764236
     241.605548       2.760409
     241.654436       2.778380
     241.703325       2.722180
     241.752213       2.829656
     241.801101       2.712137
     241.849989       2.879320
     241.898877       2.719112
     241.947766       2.743893
     241.996654       2.884968
     242.045542       2.728762
     242.094430       2.763428
     242.143318       2.808494
     242.192207       2.777068
     242.241095       2.800094
     242.289983       2.805939
     242.338871       2.892426
     242.387760       2.722652
     242.436648       2.649021
     242.485536       2.871086
     242.534424       2.872707
     242.583312       2.880354
     242.632201       2.836384
     242.681089       2.852368
     242.729977       2.831450
     242.778865       2.892430
     242.827753       2.883350
     242.876642       2.904231
     242.925530       2.924937
     242.974418       2.830005
     243.023306       2.775944
     243.072195       2.887691
     243.121083       2.845117
     243.169971       2.759373
     243.218859       2.834197
     243.267747       2.920156
     243.316636       2.888268
     243.365524       2.890358
     243.414412       2.810063
     243.463300       2.952360
     243.512188       2.908146
     243.561077       2.887064
     243.609965       2.841456
     243.658853       2.697732
     243.707741       2.749924
     243.756630       2.844604
     243.805518       2.801784
     243.854406       2.704086
     243.903294       2.751957
     243.952182       2.841932
     244.001071       2.706588
     244.049959       2.847253
     244.098847       2.849182
     244.147735       2.851783
     244.196623       2.845530
     244.245512       2.900754
     244.294400       2.892782
     244.343288       2.897243
     244.392176       2.780560
     244.441065       2.843704
     244.489953       2.906429
     244.538841       2.914167
     244.587729       2.941069
     244.636617       2.819246
     244.685506       2.909045
     244.734394       2.871735
     244.783282       2.974290
     244.832170       2.886538
     244.881058       2.968764
     244.929947       2.894334
     244.978835       2.851565
     245.027723       2.864818
     245.076611       2.869240
     245.125499       2.773932
     245.174388       2.962646
     245.223276       2.878013
     245.272164       2.906336
     245.321052       2.912756
     245.369941       2.822980
     245.418829       2.837054
     245.467717       2.830113
     245.516605       2.793427
     245.565493       2.865302
     245.614382       2.772153
     245.663270       2.887651
     245.712158       2.864043
     245.761046       2.863477
     245.809934       2.876249
     245.858823       2.811203
     245.907711       2.742358
     245.956599       2.933932
     246.005487       2.924943
     246.054376       2.866024
     246.103264       2.966689
     246.152152       2.877279
     246.201040       2.942860
     246.249928       2.976608
     246.298817       2.921817
     246.347705       2.893853
     246.396593       2.815505
     246.445481       3.003590
     246.494369       2.970226
     246.543258       2.903846
     246.592146       3.035651
     246.641034       2.827331
     246.689922       2.942243
     246.738811       2.825307
     246.787699       2.842603
     246.836587       2.882313
     246.885475       2.908021
     246.934363       2.837591
     246.983252       2.905673
     247.032140       2.978363
     247.081028       2.828357
     247.129916       2.910782
     247.178804       2.941072
     247.227693       2.824461
     247.276581       2.815475
     247.325469       2.891191
     247.374357       2.797631
     247.423245       2.899354
     247.472134       2.915617
     247.521022       2.879486
     247.569910       2.868883
     247.618798       2.813474
     247.667687       2.875156
     247.716575       2.908936
     247.765463       2.917075
     247.814351       2.848152
     247.863239       3.046099
     247.912128       2.729715
     247.961016       2.777459
     248.009904       2.806782
     248.058792       2.684722
     248.107680       2.746768
     248.156569       2.900360
     248.205457       2.940231
     248.254345       2.903518
     248.303233       2.835687
     248.352122       2.867782
     248.401010       2.965053
     248.449898       2.819791
     248.498786       2.829564
     248.547674       2.939937
     248.596563       2.892149
     248.645451       2.919795
     248.694339       2.924217
     248.743227       2.808070
     248.792115       2.850750
     248.841004       2.867700
     248.889892       2.935640
     248.938780       2.926438
     248.987668       2.971817
     249.036557       2.938292
     249.085445       2.795344
     249.134333       2.926409
     249.183221       2.849306
     249.232109       2.801281
     249.280998       3.021230
     249.329886       2.817774
     249.378774       2.841548
     249.427662       2.949714
     249.476550       2.857309
     249.525439       2.935160
     249.574327       2.917240
     249.623215       2.806934
     249.672103       2.866235
     249.720991       2.881308
     249.769880       2.958173
     249.818768       2.962964
     249.867656       2.971247
     249.916544       2.901728
     249.965433       2.829812
     250.014321       2.919243
     250.063209       2.947716
     250.112097       2.933493
     250.160985       2.872493
     250.209874       2.830318
     250.258762       2.916085
     250.307650       2.920328
     250.356538       2.881393
     250.405426       2.804436
     250.454315       2.783569
     250.503203       2.925392
     250.552091       2.845057
     250.600979       2.958012
     250.649868       2.957666
     250.698756       2.712150
     250.747644       2.843655
     250.796532       2.810784
     250.845420       2.956938
     250.894309       2.859819
     250.943197       2.953275
     250.992085       2.947628
     251.040973       2.782221
     251.089861       2.895761
     251.138750       2.927591
     251.187638       2.888691
     251.236526       2.872910
     251.285414       2.943499
     251.334303       2.854422
     251.383191       2.821458
     251.432079       2.869738
     251.480967       2.927680
     251.529855       2.964644
     251.578744       2.741772
     251.627632       2.794542
     251.676520       2.790740
     251.725408       2.844990
     251.774296       2.856669
     251.823185       2.806085
     251.872073       2.875284
     251.920961       3.094800
     251.969849       2.981491
     252.018737       2.888530
     252.067626       2.868210
     252.116514       2.909932
     252.165402       2.807945
     252.214290       2.763541
     252.263179       2.977939
     252.312067       2.799237
     252.360955       2.824291
     252.409843       2.967533
     252.458731       3.019643
     252.507620       2.936759
     252.556508       2.879462
     252.605396       2.865669
     252.654284       2.815074
     252.703172       3.019276
     252.752061       2.805877
     252.800949       2.879791
     252.849837       2.951647
     252.898725       2.786627
     252.947614       2.911162
     252.996502       2.885466
     253.045390       2.684938
     253.094278       2.799817
     253.143166       2.816116
     253.192055       2.894554
     253.240943       3.000519
     253.289831       2.894796
     253.338719       2.972059
     253.387607       2.920433
     253.436496       2.870510
     253.485384       2.972209
     253.534272       2.920876
     253.583160       2.866245
     253.632049       2.873859
     253.680937       2.846564
     253.729825       2.936068
     253.778713       2.902795
     253.827601       2.865962
     253.876490       2.981413
     253.925378       2.868365
     253.974266       3.032340
     254.023154       2.940799
     254.072042       2.931965
     254.120931       2.849028
     254.169819       2.905254
     254.218707       2.971646
     254.267595       2.988386
     254.316484       2.883973
     254.365372       2.875664
     254.414260       3.080746
     254.463148       2.891537
     254.512036       2.823001
     254.560925       2.947568
     254.609813       2.861872
     254.658701       2.902881
     254.707589       2.890487
     254.756477       2.942771
     254.805366       2.984969
     254.854254       2.952386
     254.903142       2.952182
     254.952030       2.798035
     255.000918       2.981369
     255.049807       3.110952
     255.098695       3.074646
     255.147583       3.015348
     255.196471       3.016452
     255.245360       3.011708
     255.294248       3.024286
     255.343136       2.984598
     255.392024       3.074959
     255.440912       2.932879
     255.489801       3.064928
     255.538689       2.968490
     255.587577       3.012064
     255.636465       2.997626
     255.685353       3.111049
     255.734242       2.966136
     255.783130       2.981811
     255.832018       2.989207
     255.880906       3.012628
     255.929795       3.008341
     255.978683       3.124274
     256.027571       2.981724
     256.076459       3.037404
     256.125347       2.884386
     256.174236       2.966472
     256.223124       3.015264
     256.272012       2.882810
     256.320900       2.933721
     256.369788       3.066633
     256.418677       2.941293
     256.467565       3.011425
     256.516453       3.022111
     256.565341       3.088726
     256.614230       2.985324
     256.663118       3.063848
     256.712006       3.021107
     256.760894       2.985755
     256.809782       3.083778
     256.858671       3.091218
     256.907559       3.060430
     256.956447       3.016220
     257.005335       2.994984
     257.054223       2.934589
     257.103112       3.039391
     257.152000       3.033306
     257.200888       3.011262
     257.249776       2.911478
     257.298664       2.934634
     257.347553       2.922820
     257.396441       2.903156
     257.445329       2.956992
     257.494217       2.939801
     257.543106       2.886912
     257.591994       2.909944
     257.640882       2.996691
     257.689770       2.855178
     257.738658       2.926490
     257.787547       3.060255
     257.836435       3.049360
     257.885323       3.030816
     257.934211       3.067814
     257.983099       3.082112
     258.031988       3.030969
     258.080876       2.994241
     258.129764       2.983283
     258.178652       3.003289
     258.227541       3.104194
     258.276429       3.044828
     258.325317       2.974189
     258.374205       2.931447
     258.423093       3.058523
     258.471982       3.050626
     258.520870       2.881827
     258.569758       2.898119
     258.618646       2.959711
     258.667534       2.795200
     258.716423       2.899789
     258.765311       2.837414
     258.814199       2.837387
     258.863087       2.931535
     258.911976       2.761213
     258.960864       3.025438
     259.009752       2.958088
     259.058640       2.880911
     259.107528       2.852847
     259.156417       2.930655
     259.205305       2.841109
     259.254193       2.841727
     259.303081       2.802746
     259.351969       2.833465
     259.400858       2.892366
     259.449746       2.873445
     259.498634       2.950347
     259.547522       2.754934
     259.596410       2.844391
     259.645299       2.802056
     259.694187       2.940395
     259.743075       2.840650
     259.791963       2.797736
     259.840852       2.844743
     259.889740       2.913517
     259.938628       2.828996
     259.987516       2.817156
     260.036404       2.929721
     260.085293       2.875709
     260.134181       2.965015
     260.183069       2.928505
     260.231957       2.937339
     260.280845       2.948031
     260.329734       2.965203
     260.378622       2.844169
     260.427510       3.012209
     260.476398       2.798189
     260.525287       2.758887
     260.574175       2.850515
     260.623063       2.879670
     260.671951       2.947866
     260.720839       2.914604
     260.769728       2.852300
     260.818616       2.859707
     260.867504       2.862175
     260.916392       2.956193
     260.965280       2.931773
     261.014169       2.895658
     261.063057       2.917732
     261.111945       2.905007
     261.160833       3.135919
     261.209722       2.814051
     261.258610       2.878787
     261.307498       2.855315
     261.356386       2.842142
     261.405274       2.971366
     261.454163       2.920972
     261.503051       2.901834
     261.551939       2.811124
     261.600827       2.921759
     261.649715       2.937720
     261.698604       2.963531
     261.747492       2.876536
     261.796380       2.877811
     261.845268       2.907593
     261.894157       2.985497
     261.943045       2.898993
     261.991933       2.849449
     262.040821       2.829233
     262.089709       2.809122
     262.138598       2.718678
     262.187486       2.921276
     262.236374       2.920063
     262.285262       2.871411
     262.334150       2.953909
     262.383039       3.029113
     262.431927       2.980498
     262.480815       2.930584
     262.529703       2.899791
     262.578591       2.979097
     262.627480       2.887662
     262.676368       2.923674
     262.725256       2.868209
     262.774144       2.849559
     262.823033       2.936518
     262.871921       2.851762
     262.920809       2.791241
     262.969697       2.914003
     263.018585       2.827016
     263.067474       2.855323
     263.116362       2.795086
     263.165250       2.938708
     263.214138       2.829608
     263.263026       2.846873
     263.311915       2.869389
     263.360803       2.772398
     263.409691       2.967667
     263.458579       2.919589
     263.507468       2.860722
     263.556356       2.893658
     263.605244       2.895416
     263.654132       2.888483
     263.703020       3.001286
     263.751909       3.107722
     263.800797       2.840444
     263.849685       2.906948
     263.898573       2.958384
     263.947461       2.860461
     263.996350       2.772065
     264.045238       2.898022
     264.094126       2.880927
     264.143014       2.851946
     264.191903       2.864048
     264.240791       2.814713
     264.289679       2.798837
     264.338567       2.973463
     264.387455       2.849799
     264.436344       2.830618
     264.485232       2.879896
     264.534120       2.888741
     264.583008       2.894125
     264.631896       2.931675
     264.680785       2.880347
     264.729673       2.850964
     264.778561       2.799621
     264.827449       2.852152
     264.876337       2.902540
