# Supplementary material for: Breakage of the oligomeric CaMKII hub by the regulatory segment of the kinase
Source: eLife. 2020 Sep 9;9:e57784. doi: 10.7554/eLife.57784 (PMC7538161; doi:10.7554/eLife.57784)
Supplement: Figure 6—source data 1. [file elife-57784-fig6-data1.zip › figure6_source_data/dodecamer_hub_HJ_helix_crossing.dat]

45.55864
52.57590
58.35866
55.89913
49.52913
53.65676
57.99990
50.87308
52.38705
51.19804
55.41148
44.56422
50.30518
51.80690
56.51682
52.89817
51.05851
59.75426
49.62839
57.16893
55.42974
44.29320
50.79235
47.26284
56.50498
53.44932
55.50123
54.22473
53.82814
55.91474
59.18392
55.92307
59.45036
57.39432
53.14284
49.19624
49.80811
46.26255
48.88434
48.22659
54.85034
52.39427
53.28188
51.34566
47.04135
58.13048
59.15976
61.05346
59.56913
59.82821
56.32633
59.72628
52.74142
51.92141
57.31376
50.88795
55.38516
59.12284
52.16301
48.51804
47.18240
46.55208
48.31720
51.22205
43.70957
47.23064
44.94032
40.28558
48.63997
47.23979
43.12817
47.60303
48.83607
51.23397
48.46762
45.72283
42.81516
47.47575
52.94203
50.22423
51.31262
53.45663
46.11526
44.39259
51.58788
55.00160
51.47257
54.42083
53.60261
43.68456
49.54272
53.85986
52.82085
60.88910
49.93873
42.00891
44.77624
49.41200
53.20186
50.26787
50.06557
50.44719
47.64070
42.88430
42.77845
38.67754
50.48534
39.86360
43.84863
45.33330
45.40834
43.05042
54.66915
46.42052
48.38518
50.55960
47.80730
46.68370
44.53914
52.04445
53.27815
48.69725
47.19921
51.44664
51.82182
52.04830
47.58035
61.28846
56.01113
50.53361
47.99020
50.16403
47.89709
55.57132
54.59497
49.73711
51.54472
58.19382
45.47562
56.80758
49.76291
59.80338
55.99882
56.33102
52.73276
53.16327
54.44433
57.45762
58.12851
60.32606
58.50569
55.81257
53.03194
55.10476
54.76083
58.33872
51.72312
57.02993
60.94417
57.81838
55.63870
61.89592
57.38731
56.47572
58.01488
57.50242
49.36579
46.98092
49.32724
55.63829
56.15358
57.75618
50.89968
55.71535
54.30456
44.94652
53.12128
42.20285
46.12348
51.14935
51.93104
52.52016
58.61265
60.23741
57.59350
57.13147
57.33262
53.61856
51.39916
57.14720
54.09585
48.22494
49.06362
47.39839
40.96845
46.05987
52.09776
53.88572
49.78734
60.76974
63.75084
58.33011
62.24621
62.38258
47.73143
48.63787
47.15680
46.80958
44.07745
48.41570
49.66702
49.61245
45.84133
48.67255
46.09340
43.10257
39.27386
44.42141
47.59468
49.22751
52.26890
50.28053
51.96326
48.92685
39.93297
53.42872
51.89273
53.49378
57.66123
55.29164
53.33387
53.02645
48.28680
53.96787
49.17180
47.98906
42.95707
47.53522
50.04687
52.12634
50.90006
50.23275
51.56483
50.59321
55.53162
49.20068
44.41412
44.00103
40.20629
43.59427
47.43284
49.52220
44.38404
34.64871
37.98244
40.93690
43.71133
39.25399
47.47845
43.66884
45.61100
40.71093
43.97751
38.79234
41.27826
40.47173
39.97635
44.15827
41.56799
48.32980
46.26616
38.48528
36.68429
49.84754
47.28303
48.96885
52.17905
53.27652
58.22525
61.53154
51.93023
57.92822
42.76243
55.92753
52.89254
51.30491
50.18782
55.83430
48.63686
55.05731
54.46885
51.95253
46.89938
52.32197
49.48152
45.30049
44.25560
52.08906
45.74077
41.12433
46.18059
46.43710
44.93196
42.06145
50.48166
51.46845
52.59765
46.87478
45.94444
45.02708
47.54120
44.63431
51.81166
45.52307
50.73775
47.62086
49.53244
47.56797
46.73443
49.74469
47.85869
49.31991
45.10081
44.24183
46.79009
48.03922
48.42912
46.25139
40.72994
47.95313
44.94454
48.01808
54.04897
51.00066
58.12111
49.29002
50.44565
51.89857
45.07010
45.02158
44.32224
43.66480
47.57286
37.11459
42.52176
51.84990
52.53477
53.48359
49.68151
47.54755
45.74042
42.44205
51.03199
43.38278
45.59495
42.69539
38.83364
47.31473
38.72120
37.73078
42.67036
46.73649
44.53142
52.91239
46.88000
45.83258
45.14768
44.20462
39.82475
27.47865
41.50952
38.83263
39.15212
46.26415
39.24092
40.77135
32.63089
28.47665
37.56418
35.08842
36.72322
34.70575
41.86801
36.13478
33.62223
32.47815
35.00296
35.99683
36.59331
34.47250
32.00187
45.22738
42.79328
33.05466
37.33966
33.90533
36.46033
36.63872
37.57330
38.73094
39.63607
28.75868
29.70126
27.78989
27.00035
36.40541
31.32201
31.30850
38.18272
31.11775
36.61425
38.00030
45.48561
37.99486
37.70146
36.58271
40.65093
41.20360
41.52734
36.27323
43.47466
37.67525
43.72307
46.34350
39.80412
42.22147
37.99231
35.14999
44.59341
37.37456
35.45133
33.43793
39.34215
45.80748
40.64883
37.79973
34.10382
41.56556
42.17663
38.63157
36.22665
28.51084
31.98766
33.34623
36.18525
33.65773
35.99289
28.82623
34.07453
27.45129
32.47609
33.64778
34.69069
33.17201
30.86718
37.70108
29.27176
31.05279
35.94646
32.56669
24.10480
32.48931
26.76645
29.68169
29.82802
35.14497
35.59009
27.65833
26.71913
30.11473
27.40153
32.70794
29.27507
28.12455
35.30008
30.50898
26.95935
32.26020
29.06653
31.64918
31.55281
26.01143
23.21819
22.96490
31.25173
36.18830
34.35550
40.40951
27.62927
25.86538
25.24910
33.00997
33.29634
29.67033
36.27818
37.99954
37.67543
27.96570
31.17024
32.23991
27.16057
26.00618
35.08103
40.42074
37.25596
33.09653
33.17724
34.20061
34.27085
39.92151
39.83258
39.91707
39.18545
37.97193
37.87278
40.47003
39.25411
37.60136
32.87718
30.23994
35.30112
37.63115
35.12697
37.54980
37.70930
28.16414
26.77821
29.22640
30.71658
33.12602
32.31226
37.23284
32.11228
25.28100
39.70581
33.08802
37.90740
36.27109
31.29617
33.13529
35.84681
36.60155
35.42342
33.09885
36.24223
31.22409
31.04306
30.84737
29.13876
33.22828
38.62937
35.34339
37.97279
37.03804
37.13267
33.50461
32.72934
38.95311
41.01375
40.13189
33.07883
37.15299
29.47749
31.54593
35.99612
34.33458
29.82586
31.91330
44.95701
41.46612
36.61359
38.23238
37.98269
42.00944
40.30394
43.65247
44.85813
39.09123
36.76560
37.08648
40.39724
37.15541
42.73610
40.19405
28.36982
42.03902
37.64658
34.11917
32.60785
35.54010
30.32772
35.89535
37.78295
37.37465
31.48794
34.83696
33.94954
38.27990
37.47913
27.26951
38.96739
39.60843
42.37725
37.32443
37.32331
38.31993
37.89777
38.33181
39.33625
37.22669
35.71796
37.42400
37.17885
41.03895
45.42149
38.22567
40.62062
33.93302
39.87239
30.24127
38.35534
32.59567
31.35516
34.59998
34.26773
30.20498
34.38745
36.83848
28.26815
29.11655
34.57323
27.96618
25.70543
26.52873
34.77326
29.07346
27.43800
34.15622
26.73274
35.36143
31.51790
31.63539
39.10428
38.18004
31.62912
36.84174
43.01611
35.78966
36.57482
42.98549
42.07259
33.81072
31.83188
31.00004
28.34848
27.48149
31.30914
35.53487
40.21631
34.28483
35.09561
40.07340
45.45103
49.08100
38.13200
38.24055
39.48861
43.00891
40.93881
41.22908
40.32499
47.90920
43.42926
34.34073
38.77804
38.84873
36.35155
38.48942
35.40366
40.74669
35.32275
34.01713
31.02953
39.81099
36.59584
35.52828
37.02871
43.59524
25.57516
33.40639
30.09009
35.94675
30.15418
28.94566
31.40572
26.71933
29.39621
30.19697
31.19152
29.64301
27.68947
30.30024
30.79795
28.62728
33.77029
28.29260
24.72243
28.77858
31.35649
25.29270
30.11982
26.11484
31.99627
26.90484
28.23028
35.81940
38.49968
37.85904
32.93283
34.54403
26.72341
34.60791
30.57597
35.37002
28.60333
30.74346
28.99272
32.93069
35.34925
32.12617
27.63781
35.85160
33.18913
41.65209
31.71215
33.01718
39.44624
36.03729
31.69538
31.98108
36.35493
38.24299
33.87695
37.46370
38.24701
33.98129
30.54168
37.43351
35.39022
37.63038
30.70295
31.31297
36.46769
37.70459
32.70828
30.31556
32.73463
32.56703
30.68057
30.97160
38.27737
35.09362
32.38638
33.17284
34.40999
34.42954
34.80858
33.74785
36.07509
34.03407
39.63475
30.21769
30.05618
22.84031
22.51293
33.12336
30.50978
31.23539
31.97028
30.56018
36.81171
30.10577
25.29492
35.88915
41.40495
46.21064
38.95991
35.94464
36.00438
36.08269
32.34272
29.27015
40.16607
33.31163
35.45873
36.53985
37.57116
34.64652
35.67374
31.87378
31.76607
34.12615
35.17121
29.98405
29.09895
28.95599
29.75709
29.33974
31.06221
34.31203
29.24130
32.43370
33.64543
31.80484
34.71252
36.39247
30.66028
26.36716
38.31856
29.96563
34.59988
31.18558
25.72067
30.11937
21.38612
26.61181
33.35549
28.97464
30.21665
26.89295
26.41371
29.61964
21.28589
26.04246
24.96251
28.98903
27.38632
24.40634
28.54438
22.25064
28.52320
29.57630
21.34207
32.83387
32.91233
27.69204
20.57255
19.54191
17.46976
16.44479
18.63689
21.00239
20.08145
24.60922
22.81891
27.54992
23.20629
25.81993
18.96351
23.19041
25.58644
19.92457
24.05494
23.72009
30.88108
20.49291
20.61674
23.31827
20.98019
26.26770
27.18394
19.96311
26.08140
19.55037
18.71362
26.60280
20.36950
23.26621
22.37151
19.54841
13.38502
16.29708
18.33577
23.45912
19.13719
20.22191
27.54822
22.19391
23.36989
19.53920
24.33618
24.06986
21.54331
19.62986
21.79429
22.00482
28.80384
23.88440
26.19393
19.41400
29.43700
26.85395
29.84197
31.51150
33.52154
28.91470
31.75622
36.39706
30.00205
30.21568
28.61018
30.64266
34.18060
31.89521
26.67693
30.65759
33.75372
30.26689
32.45969
32.51131
33.59828
32.23845
25.14965
29.30399
32.19242
31.12296
35.44918
29.92870
37.62872
34.89222
29.41474
35.64369
35.24965
36.22065
33.20878
33.51063
39.24897
37.85260
43.72067
38.04090
35.22634
38.46150
33.66487
32.53287
23.73287
26.04175
30.04047
36.87615
31.85714
32.54390
27.50216
31.31078
29.87393
25.55586
28.33662
29.81168
30.75389
26.11533
29.16938
36.64742
36.83445
30.44284
30.00704
26.23251
29.18596
32.35487
31.12572
27.45055
31.88058
33.61631
34.65118
36.09287
33.53984
34.44548
34.03516
35.15676
34.86593
37.49677
39.44292
38.27275
36.85498
36.86891
44.72065
38.35779
36.02192
34.70474
32.55413
35.22056
39.43705
41.66088
33.55273
32.45186
32.89284
31.36243
32.48743
36.31420
36.56042
32.05484
29.77813
29.02216
26.38570
33.45140
36.38256
34.03527
37.59911
35.59887
33.52337
35.32516
33.46006
33.84130
37.76638
24.80062
36.21524
31.24604
36.89481
29.73945
32.04533
33.80427
34.13374
33.46819
39.51555
34.06598
36.11929
34.18264
33.20310
40.39162
37.28265
41.21757
36.30326
38.90874
39.83371
36.54186
30.35709
37.53682
35.82434
32.68119
33.51588
27.34976
33.91924
37.66105
34.50135
36.78855
37.56155
33.10234
29.39718
31.65056
31.33310
29.54948
31.62117
27.81297
29.41123
25.43623
33.63435
29.02918
27.31964
28.59957
28.05749
28.69454
30.03587
29.15504
29.93940
26.03495
30.51543
27.85441
34.84584
34.12156
31.05146
31.35609
25.55383
28.12965
29.42342
24.78829
25.24626
25.33987
25.37808
28.87760
26.41832
25.48621
30.00775
30.74608
30.68046
29.23062
29.18821
35.34952
33.39264
28.01987
29.99044
26.18110
27.96970
24.26521
28.44978
28.22782
31.00663
31.45547
29.97456
24.74495
26.85804
25.67340
26.02495
30.12818
26.70487
29.49044
27.03410
25.09256
30.52261
26.73620
26.65558
30.28789
27.78968
26.71225
26.01837
24.11512
25.85390
23.80486
25.96378
21.94726
24.94726
24.81103
33.96239
28.37182
29.48694
26.53674
26.73589
33.71714
34.78859
28.44888
30.84512
30.63825
27.67939
32.12251
35.01709
31.11685
33.06309
26.56702
27.36881
26.06227
32.11243
23.47530
31.39467
32.67070
33.72495
30.88355
28.98882
34.17259
29.51265
29.70311
31.07537
28.75147
31.55612
30.34777
31.77942
33.33381
34.31236
28.67379
35.02238
28.47199
36.31571
31.72765
34.27949
35.18646
35.65009
30.88175
33.31197
33.44150
33.08086
31.85664
30.32884
31.47935
30.42558
32.17673
31.73365
32.08093
28.60864
27.80457
29.14481
31.77688
29.81844
31.09487
25.87392
30.71497
28.06243
31.17054
32.96756
26.79319
29.49228
35.11955
30.81097
32.55892
35.03775
34.82025
31.21360
33.38859
32.63074
33.03302
30.19899
34.06511
31.71138
30.64279
35.25509
34.78227
27.88124
31.15402
31.97387
26.77041
25.61268
25.87829
31.12239
30.28150
31.07434
32.61058
36.81880
37.17743
30.57357
34.93910
34.84569
29.43348
32.24422
34.77498
31.79075
33.69056
37.53225
34.11013
29.76913
34.17418
28.99860
30.36780
28.69074
31.11770
34.59666
30.00673
32.74709
33.03311
30.10586
33.92135
25.79405
31.87515
32.29740
32.01109
31.14385
28.60726
29.27553
30.02396
34.26669
31.46475
34.28306
31.53565
31.09083
33.71507
34.90436
31.21180
30.89123
34.21621
30.02800
30.22308
27.85288
26.18533
25.72349
27.57278
27.06228
28.56480
29.01747
31.23267
30.65726
36.42770
30.42098
29.83625
32.91717
36.99173
34.97749
33.04842
31.74530
28.17116
33.78258
29.86515
30.89778
25.43132
27.72170
27.56324
27.35839
27.96070
30.04392
30.85102
38.03201
30.80419
27.13004
30.95987
33.78727
35.27563
29.03787
32.08933
34.21511
31.86620
33.93394
35.64439
36.89514
29.27572
31.21052
29.43384
29.50095
34.05097
31.48247
30.35921
31.58187
32.39493
30.37031
33.50433
39.60731
39.24155
31.98292
32.17290
32.79459
33.48002
29.95158
31.59274
35.99306
35.21661
31.54006
30.96911
33.49391
30.49738
30.71888
34.60961
33.00782
31.08197
32.14850
33.40020
38.11876
39.13043
34.22952
36.35878
38.62117
36.33843
38.60443
39.48039
34.95062
34.16265
38.73110
36.72523
33.92315
34.45616
34.45076
39.31149
38.32375
36.64680
37.38285
34.65382
39.96980
39.90889
36.87102
36.98886
33.75794
36.97458
38.01888
31.41874
33.31084
31.29822
35.19328
25.51709
35.53839
28.02679
31.68921
33.88785
36.60447
37.03715
35.90040
37.58133
28.03095
23.70129
20.16749
24.85422
23.13769
24.26626
23.03940
22.95529
27.68849
20.05511
21.88226
20.54472
23.20682
20.55391
19.32691
20.62703
29.05616
31.63583
24.13649
21.52379
25.01601
31.11804
28.89672
24.91860
22.20062
22.53196
25.08311
29.66249
25.58511
26.53390
23.19198
28.59397
26.55097
26.66795
23.62402
29.68724
28.72277
29.70245
25.34035
34.69029
34.98896
35.46733
37.70283
34.92026
37.43491
36.06049
36.23600
39.71761
25.49450
31.00258
33.99122
33.05647
42.52048
42.29173
40.80699
32.55175
28.94646
31.15723
38.38372
35.17571
35.37244
36.38464
30.71577
37.02467
29.22589
28.94323
31.47482
24.88825
29.60393
31.32082
31.50708
27.32094
28.24341
34.37197
33.21826
30.86718
33.94019
28.66757
29.37810
27.95445
27.51541
35.57195
36.57183
34.54776
30.60622
29.60507
32.91516
34.31623
33.51246
44.44147
38.41748
37.40219
38.95777
37.13586
37.53446
36.00014
37.86509
40.82159
41.10799
30.80510
34.83068
29.51999
33.79211
29.76133
33.39820
30.11009
29.66338
29.80940
28.41762
26.11209
25.41027
28.03151
32.74755
30.22544
31.64471
25.88582
26.11492
32.08848
25.08202
24.90953
29.33245
29.16770
25.92331
26.14494
30.12680
27.94463
23.67969
26.42690
29.66693
28.00402
29.91996
31.08468
26.91650
30.21471
32.95719
33.86592
27.61621
37.11272
41.25021
33.67612
33.15264
32.05596
27.65139
28.59782
23.57772
24.71154
21.87566
18.49061
19.20927
26.61928
29.89387
33.29749
33.02191
29.56177
34.29192
31.59208
36.60785
31.18288
37.43764
37.27154
31.80476
32.06726
34.74203
34.18704
28.46349
30.85216
33.26890
30.36265
30.71452
29.13161
27.67636
30.74369
32.36697
32.57635
32.28670
37.31588
30.76638
30.68822
31.21400
31.03960
30.97289
34.88198
32.48344
31.56578
29.29542
34.64177
30.04681
27.49829
35.15499
28.15978
29.72525
38.59127
35.10414
30.65971
31.93794
31.91027
33.44131
25.42158
34.56568
35.66067
36.42911
31.94426
35.66123
32.83949
37.87884
34.96620
39.37946
29.43295
28.64819
33.98461
40.51904
32.87042
31.94405
30.15727
28.34516
28.26112
30.11538
30.91547
29.03003
28.77305
29.51209
36.61286
28.32774
25.85040
28.56211
26.59104
29.92961
28.55401
27.71620
26.37304
25.87716
34.37647
31.03138
28.90532
31.24627
28.25584
27.78283
27.31104
30.17963
32.69856
30.36758
29.40350
26.46173
27.38944
28.19042
31.05373
28.53055
27.67374
30.68242
31.78030
24.13798
25.49161
24.11243
25.71553
32.69535
28.52114
38.83236
31.37507
31.77328
34.20419
31.69976
29.91870
29.98075
31.96533
27.16613
35.82991
31.72146
35.27996
38.18452
32.77501
33.06361
32.64408
34.37251
29.20051
27.90229
30.96789
33.75824
31.89748
28.89403
30.95281
30.60029
30.00833
31.68048
29.96177
26.06796
27.86911
34.94272
29.08382
36.90932
33.62723
28.79616
28.52756
28.16044
28.65613
29.61538
28.24717
24.74428
30.35934
30.61451
30.60561
33.05731
29.17273
31.39331
28.08713
26.03570
27.01658
29.73980
29.19188
28.94741
26.66270
29.96980
31.93844
27.02848
30.21737
27.02433
27.23536
29.07345
30.00619
33.23464
35.20258
31.72130
31.17462
29.16694
28.79514
38.27352
30.91091
31.54619
31.10655
29.09930
20.85127
29.08530
28.19697
29.66694
31.99745
27.09195
26.31332
31.81593
28.21992
31.90900
25.08504
27.77637
27.47707
26.81974
29.82623
28.17608
31.91561
25.34559
30.05777
28.53089
25.70857
22.39568
30.56942
29.97731
30.48920
29.70438
29.34462
27.61716
33.96926
29.40566
22.86924
31.73145
29.39660
33.48855
27.98700
25.38291
31.26866
30.30727
30.58148
31.77871
32.92311
27.47801
29.17249
31.78093
33.64831
27.54073
32.58963
30.40560
27.61776
24.61903
29.89063
32.67412
30.28371
32.03556
28.13734
27.10671
28.57883
30.48840
31.99731
24.88351
22.64822
30.01316
29.98995
27.60506
27.14932
31.24454
30.80044
32.11399
33.52109
32.74513
27.58354
30.96906
25.04827
28.19515
29.67684
30.66112
26.19630
27.34276
26.91564
26.30482
27.17275
27.28990
26.71486
24.37408
24.40135
25.24360
22.17142
23.29806
28.58140
22.15120
24.75337
20.86396
21.77466
20.85681
28.04617
31.73454
27.95073
32.27889
26.69827
29.60657
25.71556
27.58110
24.50658
29.75758
25.42966
26.67357
26.16608
34.05365
22.56218
24.82724
25.08641
29.45002
28.13277
32.42609
28.42414
26.41537
32.39235
28.34685
29.06788
30.49144
24.30432
27.61365
30.48699
26.87769
34.68792
29.39858
31.96259
28.74512
31.31209
30.90082
30.68678
27.22966
31.09940
30.75404
30.66950
26.82333
29.67717
33.80615
35.04447
30.35637
31.64264
31.68026
28.05706
29.22670
32.62576
33.27117
34.60150
32.39203
34.90830
27.29279
36.01693
28.06672
26.66887
30.86628
28.94709
31.21549
27.69607
29.16180
32.25774
33.70505
33.64091
34.06798
37.09958
32.09319
37.10031
38.49043
36.36244
37.16761
36.20924
39.44041
29.55354
35.19009
33.51216
32.92227
32.85798
29.39288
38.31852
29.01711
30.02187
29.67374
29.02374
31.81071
32.29795
28.14627
28.57516
26.37410
28.39161
27.77905
25.76142
31.79998
25.42381
26.02627
25.35691
22.65859
23.47056
25.18388
26.86335
23.06321
23.75370
26.61756
28.72210
25.88352
22.96186
26.03876
21.26828
21.78106
20.73211
27.36543
28.81850
34.90223
23.35340
28.04531
24.47009
29.64307
28.99149
28.60990
27.93137
26.44437
23.52103
30.95338
26.70495
29.44243
26.32934
29.54631
26.94815
25.35899
29.27393
32.16138
30.03818
28.32793
29.24337
31.71317
34.59904
27.35212
31.52604
38.09659
31.61238
32.63824
34.67854
36.79466
33.92179
36.83634
37.67084
35.99266
38.34604
35.35658
34.34581
36.86262
36.89504
32.77548
35.72932
36.26478
44.40547
38.06894
36.04147
32.15646
34.93089
30.98622
41.39236
34.23440
31.59142
35.49343
32.70079
31.83584
32.08772
30.68992
29.50474
34.19429
33.57057
32.10237
28.69592
32.23500
34.56109
39.84490
27.76301
33.03118
34.86757
38.52282
32.24466
29.66242
32.54244
32.60528
34.51865
37.71986
36.16767
32.03576
37.34012
30.73188
35.94192
29.99382
31.13354
28.97787
29.60051
26.91738
26.11567
33.86503
33.38129
38.51844
31.23096
27.40392
29.42870
23.16320
30.40458
30.05525
34.14391
32.40324
27.86971
28.57748
29.37411
24.08262
27.90026
29.69302
33.81669
28.21255
29.23309
30.89762
34.78417
36.83445
30.37842
31.49131
31.13231
30.82797
36.54590
29.09356
32.51020
31.11745
32.19497
33.85997
32.89473
27.64408
28.57574
31.91570
37.01672
32.41532
31.22677
32.10276
25.70762
30.09524
28.86486
36.54900
32.86752
29.61098
32.66077
31.37995
33.68189
32.74246
27.98641
29.83727
32.34242
32.14197
31.65110
33.99188
36.81768
31.66215
31.74745
30.54757
31.53842
35.54535
37.39408
29.76290
34.60431
33.20834
29.35604
28.93592
24.25857
29.43147
27.66753
24.18901
27.09491
33.66623
26.38344
29.83289
22.47359
21.36920
25.45686
19.67746
26.12186
27.24571
25.58077
30.75438
24.60048
32.49740
27.46777
29.56149
25.25437
32.44850
31.70761
30.73248
31.49056
31.38916
30.93745
35.39917
30.53276
29.54915
31.65403
35.23904
31.28007
34.45278
35.18152
26.73715
34.83449
31.67614
31.62099
36.17063
37.53542
34.30146
30.95314
30.59063
29.06121
33.80007
30.67671
33.53412
37.37115
30.22523
28.46971
33.45116
36.35160
33.27313
32.73506
30.77356
28.48221
27.98094
36.80541
35.06588
36.64551
36.28860
31.19893
34.51967
25.66265
32.49078
31.77277
28.76498
26.74388
29.85789
32.05394
34.06326
36.67567
35.01459
30.47466
35.96192
31.09356
30.47009
40.52054
29.82172
34.83443
29.01921
29.57337
37.38274
29.73363
36.21204
31.44357
36.36781
28.18635
30.24128
33.76175
27.96172
29.42092
31.09549
28.73081
33.42453
32.35501
28.17504
30.29214
36.35856
31.32484
30.56474
32.48227
31.72248
30.38982
32.81409
26.24859
29.83506
25.06534
24.78826
28.44682
27.05060
28.10678
37.23663
29.45852
32.58270
34.62136
32.14833
31.66291
35.01608
37.72618
29.15499
38.19622
31.77397
29.07278
40.49723
37.44690
36.83311
27.95019
32.61179
29.95114
24.53766
22.46317
25.12853
22.24200
29.92882
33.56319
22.27323
25.02313
24.14213
22.87855
25.29676
23.79112
23.83125
27.86747
33.88570
24.58186
27.74439
29.25616
31.06738
29.80525
30.12103
31.32139
30.54949
40.19835
37.88212
31.12941
33.97311
35.95477
35.06187
28.31372
37.82772
35.38910
33.34659
41.78575
37.12304
34.46316
39.55421
34.75162
34.48883
32.94328
34.15564
39.48757
34.98967
29.06252
31.29250
29.01347
31.63025
36.78233
36.09674
35.57374
36.20846
37.60471
34.74290
35.91245
31.78988
38.53569
36.95676
32.29071
32.17906
32.29668
39.69622
35.83929
35.12527
33.38351
32.73498
33.25831
33.91447
31.11020
36.51131
33.89157
32.65849
39.08102
37.91378
35.39166
29.68477
32.35524
33.54151
34.00696
34.02349
31.23991
30.45801
35.59921
37.18134
35.68652
33.47864
34.74480
36.82829
35.30269
36.84419
30.34765
31.21172
28.27880
28.44065
30.24338
31.75087
27.83702
33.08370
29.19734
32.96729
34.35537
31.51789
36.73985
34.71069
36.25947
28.50588
37.34617
38.47264
34.26705
34.47656
37.44463
38.49040
37.16977
35.13629
37.77573
37.63216
37.37031
36.19093
39.26946
31.98701
32.03414
30.05163
32.54405
25.77822
31.24041
32.01732
39.71106
32.85562
36.65964
39.23406
38.72645
39.66208
34.55994
40.01775
38.11951
35.75799
39.14906
27.69765
33.63352
36.13355
28.28191
28.82918
24.91118
31.08034
40.11063
39.84613
36.23284
37.50864
35.86160
38.63633
30.41812
35.25946
29.61693
36.66419
31.64138
31.15125
37.21602
35.01638
40.14341
39.99789
37.55467
34.04224
37.65729
40.80940
37.44453
34.97883
39.07197
43.25111
39.13966
42.27900
39.95394
36.75734
41.85358
38.32567
36.28577
38.28348
39.61329
39.12406
39.45985
40.37886
37.38181
41.84073
36.95471
34.94065
32.72749
35.25336
35.99376
40.16218
41.75832
35.37945
41.94046
40.25532
36.92455
36.30662
35.93141
37.54523
41.82500
36.30045
40.05466
36.66899
34.49227
30.50694
28.09524
23.82102
33.33887
27.95564
30.47656
32.31724
33.88893
29.93214
28.10177
29.40943
29.63502
25.67877
30.35630
29.08297
24.64265
27.77372
20.80871
26.77988
28.85104
29.68823
25.97539
27.31768
28.41531
30.78510
32.89074
33.08817
31.67384
20.73743
28.89230
28.70965
30.92369
30.44508
29.51736
31.42716
31.55594
25.01620
28.74076
30.43742
29.91740
28.53973
30.16046
31.48743
29.89234
30.17458
34.60600
24.07924
28.28789
31.07123
29.97878
26.24347
28.68621
28.95478
29.78684
31.54015
25.53951
18.56794
32.76134
32.11383
31.61664
30.85506
30.17322
33.44361
33.96346
31.62189
31.23052
27.19119
35.21866
36.08085
33.96833
32.67292
29.99572
29.21015
34.93049
30.14339
32.46900
31.76848
28.77335
32.30637
33.26658
32.12900
35.21076
36.09778
37.02254
41.40287
28.96373
32.41054
34.42765
32.16219
26.78181
35.97858
31.41762
30.62275
26.05476
33.49224
42.34881
36.67429
29.99317
31.82194
31.27256
31.52358
27.12938
31.37645
36.74944
29.93962
26.68293
29.75654
28.14080
32.16255
29.48737
33.36147
