# Supplementary material for: Breakage of the oligomeric CaMKII hub by the regulatory segment of the kinase
Source: eLife. 2020 Sep 9;9:e57784. doi: 10.7554/eLife.57784 (PMC7538161; doi:10.7554/eLife.57784)
Supplement: Figure 6—source data 1. [file elife-57784-fig6-data1.zip › figure6_source_data/dodecamer_hub_JL_helix_crossing.dat]

49.07278
43.29162
41.46958
39.20653
51.47451
41.74694
37.34481
36.92832
38.26532
43.56837
31.68774
43.90939
46.95732
44.27491
44.29007
34.76522
45.95583
40.52906
48.91480
38.45807
35.82772
47.78271
50.27246
51.10901
48.35255
50.40870
52.83207
48.98351
45.91102
42.66378
41.60871
48.55307
48.56175
51.54803
48.89625
47.72947
52.83143
51.90861
47.97149
49.93140
51.80205
53.57778
43.22563
46.96734
50.54628
43.09682
45.60952
47.72423
50.56248
50.54812
48.00315
37.12586
42.49836
47.29847
47.64962
48.67911
44.92224
45.65003
46.85937
48.97024
49.89159
44.28736
47.50096
51.25138
54.12733
51.67184
52.68465
51.98503
51.72514
48.95281
55.21767
49.65295
49.16844
49.33332
45.50844
42.76663
48.44407
46.17573
44.13789
46.14591
49.57298
44.15350
48.46183
45.78185
44.93579
40.50814
46.30381
43.06802
40.34699
39.49041
47.33417
37.11971
47.24774
39.33488
43.38523
45.60474
55.52598
43.79919
45.38435
46.03049
48.71938
52.16881
55.02235
57.31362
56.02109
51.57864
44.69740
50.94760
50.10161
53.70011
57.94350
54.58982
50.56223
54.47611
52.55782
53.36962
50.90272
52.45344
53.33207
52.84660
50.13202
51.88800
51.55822
51.20976
54.88499
47.12630
51.58389
43.86511
47.52538
54.78899
56.69290
56.70943
61.22813
48.04100
47.23262
57.28807
53.55542
46.18608
60.08453
48.12576
55.27513
46.23142
50.28988
47.82299
49.27363
47.98447
53.97112
53.17831
49.03487
39.43383
50.16849
50.98493
46.42401
48.37873
44.48480
45.08344
48.00703
41.65789
50.28116
49.79555
54.62407
51.71617
54.22212
54.81801
53.17974
57.19308
61.25096
51.50697
55.53599
53.54439
53.70691
52.40613
53.50212
48.19079
54.70064
54.95042
51.20460
55.10686
56.98682
50.91724
51.84756
51.08332
46.42379
44.29426
52.45956
50.47704
51.25225
56.34753
52.12777
53.59915
55.73168
58.73577
55.67668
53.10186
60.32890
56.76405
52.99294
50.02138
55.34576
46.49827
42.41028
45.49631
46.87401
49.27915
48.91007
52.35163
49.16293
48.89574
53.72284
48.67086
50.83017
53.35579
51.20958
49.79953
52.76177
54.01402
50.82771
54.62920
55.93636
55.34324
45.46503
45.04196
44.03489
51.34526
53.94280
47.71300
43.96416
47.72803
42.08155
46.36378
48.12079
43.30905
45.23081
40.87619
43.80831
39.77249
42.28506
49.18772
45.26162
45.44274
45.17944
47.66401
43.74752
42.87228
36.88740
51.53794
52.77338
46.34999
54.20211
57.14543
51.57605
41.82408
47.28746
57.29989
50.97812
53.80468
53.35457
59.35661
55.28534
59.69607
56.57052
56.92351
64.72627
54.39160
54.09737
59.36610
58.61881
48.86241
52.05874
50.77033
50.73209
53.17622
55.40143
51.92886
54.40712
46.86926
45.71409
41.58889
36.64907
34.35719
41.89855
37.32762
51.92497
43.54994
44.19653
49.22525
45.54193
46.86931
49.35056
47.67988
48.35637
46.00847
47.06998
44.46340
46.55269
46.79810
55.40049
48.07158
46.40919
48.12290
45.27759
44.32622
48.23473
44.27322
44.34260
45.31792
38.17373
48.21026
46.86687
53.47526
50.40594
53.42701
46.63020
48.94604
47.79478
53.54635
58.22007
45.30714
50.27232
45.35263
52.63802
48.19140
51.74353
50.44061
46.00093
51.11710
49.87138
52.65557
58.70843
52.15268
53.40655
47.11890
52.23203
50.34719
50.50540
47.26134
43.45165
43.59884
49.28356
55.90279
49.43241
48.78815
46.31871
48.26407
51.86202
52.10517
50.84269
52.29713
53.68169
50.61666
52.55799
54.55568
53.04054
56.75853
53.44948
58.23258
58.26922
55.73676
51.22979
57.63807
55.63209
49.33795
50.60975
38.00354
46.23582
48.65495
47.44989
53.14550
55.02270
60.90908
55.16145
48.27811
45.64780
44.40279
53.45971
53.22510
55.37122
59.24721
54.14066
54.50453
46.93365
54.10535
46.61959
46.99339
53.02223
50.13542
50.64402
52.40397
53.14724
55.70337
58.18413
52.60928
44.99419
52.83044
49.69371
52.22769
48.50979
49.24072
56.47132
54.88918
49.45666
53.89751
52.03220
55.87266
58.48968
54.33138
49.09824
55.73484
53.16216
50.03288
46.42432
50.75043
46.30358
49.93510
50.57391
47.56397
45.28323
46.00442
47.78939
50.11361
43.58683
43.92428
39.89924
42.39816
51.82808
48.21715
54.63858
51.91270
47.81759
57.08185
52.87536
49.94445
44.11210
43.61254
43.66051
50.32674
47.01383
51.02750
52.40972
48.45338
51.91195
61.90018
58.14142
52.37152
55.21687
54.93215
54.25221
52.62866
50.70493
49.78856
50.97729
47.99945
51.84780
52.45940
54.13805
50.49873
50.74348
54.26373
45.00261
50.58220
57.11763
46.79192
55.05037
47.12160
50.18978
48.56484
52.21772
51.58333
50.06150
53.23578
49.35621
48.32557
55.32578
53.65160
48.61440
46.45764
45.86113
47.77622
46.76348
48.51646
50.79624
51.52418
52.16795
53.88970
47.41421
44.80782
46.62021
41.03558
43.68773
45.58763
52.01546
49.27714
43.98704
53.61934
48.02253
41.33952
45.70255
45.69236
42.88149
48.98850
58.82633
57.03068
48.58761
42.52566
43.64486
43.85035
45.75160
42.65314
45.59190
39.64691
46.79910
44.49545
47.99991
46.82970
44.44079
46.94267
51.06427
41.86847
49.97175
45.92872
42.58139
46.26306
48.13576
40.43035
46.41713
52.40010
50.56047
48.86100
48.71795
49.04383
48.46848
46.79425
49.28794
55.90306
45.35985
46.05404
50.82632
43.63024
45.72838
45.30567
49.80250
44.05198
46.26199
45.05133
39.30919
46.51550
48.29209
52.09473
47.53576
52.39069
52.09870
46.17712
54.36385
46.90916
46.31427
46.20709
43.94013
42.83949
43.75312
42.10697
51.18930
42.39789
49.15199
48.60977
49.87196
51.92722
54.08528
48.86555
44.16995
47.40643
49.55600
44.65933
53.40326
44.30794
46.82893
43.51744
41.45111
49.26011
43.49461
47.67240
41.94352
52.16785
43.84966
47.10644
55.77646
44.35693
39.38668
46.12104
53.41879
55.19930
49.64184
46.70711
51.78198
49.42646
50.36856
49.45926
43.71088
40.42125
36.20242
47.18830
42.05569
42.32520
42.99705
44.02883
45.53566
45.78895
43.63599
47.94841
38.78090
44.63207
45.64037
45.96766
43.24976
47.63774
50.37239
51.31073
47.66974
51.08127
47.80705
53.56835
49.37064
52.61108
46.75701
47.25645
48.63496
51.32626
50.11112
53.65068
52.12343
54.47510
50.22514
44.40072
50.70340
55.49763
51.76239
51.83308
63.47336
55.40167
53.81818
50.73634
49.12859
51.93140
48.42850
46.56420
50.99165
41.20416
48.41834
48.24685
47.83386
48.91729
46.82323
50.85331
52.36240
49.87146
50.54365
54.96130
57.38548
51.38850
50.42494
51.51686
54.53723
47.70904
44.19058
39.79751
44.13236
43.83697
46.90163
44.38201
47.04744
42.15851
47.23200
43.74209
39.56168
47.48331
41.79093
51.02649
43.70801
41.17271
46.81160
41.23697
40.67021
49.74494
49.93064
40.44686
42.93291
41.84835
42.01614
39.04044
43.00281
41.71069
39.69610
42.35656
46.01428
48.02687
46.11742
54.83508
40.49347
41.10338
39.72505
43.16508
43.19180
47.83521
44.71215
54.20549
47.50066
46.48943
46.85411
51.89082
50.31031
48.83437
48.11885
51.62648
51.02879
55.14292
55.35406
43.68309
42.21441
43.74763
50.71515
51.62191
52.62514
47.67485
50.38697
42.89040
52.06731
43.91386
43.77841
38.70137
45.15475
37.32212
48.69679
36.67401
46.03868
35.77750
44.88331
47.75709
36.97618
40.95874
44.61128
42.46813
41.28762
42.02925
44.59218
46.47274
42.03565
43.56783
41.84470
49.63615
50.28717
52.80856
45.31116
49.22768
46.35480
52.70190
53.55659
53.88288
52.71004
48.37229
49.06705
51.81247
51.64183
49.53627
47.34620
51.79727
49.55240
54.44917
51.44780
47.73543
49.77083
49.23619
47.04773
48.11594
54.13572
56.93557
58.30210
51.28801
51.02043
45.39882
49.18073
47.86891
49.88782
55.36960
61.34769
53.30126
49.86563
46.62254
46.41969
50.55876
51.55031
50.87645
53.46199
49.77913
43.49357
46.59421
42.09498
47.83927
45.55225
48.02568
50.07294
44.31243
51.70611
49.51661
44.58716
53.80941
55.85708
48.76463
50.46112
53.17370
46.89512
43.04413
45.36149
48.03820
48.00792
48.91588
51.01610
44.57060
50.79100
50.05478
44.63657
50.34397
47.25066
54.38073
59.11320
50.57636
60.49611
53.37085
46.86995
47.83508
56.35090
51.69747
59.73729
56.52576
54.49661
51.57974
55.09046
52.41125
53.61780
50.38007
49.34482
56.64388
49.56017
42.14598
52.42991
46.86015
43.64221
45.37798
56.36497
59.35901
60.42489
58.90383
59.70765
54.75872
54.97901
50.56467
52.96812
47.21261
48.79119
44.85626
53.07440
49.35690
51.45899
49.61169
46.74730
46.41049
47.78398
51.58372
53.55337
51.95627
58.99690
46.03805
48.99736
58.05754
49.49657
53.38185
56.48386
51.35071
60.02179
49.51237
54.91396
54.46414
52.12633
56.35854
51.56486
52.11091
54.07908
53.10909
57.37393
60.76583
50.86067
59.46513
51.39287
57.30842
59.89201
56.26794
60.57367
54.87963
45.95844
52.12707
46.45140
55.35131
51.12826
50.17998
48.83847
55.41238
49.75940
56.17978
56.84166
51.29382
55.73410
51.76950
54.42366
52.12899
54.15215
49.88900
52.16220
53.49536
49.22585
54.86870
53.73351
56.51020
57.07140
54.20777
52.69866
49.59121
49.25366
48.56805
46.94613
48.75211
50.59367
51.11024
58.78544
55.99474
51.98089
49.31234
47.65903
43.41401
47.98479
47.87993
47.93633
43.73630
48.57489
53.44338
47.07625
54.66455
58.55101
55.75820
51.05731
47.45467
47.58934
46.33366
54.37057
51.80316
50.21707
61.27916
57.19172
55.23890
53.04379
52.20141
52.31813
48.31498
48.38466
53.16504
58.71391
53.63195
48.60585
44.99709
49.94903
54.40844
54.00383
43.65327
46.35629
46.73305
45.59225
42.65655
47.46397
44.60296
45.77913
42.85493
48.82884
42.48221
38.63663
44.93759
40.25755
47.11778
42.50305
42.36398
51.60414
44.55297
44.61311
42.37100
46.01318
43.46840
41.54696
52.48653
51.83504
53.54712
44.44829
44.41006
50.49738
44.56675
53.51087
48.70395
49.21553
47.82198
49.05085
49.67264
46.31562
46.00133
41.10647
43.05345
42.40898
50.59997
42.48520
49.66206
48.63137
51.19174
45.06718
50.58289
49.61772
46.09630
44.28859
42.11792
43.21396
43.37011
41.60716
39.31226
38.85518
44.53218
46.44629
40.14752
35.94849
43.20590
49.23031
42.30873
47.36150
49.90989
53.38422
54.06485
52.46296
45.44454
48.69926
45.24934
41.34966
49.02976
57.25739
52.97453
50.84856
51.12145
44.29415
52.95387
49.06965
55.56081
46.54800
50.19276
53.01374
49.64144
50.78967
56.20582
47.13095
45.16640
49.71757
51.89785
43.49780
51.40825
50.61269
46.31896
50.96203
51.63754
54.32789
47.33143
48.08842
54.89284
52.44791
53.27209
51.14699
46.72799
51.80238
50.77480
46.79514
43.99747
52.47138
49.72413
45.49159
42.89721
48.97976
45.70357
48.40925
57.56460
48.33042
47.38893
50.07195
53.94914
46.07970
44.99207
41.82854
52.73869
48.01669
48.09854
47.13648
42.49250
47.95249
41.48985
46.29950
44.64459
41.90943
44.77600
44.07177
42.14424
43.52138
39.01091
40.99017
52.43063
59.73619
56.59912
52.40072
56.89058
52.24194
54.14183
41.33161
56.34921
47.84079
47.08886
49.76904
45.18111
42.35204
48.66584
55.46107
48.48712
56.42121
52.92456
45.57100
51.59375
53.59792
51.57153
57.78434
56.16529
50.73406
60.56063
58.63897
64.94908
57.60076
55.80967
57.55330
56.20293
53.62999
58.20702
51.09268
52.15494
52.50668
51.82334
54.09017
52.52925
56.67704
51.95647
51.14773
48.88263
53.25090
54.58468
48.73602
41.66927
47.38175
53.37714
47.90457
44.73320
48.69388
44.70835
49.97256
44.83882
50.80380
54.19576
52.39098
47.58735
55.80654
47.36319
48.67638
45.25593
54.55261
51.28824
54.44733
56.50509
50.79390
46.22582
52.65726
57.74481
55.27874
47.84259
45.77122
48.20015
44.34295
46.83416
50.80206
46.98766
50.14092
50.81727
58.12648
55.46831
56.06207
56.84498
54.35369
49.58498
54.91594
59.93362
54.20754
57.31480
57.28274
55.87831
48.94634
50.67497
48.32459
51.81412
45.20672
42.17439
47.51741
50.13283
42.97913
43.60242
48.66020
48.18589
43.90898
48.45335
45.96672
48.43929
50.64592
46.10685
50.71693
47.81684
52.20814
52.36582
48.04455
49.84225
54.63672
51.97111
51.93529
51.45303
48.14539
53.80922
53.51316
48.71223
50.01994
53.21872
51.74303
53.11624
51.26212
54.48571
51.78568
55.30369
54.49015
53.66039
53.43050
50.56646
53.96644
54.39768
58.00545
57.59191
54.13568
61.55463
62.74103
57.91406
61.21255
59.86704
56.60103
56.23463
55.67340
55.59277
56.74984
63.59974
60.51755
59.52241
51.62497
54.37912
54.74072
57.14287
54.58790
58.42845
56.36496
56.04327
52.78035
50.71104
55.30296
52.09465
47.99771
43.92373
43.25772
46.43371
48.21209
48.87856
46.84389
47.82459
44.13705
55.49317
52.26689
53.58509
51.93197
50.08635
47.92544
50.01373
48.98445
58.02214
55.42366
54.14167
54.08112
49.83274
55.02496
50.99942
50.38741
53.50484
53.12285
54.69891
52.06919
60.24532
51.55206
46.56027
49.08191
47.89962
48.44160
52.27808
52.06779
50.44381
48.88591
50.11706
50.59029
50.81923
46.99976
48.29151
50.23291
46.81175
47.71573
50.18903
47.07944
49.21688
46.25120
57.01493
50.92278
48.10856
48.27618
46.74710
47.52396
50.79216
54.51973
53.75040
46.82706
42.41654
46.48765
48.13543
45.81253
46.81925
48.57443
50.62934
47.24425
46.43914
50.06449
44.91224
49.43700
51.44165
49.72213
48.91119
42.90832
45.87607
42.18581
50.08702
38.96359
44.99120
48.78440
47.30706
46.09500
49.30606
55.74258
51.63298
54.30397
47.05634
49.53511
45.29167
52.30600
47.75034
53.52017
50.08383
48.67501
55.34336
52.62446
47.66136
51.33271
48.61544
43.08322
41.56859
45.41810
45.57928
48.57519
45.30432
41.16669
40.52089
46.90179
48.97731
43.36244
44.30704
44.52307
44.41454
45.95823
50.34257
48.94721
50.76743
49.14805
48.60197
51.77707
51.39226
54.34897
47.64155
43.62572
41.51400
42.05835
44.17937
41.92214
41.30421
45.09536
44.37339
47.49205
46.37955
49.48644
44.58576
44.25563
45.93371
47.04744
48.07433
48.42447
45.81203
50.49495
42.72364
49.72747
47.81572
53.97752
44.40304
52.60861
44.78429
40.90104
54.19194
46.27095
44.48263
43.56904
47.10929
53.16133
44.63007
43.05189
43.22302
45.20118
49.71275
53.46487
47.98865
47.24000
44.15132
45.83450
43.44429
49.71096
44.14244
43.32506
44.69951
42.53702
37.05267
40.46958
37.94570
46.30797
38.83662
36.97876
39.57367
36.72458
43.74782
42.49912
46.63073
47.98663
49.82151
48.82969
45.82271
48.34539
49.93891
51.81134
55.22133
51.21705
48.71666
44.00437
45.75375
49.03272
42.60538
49.63227
49.25601
50.12445
48.16712
47.66162
46.19500
46.13580
43.65003
39.67725
43.67620
46.49878
46.86753
44.55852
44.82686
46.39746
49.89575
42.19018
43.72726
44.15378
49.23635
46.65012
39.33808
46.92024
41.40176
38.58869
42.47170
42.75377
49.52693
56.76547
48.68014
47.11281
49.21749
53.45341
49.95047
53.46714
47.37464
43.86010
38.55332
41.43110
41.03403
39.90700
40.21868
36.28589
44.39553
42.31113
36.48749
42.81492
46.39205
42.58777
38.15822
39.40951
41.11558
38.99945
44.58774
42.62254
43.78650
45.70554
45.37085
42.83976
42.33308
37.78861
38.29172
42.40182
40.18946
42.91462
50.48221
49.64678
46.65446
47.05310
43.47428
44.53210
46.01237
45.90675
48.65232
41.85594
44.43011
46.13801
45.28289
44.59129
45.28356
42.84329
52.92886
48.44717
48.58515
47.41158
42.57171
49.98426
49.28963
45.76633
46.87524
46.69246
49.03890
41.12693
47.20897
47.27960
48.58538
39.96268
49.41700
46.00900
44.60165
43.21465
42.59360
42.95894
43.84122
47.45106
42.15703
43.47204
35.13915
39.61252
45.19883
42.89824
42.43146
49.40009
47.26572
44.22939
44.48770
45.12310
43.58666
44.96872
44.98383
46.62639
44.38318
48.61686
49.46258
42.89169
47.30042
47.26084
47.97185
46.95945
48.53224
46.55648
46.57457
46.15408
50.04354
42.87545
46.66003
51.86341
54.67096
49.19362
48.31774
48.71924
47.79335
37.25342
43.68523
45.95825
47.89185
42.69711
43.74109
44.58479
41.52658
41.30064
37.62940
44.63678
39.07887
39.16074
41.42144
44.57987
43.70034
41.78280
38.75825
36.55296
42.35134
39.91070
38.54949
44.36839
36.90033
40.96479
41.95189
40.23201
44.14583
39.04873
42.56453
37.33634
37.36637
41.07335
43.75778
43.65539
40.33885
40.99513
41.86557
42.91444
46.41863
41.45273
45.45137
44.58180
43.54739
45.21070
43.92230
47.30970
47.33929
46.22111
44.39161
46.97667
41.15244
39.93960
46.99584
39.69925
47.98641
48.37082
46.91623
48.59972
45.26488
41.81539
45.48537
41.99903
44.77620
41.37737
43.08122
48.03601
45.60882
43.72147
45.87816
45.31585
46.63970
46.12078
48.31250
37.87725
43.24965
44.68423
48.55397
44.71656
44.79238
42.53472
43.14122
43.54343
49.40292
44.35201
50.57863
43.75436
42.37453
40.93596
41.37573
38.30271
41.80742
43.65607
47.20126
46.09182
43.61749
41.13680
40.59710
37.12005
41.51417
41.78717
42.71016
42.95208
47.53791
41.09591
42.26953
34.58887
41.58481
46.41341
42.01097
42.96615
41.41015
47.91520
43.55340
46.19811
37.43429
38.76510
41.66303
39.84634
34.54888
35.55941
37.32595
44.15790
42.90273
37.59478
34.21500
36.61049
36.62561
41.54884
35.48524
44.90661
36.93631
41.50952
42.66359
37.83003
39.83778
38.67372
44.99269
37.93624
40.92288
36.53285
38.72377
40.02039
37.82753
36.42663
42.28851
40.41396
42.53954
41.00852
43.37091
45.21435
40.24992
40.38334
45.18857
44.37043
42.42334
41.70093
39.14652
41.06753
43.23347
42.90617
39.65288
42.69544
45.24590
44.84940
40.31192
46.50135
43.37389
40.00183
42.09876
41.81288
43.82845
33.68259
46.44215
41.65165
39.57488
41.23636
40.40387
44.93974
41.75336
40.79970
47.29560
45.64862
43.49493
43.56185
48.76833
43.73630
44.26547
41.79001
46.60240
46.75971
43.58373
38.63050
46.33118
49.40790
45.98897
48.42919
39.19756
43.36118
41.56964
43.15866
38.92849
43.25791
41.29102
46.33552
44.56932
40.20281
44.65552
42.71848
45.45423
44.61650
43.77211
44.90022
40.16973
38.94278
42.17820
43.58842
45.79132
40.33306
39.30798
51.44805
42.46961
47.14887
38.49543
41.30141
45.25766
44.96481
42.71347
44.06801
40.01564
41.70708
41.00995
42.20376
42.16607
38.89161
38.89143
45.01348
40.86447
36.06117
31.49137
35.50234
30.48676
30.27935
39.11086
35.33115
37.43373
34.80970
41.66198
43.97935
33.04230
39.56475
42.99330
41.79605
43.54523
40.74663
38.71286
46.17235
47.21337
51.96519
44.35455
46.49934
49.92555
39.70948
44.65870
47.61501
43.92785
37.48739
46.31170
45.33175
47.71783
46.02734
46.63521
45.87726
44.77064
41.52889
46.54492
45.46244
46.61592
46.26841
40.81301
46.57553
39.40388
40.94299
52.44569
40.80775
46.86870
44.66162
37.36723
41.14387
43.03739
44.61905
46.84707
43.20091
44.37232
43.40908
45.54186
38.93780
45.22716
42.10811
42.30745
43.34390
43.60374
44.47024
42.66914
44.32947
41.72725
47.34730
46.95734
35.99116
44.30521
43.42335
37.99390
37.68458
36.61191
37.42492
42.44499
40.76222
38.00901
36.58249
40.55571
38.17160
36.71033
38.70804
38.89304
39.26421
40.88105
36.40787
32.55906
40.68936
36.76219
43.38470
37.55188
38.31736
37.40210
41.48747
38.13473
44.28445
36.44405
45.13323
46.47072
38.26651
41.23574
43.22871
44.93122
36.76516
40.83606
38.21691
42.11054
37.10895
36.72186
38.07934
34.82599
41.06283
37.60572
36.79761
39.19621
38.68309
36.95916
38.82510
40.97981
37.03321
34.82312
37.92216
37.88357
39.70284
37.88974
38.96885
37.09013
37.80520
39.98776
38.70564
39.36715
45.62581
43.10502
41.50324
41.71676
41.52373
33.53983
36.07713
40.35072
41.39695
38.93943
41.06278
39.55677
41.67600
36.69667
35.69215
37.36161
33.45791
38.10695
34.12362
47.53672
46.79220
45.13098
44.38051
37.27958
42.12235
43.10401
45.75954
40.09977
37.57791
39.47172
44.70455
40.49080
39.60570
32.16644
40.05349
41.74958
40.74623
48.76766
42.47192
40.78590
43.39470
45.01849
41.60256
40.69894
40.42207
27.97857
39.62238
40.29001
49.32839
43.66932
46.07259
48.91611
41.57810
43.69837
42.96362
38.27110
43.00749
43.88904
36.59451
39.59756
42.52018
35.53096
42.26763
41.46832
45.98317
51.59382
48.56420
46.71128
45.64377
46.56774
42.69343
45.53442
42.76060
48.42889
49.72347
47.28670
53.98956
48.58855
43.09686
46.00648
43.16998
44.92482
41.54586
41.01320
48.60343
44.90027
45.69688
43.68938
47.90721
40.31617
44.52279
39.79348
40.85457
42.94408
43.23846
45.96339
47.74830
44.48740
41.02651
42.32806
51.62083
42.81154
46.45707
46.30283
39.70241
36.97003
38.69748
48.59924
41.60201
47.25063
45.20357
47.63064
47.19685
39.60095
46.49244
41.57778
46.27289
36.29724
42.67258
35.80965
45.08861
41.91894
48.25191
44.63425
46.00437
47.89164
45.86366
49.30612
42.15944
57.32202
50.18068
52.96410
53.42734
54.88416
58.31199
52.23565
55.18148
44.10763
47.38564
48.95294
47.06764
46.34847
46.35790
44.68679
47.51334
41.33560
54.97447
48.82260
45.66276
51.09969
46.78338
51.02727
48.70150
46.83670
50.26900
46.27257
51.06508
49.54792
55.07875
50.92414
44.93553
49.42773
50.29767
53.65108
50.68457
46.49865
51.11272
47.47334
47.88378
53.93055
43.98733
55.45282
52.46071
56.29506
50.33188
53.26251
53.23057
44.72029
42.91455
46.74212
44.92378
48.86562
45.82030
50.53563
45.90270
45.69360
49.23382
38.34681
41.95997
48.07677
40.68003
41.02789
40.50021
53.23692
50.42284
48.12796
54.56198
51.10038
47.35978
58.40123
42.20205
48.17593
49.80957
47.56440
47.95856
56.81470
48.50085
54.25310
57.63962
52.32071
50.44592
53.21218
49.32892
49.92156
50.75656
47.41503
53.15421
50.89486
49.47804
41.75422
41.14887
44.58809
45.15527
41.52881
40.48787
44.74990
45.93405
36.22140
40.22020
35.93021
43.95924
42.01295
39.97713
42.46884
40.20859
46.25229
48.78909
33.19592
42.56569
44.36435
44.47882
45.15685
42.68231
39.52493
38.86560
42.87586
41.65725
43.33226
43.22707
42.01576
50.63383
38.15216
36.27445
45.17793
43.51012
43.10798
33.96876
37.81901
38.02776
37.35153
39.21845
41.04788
38.94360
40.49607
35.17818
42.63572
43.31556
34.14675
42.11461
43.61176
43.39748
43.18711
40.89298
43.10619
49.25496
42.68207
41.80234
39.73344
51.23693
36.19245
38.85846
39.22364
42.88906
37.51192
37.35667
45.28163
38.45352
41.97835
39.76432
39.22379
40.37932
42.45470
38.39837
43.08740
49.20734
43.72017
42.33726
40.02832
43.61702
42.25216
47.92675
44.97288
41.54968
43.60840
42.79920
42.51454
41.96697
43.37073
38.81190
42.98762
40.63506
42.97567
37.63572
36.32258
46.27396
38.59374
44.15028
36.71033
41.94799
40.80764
45.02740
33.44588
36.38140
37.91592
37.58370
38.79397
40.14876
41.40125
30.24471
38.13393
44.60301
33.88160
42.33666
36.04680
39.24376
46.34776
45.88733
43.72991
43.00326
37.70760
37.17095
38.95379
38.03882
38.18168
41.38091
46.43754
39.63978
44.41770
41.34272
37.15155
40.29249
40.05106
35.86398
29.93329
34.33661
36.48091
36.97499
32.22538
33.98372
42.90108
40.35156
40.28949
37.09496
41.06726
37.49848
36.52857
38.62347
37.72170
38.53740
41.63250
35.16713
32.51123
38.64334
38.56068
43.51192
44.07115
38.73506
38.86553
39.86663
41.78295
40.56550
43.22795
39.98782
39.40050
44.69901
38.13153
35.97727
39.08960
36.31360
39.33234
40.66290
37.95946
37.43515
37.93469
39.53939
43.03026
42.83080
48.36595
47.59818
45.61669
47.51864
49.34318
45.78342
42.37225
47.64407
46.69762
45.56919
49.76829
53.74573
48.84676
53.73925
50.05484
45.55043
53.54108
47.55190
50.25243
46.00945
50.51122
45.10077
41.62026
47.21276
38.59485
41.89274
46.02083
46.08137
44.73857
47.73933
42.09490
42.72788
38.51120
42.45983
39.01627
45.07181
49.35256
40.25232
42.43202
48.51260
40.08869
41.80826
41.61687
45.01560
44.90220
46.90704
46.93135
48.54001
44.71991
45.90965
45.12148
47.27416
42.28305
43.69470
51.99515
54.81758
38.71735
38.21889
40.86291
41.02009
41.90195
39.49458
43.44334
43.95277
44.25046
42.50178
39.29507
38.19553
35.83771
42.34957
43.50269
41.97325
43.48902
40.27698
37.30439
40.40756
42.70451
42.50770
34.68247
39.86889
39.86586
40.39695
37.85290
38.29232
42.27090
43.56484
41.02062
41.64607
46.36973
43.27109
45.43959
44.76720
46.87713
49.17372
33.01927
38.71391
40.69815
42.47824
40.85192
43.66560
41.56246
45.31124
36.14809
44.60719
41.72922
45.62521
45.01307
44.69431
41.70940
43.26761
