# Supplementary material for: Breakage of the oligomeric CaMKII hub by the regulatory segment of the kinase
Source: eLife. 2020 Sep 9;9:e57784. doi: 10.7554/eLife.57784 (PMC7538161; doi:10.7554/eLife.57784)
Supplement: Figure 6—source data 1. [file elife-57784-fig6-data1.zip › figure6_source_data/dodecamer_chainC_rmsd.dat]

 TIME     RMSD
       0.048888       0.825246
       0.097776       0.802717
       0.146665       0.992314
       0.195553       0.982220
       0.244441       1.102584
       0.293329       0.935872
       0.342217       1.017164
       0.391106       1.064438
       0.439994       0.932183
       0.488882       0.988749
       0.537770       0.840171
       0.586659       0.887703
       0.635547       1.019052
       0.684435       0.945365
       0.733323       1.149515
       0.782211       1.210556
       0.831100       1.164816
       0.879988       1.183919
       0.928876       1.245390
       0.977764       1.120483
       1.026652       1.066717
       1.075541       1.002666
       1.124429       1.071557
       1.173317       1.163271
       1.222205       1.061271
       1.271094       1.062495
       1.319982       1.091975
       1.368870       1.068404
       1.417758       1.036278
       1.466646       1.174364
       1.515535       1.094862
       1.564423       1.132785
       1.613311       1.174238
       1.662199       1.014445
       1.711087       0.986394
       1.759976       0.998643
       1.808864       0.850917
       1.857752       0.885365
       1.906640       0.909890
       1.955529       0.971997
       2.004417       0.830729
       2.053305       0.936437
       2.102193       0.893307
       2.151081       1.072169
       2.199970       1.111730
       2.248858       1.108093
       2.297746       0.914837
       2.346634       0.869369
       2.395522       1.006949
       2.444411       1.009305
       2.493299       0.967514
       2.542187       0.880965
       2.591075       0.922100
       2.639963       0.974064
       2.688852       0.897648
       2.737740       1.000071
       2.786628       0.951122
       2.835516       1.087551
       2.884405       1.090600
       2.933293       0.950596
       2.982181       1.058459
       3.031069       1.101754
       3.079957       0.949848
       3.128846       1.093999
       3.177734       0.989812
       3.226622       1.099429
       3.275510       1.034320
       3.324398       0.886078
       3.373287       0.977102
       3.422175       1.026333
       3.471063       0.862786
       3.519951       0.913144
       3.568840       1.234583
       3.617728       1.078258
       3.666616       0.973502
       3.715504       1.046221
       3.764392       0.887373
       3.813281       0.887791
       3.862169       0.838345
       3.911057       0.999436
       3.959945       0.906154
       4.008833       0.948062
       4.057722       1.038643
       4.106610       0.986595
       4.155498       1.035760
       4.204386       0.949420
       4.253275       0.939741
       4.302163       1.008837
       4.351051       1.295004
       4.399939       1.215091
       4.448827       1.121799
       4.497716       0.981621
       4.546604       0.974465
       4.595492       1.120238
       4.644380       1.127939
       4.693268       0.937412
       4.742157       0.985577
       4.791045       1.027377
       4.839933       0.938059
       4.888821       1.088082
       4.937710       0.886262
       4.986598       0.924601
       5.035486       0.980482
       5.084374       0.826849
       5.133262       0.997470
       5.182151       0.932281
       5.231039       1.020471
       5.279927       0.890191
       5.328815       0.862164
       5.377703       1.028162
       5.426592       0.875614
       5.475480       0.964251
       5.524368       0.925885
       5.573256       0.989974
       5.622144       0.910757
       5.671033       0.940096
       5.719921       0.946584
       5.768809       1.031281
       5.817697       0.980570
       5.866586       0.972383
       5.915474       0.918718
       5.964362       0.996238
       6.013250       1.008948
       6.062138       0.958806
       6.111027       0.963095
       6.159915       0.951381
       6.208803       1.077339
       6.257691       0.886697
       6.306579       0.966727
       6.355468       1.089640
       6.404356       0.944465
       6.453244       0.930610
       6.502132       1.038757
       6.551021       1.051227
       6.599909       1.055875
       6.648797       1.070222
       6.697685       1.063882
       6.746573       1.054306
       6.795462       1.103374
       6.844350       0.911059
       6.893238       0.830971
       6.942126       0.846682
       6.991014       0.795388
       7.039903       1.060670
       7.088791       0.809340
       7.137679       0.918553
       7.186567       0.949821
       7.235456       0.961598
       7.284344       0.955546
       7.333232       1.189442
       7.382120       1.043453
       7.431008       0.912545
       7.479897       0.944809
       7.528785       1.082656
       7.577673       1.114849
       7.626561       1.039865
       7.675449       1.049878
       7.724338       1.111270
       7.773226       0.961653
       7.822114       1.118458
       7.871002       1.118357
       7.919890       1.114060
       7.968779       0.994902
       8.017667       1.009481
       8.066555       1.003584
       8.115443       1.107496
       8.164332       1.013993
       8.213220       1.045431
       8.262108       0.893522
       8.310996       0.929155
       8.359884       1.040457
       8.408773       1.107142
       8.457661       1.026747
       8.506549       1.148907
       8.555437       1.041005
       8.604325       1.046066
       8.653214       1.092815
       8.702102       1.150299
       8.750990       1.131703
       8.799878       0.987662
       8.848767       1.037259
       8.897655       0.911580
       8.946543       0.980758
       8.995431       1.157685
       9.044319       1.022287
       9.093208       0.946474
       9.142096       0.981742
       9.190984       1.146692
       9.239872       0.999991
       9.288760       0.911856
       9.337649       0.988514
       9.386537       0.879082
       9.435425       0.995375
       9.484313       0.919448
       9.533202       1.205611
       9.582090       1.002662
       9.630978       0.981536
       9.679866       1.058267
       9.728754       1.035873
       9.777643       0.964913
       9.826531       1.059734
       9.875419       1.138560
       9.924307       1.272775
       9.973195       1.182600
      10.022084       1.086054
      10.070972       1.164923
      10.119860       1.183595
      10.168748       1.342761
      10.217636       1.122427
      10.266525       1.015021
      10.315413       1.193699
      10.364301       1.181693
      10.413189       1.041733
      10.462078       1.321981
      10.510966       1.276840
      10.559854       1.065428
      10.608742       0.986630
      10.657630       1.246663
      10.706519       1.091502
      10.755407       1.188628
      10.804295       1.358465
      10.853183       1.361921
      10.902071       1.223220
      10.950960       1.340489
      10.999848       1.241218
      11.048736       1.297320
      11.097624       1.394473
      11.146513       1.428271
      11.195401       1.220830
      11.244289       1.109783
      11.293177       1.655039
      11.342065       1.536373
      11.390954       1.752025
      11.439842       1.572775
      11.488730       1.643847
      11.537618       1.531765
      11.586506       1.597473
      11.635395       1.456396
      11.684283       1.560171
      11.733171       1.632384
      11.782059       1.644066
      11.830948       1.391603
      11.879836       1.371221
      11.928724       1.332635
      11.977612       1.558797
      12.026500       1.601369
      12.075389       1.836337
      12.124277       1.571716
      12.173165       1.759745
      12.222053       1.561040
      12.270941       1.459086
      12.319830       1.517380
      12.368718       1.409043
      12.417606       1.513867
      12.466494       1.477829
      12.515383       1.651784
      12.564271       1.340364
      12.613159       1.673424
      12.662047       1.592796
      12.710935       1.545075
      12.759824       1.658763
      12.808712       1.519455
      12.857600       1.288003
      12.906488       1.482778
      12.955376       1.501272
      13.004265       1.521055
      13.053153       1.489694
      13.102041       1.612020
      13.150929       1.621323
      13.199817       1.515001
      13.248706       1.405695
      13.297594       1.557082
      13.346482       1.494558
      13.395370       1.458023
      13.444259       1.494209
      13.493147       1.391849
      13.542035       1.371775
      13.590923       1.490198
      13.639811       1.340724
      13.688700       1.340073
      13.737588       1.484929
      13.786476       1.238525
      13.835364       1.320855
      13.884252       1.292599
      13.933141       1.420412
      13.982029       1.474335
      14.030917       1.346982
      14.079805       1.117990
      14.128694       1.180659
      14.177582       1.020862
      14.226470       1.192538
      14.275358       1.288522
      14.324246       1.080773
      14.373135       1.189950
      14.422023       0.991853
      14.470911       1.114568
      14.519799       0.995148
      14.568687       1.066336
      14.617576       0.995352
      14.666464       1.414539
      14.715352       1.187825
      14.764240       1.162570
      14.813129       1.270021
      14.862017       1.206956
      14.910905       1.155803
      14.959793       1.156481
      15.008681       1.269814
      15.057570       1.228722
      15.106458       1.222329
      15.155346       1.373684
      15.204234       1.183811
      15.253122       1.370518
      15.302011       1.346018
      15.350899       1.267095
      15.399787       1.008709
      15.448675       1.265598
      15.497563       1.240051
      15.546452       0.948700
      15.595340       1.336928
      15.644228       0.966713
      15.693116       1.269129
      15.742005       1.018391
      15.790893       1.249214
      15.839781       1.197634
      15.888669       1.183882
      15.937557       1.366588
      15.986446       1.058486
      16.035334       1.216971
      16.084222       1.424542
      16.133110       1.241968
      16.181998       1.144347
      16.230887       1.032732
      16.279775       1.178383
      16.328663       1.289297
      16.377551       1.376452
      16.426440       1.340686
      16.475328       1.363560
      16.524216       1.311126
      16.573104       1.327918
      16.621992       1.458151
      16.670881       1.382901
      16.719769       1.198170
      16.768657       1.326834
      16.817545       1.251750
      16.866433       1.210353
      16.915322       1.481193
      16.964210       1.252546
      17.013098       1.207424
      17.061986       1.129899
      17.110875       1.221857
      17.159763       1.203893
      17.208651       1.249749
      17.257539       1.134039
      17.306427       1.220538
      17.355316       1.303062
      17.404204       1.224346
      17.453092       1.209882
      17.501980       1.049726
      17.550868       1.278242
      17.599757       1.123446
      17.648645       1.411137
      17.697533       1.295402
      17.746421       1.360049
      17.795309       1.246386
      17.844198       1.193344
      17.893086       1.136003
      17.941974       1.168603
      17.990862       1.145046
      18.039751       1.287756
      18.088639       1.191486
      18.137527       1.402596
      18.186415       1.123780
      18.235303       1.319788
      18.284192       1.070332
      18.333080       0.977527
      18.381968       1.374226
      18.430856       1.184880
      18.479744       1.434230
      18.528633       1.171476
      18.577521       0.984000
      18.626409       1.111909
      18.675297       1.255448
      18.724186       1.296095
      18.773074       1.337468
      18.821962       1.232050
      18.870850       1.165953
      18.919738       1.253310
      18.968627       1.031099
      19.017515       1.072643
      19.066403       0.979140
      19.115291       1.081448
      19.164179       1.224100
      19.213068       1.145950
      19.261956       1.287007
      19.310844       1.290298
      19.359732       1.305343
      19.408621       1.202122
      19.457509       1.669372
      19.506397       1.532635
      19.555285       1.666379
      19.604173       1.493238
      19.653062       1.413432
      19.701950       1.139939
      19.750838       1.099827
      19.799726       1.586566
      19.848614       1.292395
      19.897503       1.455169
      19.946391       1.195221
      19.995279       1.079057
      20.044167       1.518762
      20.093056       1.352090
      20.141944       1.344470
      20.190832       1.442201
      20.239720       1.387883
      20.288608       1.308434
      20.337497       1.372859
      20.386385       1.474792
      20.435273       1.427971
      20.484161       1.613366
      20.533049       1.357446
      20.581938       1.259677
      20.630826       1.163719
      20.679714       1.365069
      20.728602       1.452191
      20.777490       1.219137
      20.826379       1.201366
      20.875267       1.205707
      20.924155       1.378089
      20.973043       1.170575
      21.021932       1.248185
      21.070820       1.103022
      21.119708       1.315672
      21.168596       1.256845
      21.217484       0.969317
      21.266373       1.011640
      21.315261       1.066209
      21.364149       1.000038
      21.413037       1.079809
      21.461925       1.200193
      21.510814       1.291735
      21.559702       1.177403
      21.608590       1.228170
      21.657478       1.042535
      21.706367       1.248009
      21.755255       1.205107
      21.804143       1.185974
      21.853031       1.443719
      21.901919       1.328178
      21.950808       1.057831
      21.999696       1.170500
      22.048584       1.041103
      22.097472       1.130242
      22.146360       1.176119
      22.195249       1.011665
      22.244137       1.102229
      22.293025       1.109218
      22.341913       1.251451
      22.390802       1.376674
      22.439690       1.253423
      22.488578       1.066418
      22.537466       1.188180
      22.586354       1.082730
      22.635243       1.213936
      22.684131       1.157324
      22.733019       1.115001
      22.781907       1.052034
      22.830795       1.147352
      22.879684       1.294106
      22.928572       1.047165
      22.977460       0.957516
      23.026348       0.989482
      23.075236       1.127181
      23.124125       1.206974
      23.173013       1.138062
      23.221901       1.209046
      23.270789       1.143690
      23.319678       1.012109
      23.368566       0.980941
      23.417454       0.980101
      23.466342       1.196418
      23.515230       1.070962
      23.564119       1.083151
      23.613007       1.127189
      23.661895       1.116905
      23.710783       1.140407
      23.759671       1.151104
      23.808560       1.052474
      23.857448       1.248795
      23.906336       1.279952
      23.955224       1.178077
      24.004113       1.058899
      24.053001       1.165679
      24.101889       1.051953
      24.150777       1.195184
      24.199665       0.949634
      24.248554       0.969560
      24.297442       1.211301
      24.346330       0.998450
      24.395218       1.188983
      24.444106       0.991508
      24.492995       1.083440
      24.541883       1.050516
      24.590771       1.212627
      24.639659       1.068248
      24.688548       0.974379
      24.737436       1.108791
      24.786324       1.124106
      24.835212       1.086915
      24.884100       1.122380
      24.932989       1.228378
      24.981877       1.225207
      25.030765       1.144381
      25.079653       1.314708
      25.128541       1.057358
      25.177430       0.983948
      25.226318       1.185477
      25.275206       1.203580
      25.324094       1.117631
      25.372982       1.248813
      25.421871       0.995701
      25.470759       1.167423
      25.519647       1.189324
      25.568535       1.158743
      25.617424       1.083684
      25.666312       1.034490
      25.715200       1.125576
      25.764088       1.309071
      25.812976       1.087871
      25.861865       1.113189
      25.910753       1.314645
      25.959641       1.280680
      26.008529       1.386502
      26.057417       1.362600
      26.106306       1.145802
      26.155194       1.160712
      26.204082       1.108288
      26.252970       1.106365
      26.301859       1.307037
      26.350747       1.252016
      26.399635       1.217199
      26.448523       1.159128
      26.497411       1.187832
      26.546300       1.175216
      26.595188       1.261401
      26.644076       1.176300
      26.692964       1.033535
      26.741852       1.161583
      26.790741       0.917950
      26.839629       1.002256
      26.888517       1.032257
      26.937405       1.135046
      26.986294       1.174519
      27.035182       1.430687
      27.084070       1.162380
      27.132958       1.143777
      27.181846       1.145006
      27.230735       1.186574
      27.279623       1.118742
      27.328511       1.238495
      27.377399       1.132865
      27.426287       1.179475
      27.475176       1.195672
      27.524064       1.089589
      27.572952       1.108374
      27.621840       1.062526
      27.670729       0.934014
      27.719617       1.023098
      27.768505       1.057918
      27.817393       1.041884
      27.866281       1.116524
      27.915170       1.044381
      27.964058       0.864168
      28.012946       1.220732
      28.061834       1.055232
      28.110722       0.899676
      28.159611       1.016107
      28.208499       1.033004
      28.257387       1.089527
      28.306275       1.193191
      28.355163       1.315059
      28.404052       0.991039
      28.452940       1.086347
      28.501828       1.406627
      28.550716       1.265463
      28.599605       1.052138
      28.648493       1.312612
      28.697381       1.056475
      28.746269       1.098731
      28.795157       1.203913
      28.844046       1.424560
      28.892934       1.268764
      28.941822       1.289148
      28.990710       1.111024
      29.039598       1.145686
      29.088487       1.000589
      29.137375       1.153326
      29.186263       1.080351
      29.235151       1.252606
      29.284040       1.017798
      29.332928       1.216723
      29.381816       1.181055
      29.430704       0.984410
      29.479592       1.109354
      29.528481       1.159285
      29.577369       1.074251
      29.626257       1.092980
      29.675145       1.166714
      29.724033       1.242840
      29.772922       1.032417
      29.821810       0.954770
      29.870698       1.004193
      29.919586       1.072521
      29.968475       1.179571
      30.017363       1.081245
      30.066251       1.138248
      30.115139       0.920571
      30.164027       0.984760
      30.212916       1.083096
      30.261804       0.916998
      30.310692       1.018991
      30.359580       1.186023
      30.408468       1.058848
      30.457357       0.996087
      30.506245       0.978136
      30.555133       1.252694
      30.604021       0.989240
      30.652909       0.971334
      30.701798       1.040582
      30.750686       1.218338
      30.799574       1.349057
      30.848462       1.266665
      30.897351       1.476175
      30.946239       1.479969
      30.995127       1.244480
      31.044015       1.218710
      31.092903       1.394787
      31.141792       1.267833
      31.190680       1.335165
      31.239568       1.250009
      31.288456       1.522327
      31.337344       1.656646
      31.386233       1.405880
      31.435121       1.334473
      31.484009       1.480341
      31.532897       1.531293
      31.581786       1.628267
      31.630674       1.838153
      31.679562       1.877699
      31.728450       1.879026
      31.777338       1.862372
      31.826227       1.831878
      31.875115       1.758914
      31.924003       1.737189
      31.972891       1.976469
      32.021779       1.827068
      32.070668       1.964234
      32.119556       1.882394
      32.168444       1.965610
      32.217332       1.922110
      32.266221       1.627866
      32.315109       1.726858
      32.363997       1.914751
      32.412885       2.061199
      32.461773       1.825716
      32.510662       1.958898
      32.559550       1.900380
      32.608438       1.822491
      32.657326       1.928440
      32.706214       1.438119
      32.755103       2.119490
      32.803991       2.035006
      32.852879       1.742898
      32.901767       2.034768
      32.950655       2.057491
      32.999544       2.021312
      33.048432       2.084222
      33.097320       1.824337
      33.146208       1.851738
      33.195097       1.866819
      33.243985       1.613733
      33.292873       1.852193
      33.341761       1.830936
      33.390649       1.501136
      33.439538       1.324984
      33.488426       1.527699
      33.537314       1.621692
      33.586202       1.506268
      33.635090       1.597609
      33.683979       1.870144
      33.732867       1.724680
      33.781755       1.462308
      33.830643       1.583148
      33.879532       1.649795
      33.928420       1.639352
      33.977308       1.545477
      34.026196       1.361037
      34.075084       1.519245
      34.123973       1.255560
      34.172861       1.502463
      34.221749       1.554984
      34.270637       1.482256
      34.319525       1.317498
      34.368414       1.662043
      34.417302       1.910378
      34.466190       1.989498
      34.515078       1.744082
      34.563967       1.757352
      34.612855       1.862310
      34.661743       1.440993
      34.710631       1.471960
      34.759519       1.520754
      34.808408       1.525698
      34.857296       1.307425
      34.906184       1.409916
      34.955072       1.395651
      35.003960       1.494157
      35.052849       1.646339
      35.101737       1.552208
      35.150625       1.482600
      35.199513       1.452472
      35.248402       1.453305
      35.297290       1.463362
      35.346178       1.720453
      35.395066       1.634103
      35.443954       1.798994
      35.492843       1.601121
      35.541731       1.639322
      35.590619       1.374634
      35.639507       1.446899
      35.688395       1.423068
      35.737284       1.660484
      35.786172       1.574585
      35.835060       1.498777
      35.883948       1.530792
      35.932836       1.515964
      35.981725       1.405922
      36.030613       1.586098
      36.079501       1.436418
      36.128389       1.390130
      36.177278       1.484449
      36.226166       1.508848
      36.275054       1.573329
      36.323942       1.688692
      36.372830       1.758843
      36.421719       1.863219
      36.470607       1.417460
      36.519495       1.603836
      36.568383       1.428160
      36.617271       1.567546
      36.666160       1.815431
      36.715048       1.623965
      36.763936       1.697526
      36.812824       1.516865
      36.861713       1.535904
      36.910601       1.548315
      36.959489       1.516477
      37.008377       1.506010
      37.057265       1.441819
      37.106154       1.632850
      37.155042       1.697317
      37.203930       1.467639
      37.252818       1.757719
      37.301706       1.679558
      37.350595       1.923709
      37.399483       1.694772
      37.448371       1.638997
      37.497259       1.731474
      37.546148       1.593822
      37.595036       1.613271
      37.643924       1.258900
      37.692812       1.422067
      37.741700       1.405655
      37.790589       1.593039
      37.839477       1.629303
      37.888365       1.867035
      37.937253       1.678006
      37.986141       1.711388
      38.035030       1.755746
      38.083918       1.606675
      38.132806       1.502909
      38.181694       1.519921
      38.230582       1.532336
      38.279471       1.712661
      38.328359       1.725022
      38.377247       1.555662
      38.426135       1.673345
      38.475024       1.677272
      38.523912       1.809359
      38.572800       1.869637
      38.621688       1.624458
      38.670576       1.830697
      38.719465       1.569835
      38.768353       1.523596
      38.817241       1.459670
      38.866129       1.681798
      38.915017       1.652185
      38.963906       1.557479
      39.012794       1.529530
      39.061682       1.612272
      39.110570       1.654250
      39.159459       1.551598
      39.208347       1.655759
      39.257235       1.664967
      39.306123       1.676219
      39.355011       1.845656
      39.403900       1.926305
      39.452788       1.659073
      39.501676       1.569329
      39.550564       1.463014
      39.599452       1.456565
      39.648341       1.520193
      39.697229       1.563232
      39.746117       1.590972
      39.795005       1.595669
      39.843894       1.533479
      39.892782       1.248629
      39.941670       1.535832
      39.990558       1.420302
      40.039446       1.673369
      40.088335       1.677634
      40.137223       1.605904
      40.186111       1.678296
      40.234999       1.753755
      40.283887       1.642205
      40.332776       1.692864
      40.381664       1.647595
      40.430552       1.666869
      40.479440       1.518669
      40.528328       1.506306
      40.577217       1.603848
      40.626105       1.550748
      40.674993       1.359285
      40.723881       1.463280
      40.772770       1.484875
      40.821658       1.444391
      40.870546       1.485101
      40.919434       1.406464
      40.968322       1.559205
      41.017211       1.454146
      41.066099       1.346179
      41.114987       1.319642
      41.163875       1.380944
      41.212763       1.463410
      41.261652       1.440680
      41.310540       1.495101
      41.359428       1.452832
      41.408316       1.334981
      41.457205       1.488966
      41.506093       1.227891
      41.554981       1.383733
      41.603869       1.555392
      41.652757       1.550933
      41.701646       1.533185
      41.750534       1.362849
      41.799422       1.558833
      41.848310       1.700188
      41.897198       1.882086
      41.946087       1.409568
      41.994975       1.489418
      42.043863       1.569999
      42.092751       1.371399
      42.141640       1.443938
      42.190528       1.414279
      42.239416       1.530772
      42.288304       1.357119
      42.337192       1.417057
      42.386081       1.426896
      42.434969       1.393644
      42.483857       1.371340
      42.532745       1.423159
      42.581633       1.615148
      42.630522       1.498154
      42.679410       1.565727
      42.728298       1.567236
      42.777186       1.457452
      42.826075       1.501937
      42.874963       1.425938
      42.923851       1.421726
      42.972739       1.633415
      43.021627       1.639706
      43.070516       1.730775
      43.119404       1.533646
      43.168292       1.645191
      43.217180       1.520026
      43.266068       1.700421
      43.314957       1.633019
      43.363845       1.644786
      43.412733       1.481643
      43.461621       1.594030
      43.510509       1.491834
      43.559398       1.516097
      43.608286       1.606643
      43.657174       1.575923
      43.706062       1.628076
      43.754951       1.665374
      43.803839       1.558900
      43.852727       1.425526
      43.901615       1.356143
      43.950503       1.545566
      43.999392       1.682925
      44.048280       1.470929
      44.097168       1.585980
      44.146056       1.617831
      44.194944       1.652682
      44.243833       1.494604
      44.292721       1.471626
      44.341609       1.468884
      44.390497       1.649162
      44.439386       1.631879
      44.488274       1.551157
      44.537162       1.604032
      44.586050       1.524981
      44.634938       1.469974
      44.683827       1.641390
      44.732715       1.616176
      44.781603       1.559628
      44.830491       1.489269
      44.879379       1.504696
      44.928268       1.355123
      44.977156       1.649786
      45.026044       1.851541
      45.074932       1.702983
      45.123821       1.730351
      45.172709       1.694196
      45.221597       1.592156
      45.270485       1.619830
      45.319373       1.806807
      45.368262       1.694641
      45.417150       1.734540
      45.466038       1.757012
      45.514926       1.839529
      45.563814       1.615536
      45.612703       1.662326
      45.661591       1.478883
      45.710479       1.594800
      45.759367       1.472399
      45.808255       1.727117
      45.857144       1.620374
      45.906032       1.622271
      45.954920       1.519674
      46.003808       1.533946
      46.052697       1.485567
      46.101585       1.603105
      46.150473       1.687306
      46.199361       1.493259
      46.248249       1.722159
      46.297138       1.688282
      46.346026       1.590701
      46.394914       1.496298
      46.443802       1.643889
      46.492690       1.434128
      46.541579       1.519507
      46.590467       1.641630
      46.639355       1.521772
      46.688243       1.531486
      46.737132       1.547805
      46.786020       1.645068
      46.834908       1.396016
      46.883796       1.587086
      46.932684       1.452055
      46.981573       1.568500
      47.030461       1.901272
      47.079349       1.469836
      47.128237       1.421478
      47.177125       1.529352
      47.226014       1.565046
      47.274902       1.580706
      47.323790       1.527473
      47.372678       1.410928
      47.421567       1.404039
      47.470455       1.530922
      47.519343       1.586517
      47.568231       1.643215
      47.617119       1.735513
      47.666008       1.451695
      47.714896       1.522432
      47.763784       1.532088
      47.812672       1.665756
      47.861560       1.484701
      47.910449       1.412465
      47.959337       1.473106
      48.008225       1.452301
      48.057113       1.466135
      48.106001       1.511104
      48.154890       1.683508
      48.203778       1.477856
      48.252666       1.398796
      48.301554       1.444235
      48.350443       1.557974
      48.399331       1.546590
      48.448219       1.495171
      48.497107       1.475728
      48.545995       1.632822
      48.594884       1.450926
      48.643772       1.462478
      48.692660       1.549968
      48.741548       1.554957
      48.790436       1.496498
      48.839325       1.749525
      48.888213       1.666082
      48.937101       1.744392
      48.985989       1.545432
      49.034878       1.586560
      49.083766       1.480213
      49.132654       1.575119
      49.181542       1.639800
      49.230430       1.562902
      49.279319       1.614530
      49.328207       1.578859
      49.377095       1.668218
      49.425983       1.595961
      49.474871       1.562150
      49.523760       1.447638
      49.572648       1.443008
      49.621536       1.580375
      49.670424       1.467990
      49.719313       1.601506
      49.768201       1.437822
      49.817089       1.575280
      49.865977       1.497563
      49.914865       1.505853
      49.963754       1.293955
      50.012642       1.488014
      50.061530       1.402805
      50.110418       1.489292
      50.159306       1.588327
      50.208195       1.533012
      50.257083       1.584003
      50.305971       1.419498
      50.354859       1.516910
      50.403747       1.422559
      50.452636       1.624154
      50.501524       1.398352
      50.550412       1.442901
      50.599300       1.480535
      50.648189       1.659622
      50.697077       1.337966
      50.745965       1.577893
      50.794853       1.539940
      50.843741       1.274589
      50.892630       1.385874
      50.941518       1.363421
      50.990406       1.384445
      51.039294       1.548908
      51.088182       1.218140
      51.137071       1.702349
      51.185959       1.735656
      51.234847       1.454526
      51.283735       1.743076
      51.332624       1.526677
      51.381512       1.567145
      51.430400       1.525498
      51.479288       1.439453
      51.528176       1.632259
      51.577065       1.578231
      51.625953       1.366347
      51.674841       1.600492
      51.723729       1.292352
      51.772617       1.592626
      51.821506       1.657035
      51.870394       1.615178
      51.919282       1.578322
      51.968170       1.574957
      52.017059       1.504988
      52.065947       1.550947
      52.114835       1.590969
      52.163723       1.652685
      52.212611       1.669435
      52.261500       1.675542
      52.310388       1.632072
      52.359276       1.679373
      52.408164       1.673342
      52.457052       1.586887
      52.505941       1.732945
      52.554829       1.664215
      52.603717       1.591076
      52.652605       1.469240
      52.701494       1.436377
      52.750382       1.762947
      52.799270       1.513456
      52.848158       1.598566
      52.897046       1.552960
      52.945935       1.747016
      52.994823       1.577927
      53.043711       1.774785
      53.092599       1.610230
      53.141487       1.612480
      53.190376       1.602634
      53.239264       1.511962
      53.288152       1.571611
      53.337040       1.590031
      53.385928       1.545977
      53.434817       1.563029
      53.483705       1.559378
      53.532593       1.577056
      53.581481       1.411478
      53.630370       1.499395
      53.679258       1.493427
      53.728146       1.387250
      53.777034       1.331133
      53.825922       1.511972
      53.874811       1.355944
      53.923699       1.436149
      53.972587       1.466508
      54.021475       1.487545
      54.070363       1.520281
      54.119252       1.494529
      54.168140       1.472396
      54.217028       1.466181
      54.265916       1.414319
      54.314805       1.590565
      54.363693       1.449521
      54.412581       1.725715
      54.461469       1.464299
      54.510357       1.602342
      54.559246       1.346774
      54.608134       1.708582
      54.657022       1.518302
      54.705910       1.754603
      54.754798       1.668099
      54.803687       1.597416
      54.852575       1.701067
      54.901463       1.631873
      54.950351       1.582792
      54.999240       1.742095
      55.048128       1.529673
      55.097016       1.667955
      55.145904       1.513763
      55.194792       1.493111
      55.243681       1.757141
      55.292569       1.517197
      55.341457       1.480161
      55.390345       1.484193
      55.439233       1.465422
      55.488122       1.463890
      55.537010       1.681087
      55.585898       1.574303
      55.634786       1.655844
      55.683674       1.517471
      55.732563       1.425121
      55.781451       1.348352
      55.830339       1.555013
      55.879227       1.516294
      55.928116       1.653121
      55.977004       1.493596
      56.025892       1.405816
      56.074780       1.533181
      56.123668       1.586873
      56.172557       1.420267
      56.221445       1.285737
      56.270333       1.461622
      56.319221       1.447541
      56.368109       1.304127
      56.416998       1.420203
      56.465886       1.468894
      56.514774       1.602568
      56.563662       1.309165
      56.612551       1.313504
      56.661439       1.591754
      56.710327       1.392054
      56.759215       1.410153
      56.808103       1.410960
      56.856992       1.397252
      56.905880       1.499248
      56.954768       1.413792
      57.003656       1.205770
      57.052544       1.402350
      57.101433       1.377935
      57.150321       1.221961
      57.199209       1.214166
      57.248097       1.568649
      57.296986       1.264561
      57.345874       1.329207
      57.394762       1.490238
      57.443650       1.647480
      57.492538       1.609935
      57.541427       1.608097
      57.590315       1.609984
      57.639203       1.435478
      57.688091       1.505668
      57.736979       1.529845
      57.785868       1.483372
      57.834756       1.492512
      57.883644       1.417602
      57.932532       1.320014
      57.981420       1.713424
      58.030309       1.440263
      58.079197       1.649439
      58.128085       1.633156
      58.176973       1.546446
      58.225862       1.477498
      58.274750       1.696404
      58.323638       1.588240
      58.372526       1.561214
      58.421414       1.663064
      58.470303       1.554921
      58.519191       1.361326
      58.568079       1.396207
      58.616967       1.449343
      58.665855       1.334161
      58.714744       1.324279
      58.763632       1.375709
      58.812520       1.390491
      58.861408       1.367948
      58.910297       1.472022
      58.959185       1.438258
      59.008073       1.628842
      59.056961       1.445035
      59.105849       1.404103
      59.154738       1.519345
      59.203626       1.328305
      59.252514       1.470848
      59.301402       1.568246
      59.350290       1.573704
      59.399179       1.650830
      59.448067       1.617237
      59.496955       1.735364
      59.545843       1.659610
      59.594732       1.552718
      59.643620       1.531368
      59.692508       1.733349
      59.741396       1.930434
      59.790284       1.813820
      59.839173       1.797963
      59.888061       1.562108
      59.936949       1.545855
      59.985837       1.544827
      60.034725       1.660948
      60.083614       1.624772
      60.132502       1.724119
      60.181390       1.680705
      60.230278       1.664047
      60.279167       1.875440
      60.328055       1.790379
      60.376943       1.865378
      60.425831       1.862192
      60.474719       1.682622
      60.523608       1.721231
      60.572496       1.650826
      60.621384       1.796897
      60.670272       1.600236
      60.719160       1.641961
      60.768049       1.518214
      60.816937       1.623816
      60.865825       1.394013
      60.914713       1.526604
      60.963601       1.491533
      61.012490       1.676746
      61.061378       1.690631
      61.110266       1.438962
      61.159154       1.785773
      61.208043       1.923137
      61.256931       1.624865
      61.305819       1.734619
      61.354707       1.450535
      61.403595       1.492009
      61.452484       1.518557
      61.501372       1.628399
      61.550260       1.466064
      61.599148       1.376186
      61.648036       1.515438
      61.696925       1.567434
      61.745813       1.672670
      61.794701       1.689387
      61.843589       1.781175
      61.892478       1.785694
      61.941366       1.599491
      61.990254       1.778641
      62.039142       1.786543
      62.088030       1.671973
      62.136919       1.697432
      62.185807       1.655170
      62.234695       1.703982
      62.283583       1.644601
      62.332471       1.731026
      62.381360       1.756726
      62.430248       1.637135
      62.479136       1.811337
      62.528024       1.656880
      62.576913       1.691846
      62.625801       1.808875
      62.674689       1.592250
      62.723577       1.713777
      62.772465       1.642143
      62.821354       1.703128
      62.870242       1.661619
      62.919130       1.852974
      62.968018       1.870412
      63.016906       1.932266
      63.065795       1.631820
      63.114683       1.828629
      63.163571       1.717411
      63.212459       1.656106
      63.261347       1.436165
      63.310236       1.519720
      63.359124       1.762843
      63.408012       1.747789
      63.456900       1.915023
      63.505789       1.908332
      63.554677       1.673655
      63.603565       1.876765
      63.652453       1.641972
      63.701341       1.844922
      63.750230       1.657278
      63.799118       1.689031
      63.848006       1.660313
      63.896894       1.530038
      63.945782       1.771542
      63.994671       1.420119
      64.043559       1.694367
      64.092447       1.622261
      64.141335       1.910636
      64.190224       1.779683
      64.239112       1.735240
      64.288000       1.738601
      64.336888       1.693251
      64.385776       1.654576
      64.434665       1.768541
      64.483553       1.668434
      64.532441       1.757975
      64.581329       1.822517
      64.630217       1.861357
      64.679106       1.415063
      64.727994       1.726110
      64.776882       1.533406
      64.825770       1.834284
      64.874659       1.575969
      64.923547       1.711314
      64.972435       1.497799
      65.021323       1.659620
      65.070211       1.640989
      65.119100       1.703556
      65.167988       1.541614
      65.216876       1.667360
      65.265764       1.681367
      65.314652       1.622776
      65.363541       1.709043
      65.412429       1.557841
      65.461317       1.705772
      65.510205       1.613762
      65.559093       1.449330
      65.607982       1.488151
      65.656870       1.468320
      65.705758       1.603583
      65.754646       1.515574
      65.803535       1.627594
      65.852423       1.673029
      65.901311       1.490488
      65.950199       1.595926
      65.999087       1.602510
      66.047976       1.660538
      66.096864       1.806804
      66.145752       1.536300
      66.194640       1.586029
      66.243528       1.552774
      66.292417       1.410466
      66.341305       1.734610
      66.390193       1.858935
      66.439081       1.616249
      66.487970       1.884539
      66.536858       1.794846
      66.585746       1.786840
      66.634634       1.687367
      66.683522       1.816461
      66.732411       1.644204
      66.781299       1.724826
      66.830187       1.741958
      66.879075       1.621185
      66.927963       1.472624
      66.976852       1.601651
      67.025740       1.458348
      67.074628       1.449702
      67.123516       1.410357
      67.172405       1.622184
      67.221293       1.621917
      67.270181       1.630599
      67.319069       1.507036
      67.367957       1.788208
      67.416846       1.724837
      67.465734       1.738824
      67.514622       1.378288
      67.563510       1.601399
      67.612398       1.645152
      67.661287       1.728845
      67.710175       1.749316
      67.759063       1.506935
      67.807951       1.852890
      67.856840       1.643002
      67.905728       1.469500
      67.954616       1.586849
      68.003504       1.876104
      68.052392       1.520748
      68.101281       1.672652
      68.150169       1.509827
      68.199057       1.614862
      68.247945       1.600677
      68.296833       1.692503
      68.345722       1.826858
      68.394610       1.486691
      68.443498       1.815819
      68.492386       1.492163
      68.541274       1.391771
      68.590163       1.495425
      68.639051       1.589442
      68.687939       1.657756
      68.736827       1.525735
      68.785716       1.567832
      68.834604       1.448944
      68.883492       1.696203
      68.932380       1.543585
      68.981268       1.446569
      69.030157       1.554353
      69.079045       1.630169
      69.127933       1.589925
      69.176821       1.502516
      69.225709       1.527173
      69.274598       1.595588
      69.323486       1.568879
      69.372374       1.545047
      69.421262       1.523595
      69.470151       1.408730
      69.519039       1.460828
      69.567927       1.697002
      69.616815       1.460636
      69.665703       1.702316
      69.714592       1.404932
      69.763480       1.480312
      69.812368       1.563169
      69.861256       1.610750
      69.910144       1.647570
      69.959033       1.501891
      70.007921       1.516160
      70.056809       1.452327
      70.105697       1.461099
      70.154586       1.450016
      70.203474       1.462890
      70.252362       1.300433
      70.301250       1.530592
      70.350138       1.656774
      70.399027       1.505860
      70.447915       1.750996
      70.496803       1.731989
      70.545691       1.535485
      70.594579       1.515195
      70.643468       1.587803
      70.692356       1.793935
      70.741244       1.873976
      70.790132       2.003327
      70.839020       1.892757
      70.887909       1.895922
      70.936797       1.879127
      70.985685       1.736848
      71.034573       1.850669
      71.083462       1.753558
      71.132350       1.658472
      71.181238       1.846412
      71.230126       1.912692
      71.279014       1.714586
      71.327903       1.425405
      71.376791       1.651020
      71.425679       1.553337
      71.474567       1.543887
      71.523455       1.579542
      71.572344       1.758178
      71.621232       1.747292
      71.670120       1.797116
      71.719008       1.750553
      71.767897       1.723461
      71.816785       1.742618
      71.865673       1.660403
      71.914561       1.642457
      71.963449       1.519445
      72.012338       1.887792
      72.061226       2.000188
      72.110114       1.661673
      72.159002       1.987620
      72.207890       1.730894
      72.256779       1.642608
      72.305667       1.669034
      72.354555       1.710619
      72.403443       1.485415
      72.452332       1.492653
      72.501220       1.735770
      72.550108       1.650051
      72.598996       1.934464
      72.647884       1.689795
      72.696773       1.581108
      72.745661       1.591449
      72.794549       1.631744
      72.843437       1.655839
      72.892325       1.741379
      72.941214       1.695566
      72.990102       1.595421
      73.038990       1.861477
      73.087878       2.022519
      73.136766       1.841769
      73.185655       1.784638
      73.234543       1.789970
      73.283431       1.792779
      73.332319       1.726343
      73.381208       1.916368
      73.430096       1.908694
      73.478984       1.839492
      73.527872       1.691637
      73.576760       1.876973
      73.625649       1.950623
      73.674537       1.716525
      73.723425       1.848572
      73.772313       1.679586
      73.821201       1.993024
      73.870090       2.049733
      73.918978       1.877303
      73.967866       2.006623
      74.016754       1.684222
      74.065643       1.755985
      74.114531       1.839706
      74.163419       1.639210
      74.212307       1.690512
      74.261195       1.650202
      74.310084       1.576077
      74.358972       1.739137
      74.407860       1.729767
      74.456748       1.699844
      74.505636       1.862810
      74.554525       1.851459
      74.603413       1.707739
      74.652301       1.510515
      74.701189       1.661611
      74.750078       1.510944
      74.798966       1.572314
      74.847854       1.422500
      74.896742       1.444264
      74.945630       1.416428
      74.994519       1.441533
      75.043407       1.289563
      75.092295       1.663335
      75.141183       1.361751
      75.190071       1.373468
      75.238960       1.434277
      75.287848       1.478275
      75.336736       1.498840
      75.385624       1.575969
      75.434513       1.514042
      75.483401       1.493829
      75.532289       1.580129
      75.581177       1.515052
      75.630065       1.591234
      75.678954       1.391065
      75.727842       1.433370
      75.776730       1.477577
      75.825618       1.498614
      75.874506       1.387907
      75.923395       1.488870
      75.972283       1.567239
      76.021171       1.461252
      76.070059       1.429575
      76.118947       1.510924
      76.167836       1.361235
      76.216724       1.287843
      76.265612       1.662874
      76.314500       1.485108
      76.363389       1.409247
      76.412277       1.634916
      76.461165       1.424400
      76.510053       1.595021
      76.558941       1.521065
      76.607830       1.511768
      76.656718       1.584185
      76.705606       1.480390
      76.754494       1.502809
      76.803382       1.403443
      76.852271       1.352836
      76.901159       1.454478
      76.950047       1.398041
      76.998935       1.421479
      77.047824       1.538580
      77.096712       1.420239
      77.145600       1.494500
      77.194488       1.352815
      77.243376       1.428761
      77.292265       1.475482
      77.341153       1.547540
      77.390041       1.539846
      77.438929       1.581341
      77.487817       1.582756
      77.536706       1.369598
      77.585594       1.471475
      77.634482       1.521483
      77.683370       1.471103
      77.732259       1.501352
      77.781147       1.330310
      77.830035       1.302406
      77.878923       1.393724
      77.927811       1.489745
      77.976700       1.480169
      78.025588       1.369124
      78.074476       1.411145
      78.123364       1.572963
      78.172252       1.517800
      78.221141       1.441460
      78.270029       1.295375
      78.318917       1.497940
      78.367805       1.582954
      78.416693       1.529348
      78.465582       1.514973
      78.514470       1.623028
      78.563358       1.475252
      78.612246       1.509296
      78.661135       1.509711
      78.710023       1.588720
      78.758911       1.465510
      78.807799       1.418130
      78.856687       1.556150
      78.905576       1.590593
      78.954464       1.588399
      79.003352       1.601379
      79.052240       1.591311
      79.101128       1.638135
      79.150017       1.625987
      79.198905       1.482627
      79.247793       1.562164
      79.296681       1.496045
      79.345570       1.620240
      79.394458       1.409169
      79.443346       1.518244
      79.492234       1.499407
      79.541122       1.603239
      79.590011       1.518536
      79.638899       1.573242
      79.687787       1.449780
      79.736675       1.645038
      79.785563       1.711642
      79.834452       1.800771
      79.883340       1.582124
      79.932228       1.655292
      79.981116       1.484705
      80.030005       1.494119
      80.078893       1.606580
      80.127781       1.663662
      80.176669       1.481417
      80.225557       1.517176
      80.274446       1.467014
      80.323334       1.668883
      80.372222       1.678611
      80.421110       1.604310
      80.469998       1.499922
      80.518887       1.578749
      80.567775       1.736855
      80.616663       1.572660
      80.665551       1.559393
      80.714439       1.428195
      80.763328       1.482763
      80.812216       1.556401
      80.861104       1.706802
      80.909992       1.569469
      80.958881       1.699077
      81.007769       1.674459
      81.056657       1.380195
      81.105545       1.334934
      81.154433       1.449236
      81.203322       1.750440
      81.252210       1.578023
      81.301098       1.749835
      81.349986       1.826537
      81.398874       1.744088
      81.447763       1.695897
      81.496651       2.053346
      81.545539       1.748119
      81.594427       1.781071
      81.643316       1.761842
      81.692204       1.741843
      81.741092       1.665035
      81.789980       1.753245
      81.838868       1.750346
      81.887757       1.592232
      81.936645       1.716100
      81.985533       1.727674
      82.034421       1.700625
      82.083309       1.500770
      82.132198       1.572150
      82.181086       1.518740
      82.229974       1.747136
      82.278862       1.524303
      82.327751       1.592673
      82.376639       1.746498
      82.425527       1.652951
      82.474415       1.518551
      82.523303       1.624559
      82.572192       1.564266
      82.621080       1.655013
      82.669968       1.696694
      82.718856       1.477794
      82.767744       1.610664
      82.816633       1.498412
      82.865521       1.538131
      82.914409       1.708583
      82.963297       1.464450
      83.012186       1.327424
      83.061074       1.385792
      83.109962       1.447767
      83.158850       1.522094
      83.207738       1.511187
      83.256627       1.448831
      83.305515       1.389681
      83.354403       1.260988
      83.403291       1.251775
      83.452179       1.585113
      83.501068       1.335789
      83.549956       1.318403
      83.598844       1.345066
      83.647732       1.441711
      83.696620       1.583942
      83.745509       1.333038
      83.794397       1.369112
      83.843285       1.341407
      83.892173       1.308947
      83.941062       1.297164
      83.989950       1.444025
      84.038838       1.448450
      84.087726       1.414945
      84.136614       1.277285
      84.185503       1.357320
      84.234391       1.405968
      84.283279       1.476695
      84.332167       1.427972
      84.381055       1.413564
      84.429944       1.403440
      84.478832       1.453022
      84.527720       1.382350
      84.576608       1.372833
      84.625497       1.474047
      84.674385       1.425842
      84.723273       1.499505
      84.772161       1.470382
      84.821049       1.560240
      84.869938       1.421810
      84.918826       1.558609
      84.967714       1.520616
      85.016602       1.608078
      85.065490       1.436680
      85.114379       1.506174
      85.163267       1.656749
      85.212155       1.595545
      85.261043       1.665830
      85.309932       1.335382
      85.358820       1.530033
      85.407708       1.576678
      85.456596       1.631766
      85.505484       1.770092
      85.554373       1.484980
      85.603261       1.519086
      85.652149       1.493321
      85.701037       1.657891
      85.749925       1.500872
      85.798814       1.409486
      85.847702       1.549998
      85.896590       1.405095
      85.945478       1.468513
      85.994366       1.615262
      86.043255       1.550405
      86.092143       1.642841
      86.141031       1.557602
      86.189919       1.524791
      86.238808       1.541737
      86.287696       1.601496
      86.336584       1.548684
      86.385472       1.396756
      86.434360       1.275845
      86.483249       1.415259
      86.532137       1.404408
      86.581025       1.542985
      86.629913       1.455858
      86.678801       1.638238
      86.727690       1.635651
      86.776578       1.513620
      86.825466       1.565529
      86.874354       1.475106
      86.923243       1.553696
      86.972131       1.694696
      87.021019       1.727284
      87.069907       1.760369
      87.118795       1.812641
      87.167684       1.575026
      87.216572       1.709023
      87.265460       1.626077
      87.314348       1.836130
      87.363236       1.739678
      87.412125       1.762216
      87.461013       1.605877
      87.509901       1.588807
      87.558789       1.676211
      87.607678       1.661146
      87.656566       1.728236
      87.705454       1.856230
      87.754342       1.751936
      87.803230       1.683027
      87.852119       1.802410
      87.901007       1.556119
      87.949895       1.646364
      87.998783       1.756956
      88.047671       1.661858
      88.096560       1.594524
      88.145448       1.874262
      88.194336       1.674133
      88.243224       1.734421
      88.292112       1.674501
      88.341001       1.632171
      88.389889       1.602806
      88.438777       1.587059
      88.487665       1.671912
      88.536554       1.574398
      88.585442       1.680791
      88.634330       1.548963
      88.683218       1.608008
      88.732106       1.605252
      88.780995       1.796062
      88.829883       1.710424
      88.878771       1.674898
      88.927659       1.763856
      88.976547       1.711290
      89.025436       1.878235
      89.074324       1.728538
      89.123212       1.818239
      89.172100       1.511195
      89.220989       1.681025
      89.269877       1.742972
      89.318765       1.773219
      89.367653       1.493784
      89.416541       1.630416
      89.465430       1.668050
      89.514318       1.583480
      89.563206       1.649298
      89.612094       1.624297
      89.660982       1.545851
      89.709871       1.581352
      89.758759       1.597703
      89.807647       1.524840
      89.856535       1.785036
      89.905424       1.624185
      89.954312       1.611772
      90.003200       1.627167
      90.052088       1.460042
      90.100976       1.727887
      90.149865       1.639316
      90.198753       1.480845
      90.247641       1.488036
      90.296529       1.511193
      90.345417       1.744282
      90.394306       1.400361
      90.443194       1.568082
      90.492082       1.733251
      90.540970       1.397468
      90.589859       1.558112
      90.638747       1.615202
      90.687635       1.770962
      90.736523       1.535362
      90.785411       1.671721
      90.834300       1.583870
      90.883188       1.572628
      90.932076       1.465349
      90.980964       1.557067
      91.029852       1.562244
      91.078741       1.625785
      91.127629       1.624258
      91.176517       1.690475
      91.225405       1.701342
      91.274293       1.403205
      91.323182       1.411166
      91.372070       1.375060
      91.420958       1.488830
      91.469846       1.547779
      91.518735       1.573285
      91.567623       1.538356
      91.616511       1.525605
      91.665399       1.527800
      91.714287       1.606989
      91.763176       1.714571
      91.812064       1.545620
      91.860952       1.486039
      91.909840       1.674841
      91.958728       1.467535
      92.007617       1.530965
      92.056505       1.441979
      92.105393       1.629302
      92.154281       1.420875
      92.203170       1.476723
      92.252058       1.374045
      92.300946       1.339063
      92.349834       1.485756
      92.398722       1.380793
      92.447611       1.569883
      92.496499       1.547600
      92.545387       1.605847
      92.594275       1.337806
      92.643163       1.474139
      92.692052       1.603123
      92.740940       1.485261
      92.789828       1.469025
      92.838716       1.472442
      92.887605       1.793445
      92.936493       1.567738
      92.985381       1.566469
      93.034269       1.249321
      93.083157       1.481590
      93.132046       1.391459
      93.180934       1.444686
      93.229822       1.594498
      93.278710       1.447965
      93.327598       1.491952
      93.376487       1.490952
      93.425375       1.735645
      93.474263       1.784500
      93.523151       1.534465
      93.572039       1.478953
      93.620928       1.528820
      93.669816       1.533731
      93.718704       1.784868
      93.767592       1.744757
      93.816481       1.700386
      93.865369       1.543364
      93.914257       1.667106
      93.963145       1.723787
      94.012033       1.767834
      94.060922       1.773954
      94.109810       1.829292
      94.158698       1.817764
      94.207586       1.735253
      94.256474       1.790478
      94.305363       1.830662
      94.354251       1.723739
      94.403139       1.790374
      94.452027       1.684125
      94.500916       1.637919
      94.549804       1.941871
      94.598692       1.525013
      94.647580       1.732245
      94.696468       1.495131
      94.745357       1.724608
      94.794245       1.788132
      94.843133       1.832242
      94.892021       1.829543
      94.940909       1.945126
      94.989798       1.844376
      95.038686       1.682167
      95.087574       2.033321
      95.136462       2.223697
      95.185351       1.884465
      95.234239       1.699563
      95.283127       1.830966
      95.332015       1.926223
      95.380903       1.732833
      95.429792       1.758993
      95.478680       1.690485
      95.527568       1.853343
      95.576456       1.874395
      95.625344       1.853284
      95.674233       1.777209
      95.723121       1.639713
      95.772009       1.666092
      95.820897       1.720228
      95.869785       1.613285
      95.918674       1.736880
      95.967562       1.890734
      96.016450       1.596825
      96.065338       1.514737
      96.114227       1.574763
      96.163115       1.640511
      96.212003       1.609875
      96.260891       1.624490
      96.309779       2.113420
      96.358668       1.857547
      96.407556       1.712306
      96.456444       1.747646
      96.505332       1.828978
      96.554220       1.645170
      96.603109       1.607993
      96.651997       1.707189
      96.700885       1.613794
      96.749773       1.608870
      96.798662       1.724762
      96.847550       1.745648
      96.896438       1.614145
      96.945326       1.726069
      96.994214       1.863115
      97.043103       1.705912
      97.091991       1.677525
      97.140879       1.797452
      97.189767       1.618701
      97.238655       1.568799
      97.287544       1.667343
      97.336432       1.857014
      97.385320       1.609453
      97.434208       1.647974
      97.483097       1.649372
      97.531985       1.605943
      97.580873       1.700638
      97.629761       1.884665
      97.678649       1.763201
      97.727538       1.520648
      97.776426       1.678283
      97.825314       1.560537
      97.874202       1.746531
      97.923090       1.543173
      97.971979       1.754964
      98.020867       1.651891
      98.069755       1.683479
      98.118643       1.686534
      98.167532       1.639245
      98.216420       1.768980
      98.265308       1.627192
      98.314196       1.787524
      98.363084       1.715943
      98.411973       1.698465
      98.460861       1.541686
      98.509749       1.665343
      98.558637       1.617468
      98.607525       1.617171
      98.656414       1.641905
      98.705302       1.574922
      98.754190       1.519411
      98.803078       1.479450
      98.851966       1.560780
      98.900855       1.502466
      98.949743       1.503836
      98.998631       1.768829
      99.047519       1.520937
      99.096408       1.576848
      99.145296       1.664791
      99.194184       1.565549
      99.243072       1.509724
      99.291960       1.617253
      99.340849       1.656098
      99.389737       1.683887
      99.438625       1.497769
      99.487513       1.684289
      99.536401       1.651596
      99.585290       1.516265
      99.634178       1.528086
      99.683066       1.818412
      99.731954       1.901055
      99.780843       1.741400
      99.829731       1.664572
      99.878619       1.584308
      99.927507       1.818036
      99.976395       1.845486
     100.025284       1.606172
     100.074172       1.868358
     100.123060       1.948886
     100.171948       1.930442
     100.220836       1.372419
     100.269725       1.467749
     100.318613       1.446413
     100.367501       1.684661
     100.416389       1.735863
     100.465278       1.638959
     100.514166       1.433497
     100.563054       1.479473
     100.611942       1.611566
     100.660830       1.289231
     100.709719       1.292143
     100.758607       1.516852
     100.807495       1.381807
     100.856383       1.456753
     100.905271       1.472569
     100.954160       1.469641
     101.003048       1.819696
     101.051936       1.669556
     101.100824       1.394326
     101.149712       1.568074
     101.198601       1.547654
     101.247489       1.574183
     101.296377       1.894276
     101.345265       1.833048
     101.394154       1.683435
     101.443042       1.663888
     101.491930       1.716981
     101.540818       1.775047
     101.589706       1.569370
     101.638595       1.724845
     101.687483       1.850288
     101.736371       1.750511
     101.785259       1.711603
     101.834147       1.824146
     101.883036       1.626826
     101.931924       1.851993
     101.980812       1.702461
     102.029700       1.750758
     102.078589       1.874940
     102.127477       1.720399
     102.176365       1.945979
     102.225253       1.697694
     102.274141       1.824927
     102.323030       1.963687
     102.371918       1.859501
     102.420806       1.878591
     102.469694       1.969340
     102.518582       1.870578
     102.567471       1.934053
     102.616359       1.842908
     102.665247       1.791234
     102.714135       1.796054
     102.763024       1.859640
     102.811912       1.770411
     102.860800       1.765314
     102.909688       1.642833
     102.958576       1.834101
     103.007465       1.661491
     103.056353       1.573821
     103.105241       1.741394
     103.154129       1.592650
     103.203017       1.635561
     103.251906       1.635088
     103.300794       1.813598
     103.349682       1.762054
     103.398570       1.686747
     103.447458       1.529322
     103.496347       1.711813
     103.545235       1.432083
     103.594123       1.513098
     103.643011       1.676598
     103.691900       1.714711
     103.740788       1.678822
     103.789676       1.750648
     103.838564       1.652049
     103.887452       1.517939
     103.936341       1.460996
     103.985229       1.797637
     104.034117       1.537545
     104.083005       1.657210
     104.131893       1.593029
     104.180782       1.725737
     104.229670       1.649513
     104.278558       1.687446
     104.327446       1.845932
     104.376335       1.722480
     104.425223       1.706758
     104.474111       1.466289
     104.522999       1.677448
     104.571887       1.695991
     104.620776       1.775511
     104.669664       1.709252
     104.718552       1.665995
     104.767440       1.654101
     104.816328       1.533224
     104.865217       1.816944
     104.914105       1.755302
     104.962993       1.877476
     105.011881       1.770237
     105.060770       1.660499
     105.109658       1.703781
     105.158546       1.661825
     105.207434       1.706010
     105.256322       1.756200
     105.305211       1.871011
     105.354099       1.865582
     105.402987       1.931868
     105.451875       1.784866
     105.500763       1.792062
     105.549652       1.773641
     105.598540       1.875853
     105.647428       1.864433
     105.696316       1.856768
     105.745205       1.848063
     105.794093       1.976128
     105.842981       1.616777
     105.891869       1.767291
     105.940757       1.721778
     105.989646       1.783765
     106.038534       1.686427
     106.087422       1.796452
     106.136310       1.814270
     106.185198       1.841619
     106.234087       1.676936
     106.282975       1.318870
     106.331863       1.565331
     106.380751       1.715535
     106.429639       1.729851
     106.478528       1.610450
     106.527416       1.779769
     106.576304       1.685339
     106.625192       1.527185
     106.674081       1.741115
     106.722969       1.627863
     106.771857       1.622184
     106.820745       1.904589
     106.869633       1.844788
     106.918522       1.614535
     106.967410       1.663262
     107.016298       1.497080
     107.065186       1.549325
     107.114074       1.639689
     107.162963       1.681961
     107.211851       1.666023
     107.260739       1.570720
     107.309627       1.667564
     107.358516       1.702404
     107.407404       1.375401
     107.456292       1.639632
     107.505180       1.622786
     107.554068       1.570897
     107.602957       1.537691
     107.651845       1.588660
     107.700733       1.637907
     107.749621       1.627611
     107.798509       1.664418
     107.847398       1.673068
     107.896286       1.635127
     107.945174       1.508754
     107.994062       1.360436
     108.042951       1.534116
     108.091839       1.534649
     108.140727       1.676965
     108.189615       1.635884
     108.238503       1.522506
     108.287392       1.600705
     108.336280       1.379495
     108.385168       1.633904
     108.434056       1.686617
     108.482944       1.793793
     108.531833       1.368755
     108.580721       1.294373
     108.629609       1.324897
     108.678497       1.372543
     108.727385       1.302973
     108.776274       1.474227
     108.825162       1.503154
     108.874050       1.528394
     108.922938       1.464507
     108.971827       1.449669
     109.020715       1.447544
     109.069603       1.358018
     109.118491       1.488280
     109.167379       1.526894
     109.216268       1.536851
     109.265156       1.570922
     109.314044       1.550041
     109.362932       1.538146
     109.411820       1.536658
     109.460709       1.706338
     109.509597       1.561406
     109.558485       1.600681
     109.607373       1.616742
     109.656262       1.644394
     109.705150       1.565480
     109.754038       1.464675
     109.802926       1.687850
     109.851814       1.585219
     109.900703       1.497755
     109.949591       1.694782
     109.998479       1.796283
     110.047367       1.493548
     110.096255       1.490991
     110.145144       1.489790
     110.194032       1.473558
     110.242920       1.480458
     110.291808       1.420244
     110.340697       1.382424
     110.389585       1.532194
     110.438473       1.481602
     110.487361       1.260765
     110.536249       1.513908
     110.585138       1.765055
     110.634026       1.435435
     110.682914       1.520166
     110.731802       1.525050
     110.780690       1.617210
     110.829579       1.471899
     110.878467       1.515290
     110.927355       1.394813
     110.976243       1.589954
     111.025131       1.253087
     111.074020       1.324367
     111.122908       1.325336
     111.171796       1.472191
     111.220684       1.413778
     111.269573       1.730346
     111.318461       1.241441
     111.367349       1.566910
     111.416237       1.428857
     111.465125       1.723364
     111.514014       1.779579
     111.562902       1.691422
     111.611790       1.647554
     111.660678       1.901147
     111.709566       1.365341
     111.758455       1.388879
     111.807343       1.407241
     111.856231       1.513836
     111.905119       1.383401
     111.954008       1.640404
     112.002896       1.522498
     112.051784       1.669682
     112.100672       1.580226
     112.149560       1.835134
     112.198449       1.387515
     112.247337       1.555922
     112.296225       1.463175
     112.345113       1.642771
     112.394001       1.628257
     112.442890       1.742141
     112.491778       1.614353
     112.540666       1.600677
     112.589554       1.530635
     112.638443       1.450666
     112.687331       1.564837
     112.736219       1.462435
     112.785107       1.748221
     112.833995       1.689366
     112.882884       1.698129
     112.931772       1.830702
     112.980660       1.804119
     113.029548       1.762657
     113.078436       1.654499
     113.127325       1.706925
     113.176213       2.098750
     113.225101       1.944951
     113.273989       1.723625
     113.322878       1.880641
     113.371766       1.653054
     113.420654       1.825398
     113.469542       1.796861
     113.518430       1.696668
     113.567319       1.576697
     113.616207       1.616700
     113.665095       1.558923
     113.713983       1.461242
     113.762871       1.626794
     113.811760       1.676681
     113.860648       1.660389
     113.909536       1.772637
     113.958424       1.666280
     114.007312       1.692160
     114.056201       1.714052
     114.105089       1.506962
     114.153977       1.692177
     114.202865       1.514896
     114.251754       1.708200
     114.300642       1.551191
     114.349530       1.904930
     114.398418       1.379022
     114.447306       1.523164
     114.496195       1.448050
     114.545083       1.414363
     114.593971       1.324933
     114.642859       1.395257
     114.691747       1.410312
     114.740636       1.341347
     114.789524       1.434553
     114.838412       1.599964
     114.887300       1.617502
     114.936189       1.668850
     114.985077       1.642877
     115.033965       1.620586
     115.082853       1.585815
     115.131741       1.709080
     115.180630       1.744328
     115.229518       1.744579
     115.278406       1.665779
     115.327294       1.608892
     115.376182       1.656870
     115.425071       1.590568
     115.473959       1.538966
     115.522847       1.670583
     115.571735       1.559724
     115.620624       1.714608
     115.669512       1.378699
     115.718400       1.593253
     115.767288       1.661935
     115.816176       1.714151
     115.865065       1.670279
     115.913953       1.529755
     115.962841       1.609188
     116.011729       1.631684
     116.060617       1.587040
     116.109506       1.632638
     116.158394       1.695586
     116.207282       1.792234
     116.256170       1.672579
     116.305058       1.539354
     116.353947       1.742257
     116.402835       1.693957
     116.451723       1.561156
     116.500611       1.683489
     116.549500       1.771226
     116.598388       1.622294
     116.647276       1.620324
     116.696164       1.802784
     116.745052       1.698328
     116.793941       1.622797
     116.842829       1.541983
     116.891717       1.727787
     116.940605       1.556960
     116.989493       1.520004
     117.038382       1.669106
     117.087270       1.648825
     117.136158       1.770595
     117.185046       1.799832
     117.233935       1.708410
     117.282823       1.804425
     117.331711       1.686205
     117.380599       1.553316
     117.429487       1.706310
     117.478376       1.647297
     117.527264       1.714455
     117.576152       1.594829
     117.625040       1.712547
     117.673928       1.513451
     117.722817       1.582511
     117.771705       1.594697
     117.820593       1.634998
     117.869481       1.523001
     117.918370       1.541209
     117.967258       1.595938
     118.016146       1.666443
     118.065034       1.485410
     118.113922       1.533518
     118.162811       1.595248
     118.211699       1.576493
     118.260587       1.508392
     118.309475       1.727532
     118.358363       1.710178
     118.407252       1.747115
     118.456140       1.802382
     118.505028       1.883866
     118.553916       1.546945
     118.602804       1.557398
     118.651693       1.566973
     118.700581       1.577904
     118.749469       1.677581
     118.798357       1.627673
     118.847246       1.555741
     118.896134       1.613557
     118.945022       1.427982
     118.993910       1.521696
     119.042798       1.643419
     119.091687       1.731354
     119.140575       1.764551
     119.189463       1.627599
     119.238351       1.638302
     119.287239       1.637651
     119.336128       1.745348
     119.385016       1.743060
     119.433904       1.662065
     119.482792       1.768035
     119.531681       1.649865
     119.580569       1.453679
     119.629457       1.722149
     119.678345       1.646263
     119.727233       1.760723
     119.776122       1.557904
     119.825010       1.490961
     119.873898       1.684778
     119.922786       1.509255
     119.971674       1.681498
     120.020563       1.553638
     120.069451       1.496421
     120.118339       1.627486
     120.167227       1.590394
     120.216116       1.613627
     120.265004       1.606371
     120.313892       1.682933
     120.362780       1.359677
     120.411668       1.656527
     120.460557       1.633056
     120.509445       1.897353
     120.558333       1.675250
     120.607221       1.706534
     120.656109       1.645642
     120.704998       1.473072
     120.753886       1.673177
     120.802774       1.478912
     120.851662       1.592559
     120.900551       1.648037
     120.949439       1.768793
     120.998327       1.593356
     121.047215       1.627734
     121.096103       1.676424
     121.144992       1.756551
     121.193880       1.698220
     121.242768       1.586028
     121.291656       1.652892
     121.340544       1.591855
     121.389433       1.620452
     121.438321       1.530882
     121.487209       1.504517
     121.536097       1.472914
     121.584985       1.549683
     121.633874       1.514715
     121.682762       1.418350
     121.731650       1.460767
     121.780538       1.539356
     121.829427       1.705608
     121.878315       1.617161
     121.927203       1.468499
     121.976091       1.450383
     122.024979       1.507747
     122.073868       1.304840
     122.122756       1.500994
     122.171644       1.644898
     122.220532       1.472579
     122.269420       1.594040
     122.318309       1.462123
     122.367197       1.572806
     122.416085       1.509490
     122.464973       1.448724
     122.513862       1.433190
     122.562750       1.502482
     122.611638       1.469747
     122.660526       1.557587
     122.709414       1.739858
     122.758303       1.593615
     122.807191       1.582202
     122.856079       1.583950
     122.904967       1.498072
     122.953855       1.750567
     123.002744       1.630610
     123.051632       1.592968
     123.100520       1.481936
     123.149408       1.528033
     123.198297       1.475224
     123.247185       1.382924
     123.296073       1.510813
     123.344961       1.510081
     123.393849       1.350047
     123.442738       1.519182
     123.491626       1.551062
     123.540514       1.461709
     123.589402       1.477750
     123.638290       1.454018
     123.687179       1.533813
     123.736067       1.520227
     123.784955       1.509793
     123.833843       1.443268
     123.882731       1.423816
     123.931620       1.686691
     123.980508       1.541785
     124.029396       1.749123
     124.078284       1.594851
     124.127173       1.803568
     124.176061       1.676762
     124.224949       1.439965
     124.273837       1.621452
     124.322725       1.587491
     124.371614       1.769856
     124.420502       1.623107
     124.469390       1.430511
     124.518278       1.624101
     124.567166       1.446600
     124.616055       1.704877
     124.664943       1.582504
     124.713831       1.688321
     124.762719       1.425007
     124.811608       1.579873
     124.860496       1.673642
     124.909384       1.725201
     124.958272       1.453519
     125.007160       1.559359
     125.056049       1.536795
     125.104937       1.598240
     125.153825       1.535914
     125.202713       1.785065
     125.251601       1.687627
     125.300490       1.786021
     125.349378       1.736128
     125.398266       1.716593
     125.447154       1.737414
     125.496043       1.612684
     125.544931       1.559018
     125.593819       1.789648
     125.642707       1.618932
     125.691595       1.607727
     125.740484       1.683025
     125.789372       1.599656
     125.838260       1.828450
     125.887148       1.630744
     125.936036       1.745361
     125.984925       1.595687
     126.033813       1.779147
     126.082701       1.680660
     126.131589       1.717859
     126.180477       1.519820
     126.229366       1.565537
     126.278254       1.672112
     126.327142       1.637121
     126.376030       1.631633
     126.424919       1.465240
     126.473807       1.809856
     126.522695       1.647755
     126.571583       1.612754
     126.620471       1.532182
     126.669360       1.466189
     126.718248       1.639603
     126.767136       1.537928
     126.816024       1.629511
     126.864912       1.823598
     126.913801       1.553039
     126.962689       1.563213
     127.011577       1.799272
     127.060465       1.556757
     127.109354       1.737784
     127.158242       1.577178
     127.207130       1.530936
     127.256018       1.621786
     127.304906       1.640830
     127.353795       1.609949
     127.402683       1.599684
     127.451571       1.552167
     127.500459       1.551480
     127.549347       1.512554
     127.598236       1.562572
     127.647124       1.548700
     127.696012       1.539685
     127.744900       1.571086
     127.793789       1.671616
     127.842677       1.841585
     127.891565       1.609406
     127.940453       1.736837
     127.989341       1.633894
     128.038230       1.653809
     128.087118       1.689151
     128.136006       1.508783
     128.184894       1.544020
     128.233782       1.539944
     128.282671       1.601785
     128.331559       1.569139
     128.380447       1.636991
     128.429335       1.798014
     128.478224       1.571437
     128.527112       1.446802
     128.576000       1.788697
     128.624888       1.598827
     128.673776       1.575362
     128.722665       1.675099
     128.771553       1.741360
     128.820441       1.652479
     128.869329       1.711483
     128.918217       1.649367
     128.967106       1.629670
     129.015994       1.659989
     129.064882       1.455283
     129.113770       1.621633
     129.162658       1.823770
     129.211547       1.637444
     129.260435       1.675929
     129.309323       1.729787
     129.358211       1.750854
     129.407100       1.542736
     129.455988       1.502476
     129.504876       1.590761
     129.553764       1.617654
     129.602652       1.473048
     129.651541       1.410636
     129.700429       1.632485
     129.749317       1.693991
     129.798205       1.499804
     129.847093       1.573680
     129.895982       1.543315
     129.944870       1.525239
     129.993758       1.482378
     130.042646       1.577214
     130.091535       1.541791
     130.140423       1.477016
     130.189311       1.493051
     130.238199       1.686792
     130.287087       1.718899
     130.335976       1.570870
     130.384864       1.564719
     130.433752       1.620490
     130.482640       1.753694
     130.531528       1.566264
     130.580417       1.727817
     130.629305       1.544528
     130.678193       1.703604
     130.727081       1.724139
     130.775970       1.614564
     130.824858       1.654529
     130.873746       1.700312
     130.922634       1.511219
     130.971522       1.806634
     131.020411       1.411072
     131.069299       1.566521
     131.118187       1.822624
     131.167075       1.630124
     131.215963       1.532567
     131.264852       1.645611
     131.313740       1.694737
     131.362628       1.599597
     131.411516       1.697978
     131.460404       1.754206
     131.509293       1.804949
     131.558181       1.568633
     131.607069       1.615059
     131.655957       1.584516
     131.704846       1.556525
     131.753734       1.537312
     131.802622       1.485040
     131.851510       1.660943
     131.900398       1.852425
     131.949287       1.705726
     131.998175       1.675139
     132.047063       1.629357
     132.095951       1.690609
     132.144839       1.782553
     132.193728       1.628298
     132.242616       1.644219
     132.291504       1.670671
     132.340392       1.686517
     132.389281       1.717370
     132.438169       1.741832
     132.487057       1.863688
     132.535945       1.771034
     132.584833       1.985507
     132.633722       1.813222
     132.682610       1.741943
     132.731498       1.755308
     132.780386       1.882125
     132.829274       1.626873
     132.878163       1.439760
     132.927051       1.640350
     132.975939       1.684792
     133.024827       1.522603
     133.073716       1.697038
     133.122604       1.538613
     133.171492       1.658777
     133.220380       1.727179
     133.269268       1.642173
     133.318157       1.787115
     133.367045       1.688191
     133.415933       1.521090
     133.464821       1.562902
     133.513709       1.458419
     133.562598       1.663573
     133.611486       1.615153
     133.660374       1.492870
     133.709262       1.585905
     133.758150       1.441059
     133.807039       1.687385
     133.855927       1.563956
     133.904815       1.640343
     133.953703       1.649781
     134.002592       1.905912
     134.051480       1.680683
     134.100368       1.737784
     134.149256       1.614495
     134.198144       1.649694
     134.247033       1.638279
     134.295921       1.649835
     134.344809       1.771512
     134.393697       1.653175
     134.442585       1.736811
     134.491474       1.669155
     134.540362       1.612567
     134.589250       1.396438
     134.638138       1.530528
     134.687027       1.578236
     134.735915       1.503672
     134.784803       1.683114
     134.833691       1.540187
     134.882579       1.483533
     134.931468       1.472140
     134.980356       1.446135
     135.029244       1.618991
     135.078132       1.627461
     135.127020       1.779685
     135.175909       1.534363
     135.224797       1.386522
     135.273685       1.498422
     135.322573       1.601889
     135.371462       1.763654
     135.420350       1.575501
     135.469238       1.534316
     135.518126       1.524775
     135.567014       1.523197
     135.615903       1.606197
     135.664791       1.515348
     135.713679       1.500486
     135.762567       1.659480
     135.811455       1.635800
     135.860344       1.549832
     135.909232       1.524095
     135.958120       1.436492
     136.007008       1.516056
     136.055897       1.737230
     136.104785       1.443161
     136.153673       1.682307
     136.202561       1.497471
     136.251449       1.685798
     136.300338       1.519414
     136.349226       1.731575
     136.398114       1.591561
     136.447002       1.750694
     136.495890       1.526962
     136.544779       1.482275
     136.593667       1.693257
     136.642555       1.732008
     136.691443       1.768928
     136.740331       1.740437
     136.789220       1.755132
     136.838108       1.627710
     136.886996       1.780012
     136.935884       1.630268
     136.984773       1.795123
     137.033661       1.586442
     137.082549       1.534287
     137.131437       1.719325
     137.180325       1.513167
     137.229214       1.673260
     137.278102       1.692194
     137.326990       1.681532
     137.375878       1.536573
     137.424766       1.595996
     137.473655       1.606400
     137.522543       1.540210
     137.571431       1.440252
     137.620319       1.576589
     137.669208       1.616771
     137.718096       1.559180
     137.766984       1.851094
     137.815872       1.639796
     137.864760       1.760157
     137.913649       1.544061
     137.962537       1.697402
     138.011425       1.707234
     138.060313       1.718407
     138.109201       1.622464
     138.158090       1.611473
     138.206978       1.500655
     138.255866       1.647709
     138.304754       1.891267
     138.353643       1.778544
     138.402531       1.677930
     138.451419       1.805025
     138.500307       1.680785
     138.549195       1.743682
     138.598084       1.701566
     138.646972       1.689036
     138.695860       1.675248
     138.744748       1.555470
     138.793636       1.647803
     138.842525       1.791371
     138.891413       1.766269
     138.940301       1.577650
     138.989189       1.712712
     139.038077       1.615532
     139.086966       1.576860
     139.135854       1.597985
     139.184742       1.609518
     139.233630       1.556086
     139.282519       1.774168
     139.331407       1.572057
     139.380295       1.641110
     139.429183       1.503941
     139.478071       1.497417
     139.526960       1.735556
     139.575848       1.445652
     139.624736       1.585078
     139.673624       1.634401
     139.722512       1.488939
     139.771401       1.769161
     139.820289       1.559769
     139.869177       1.790592
     139.918065       1.636201
     139.966954       1.630762
     140.015842       1.713234
     140.064730       1.720284
     140.113618       1.665898
     140.162506       1.696351
     140.211395       1.664769
     140.260283       1.581744
     140.309171       1.629700
     140.358059       1.654738
     140.406947       1.572333
     140.455836       1.559829
     140.504724       1.642137
     140.553612       1.626704
     140.602500       1.647602
     140.651389       1.534646
     140.700277       1.598950
     140.749165       1.591276
     140.798053       1.607262
     140.846941       1.673206
     140.895830       1.625235
     140.944718       1.756164
     140.993606       1.667216
     141.042494       1.713883
     141.091382       1.611875
     141.140271       1.822588
     141.189159       1.584249
     141.238047       1.524174
     141.286935       1.615700
     141.335823       1.458133
     141.384712       1.704309
     141.433600       1.807404
     141.482488       1.517926
     141.531376       1.669028
     141.580265       1.717449
     141.629153       1.634871
     141.678041       1.746815
     141.726929       1.671742
     141.775817       1.586912
     141.824706       1.661530
     141.873594       1.661132
     141.922482       1.626211
     141.971370       1.772095
     142.020258       1.655682
     142.069147       1.702608
     142.118035       1.655641
     142.166923       1.619964
     142.215811       1.714700
     142.264700       1.613459
     142.313588       1.603915
     142.362476       1.710912
     142.411364       1.699318
     142.460252       1.582034
     142.509141       1.723210
     142.558029       1.588847
     142.606917       1.674721
     142.655805       1.677927
     142.704693       1.535810
     142.753582       1.708024
     142.802470       1.628036
     142.851358       1.562889
     142.900246       1.552459
     142.949135       1.736266
     142.998023       1.774920
     143.046911       1.675946
     143.095799       1.503032
     143.144687       1.547079
     143.193576       1.472458
     143.242464       1.600226
     143.291352       1.558528
     143.340240       1.456194
     143.389128       1.584675
     143.438017       1.693382
     143.486905       1.693734
     143.535793       1.574012
     143.584681       1.729845
     143.633570       1.560922
     143.682458       1.614582
     143.731346       1.591335
     143.780234       1.585841
     143.829122       1.720177
     143.878011       1.644927
     143.926899       1.628849
     143.975787       1.439317
     144.024675       1.602419
     144.073563       1.693227
     144.122452       1.613146
     144.171340       1.617830
     144.220228       1.715996
     144.269116       1.807366
     144.318004       1.646521
     144.366893       1.753004
     144.415781       1.722529
     144.464669       1.738944
     144.513557       1.630744
     144.562446       1.748959
     144.611334       1.679986
     144.660222       1.671333
     144.709110       1.685496
     144.757998       1.697005
     144.806887       1.712822
     144.855775       1.673206
     144.904663       1.655384
     144.953551       1.582417
     145.002439       1.760463
     145.051328       1.722847
     145.100216       1.613395
     145.149104       1.725676
     145.197992       1.784325
     145.246881       1.654430
     145.295769       1.800640
     145.344657       1.676502
     145.393545       1.587596
     145.442433       1.680779
     145.491322       1.587452
     145.540210       1.702994
     145.589098       1.697893
     145.637986       1.765459
     145.686874       1.647376
     145.735763       1.722530
     145.784651       1.794888
     145.833539       1.721913
     145.882427       1.576349
     145.931316       1.614936
     145.980204       1.688303
     146.029092       1.617813
     146.077980       1.667245
     146.126868       1.490098
     146.175757       1.645220
     146.224645       1.557123
     146.273533       1.622884
     146.322421       1.589363
     146.371309       1.517782
     146.420198       1.743431
     146.469086       1.731742
     146.517974       1.634058
     146.566862       1.776777
     146.615750       1.523087
     146.664639       1.640174
     146.713527       1.636423
     146.762415       1.732084
     146.811303       1.609636
     146.860192       1.600031
     146.909080       1.497556
     146.957968       1.805949
     147.006856       1.739359
     147.055744       1.714342
     147.104633       1.675417
     147.153521       1.662520
     147.202409       1.602559
     147.251297       1.559009
     147.300185       1.436719
     147.349074       1.377555
     147.397962       1.563605
     147.446850       1.545363
     147.495738       1.567799
     147.544627       1.511367
     147.593515       1.588425
     147.642403       1.605679
     147.691291       1.538149
     147.740179       1.728189
     147.789068       1.584304
     147.837956       1.638375
     147.886844       1.611084
     147.935732       1.529039
     147.984620       1.581258
     148.033509       1.535723
     148.082397       1.651936
     148.131285       1.656360
     148.180173       1.746029
     148.229062       1.591533
     148.277950       1.562292
     148.326838       1.585611
     148.375726       1.739887
     148.424614       1.664562
     148.473503       1.567913
     148.522391       1.556690
     148.571279       1.554929
     148.620167       1.590769
     148.669055       1.548433
     148.717944       1.719909
     148.766832       1.632502
     148.815720       1.607564
     148.864608       1.627644
     148.913496       1.543491
     148.962385       1.585963
     149.011273       1.699703
     149.060161       1.654029
     149.109049       1.625038
     149.157938       1.518125
     149.206826       1.696324
     149.255714       1.614847
     149.304602       1.630602
     149.353490       1.546668
     149.402379       1.559217
     149.451267       1.476951
     149.500155       1.520165
     149.549043       1.536309
     149.597931       1.696011
     149.646820       1.567189
     149.695708       1.663338
     149.744596       1.613216
     149.793484       1.602693
     149.842373       1.594788
     149.891261       1.601377
     149.940149       1.619765
     149.989037       1.631107
     150.037925       1.639700
     150.086814       1.512055
     150.135702       1.394185
     150.184590       1.592455
     150.233478       1.495478
     150.282366       1.495660
     150.331255       1.519369
     150.380143       1.600015
     150.429031       1.653280
     150.477919       1.654693
     150.526808       1.681149
     150.575696       1.642594
     150.624584       1.526602
     150.673472       1.510215
     150.722360       1.361038
     150.771249       1.248037
     150.820137       1.412373
     150.869025       1.418701
     150.917913       1.401918
     150.966801       1.381557
     151.015690       1.467274
     151.064578       1.372557
     151.113466       1.488888
     151.162354       1.535426
     151.211242       1.380923
     151.260131       1.404665
     151.309019       1.448223
     151.357907       1.460713
     151.406795       1.576112
     151.455684       1.424143
     151.504572       1.369114
     151.553460       1.474762
     151.602348       1.402200
     151.651236       1.517242
     151.700125       1.439196
     151.749013       1.463618
     151.797901       1.419208
     151.846789       1.530312
     151.895677       1.610825
     151.944566       1.554131
     151.993454       1.390244
     152.042342       1.447476
     152.091230       1.473385
     152.140119       1.461794
     152.189007       1.458304
     152.237895       1.595106
     152.286783       1.535083
     152.335671       1.471884
     152.384560       1.511244
     152.433448       1.480350
     152.482336       1.554990
     152.531224       1.489397
     152.580112       1.630649
     152.629001       1.515536
     152.677889       1.489438
     152.726777       1.440676
     152.775665       1.544612
     152.824554       1.543068
     152.873442       1.438958
     152.922330       1.493316
     152.971218       1.481958
     153.020106       1.617403
     153.068995       1.472844
     153.117883       1.417103
     153.166771       1.308253
     153.215659       1.480002
     153.264547       1.446657
     153.313436       1.438478
     153.362324       1.477968
     153.411212       1.450487
     153.460100       1.487299
     153.508989       1.404126
     153.557877       1.430838
     153.606765       1.460121
     153.655653       1.544064
     153.704541       1.559008
     153.753430       1.456737
     153.802318       1.531805
     153.851206       1.585930
     153.900094       1.560329
     153.948982       1.605380
     153.997871       1.458993
     154.046759       1.597913
     154.095647       1.493533
     154.144535       1.619795
     154.193423       1.429904
     154.242312       1.467497
     154.291200       1.442910
     154.340088       1.449113
     154.388976       1.445997
     154.437865       1.476106
     154.486753       1.444205
     154.535641       1.548560
     154.584529       1.572523
     154.633417       1.636259
     154.682306       1.651078
     154.731194       1.485705
     154.780082       1.523659
     154.828970       1.738785
     154.877858       1.762859
     154.926747       1.692843
     154.975635       1.515153
     155.024523       1.580163
     155.073411       1.616045
     155.122300       1.724020
     155.171188       1.685629
     155.220076       1.774541
     155.268964       1.589135
     155.317852       1.663725
     155.366741       1.773938
     155.415629       1.610264
     155.464517       1.553775
     155.513405       1.614184
     155.562293       1.614560
     155.611182       1.588476
     155.660070       1.617337
     155.708958       1.782735
     155.757846       1.754741
     155.806735       1.793458
     155.855623       1.703795
     155.904511       1.781038
     155.953399       1.531201
     156.002287       1.612727
     156.051176       1.412687
     156.100064       1.489412
     156.148952       1.654751
     156.197840       1.591820
     156.246728       1.619432
     156.295617       1.614520
     156.344505       1.513394
     156.393393       1.574667
     156.442281       1.607291
     156.491169       1.594584
     156.540058       1.569578
     156.588946       1.539867
     156.637834       1.653358
     156.686722       1.672222
     156.735611       1.510080
     156.784499       1.691859
     156.833387       1.605074
     156.882275       1.527215
     156.931163       1.619619
     156.980052       1.572010
     157.028940       1.498174
     157.077828       1.454247
     157.126716       1.581484
     157.175604       1.407177
     157.224493       1.523925
     157.273381       1.387301
     157.322269       1.495707
     157.371157       1.552569
     157.420046       1.508638
     157.468934       1.518446
     157.517822       1.578440
     157.566710       1.463094
     157.615598       1.624238
     157.664487       1.655427
     157.713375       1.457589
     157.762263       1.617397
     157.811151       1.519857
     157.860039       1.494367
     157.908928       1.558456
     157.957816       1.654335
     158.006704       1.577426
     158.055592       1.660856
     158.104481       1.643843
     158.153369       1.743439
     158.202257       1.911402
     158.251145       1.723769
     158.300033       1.744577
     158.348922       1.573898
     158.397810       1.730398
     158.446698       1.633400
     158.495586       1.628685
     158.544474       1.691745
     158.593363       1.577436
     158.642251       1.605987
     158.691139       1.761274
     158.740027       1.708358
     158.788915       1.791570
     158.837804       1.668939
     158.886692       1.718003
     158.935580       1.688194
     158.984468       1.559831
     159.033357       1.648685
     159.082245       1.670576
     159.131133       1.657092
     159.180021       1.755984
     159.228909       1.615686
     159.277798       1.729006
     159.326686       1.656929
     159.375574       1.754966
     159.424462       1.788512
     159.473350       1.563597
     159.522239       1.459848
     159.571127       1.494993
     159.620015       1.521415
     159.668903       1.474699
     159.717792       1.622442
     159.766680       1.711224
     159.815568       1.759055
     159.864456       1.639739
     159.913344       1.723722
     159.962233       1.742250
     160.011121       1.706507
     160.060009       1.565823
     160.108897       1.536847
     160.157785       1.696145
     160.206674       1.678616
     160.255562       1.718233
     160.304450       1.546778
     160.353338       1.663213
     160.402227       1.723875
     160.451115       1.670314
     160.500003       1.785510
     160.548891       1.656126
     160.597779       1.850664
     160.646668       1.671404
     160.695556       1.596413
     160.744444       1.650129
     160.793332       1.576354
     160.842220       1.733510
     160.891109       1.690972
     160.939997       1.444076
     160.988885       1.544034
     161.037773       1.718687
     161.086662       1.657000
     161.135550       1.637408
     161.184438       1.662905
     161.233326       1.752460
     161.282214       1.514633
     161.331103       1.689870
     161.379991       1.744323
     161.428879       1.737710
     161.477767       1.612035
     161.526655       1.768091
     161.575544       1.745695
     161.624432       1.755719
     161.673320       1.657250
     161.722208       1.686988
     161.771096       1.841922
     161.819985       1.705747
     161.868873       1.727601
     161.917761       1.703576
     161.966649       1.832978
     162.015538       1.716333
     162.064426       1.661553
     162.113314       1.799493
     162.162202       1.741854
     162.211090       1.741824
     162.259979       1.744641
     162.308867       1.514668
     162.357755       1.653730
     162.406643       1.637842
     162.455531       1.672708
     162.504420       1.544830
     162.553308       1.635841
     162.602196       1.700620
     162.651084       1.674359
     162.699973       1.700630
     162.748861       1.621150
     162.797749       1.782843
     162.846637       1.616136
     162.895525       1.678165
     162.944414       1.639111
     162.993302       1.594377
     163.042190       1.538393
     163.091078       1.492399
     163.139966       1.571874
     163.188855       1.706460
     163.237743       1.616938
     163.286631       1.651265
     163.335519       1.682026
     163.384408       1.667332
     163.433296       1.495585
     163.482184       1.715792
     163.531072       1.763553
     163.579960       1.752347
     163.628849       1.762992
     163.677737       1.760587
     163.726625       2.010103
     163.775513       1.719862
     163.824401       1.849706
     163.873290       1.565045
     163.922178       1.763230
     163.971066       1.693806
     164.019954       1.726053
     164.068842       1.711158
     164.117731       1.964728
     164.166619       1.733732
     164.215507       1.820322
     164.264395       1.706952
     164.313284       1.713374
     164.362172       1.755275
     164.411060       1.757333
     164.459948       1.824183
     164.508836       1.722029
     164.557725       1.891201
     164.606613       1.891530
     164.655501       1.771652
     164.704389       1.687225
     164.753277       1.803279
     164.802166       1.687569
     164.851054       1.655684
     164.899942       1.697928
     164.948830       1.688083
     164.997719       1.795838
     165.046607       1.781006
     165.095495       1.767129
     165.144383       2.053690
     165.193271       1.846865
     165.242160       1.703789
     165.291048       1.768061
     165.339936       1.798217
     165.388824       1.896830
     165.437712       1.727718
     165.486601       1.741442
     165.535489       1.852666
     165.584377       1.772151
     165.633265       1.789797
     165.682154       1.662748
     165.731042       1.696350
     165.779930       1.923233
     165.828818       1.819764
     165.877706       2.048017
     165.926595       1.850545
     165.975483       1.825165
     166.024371       1.973707
     166.073259       1.766389
     166.122147       1.876535
     166.171036       1.956984
     166.219924       1.943835
     166.268812       1.960765
     166.317700       1.931607
     166.366588       1.962394
     166.415477       1.841402
     166.464365       2.046235
     166.513253       2.040380
     166.562141       1.973266
     166.611030       1.804572
     166.659918       1.784587
     166.708806       1.868724
     166.757694       1.811088
     166.806582       1.866414
     166.855471       1.716174
     166.904359       1.690811
     166.953247       1.646105
     167.002135       1.783677
     167.051023       1.746656
     167.099912       1.850711
     167.148800       1.695631
     167.197688       1.834430
     167.246576       1.895747
     167.295465       1.821525
     167.344353       1.919702
     167.393241       1.738239
     167.442129       1.865011
     167.491017       1.816322
     167.539906       1.840980
     167.588794       1.834072
     167.637682       1.830738
     167.686570       1.732630
     167.735458       1.875990
     167.784347       1.927834
     167.833235       1.961396
     167.882123       1.846997
     167.931011       1.997906
     167.979900       1.798977
     168.028788       1.821747
     168.077676       1.713218
     168.126564       1.809917
     168.175452       1.752319
     168.224341       1.729307
     168.273229       1.798100
     168.322117       1.913372
     168.371005       1.758500
     168.419893       1.667631
     168.468782       1.709026
     168.517670       1.765559
     168.566558       1.686816
     168.615446       1.732085
     168.664335       1.755053
     168.713223       1.820961
     168.762111       1.819816
     168.810999       1.980456
     168.859887       1.844413
     168.908776       1.828333
     168.957664       1.849601
     169.006552       1.973420
     169.055440       1.835037
     169.104328       1.720918
     169.153217       1.820486
     169.202105       1.755981
     169.250993       1.814206
     169.299881       1.680134
     169.348769       1.800812
     169.397658       1.891726
     169.446546       1.797748
     169.495434       1.918054
     169.544322       1.851585
     169.593211       1.894242
     169.642099       1.859436
     169.690987       1.780884
     169.739875       1.817655
     169.788763       1.859810
     169.837652       1.771126
     169.886540       2.097304
     169.935428       1.897716
     169.984316       1.734779
     170.033204       1.750747
     170.082093       1.793333
     170.130981       1.765489
     170.179869       1.797793
     170.228757       1.990226
     170.277646       1.707309
     170.326534       1.894443
     170.375422       1.863504
     170.424310       1.828370
     170.473198       1.779649
     170.522087       1.926029
     170.570975       1.720690
     170.619863       1.808974
     170.668751       1.846736
     170.717639       1.802024
     170.766528       1.876259
     170.815416       1.692195
     170.864304       1.796249
     170.913192       1.896181
     170.962081       1.847094
     171.010969       1.789798
     171.059857       1.834554
     171.108745       1.725179
     171.157633       1.814798
     171.206522       1.816782
     171.255410       1.717179
     171.304298       1.985814
     171.353186       1.787993
     171.402074       1.907087
     171.450963       1.967986
     171.499851       1.846768
     171.548739       1.809738
     171.597627       1.914678
     171.646515       1.896430
     171.695404       1.953477
     171.744292       1.931252
     171.793180       1.827506
     171.842068       1.830858
     171.890957       1.957729
     171.939845       1.773752
     171.988733       1.726148
     172.037621       1.741480
     172.086509       1.857844
     172.135398       1.774213
     172.184286       1.854077
     172.233174       1.619033
     172.282062       1.731172
     172.330950       1.885448
     172.379839       1.864995
     172.428727       1.750555
     172.477615       1.622083
     172.526503       1.782965
     172.575392       1.755776
     172.624280       1.819248
     172.673168       1.930124
     172.722056       1.833676
     172.770944       1.858631
     172.819833       1.748100
     172.868721       1.767280
     172.917609       1.687153
     172.966497       1.825070
     173.015385       1.598207
     173.064274       1.751801
     173.113162       1.826758
     173.162050       1.568084
     173.210938       1.804378
     173.259827       1.659369
     173.308715       1.766180
     173.357603       1.793758
     173.406491       1.709438
     173.455379       1.994534
     173.504268       1.905259
     173.553156       1.812823
     173.602044       1.697124
     173.650932       1.775783
     173.699820       1.804362
     173.748709       1.856774
     173.797597       1.745336
     173.846485       1.928110
     173.895373       1.695838
     173.944261       1.744950
     173.993150       1.689871
     174.042038       1.795652
     174.090926       1.583437
     174.139814       1.782870
     174.188703       1.726586
     174.237591       1.811760
     174.286479       1.852397
     174.335367       1.683781
     174.384255       1.453052
     174.433144       1.401276
     174.482032       1.549572
     174.530920       1.631808
     174.579808       1.593731
     174.628696       1.750262
     174.677585       1.500004
     174.726473       1.680734
     174.775361       1.596423
     174.824249       1.684110
     174.873138       1.752178
     174.922026       1.557740
     174.970914       1.583977
     175.019802       1.767088
     175.068690       1.694182
     175.117579       1.818324
     175.166467       1.528106
     175.215355       1.621657
     175.264243       1.952313
     175.313131       1.711384
     175.362020       1.720676
     175.410908       1.716551
     175.459796       1.689546
     175.508684       1.679134
     175.557573       1.666188
     175.606461       1.777360
     175.655349       1.903640
     175.704237       1.629706
     175.753125       1.550790
     175.802014       1.691445
     175.850902       1.767556
     175.899790       1.910024
     175.948678       1.977981
     175.997566       1.868250
     176.046455       1.876357
     176.095343       2.004812
     176.144231       1.948251
     176.193119       1.715966
     176.242008       1.701517
     176.290896       1.912860
     176.339784       1.959094
     176.388672       1.972824
     176.437560       1.858738
     176.486449       1.880066
     176.535337       1.907195
     176.584225       1.931384
     176.633113       1.929751
     176.682001       2.000321
     176.730890       1.837317
     176.779778       2.056828
     176.828666       2.049222
     176.877554       1.976240
     176.926442       1.915469
     176.975331       1.864393
     177.024219       1.804945
     177.073107       1.767644
     177.121995       1.675455
     177.170884       1.807764
     177.219772       1.589175
     177.268660       1.616005
     177.317548       1.643940
     177.366436       1.992213
     177.415325       1.933299
     177.464213       2.051270
     177.513101       2.074324
     177.561989       1.958841
     177.610877       2.050187
     177.659766       1.891257
     177.708654       1.768565
     177.757542       1.848036
     177.806430       2.083716
     177.855319       2.060080
     177.904207       2.018902
     177.953095       1.848469
     178.001983       1.943238
     178.050871       1.983766
     178.099760       1.995007
     178.148648       1.972566
     178.197536       1.875309
     178.246424       1.802025
     178.295312       1.896380
     178.344201       1.889031
     178.393089       1.832806
     178.441977       2.005496
     178.490865       1.875193
     178.539754       1.825791
     178.588642       1.842993
     178.637530       1.815155
     178.686418       1.874636
     178.735306       1.892459
     178.784195       1.875739
     178.833083       1.803349
     178.881971       1.866256
     178.930859       1.875897
     178.979747       2.007036
     179.028636       1.859252
     179.077524       1.883709
     179.126412       1.930183
     179.175300       1.864339
     179.224188       1.791915
     179.273077       1.894708
     179.321965       1.882795
     179.370853       1.981572
     179.419741       1.785480
     179.468630       1.954780
     179.517518       1.829587
     179.566406       1.902814
     179.615294       1.769567
     179.664182       1.953765
     179.713071       1.670998
     179.761959       1.853232
     179.810847       1.593948
     179.859735       1.800961
     179.908623       1.851118
     179.957512       1.905519
     180.006400       1.833614
     180.055288       1.829154
     180.104176       1.863510
     180.153065       1.934243
     180.201953       1.715087
     180.250841       1.642031
     180.299729       1.933680
     180.348617       1.775133
     180.397506       1.638914
     180.446394       1.731587
     180.495282       1.939397
     180.544170       1.750200
     180.593058       1.923288
     180.641947       1.849203
     180.690835       1.865145
     180.739723       1.866890
     180.788611       1.935270
     180.837500       1.801703
     180.886388       1.793806
     180.935276       1.779262
     180.984164       1.961641
     181.033052       1.666053
     181.081941       1.879289
     181.130829       1.996112
     181.179717       1.839187
     181.228605       1.734223
     181.277493       1.876498
     181.326382       1.795011
     181.375270       1.549964
     181.424158       1.885104
     181.473046       2.065615
     181.521934       1.833454
     181.570823       1.875535
     181.619711       1.930445
     181.668599       1.722564
     181.717487       1.822166
     181.766376       1.812441
     181.815264       1.598618
     181.864152       1.811195
     181.913040       1.879228
     181.961928       1.807092
     182.010817       2.046392
     182.059705       1.704839
     182.108593       1.768882
     182.157481       1.803809
     182.206369       1.762402
     182.255258       1.836390
     182.304146       1.811309
     182.353034       1.839209
     182.401922       1.790521
     182.450811       1.756186
     182.499699       1.802735
     182.548587       1.723355
     182.597475       1.733757
     182.646363       1.797355
     182.695252       1.700036
     182.744140       1.936361
     182.793028       1.735169
     182.841916       1.744434
     182.890804       1.706309
     182.939693       1.641685
     182.988581       1.831650
     183.037469       1.818233
     183.086357       1.655118
     183.135246       1.848188
     183.184134       1.675010
     183.233022       1.811425
     183.281910       1.806871
     183.330798       1.570691
     183.379687       1.835688
     183.428575       1.738356
     183.477463       1.766415
     183.526351       1.594823
     183.575239       1.742014
     183.624128       1.718352
     183.673016       1.783400
     183.721904       1.794493
     183.770792       1.910528
     183.819681       1.980464
     183.868569       2.034575
     183.917457       2.020300
     183.966345       1.906985
     184.015233       2.066618
     184.064122       1.956287
     184.113010       1.925285
     184.161898       1.966146
     184.210786       1.808892
     184.259674       1.689777
     184.308563       1.784229
     184.357451       1.804289
     184.406339       1.795895
     184.455227       1.847468
     184.504115       1.921163
     184.553004       1.668754
     184.601892       1.747782
     184.650780       1.710087
     184.699668       1.718511
     184.748557       1.762026
     184.797445       1.736784
     184.846333       1.832902
     184.895221       1.789257
     184.944109       1.813400
     184.992998       1.891976
     185.041886       1.856527
     185.090774       1.857442
     185.139662       1.664806
     185.188550       1.785375
     185.237439       1.822929
     185.286327       1.810258
     185.335215       1.656803
     185.384103       1.718428
     185.432992       1.872742
     185.481880       1.810540
     185.530768       1.683046
     185.579656       1.785470
     185.628544       1.714076
     185.677433       1.495486
     185.726321       1.663116
     185.775209       1.718209
     185.824097       1.501695
     185.872985       1.535168
     185.921874       1.713680
     185.970762       2.099027
     186.019650       1.986566
     186.068538       2.015561
     186.117427       2.010714
     186.166315       2.122732
     186.215203       2.050576
     186.264091       1.972316
     186.312979       2.053179
     186.361868       1.886889
     186.410756       1.723338
     186.459644       1.644255
     186.508532       1.888174
     186.557420       1.987739
     186.606309       2.045749
     186.655197       1.846336
     186.704085       1.829171
     186.752973       1.816905
     186.801861       1.806720
     186.850750       1.840425
     186.899638       1.951072
     186.948526       1.979467
     186.997414       1.878418
     187.046303       1.859819
     187.095191       1.853499
     187.144079       1.969055
     187.192967       2.029915
     187.241855       2.075341
     187.290744       1.602928
     187.339632       1.811391
     187.388520       1.680873
     187.437408       1.856740
     187.486296       1.841897
     187.535185       1.765745
     187.584073       1.855321
     187.632961       1.755565
     187.681849       1.951651
     187.730738       1.808703
     187.779626       1.811153
     187.828514       1.835681
     187.877402       1.820917
     187.926290       1.846047
     187.975179       1.874320
     188.024067       1.792459
     188.072955       1.907209
     188.121843       1.894831
     188.170731       1.770052
     188.219620       1.807835
     188.268508       2.034645
     188.317396       1.839793
     188.366284       1.909378
     188.415173       1.886693
     188.464061       1.742013
     188.512949       1.719002
     188.561837       1.730604
     188.610725       1.783308
     188.659614       1.741887
     188.708502       1.828878
     188.757390       1.811668
     188.806278       1.837110
     188.855166       1.722103
     188.904055       1.758171
     188.952943       1.746762
     189.001831       1.816832
     189.050719       1.824333
     189.099607       1.829321
     189.148496       1.730016
     189.197384       1.803129
     189.246272       1.609720
     189.295160       1.792306
     189.344049       1.825885
     189.392937       1.715909
     189.441825       1.905646
     189.490713       1.745931
     189.539601       1.709205
     189.588490       1.666511
     189.637378       1.637034
     189.686266       1.737305
     189.735154       1.818028
     189.784042       1.731928
     189.832931       1.866922
     189.881819       1.781648
     189.930707       1.709353
     189.979595       1.738460
     190.028484       1.872264
     190.077372       1.879206
     190.126260       1.759726
     190.175148       1.732266
     190.224036       1.781196
     190.272925       1.802192
     190.321813       1.817254
     190.370701       1.823169
     190.419589       1.834848
     190.468477       1.814840
     190.517366       2.003131
     190.566254       1.824027
     190.615142       1.899373
     190.664030       1.716651
     190.712919       1.768003
     190.761807       1.661001
     190.810695       1.726361
     190.859583       1.761498
     190.908471       1.766589
     190.957360       1.811453
     191.006248       1.727453
     191.055136       1.846818
     191.104024       1.822675
     191.152912       1.747901
     191.201801       1.687640
     191.250689       1.884035
     191.299577       1.621408
     191.348465       1.618397
     191.397354       1.635374
     191.446242       1.815965
     191.495130       1.624917
     191.544018       1.624567
     191.592906       1.622020
     191.641795       1.878208
     191.690683       1.762389
     191.739571       1.746155
     191.788459       1.699730
     191.837347       1.819925
     191.886236       1.784995
     191.935124       1.769138
     191.984012       1.916314
     192.032900       1.784520
     192.081788       2.090164
     192.130677       1.877729
     192.179565       2.057085
     192.228453       1.841486
     192.277341       1.900762
     192.326230       1.712453
     192.375118       1.809419
     192.424006       1.686255
     192.472894       1.798213
     192.521782       1.720222
     192.570671       1.763565
     192.619559       1.824872
     192.668447       1.977015
     192.717335       1.868100
     192.766223       1.866417
     192.815112       1.725008
     192.864000       1.781918
     192.912888       1.951048
     192.961776       1.809030
     193.010665       1.901903
     193.059553       1.787726
     193.108441       1.777044
     193.157329       1.745230
     193.206217       1.740846
     193.255106       1.631373
     193.303994       1.864037
     193.352882       1.890574
     193.401770       1.996580
     193.450658       1.908516
     193.499547       1.888887
     193.548435       2.016431
     193.597323       1.992563
     193.646211       1.659074
     193.695100       1.904110
     193.743988       2.068406
     193.792876       1.854923
     193.841764       1.885743
     193.890652       1.816050
     193.939541       2.037655
     193.988429       2.050059
     194.037317       1.734206
     194.086205       1.814904
     194.135093       1.821719
     194.183982       1.738640
     194.232870       1.581260
     194.281758       1.746588
     194.330646       1.721890
     194.379534       1.693171
     194.428423       1.764204
     194.477311       1.767639
     194.526199       1.775108
     194.575087       1.820939
     194.623976       1.858425
     194.672864       1.801269
     194.721752       1.824064
     194.770640       1.748269
     194.819528       1.749784
     194.868417       1.781650
     194.917305       1.879353
     194.966193       1.917454
     195.015081       1.843955
     195.063969       1.942006
     195.112858       1.932363
     195.161746       1.965155
     195.210634       1.699476
     195.259522       1.835725
     195.308411       1.854637
     195.357299       1.831157
     195.406187       1.960913
     195.455075       1.943557
     195.503963       2.021777
     195.552852       2.064336
     195.601740       2.022323
     195.650628       1.951260
     195.699516       1.795083
     195.748404       1.929311
     195.797293       1.672208
     195.846181       1.972589
     195.895069       1.865831
     195.943957       2.000524
     195.992846       1.975149
     196.041734       1.988821
     196.090622       1.885912
     196.139510       1.902538
     196.188398       1.856580
     196.237287       1.923183
     196.286175       1.929340
     196.335063       1.868109
     196.383951       1.876865
     196.432839       1.945178
     196.481728       1.923716
     196.530616       1.858880
     196.579504       2.135081
     196.628392       2.020563
     196.677280       1.896567
     196.726169       1.969621
     196.775057       1.889437
     196.823945       2.033087
     196.872833       1.850261
     196.921722       1.901540
     196.970610       1.860094
     197.019498       2.066970
     197.068386       1.842579
     197.117274       1.796510
     197.166163       1.819105
     197.215051       1.670581
     197.263939       1.795528
     197.312827       1.824250
     197.361715       1.775651
     197.410604       1.728803
     197.459492       1.801239
     197.508380       1.781992
     197.557268       1.678097
     197.606157       1.693962
     197.655045       1.714238
     197.703933       1.891944
     197.752821       1.992977
     197.801709       1.886141
     197.850598       1.953357
     197.899486       1.933102
     197.948374       1.720781
     197.997262       1.965019
     198.046150       1.839756
     198.095039       1.716668
     198.143927       1.946994
     198.192815       1.781004
     198.241703       1.791010
     198.290592       1.912715
     198.339480       1.719397
     198.388368       1.914467
     198.437256       1.968374
     198.486144       1.867168
     198.535033       1.766527
     198.583921       1.887355
     198.632809       1.899690
     198.681697       1.899155
     198.730585       1.776723
     198.779474       1.982406
     198.828362       1.859583
     198.877250       1.933761
     198.926138       1.702978
     198.975027       1.919950
     199.023915       1.782925
     199.072803       1.919543
     199.121691       1.816904
     199.170579       1.753622
     199.219468       1.833029
     199.268356       1.911391
     199.317244       1.675496
     199.366132       2.069178
     199.415020       1.848745
     199.463909       1.785546
     199.512797       1.842119
     199.561685       2.033945
     199.610573       2.003524
     199.659461       2.050149
     199.708350       1.907754
     199.757238       1.888398
     199.806126       1.781163
     199.855014       1.969690
     199.903903       1.977143
     199.952791       1.859250
     200.001679       1.736114
     200.050567       1.754683
     200.099455       1.966917
     200.148344       1.911688
     200.197232       1.579577
     200.246120       1.834680
     200.295008       1.667587
     200.343896       1.730522
     200.392785       1.865078
     200.441673       2.015526
     200.490561       1.999011
     200.539449       1.851936
     200.588338       1.974687
     200.637226       2.132158
     200.686114       1.952123
     200.735002       1.930958
     200.783890       1.940828
     200.832779       1.988033
     200.881667       1.913515
     200.930555       1.952664
     200.979443       1.770846
     201.028331       1.828430
     201.077220       1.954265
     201.126108       1.835127
     201.174996       1.934412
     201.223884       1.815537
     201.272773       1.751278
     201.321661       1.829885
     201.370549       1.798738
     201.419437       1.763352
     201.468325       1.783013
     201.517214       1.803430
     201.566102       1.607379
     201.614990       1.804982
     201.663878       1.870863
     201.712766       1.774773
     201.761655       1.771508
     201.810543       1.948171
     201.859431       1.878580
     201.908319       1.861024
     201.957207       1.838479
     202.006096       1.876233
     202.054984       1.899201
     202.103872       1.898978
     202.152760       1.879541
     202.201649       1.656630
     202.250537       1.761120
     202.299425       1.996929
     202.348313       1.886882
     202.397201       1.647199
     202.446090       1.806799
     202.494978       1.763473
     202.543866       1.727058
     202.592754       1.799053
     202.641642       1.758198
     202.690531       1.841004
     202.739419       1.960834
     202.788307       1.914997
     202.837195       1.784259
     202.886084       1.685123
     202.934972       1.769018
     202.983860       1.798798
     203.032748       1.827176
     203.081636       1.770478
     203.130525       1.854086
     203.179413       1.785657
     203.228301       1.861666
     203.277189       1.804666
     203.326077       1.757591
     203.374966       1.853237
     203.423854       1.783224
     203.472742       1.849044
     203.521630       1.798062
     203.570519       1.942646
     203.619407       2.015933
     203.668295       1.999393
     203.717183       1.950480
     203.766071       1.981886
     203.814960       1.961001
     203.863848       1.986816
     203.912736       1.815249
     203.961624       1.733271
     204.010512       1.905122
     204.059401       1.808344
     204.108289       1.746685
     204.157177       1.764671
     204.206065       1.891708
     204.254953       1.697391
     204.303842       2.112769
     204.352730       2.006095
     204.401618       1.853512
     204.450506       2.003804
     204.499395       1.842123
     204.548283       1.837548
     204.597171       1.862695
     204.646059       1.805533
     204.694947       1.882711
     204.743836       1.679918
     204.792724       2.009628
     204.841612       1.918899
     204.890500       1.809957
     204.939388       1.856564
     204.988277       2.030698
     205.037165       1.770454
     205.086053       1.756208
     205.134941       1.723359
     205.183830       1.957495
     205.232718       1.801326
     205.281606       1.858304
     205.330494       1.878117
     205.379382       1.965459
     205.428271       2.003359
     205.477159       1.777828
     205.526047       1.895642
     205.574935       1.742174
     205.623823       1.877257
     205.672712       1.799692
     205.721600       1.832305
     205.770488       1.884034
     205.819376       1.782325
     205.868265       1.881608
     205.917153       1.895823
     205.966041       1.893695
     206.014929       1.886909
     206.063817       1.903195
     206.112706       1.729288
     206.161594       1.785816
     206.210482       1.835161
     206.259370       1.916527
     206.308258       1.850081
     206.357147       1.914305
     206.406035       1.837353
     206.454923       1.854529
     206.503811       1.672065
     206.552700       1.690767
     206.601588       1.835777
     206.650476       1.811277
     206.699364       1.767254
     206.748252       1.750375
     206.797141       1.927105
     206.846029       1.808555
     206.894917       1.753856
     206.943805       1.924775
     206.992693       1.871583
     207.041582       1.792683
     207.090470       1.829829
     207.139358       1.824013
     207.188246       1.739560
     207.237134       1.782001
     207.286023       1.862280
     207.334911       1.864919
     207.383799       1.805301
     207.432687       1.909036
     207.481576       1.983978
     207.530464       1.826457
     207.579352       1.901163
     207.628240       1.867962
     207.677128       1.938923
     207.726017       1.999511
     207.774905       1.963673
     207.823793       2.171333
     207.872681       1.945723
     207.921569       1.942099
     207.970458       2.084152
     208.019346       2.067709
     208.068234       1.991723
     208.117122       2.082183
     208.166011       2.171798
     208.214899       1.957785
     208.263787       1.795198
     208.312675       1.977824
     208.361563       1.897042
     208.410452       1.892424
     208.459340       1.965135
     208.508228       1.936018
     208.557116       1.869859
     208.606004       1.760791
     208.654893       1.733425
     208.703781       1.875613
     208.752669       1.850546
     208.801557       1.731619
     208.850446       1.828531
     208.899334       1.715228
     208.948222       1.877986
     208.997110       1.826040
     209.045998       1.973712
     209.094887       1.868375
     209.143775       1.843079
     209.192663       1.847337
     209.241551       1.771614
     209.290439       1.836394
     209.339328       1.851398
     209.388216       1.780808
     209.437104       1.841429
     209.485992       1.807152
     209.534880       1.806641
     209.583769       1.738445
     209.632657       1.771885
     209.681545       1.808706
     209.730433       1.793743
     209.779322       1.958675
     209.828210       1.778505
     209.877098       1.824447
     209.925986       1.831306
     209.974874       1.846754
     210.023763       1.812215
     210.072651       1.833521
     210.121539       1.816606
     210.170427       1.773821
     210.219315       1.817810
     210.268204       1.718129
     210.317092       1.810940
     210.365980       1.959706
     210.414868       1.888738
     210.463757       1.764817
     210.512645       1.824820
     210.561533       1.829420
     210.610421       1.801672
     210.659309       1.883791
     210.708198       1.930915
     210.757086       1.771631
     210.805974       1.964223
     210.854862       1.913952
     210.903750       1.843079
     210.952639       1.927524
     211.001527       1.869558
     211.050415       1.686255
     211.099303       1.747916
     211.148192       1.839687
     211.197080       1.767340
     211.245968       1.781197
     211.294856       1.777038
     211.343744       1.800580
     211.392633       1.928479
     211.441521       1.783964
     211.490409       1.870519
     211.539297       1.859750
     211.588185       1.799907
     211.637074       1.707131
     211.685962       1.769974
     211.734850       1.851624
     211.783738       1.911835
     211.832626       1.860282
     211.881515       1.788552
     211.930403       1.668080
     211.979291       1.673872
     212.028179       1.630895
     212.077068       1.691828
     212.125956       1.806920
     212.174844       1.822099
     212.223732       1.765465
     212.272620       1.846386
     212.321509       1.782998
     212.370397       1.744022
     212.419285       1.802336
     212.468173       1.816783
     212.517061       1.796560
     212.565950       1.699219
     212.614838       1.638007
     212.663726       1.755215
     212.712614       1.741758
     212.761503       1.913140
     212.810391       1.827893
     212.859279       1.794301
     212.908167       1.734009
     212.957055       1.923432
     213.005944       1.830751
     213.054832       1.845530
     213.103720       1.846872
     213.152608       1.703871
     213.201496       1.555996
     213.250385       1.953542
     213.299273       1.700194
     213.348161       1.691435
     213.397049       1.713677
     213.445938       1.740993
     213.494826       1.853536
     213.543714       1.652466
     213.592602       1.754830
     213.641490       1.657672
     213.690379       1.862959
     213.739267       1.679495
     213.788155       1.719255
     213.837043       1.737959
     213.885931       1.610088
     213.934820       1.743013
     213.983708       1.636689
     214.032596       1.806063
     214.081484       1.789235
     214.130373       1.634286
     214.179261       1.912371
     214.228149       1.785199
     214.277037       1.950276
     214.325925       1.816691
     214.374814       1.810538
     214.423702       1.708993
     214.472590       1.674136
     214.521478       1.886213
     214.570366       1.801534
     214.619255       1.761305
     214.668143       1.726510
     214.717031       1.714419
     214.765919       1.973229
     214.814807       1.695951
     214.863696       1.724346
     214.912584       1.692534
     214.961472       1.751353
     215.010360       1.741843
     215.059249       1.796455
     215.108137       1.825580
     215.157025       1.837437
     215.205913       1.683071
     215.254801       1.853113
     215.303690       1.796291
     215.352578       1.780722
     215.401466       1.763582
     215.450354       1.737816
     215.499242       1.737131
     215.548131       1.732868
     215.597019       1.750485
     215.645907       1.832011
     215.694795       1.659059
     215.743684       1.747334
     215.792572       1.794390
     215.841460       1.600509
     215.890348       1.645754
     215.939236       1.693272
     215.988125       1.712456
     216.037013       1.819814
     216.085901       1.637538
     216.134789       1.626751
     216.183677       1.705132
     216.232566       1.689670
     216.281454       1.911285
     216.330342       1.821699
     216.379230       1.706192
     216.428119       1.889563
     216.477007       1.909075
     216.525895       1.890002
     216.574783       1.749862
     216.623671       1.707601
     216.672560       1.768690
     216.721448       1.882079
     216.770336       1.795637
     216.819224       1.828836
     216.868112       2.032089
     216.917001       1.782799
     216.965889       1.806879
     217.014777       1.903452
     217.063665       1.794957
     217.112553       1.856903
     217.161442       1.952957
     217.210330       1.888059
     217.259218       1.990968
     217.308106       1.897087
     217.356995       1.857905
     217.405883       1.781897
     217.454771       1.863385
     217.503659       1.748827
     217.552547       1.870613
     217.601436       2.023698
     217.650324       1.904076
     217.699212       1.975531
     217.748100       1.997061
     217.796988       1.932721
     217.845877       1.922076
     217.894765       1.935612
     217.943653       2.024462
     217.992541       1.810115
     218.041430       1.845661
     218.090318       1.780063
     218.139206       1.699562
     218.188094       1.718139
     218.236982       1.966992
     218.285871       1.801670
     218.334759       1.817586
     218.383647       1.772226
     218.432535       1.916461
     218.481423       1.828947
     218.530312       1.801358
     218.579200       1.854581
     218.628088       1.867271
     218.676976       1.899562
     218.725865       1.866151
     218.774753       1.812375
     218.823641       1.840302
     218.872529       1.922320
     218.921417       1.733411
     218.970306       1.872918
     219.019194       1.721542
     219.068082       1.737382
     219.116970       1.969926
     219.165858       1.921712
     219.214747       2.004314
     219.263635       1.999740
     219.312523       1.927029
     219.361411       1.800996
     219.410299       1.922899
     219.459188       1.983391
     219.508076       1.763627
     219.556964       2.026980
     219.605852       1.804858
     219.654741       1.750630
     219.703629       1.863711
     219.752517       1.585191
     219.801405       1.783376
     219.850293       1.807803
     219.899182       1.872617
     219.948070       1.853510
     219.996958       1.719742
     220.045846       1.829814
     220.094734       1.657375
     220.143623       1.990300
     220.192511       2.001388
     220.241399       1.809918
     220.290287       1.996269
     220.339176       1.778960
     220.388064       1.912183
     220.436952       1.879018
     220.485840       1.898435
     220.534728       1.788775
     220.583617       1.826749
     220.632505       1.770821
     220.681393       1.683547
     220.730281       1.711713
     220.779169       1.746583
     220.828058       1.688403
     220.876946       1.611890
     220.925834       1.632783
     220.974722       1.840803
     221.023611       1.915022
     221.072499       1.809850
     221.121387       2.020255
     221.170275       1.862262
     221.219163       1.883005
     221.268052       1.949256
     221.316940       2.051434
     221.365828       2.039497
     221.414716       1.788546
     221.463604       1.810677
     221.512493       1.932032
     221.561381       1.896632
     221.610269       1.974486
     221.659157       1.884157
     221.708046       1.951573
     221.756934       1.668253
     221.805822       1.908705
     221.854710       1.924845
     221.903598       1.961821
     221.952487       1.927276
     222.001375       1.850127
     222.050263       1.870527
     222.099151       1.762024
     222.148039       1.982167
     222.196928       1.951141
     222.245816       1.742217
     222.294704       1.951576
     222.343592       2.067389
     222.392480       1.829206
     222.441369       1.853425
     222.490257       1.749684
     222.539145       1.942370
     222.588033       1.890805
     222.636922       1.971042
     222.685810       1.897806
     222.734698       1.924144
     222.783586       1.988533
     222.832474       1.736913
     222.881363       1.770683
     222.930251       1.886065
     222.979139       1.985258
     223.028027       1.925827
     223.076915       1.920091
     223.125804       1.989035
     223.174692       2.016727
     223.223580       1.815988
     223.272468       2.080835
     223.321357       2.002148
     223.370245       1.833761
     223.419133       1.755560
     223.468021       1.791808
     223.516909       1.940693
     223.565798       1.909904
     223.614686       1.942692
     223.663574       1.937935
     223.712462       1.873671
     223.761350       1.897824
     223.810239       1.983420
     223.859127       2.006494
     223.908015       2.031000
     223.956903       2.037170
     224.005792       1.903742
     224.054680       2.049539
     224.103568       2.005703
     224.152456       2.094426
     224.201344       2.013481
     224.250233       2.001438
     224.299121       2.040892
     224.348009       1.854594
     224.396897       1.945540
     224.445785       1.735904
     224.494674       1.829429
     224.543562       1.910694
     224.592450       1.898987
     224.641338       1.850717
     224.690226       1.889915
     224.739115       1.911037
     224.788003       1.988830
     224.836891       2.098633
     224.885779       1.982059
     224.934668       2.039027
     224.983556       1.828437
     225.032444       2.018572
     225.081332       2.045265
     225.130220       1.879539
     225.179109       1.952417
     225.227997       1.886873
     225.276885       1.775163
     225.325773       2.011422
     225.374661       1.917661
     225.423550       1.834106
     225.472438       2.074163
     225.521326       1.739757
     225.570214       1.805609
     225.619103       1.855978
     225.667991       1.928828
     225.716879       1.883758
     225.765767       1.906473
     225.814655       2.054539
     225.863544       1.960651
     225.912432       1.820169
     225.961320       1.927477
     226.010208       2.009722
     226.059096       1.966015
     226.107985       1.893413
     226.156873       1.866609
     226.205761       1.964088
     226.254649       1.921206
     226.303538       1.894546
     226.352426       1.986445
     226.401314       1.993010
     226.450202       1.942760
     226.499090       1.802753
     226.547979       2.006835
     226.596867       1.762741
     226.645755       1.911963
     226.694643       1.933206
     226.743531       1.881435
     226.792420       1.852611
     226.841308       1.866692
     226.890196       1.875819
     226.939084       1.797752
     226.987972       1.791371
     227.036861       1.761566
     227.085749       1.785228
     227.134637       1.893432
     227.183525       2.025307
     227.232414       1.912187
     227.281302       1.971764
     227.330190       1.977482
     227.379078       1.905968
     227.427966       1.932600
     227.476855       1.988730
     227.525743       1.971939
     227.574631       1.662763
     227.623519       1.797365
     227.672407       1.798001
     227.721296       1.798212
     227.770184       1.838841
     227.819072       1.751414
     227.867960       1.966707
     227.916849       1.927396
     227.965737       1.908174
     228.014625       1.992573
     228.063513       1.884188
     228.112401       1.696026
     228.161290       1.841493
     228.210178       1.783960
     228.259066       1.732527
     228.307954       1.753648
     228.356842       1.811668
     228.405731       1.859998
     228.454619       1.652088
     228.503507       1.697881
     228.552395       1.829557
     228.601284       1.748658
     228.650172       1.857934
     228.699060       1.685750
     228.747948       1.801617
     228.796836       1.846220
     228.845725       1.905530
     228.894613       1.943427
     228.943501       1.786296
     228.992389       1.900963
     229.041277       1.928957
     229.090166       2.006972
     229.139054       2.046588
     229.187942       1.947899
     229.236830       1.957677
     229.285719       1.812020
     229.334607       2.059829
     229.383495       1.900487
     229.432383       1.941903
     229.481271       1.973973
     229.530160       1.816123
     229.579048       1.882960
     229.627936       1.896374
     229.676824       1.641733
     229.725712       1.828600
     229.774601       1.830611
     229.823489       1.763713
     229.872377       1.938891
     229.921265       1.890465
     229.970153       1.833625
     230.019042       1.967879
     230.067930       1.824074
     230.116818       1.987284
     230.165706       1.960520
     230.214595       1.796378
     230.263483       1.750981
     230.312371       1.698994
     230.361259       1.786074
     230.410147       1.672996
     230.459036       1.642794
     230.507924       1.800190
     230.556812       1.755978
     230.605700       1.900146
     230.654588       1.802203
     230.703477       1.848925
     230.752365       1.949825
     230.801253       1.806658
     230.850141       1.953864
     230.899030       1.961792
     230.947918       1.969481
     230.996806       1.764639
     231.045694       1.903694
     231.094582       1.950066
     231.143471       1.831218
     231.192359       1.947196
     231.241247       1.978193
     231.290135       1.848302
     231.339023       1.899113
     231.387912       1.982601
     231.436800       1.834886
     231.485688       1.782510
     231.534576       1.734740
     231.583465       1.908904
     231.632353       1.942730
     231.681241       1.782549
     231.730129       1.917440
     231.779017       1.856328
     231.827906       1.982257
     231.876794       2.032307
     231.925682       1.793087
     231.974570       1.834090
     232.023458       1.802997
     232.072347       1.878406
     232.121235       1.838378
     232.170123       1.858102
     232.219011       1.815404
     232.267899       1.880900
     232.316788       1.821264
     232.365676       1.897796
     232.414564       1.704622
     232.463452       1.680165
     232.512341       1.616999
     232.561229       1.683370
     232.610117       1.909218
     232.659005       1.978225
     232.707893       1.875865
     232.756782       1.879529
     232.805670       1.872867
     232.854558       1.763620
     232.903446       1.819715
     232.952334       1.665245
     233.001223       1.867218
     233.050111       1.908855
     233.098999       1.842868
     233.147887       1.782574
     233.196776       1.900909
     233.245664       1.853014
     233.294552       1.951523
     233.343440       1.912251
     233.392328       1.844115
     233.441217       1.859323
     233.490105       1.756926
     233.538993       1.860171
     233.587881       1.840779
     233.636769       1.815608
     233.685658       1.895861
     233.734546       1.794324
     233.783434       1.909443
     233.832322       1.976221
     233.881211       1.827140
     233.930099       1.795442
     233.978987       2.009996
     234.027875       1.833390
     234.076763       2.057259
     234.125652       2.017136
     234.174540       2.003959
     234.223428       1.984225
     234.272316       1.741990
     234.321204       1.878457
     234.370093       1.719481
     234.418981       1.953357
     234.467869       1.949105
     234.516757       2.017542
     234.565645       1.891713
     234.614534       1.825671
     234.663422       1.837908
     234.712310       1.924911
     234.761198       1.884188
     234.810087       1.863821
     234.858975       1.897496
     234.907863       1.859853
     234.956751       1.914263
     235.005639       1.851718
     235.054528       1.667588
     235.103416       1.791843
     235.152304       1.999311
     235.201192       1.679863
     235.250080       1.802621
     235.298969       1.816829
     235.347857       1.896926
     235.396745       1.799547
     235.445633       1.815877
     235.494522       1.787306
     235.543410       1.921190
     235.592298       1.712740
     235.641186       1.789703
     235.690074       1.671279
     235.738963       1.728874
     235.787851       1.923688
     235.836739       1.917854
     235.885627       1.796508
     235.934515       1.972926
     235.983404       1.981728
     236.032292       1.898152
     236.081180       1.912212
     236.130068       1.958258
     236.178957       1.728674
     236.227845       1.911993
     236.276733       1.901627
     236.325621       1.933220
     236.374509       1.885841
     236.423398       1.952965
     236.472286       1.878441
     236.521174       1.814840
     236.570062       1.967620
     236.618950       2.033280
     236.667839       1.840023
     236.716727       1.979753
     236.765615       1.885607
     236.814503       1.773970
     236.863392       2.042594
     236.912280       2.103492
     236.961168       1.986442
     237.010056       2.107190
     237.058944       2.024923
     237.107833       1.959245
     237.156721       1.923873
     237.205609       2.161246
     237.254497       1.896721
     237.303385       1.966615
     237.352274       2.114423
     237.401162       1.944205
     237.450050       2.119263
     237.498938       2.141638
     237.547826       1.972288
     237.596715       2.081438
     237.645603       2.090498
     237.694491       1.959536
     237.743379       2.080121
     237.792268       2.059409
     237.841156       2.047550
     237.890044       2.014713
     237.938932       1.949137
     237.987820       2.007927
     238.036709       1.936114
     238.085597       1.941309
     238.134485       1.954980
     238.183373       2.011413
     238.232261       2.054143
     238.281150       2.046983
     238.330038       2.126348
     238.378926       1.954649
     238.427814       2.006820
     238.476703       2.038776
     238.525591       2.009897
     238.574479       2.047329
     238.623367       2.102227
     238.672255       1.998518
     238.721144       1.925525
     238.770032       2.017159
     238.818920       1.922025
     238.867808       1.841331
     238.916696       2.053079
     238.965585       2.057851
     239.014473       2.007864
     239.063361       2.015086
     239.112249       1.677027
     239.161138       1.739111
     239.210026       1.898288
     239.258914       1.864162
     239.307802       1.980200
     239.356690       2.027770
     239.405579       2.007470
     239.454467       1.945247
     239.503355       2.106518
     239.552243       2.112561
     239.601131       1.992314
     239.650020       1.982899
     239.698908       2.024715
     239.747796       1.963429
     239.796684       1.783962
     239.845572       1.880876
     239.894461       1.879976
     239.943349       2.170621
     239.992237       1.878126
     240.041125       2.078663
     240.090014       2.003895
     240.138902       2.028081
     240.187790       2.121836
     240.236678       1.970757
     240.285566       2.025191
     240.334455       2.028297
     240.383343       2.126510
     240.432231       2.164996
     240.481119       1.987845
     240.530007       2.041279
     240.578896       1.994937
     240.627784       2.077317
     240.676672       2.045396
     240.725560       1.946532
     240.774449       2.047761
     240.823337       2.156819
     240.872225       1.927784
     240.921113       1.956005
     240.970001       1.868217
     241.018890       1.767487
     241.067778       1.818029
     241.116666       1.910401
     241.165554       2.055778
     241.214442       1.838037
     241.263331       1.957528
     241.312219       2.013063
     241.361107       1.973643
     241.409995       1.781299
     241.458884       2.044658
     241.507772       2.012172
     241.556660       2.002883
     241.605548       2.050698
     241.654436       2.178846
     241.703325       1.990523
     241.752213       2.014534
     241.801101       1.803789
     241.849989       1.963778
     241.898877       1.970625
     241.947766       2.211477
     241.996654       2.027297
     242.045542       2.071321
     242.094430       2.122124
     242.143318       1.996757
     242.192207       2.185383
     242.241095       2.127640
     242.289983       2.083194
     242.338871       1.927422
     242.387760       1.964115
     242.436648       2.110823
     242.485536       1.943380
     242.534424       2.004102
     242.583312       1.976623
     242.632201       2.066443
     242.681089       2.053221
     242.729977       2.156319
     242.778865       2.134220
     242.827753       2.126950
     242.876642       2.114726
     242.925530       2.168037
     242.974418       1.802676
     243.023306       2.009639
     243.072195       2.385076
     243.121083       1.993479
     243.169971       2.029162
     243.218859       1.934176
     243.267747       2.113787
     243.316636       2.046922
     243.365524       2.135323
     243.414412       2.289403
     243.463300       1.999752
     243.512188       2.081648
     243.561077       2.075950
     243.609965       2.107348
     243.658853       1.992761
     243.707741       2.046415
     243.756630       2.071713
     243.805518       1.994715
     243.854406       1.985354
     243.903294       1.936666
     243.952182       2.159910
     244.001071       2.126270
     244.049959       1.886131
     244.098847       2.156559
     244.147735       2.111550
     244.196623       2.282882
     244.245512       2.189553
     244.294400       2.062482
     244.343288       2.030718
     244.392176       2.132250
     244.441065       2.196068
     244.489953       2.048907
     244.538841       2.068320
     244.587729       2.047246
     244.636617       2.081309
     244.685506       2.052822
     244.734394       2.083718
     244.783282       1.931068
     244.832170       2.039392
     244.881058       1.921043
     244.929947       1.980887
     244.978835       2.166338
     245.027723       1.953293
     245.076611       2.120972
     245.125499       2.131802
     245.174388       2.040741
     245.223276       2.092063
     245.272164       1.891620
     245.321052       1.991732
     245.369941       2.256123
     245.418829       1.931544
     245.467717       1.994372
     245.516605       1.808768
     245.565493       1.855531
     245.614382       1.906306
     245.663270       1.957093
     245.712158       1.915762
     245.761046       2.028151
     245.809934       2.042022
     245.858823       1.905927
     245.907711       1.858825
     245.956599       1.971958
     246.005487       1.941235
     246.054376       1.926477
     246.103264       1.906421
     246.152152       1.842066
     246.201040       2.089488
     246.249928       1.957455
     246.298817       1.990287
     246.347705       2.019823
     246.396593       2.113777
     246.445481       2.071837
     246.494369       1.938962
     246.543258       1.935765
     246.592146       2.024581
     246.641034       1.804838
     246.689922       2.185343
     246.738811       2.109709
     246.787699       2.023421
     246.836587       2.130498
     246.885475       2.114575
     246.934363       2.002554
     246.983252       2.101368
     247.032140       2.201235
     247.081028       2.207351
     247.129916       2.206110
     247.178804       2.119591
     247.227693       2.131042
     247.276581       2.250090
     247.325469       2.017612
     247.374357       2.004622
     247.423245       1.985980
     247.472134       1.897545
     247.521022       2.251841
     247.569910       2.235973
     247.618798       2.271705
     247.667687       2.099907
     247.716575       2.100410
     247.765463       2.119514
     247.814351       2.100056
     247.863239       2.185419
     247.912128       2.197949
     247.961016       2.103974
     248.009904       2.396508
     248.058792       2.261073
     248.107680       2.016646
     248.156569       2.247559
     248.205457       2.099112
     248.254345       1.971783
     248.303233       1.930684
     248.352122       2.124630
     248.401010       2.120151
     248.449898       2.148909
     248.498786       1.966152
     248.547674       2.079002
     248.596563       2.072558
     248.645451       2.096611
     248.694339       1.973044
     248.743227       1.982802
     248.792115       1.941132
     248.841004       2.023741
     248.889892       2.133473
     248.938780       2.052842
     248.987668       1.990911
     249.036557       1.970723
     249.085445       2.011971
     249.134333       1.865061
     249.183221       2.056795
     249.232109       2.127705
     249.280998       2.131799
     249.329886       1.966507
     249.378774       2.101856
     249.427662       2.069894
     249.476550       2.076678
     249.525439       2.087082
     249.574327       1.966302
     249.623215       2.027260
     249.672103       1.962447
     249.720991       1.832725
     249.769880       1.827982
     249.818768       1.841052
     249.867656       1.975184
     249.916544       2.013912
     249.965433       2.000338
     250.014321       2.038239
     250.063209       2.161310
     250.112097       1.996997
     250.160985       2.032534
     250.209874       2.032908
     250.258762       2.078802
     250.307650       1.985624
     250.356538       2.126851
     250.405426       1.870336
     250.454315       1.920219
     250.503203       1.743611
     250.552091       1.845575
     250.600979       1.817083
     250.649868       2.132580
     250.698756       2.035011
     250.747644       2.159307
     250.796532       2.001167
     250.845420       2.100831
     250.894309       2.089958
     250.943197       2.125246
     250.992085       1.871142
     251.040973       1.964219
     251.089861       2.109902
     251.138750       2.003047
     251.187638       2.111120
     251.236526       2.024320
     251.285414       1.947804
     251.334303       2.028476
     251.383191       1.975936
     251.432079       1.863136
     251.480967       1.921301
     251.529855       1.853772
     251.578744       2.129502
     251.627632       1.865671
     251.676520       2.006190
     251.725408       1.839267
     251.774296       2.072913
     251.823185       2.098012
     251.872073       2.038674
     251.920961       2.086286
     251.969849       1.975606
     252.018737       1.911830
     252.067626       1.933665
     252.116514       1.907144
     252.165402       1.898005
     252.214290       2.058391
     252.263179       2.013668
     252.312067       2.200151
     252.360955       2.160527
     252.409843       2.068822
     252.458731       2.077728
     252.507620       2.001170
     252.556508       2.017292
     252.605396       2.044456
     252.654284       2.009441
     252.703172       2.164341
     252.752061       2.055634
     252.800949       2.095444
     252.849837       2.127952
     252.898725       2.116730
     252.947614       2.078216
     252.996502       2.107153
     253.045390       2.077067
     253.094278       2.185133
     253.143166       2.049666
     253.192055       2.038606
     253.240943       2.037451
     253.289831       2.173453
     253.338719       2.082086
     253.387607       2.272494
     253.436496       2.144212
     253.485384       1.983536
     253.534272       2.134059
     253.583160       2.052242
     253.632049       1.975952
     253.680937       2.067965
     253.729825       2.159452
     253.778713       1.939811
     253.827601       1.938762
     253.876490       1.990928
     253.925378       1.999870
     253.974266       2.030452
     254.023154       1.938164
     254.072042       1.997826
     254.120931       1.817437
     254.169819       2.067233
     254.218707       1.899570
     254.267595       2.033786
     254.316484       2.043643
     254.365372       2.064226
     254.414260       1.847802
     254.463148       1.753055
     254.512036       1.860282
     254.560925       2.007132
     254.609813       2.025948
     254.658701       2.108590
     254.707589       2.012343
     254.756477       1.888443
     254.805366       2.001916
     254.854254       2.056756
     254.903142       1.754518
     254.952030       1.916219
     255.000918       2.019950
     255.049807       2.108722
     255.098695       2.064771
     255.147583       2.015453
     255.196471       1.951860
     255.245360       1.855382
     255.294248       1.755137
     255.343136       1.783406
     255.392024       1.918869
     255.440912       1.998609
     255.489801       1.828393
     255.538689       1.909096
     255.587577       1.891781
     255.636465       1.768346
     255.685353       2.003533
     255.734242       2.022042
     255.783130       1.849344
     255.832018       1.953885
     255.880906       1.940664
     255.929795       1.919050
     255.978683       2.011468
     256.027571       2.068641
     256.076459       2.003391
     256.125347       1.965038
     256.174236       2.062637
     256.223124       1.908051
     256.272012       2.005136
     256.320900       1.959083
     256.369788       1.998134
     256.418677       1.941757
     256.467565       1.995087
     256.516453       2.014703
     256.565341       1.956812
     256.614230       2.037699
     256.663118       2.054667
     256.712006       2.042694
     256.760894       2.172329
     256.809782       1.955583
     256.858671       2.039355
     256.907559       2.043514
     256.956447       1.984623
     257.005335       2.017338
     257.054223       1.936425
     257.103112       1.828012
     257.152000       1.987762
     257.200888       2.061084
     257.249776       2.017061
     257.298664       2.039594
     257.347553       2.017930
     257.396441       2.075083
     257.445329       1.994323
     257.494217       1.941765
     257.543106       1.965718
     257.591994       1.902293
     257.640882       2.034661
     257.689770       1.875657
     257.738658       1.939631
     257.787547       1.952546
     257.836435       1.880048
     257.885323       1.750872
     257.934211       1.916523
     257.983099       1.961817
     258.031988       1.799215
     258.080876       2.013508
     258.129764       2.024483
     258.178652       1.897557
     258.227541       1.889014
     258.276429       1.898041
     258.325317       1.989730
     258.374205       1.882713
     258.423093       2.040191
     258.471982       2.017892
     258.520870       2.055563
     258.569758       1.952667
     258.618646       1.870289
     258.667534       1.770315
     258.716423       1.900599
     258.765311       2.081951
     258.814199       1.950264
     258.863087       2.035718
     258.911976       1.934434
     258.960864       1.972910
     259.009752       1.983361
     259.058640       2.073500
     259.107528       2.047607
     259.156417       2.272944
     259.205305       2.019453
     259.254193       2.084153
     259.303081       2.109739
     259.351969       2.123458
     259.400858       2.154732
     259.449746       1.898275
     259.498634       1.975074
     259.547522       1.960524
     259.596410       2.127005
     259.645299       1.987222
     259.694187       1.835687
     259.743075       1.857246
     259.791963       1.973915
     259.840852       1.909554
     259.889740       2.021779
     259.938628       1.882927
     259.987516       1.933180
     260.036404       1.874679
     260.085293       1.839264
     260.134181       1.918648
     260.183069       1.866899
     260.231957       1.879792
     260.280845       2.012286
     260.329734       2.100671
     260.378622       1.949978
     260.427510       1.973697
     260.476398       2.101915
     260.525287       2.163101
     260.574175       1.973212
     260.623063       1.964914
     260.671951       1.930327
     260.720839       1.921676
     260.769728       1.989358
     260.818616       1.877836
     260.867504       1.998595
     260.916392       2.084398
     260.965280       1.996508
     261.014169       1.999615
     261.063057       2.079775
     261.111945       2.216776
     261.160833       1.988200
     261.209722       1.929638
     261.258610       1.922058
     261.307498       1.873653
     261.356386       2.060116
     261.405274       1.988959
     261.454163       1.784635
     261.503051       1.760847
     261.551939       1.942124
     261.600827       1.828902
     261.649715       1.837340
     261.698604       1.847245
     261.747492       2.075778
     261.796380       1.816127
     261.845268       1.841257
     261.894157       1.929254
     261.943045       1.856490
     261.991933       1.791276
     262.040821       1.899892
     262.089709       1.833033
     262.138598       1.852605
     262.187486       1.774068
     262.236374       1.829785
     262.285262       2.096572
     262.334150       1.996504
     262.383039       1.986968
     262.431927       1.822260
     262.480815       1.930925
     262.529703       1.895061
     262.578591       1.917956
     262.627480       2.044842
     262.676368       1.840894
     262.725256       1.915748
     262.774144       1.764380
     262.823033       1.945543
     262.871921       1.924791
     262.920809       1.881030
     262.969697       1.836781
     263.018585       1.906297
     263.067474       1.785025
     263.116362       1.876485
     263.165250       1.852448
     263.214138       1.757755
     263.263026       1.927848
     263.311915       1.949415
     263.360803       1.981423
     263.409691       1.958626
     263.458579       1.913150
     263.507468       1.850392
     263.556356       1.668334
     263.605244       1.919970
     263.654132       1.942653
     263.703020       1.733863
     263.751909       2.073265
     263.800797       1.850955
     263.849685       1.850654
     263.898573       1.892943
     263.947461       1.852345
     263.996350       1.756346
     264.045238       1.848875
     264.094126       1.854329
     264.143014       1.695763
     264.191903       1.783525
     264.240791       1.654959
     264.289679       1.766453
     264.338567       1.822125
     264.387455       1.845072
     264.436344       1.815841
     264.485232       1.914958
     264.534120       1.842712
     264.583008       1.887327
     264.631896       1.956854
     264.680785       1.880092
     264.729673       1.908378
     264.778561       1.825460
     264.827449       1.810091
     264.876337       1.777189
