# Supplementary material for: Breakage of the oligomeric CaMKII hub by the regulatory segment of the kinase
Source: eLife. 2020 Sep 9;9:e57784. doi: 10.7554/eLife.57784 (PMC7538161; doi:10.7554/eLife.57784)
Supplement: Figure 6—source data 1. [file elife-57784-fig6-data1.zip › figure6_source_data/dodecamer_chainB_rmsd.dat]

 TIME     RMSD
       0.048888       1.264027
       0.097776       1.121921
       0.146665       1.329340
       0.195553       1.540535
       0.244441       1.495495
       0.293329       1.195292
       0.342217       1.032850
       0.391106       1.112211
       0.439994       1.183170
       0.488882       1.144028
       0.537770       1.083165
       0.586659       1.114815
       0.635547       1.089047
       0.684435       1.137377
       0.733323       0.967164
       0.782211       1.081590
       0.831100       0.955666
       0.879988       1.162381
       0.928876       1.025794
       0.977764       0.934444
       1.026652       1.025357
       1.075541       1.022296
       1.124429       1.139961
       1.173317       1.047816
       1.222205       1.254007
       1.271094       1.149398
       1.319982       1.231646
       1.368870       1.200367
       1.417758       1.105015
       1.466646       1.549972
       1.515535       1.307425
       1.564423       1.557171
       1.613311       1.392742
       1.662199       1.359917
       1.711087       1.166492
       1.759976       1.012256
       1.808864       1.143546
       1.857752       1.170455
       1.906640       1.243485
       1.955529       1.093834
       2.004417       1.375133
       2.053305       1.281110
       2.102193       1.467840
       2.151081       1.243185
       2.199970       1.216069
       2.248858       1.521403
       2.297746       1.320839
       2.346634       1.495770
       2.395522       1.296880
       2.444411       1.246870
       2.493299       1.535195
       2.542187       1.235310
       2.591075       1.465072
       2.639963       1.411992
       2.688852       1.237502
       2.737740       1.296804
       2.786628       1.497478
       2.835516       1.288419
       2.884405       1.427735
       2.933293       1.571100
       2.982181       1.705536
       3.031069       1.382253
       3.079957       1.321256
       3.128846       1.282731
       3.177734       1.311607
       3.226622       1.307390
       3.275510       1.281168
       3.324398       1.331985
       3.373287       1.226861
       3.422175       1.291080
       3.471063       1.256155
       3.519951       1.060314
       3.568840       1.291964
       3.617728       1.347915
       3.666616       1.304408
       3.715504       1.440369
       3.764392       1.304263
       3.813281       1.312027
       3.862169       1.135396
       3.911057       1.187237
       3.959945       1.192266
       4.008833       1.075436
       4.057722       1.452133
       4.106610       1.299221
       4.155498       1.346313
       4.204386       1.544791
       4.253275       1.295482
       4.302163       1.421624
       4.351051       1.241606
       4.399939       1.259714
       4.448827       1.499587
       4.497716       1.427246
       4.546604       1.333645
       4.595492       1.317761
       4.644380       1.636574
       4.693268       1.506076
       4.742157       1.447923
       4.791045       1.489302
       4.839933       1.214831
       4.888821       1.429912
       4.937710       1.507983
       4.986598       1.340650
       5.035486       1.393139
       5.084374       1.387230
       5.133262       1.348377
       5.182151       1.274152
       5.231039       1.454516
       5.279927       1.375265
       5.328815       1.389677
       5.377703       1.340764
       5.426592       1.397417
       5.475480       1.369203
       5.524368       1.507272
       5.573256       1.441881
       5.622144       1.278950
       5.671033       1.250332
       5.719921       1.232357
       5.768809       1.459907
       5.817697       1.377445
       5.866586       1.310369
       5.915474       1.344367
       5.964362       1.162348
       6.013250       1.155189
       6.062138       1.128608
       6.111027       1.262002
       6.159915       1.146331
       6.208803       1.197701
       6.257691       1.261164
       6.306579       1.241872
       6.355468       1.343009
       6.404356       1.114154
       6.453244       1.137955
       6.502132       1.003337
       6.551021       1.215990
       6.599909       1.129662
       6.648797       1.061178
       6.697685       1.394494
       6.746573       1.120127
       6.795462       1.021768
       6.844350       1.078047
       6.893238       1.148475
       6.942126       1.204570
       6.991014       1.161208
       7.039903       1.255036
       7.088791       1.367134
       7.137679       1.457591
       7.186567       1.438505
       7.235456       1.319864
       7.284344       1.221515
       7.333232       1.298944
       7.382120       1.488656
       7.431008       1.303545
       7.479897       1.268717
       7.528785       1.291520
       7.577673       1.447918
       7.626561       1.273647
       7.675449       1.381138
       7.724338       1.321633
       7.773226       1.346270
       7.822114       1.389639
       7.871002       1.094136
       7.919890       1.163614
       7.968779       1.138858
       8.017667       1.226000
       8.066555       1.118803
       8.115443       1.125610
       8.164332       1.229613
       8.213220       1.180680
       8.262108       1.081418
       8.310996       1.288186
       8.359884       1.148881
       8.408773       1.201058
       8.457661       1.248112
       8.506549       1.146876
       8.555437       1.115613
       8.604325       1.094525
       8.653214       1.094088
       8.702102       1.082034
       8.750990       1.036122
       8.799878       1.102797
       8.848767       1.164591
       8.897655       1.262875
       8.946543       1.044982
       8.995431       1.305799
       9.044319       1.140118
       9.093208       1.044899
       9.142096       1.135104
       9.190984       1.217290
       9.239872       1.050600
       9.288760       1.090472
       9.337649       1.167808
       9.386537       1.155453
       9.435425       1.285477
       9.484313       1.186583
       9.533202       1.313790
       9.582090       1.340632
       9.630978       1.155336
       9.679866       1.181007
       9.728754       1.320775
       9.777643       1.260403
       9.826531       1.218657
       9.875419       1.222995
       9.924307       1.018750
       9.973195       1.336742
      10.022084       1.143635
      10.070972       1.120989
      10.119860       1.013652
      10.168748       1.189344
      10.217636       1.419455
      10.266525       1.238418
      10.315413       1.278764
      10.364301       1.371157
      10.413189       1.230860
      10.462078       1.206886
      10.510966       1.269437
      10.559854       1.204573
      10.608742       1.128983
      10.657630       1.222001
      10.706519       1.292830
      10.755407       1.259513
      10.804295       1.408288
      10.853183       0.984634
      10.902071       1.082354
      10.950960       1.026338
      10.999848       0.966113
      11.048736       1.099570
      11.097624       1.296769
      11.146513       1.400754
      11.195401       1.366173
      11.244289       1.330609
      11.293177       1.175524
      11.342065       1.267574
      11.390954       1.231922
      11.439842       1.301213
      11.488730       1.203337
      11.537618       1.195256
      11.586506       1.190787
      11.635395       1.244024
      11.684283       1.148191
      11.733171       1.342141
      11.782059       1.257839
      11.830948       1.238264
      11.879836       1.292273
      11.928724       1.338953
      11.977612       1.166392
      12.026500       1.215030
      12.075389       1.216289
      12.124277       1.206924
      12.173165       1.358588
      12.222053       1.299839
      12.270941       1.245192
      12.319830       1.426302
      12.368718       1.352361
      12.417606       1.400515
      12.466494       1.208075
      12.515383       1.279142
      12.564271       1.276581
      12.613159       1.178672
      12.662047       1.347262
      12.710935       1.324915
      12.759824       1.292281
      12.808712       1.243975
      12.857600       1.016651
      12.906488       1.193161
      12.955376       1.187298
      13.004265       1.128894
      13.053153       1.378513
      13.102041       1.343871
      13.150929       1.294532
      13.199817       1.362073
      13.248706       1.343071
      13.297594       1.395465
      13.346482       1.378008
      13.395370       1.427627
      13.444259       1.245294
      13.493147       1.401191
      13.542035       1.383282
      13.590923       1.208319
      13.639811       1.418565
      13.688700       1.187155
      13.737588       1.424789
      13.786476       1.231738
      13.835364       1.347040
      13.884252       1.367891
      13.933141       1.386806
      13.982029       1.383599
      14.030917       1.360682
      14.079805       1.296918
      14.128694       1.370349
      14.177582       1.338015
      14.226470       1.405139
      14.275358       1.216784
      14.324246       1.368999
      14.373135       1.394305
      14.422023       1.282571
      14.470911       1.316919
      14.519799       1.334440
      14.568687       1.277146
      14.617576       1.196561
      14.666464       1.293445
      14.715352       1.361484
      14.764240       1.253804
      14.813129       1.425333
      14.862017       1.281721
      14.910905       1.248311
      14.959793       1.276789
      15.008681       1.357147
      15.057570       1.251288
      15.106458       1.343463
      15.155346       1.265079
      15.204234       1.299124
      15.253122       1.355535
      15.302011       1.272668
      15.350899       1.439128
      15.399787       1.324081
      15.448675       1.341980
      15.497563       1.320982
      15.546452       1.310101
      15.595340       1.354644
      15.644228       1.285966
      15.693116       1.580518
      15.742005       1.195312
      15.790893       1.336500
      15.839781       1.262836
      15.888669       1.171119
      15.937557       1.281430
      15.986446       1.122914
      16.035334       1.261490
      16.084222       1.375329
      16.133110       1.387682
      16.181998       1.238045
      16.230887       1.244966
      16.279775       1.319697
      16.328663       1.245013
      16.377551       1.296449
      16.426440       1.137387
      16.475328       1.271527
      16.524216       1.343041
      16.573104       1.344290
      16.621992       1.402943
      16.670881       1.334570
      16.719769       1.260768
      16.768657       1.315977
      16.817545       1.224657
      16.866433       1.323793
      16.915322       1.375524
      16.964210       1.164976
      17.013098       1.287231
      17.061986       1.292474
      17.110875       1.544483
      17.159763       1.362015
      17.208651       1.449282
      17.257539       1.403286
      17.306427       1.527440
      17.355316       1.207538
      17.404204       1.234494
      17.453092       1.316425
      17.501980       1.245266
      17.550868       1.192788
      17.599757       1.305203
      17.648645       1.344697
      17.697533       1.353582
      17.746421       1.315141
      17.795309       1.269746
      17.844198       1.296342
      17.893086       1.375383
      17.941974       1.386092
      17.990862       1.489825
      18.039751       1.401776
      18.088639       1.545997
      18.137527       1.486180
      18.186415       1.490837
      18.235303       1.401187
      18.284192       1.398927
      18.333080       1.358198
      18.381968       1.267989
      18.430856       1.619215
      18.479744       1.432531
      18.528633       1.362250
      18.577521       1.393449
      18.626409       1.340348
      18.675297       1.384812
      18.724186       1.367234
      18.773074       1.226242
      18.821962       1.299425
      18.870850       1.318620
      18.919738       1.269289
      18.968627       1.252581
      19.017515       1.356985
      19.066403       1.259177
      19.115291       1.291042
      19.164179       1.400421
      19.213068       1.483391
      19.261956       1.311480
      19.310844       1.320193
      19.359732       1.316102
      19.408621       1.498373
      19.457509       1.366888
      19.506397       1.467606
      19.555285       1.265388
      19.604173       1.395929
      19.653062       1.315336
      19.701950       1.567074
      19.750838       1.350116
      19.799726       1.485760
      19.848614       1.502289
      19.897503       1.469593
      19.946391       1.360558
      19.995279       1.495077
      20.044167       1.545816
      20.093056       1.413458
      20.141944       1.526762
      20.190832       1.472995
      20.239720       1.404337
      20.288608       1.431442
      20.337497       1.544353
      20.386385       1.467805
      20.435273       1.444439
      20.484161       1.532385
      20.533049       1.427893
      20.581938       1.531297
      20.630826       1.398321
      20.679714       1.549662
      20.728602       1.490791
      20.777490       1.300070
      20.826379       1.647539
      20.875267       1.283556
      20.924155       1.410994
      20.973043       1.309771
      21.021932       1.331838
      21.070820       1.297487
      21.119708       1.393668
      21.168596       1.428357
      21.217484       1.413566
      21.266373       1.424720
      21.315261       1.329708
      21.364149       1.272734
      21.413037       1.421445
      21.461925       1.236219
      21.510814       1.367980
      21.559702       1.452287
      21.608590       1.338677
      21.657478       1.392776
      21.706367       1.417124
      21.755255       1.147622
      21.804143       1.151915
      21.853031       1.364718
      21.901919       1.245476
      21.950808       1.145629
      21.999696       1.246601
      22.048584       1.293447
      22.097472       1.429191
      22.146360       1.368977
      22.195249       1.321347
      22.244137       1.395086
      22.293025       1.299371
      22.341913       1.244071
      22.390802       1.364471
      22.439690       1.396585
      22.488578       1.384092
      22.537466       1.302065
      22.586354       1.119020
      22.635243       1.426974
      22.684131       1.302466
      22.733019       1.259732
      22.781907       1.487847
      22.830795       1.356879
      22.879684       1.479292
      22.928572       1.553322
      22.977460       1.580841
      23.026348       1.551152
      23.075236       1.460424
      23.124125       1.526435
      23.173013       1.500454
      23.221901       1.469611
      23.270789       1.483289
      23.319678       1.389484
      23.368566       1.469352
      23.417454       1.369506
      23.466342       1.525990
      23.515230       1.216785
      23.564119       1.214780
      23.613007       1.327465
      23.661895       1.330906
      23.710783       1.400295
      23.759671       1.319104
      23.808560       1.367993
      23.857448       1.358850
      23.906336       1.267495
      23.955224       1.383986
      24.004113       1.515944
      24.053001       1.564489
      24.101889       1.710432
      24.150777       1.671510
      24.199665       1.573055
      24.248554       1.750398
      24.297442       1.481104
      24.346330       1.437440
      24.395218       1.466065
      24.444106       1.384546
      24.492995       1.404916
      24.541883       1.374135
      24.590771       1.268907
      24.639659       1.400740
      24.688548       1.500772
      24.737436       1.578788
      24.786324       1.569919
      24.835212       1.604975
      24.884100       1.504716
      24.932989       1.663982
      24.981877       1.548745
      25.030765       1.702428
      25.079653       1.799990
      25.128541       1.456587
      25.177430       1.412350
      25.226318       1.654673
      25.275206       1.562511
      25.324094       1.522818
      25.372982       1.697541
      25.421871       1.683859
      25.470759       1.457406
      25.519647       1.614242
      25.568535       1.670173
      25.617424       1.507641
      25.666312       1.788225
      25.715200       1.564430
      25.764088       1.483889
      25.812976       1.502421
      25.861865       1.516752
      25.910753       1.561880
      25.959641       1.523322
      26.008529       1.411761
      26.057417       1.416720
      26.106306       1.361818
      26.155194       1.400814
      26.204082       1.351525
      26.252970       1.356212
      26.301859       1.448825
      26.350747       1.419630
      26.399635       1.577195
      26.448523       1.721367
      26.497411       1.728978
      26.546300       1.580513
      26.595188       1.712494
      26.644076       1.915183
      26.692964       1.525988
      26.741852       1.548408
      26.790741       1.529708
      26.839629       1.603992
      26.888517       1.585380
      26.937405       1.628362
      26.986294       1.560327
      27.035182       1.585703
      27.084070       1.765461
      27.132958       1.591426
      27.181846       1.473481
      27.230735       1.667563
      27.279623       1.827321
      27.328511       1.650836
      27.377399       1.581668
      27.426287       1.422341
      27.475176       1.638615
      27.524064       1.547226
      27.572952       1.503828
      27.621840       1.583382
      27.670729       1.569904
      27.719617       1.634777
      27.768505       1.699437
      27.817393       1.711697
      27.866281       1.734340
      27.915170       1.617920
      27.964058       1.619262
      28.012946       1.707880
      28.061834       1.561665
      28.110722       1.486106
      28.159611       1.456014
      28.208499       1.548314
      28.257387       1.677643
      28.306275       1.708123
      28.355163       1.613984
      28.404052       1.465063
      28.452940       1.438912
      28.501828       1.534725
      28.550716       1.712410
      28.599605       1.562399
      28.648493       1.482695
      28.697381       1.584370
      28.746269       1.481507
      28.795157       1.568323
      28.844046       1.433155
      28.892934       1.453598
      28.941822       1.579361
      28.990710       1.528551
      29.039598       1.585686
      29.088487       1.497003
      29.137375       1.517250
      29.186263       1.496137
      29.235151       1.639538
      29.284040       1.621274
      29.332928       1.558131
      29.381816       1.566399
      29.430704       1.662780
      29.479592       1.581102
      29.528481       1.732485
      29.577369       1.456927
      29.626257       1.565253
      29.675145       1.560039
      29.724033       1.468322
      29.772922       1.516356
      29.821810       1.578736
      29.870698       1.499248
      29.919586       1.457863
      29.968475       1.420586
      30.017363       1.579506
      30.066251       1.545151
      30.115139       1.768798
      30.164027       1.572418
      30.212916       1.706987
      30.261804       1.401584
      30.310692       1.655661
      30.359580       1.571414
      30.408468       1.626519
      30.457357       1.580469
      30.506245       1.472011
      30.555133       1.395002
      30.604021       1.544211
      30.652909       1.430230
      30.701798       1.499315
      30.750686       1.654024
      30.799574       1.599759
      30.848462       1.452521
      30.897351       1.501808
      30.946239       1.289306
      30.995127       1.438671
      31.044015       1.738878
      31.092903       1.679278
      31.141792       1.485093
      31.190680       1.647271
      31.239568       1.594187
      31.288456       1.491641
      31.337344       1.639785
      31.386233       1.574393
      31.435121       1.593991
      31.484009       1.701108
      31.532897       1.610332
      31.581786       1.743075
      31.630674       1.802859
      31.679562       1.763366
      31.728450       1.730227
      31.777338       1.987138
      31.826227       1.713599
      31.875115       1.584890
      31.924003       1.452322
      31.972891       1.511390
      32.021779       1.638444
      32.070668       1.404417
      32.119556       1.603024
      32.168444       1.374555
      32.217332       1.508045
      32.266221       1.603959
      32.315109       1.458554
      32.363997       1.496938
      32.412885       1.788756
      32.461773       1.624192
      32.510662       1.714922
      32.559550       1.754045
      32.608438       1.760856
      32.657326       1.530983
      32.706214       1.538324
      32.755103       1.389108
      32.803991       1.438747
      32.852879       1.272928
      32.901767       1.548224
      32.950655       1.397827
      32.999544       1.443514
      33.048432       1.472060
      33.097320       1.425705
      33.146208       1.602267
      33.195097       1.444919
      33.243985       1.530354
      33.292873       1.382530
      33.341761       1.586912
      33.390649       1.469920
      33.439538       1.587237
      33.488426       1.365783
      33.537314       1.495004
      33.586202       1.466160
      33.635090       1.395060
      33.683979       1.428887
      33.732867       1.620083
      33.781755       1.413552
      33.830643       1.494128
      33.879532       1.507716
      33.928420       1.572473
      33.977308       1.399002
      34.026196       1.469245
      34.075084       1.354806
      34.123973       1.516761
      34.172861       1.379726
      34.221749       1.548269
      34.270637       1.562236
      34.319525       1.400050
      34.368414       1.418330
      34.417302       1.469650
      34.466190       1.348956
      34.515078       1.559540
      34.563967       1.538405
      34.612855       1.412642
      34.661743       1.234653
      34.710631       1.452137
      34.759519       1.451437
      34.808408       1.329477
      34.857296       1.214696
      34.906184       1.493639
      34.955072       1.592563
      35.003960       1.590643
      35.052849       1.248955
      35.101737       1.486555
      35.150625       1.301162
      35.199513       1.383758
      35.248402       1.366280
      35.297290       1.340902
      35.346178       1.391746
      35.395066       1.444380
      35.443954       1.476768
      35.492843       1.489110
      35.541731       1.564627
      35.590619       1.384703
      35.639507       1.533538
      35.688395       1.660021
      35.737284       1.423902
      35.786172       1.540577
      35.835060       1.558440
      35.883948       1.249141
      35.932836       1.518388
      35.981725       1.290750
      36.030613       1.337264
      36.079501       1.297547
      36.128389       1.311400
      36.177278       1.564876
      36.226166       1.429990
      36.275054       1.498473
      36.323942       1.618514
      36.372830       1.425938
      36.421719       1.493016
      36.470607       1.377102
      36.519495       1.431914
      36.568383       1.522990
      36.617271       1.506363
      36.666160       1.505061
      36.715048       1.388507
      36.763936       1.629228
      36.812824       1.521652
      36.861713       1.387094
      36.910601       1.575221
      36.959489       1.431536
      37.008377       1.356111
      37.057265       1.385219
      37.106154       1.470551
      37.155042       1.386700
      37.203930       1.462219
      37.252818       1.413851
      37.301706       1.592257
      37.350595       1.559536
      37.399483       1.490499
      37.448371       1.467753
      37.497259       1.473377
      37.546148       1.580856
      37.595036       1.626647
      37.643924       1.629804
      37.692812       1.545394
      37.741700       1.460958
      37.790589       1.488309
      37.839477       1.518205
      37.888365       1.458007
      37.937253       1.510902
      37.986141       1.465268
      38.035030       1.509351
      38.083918       1.426864
      38.132806       1.444085
      38.181694       1.479432
      38.230582       1.707995
      38.279471       1.674195
      38.328359       1.699047
      38.377247       1.468560
      38.426135       1.542212
      38.475024       1.614719
      38.523912       1.495913
      38.572800       1.451657
      38.621688       1.505930
      38.670576       1.500893
      38.719465       1.608268
      38.768353       1.425911
      38.817241       1.492314
      38.866129       1.547521
      38.915017       1.491814
      38.963906       1.345178
      39.012794       1.288273
      39.061682       1.515038
      39.110570       1.557397
      39.159459       1.413306
      39.208347       1.371560
      39.257235       1.540279
      39.306123       1.523890
      39.355011       1.304358
      39.403900       1.523913
      39.452788       1.474329
      39.501676       1.434095
      39.550564       1.476649
      39.599452       1.513294
      39.648341       1.437164
      39.697229       1.613237
      39.746117       1.485284
      39.795005       1.495214
      39.843894       1.491068
      39.892782       1.561239
      39.941670       1.532733
      39.990558       1.568651
      40.039446       1.464389
      40.088335       1.420463
      40.137223       1.444388
      40.186111       1.541355
      40.234999       1.480729
      40.283887       1.578677
      40.332776       1.410485
      40.381664       1.446096
      40.430552       1.476404
      40.479440       1.485284
      40.528328       1.595268
      40.577217       1.326403
      40.626105       1.429317
      40.674993       1.582313
      40.723881       1.450921
      40.772770       1.439558
      40.821658       1.554051
      40.870546       1.621292
      40.919434       1.433011
      40.968322       1.433558
      41.017211       1.634182
      41.066099       1.540612
      41.114987       1.447329
      41.163875       1.500965
      41.212763       1.672505
      41.261652       1.529127
      41.310540       1.693211
      41.359428       1.622842
      41.408316       1.659456
      41.457205       1.380261
      41.506093       1.509456
      41.554981       1.451884
      41.603869       1.556998
      41.652757       1.596832
      41.701646       1.499150
      41.750534       1.819695
      41.799422       1.548526
      41.848310       1.469886
      41.897198       1.484091
      41.946087       1.557497
      41.994975       1.446459
      42.043863       1.338119
      42.092751       1.407711
      42.141640       1.396666
      42.190528       1.392039
      42.239416       1.420000
      42.288304       1.591599
      42.337192       1.644508
      42.386081       1.497078
      42.434969       1.444225
      42.483857       1.513184
      42.532745       1.535121
      42.581633       1.534356
      42.630522       1.701325
      42.679410       1.713962
      42.728298       1.674453
      42.777186       1.563338
      42.826075       1.427452
      42.874963       1.449902
      42.923851       1.564786
      42.972739       1.535339
      43.021627       1.628498
      43.070516       1.568234
      43.119404       1.624392
      43.168292       1.480427
      43.217180       1.547705
      43.266068       1.527882
      43.314957       1.569053
      43.363845       1.581005
      43.412733       1.416010
      43.461621       1.577132
      43.510509       1.569254
      43.559398       1.593728
      43.608286       1.617952
      43.657174       1.602328
      43.706062       1.587401
      43.754951       1.395890
      43.803839       1.493391
      43.852727       1.524347
      43.901615       1.471297
      43.950503       1.402318
      43.999392       1.710271
      44.048280       1.629587
      44.097168       1.538492
      44.146056       1.754744
      44.194944       1.529782
      44.243833       1.594220
      44.292721       1.631643
      44.341609       1.445637
      44.390497       1.704377
      44.439386       1.502210
      44.488274       1.537717
      44.537162       1.731150
      44.586050       1.568617
      44.634938       1.595977
      44.683827       1.452288
      44.732715       1.688409
      44.781603       1.536948
      44.830491       1.580201
      44.879379       1.741202
      44.928268       1.608580
      44.977156       1.551686
      45.026044       1.762158
      45.074932       1.971390
      45.123821       1.708592
      45.172709       1.671251
      45.221597       1.656182
      45.270485       1.570556
      45.319373       1.563210
      45.368262       1.638162
      45.417150       1.554892
      45.466038       1.279231
      45.514926       1.628914
      45.563814       1.617134
      45.612703       1.622417
      45.661591       1.368002
      45.710479       1.642602
      45.759367       1.712852
      45.808255       1.589743
      45.857144       1.506700
      45.906032       1.593704
      45.954920       1.688352
      46.003808       1.481814
      46.052697       1.444974
      46.101585       1.653373
      46.150473       1.528015
      46.199361       1.500291
      46.248249       1.326911
      46.297138       1.510714
      46.346026       1.450189
      46.394914       1.645750
      46.443802       1.730698
      46.492690       1.750621
      46.541579       1.434081
      46.590467       1.631548
      46.639355       1.537420
      46.688243       1.664186
      46.737132       1.572079
      46.786020       1.620601
      46.834908       1.519293
      46.883796       1.535847
      46.932684       1.474270
      46.981573       1.414321
      47.030461       1.455522
      47.079349       1.635558
      47.128237       1.605350
      47.177125       1.608479
      47.226014       1.395914
      47.274902       1.443909
      47.323790       1.575609
      47.372678       1.410149
      47.421567       1.471440
      47.470455       1.445975
      47.519343       1.358067
      47.568231       1.612609
      47.617119       1.402619
      47.666008       1.560539
      47.714896       1.543707
      47.763784       1.433872
      47.812672       1.560415
      47.861560       1.532034
      47.910449       1.590651
      47.959337       1.416765
      48.008225       1.413103
      48.057113       1.495699
      48.106001       1.512804
      48.154890       1.558209
      48.203778       1.410120
      48.252666       1.464774
      48.301554       1.363969
      48.350443       1.271859
      48.399331       1.433822
      48.448219       1.471476
      48.497107       1.500986
      48.545995       1.662332
      48.594884       1.515988
      48.643772       1.646770
      48.692660       1.441920
      48.741548       1.664178
      48.790436       1.579179
      48.839325       1.600128
      48.888213       1.568183
      48.937101       1.405433
      48.985989       1.587149
      49.034878       1.632445
      49.083766       1.628841
      49.132654       1.602471
      49.181542       1.471753
      49.230430       1.483178
      49.279319       1.411271
      49.328207       1.498446
      49.377095       1.774293
      49.425983       1.663434
      49.474871       1.616934
      49.523760       1.319998
      49.572648       1.536823
      49.621536       1.516946
      49.670424       1.529982
      49.719313       1.486704
      49.768201       1.542655
      49.817089       1.514156
      49.865977       1.650578
      49.914865       1.597203
      49.963754       1.528160
      50.012642       1.525516
      50.061530       1.423099
      50.110418       1.268964
      50.159306       1.501509
      50.208195       1.476434
      50.257083       1.373296
      50.305971       1.478122
      50.354859       1.502488
      50.403747       1.445324
      50.452636       1.569000
      50.501524       1.463622
      50.550412       1.402824
      50.599300       1.383504
      50.648189       1.603207
      50.697077       1.560557
      50.745965       1.404768
      50.794853       1.667524
      50.843741       1.523900
      50.892630       1.476589
      50.941518       1.543319
      50.990406       1.515166
      51.039294       1.520410
      51.088182       1.442508
      51.137071       1.371350
      51.185959       1.539697
      51.234847       1.344387
      51.283735       1.403749
      51.332624       1.363209
      51.381512       1.216449
      51.430400       1.347260
      51.479288       1.416967
      51.528176       1.387441
      51.577065       1.392303
      51.625953       1.359983
      51.674841       1.407654
      51.723729       1.332023
      51.772617       1.577037
      51.821506       1.436947
      51.870394       1.372633
      51.919282       1.368869
      51.968170       1.574767
      52.017059       1.285684
      52.065947       1.473298
      52.114835       1.380608
      52.163723       1.430503
      52.212611       1.340956
      52.261500       1.282545
      52.310388       1.292957
      52.359276       1.367068
      52.408164       1.347084
      52.457052       1.575522
      52.505941       1.400413
      52.554829       1.227390
      52.603717       1.219733
      52.652605       1.333330
      52.701494       1.363575
      52.750382       1.276838
      52.799270       1.564758
      52.848158       1.459675
      52.897046       1.444886
      52.945935       1.227723
      52.994823       1.349508
      53.043711       1.682693
      53.092599       1.394069
      53.141487       1.256051
      53.190376       1.402669
      53.239264       1.430511
      53.288152       1.398730
      53.337040       1.388546
      53.385928       1.467868
      53.434817       1.329666
      53.483705       1.339244
      53.532593       1.395225
      53.581481       1.177407
      53.630370       1.254330
      53.679258       1.352566
      53.728146       1.339786
      53.777034       1.336734
      53.825922       1.482793
      53.874811       1.252017
      53.923699       1.309473
      53.972587       1.431480
      54.021475       1.335339
      54.070363       1.399112
      54.119252       1.295679
      54.168140       1.339428
      54.217028       1.275017
      54.265916       1.294931
      54.314805       1.358581
      54.363693       1.179519
      54.412581       1.297657
      54.461469       1.285255
      54.510357       1.402079
      54.559246       1.372247
      54.608134       1.499236
      54.657022       1.485417
      54.705910       1.427469
      54.754798       1.323378
      54.803687       1.526948
      54.852575       1.414411
      54.901463       1.757453
      54.950351       1.663575
      54.999240       1.416905
      55.048128       1.443405
      55.097016       1.532758
      55.145904       1.386768
      55.194792       1.308818
      55.243681       1.515565
      55.292569       1.403591
      55.341457       1.393506
      55.390345       1.386667
      55.439233       1.482992
      55.488122       1.440193
      55.537010       1.408367
      55.585898       1.385498
      55.634786       1.536877
      55.683674       1.370257
      55.732563       1.378984
      55.781451       1.452948
      55.830339       1.429062
      55.879227       1.449688
      55.928116       1.443969
      55.977004       1.421546
      56.025892       1.559369
      56.074780       1.405528
      56.123668       1.275561
      56.172557       1.450294
      56.221445       1.345993
      56.270333       1.567509
      56.319221       1.401509
      56.368109       1.582648
      56.416998       1.378547
      56.465886       1.638650
      56.514774       1.654120
      56.563662       1.644633
      56.612551       1.479182
      56.661439       1.683757
      56.710327       1.517819
      56.759215       1.640900
      56.808103       1.715869
      56.856992       1.606763
      56.905880       1.606633
      56.954768       1.419791
      57.003656       1.443829
      57.052544       1.526155
      57.101433       1.650230
      57.150321       1.435512
      57.199209       1.425646
      57.248097       1.215317
      57.296986       1.397842
      57.345874       1.535482
      57.394762       1.260027
      57.443650       1.272775
      57.492538       1.366692
      57.541427       1.574603
      57.590315       1.493043
      57.639203       1.466789
      57.688091       1.392269
      57.736979       1.283781
      57.785868       1.558281
      57.834756       1.479628
      57.883644       1.592117
      57.932532       1.451417
      57.981420       1.570327
      58.030309       1.475221
      58.079197       1.453993
      58.128085       1.500550
      58.176973       1.490539
      58.225862       1.332347
      58.274750       1.517504
      58.323638       1.500397
      58.372526       1.416722
      58.421414       1.672441
      58.470303       1.559267
      58.519191       1.613126
      58.568079       1.432255
      58.616967       1.333595
      58.665855       1.352033
      58.714744       1.491469
      58.763632       1.378937
      58.812520       1.421833
      58.861408       1.540811
      58.910297       1.428010
      58.959185       1.593893
      59.008073       1.504836
      59.056961       1.449036
      59.105849       1.552126
      59.154738       1.439202
      59.203626       1.455942
      59.252514       1.412849
      59.301402       1.366771
      59.350290       1.322821
      59.399179       1.331676
      59.448067       1.470409
      59.496955       1.757860
      59.545843       1.631224
      59.594732       1.679364
      59.643620       1.701188
      59.692508       1.560608
      59.741396       1.543925
      59.790284       1.618986
      59.839173       1.575969
      59.888061       1.589855
      59.936949       1.648349
      59.985837       1.529877
      60.034725       1.665208
      60.083614       1.467239
      60.132502       1.597544
      60.181390       1.538629
      60.230278       1.499684
      60.279167       1.568448
      60.328055       1.668106
      60.376943       1.866920
      60.425831       1.673919
      60.474719       1.660158
      60.523608       1.592457
      60.572496       1.546228
      60.621384       1.568248
      60.670272       1.644229
      60.719160       1.527303
      60.768049       1.553965
      60.816937       1.524987
      60.865825       1.556097
      60.914713       1.711777
      60.963601       1.677992
      61.012490       1.700936
      61.061378       1.647607
      61.110266       1.549422
      61.159154       1.538067
      61.208043       1.607466
      61.256931       1.404908
      61.305819       1.683353
      61.354707       1.630110
      61.403595       1.681661
      61.452484       1.570493
      61.501372       1.528115
      61.550260       1.795274
      61.599148       2.021266
      61.648036       1.796405
      61.696925       2.008405
      61.745813       1.906156
      61.794701       1.779376
      61.843589       1.765891
      61.892478       1.801601
      61.941366       1.863175
      61.990254       1.816310
      62.039142       1.881717
      62.088030       1.812730
      62.136919       1.970301
      62.185807       1.869500
      62.234695       1.743167
      62.283583       1.687666
      62.332471       1.979574
      62.381360       1.676522
      62.430248       1.610389
      62.479136       1.770616
      62.528024       1.667247
      62.576913       1.579853
      62.625801       1.709258
      62.674689       1.470135
      62.723577       1.808384
      62.772465       1.729415
      62.821354       1.921548
      62.870242       1.730207
      62.919130       1.830788
      62.968018       1.820667
      63.016906       1.753820
      63.065795       1.847073
      63.114683       1.853576
      63.163571       1.982190
      63.212459       1.773876
      63.261347       1.840994
      63.310236       1.877941
      63.359124       1.766103
      63.408012       1.795881
      63.456900       1.787072
      63.505789       1.869331
      63.554677       2.111321
      63.603565       1.867111
      63.652453       1.672288
      63.701341       1.596190
      63.750230       1.382009
      63.799118       1.411393
      63.848006       1.724655
      63.896894       1.536517
      63.945782       1.337362
      63.994671       1.568854
      64.043559       1.508329
      64.092447       1.605376
      64.141335       1.521616
      64.190224       1.301728
      64.239112       1.517849
      64.288000       1.437811
      64.336888       1.290692
      64.385776       1.507241
      64.434665       1.349462
      64.483553       1.436796
      64.532441       1.598252
      64.581329       1.477953
      64.630217       1.443030
      64.679106       1.307201
      64.727994       1.461378
      64.776882       1.460382
      64.825770       1.730003
      64.874659       1.634785
      64.923547       1.594198
      64.972435       1.617655
      65.021323       1.700344
      65.070211       1.472670
      65.119100       1.362743
      65.167988       1.560086
      65.216876       1.505772
      65.265764       1.422467
      65.314652       1.449237
      65.363541       1.400895
      65.412429       1.515563
      65.461317       1.481825
      65.510205       1.440918
      65.559093       1.513540
      65.607982       1.452622
      65.656870       1.420346
      65.705758       1.607434
      65.754646       1.503700
      65.803535       1.374762
      65.852423       1.301429
      65.901311       1.447408
      65.950199       1.565606
      65.999087       1.370010
      66.047976       1.437062
      66.096864       1.444763
      66.145752       1.527454
      66.194640       1.585149
      66.243528       1.518049
      66.292417       1.475514
      66.341305       1.546530
      66.390193       1.557528
      66.439081       1.596057
      66.487970       1.436021
      66.536858       1.545787
      66.585746       1.468562
      66.634634       1.531250
      66.683522       1.577572
      66.732411       1.595394
      66.781299       1.493222
      66.830187       1.474889
      66.879075       1.461764
      66.927963       1.319676
      66.976852       1.561736
      67.025740       1.491522
      67.074628       1.539412
      67.123516       1.546316
      67.172405       1.596073
      67.221293       1.466717
      67.270181       1.298227
      67.319069       1.511408
      67.367957       1.245787
      67.416846       1.505151
      67.465734       1.398912
      67.514622       1.592274
      67.563510       1.466211
      67.612398       1.378560
      67.661287       1.572858
      67.710175       1.401780
      67.759063       1.404606
      67.807951       1.369057
      67.856840       1.421804
      67.905728       1.413314
      67.954616       1.494095
      68.003504       1.628440
      68.052392       1.592275
      68.101281       1.465174
      68.150169       1.506254
      68.199057       1.637274
      68.247945       1.462907
      68.296833       1.520714
      68.345722       1.544253
      68.394610       1.454251
      68.443498       1.516412
      68.492386       1.577568
      68.541274       1.599025
      68.590163       1.680474
      68.639051       1.497937
      68.687939       1.501393
      68.736827       1.619267
      68.785716       1.554513
      68.834604       1.679888
      68.883492       1.570582
      68.932380       1.575223
      68.981268       1.392265
      69.030157       1.592663
      69.079045       1.709224
      69.127933       1.560350
      69.176821       1.588349
      69.225709       1.493282
      69.274598       1.600461
      69.323486       1.617035
      69.372374       1.470497
      69.421262       1.466905
      69.470151       1.437315
      69.519039       1.453358
      69.567927       1.519501
      69.616815       1.684505
      69.665703       1.344651
      69.714592       1.513788
      69.763480       1.443061
      69.812368       1.535742
      69.861256       1.367846
      69.910144       1.617962
      69.959033       1.476828
      70.007921       1.560968
      70.056809       1.621370
      70.105697       1.551714
      70.154586       1.517053
      70.203474       1.486506
      70.252362       1.329905
      70.301250       1.518966
      70.350138       1.508436
      70.399027       1.296074
      70.447915       1.358582
      70.496803       1.507712
      70.545691       1.606126
      70.594579       1.350526
      70.643468       1.376554
      70.692356       1.496453
      70.741244       1.539067
      70.790132       1.304021
      70.839020       1.416188
      70.887909       1.258222
      70.936797       1.234860
      70.985685       1.468021
      71.034573       1.326134
      71.083462       1.385333
      71.132350       1.521033
      71.181238       1.227079
      71.230126       1.237617
      71.279014       1.383278
      71.327903       1.205474
      71.376791       1.230070
      71.425679       1.220182
      71.474567       1.227143
      71.523455       1.297640
      71.572344       1.346538
      71.621232       1.247856
      71.670120       1.372803
      71.719008       1.281842
      71.767897       1.386310
      71.816785       1.545188
      71.865673       1.776431
      71.914561       1.659282
      71.963449       1.538099
      72.012338       1.328533
      72.061226       1.458288
      72.110114       1.498842
      72.159002       1.713830
      72.207890       1.365228
      72.256779       1.503406
      72.305667       1.576678
      72.354555       1.673970
      72.403443       1.620914
      72.452332       1.551540
      72.501220       1.693618
      72.550108       1.613325
      72.598996       1.529353
      72.647884       1.542406
      72.696773       1.712494
      72.745661       1.536201
      72.794549       1.759659
      72.843437       1.629877
      72.892325       1.881720
      72.941214       1.856690
      72.990102       1.532421
      73.038990       1.916435
      73.087878       1.656944
      73.136766       1.715769
      73.185655       1.647732
      73.234543       1.907506
      73.283431       1.675557
      73.332319       1.867952
      73.381208       1.703339
      73.430096       1.568296
      73.478984       1.685902
      73.527872       1.664564
      73.576760       1.692410
      73.625649       1.776309
      73.674537       1.768008
      73.723425       1.779801
      73.772313       1.402927
      73.821201       1.483449
      73.870090       1.559152
      73.918978       1.491507
      73.967866       1.504182
      74.016754       1.586314
      74.065643       1.459783
      74.114531       1.295705
      74.163419       1.428571
      74.212307       1.387213
      74.261195       1.552601
      74.310084       1.426482
      74.358972       1.619940
      74.407860       1.533376
      74.456748       1.713078
      74.505636       1.544375
      74.554525       1.649976
      74.603413       1.753436
      74.652301       1.673639
      74.701189       1.363369
      74.750078       1.606721
      74.798966       1.771718
      74.847854       1.598477
      74.896742       1.668693
      74.945630       1.708914
      74.994519       1.868741
      75.043407       1.854930
      75.092295       1.706383
      75.141183       1.636366
      75.190071       1.727709
      75.238960       1.846211
      75.287848       1.575921
      75.336736       1.450950
      75.385624       1.327910
      75.434513       1.604804
      75.483401       1.558201
      75.532289       1.516522
      75.581177       1.680750
      75.630065       1.549485
      75.678954       1.500366
      75.727842       1.601407
      75.776730       1.593375
      75.825618       1.488545
      75.874506       1.573772
      75.923395       1.538372
      75.972283       1.593388
      76.021171       1.670037
      76.070059       1.680909
      76.118947       1.550985
      76.167836       1.618860
      76.216724       1.708257
      76.265612       1.682602
      76.314500       1.812986
      76.363389       1.722283
      76.412277       1.892092
      76.461165       1.893723
      76.510053       2.014110
      76.558941       1.860803
      76.607830       1.662511
      76.656718       1.784018
      76.705606       2.002106
      76.754494       2.001783
      76.803382       1.741819
      76.852271       1.572063
      76.901159       1.690539
      76.950047       1.544787
      76.998935       1.527008
      77.047824       1.670195
      77.096712       1.656454
      77.145600       1.480300
      77.194488       1.683112
      77.243376       1.691380
      77.292265       1.711088
      77.341153       1.638873
      77.390041       1.636585
      77.438929       1.483961
      77.487817       1.586610
      77.536706       1.628445
      77.585594       1.469228
      77.634482       1.697786
      77.683370       1.618935
      77.732259       1.689416
      77.781147       1.596274
      77.830035       1.654607
      77.878923       1.539843
      77.927811       1.638708
      77.976700       1.455065
      78.025588       1.599389
      78.074476       1.753480
      78.123364       1.533155
      78.172252       1.574834
      78.221141       1.584845
      78.270029       1.429814
      78.318917       1.578712
      78.367805       1.464311
      78.416693       1.462568
      78.465582       1.601781
      78.514470       1.538512
      78.563358       1.500802
      78.612246       1.602020
      78.661135       1.636607
      78.710023       1.514414
      78.758911       1.556805
      78.807799       1.606852
      78.856687       1.481708
      78.905576       1.704285
      78.954464       1.429804
      79.003352       1.502193
      79.052240       1.540749
      79.101128       1.452019
      79.150017       1.431130
      79.198905       1.475338
      79.247793       1.431622
      79.296681       1.490390
      79.345570       1.573854
      79.394458       1.611525
      79.443346       1.549220
      79.492234       1.457891
      79.541122       1.618353
      79.590011       1.377768
      79.638899       1.440430
      79.687787       1.656370
      79.736675       1.413554
      79.785563       1.471518
      79.834452       1.335559
      79.883340       1.562433
      79.932228       1.552825
      79.981116       1.418974
      80.030005       1.712078
      80.078893       1.633197
      80.127781       1.887268
      80.176669       1.508854
      80.225557       1.410708
      80.274446       1.546261
      80.323334       1.648947
      80.372222       1.812768
      80.421110       1.592407
      80.469998       1.458798
      80.518887       1.536190
      80.567775       1.448746
      80.616663       1.803582
      80.665551       1.625928
      80.714439       1.364888
      80.763328       1.407205
      80.812216       1.465509
      80.861104       1.676261
      80.909992       1.555432
      80.958881       1.595975
      81.007769       1.622661
      81.056657       1.399329
      81.105545       1.424526
      81.154433       1.556081
      81.203322       1.686085
      81.252210       1.541373
      81.301098       1.735047
      81.349986       1.622650
      81.398874       1.455404
      81.447763       1.590971
      81.496651       1.541140
      81.545539       1.460880
      81.594427       1.495666
      81.643316       1.598384
      81.692204       1.659834
      81.741092       1.542265
      81.789980       1.429578
      81.838868       1.498746
      81.887757       1.408700
      81.936645       1.435344
      81.985533       1.430146
      82.034421       1.333780
      82.083309       1.390080
      82.132198       1.374366
      82.181086       1.439650
      82.229974       1.522342
      82.278862       1.382434
      82.327751       1.525679
      82.376639       1.354179
      82.425527       1.373999
      82.474415       1.387578
      82.523303       1.409107
      82.572192       1.558647
      82.621080       1.673316
      82.669968       1.511964
      82.718856       1.485686
      82.767744       1.639268
      82.816633       1.496985
      82.865521       1.242484
      82.914409       1.414544
      82.963297       1.371651
      83.012186       1.658451
      83.061074       1.592099
      83.109962       1.404641
      83.158850       1.328377
      83.207738       1.485972
      83.256627       1.565470
      83.305515       1.647811
      83.354403       1.447363
      83.403291       1.515027
      83.452179       1.605960
      83.501068       1.511058
      83.549956       1.463900
      83.598844       1.420323
      83.647732       1.536845
      83.696620       1.539153
      83.745509       1.578641
      83.794397       1.640398
      83.843285       1.499982
      83.892173       1.550282
      83.941062       1.486387
      83.989950       1.541205
      84.038838       1.647086
      84.087726       1.495075
      84.136614       1.474941
      84.185503       1.400768
      84.234391       1.291797
      84.283279       1.292967
      84.332167       1.441500
      84.381055       1.423444
      84.429944       1.437582
      84.478832       1.447131
      84.527720       1.374273
      84.576608       1.561616
      84.625497       1.568488
      84.674385       1.569798
      84.723273       1.538919
      84.772161       1.487615
      84.821049       1.624365
      84.869938       1.471125
      84.918826       1.607247
      84.967714       1.722395
      85.016602       1.562100
      85.065490       1.437010
      85.114379       1.655436
      85.163267       1.437765
      85.212155       1.574095
      85.261043       1.548027
      85.309932       1.442898
      85.358820       1.507925
      85.407708       1.331910
      85.456596       1.509412
      85.505484       1.543257
      85.554373       1.453623
      85.603261       1.498567
      85.652149       1.378895
      85.701037       1.433531
      85.749925       1.450773
      85.798814       1.552181
      85.847702       1.511787
      85.896590       1.720021
      85.945478       1.499459
      85.994366       1.501668
      86.043255       1.731220
      86.092143       1.635847
      86.141031       1.334569
      86.189919       1.560381
      86.238808       1.465890
      86.287696       1.539810
      86.336584       1.513668
      86.385472       1.572714
      86.434360       1.498068
      86.483249       1.507222
      86.532137       1.537291
      86.581025       1.490574
      86.629913       1.614622
      86.678801       1.412044
      86.727690       1.494617
      86.776578       1.604643
      86.825466       1.475023
      86.874354       1.443444
      86.923243       1.680763
      86.972131       1.523159
      87.021019       1.461363
      87.069907       1.538989
      87.118795       1.468419
      87.167684       1.457904
      87.216572       1.329912
      87.265460       1.420587
      87.314348       1.445797
      87.363236       1.582679
      87.412125       1.750265
      87.461013       1.632115
      87.509901       1.811364
      87.558789       1.724241
      87.607678       1.615146
      87.656566       1.526546
      87.705454       1.644146
      87.754342       1.766500
      87.803230       1.626773
      87.852119       1.554103
      87.901007       1.511058
      87.949895       1.531237
      87.998783       1.685342
      88.047671       1.529979
      88.096560       1.581687
      88.145448       1.800735
      88.194336       1.637536
      88.243224       1.578000
      88.292112       1.556616
      88.341001       1.588246
      88.389889       1.563543
      88.438777       1.542480
      88.487665       1.621525
      88.536554       1.554066
      88.585442       1.496261
      88.634330       1.564070
      88.683218       1.398791
      88.732106       1.665032
      88.780995       1.552875
      88.829883       1.516552
      88.878771       1.717325
      88.927659       1.748703
      88.976547       1.520981
      89.025436       1.675814
      89.074324       1.612848
      89.123212       1.657537
      89.172100       1.487510
      89.220989       1.546421
      89.269877       1.425241
      89.318765       1.493419
      89.367653       1.687826
      89.416541       1.502236
      89.465430       1.676763
      89.514318       1.693090
      89.563206       1.631996
      89.612094       1.590777
      89.660982       1.737075
      89.709871       1.355063
      89.758759       1.549438
      89.807647       1.874423
      89.856535       1.715595
      89.905424       1.776683
      89.954312       1.871480
      90.003200       1.661754
      90.052088       1.625342
      90.100976       1.740903
      90.149865       1.553370
      90.198753       1.776890
      90.247641       1.742144
      90.296529       1.679796
      90.345417       1.762368
      90.394306       1.705665
      90.443194       1.714986
      90.492082       1.830396
      90.540970       1.853276
      90.589859       1.564815
      90.638747       1.636965
      90.687635       1.765163
      90.736523       1.734941
      90.785411       1.701780
      90.834300       1.759075
      90.883188       1.796219
      90.932076       1.371042
      90.980964       1.648130
      91.029852       1.695097
      91.078741       1.723384
      91.127629       1.696118
      91.176517       1.525215
      91.225405       1.832368
      91.274293       1.511817
      91.323182       1.814557
      91.372070       1.675486
      91.420958       1.777532
      91.469846       1.759498
      91.518735       1.653727
      91.567623       1.605038
      91.616511       1.553387
      91.665399       1.707891
      91.714287       1.714365
      91.763176       1.578933
      91.812064       1.676583
      91.860952       1.689981
      91.909840       1.832096
      91.958728       1.889280
      92.007617       1.803003
      92.056505       1.802843
      92.105393       1.607654
      92.154281       1.715574
      92.203170       1.726441
      92.252058       1.610513
      92.300946       1.615791
      92.349834       1.597906
      92.398722       1.767377
      92.447611       1.887779
      92.496499       1.784222
      92.545387       1.926004
      92.594275       1.781808
      92.643163       1.524213
      92.692052       1.719895
      92.740940       1.731830
      92.789828       1.821104
      92.838716       1.734371
      92.887605       1.622571
      92.936493       1.684884
      92.985381       1.622806
      93.034269       1.701031
      93.083157       1.751090
      93.132046       1.659200
      93.180934       1.539887
      93.229822       1.682305
      93.278710       1.608036
      93.327598       1.552307
      93.376487       1.703945
      93.425375       1.565430
      93.474263       1.644678
      93.523151       1.442458
      93.572039       1.649055
      93.620928       1.568745
      93.669816       1.628947
      93.718704       1.776623
      93.767592       1.577859
      93.816481       1.641739
      93.865369       1.539345
      93.914257       1.619869
      93.963145       1.526193
      94.012033       1.737369
      94.060922       1.848459
      94.109810       1.689809
      94.158698       1.517790
      94.207586       1.737413
      94.256474       1.784993
      94.305363       1.556471
      94.354251       1.962876
      94.403139       1.732202
      94.452027       1.654564
      94.500916       1.717320
      94.549804       1.626242
      94.598692       1.573753
      94.647580       1.774331
      94.696468       1.581654
      94.745357       1.649617
      94.794245       1.642760
      94.843133       1.534933
      94.892021       1.509047
      94.940909       1.610289
      94.989798       1.544491
      95.038686       1.525096
      95.087574       1.710916
      95.136462       1.670725
      95.185351       1.571311
      95.234239       1.564246
      95.283127       1.728588
      95.332015       1.628276
      95.380903       1.502227
      95.429792       1.420363
      95.478680       1.662436
      95.527568       1.490641
      95.576456       1.609325
      95.625344       1.517983
      95.674233       1.525258
      95.723121       1.614768
      95.772009       1.417391
      95.820897       1.862185
      95.869785       1.646493
      95.918674       1.555123
      95.967562       1.685635
      96.016450       1.605981
      96.065338       1.650961
      96.114227       1.661666
      96.163115       1.557233
      96.212003       1.483156
      96.260891       1.528292
      96.309779       1.564869
      96.358668       1.508497
      96.407556       1.608700
      96.456444       1.706751
      96.505332       1.679917
      96.554220       1.573186
      96.603109       1.660325
      96.651997       1.605941
      96.700885       1.646399
      96.749773       1.899406
      96.798662       1.739387
      96.847550       1.929647
      96.896438       1.693019
      96.945326       1.712836
      96.994214       1.784053
      97.043103       1.698110
      97.091991       1.834815
      97.140879       1.816322
      97.189767       1.734893
      97.238655       1.886766
      97.287544       1.934283
      97.336432       1.940691
      97.385320       1.819312
      97.434208       1.973062
      97.483097       1.905927
      97.531985       1.891805
      97.580873       1.818793
      97.629761       2.041080
      97.678649       1.965937
      97.727538       1.835480
      97.776426       1.942113
      97.825314       1.973331
      97.874202       1.852903
      97.923090       1.808921
      97.971979       1.770841
      98.020867       1.745191
      98.069755       1.782124
      98.118643       1.718929
      98.167532       1.931529
      98.216420       1.851141
      98.265308       1.941673
      98.314196       1.747659
      98.363084       1.832119
      98.411973       1.890908
      98.460861       1.842315
      98.509749       1.856569
      98.558637       1.877957
      98.607525       1.891556
      98.656414       1.689128
      98.705302       1.849695
      98.754190       1.913389
      98.803078       1.928795
      98.851966       1.795100
      98.900855       1.707517
      98.949743       1.850995
      98.998631       2.002213
      99.047519       2.022218
      99.096408       1.802308
      99.145296       1.791105
      99.194184       1.808562
      99.243072       1.898007
      99.291960       1.803157
      99.340849       1.851564
      99.389737       1.838846
      99.438625       1.872788
      99.487513       1.934604
      99.536401       1.931744
      99.585290       1.856365
      99.634178       1.813373
      99.683066       1.858825
      99.731954       1.839854
      99.780843       1.704027
      99.829731       1.822645
      99.878619       1.759616
      99.927507       1.807856
      99.976395       1.993767
     100.025284       1.864506
     100.074172       1.811876
     100.123060       1.921956
     100.171948       1.846190
     100.220836       1.829516
     100.269725       1.952695
     100.318613       2.040720
     100.367501       2.061674
     100.416389       1.986115
     100.465278       1.936122
     100.514166       1.800239
     100.563054       1.823537
     100.611942       1.836091
     100.660830       1.850003
     100.709719       1.653746
     100.758607       1.629025
     100.807495       1.805942
     100.856383       1.738169
     100.905271       1.793605
     100.954160       1.830609
     101.003048       1.919690
     101.051936       1.823374
     101.100824       1.777400
     101.149712       1.869600
     101.198601       1.885631
     101.247489       1.787992
     101.296377       1.999983
     101.345265       1.759143
     101.394154       1.732933
     101.443042       1.715434
     101.491930       1.653655
     101.540818       1.722685
     101.589706       1.790089
     101.638595       1.902837
     101.687483       1.750565
     101.736371       1.695246
     101.785259       1.846425
     101.834147       1.826251
     101.883036       1.796111
     101.931924       1.716116
     101.980812       1.805292
     102.029700       1.795333
     102.078589       1.757654
     102.127477       1.737609
     102.176365       1.821495
     102.225253       1.751972
     102.274141       1.790893
     102.323030       1.665473
     102.371918       1.804249
     102.420806       1.820504
     102.469694       1.785520
     102.518582       1.771965
     102.567471       1.825174
     102.616359       1.879133
     102.665247       1.961364
     102.714135       1.971119
     102.763024       1.937339
     102.811912       1.890054
     102.860800       1.742480
     102.909688       1.873026
     102.958576       1.806778
     103.007465       2.025670
     103.056353       1.681213
     103.105241       1.764410
     103.154129       1.857187
     103.203017       1.892699
     103.251906       1.967184
     103.300794       1.792413
     103.349682       1.864669
     103.398570       1.882220
     103.447458       1.868599
     103.496347       1.766029
     103.545235       1.740338
     103.594123       1.802627
     103.643011       2.015086
     103.691900       1.792708
     103.740788       1.787280
     103.789676       1.844132
     103.838564       1.835859
     103.887452       1.751614
     103.936341       1.718875
     103.985229       1.765807
     104.034117       2.050447
     104.083005       2.011522
     104.131893       1.887590
     104.180782       1.865806
     104.229670       1.870862
     104.278558       1.977742
     104.327446       1.800810
     104.376335       1.834270
     104.425223       1.945266
     104.474111       1.848615
     104.522999       1.895612
     104.571887       1.769091
     104.620776       1.810111
     104.669664       1.901063
     104.718552       1.830152
     104.767440       1.800148
     104.816328       1.889243
     104.865217       1.799488
     104.914105       1.910628
     104.962993       1.834155
     105.011881       1.789245
     105.060770       1.916807
     105.109658       1.904681
     105.158546       1.801507
     105.207434       1.967688
     105.256322       1.915695
     105.305211       1.832619
     105.354099       1.938633
     105.402987       1.818531
     105.451875       2.012531
     105.500763       1.853970
     105.549652       1.967783
     105.598540       1.802386
     105.647428       1.719723
     105.696316       1.920179
     105.745205       1.899803
     105.794093       1.938228
     105.842981       1.855420
     105.891869       1.883992
     105.940757       1.832657
     105.989646       1.746843
     106.038534       1.694163
     106.087422       1.974293
     106.136310       1.661528
     106.185198       1.592969
     106.234087       1.819343
     106.282975       1.743462
     106.331863       1.783582
     106.380751       1.841090
     106.429639       1.867508
     106.478528       1.941106
     106.527416       1.935600
     106.576304       1.881765
     106.625192       1.979974
     106.674081       1.776518
     106.722969       1.670649
     106.771857       1.873229
     106.820745       1.997783
     106.869633       1.965346
     106.918522       2.052007
     106.967410       1.948272
     107.016298       2.132608
     107.065186       2.046440
     107.114074       1.938527
     107.162963       1.991572
     107.211851       1.937666
     107.260739       1.937125
     107.309627       2.014127
     107.358516       2.049673
     107.407404       1.933743
     107.456292       1.943336
     107.505180       1.838288
     107.554068       1.903081
     107.602957       1.844138
     107.651845       2.007792
     107.700733       1.888957
     107.749621       1.798771
     107.798509       1.781150
     107.847398       1.949074
     107.896286       1.910767
     107.945174       1.884548
     107.994062       1.941984
     108.042951       1.919793
     108.091839       1.836854
     108.140727       1.940745
     108.189615       1.916882
     108.238503       1.834222
     108.287392       1.793954
     108.336280       1.861422
     108.385168       1.825697
     108.434056       1.858875
     108.482944       1.696398
     108.531833       1.803969
     108.580721       1.910233
     108.629609       1.710683
     108.678497       1.797585
     108.727385       1.737570
     108.776274       1.981409
     108.825162       1.915164
     108.874050       1.947762
     108.922938       1.936241
     108.971827       1.975372
     109.020715       1.918155
     109.069603       2.038120
     109.118491       2.095801
     109.167379       1.882121
     109.216268       1.958198
     109.265156       1.929191
     109.314044       1.891208
     109.362932       1.941027
     109.411820       1.963620
     109.460709       1.864597
     109.509597       1.836915
     109.558485       1.828512
     109.607373       2.072163
     109.656262       1.971517
     109.705150       1.945505
     109.754038       1.918087
     109.802926       1.829359
     109.851814       1.838837
     109.900703       1.722144
     109.949591       1.872570
     109.998479       2.000631
     110.047367       1.940034
     110.096255       1.970282
     110.145144       2.096568
     110.194032       2.029829
     110.242920       2.060073
     110.291808       1.934094
     110.340697       2.079467
     110.389585       2.114093
     110.438473       1.969697
     110.487361       2.050813
     110.536249       2.005111
     110.585138       2.039643
     110.634026       1.897573
     110.682914       2.058337
     110.731802       1.993365
     110.780690       2.001057
     110.829579       1.892210
     110.878467       2.012503
     110.927355       1.832190
     110.976243       1.962610
     111.025131       1.917822
     111.074020       1.958971
     111.122908       1.977712
     111.171796       1.921071
     111.220684       1.892299
     111.269573       1.973602
     111.318461       1.835256
     111.367349       1.965630
     111.416237       1.881546
     111.465125       2.110972
     111.514014       2.065525
     111.562902       1.797103
     111.611790       1.800365
     111.660678       2.014430
     111.709566       2.078083
     111.758455       1.960262
     111.807343       1.939526
     111.856231       1.910627
     111.905119       2.056464
     111.954008       1.982140
     112.002896       2.016088
     112.051784       1.980968
     112.100672       1.931080
     112.149560       1.834008
     112.198449       1.961922
     112.247337       1.781614
     112.296225       1.920435
     112.345113       1.947224
     112.394001       1.769313
     112.442890       2.094355
     112.491778       1.956054
     112.540666       1.626803
     112.589554       1.661240
     112.638443       1.709316
     112.687331       1.734547
     112.736219       1.742291
     112.785107       1.802231
     112.833995       1.790075
     112.882884       1.882919
     112.931772       1.767632
     112.980660       1.862913
     113.029548       1.973984
     113.078436       1.744324
     113.127325       1.656972
     113.176213       1.739709
     113.225101       1.787819
     113.273989       1.809653
     113.322878       1.771539
     113.371766       1.754039
     113.420654       1.825583
     113.469542       1.659902
     113.518430       1.638490
     113.567319       1.866773
     113.616207       1.790659
     113.665095       1.681654
     113.713983       1.754832
     113.762871       1.731734
     113.811760       1.802109
     113.860648       1.836851
     113.909536       1.706267
     113.958424       1.826837
     114.007312       1.735278
     114.056201       1.777403
     114.105089       1.940559
     114.153977       1.796836
     114.202865       1.972384
     114.251754       1.785442
     114.300642       1.640298
     114.349530       2.046897
     114.398418       1.705774
     114.447306       1.779607
     114.496195       1.773147
     114.545083       1.672568
     114.593971       1.774182
     114.642859       1.828720
     114.691747       2.010733
     114.740636       1.761741
     114.789524       1.662610
     114.838412       1.755250
     114.887300       1.730975
     114.936189       1.762458
     114.985077       1.823464
     115.033965       1.754150
     115.082853       1.774371
     115.131741       1.821920
     115.180630       1.792695
     115.229518       1.763916
     115.278406       1.869129
     115.327294       1.640129
     115.376182       1.729644
     115.425071       1.857027
     115.473959       1.850488
     115.522847       1.720581
     115.571735       1.831192
     115.620624       1.755847
     115.669512       1.696573
     115.718400       1.819361
     115.767288       1.764700
     115.816176       1.765181
     115.865065       1.951661
     115.913953       1.737159
     115.962841       1.578767
     116.011729       1.894390
     116.060617       1.963927
     116.109506       2.044704
     116.158394       1.900286
     116.207282       1.753110
     116.256170       1.912884
     116.305058       1.787337
     116.353947       1.929097
     116.402835       1.963431
     116.451723       1.987434
     116.500611       2.029749
     116.549500       1.980788
     116.598388       2.119150
     116.647276       2.050365
     116.696164       1.898889
     116.745052       1.922181
     116.793941       2.117179
     116.842829       2.178629
     116.891717       2.006881
     116.940605       1.846791
     116.989493       1.755327
     117.038382       1.832268
     117.087270       1.915156
     117.136158       1.981857
     117.185046       2.009773
     117.233935       1.996494
     117.282823       1.736819
     117.331711       2.015761
     117.380599       1.806563
     117.429487       1.756597
     117.478376       1.956669
     117.527264       1.758078
     117.576152       1.903153
     117.625040       1.828578
     117.673928       1.897265
     117.722817       1.731466
     117.771705       1.624066
     117.820593       1.797747
     117.869481       1.785931
     117.918370       1.904848
     117.967258       1.995465
     118.016146       1.884992
     118.065034       1.773141
     118.113922       1.833484
     118.162811       2.032392
     118.211699       1.840482
     118.260587       1.788405
     118.309475       1.618214
     118.358363       1.596470
     118.407252       1.593116
     118.456140       1.516032
     118.505028       1.739993
     118.553916       1.726150
     118.602804       1.728669
     118.651693       1.799326
     118.700581       1.769855
     118.749469       2.038896
     118.798357       1.908236
     118.847246       1.985077
     118.896134       1.776839
     118.945022       1.792119
     118.993910       1.666329
     119.042798       1.705320
     119.091687       1.688643
     119.140575       1.755872
     119.189463       1.571427
     119.238351       1.720044
     119.287239       1.756751
     119.336128       1.804477
     119.385016       1.647075
     119.433904       1.649604
     119.482792       1.562805
     119.531681       1.598894
     119.580569       1.601748
     119.629457       1.552515
     119.678345       1.698083
     119.727233       1.560909
     119.776122       1.638329
     119.825010       1.589693
     119.873898       1.512035
     119.922786       1.709189
     119.971674       1.596273
     120.020563       1.561724
     120.069451       1.621852
     120.118339       1.617037
     120.167227       1.573561
     120.216116       1.704496
     120.265004       1.709781
     120.313892       1.625080
     120.362780       1.687978
     120.411668       1.751230
     120.460557       1.680919
     120.509445       1.712957
     120.558333       1.735710
     120.607221       1.658488
     120.656109       1.693607
     120.704998       1.696438
     120.753886       1.609941
     120.802774       1.902415
     120.851662       1.790152
     120.900551       1.627076
     120.949439       1.691539
     120.998327       1.807300
     121.047215       1.636598
     121.096103       1.754775
     121.144992       1.773205
     121.193880       1.701467
     121.242768       1.770423
     121.291656       1.647482
     121.340544       1.905575
     121.389433       1.862937
     121.438321       1.774787
     121.487209       1.802603
     121.536097       1.814004
     121.584985       1.761184
     121.633874       1.709831
     121.682762       1.790198
     121.731650       1.760568
     121.780538       1.827431
     121.829427       1.793327
     121.878315       1.820315
     121.927203       1.912221
     121.976091       1.775170
     122.024979       1.909604
     122.073868       1.862413
     122.122756       1.841449
     122.171644       1.807980
     122.220532       1.844712
     122.269420       1.931949
     122.318309       1.794170
     122.367197       1.910199
     122.416085       1.875603
     122.464973       1.901030
     122.513862       1.697337
     122.562750       1.826094
     122.611638       1.637182
     122.660526       1.778255
     122.709414       1.787143
     122.758303       1.749096
     122.807191       1.911568
     122.856079       1.817319
     122.904967       1.804192
     122.953855       1.888472
     123.002744       1.801858
     123.051632       1.964810
     123.100520       1.840371
     123.149408       1.754178
     123.198297       1.874933
     123.247185       1.879182
     123.296073       1.986509
     123.344961       1.808583
     123.393849       1.885227
     123.442738       1.803089
     123.491626       1.890010
     123.540514       2.025722
     123.589402       2.087511
     123.638290       1.926723
     123.687179       1.762067
     123.736067       1.975197
     123.784955       1.963828
     123.833843       2.005652
     123.882731       1.965439
     123.931620       1.816933
     123.980508       1.912012
     124.029396       1.977874
     124.078284       1.816417
     124.127173       1.792596
     124.176061       1.886723
     124.224949       1.855072
     124.273837       1.925542
     124.322725       1.860029
     124.371614       1.995324
     124.420502       1.940104
     124.469390       2.023589
     124.518278       2.021886
     124.567166       2.058066
     124.616055       2.014973
     124.664943       2.141498
     124.713831       2.089261
     124.762719       2.009698
     124.811608       2.126226
     124.860496       2.001121
     124.909384       1.971226
     124.958272       2.183643
     125.007160       1.997546
     125.056049       2.258462
     125.104937       2.133934
     125.153825       2.264263
     125.202713       2.239074
     125.251601       2.405327
     125.300490       2.181479
     125.349378       2.326752
     125.398266       2.353185
     125.447154       2.272700
     125.496043       2.519761
     125.544931       2.531884
     125.593819       2.405084
     125.642707       2.404930
     125.691595       2.428390
     125.740484       2.385330
     125.789372       2.436416
     125.838260       2.157356
     125.887148       2.409821
     125.936036       2.414404
     125.984925       2.269003
     126.033813       2.075982
     126.082701       2.099766
     126.131589       2.229781
     126.180477       1.958963
     126.229366       1.985918
     126.278254       1.954987
     126.327142       1.983957
     126.376030       2.051275
     126.424919       1.951061
     126.473807       2.212065
     126.522695       2.018672
     126.571583       2.107354
     126.620471       2.060995
     126.669360       2.137169
     126.718248       2.076955
     126.767136       2.025698
     126.816024       2.056586
     126.864912       1.897252
     126.913801       1.997785
     126.962689       2.062797
     127.011577       2.000880
     127.060465       2.063497
     127.109354       2.142815
     127.158242       2.162879
     127.207130       2.062392
     127.256018       2.034894
     127.304906       2.012644
     127.353795       2.016591
     127.402683       2.169146
     127.451571       2.089151
     127.500459       1.864070
     127.549347       2.033786
     127.598236       1.997045
     127.647124       2.042938
     127.696012       2.039962
     127.744900       2.016293
     127.793789       1.974732
     127.842677       2.296494
     127.891565       2.014353
     127.940453       2.034916
     127.989341       1.868506
     128.038230       2.065154
     128.087118       2.146438
     128.136006       1.971954
     128.184894       2.147982
     128.233782       2.149703
     128.282671       2.065780
     128.331559       2.021775
     128.380447       1.964914
     128.429335       2.064532
     128.478224       1.957016
     128.527112       2.171961
     128.576000       2.045731
     128.624888       1.981672
     128.673776       2.002273
     128.722665       1.982874
     128.771553       1.884549
     128.820441       1.834652
     128.869329       1.857743
     128.918217       1.843656
     128.967106       1.828456
     129.015994       1.840264
     129.064882       1.798873
     129.113770       1.827356
     129.162658       1.757364
     129.211547       1.775415
     129.260435       1.995608
     129.309323       2.014158
     129.358211       1.828513
     129.407100       1.829851
     129.455988       1.741471
     129.504876       1.754029
     129.553764       1.701380
     129.602652       1.718266
     129.651541       1.831074
     129.700429       1.660802
     129.749317       1.814960
     129.798205       1.851823
     129.847093       1.719009
     129.895982       1.686857
     129.944870       1.822486
     129.993758       1.802936
     130.042646       1.744983
     130.091535       1.717993
     130.140423       1.779590
     130.189311       1.753473
     130.238199       1.692997
     130.287087       1.640933
     130.335976       1.657543
     130.384864       1.730160
     130.433752       1.627601
     130.482640       1.640414
     130.531528       1.833790
     130.580417       1.833728
     130.629305       1.686204
     130.678193       1.710287
     130.727081       1.776186
     130.775970       1.722919
     130.824858       1.796614
     130.873746       1.730440
     130.922634       1.656656
     130.971522       1.792896
     131.020411       1.812622
     131.069299       1.845775
     131.118187       1.803248
     131.167075       1.733651
     131.215963       1.766670
     131.264852       1.715395
     131.313740       1.819415
     131.362628       1.846600
     131.411516       1.667133
     131.460404       1.660210
     131.509293       1.645279
     131.558181       1.790005
     131.607069       1.876498
     131.655957       1.653094
     131.704846       1.758082
     131.753734       1.684948
     131.802622       1.621564
     131.851510       1.764040
     131.900398       1.778736
     131.949287       1.719169
     131.998175       1.773624
     132.047063       1.800113
     132.095951       1.648243
     132.144839       1.672689
     132.193728       1.631886
     132.242616       1.703089
     132.291504       1.725005
     132.340392       1.752807
     132.389281       1.513934
     132.438169       1.473203
     132.487057       1.540463
     132.535945       1.591485
     132.584833       1.633191
     132.633722       1.696888
     132.682610       2.065236
     132.731498       1.963082
     132.780386       1.761701
     132.829274       1.764545
     132.878163       1.718327
     132.927051       1.914249
     132.975939       1.991210
     133.024827       1.958342
     133.073716       1.820153
     133.122604       2.310385
     133.171492       1.852539
     133.220380       1.759463
     133.269268       1.561335
     133.318157       1.640506
     133.367045       1.570770
     133.415933       1.862669
     133.464821       1.879179
     133.513709       1.872485
     133.562598       1.886839
     133.611486       1.868501
     133.660374       1.923277
     133.709262       1.916809
     133.758150       1.791261
     133.807039       1.924473
     133.855927       1.837324
     133.904815       1.925231
     133.953703       1.987655
     134.002592       1.997513
     134.051480       1.899086
     134.100368       1.988065
     134.149256       1.910705
     134.198144       2.068041
     134.247033       1.920672
     134.295921       1.906548
     134.344809       1.981373
     134.393697       2.026497
     134.442585       1.938971
     134.491474       1.945056
     134.540362       1.962093
     134.589250       1.856409
     134.638138       1.959397
     134.687027       1.983650
     134.735915       1.959911
     134.784803       1.900706
     134.833691       1.845380
     134.882579       1.858923
     134.931468       1.994395
     134.980356       2.050933
     135.029244       1.843408
     135.078132       1.938171
     135.127020       1.923302
     135.175909       1.996775
     135.224797       1.939883
     135.273685       1.807383
     135.322573       1.802455
     135.371462       1.776643
     135.420350       1.980401
     135.469238       1.893760
     135.518126       1.845605
     135.567014       2.061269
     135.615903       1.996337
     135.664791       1.865147
     135.713679       1.994408
     135.762567       1.899318
     135.811455       1.832903
     135.860344       1.821735
     135.909232       1.871129
     135.958120       1.902171
     136.007008       1.806312
     136.055897       1.826497
     136.104785       1.802724
     136.153673       1.969003
     136.202561       1.771105
     136.251449       1.713732
     136.300338       1.927198
     136.349226       1.938778
     136.398114       1.828415
     136.447002       2.115737
     136.495890       1.900672
     136.544779       2.083904
     136.593667       1.865483
     136.642555       1.966548
     136.691443       2.024663
     136.740331       1.972704
     136.789220       1.902957
     136.838108       1.925176
     136.886996       1.937654
     136.935884       1.979995
     136.984773       2.191884
     137.033661       2.225696
     137.082549       2.301913
     137.131437       2.153799
     137.180325       2.223615
     137.229214       2.251844
     137.278102       2.296439
     137.326990       2.261820
     137.375878       2.458168
     137.424766       2.287755
     137.473655       2.280596
     137.522543       2.239008
     137.571431       2.407996
     137.620319       2.301373
     137.669208       2.214594
     137.718096       2.377022
     137.766984       2.417612
     137.815872       2.209075
     137.864760       2.165847
     137.913649       2.223245
     137.962537       2.042188
     138.011425       2.133334
     138.060313       2.057451
     138.109201       1.941837
     138.158090       1.838490
     138.206978       2.011718
     138.255866       2.085208
     138.304754       2.098735
     138.353643       2.086919
     138.402531       2.153279
     138.451419       1.967192
     138.500307       2.079535
     138.549195       2.061903
     138.598084       2.108863
     138.646972       2.123288
     138.695860       2.056743
     138.744748       2.145077
     138.793636       2.139116
     138.842525       2.176328
     138.891413       2.341448
     138.940301       2.067915
     138.989189       2.075204
     139.038077       2.113921
     139.086966       2.138092
     139.135854       2.133326
     139.184742       1.970634
     139.233630       2.119422
     139.282519       2.181834
     139.331407       1.979923
     139.380295       2.074037
     139.429183       1.949641
     139.478071       2.033884
     139.526960       1.956149
     139.575848       2.039939
     139.624736       1.931968
     139.673624       1.924636
     139.722512       1.985044
     139.771401       2.015870
     139.820289       2.099399
     139.869177       1.915611
     139.918065       2.003899
     139.966954       2.136707
     140.015842       2.135951
     140.064730       2.017453
     140.113618       2.112487
     140.162506       1.950904
     140.211395       1.953352
     140.260283       1.839042
     140.309171       1.900582
     140.358059       1.883964
     140.406947       2.028411
     140.455836       1.919763
     140.504724       1.958488
     140.553612       1.985789
     140.602500       1.868894
     140.651389       1.819389
     140.700277       1.878455
     140.749165       1.968920
     140.798053       2.043687
     140.846941       2.151827
     140.895830       1.987581
     140.944718       1.889504
     140.993606       2.002660
     141.042494       2.125816
     141.091382       1.960942
     141.140271       1.876565
     141.189159       1.936262
     141.238047       2.048144
     141.286935       2.013143
     141.335823       1.977800
     141.384712       1.960067
     141.433600       1.943464
     141.482488       1.958740
     141.531376       2.028785
     141.580265       1.938869
     141.629153       1.816343
     141.678041       1.886327
     141.726929       2.060742
     141.775817       1.997729
     141.824706       1.998131
     141.873594       1.848911
     141.922482       1.860746
     141.971370       2.007227
     142.020258       1.933964
     142.069147       1.746914
     142.118035       1.883997
     142.166923       1.898444
     142.215811       1.983648
     142.264700       2.073413
     142.313588       1.741857
     142.362476       1.989678
     142.411364       1.764851
     142.460252       1.969082
     142.509141       1.961459
     142.558029       1.872392
     142.606917       1.952942
     142.655805       1.904103
     142.704693       1.992878
     142.753582       1.878374
     142.802470       1.938834
     142.851358       1.979633
     142.900246       2.102532
     142.949135       1.970208
     142.998023       1.964147
     143.046911       2.136170
     143.095799       2.042408
     143.144687       1.928926
     143.193576       2.008476
     143.242464       1.970835
     143.291352       2.000217
     143.340240       1.992569
     143.389128       1.916691
     143.438017       2.024054
     143.486905       2.020352
     143.535793       2.005367
     143.584681       2.002531
     143.633570       1.858596
     143.682458       1.876792
     143.731346       1.942413
     143.780234       1.950515
     143.829122       1.979062
     143.878011       2.003306
     143.926899       1.918650
     143.975787       1.858145
     144.024675       1.960034
     144.073563       1.843676
     144.122452       1.930332
     144.171340       1.923496
     144.220228       1.974672
     144.269116       1.947434
     144.318004       1.923497
     144.366893       1.877188
     144.415781       1.955396
     144.464669       1.870214
     144.513557       2.042511
     144.562446       2.024404
     144.611334       2.102232
     144.660222       1.982626
     144.709110       2.028823
     144.757998       1.802860
     144.806887       1.894190
     144.855775       1.899325
     144.904663       1.938597
     144.953551       1.938363
     145.002439       1.902771
     145.051328       1.796805
     145.100216       1.822948
     145.149104       1.837086
     145.197992       2.122107
     145.246881       1.910873
     145.295769       1.891863
     145.344657       1.813737
     145.393545       1.907713
     145.442433       1.928839
     145.491322       1.700909
     145.540210       1.724634
     145.589098       1.748594
     145.637986       1.825836
     145.686874       1.775538
     145.735763       1.768786
     145.784651       1.763167
     145.833539       1.793101
     145.882427       1.794010
     145.931316       1.714709
     145.980204       1.706092
     146.029092       1.740182
     146.077980       1.842960
     146.126868       1.776554
     146.175757       1.863452
     146.224645       1.862023
     146.273533       1.636360
     146.322421       1.683453
     146.371309       1.808908
     146.420198       1.904547
     146.469086       1.846912
     146.517974       1.823861
     146.566862       1.867365
     146.615750       1.958530
     146.664639       1.853524
     146.713527       1.726215
     146.762415       1.811665
     146.811303       1.685917
     146.860192       1.861175
     146.909080       1.984923
     146.957968       2.034559
     147.006856       2.056361
     147.055744       2.018500
     147.104633       2.045246
     147.153521       1.895650
     147.202409       1.911061
     147.251297       1.974941
     147.300185       1.975009
     147.349074       1.961272
     147.397962       1.868678
     147.446850       1.966830
     147.495738       1.930085
     147.544627       1.871728
     147.593515       1.873127
     147.642403       1.797896
     147.691291       1.974186
     147.740179       1.671709
     147.789068       1.817519
     147.837956       1.867127
     147.886844       1.956566
     147.935732       2.022605
     147.984620       1.877115
     148.033509       1.929999
     148.082397       1.967413
     148.131285       1.900559
     148.180173       1.683094
     148.229062       1.924121
     148.277950       2.020432
     148.326838       2.077904
     148.375726       1.870362
     148.424614       1.950842
     148.473503       1.960866
     148.522391       1.985234
     148.571279       1.967323
     148.620167       1.894555
     148.669055       1.837668
     148.717944       1.710492
     148.766832       1.738091
     148.815720       1.750713
     148.864608       1.787459
     148.913496       1.705223
     148.962385       1.786915
     149.011273       1.708000
     149.060161       1.716568
     149.109049       1.683193
     149.157938       1.758331
     149.206826       1.746443
     149.255714       1.701206
     149.304602       1.673013
     149.353490       1.671988
     149.402379       1.930164
     149.451267       1.893055
     149.500155       1.886281
     149.549043       1.942986
     149.597931       1.554266
     149.646820       1.726705
     149.695708       1.737030
     149.744596       1.965449
     149.793484       1.934416
     149.842373       1.861588
     149.891261       1.916985
     149.940149       1.943405
     149.989037       1.893338
     150.037925       1.741515
     150.086814       1.910346
     150.135702       1.905902
     150.184590       2.049976
     150.233478       1.989510
     150.282366       1.991346
     150.331255       1.970954
     150.380143       1.959910
     150.429031       1.928618
     150.477919       2.065364
     150.526808       1.891587
     150.575696       1.988082
     150.624584       1.916681
     150.673472       2.057044
     150.722360       1.884391
     150.771249       1.851744
     150.820137       1.922768
     150.869025       1.698894
     150.917913       1.756877
     150.966801       1.702539
     151.015690       1.671823
     151.064578       1.638782
     151.113466       1.837863
     151.162354       1.833934
     151.211242       1.682957
     151.260131       1.721214
     151.309019       1.704281
     151.357907       1.563912
     151.406795       1.632814
     151.455684       1.808549
     151.504572       1.768365
     151.553460       1.735474
     151.602348       1.702108
     151.651236       1.608641
     151.700125       1.691861
     151.749013       1.659048
     151.797901       1.638843
     151.846789       1.757533
     151.895677       1.792027
     151.944566       1.746899
     151.993454       1.730611
     152.042342       1.590205
     152.091230       1.604291
     152.140119       1.613476
     152.189007       1.732230
     152.237895       1.566673
     152.286783       1.719305
     152.335671       1.673568
     152.384560       1.741691
     152.433448       1.755870
     152.482336       1.760016
     152.531224       1.630082
     152.580112       1.739287
     152.629001       1.514259
     152.677889       1.627236
     152.726777       1.642938
     152.775665       1.637010
     152.824554       1.584493
     152.873442       1.599899
     152.922330       1.542905
     152.971218       1.642787
     153.020106       1.607157
     153.068995       1.629559
     153.117883       1.643952
     153.166771       1.676049
     153.215659       1.569762
     153.264547       1.625362
     153.313436       1.646676
     153.362324       1.650667
     153.411212       1.616626
     153.460100       1.631279
     153.508989       1.644989
     153.557877       1.647795
     153.606765       1.672339
     153.655653       1.818658
     153.704541       1.828739
     153.753430       1.723210
     153.802318       1.706445
     153.851206       1.635839
     153.900094       1.741561
     153.948982       1.792470
     153.997871       1.786459
     154.046759       1.650621
     154.095647       1.640114
     154.144535       1.686339
     154.193423       1.764426
     154.242312       1.846551
     154.291200       1.750888
     154.340088       1.693198
     154.388976       1.721672
     154.437865       1.832737
     154.486753       1.760669
     154.535641       1.817178
     154.584529       1.794204
     154.633417       1.811667
     154.682306       1.642174
     154.731194       1.713631
     154.780082       1.851123
     154.828970       1.758745
     154.877858       1.696486
     154.926747       1.768175
     154.975635       1.660368
     155.024523       1.755135
     155.073411       1.689944
     155.122300       1.704817
     155.171188       1.682688
     155.220076       1.757128
     155.268964       1.777107
     155.317852       1.773070
     155.366741       1.667307
     155.415629       1.766995
     155.464517       1.821777
     155.513405       1.748786
     155.562293       1.740772
     155.611182       1.738092
     155.660070       1.696570
     155.708958       1.761442
     155.757846       1.783686
     155.806735       1.801984
     155.855623       1.759859
     155.904511       1.736107
     155.953399       1.677336
     156.002287       1.745203
     156.051176       1.665509
     156.100064       1.675784
     156.148952       1.639427
     156.197840       1.714663
     156.246728       1.542246
     156.295617       1.574280
     156.344505       1.609524
     156.393393       1.708744
     156.442281       1.733925
     156.491169       1.756240
     156.540058       1.694710
     156.588946       1.749149
     156.637834       1.723413
     156.686722       1.724234
     156.735611       1.673406
     156.784499       1.724375
     156.833387       1.785626
     156.882275       1.823317
     156.931163       1.741845
     156.980052       1.731149
     157.028940       1.795747
     157.077828       1.704315
     157.126716       1.691838
     157.175604       1.709466
     157.224493       1.780451
     157.273381       1.718580
     157.322269       1.732674
     157.371157       1.649237
     157.420046       1.741275
     157.468934       1.687164
     157.517822       1.862949
     157.566710       1.799531
     157.615598       1.769036
     157.664487       1.850060
     157.713375       1.766564
     157.762263       1.708883
     157.811151       1.691719
     157.860039       1.723708
     157.908928       1.733695
     157.957816       1.712223
     158.006704       1.722950
     158.055592       1.779776
     158.104481       1.760996
     158.153369       1.737428
     158.202257       1.723885
     158.251145       1.819914
     158.300033       1.767663
     158.348922       1.838637
     158.397810       1.736443
     158.446698       1.765808
     158.495586       1.703092
     158.544474       1.882663
     158.593363       1.664716
     158.642251       1.701209
     158.691139       1.703895
     158.740027       1.600541
     158.788915       1.611155
     158.837804       1.601041
     158.886692       1.682650
     158.935580       1.609756
     158.984468       1.585945
     159.033357       1.694645
     159.082245       1.636884
     159.131133       1.735402
     159.180021       1.684332
     159.228909       1.662966
     159.277798       1.701330
     159.326686       1.668947
     159.375574       1.659382
     159.424462       1.776475
     159.473350       1.802087
     159.522239       1.741768
     159.571127       1.732252
     159.620015       1.807435
     159.668903       1.781341
     159.717792       1.822806
     159.766680       1.936313
     159.815568       1.816124
     159.864456       1.970952
     159.913344       1.985284
     159.962233       2.063405
     160.011121       1.753448
     160.060009       1.779549
     160.108897       1.825934
     160.157785       1.993024
     160.206674       1.923223
     160.255562       1.747844
     160.304450       1.915116
     160.353338       1.842247
     160.402227       1.836228
     160.451115       1.847230
     160.500003       1.770911
     160.548891       1.741163
     160.597779       1.751399
     160.646668       1.926346
     160.695556       1.784609
     160.744444       1.767994
     160.793332       1.753567
     160.842220       1.776901
     160.891109       1.852650
     160.939997       1.782454
     160.988885       1.780697
     161.037773       1.840726
     161.086662       1.770753
     161.135550       1.777363
     161.184438       1.807286
     161.233326       1.773378
     161.282214       1.863280
     161.331103       1.767971
     161.379991       1.791144
     161.428879       1.865583
     161.477767       1.858149
     161.526655       2.004242
     161.575544       1.948005
     161.624432       1.938558
     161.673320       1.883029
     161.722208       1.985284
     161.771096       1.954073
     161.819985       1.947862
     161.868873       1.870704
     161.917761       1.883302
     161.966649       1.957674
     162.015538       1.922003
     162.064426       1.999235
     162.113314       2.026030
     162.162202       1.928866
     162.211090       1.899478
     162.259979       1.805173
     162.308867       1.840862
     162.357755       1.882512
     162.406643       1.921889
     162.455531       1.998981
     162.504420       1.641591
     162.553308       1.995994
     162.602196       1.979939
     162.651084       1.929838
     162.699973       1.962856
     162.748861       1.792682
     162.797749       1.827689
     162.846637       1.905964
     162.895525       1.931104
     162.944414       1.905888
     162.993302       2.041379
     163.042190       2.072869
     163.091078       2.036871
     163.139966       2.008381
     163.188855       1.897576
     163.237743       1.880463
     163.286631       1.938187
     163.335519       1.829228
     163.384408       1.799520
     163.433296       1.752903
     163.482184       1.748466
     163.531072       1.771273
     163.579960       1.813120
     163.628849       1.795959
     163.677737       1.702967
     163.726625       1.809126
     163.775513       1.690154
     163.824401       1.789200
     163.873290       1.884575
     163.922178       1.753013
     163.971066       1.790577
     164.019954       1.881124
     164.068842       1.843374
     164.117731       1.839032
     164.166619       1.809762
     164.215507       1.894609
     164.264395       1.944857
     164.313284       1.898369
     164.362172       1.840069
     164.411060       1.759185
     164.459948       1.747793
     164.508836       1.742140
     164.557725       1.802440
     164.606613       1.809292
     164.655501       1.831725
     164.704389       1.866830
     164.753277       1.820165
     164.802166       1.832071
     164.851054       1.793622
     164.899942       1.800912
     164.948830       1.788941
     164.997719       1.862347
     165.046607       1.905526
     165.095495       1.719292
     165.144383       1.692686
     165.193271       1.610908
     165.242160       1.873631
     165.291048       1.812217
     165.339936       1.862930
     165.388824       1.803356
     165.437712       1.942603
     165.486601       1.657137
     165.535489       1.779446
     165.584377       1.926829
     165.633265       1.786199
     165.682154       1.768752
     165.731042       1.776804
     165.779930       1.726521
     165.828818       1.860522
     165.877706       1.733913
     165.926595       1.906762
     165.975483       1.718532
     166.024371       1.847273
     166.073259       1.837149
     166.122147       1.731914
     166.171036       1.870669
     166.219924       1.815121
     166.268812       1.783617
     166.317700       1.908191
     166.366588       1.843439
     166.415477       1.680660
     166.464365       1.698935
     166.513253       1.840431
     166.562141       1.926745
     166.611030       1.748520
     166.659918       1.656612
     166.708806       1.648042
     166.757694       1.724948
     166.806582       1.737742
     166.855471       1.736690
     166.904359       1.858294
     166.953247       1.805173
     167.002135       1.720095
     167.051023       1.678935
     167.099912       1.690695
     167.148800       1.697003
     167.197688       1.754668
     167.246576       1.752176
     167.295465       1.845791
     167.344353       1.734166
     167.393241       1.752553
     167.442129       1.706746
     167.491017       1.719627
     167.539906       1.747211
     167.588794       1.718709
     167.637682       1.835835
     167.686570       1.782593
     167.735458       1.811597
     167.784347       1.781431
     167.833235       1.827566
     167.882123       1.874930
     167.931011       1.791546
     167.979900       1.855286
     168.028788       1.909524
     168.077676       1.978059
     168.126564       1.945857
     168.175452       1.869029
     168.224341       1.837089
     168.273229       2.042722
     168.322117       2.085741
     168.371005       2.005362
     168.419893       2.042203
     168.468782       1.905882
     168.517670       2.044314
     168.566558       2.028414
     168.615446       1.857096
     168.664335       1.992730
     168.713223       1.977213
     168.762111       1.894345
     168.810999       1.957104
     168.859887       1.794694
     168.908776       1.811188
     168.957664       1.812490
     169.006552       1.829003
     169.055440       2.016218
     169.104328       2.001685
     169.153217       1.902447
     169.202105       2.014726
     169.250993       1.864537
     169.299881       1.880716
     169.348769       1.845991
     169.397658       1.769475
     169.446546       1.818034
     169.495434       1.729095
     169.544322       1.825900
     169.593211       1.681356
     169.642099       1.885150
     169.690987       1.852814
     169.739875       1.889652
     169.788763       1.980076
     169.837652       2.053788
     169.886540       1.953460
     169.935428       1.939677
     169.984316       2.091637
     170.033204       1.921292
     170.082093       1.978498
     170.130981       1.931843
     170.179869       1.888141
     170.228757       1.971372
     170.277646       1.880153
     170.326534       1.910912
     170.375422       1.801744
     170.424310       1.919721
     170.473198       1.883989
     170.522087       1.763629
     170.570975       1.925673
     170.619863       1.852330
     170.668751       1.807317
     170.717639       2.042194
     170.766528       1.924993
     170.815416       1.854921
     170.864304       1.989108
     170.913192       2.012685
     170.962081       1.945254
     171.010969       1.944157
     171.059857       2.005800
     171.108745       2.048897
     171.157633       2.038904
     171.206522       1.999292
     171.255410       2.037224
     171.304298       2.023695
     171.353186       2.001651
     171.402074       2.044568
     171.450963       2.042445
     171.499851       2.081849
     171.548739       2.012549
     171.597627       2.148974
     171.646515       2.085622
     171.695404       1.970948
     171.744292       1.964401
     171.793180       1.946516
     171.842068       2.012249
     171.890957       2.053960
     171.939845       1.949792
     171.988733       1.898567
     172.037621       1.918200
     172.086509       2.055557
     172.135398       2.110565
     172.184286       2.071166
     172.233174       1.957873
     172.282062       2.087781
     172.330950       2.026704
     172.379839       1.990694
     172.428727       2.012345
     172.477615       2.102547
     172.526503       2.061102
     172.575392       1.994405
     172.624280       1.943277
     172.673168       1.920153
     172.722056       2.041448
     172.770944       2.004676
     172.819833       1.942445
     172.868721       1.980222
     172.917609       2.129258
     172.966497       1.918281
     173.015385       2.025093
     173.064274       1.987359
     173.113162       2.061396
     173.162050       2.023865
     173.210938       1.993703
     173.259827       2.022792
     173.308715       1.967080
     173.357603       1.993208
     173.406491       1.992525
     173.455379       1.924995
     173.504268       2.021357
     173.553156       1.960374
     173.602044       2.059626
     173.650932       2.029837
     173.699820       2.067047
     173.748709       2.045781
     173.797597       2.000426
     173.846485       2.101416
     173.895373       2.062465
     173.944261       2.035647
     173.993150       2.114117
     174.042038       2.137220
     174.090926       2.067829
     174.139814       2.099067
     174.188703       2.043256
     174.237591       2.073375
     174.286479       2.134327
     174.335367       2.007176
     174.384255       1.961764
     174.433144       1.979868
     174.482032       2.013514
     174.530920       1.954145
     174.579808       1.959475
     174.628696       1.880235
     174.677585       1.868304
     174.726473       2.005534
     174.775361       1.998448
     174.824249       1.939687
     174.873138       2.105007
     174.922026       1.905788
     174.970914       2.014313
     175.019802       1.974025
     175.068690       2.108206
     175.117579       1.973690
     175.166467       1.941039
     175.215355       1.836666
     175.264243       1.887738
     175.313131       1.998474
     175.362020       1.926817
     175.410908       1.964642
     175.459796       1.808263
     175.508684       2.037907
     175.557573       1.909530
     175.606461       2.045528
     175.655349       1.951608
     175.704237       1.946303
     175.753125       2.066922
     175.802014       1.957267
     175.850902       2.021703
     175.899790       2.004715
     175.948678       1.893317
     175.997566       1.840103
     176.046455       2.022350
     176.095343       1.846376
     176.144231       2.036110
     176.193119       1.817347
     176.242008       1.779821
     176.290896       1.961471
     176.339784       2.065995
     176.388672       1.797343
     176.437560       1.921518
     176.486449       2.048946
     176.535337       1.885716
     176.584225       1.987185
     176.633113       1.891691
     176.682001       1.962908
     176.730890       1.952596
     176.779778       1.780156
     176.828666       1.814986
     176.877554       1.841512
     176.926442       1.849205
     176.975331       1.930873
     177.024219       1.874272
     177.073107       1.969996
     177.121995       2.164554
     177.170884       1.911707
     177.219772       1.893764
     177.268660       1.892751
     177.317548       1.953108
     177.366436       1.937760
     177.415325       2.005160
     177.464213       1.949167
     177.513101       1.999413
     177.561989       2.091952
     177.610877       2.083428
     177.659766       2.041439
     177.708654       2.042265
     177.757542       2.036998
     177.806430       1.878193
     177.855319       1.877695
     177.904207       1.974070
     177.953095       1.985881
     178.001983       1.894232
     178.050871       1.858393
     178.099760       1.961951
     178.148648       1.971175
     178.197536       1.895982
     178.246424       2.031908
     178.295312       1.814128
     178.344201       2.019921
     178.393089       2.048146
     178.441977       1.923675
     178.490865       1.769436
     178.539754       1.941650
     178.588642       2.020784
     178.637530       1.996000
     178.686418       1.900867
     178.735306       1.906143
     178.784195       1.915818
     178.833083       2.065465
     178.881971       2.004163
     178.930859       1.969839
     178.979747       2.057028
     179.028636       2.046375
     179.077524       2.096867
     179.126412       1.904953
     179.175300       1.764878
     179.224188       1.869617
     179.273077       1.818754
     179.321965       1.984724
     179.370853       1.958542
     179.419741       1.891209
     179.468630       2.030479
     179.517518       1.979290
     179.566406       1.800629
     179.615294       1.981145
     179.664182       2.029815
     179.713071       2.003200
     179.761959       1.988878
     179.810847       1.925445
     179.859735       1.984025
     179.908623       2.008154
     179.957512       2.021532
     180.006400       2.002488
     180.055288       2.186846
     180.104176       2.067308
     180.153065       1.968411
     180.201953       1.971122
     180.250841       1.963137
     180.299729       1.895182
     180.348617       1.960778
     180.397506       1.922366
     180.446394       1.972246
     180.495282       1.906582
     180.544170       1.884435
     180.593058       1.984231
     180.641947       1.934115
     180.690835       2.012549
     180.739723       2.073492
     180.788611       1.903213
     180.837500       1.955266
     180.886388       1.888965
     180.935276       2.006019
     180.984164       2.081756
     181.033052       1.965510
     181.081941       1.984048
     181.130829       1.982640
     181.179717       1.868689
     181.228605       2.007576
     181.277493       1.880989
     181.326382       2.056738
     181.375270       2.156562
     181.424158       2.169290
     181.473046       2.244610
     181.521934       2.068691
     181.570823       2.181291
     181.619711       2.171897
     181.668599       2.040681
     181.717487       1.901108
     181.766376       1.910553
     181.815264       1.994153
     181.864152       1.941236
     181.913040       2.065695
     181.961928       2.128033
     182.010817       2.130635
     182.059705       2.222965
     182.108593       2.184187
     182.157481       1.953277
     182.206369       2.013878
     182.255258       2.017691
     182.304146       2.010011
     182.353034       2.043115
     182.401922       1.957134
     182.450811       2.003640
     182.499699       1.906688
     182.548587       2.015408
     182.597475       1.862906
     182.646363       1.891222
     182.695252       1.977858
     182.744140       1.940127
     182.793028       1.951598
     182.841916       1.905756
     182.890804       2.030639
     182.939693       1.924500
     182.988581       2.064491
     183.037469       2.120898
     183.086357       2.033319
     183.135246       2.052938
     183.184134       1.936604
     183.233022       2.250319
     183.281910       1.988942
     183.330798       2.135615
     183.379687       1.996572
     183.428575       2.194758
     183.477463       2.146082
     183.526351       2.170382
     183.575239       2.085622
     183.624128       2.161047
     183.673016       2.215698
     183.721904       2.038243
     183.770792       2.108469
     183.819681       2.069525
     183.868569       1.981894
     183.917457       2.087686
     183.966345       2.020811
     184.015233       1.989353
     184.064122       2.053718
     184.113010       2.002585
     184.161898       1.990638
     184.210786       1.987179
     184.259674       2.006072
     184.308563       1.983869
     184.357451       2.002480
     184.406339       2.074746
     184.455227       1.964213
     184.504115       2.209694
     184.553004       2.034545
     184.601892       2.086818
     184.650780       2.026527
     184.699668       2.078226
     184.748557       2.080963
     184.797445       2.063905
     184.846333       2.099301
     184.895221       2.103597
     184.944109       2.081140
     184.992998       2.087865
     185.041886       2.175817
     185.090774       1.964146
     185.139662       2.133269
     185.188550       1.959181
     185.237439       1.861234
     185.286327       1.996461
     185.335215       1.983192
     185.384103       1.984531
     185.432992       2.088233
     185.481880       2.055115
     185.530768       1.891781
     185.579656       2.024931
     185.628544       2.113394
     185.677433       2.114626
     185.726321       2.036556
     185.775209       2.069585
     185.824097       2.120172
     185.872985       2.146072
     185.921874       2.156401
     185.970762       2.071205
     186.019650       2.136354
     186.068538       2.060554
     186.117427       1.858113
     186.166315       2.117651
     186.215203       2.060107
     186.264091       1.941154
     186.312979       2.019414
     186.361868       2.057248
     186.410756       2.023245
     186.459644       2.132700
     186.508532       2.045794
     186.557420       2.019313
     186.606309       2.013074
     186.655197       2.150091
     186.704085       2.138865
     186.752973       1.949019
     186.801861       2.092887
     186.850750       2.165752
     186.899638       2.055592
     186.948526       1.960934
     186.997414       2.015468
     187.046303       2.137187
     187.095191       2.132037
     187.144079       2.024028
     187.192967       2.129149
     187.241855       2.091234
     187.290744       2.011060
     187.339632       1.971722
     187.388520       2.086449
     187.437408       1.960261
     187.486296       2.003351
     187.535185       2.235156
     187.584073       2.138439
     187.632961       2.196538
     187.681849       2.141661
     187.730738       2.157215
     187.779626       2.229744
     187.828514       2.247382
     187.877402       2.154857
     187.926290       2.120679
     187.975179       2.297828
     188.024067       2.192032
     188.072955       2.354821
     188.121843       2.401158
     188.170731       2.189047
     188.219620       2.223930
     188.268508       2.243103
     188.317396       2.315954
     188.366284       2.235881
     188.415173       2.150408
     188.464061       2.115772
     188.512949       2.461428
     188.561837       2.252949
     188.610725       2.032650
     188.659614       2.060432
     188.708502       2.233380
     188.757390       2.174305
     188.806278       2.254051
     188.855166       2.155164
     188.904055       2.177466
     188.952943       2.087498
     189.001831       2.137560
     189.050719       2.206015
     189.099607       2.143214
     189.148496       2.451915
     189.197384       1.988427
     189.246272       2.246971
     189.295160       2.197369
     189.344049       2.154275
     189.392937       2.227714
     189.441825       2.235267
     189.490713       2.407887
     189.539601       2.340987
     189.588490       2.311502
     189.637378       2.432885
     189.686266       2.326441
     189.735154       2.345154
     189.784042       2.474442
     189.832931       2.363978
     189.881819       2.434297
     189.930707       2.355869
     189.979595       2.342228
     190.028484       2.365172
     190.077372       2.179007
     190.126260       2.250473
     190.175148       2.117018
     190.224036       2.115863
     190.272925       2.210624
     190.321813       2.357679
     190.370701       2.381265
     190.419589       2.460317
     190.468477       2.068318
     190.517366       2.147242
     190.566254       2.234639
     190.615142       2.213368
     190.664030       2.087264
     190.712919       2.148001
     190.761807       2.076804
     190.810695       2.090979
     190.859583       2.035721
     190.908471       2.169697
     190.957360       2.088238
     191.006248       2.010650
     191.055136       2.112657
     191.104024       2.235999
     191.152912       2.066765
     191.201801       2.180593
     191.250689       2.159443
     191.299577       2.055097
     191.348465       2.109477
     191.397354       2.047226
     191.446242       2.181796
     191.495130       2.236769
     191.544018       2.224093
     191.592906       2.350509
     191.641795       2.238385
     191.690683       2.235428
     191.739571       2.126026
     191.788459       2.255801
     191.837347       2.235671
     191.886236       2.422532
     191.935124       2.064156
     191.984012       2.171538
     192.032900       2.390876
     192.081788       2.132363
     192.130677       2.315684
     192.179565       2.171598
     192.228453       2.077550
     192.277341       2.084597
     192.326230       2.174031
     192.375118       2.345720
     192.424006       2.109348
     192.472894       2.069986
     192.521782       2.046199
     192.570671       1.904171
     192.619559       2.169358
     192.668447       2.207583
     192.717335       2.192736
     192.766223       2.277353
     192.815112       2.145614
     192.864000       2.081151
     192.912888       2.183791
     192.961776       2.111417
     193.010665       2.095217
     193.059553       2.003839
     193.108441       2.192986
     193.157329       2.207709
     193.206217       2.076644
     193.255106       2.184832
     193.303994       2.209461
     193.352882       2.154150
     193.401770       2.059879
     193.450658       2.051844
     193.499547       2.132360
     193.548435       2.066907
     193.597323       2.135978
     193.646211       2.452613
     193.695100       2.254124
     193.743988       2.321608
     193.792876       2.151043
     193.841764       2.102410
     193.890652       2.097071
     193.939541       2.190061
     193.988429       1.982828
     194.037317       2.186619
     194.086205       2.137962
     194.135093       2.155554
     194.183982       2.075762
     194.232870       2.254046
     194.281758       2.163937
     194.330646       2.030625
     194.379534       2.197957
     194.428423       2.238888
     194.477311       2.356358
     194.526199       2.271679
     194.575087       2.027975
     194.623976       2.145549
     194.672864       2.241196
     194.721752       2.165792
     194.770640       2.121304
     194.819528       2.192858
     194.868417       2.147933
     194.917305       2.288410
     194.966193       2.195845
     195.015081       2.293753
     195.063969       2.143707
     195.112858       2.233012
     195.161746       2.153232
     195.210634       2.378522
     195.259522       2.268804
     195.308411       2.260045
     195.357299       2.297181
     195.406187       2.136955
     195.455075       2.265948
     195.503963       2.212472
     195.552852       2.574965
     195.601740       2.289485
     195.650628       2.354087
     195.699516       2.469988
     195.748404       2.175514
     195.797293       2.114984
     195.846181       2.232724
     195.895069       2.258748
     195.943957       2.124534
     195.992846       2.243344
     196.041734       2.378467
     196.090622       2.305293
     196.139510       2.186122
     196.188398       2.313012
     196.237287       2.307371
     196.286175       2.360891
     196.335063       2.398560
     196.383951       2.361712
     196.432839       2.397558
     196.481728       2.439790
     196.530616       2.346595
     196.579504       2.206704
     196.628392       2.306792
     196.677280       2.399489
     196.726169       2.260883
     196.775057       2.233236
     196.823945       2.137169
     196.872833       2.011372
     196.921722       2.106827
     196.970610       2.668959
     197.019498       2.139508
     197.068386       2.152786
     197.117274       2.473936
     197.166163       2.666275
     197.215051       2.479559
     197.263939       2.670878
     197.312827       2.645076
     197.361715       2.598755
     197.410604       2.495107
     197.459492       2.481056
     197.508380       2.600029
     197.557268       2.645833
     197.606157       2.472212
     197.655045       2.529166
     197.703933       2.648401
     197.752821       2.431335
     197.801709       2.555667
     197.850598       2.380396
     197.899486       2.360966
     197.948374       2.160575
     197.997262       2.241552
     198.046150       2.367068
     198.095039       2.204405
     198.143927       2.279544
     198.192815       2.466372
     198.241703       2.207214
     198.290592       2.262406
     198.339480       2.305872
     198.388368       2.423362
     198.437256       2.295633
     198.486144       2.150408
     198.535033       2.392327
     198.583921       2.178147
     198.632809       2.063504
     198.681697       2.135545
     198.730585       2.062404
     198.779474       2.303800
     198.828362       2.357186
     198.877250       2.434870
     198.926138       2.203489
     198.975027       2.344562
     199.023915       2.426869
     199.072803       2.443917
     199.121691       2.278856
     199.170579       2.392059
     199.219468       2.252017
     199.268356       2.309694
     199.317244       2.200355
     199.366132       2.150088
     199.415020       2.301609
     199.463909       2.123530
     199.512797       2.257083
     199.561685       2.435384
     199.610573       2.234731
     199.659461       2.093610
     199.708350       2.096996
     199.757238       2.042383
     199.806126       2.215922
     199.855014       2.063229
     199.903903       2.329833
     199.952791       2.212465
     200.001679       2.205364
     200.050567       2.172236
     200.099455       2.100843
     200.148344       2.039442
     200.197232       2.196883
     200.246120       2.214519
     200.295008       2.339834
     200.343896       2.161565
     200.392785       2.302742
     200.441673       2.498808
     200.490561       2.288103
     200.539449       2.401530
     200.588338       2.514315
     200.637226       2.526436
     200.686114       2.197923
     200.735002       2.176929
     200.783890       2.336979
     200.832779       2.314550
     200.881667       2.057710
     200.930555       2.056871
     200.979443       2.055943
     201.028331       2.141049
     201.077220       2.060981
     201.126108       2.117278
     201.174996       2.099460
     201.223884       2.171081
     201.272773       2.150679
     201.321661       2.023849
     201.370549       2.013198
     201.419437       2.153437
     201.468325       2.040940
     201.517214       2.073050
     201.566102       2.027706
     201.614990       2.226169
     201.663878       2.245121
     201.712766       2.143552
     201.761655       2.443179
     201.810543       2.297703
     201.859431       2.288861
     201.908319       2.386859
     201.957207       2.014546
     202.006096       2.196860
     202.054984       2.205803
     202.103872       2.431745
     202.152760       2.283953
     202.201649       2.125408
     202.250537       2.221434
     202.299425       2.278859
     202.348313       2.234613
     202.397201       2.314146
     202.446090       2.267943
     202.494978       2.307794
     202.543866       2.021570
     202.592754       2.434029
     202.641642       2.103232
     202.690531       2.298347
     202.739419       2.280546
     202.788307       2.188366
     202.837195       2.283481
     202.886084       2.139455
     202.934972       2.215874
     202.983860       2.105294
     203.032748       2.147629
     203.081636       2.127725
     203.130525       2.137996
     203.179413       2.061165
     203.228301       2.311645
     203.277189       2.090551
     203.326077       2.213406
     203.374966       2.195297
     203.423854       2.140672
     203.472742       2.006814
     203.521630       2.172322
     203.570519       2.101452
     203.619407       2.126921
     203.668295       2.216930
     203.717183       2.247805
     203.766071       2.198608
     203.814960       2.181667
     203.863848       2.084501
     203.912736       2.216168
     203.961624       2.335791
     204.010512       2.159170
     204.059401       2.097598
     204.108289       2.124496
     204.157177       2.220785
     204.206065       2.072111
     204.254953       2.077633
     204.303842       2.186144
     204.352730       2.127676
     204.401618       2.177684
     204.450506       2.160265
     204.499395       2.176648
     204.548283       2.103619
     204.597171       2.112930
     204.646059       2.141303
     204.694947       2.070475
     204.743836       2.149413
     204.792724       2.094083
     204.841612       2.093684
     204.890500       2.130622
     204.939388       2.134035
     204.988277       2.289853
     205.037165       2.274694
     205.086053       2.067021
     205.134941       2.171588
     205.183830       2.153879
     205.232718       2.250783
     205.281606       2.179886
     205.330494       1.982580
     205.379382       2.128705
     205.428271       2.052869
     205.477159       2.083720
     205.526047       2.206773
     205.574935       2.278289
     205.623823       2.165279
     205.672712       2.176903
     205.721600       2.321953
     205.770488       2.217200
     205.819376       2.233945
     205.868265       2.081897
     205.917153       2.031577
     205.966041       2.038976
     206.014929       2.124461
     206.063817       2.199720
     206.112706       2.159519
     206.161594       2.162671
     206.210482       2.101723
     206.259370       2.168132
     206.308258       2.137688
     206.357147       2.142159
     206.406035       2.233460
     206.454923       2.222437
     206.503811       2.129647
     206.552700       2.195549
     206.601588       2.079542
     206.650476       2.113972
     206.699364       2.108346
     206.748252       1.878829
     206.797141       2.235740
     206.846029       2.137306
     206.894917       2.182867
     206.943805       2.044687
     206.992693       1.995017
     207.041582       2.156350
     207.090470       2.083732
     207.139358       2.148684
     207.188246       2.059999
     207.237134       2.039277
     207.286023       2.054842
     207.334911       2.080828
     207.383799       2.120437
     207.432687       2.223859
     207.481576       2.157496
     207.530464       2.077931
     207.579352       2.110203
     207.628240       2.031860
     207.677128       2.001789
     207.726017       1.943835
     207.774905       1.998478
     207.823793       2.106829
     207.872681       1.999862
     207.921569       2.124790
     207.970458       2.050840
     208.019346       2.051991
     208.068234       2.081536
     208.117122       2.019287
     208.166011       2.006233
     208.214899       2.298818
     208.263787       2.052109
     208.312675       2.169884
     208.361563       2.228818
     208.410452       2.018357
     208.459340       2.082125
     208.508228       2.172561
     208.557116       2.156064
     208.606004       2.142984
     208.654893       1.993352
     208.703781       2.175759
     208.752669       2.095050
     208.801557       2.257345
     208.850446       2.304946
     208.899334       2.152373
     208.948222       2.147869
     208.997110       2.208826
     209.045998       2.296601
     209.094887       2.268241
     209.143775       2.131963
     209.192663       2.149328
     209.241551       2.073684
     209.290439       2.186325
     209.339328       1.996966
     209.388216       2.120331
     209.437104       2.025077
     209.485992       2.086777
     209.534880       2.164659
     209.583769       2.073817
     209.632657       1.981840
     209.681545       2.052687
     209.730433       2.069746
     209.779322       1.974732
     209.828210       2.109478
     209.877098       2.048689
     209.925986       2.016531
     209.974874       2.045768
     210.023763       1.944030
     210.072651       2.028778
     210.121539       2.163903
     210.170427       2.105227
     210.219315       2.038990
     210.268204       2.005258
     210.317092       2.111861
     210.365980       2.192968
     210.414868       2.107550
     210.463757       2.257992
     210.512645       2.282261
     210.561533       2.137861
     210.610421       2.243092
     210.659309       2.156080
     210.708198       2.039185
     210.757086       2.000136
     210.805974       2.013551
     210.854862       2.116498
     210.903750       2.018902
     210.952639       2.255391
     211.001527       2.182701
     211.050415       2.263055
     211.099303       2.242290
     211.148192       1.955577
     211.197080       2.202728
     211.245968       2.040879
     211.294856       2.099509
     211.343744       2.162062
     211.392633       2.194084
     211.441521       2.136165
     211.490409       2.157025
     211.539297       2.003134
     211.588185       2.284574
     211.637074       2.188108
     211.685962       1.948043
     211.734850       2.167589
     211.783738       2.134289
     211.832626       2.152561
     211.881515       2.143488
     211.930403       1.938721
     211.979291       1.905567
     212.028179       1.876402
     212.077068       2.115865
     212.125956       2.122408
     212.174844       2.042730
     212.223732       1.961498
     212.272620       1.847591
     212.321509       2.041415
     212.370397       1.957815
     212.419285       1.886839
     212.468173       1.875083
     212.517061       1.935145
     212.565950       1.866637
     212.614838       1.880689
     212.663726       1.793511
     212.712614       2.059169
     212.761503       1.972629
     212.810391       1.878319
     212.859279       1.838606
     212.908167       1.931344
     212.957055       1.866553
     213.005944       1.931595
     213.054832       2.109303
     213.103720       1.990319
     213.152608       2.080617
     213.201496       1.944244
     213.250385       1.992358
     213.299273       1.926291
     213.348161       1.956075
     213.397049       1.922348
     213.445938       1.953344
     213.494826       1.926021
     213.543714       1.977615
     213.592602       1.931398
     213.641490       2.115312
     213.690379       2.016478
     213.739267       2.050465
     213.788155       2.052824
     213.837043       1.926707
     213.885931       1.962445
     213.934820       2.039683
     213.983708       1.993271
     214.032596       1.999763
     214.081484       1.911142
     214.130373       2.041388
     214.179261       2.120704
     214.228149       2.095129
     214.277037       1.889037
     214.325925       2.022225
     214.374814       1.952289
     214.423702       2.026408
     214.472590       1.922570
     214.521478       1.969456
     214.570366       1.895329
     214.619255       2.013269
     214.668143       2.084418
     214.717031       2.013802
     214.765919       1.843101
     214.814807       2.060565
     214.863696       2.131854
     214.912584       2.107943
     214.961472       2.100892
     215.010360       2.124154
     215.059249       2.074086
     215.108137       2.057214
     215.157025       1.988433
     215.205913       2.033926
     215.254801       1.858901
     215.303690       1.988077
     215.352578       1.998523
     215.401466       2.103787
     215.450354       1.999094
     215.499242       1.863830
     215.548131       2.062703
     215.597019       2.081644
     215.645907       1.891571
     215.694795       1.905644
     215.743684       1.772371
     215.792572       1.861287
     215.841460       2.141645
     215.890348       2.023073
     215.939236       2.061704
     215.988125       2.058648
     216.037013       1.944034
     216.085901       1.921851
     216.134789       1.963048
     216.183677       1.988485
     216.232566       2.053627
     216.281454       2.038672
     216.330342       2.054283
     216.379230       2.115992
     216.428119       2.169791
     216.477007       1.858985
     216.525895       1.988345
     216.574783       2.078066
     216.623671       1.963155
     216.672560       2.180171
     216.721448       2.089111
     216.770336       2.104034
     216.819224       2.040114
     216.868112       2.082602
     216.917001       2.056790
     216.965889       2.086114
     217.014777       2.172329
     217.063665       2.116680
     217.112553       2.144376
     217.161442       2.296566
     217.210330       2.088255
     217.259218       2.159460
     217.308106       2.124102
     217.356995       2.261708
     217.405883       2.054646
     217.454771       2.194455
     217.503659       2.342158
     217.552547       2.339665
     217.601436       2.122473
     217.650324       2.256066
     217.699212       2.177206
     217.748100       2.302696
     217.796988       2.156684
     217.845877       2.231923
     217.894765       2.363330
     217.943653       2.096456
     217.992541       2.212781
     218.041430       2.238930
     218.090318       2.172637
     218.139206       2.069428
     218.188094       2.115841
     218.236982       2.271856
     218.285871       2.136890
     218.334759       2.266815
     218.383647       2.287162
     218.432535       2.041948
     218.481423       2.064474
     218.530312       2.290866
     218.579200       2.234753
     218.628088       2.141354
     218.676976       2.048293
     218.725865       2.114480
     218.774753       2.012427
     218.823641       2.053135
     218.872529       2.173401
     218.921417       2.114928
     218.970306       2.180342
     219.019194       2.278763
     219.068082       2.006984
     219.116970       2.036895
     219.165858       2.156699
     219.214747       2.032900
     219.263635       2.159987
     219.312523       2.068857
     219.361411       2.063961
     219.410299       2.142879
     219.459188       2.292889
     219.508076       2.056832
     219.556964       2.211194
     219.605852       2.295272
     219.654741       2.113605
     219.703629       2.214180
     219.752517       2.032487
     219.801405       2.019483
     219.850293       2.109786
     219.899182       2.199886
     219.948070       2.137370
     219.996958       2.143424
     220.045846       2.058212
     220.094734       2.115826
     220.143623       2.081623
     220.192511       2.089855
     220.241399       2.273204
     220.290287       2.442931
     220.339176       2.297912
     220.388064       2.056279
     220.436952       2.351820
     220.485840       2.124134
     220.534728       2.258771
     220.583617       2.285139
     220.632505       2.212560
     220.681393       2.099018
     220.730281       2.198306
     220.779169       2.052302
     220.828058       2.146198
     220.876946       2.245309
     220.925834       2.255233
     220.974722       2.165253
     221.023611       2.169458
     221.072499       2.174777
     221.121387       2.170479
     221.170275       2.081216
     221.219163       2.152925
     221.268052       1.997154
     221.316940       2.184704
     221.365828       2.215590
     221.414716       2.304087
     221.463604       2.114694
     221.512493       2.143156
     221.561381       2.043188
     221.610269       2.144604
     221.659157       2.153876
     221.708046       2.083111
     221.756934       2.172751
     221.805822       2.291743
     221.854710       2.165904
     221.903598       2.028831
     221.952487       2.222214
     222.001375       2.154077
     222.050263       2.286529
     222.099151       2.078271
     222.148039       2.193234
     222.196928       2.136923
     222.245816       2.256990
     222.294704       2.127691
     222.343592       2.020341
     222.392480       2.249028
     222.441369       2.167853
     222.490257       2.211886
     222.539145       2.165458
     222.588033       2.094993
     222.636922       2.154048
     222.685810       2.282888
     222.734698       2.336246
     222.783586       2.202637
     222.832474       2.396534
     222.881363       2.179494
     222.930251       2.191671
     222.979139       2.302815
     223.028027       2.247728
     223.076915       2.379780
     223.125804       2.111999
     223.174692       2.223589
     223.223580       2.313720
     223.272468       2.341469
     223.321357       2.378755
     223.370245       2.171181
     223.419133       2.272668
     223.468021       1.824052
     223.516909       2.333209
     223.565798       2.017661
     223.614686       2.170486
     223.663574       2.338831
     223.712462       2.382660
     223.761350       2.287883
     223.810239       2.142988
     223.859127       2.227456
     223.908015       2.160616
     223.956903       2.171985
     224.005792       2.107449
     224.054680       2.243792
     224.103568       2.173582
     224.152456       2.279401
     224.201344       2.119676
     224.250233       2.087702
     224.299121       2.297222
     224.348009       2.182500
     224.396897       2.182669
     224.445785       2.064974
     224.494674       2.199065
     224.543562       2.162167
     224.592450       2.075258
     224.641338       2.091944
     224.690226       2.152929
     224.739115       2.165752
     224.788003       2.328352
     224.836891       2.191937
     224.885779       1.994561
     224.934668       2.174027
     224.983556       2.069507
     225.032444       2.154378
     225.081332       2.211814
     225.130220       2.269003
     225.179109       2.110866
     225.227997       2.124953
     225.276885       2.222515
     225.325773       2.315426
     225.374661       2.357379
     225.423550       2.197459
     225.472438       2.228546
     225.521326       2.152437
     225.570214       2.138871
     225.619103       2.122339
     225.667991       2.169494
     225.716879       2.124701
     225.765767       2.198877
     225.814655       2.211230
     225.863544       2.300858
     225.912432       2.191304
     225.961320       2.357839
     226.010208       2.117550
     226.059096       2.211237
     226.107985       2.416295
     226.156873       2.176464
     226.205761       2.112296
     226.254649       2.097912
     226.303538       2.210185
     226.352426       2.343864
     226.401314       2.192727
     226.450202       2.274554
     226.499090       2.382542
     226.547979       2.257203
     226.596867       2.108359
     226.645755       2.186157
     226.694643       2.286749
     226.743531       2.325728
     226.792420       2.171011
     226.841308       2.177049
     226.890196       2.094255
     226.939084       2.068526
     226.987972       2.368493
     227.036861       2.073912
     227.085749       2.202478
     227.134637       2.095582
     227.183525       2.172862
     227.232414       2.189110
     227.281302       2.356139
     227.330190       2.302709
     227.379078       2.254960
     227.427966       2.018267
     227.476855       2.261418
     227.525743       2.032608
     227.574631       2.171690
     227.623519       2.182445
     227.672407       2.278432
     227.721296       2.178089
     227.770184       2.064501
     227.819072       2.117796
     227.867960       2.138702
     227.916849       2.111097
     227.965737       2.117352
     228.014625       2.149032
     228.063513       2.059093
     228.112401       2.133751
     228.161290       2.212179
     228.210178       2.010488
     228.259066       2.096352
     228.307954       2.066811
     228.356842       2.120275
     228.405731       2.132162
     228.454619       1.892303
     228.503507       2.012573
     228.552395       2.233320
     228.601284       2.064455
     228.650172       2.206194
     228.699060       2.201209
     228.747948       2.220586
     228.796836       2.261339
     228.845725       2.236191
     228.894613       2.039964
     228.943501       2.137431
     228.992389       2.335882
     229.041277       2.237531
     229.090166       2.254866
     229.139054       2.155819
     229.187942       2.191078
     229.236830       2.271778
     229.285719       2.260197
     229.334607       2.216509
     229.383495       2.321311
     229.432383       2.548569
     229.481271       2.221216
     229.530160       2.283397
     229.579048       2.113829
     229.627936       2.169968
     229.676824       2.072855
     229.725712       2.089960
     229.774601       2.233443
     229.823489       2.254735
     229.872377       2.031433
     229.921265       2.122108
     229.970153       2.366309
     230.019042       2.153113
     230.067930       2.051998
     230.116818       2.253437
     230.165706       2.116615
     230.214595       2.128912
     230.263483       2.067853
     230.312371       2.115659
     230.361259       2.120983
     230.410147       2.174258
     230.459036       2.199249
     230.507924       2.194524
     230.556812       2.035117
     230.605700       2.197117
     230.654588       2.153323
     230.703477       2.168626
     230.752365       2.038633
     230.801253       2.185178
     230.850141       2.002266
     230.899030       2.106259
     230.947918       2.088401
     230.996806       2.106526
     231.045694       2.109458
     231.094582       2.184841
     231.143471       2.042493
     231.192359       2.075675
     231.241247       2.158030
     231.290135       2.086673
     231.339023       2.058906
     231.387912       2.150105
     231.436800       2.086596
     231.485688       2.098048
     231.534576       2.185215
     231.583465       2.213362
     231.632353       2.101797
     231.681241       2.192741
     231.730129       2.305144
     231.779017       2.170615
     231.827906       2.111234
     231.876794       2.188939
     231.925682       2.248570
     231.974570       2.282055
     232.023458       2.153782
     232.072347       1.922301
     232.121235       2.102102
     232.170123       2.069833
     232.219011       2.111700
     232.267899       2.191451
     232.316788       2.306211
     232.365676       2.219387
     232.414564       2.113842
     232.463452       2.081523
     232.512341       2.098387
     232.561229       1.936946
     232.610117       2.156619
     232.659005       2.141912
     232.707893       2.127926
     232.756782       2.178472
     232.805670       2.034601
     232.854558       2.015701
     232.903446       1.972678
     232.952334       2.014132
     233.001223       2.053257
     233.050111       2.016487
     233.098999       2.183681
     233.147887       2.039385
     233.196776       2.044676
     233.245664       2.069838
     233.294552       2.046974
     233.343440       2.084492
     233.392328       2.092119
     233.441217       2.056786
     233.490105       1.997412
     233.538993       1.964267
     233.587881       1.955572
     233.636769       2.066460
     233.685658       1.944464
     233.734546       2.113632
     233.783434       2.127200
     233.832322       2.092988
     233.881211       2.019110
     233.930099       2.309941
     233.978987       2.178084
     234.027875       2.202002
     234.076763       2.129495
     234.125652       2.089547
     234.174540       2.276040
     234.223428       2.051718
     234.272316       2.198706
     234.321204       2.092816
     234.370093       2.001109
     234.418981       2.066194
     234.467869       2.098485
     234.516757       2.065762
     234.565645       2.038572
     234.614534       2.017308
     234.663422       2.113662
     234.712310       2.072361
     234.761198       2.025610
     234.810087       2.122361
     234.858975       2.129114
     234.907863       2.102842
     234.956751       2.405921
     235.005639       2.210918
     235.054528       2.225013
     235.103416       2.042692
     235.152304       2.258601
     235.201192       2.375447
     235.250080       2.189758
     235.298969       1.972663
     235.347857       1.910223
     235.396745       1.903799
     235.445633       1.867171
     235.494522       1.921538
     235.543410       2.006225
     235.592298       1.898466
     235.641186       2.011685
     235.690074       1.929469
     235.738963       1.922327
     235.787851       1.934804
     235.836739       1.878547
     235.885627       1.951694
     235.934515       1.907191
     235.983404       1.891643
     236.032292       1.867605
     236.081180       1.975480
     236.130068       1.859737
     236.178957       2.014021
     236.227845       2.053722
     236.276733       1.823583
     236.325621       1.909200
     236.374509       2.090397
     236.423398       1.932395
     236.472286       2.025892
     236.521174       1.908782
     236.570062       1.962024
     236.618950       2.054996
     236.667839       2.152549
     236.716727       1.961455
     236.765615       1.987768
     236.814503       1.917788
     236.863392       1.870258
     236.912280       1.877305
     236.961168       1.977350
     237.010056       1.802323
     237.058944       1.869976
     237.107833       2.023895
     237.156721       1.940733
     237.205609       1.801863
     237.254497       1.931775
     237.303385       1.785396
     237.352274       1.704151
     237.401162       1.723804
     237.450050       1.731580
     237.498938       1.700712
     237.547826       1.859387
     237.596715       1.890820
     237.645603       1.841320
     237.694491       1.934476
     237.743379       1.831901
     237.792268       1.788661
     237.841156       1.825137
     237.890044       1.726260
     237.938932       1.809115
     237.987820       1.887913
     238.036709       1.832221
     238.085597       1.747986
     238.134485       1.771266
     238.183373       1.626894
     238.232261       1.735334
     238.281150       1.740075
     238.330038       1.755039
     238.378926       1.734719
     238.427814       1.737474
     238.476703       1.857476
     238.525591       1.766135
     238.574479       1.655358
     238.623367       1.773488
     238.672255       1.742482
     238.721144       1.806472
     238.770032       1.784502
     238.818920       1.820013
     238.867808       1.802342
     238.916696       1.813572
     238.965585       1.811623
     239.014473       1.917169
     239.063361       1.958931
     239.112249       1.870571
     239.161138       1.716590
     239.210026       1.791309
     239.258914       1.824058
     239.307802       1.901756
     239.356690       1.831574
     239.405579       1.723487
     239.454467       1.699511
     239.503355       1.715439
     239.552243       1.796646
     239.601131       1.725819
     239.650020       1.717867
     239.698908       1.796122
     239.747796       1.875981
     239.796684       1.822069
     239.845572       1.798163
     239.894461       1.946066
     239.943349       1.956873
     239.992237       1.694903
     240.041125       1.958688
     240.090014       1.860340
     240.138902       1.874633
     240.187790       1.924224
     240.236678       2.121460
     240.285566       2.021414
     240.334455       2.312874
     240.383343       2.384752
     240.432231       2.291098
     240.481119       2.226233
     240.530007       2.152474
     240.578896       2.225949
     240.627784       2.380134
     240.676672       2.272115
     240.725560       2.364475
     240.774449       2.287224
     240.823337       2.041302
     240.872225       1.912597
     240.921113       2.127070
     240.970001       2.137228
     241.018890       2.062259
     241.067778       2.213077
     241.116666       2.128761
     241.165554       2.148255
     241.214442       2.014536
     241.263331       2.132358
     241.312219       2.075048
     241.361107       2.220318
     241.409995       1.963600
     241.458884       2.132577
     241.507772       2.212843
     241.556660       2.180748
     241.605548       2.190961
     241.654436       2.124727
     241.703325       2.116081
     241.752213       2.131105
     241.801101       1.949059
     241.849989       2.113045
     241.898877       2.098570
     241.947766       2.049596
     241.996654       2.028245
     242.045542       2.116816
     242.094430       2.222526
     242.143318       2.044956
     242.192207       2.090814
     242.241095       2.313065
     242.289983       2.132812
     242.338871       2.047475
     242.387760       2.159616
     242.436648       2.167611
     242.485536       2.028940
     242.534424       2.093987
     242.583312       2.080388
     242.632201       2.076435
     242.681089       2.251721
     242.729977       2.170380
     242.778865       2.061523
     242.827753       2.043485
     242.876642       2.083866
     242.925530       2.100133
     242.974418       2.116250
     243.023306       2.002832
     243.072195       2.102781
     243.121083       1.977180
     243.169971       2.038058
     243.218859       2.054479
     243.267747       1.937244
     243.316636       1.986773
     243.365524       1.937373
     243.414412       2.003386
     243.463300       2.064560
     243.512188       1.995684
     243.561077       2.098629
     243.609965       2.155329
     243.658853       2.004602
     243.707741       2.082663
     243.756630       2.017297
     243.805518       2.053546
     243.854406       2.040411
     243.903294       1.985029
     243.952182       2.036703
     244.001071       2.106134
     244.049959       2.195491
     244.098847       2.059691
     244.147735       2.268724
     244.196623       2.069597
     244.245512       2.058399
     244.294400       2.043698
     244.343288       2.053125
     244.392176       2.068734
     244.441065       2.103403
     244.489953       2.072754
     244.538841       2.153348
     244.587729       2.093299
     244.636617       1.965702
     244.685506       1.974748
     244.734394       2.131820
     244.783282       2.121191
     244.832170       2.012178
     244.881058       2.068855
     244.929947       2.150241
     244.978835       2.112088
     245.027723       2.003846
     245.076611       1.944304
     245.125499       2.215553
     245.174388       2.048780
     245.223276       2.060036
     245.272164       1.961298
     245.321052       2.002291
     245.369941       2.147272
     245.418829       2.123780
     245.467717       1.950807
     245.516605       2.005574
     245.565493       2.113796
     245.614382       2.090953
     245.663270       2.092112
     245.712158       2.151658
     245.761046       2.166997
     245.809934       2.036392
     245.858823       2.013642
     245.907711       2.187279
     245.956599       2.159173
     246.005487       2.047039
     246.054376       2.275677
     246.103264       2.105278
     246.152152       2.147971
     246.201040       2.103025
     246.249928       2.074087
     246.298817       1.858429
     246.347705       1.868540
     246.396593       1.782598
     246.445481       1.758247
     246.494369       1.914264
     246.543258       1.881158
     246.592146       2.044863
     246.641034       1.989109
     246.689922       1.840661
     246.738811       1.744187
     246.787699       1.859257
     246.836587       1.962918
     246.885475       2.011896
     246.934363       1.917059
     246.983252       1.882003
     247.032140       1.841814
     247.081028       1.891292
     247.129916       1.919933
     247.178804       1.799534
     247.227693       1.811574
     247.276581       1.770394
     247.325469       1.789024
     247.374357       1.768878
     247.423245       1.777039
     247.472134       1.723672
     247.521022       1.726745
     247.569910       1.750373
     247.618798       1.725079
     247.667687       1.755478
     247.716575       1.828186
     247.765463       1.686633
     247.814351       1.859322
     247.863239       1.656937
     247.912128       1.666615
     247.961016       1.772975
     248.009904       1.806673
     248.058792       1.661958
     248.107680       1.761742
     248.156569       1.714597
     248.205457       1.849415
     248.254345       1.938400
     248.303233       1.836737
     248.352122       1.844584
     248.401010       2.074195
     248.449898       2.131249
     248.498786       2.137928
     248.547674       1.934400
     248.596563       2.000161
     248.645451       1.906387
     248.694339       2.072702
     248.743227       1.779875
     248.792115       1.817683
     248.841004       1.934464
     248.889892       1.798012
     248.938780       1.821799
     248.987668       1.907767
     249.036557       1.919177
     249.085445       1.832380
     249.134333       1.835940
     249.183221       1.844548
     249.232109       1.796875
     249.280998       1.985988
     249.329886       2.212478
     249.378774       2.143788
     249.427662       2.121594
     249.476550       2.081432
     249.525439       2.012359
     249.574327       2.168095
     249.623215       2.020556
     249.672103       1.979467
     249.720991       2.031189
     249.769880       2.075650
     249.818768       1.981608
     249.867656       2.051848
     249.916544       1.914687
     249.965433       1.973539
     250.014321       1.885369
     250.063209       2.191003
     250.112097       2.116071
     250.160985       2.195352
     250.209874       2.241932
     250.258762       2.024052
     250.307650       2.044066
     250.356538       2.179593
     250.405426       2.117464
     250.454315       2.178597
     250.503203       2.070811
     250.552091       2.239910
     250.600979       2.160100
     250.649868       2.138913
     250.698756       2.201652
     250.747644       2.182616
     250.796532       2.229112
     250.845420       2.075219
     250.894309       2.182639
     250.943197       2.151431
     250.992085       1.952649
     251.040973       2.300108
     251.089861       2.010980
     251.138750       2.230142
     251.187638       2.072681
     251.236526       2.287622
     251.285414       2.202415
     251.334303       2.272376
     251.383191       2.280384
     251.432079       2.424846
     251.480967       2.320523
     251.529855       2.416287
     251.578744       2.140868
     251.627632       2.150499
     251.676520       2.165922
     251.725408       2.175407
     251.774296       2.120078
     251.823185       2.169064
     251.872073       2.133819
     251.920961       1.963326
     251.969849       2.115619
     252.018737       2.172109
     252.067626       2.349942
     252.116514       2.268734
     252.165402       2.215703
     252.214290       2.443046
     252.263179       2.400100
     252.312067       2.392095
     252.360955       2.199977
     252.409843       2.030669
     252.458731       2.313617
     252.507620       2.188175
     252.556508       2.051632
     252.605396       2.115935
     252.654284       2.144724
     252.703172       2.045353
     252.752061       2.026529
     252.800949       2.165186
     252.849837       2.152496
     252.898725       1.992137
     252.947614       2.296450
     252.996502       2.197737
     253.045390       2.070553
     253.094278       2.186441
     253.143166       2.156442
     253.192055       2.256746
     253.240943       2.289955
     253.289831       2.188557
     253.338719       2.158215
     253.387607       2.181544
     253.436496       2.133655
     253.485384       2.350142
     253.534272       2.304040
     253.583160       2.367787
     253.632049       2.021582
     253.680937       2.017299
     253.729825       2.239782
     253.778713       2.250515
     253.827601       2.102214
     253.876490       2.133358
     253.925378       2.105900
     253.974266       2.149589
     254.023154       1.950012
     254.072042       2.074960
     254.120931       2.110674
     254.169819       2.069247
     254.218707       2.038470
     254.267595       2.204396
     254.316484       2.220890
     254.365372       2.210924
     254.414260       2.237484
     254.463148       2.212659
     254.512036       2.018750
     254.560925       2.032210
     254.609813       1.934896
     254.658701       2.088541
     254.707589       2.083507
     254.756477       1.949085
     254.805366       2.004834
     254.854254       2.118917
     254.903142       2.031389
     254.952030       2.033721
     255.000918       2.087915
     255.049807       2.004908
     255.098695       1.957988
     255.147583       2.029052
     255.196471       2.094916
     255.245360       2.104052
     255.294248       2.163971
     255.343136       1.940807
     255.392024       2.064656
     255.440912       1.895246
     255.489801       1.920752
     255.538689       1.978954
     255.587577       1.999666
     255.636465       2.009686
     255.685353       1.900545
     255.734242       2.018521
     255.783130       2.025799
     255.832018       2.146496
     255.880906       1.927572
     255.929795       1.867144
     255.978683       1.978280
     256.027571       2.102381
     256.076459       2.130795
     256.125347       2.109072
     256.174236       2.022206
     256.223124       1.999661
     256.272012       2.030027
     256.320900       2.133528
     256.369788       2.190250
     256.418677       2.098651
     256.467565       1.963627
     256.516453       2.234601
     256.565341       2.109834
     256.614230       2.125443
     256.663118       2.233964
     256.712006       2.149798
     256.760894       2.120033
     256.809782       2.173854
     256.858671       2.130500
     256.907559       2.250644
     256.956447       2.027331
     257.005335       2.357895
     257.054223       2.216619
     257.103112       2.120056
     257.152000       2.183539
     257.200888       2.032089
     257.249776       2.233931
     257.298664       1.994089
     257.347553       2.041187
     257.396441       2.035192
     257.445329       2.044152
     257.494217       2.061622
     257.543106       2.082100
     257.591994       2.001873
     257.640882       2.072271
     257.689770       2.080767
     257.738658       2.148078
     257.787547       2.098656
     257.836435       2.113691
     257.885323       2.153592
     257.934211       2.136699
     257.983099       2.141420
     258.031988       2.275375
     258.080876       1.982307
     258.129764       2.127277
     258.178652       2.202650
     258.227541       2.119492
     258.276429       2.103143
     258.325317       2.159649
     258.374205       2.041160
     258.423093       1.951211
     258.471982       2.064527
     258.520870       2.076582
     258.569758       2.194846
     258.618646       2.239166
     258.667534       2.139333
     258.716423       2.298464
     258.765311       2.160150
     258.814199       2.074584
     258.863087       2.043670
     258.911976       2.040881
     258.960864       2.216292
     259.009752       2.150299
     259.058640       1.976618
     259.107528       2.026034
     259.156417       2.157216
     259.205305       1.968091
     259.254193       1.987018
     259.303081       2.084578
     259.351969       2.064519
     259.400858       1.994256
     259.449746       2.048681
     259.498634       1.978100
     259.547522       2.009014
     259.596410       2.225779
     259.645299       2.162265
     259.694187       1.958727
     259.743075       2.142663
     259.791963       2.156398
     259.840852       1.952085
     259.889740       1.984591
     259.938628       2.157874
     259.987516       2.112109
     260.036404       2.079808
     260.085293       2.192888
     260.134181       1.987657
     260.183069       1.994584
     260.231957       1.851329
     260.280845       2.165194
     260.329734       2.095460
     260.378622       2.087822
     260.427510       2.195929
     260.476398       2.050782
     260.525287       2.052038
     260.574175       2.105975
     260.623063       1.987007
     260.671951       2.224571
     260.720839       2.060304
     260.769728       2.038210
     260.818616       2.019705
     260.867504       1.889634
     260.916392       2.051395
     260.965280       2.273867
     261.014169       2.091217
     261.063057       2.140262
     261.111945       2.436559
     261.160833       2.393643
     261.209722       2.109196
     261.258610       2.340203
     261.307498       2.240576
     261.356386       2.112990
     261.405274       2.144078
     261.454163       2.187497
     261.503051       1.961990
     261.551939       1.756736
     261.600827       1.922590
     261.649715       1.959090
     261.698604       2.024371
     261.747492       2.071005
     261.796380       1.902022
     261.845268       2.065897
     261.894157       2.194332
     261.943045       2.131771
     261.991933       1.946566
     262.040821       2.118838
     262.089709       2.202921
     262.138598       2.040256
     262.187486       2.104740
     262.236374       2.037811
     262.285262       1.810116
     262.334150       1.762452
     262.383039       1.911541
     262.431927       1.841945
     262.480815       1.931123
     262.529703       1.975595
     262.578591       2.020574
     262.627480       2.068865
     262.676368       2.007437
     262.725256       2.060314
     262.774144       2.061948
     262.823033       2.047832
     262.871921       1.862623
     262.920809       2.035920
     262.969697       1.954950
     263.018585       1.928433
     263.067474       2.131557
     263.116362       2.029611
     263.165250       2.180072
     263.214138       2.067351
     263.263026       2.018008
     263.311915       2.074247
     263.360803       1.832802
     263.409691       1.772324
     263.458579       1.918021
     263.507468       1.886492
     263.556356       1.863712
     263.605244       1.975097
     263.654132       2.041514
     263.703020       2.050134
     263.751909       1.956642
     263.800797       2.127866
     263.849685       2.126556
     263.898573       1.942839
     263.947461       1.830324
     263.996350       1.895462
     264.045238       1.739346
     264.094126       1.807170
     264.143014       1.799800
     264.191903       1.831449
     264.240791       1.925221
     264.289679       1.972606
     264.338567       1.790628
     264.387455       1.993699
     264.436344       2.069108
     264.485232       1.975358
     264.534120       1.997570
     264.583008       2.079586
     264.631896       2.063657
     264.680785       2.019152
     264.729673       1.936797
     264.778561       1.914632
     264.827449       2.073693
     264.876337       1.894518
