# Supplementary material for: Breakage of the oligomeric CaMKII hub by the regulatory segment of the kinase
Source: eLife. 2020 Sep 9;9:e57784. doi: 10.7554/eLife.57784 (PMC7538161; doi:10.7554/eLife.57784)
Supplement: Figure 6—source data 1. [file elife-57784-fig6-data1.zip › figure6_source_data/dodecamer_hub_BD_helix_crossing.dat]

38.18954
51.95389
39.01990
46.07940
45.13306
46.75721
41.36935
42.67392
45.25441
45.83133
45.91437
44.63193
45.28642
42.34020
41.34352
37.29691
41.77396
40.83045
39.45925
47.52385
46.11110
42.45246
47.61718
46.52842
41.76282
44.72177
39.93781
43.29671
39.73944
49.35960
46.85953
49.78686
48.56062
44.87329
42.07754
42.46522
42.61102
43.50916
46.72130
47.13768
42.35165
47.12429
43.20978
51.57153
49.35920
51.82705
55.12436
56.00065
65.45913
61.60932
59.58175
58.25842
57.55340
55.32072
55.52332
49.96998
54.20964
52.71433
51.30170
50.06319
53.43790
50.14568
49.87056
53.88328
52.05100
54.83798
49.82384
52.32588
51.14300
43.08678
47.89697
48.91527
48.16098
49.78151
50.22048
46.36967
45.08407
48.35800
50.72886
48.37200
45.79647
44.61449
44.74719
48.46973
43.59304
43.14747
52.10100
49.89996
48.33715
43.67261
47.36083
50.95428
47.32982
55.89885
42.14241
49.28794
54.61066
51.36884
48.90688
62.36701
55.69627
56.00258
54.62853
52.81228
49.15118
53.37567
49.74615
54.29596
56.90309
54.77474
62.18540
50.83152
63.61523
60.80808
48.56863
61.69592
62.23243
56.14294
52.69144
62.21648
63.09511
66.00177
62.74371
66.01037
64.85374
66.43250
58.25615
57.96188
59.73963
56.72380
59.32505
66.24487
67.10206
70.49603
60.31958
61.35036
60.08598
64.54932
55.07614
55.44570
57.47705
54.61109
55.47294
56.71336
47.80766
53.84728
57.08581
54.71530
47.72389
49.11916
51.37959
39.02592
47.99556
54.46477
51.36486
52.13001
55.05611
49.39151
47.79615
36.40202
46.85993
47.88076
41.25980
46.05218
51.80707
49.33611
41.52842
44.30366
42.19171
48.25795
43.88704
44.99206
43.03354
50.87325
39.80159
38.15033
42.36772
44.73190
40.94579
40.21478
39.60000
38.45785
34.81424
38.98382
46.60461
35.91847
37.89144
37.26112
36.98704
31.52604
35.68391
32.60240
30.69942
29.17562
44.72386
37.53925
32.72952
30.22103
27.47640
33.03409
29.26130
30.33600
30.29109
36.94116
32.99189
36.04093
42.01007
32.26692
32.65031
31.00271
38.79477
38.27387
27.21306
31.28806
31.83612
30.99743
32.99221
41.13538
40.51736
39.13104
38.83646
27.06956
25.68641
26.79304
25.39245
33.09886
31.53579
35.67665
31.18070
30.96717
29.44254
31.47756
27.41591
27.18454
28.48267
23.03074
30.65444
29.82767
34.22531
36.09241
30.13500
37.41401
31.81706
29.41138
29.78902
29.10845
25.15684
30.90134
30.06191
26.02686
24.68013
26.60349
28.11369
30.50265
21.01070
32.42090
21.05321
26.88428
31.05673
29.50556
37.03529
26.07685
36.39341
34.52016
28.39430
29.70190
31.24048
27.93937
30.68820
35.40828
40.24672
36.93339
33.70531
42.77495
34.66559
38.08060
35.97392
40.00036
40.29341
36.78967
34.23775
31.62857
28.00662
32.35212
26.48760
30.30747
31.91241
35.51257
43.88364
38.98524
39.24891
41.83659
29.03064
30.27050
33.79002
32.66559
30.99626
33.85390
31.52276
32.74614
30.36554
34.25115
31.25344
33.86765
37.61115
41.33337
36.18571
37.16527
29.43544
35.62334
29.94610
23.97874
30.95965
26.13598
26.95902
30.88121
28.92976
31.31295
16.64729
26.06216
32.03623
25.78663
25.29205
28.99256
27.45523
26.46438
22.83243
32.10256
19.47752
21.62289
21.37827
24.82714
31.89554
33.61266
30.90801
32.51919
35.75967
35.84623
37.42039
34.52727
31.39306
29.82462
33.42075
29.70796
36.52237
32.85560
34.96303
31.77812
33.80604
36.34142
37.70790
24.36687
27.84854
31.74669
34.36254
33.79417
29.15996
28.91074
31.55581
19.85447
21.25980
23.00953
25.97849
26.24798
21.57591
31.33428
32.12959
34.09776
28.52821
29.22127
30.01269
37.66607
31.40351
34.40838
32.22182
28.37978
27.02723
30.45707
33.46170
36.87106
41.17706
45.07555
36.05032
33.12308
33.09652
35.12557
29.36886
31.82647
32.51796
36.06968
32.03539
41.10965
30.58097
28.19260
34.80533
35.61303
34.85624
32.16590
34.66237
29.06846
22.48673
27.33745
23.47144
27.34078
26.76376
24.95569
25.47397
27.54367
33.24354
26.44660
32.37477
31.73154
32.09684
27.55420
35.09461
25.93139
26.93168
29.17842
35.29708
36.01296
33.74035
33.30472
34.29381
33.16289
32.97099
32.28828
30.41917
30.61484
35.13281
37.81916
37.80444
33.26045
35.93769
27.79939
29.45350
32.40301
29.56544
31.50780
37.52561
34.01155
35.59868
31.62482
32.91230
32.53628
35.16073
32.90667
35.57305
34.81926
36.82997
35.18157
32.58043
34.51978
28.78431
32.62478
32.46297
31.11473
33.55867
36.16926
27.36065
28.04388
32.83192
25.88518
27.93487
32.52586
28.96752
29.45258
26.68103
33.65287
28.18058
32.44743
25.18441
27.16694
35.66506
31.40836
30.09411
34.17173
27.57934
25.96342
28.42096
24.23874
30.38994
34.43675
34.65235
35.40737
31.55915
37.00403
32.70752
26.38467
28.30438
29.50078
29.09101
28.43014
22.56318
27.06682
28.84649
28.96510
33.40720
31.02971
36.27174
35.42167
41.02680
28.87854
35.11194
27.62294
29.61697
35.04240
29.84290
34.93777
34.59079
36.30976
37.30348
28.28958
38.57903
37.22674
29.34126
24.94220
27.93932
32.04551
31.34064
30.70309
36.75688
36.72680
32.65131
38.49673
43.37494
37.82325
35.72314
37.70058
39.10976
34.31003
40.81193
41.12633
33.23417
30.54422
30.85718
30.54155
39.36362
34.92190
34.65199
37.51508
40.85869
31.21675
32.04623
31.92727
33.20965
28.43746
27.53714
36.65683
31.83305
29.12722
37.52789
32.62189
26.00298
39.16621
32.33784
34.70455
38.03844
38.34984
36.21244
28.67562
29.82227
33.89880
34.55242
39.95426
38.52090
27.75886
23.70421
29.32733
31.18838
31.02304
28.51197
29.37955
30.86038
27.83262
32.35151
30.82953
28.82902
35.53423
31.39394
32.00166
33.22614
32.89909
37.86089
36.83994
39.91536
38.71451
42.38396
28.00122
26.75089
28.44723
22.92129
24.64235
29.31272
27.01559
25.57454
22.39915
21.88668
26.17713
24.03569
20.68404
24.42598
28.69726
33.17027
32.37263
29.94046
34.50378
33.94244
24.58660
31.86207
24.26635
22.47009
25.49362
26.93639
24.34330
27.71944
29.04326
24.36970
23.41949
18.53717
25.70691
28.88151
27.21545
32.49516
29.65593
25.66199
35.92246
28.54176
27.62930
29.31075
24.79327
22.85372
25.82301
28.09730
23.45662
23.13209
29.90038
28.48989
27.89733
22.67892
33.79547
27.73981
27.65711
24.30538
24.79700
19.53937
26.04216
27.63410
28.76078
34.40110
28.17227
23.21389
20.61340
16.94381
26.42020
20.26183
24.02774
21.43116
25.33179
25.20579
24.88251
27.05846
27.50290
25.80419
26.84980
26.08790
27.59095
23.77424
23.30271
25.62050
22.06164
24.67518
28.65627
20.28530
19.61834
28.88557
37.27476
33.83724
24.07351
32.30742
32.25550
24.69370
23.68549
27.15206
35.04610
34.10589
32.79064
35.91486
40.21214
26.39350
30.14092
30.73936
34.04570
32.76926
31.19766
30.35198
31.12818
32.11900
27.24015
28.08689
27.71843
27.79818
30.63163
32.27022
29.43157
32.72139
34.37489
23.39727
26.04471
31.45141
28.01934
28.48948
29.51185
28.18689
30.68662
24.66358
26.60719
28.86694
29.62586
32.07011
31.50909
28.11802
26.96652
30.97245
42.59321
39.11910
34.63558
37.92973
29.28908
39.71524
32.21849
32.04432
38.20224
34.49041
37.06855
38.19903
34.03012
41.47629
35.12202
45.29449
44.33032
42.52047
48.59854
38.47938
45.37033
30.93019
45.37604
44.81629
41.79522
43.82363
39.51932
39.74834
37.00783
37.22297
38.34264
41.98744
35.15139
36.31103
34.52721
28.71207
35.40593
42.03842
34.61437
33.89604
31.73084
31.11547
35.89670
43.82468
30.91651
33.92441
39.69000
37.15415
38.09452
37.78752
33.51791
35.39439
36.00175
31.86062
32.25375
33.59281
31.40956
30.90256
37.73625
39.74055
34.90240
37.28464
33.76109
31.78304
30.45216
40.45219
27.85646
32.89968
30.01405
39.82067
33.70311
39.89276
41.40478
43.85056
33.58988
44.65189
39.91206
28.96511
31.62605
33.44726
30.13701
40.66777
41.42595
38.01835
32.39225
38.56363
32.67737
32.27494
30.88301
26.45518
34.08198
32.06976
30.99420
41.29973
33.80100
32.80842
38.33951
33.40647
31.50039
31.96686
35.26875
31.57070
38.76155
33.31183
27.39985
36.79668
32.60976
37.52414
38.48598
34.00723
32.68732
32.34794
41.57887
35.37254
39.92758
33.17625
36.31680
33.02277
41.93022
41.69989
43.88645
41.31297
41.33671
36.38138
38.32878
40.61272
38.59542
40.99628
41.29622
48.23834
45.80378
45.64852
45.71287
41.87038
44.83379
36.52652
44.60610
44.65103
43.59128
40.78807
47.61667
42.77022
39.48611
39.94860
40.37116
44.67056
41.69211
36.89449
42.44742
42.96346
40.32731
37.58208
46.44556
40.90403
43.01034
44.32188
40.32046
41.14128
35.41865
42.93288
41.10435
45.79080
46.80208
41.27165
45.13063
44.80774
41.51599
44.06181
40.52654
50.00529
50.03506
47.52333
51.00863
45.17216
41.10057
43.32103
44.33806
40.65756
47.56412
45.54522
44.25414
48.27001
48.38787
44.33868
43.29744
46.38626
47.38589
45.75180
43.04647
42.26227
43.47406
45.55330
43.18666
42.27853
47.15616
46.83531
43.51441
42.67933
44.18586
41.67618
44.14781
40.67799
42.16537
48.74563
43.15372
39.55104
39.38440
43.61099
36.06401
49.48849
38.76616
35.01841
42.52696
45.54018
45.50056
42.01797
43.85641
39.81896
48.10560
45.04107
48.35447
47.23949
45.26553
48.69138
42.07866
35.97355
41.24562
42.01209
42.45240
42.05318
38.98521
38.32932
37.74477
39.35809
38.50411
42.81584
45.43990
43.45303
37.87224
36.25916
28.90456
41.19856
37.32092
38.35606
32.51518
43.57048
44.44071
39.11834
40.83041
43.87011
35.55318
31.81820
34.95455
30.38504
36.04271
39.58945
37.14261
31.03519
33.68878
35.30025
39.26833
32.10249
34.75550
34.61970
33.02283
26.71482
31.41243
36.35916
31.14311
45.74204
36.54602
35.13385
37.76841
38.19109
35.36470
27.37665
37.36805
34.68413
36.79052
35.54884
31.83844
36.91375
37.88086
35.48047
35.71672
42.08310
36.48883
39.03761
39.71789
37.99711
42.94007
43.40571
39.42690
35.88272
40.52070
42.33737
36.93258
43.32429
39.18589
40.85185
37.42643
41.56945
43.92720
42.73465
47.96668
42.28870
46.28625
45.39419
44.67776
44.60728
39.65217
46.26327
39.19417
47.22336
42.05117
41.68229
51.54693
42.34280
39.11648
42.80103
41.81221
34.99507
37.44959
39.34049
36.92754
38.38435
38.85746
38.13511
35.11878
32.89731
35.51858
31.57240
34.67593
38.27993
33.58240
36.35568
45.02670
35.55192
37.98994
34.42154
36.04842
31.92967
28.00642
31.99136
35.87663
31.03768
34.34609
32.24568
31.59259
38.29071
29.93546
29.84836
33.52364
25.22271
28.60767
28.17575
30.39422
28.88881
31.42978
29.02739
35.39404
35.93492
29.29936
36.21991
42.77278
31.79238
32.20435
39.98901
42.13054
37.41578
46.99673
46.76192
45.48713
35.62443
38.04339
32.53139
40.72122
33.45272
37.58302
32.59871
36.88187
36.05347
38.25664
35.78729
36.02000
33.48179
38.98451
34.65185
32.62319
35.46298
37.86354
38.84263
36.25059
31.97292
33.46908
42.24582
33.07740
37.24104
44.53535
43.97459
46.05322
43.21427
42.70009
41.65854
46.51996
36.14917
44.62891
35.46195
37.07538
30.89499
33.65623
39.94845
43.67482
40.19197
34.97191
33.50305
37.37622
38.34768
34.82985
33.91076
36.38685
36.78409
40.88418
39.83034
34.61142
39.66520
40.63879
41.93575
41.09734
35.72136
42.79460
36.63988
41.52937
42.18997
36.66976
27.98549
26.25284
38.56511
33.69198
38.39760
39.25939
40.04668
46.13838
33.99189
33.12472
27.19171
30.76649
31.95314
36.01718
42.30942
39.72175
37.81519
37.02087
32.98345
36.04029
37.83419
39.40614
41.29256
36.77107
38.36633
42.49948
38.73658
40.39033
37.61631
41.29151
34.59709
42.74971
38.22670
37.47108
43.86694
41.29329
38.86964
41.01016
38.79941
38.55824
35.00150
32.60900
38.62244
40.34538
38.96893
37.83813
32.76179
28.89112
34.67234
34.29918
38.51830
38.76237
35.60469
33.91444
41.13156
42.81752
41.40247
34.65139
37.77336
32.03514
26.73053
33.77296
33.63924
37.14731
35.09291
37.32186
37.62302
28.85654
32.72795
35.60533
31.74185
40.22380
39.05754
34.90186
40.16070
41.07163
33.12130
34.50984
35.39186
34.77634
32.07789
37.38457
35.39731
34.02432
39.80397
46.79779
43.43049
38.73568
39.76667
41.50977
40.81345
36.03001
35.02355
41.47782
41.25166
41.68708
36.93071
37.32381
38.42397
38.83567
38.73294
38.90404
40.86079
30.30703
39.49157
31.21540
36.40157
37.67675
41.72311
29.64796
29.27267
38.82376
40.20742
41.39817
37.42090
38.62447
39.58665
34.95200
33.56305
35.48157
37.85815
39.99867
46.88533
32.22586
45.63729
45.38999
44.59119
41.98869
47.43296
46.47683
45.15132
40.67979
37.85763
38.00528
37.95677
43.58699
39.98660
38.56318
35.86742
45.29510
36.85430
43.68316
43.28943
39.78723
40.22050
38.36279
41.42845
40.29097
47.38608
42.84535
42.77004
47.08980
45.34940
36.18636
42.71425
43.13103
43.84998
37.04104
37.48873
39.73664
42.65244
43.87809
42.17472
45.24236
42.09498
45.73803
40.77328
38.65910
36.73198
38.81947
43.60099
37.58320
36.13915
32.97338
35.96851
37.64546
34.43454
35.45369
32.59624
34.09080
41.80169
36.39416
42.39553
44.56204
43.47744
38.25777
39.66009
37.50206
41.39599
47.52990
37.69905
49.10360
43.64334
43.47227
42.31251
37.54195
30.72692
41.42925
38.00788
40.10325
39.12027
38.24791
34.60739
44.49118
38.54636
37.07505
38.83790
32.99712
39.55296
39.66815
33.00809
38.42176
41.78454
40.14931
29.83826
35.02477
34.08674
35.47006
43.00998
39.50312
39.93552
41.11119
38.76098
40.08545
43.34650
41.13031
41.44687
37.25898
37.61575
45.24026
40.80990
47.23419
42.52862
44.04462
39.31326
39.57996
38.92068
40.57256
35.56786
35.88785
33.49873
34.02109
39.17749
40.33706
35.17229
45.07976
39.69903
43.35254
35.52567
36.26910
37.57096
39.62929
33.67037
36.29448
35.93863
42.32050
35.92905
34.26408
33.68503
36.03646
33.89767
35.94629
37.51873
33.37887
38.68116
39.87936
37.97564
36.03514
34.17434
37.87205
38.12626
34.66493
37.95804
35.50087
33.08442
30.53163
31.83766
32.71352
37.26763
36.17409
39.00305
40.02700
38.00798
39.90823
30.24646
39.82974
35.82267
36.94831
37.97355
43.98360
39.74176
36.81844
36.99242
38.97063
38.93084
33.74502
40.52066
37.43796
39.24274
33.65712
33.14673
38.62225
41.97423
34.97778
37.71772
31.15682
41.73692
36.93192
33.66678
42.26858
38.66237
41.35034
36.81572
39.53363
38.81602
38.88391
43.49991
39.76478
41.41900
43.82161
44.11711
38.19314
44.31366
37.14226
37.43360
36.15661
39.65234
40.88929
40.66670
39.01408
40.10360
40.90461
37.63717
35.21399
40.66844
42.46723
40.94182
40.34697
40.10319
42.26161
35.07297
37.69179
41.45759
31.41363
37.71071
37.04573
31.54141
30.95251
41.98611
37.62710
35.46586
33.97077
29.53230
35.34740
37.68947
39.10891
34.09640
40.27594
35.54271
35.76369
34.57059
31.55704
39.18724
42.91337
44.02438
35.42708
34.55050
37.43882
33.91307
36.70435
37.21918
34.71097
34.03587
34.20257
35.52684
40.18977
36.65719
35.28321
37.14308
35.81654
38.76970
39.61531
41.81375
38.93234
39.81687
42.47883
40.44737
41.18291
43.42178
47.72491
40.12667
43.95051
41.92496
44.66770
46.76417
39.83899
44.56460
46.57101
41.30306
40.46510
50.41830
44.57927
42.37878
49.06783
45.83400
49.70891
43.86284
47.87123
51.42054
43.88897
45.21368
42.71703
47.69218
40.81463
42.60749
41.90296
49.14661
42.51415
41.46490
42.44257
41.30851
39.80778
42.72564
41.30165
47.19455
46.93237
40.32014
42.15524
43.56057
39.67653
43.67850
42.04576
43.05893
42.66756
51.89773
47.13485
44.50123
41.09811
43.57115
47.40766
42.44204
36.01081
42.21385
35.67683
42.09445
41.57298
38.55406
38.83758
38.61593
35.25262
41.29135
43.99835
36.99772
38.41322
40.27994
39.78434
43.43748
38.90310
35.23492
40.46326
41.45414
35.86706
40.61417
36.08919
42.82314
51.00267
45.40745
47.36961
40.37903
49.24263
43.02251
49.87991
42.37706
48.12622
47.38327
47.73005
46.03744
43.08561
46.03681
43.82811
44.70228
48.21974
36.13377
42.91788
40.01751
40.33740
47.78624
41.60434
40.27877
39.36991
45.47210
41.98698
39.67812
42.20963
44.18582
40.42756
44.24802
45.95871
52.64303
46.97865
51.51885
51.48465
43.96590
43.59560
45.38163
46.94460
36.87412
46.97590
51.36830
45.98196
46.32251
43.17526
37.53434
40.49101
40.52438
41.21217
37.05931
38.51380
45.94337
37.37598
43.18488
38.94980
43.23999
44.72750
45.51060
43.48598
44.34639
37.72138
36.76197
38.28080
42.46521
35.32853
43.76482
48.49994
42.39328
36.12396
44.50042
41.96566
44.41355
39.71798
46.88139
42.70833
45.47762
47.89675
43.24576
39.26858
40.72261
43.61305
47.12858
45.95587
46.25152
42.80244
48.20771
44.80470
44.14829
45.22089
48.00524
48.49890
42.29814
37.66852
39.29910
40.37168
44.26721
45.09609
39.90786
39.57764
32.97720
41.59766
38.78137
37.67492
40.50887
45.21798
42.36346
35.52438
42.32675
35.84845
36.04453
40.33654
42.26419
36.49113
42.51071
39.73858
38.39682
41.46491
38.60220
36.54047
40.69421
43.79939
37.53926
41.84596
43.57470
44.95419
38.45614
36.65458
36.14908
38.60767
41.46708
48.06981
44.74443
38.15494
38.45376
38.12858
39.58082
40.01487
38.37768
39.44921
41.81121
39.49304
34.74848
36.60773
42.05251
36.60197
36.80084
28.53987
30.47555
37.81437
31.38526
34.03027
39.04123
35.70651
33.75588
39.07345
37.01646
35.20953
35.73969
40.59036
35.60490
39.10185
36.55793
34.70274
38.70295
42.31761
40.00534
42.62097
42.16088
40.48052
42.73158
38.16771
38.25100
46.48834
46.29571
33.01147
36.53979
38.75098
35.57235
41.59852
39.42486
38.60502
48.41845
46.70575
47.21063
43.19045
46.91481
46.92574
40.77787
40.72757
41.14724
34.40427
39.63257
42.19830
38.07163
39.84742
42.43795
41.79404
43.83071
35.61738
36.27615
37.85176
38.22889
39.07781
43.30240
45.19448
42.98168
43.72574
37.44960
38.56294
36.23177
42.70844
34.79970
37.42602
33.61952
35.59870
34.82604
38.32500
45.63808
39.42749
41.25996
37.42768
36.63992
42.72624
44.18002
40.45520
41.18330
42.85165
40.10600
42.49931
43.65534
41.09191
34.18274
44.59752
40.26135
45.55983
45.35215
38.06848
43.67306
45.61714
44.90790
42.59530
44.73458
37.22955
40.80091
41.20412
40.59230
38.24676
37.11665
40.28957
38.14357
39.80108
39.91000
39.67627
41.05382
39.03899
40.26080
38.26668
36.01708
36.70403
42.65816
40.93245
38.39824
44.38279
42.10513
43.08722
41.27668
45.62487
41.44469
48.49428
39.88538
44.88192
45.49248
50.40213
42.47546
42.61768
39.08745
38.92661
38.47437
41.23417
36.11260
40.41578
37.03011
35.18282
34.43130
34.99253
40.02719
36.05909
36.83233
36.28267
35.44050
36.31774
37.82340
41.01526
41.20743
37.92773
37.43225
30.77558
41.72015
34.32962
34.24540
33.90990
36.77805
40.01069
40.92828
36.75444
37.65328
40.59584
46.44375
44.07749
42.77212
40.69745
42.35732
45.74757
37.70619
38.82981
42.51740
43.03471
38.07465
38.21115
33.31705
41.31011
39.92830
44.62706
39.09115
40.50219
40.29451
45.33209
41.83753
38.51901
43.99865
44.81571
44.61499
43.17011
43.56852
44.92844
42.86563
48.84791
45.52048
40.86244
50.26047
44.24792
46.90609
38.57961
43.32220
38.50600
45.93396
41.74907
42.43240
48.20894
41.89784
48.03261
46.88776
37.10248
34.55838
41.43984
38.78865
41.24783
33.08663
38.15118
40.15224
36.59229
39.30583
37.39277
35.52205
40.14978
39.47422
38.16552
38.16813
40.27425
39.07027
41.04571
41.42643
38.41397
35.79618
38.22948
41.42781
38.91177
39.67592
38.71057
40.44443
42.99102
42.06616
40.10323
39.02835
40.59540
48.46061
43.64474
48.18298
45.92778
36.48519
41.78858
38.43663
37.46321
39.58406
38.65725
45.05667
40.88420
36.97255
46.35345
41.86566
46.94455
42.32744
37.99083
42.80932
46.93665
37.90099
42.63795
39.66698
36.96293
39.42397
36.49314
41.20002
35.59179
37.80102
40.93390
42.52575
41.94383
45.98883
40.25281
38.88250
47.11599
43.04943
43.11236
37.59024
40.73184
41.44862
41.44876
42.46776
38.08506
41.19842
43.46326
48.49213
46.88170
41.18293
43.37151
36.97364
40.17000
45.19015
46.43555
44.41032
42.59062
40.53310
39.26828
46.47727
37.38562
39.52747
42.17155
42.76448
43.07752
43.98079
44.01956
37.60257
42.58344
44.70156
44.82846
48.82213
47.80711
50.48870
51.29761
51.36611
49.88937
50.91991
50.53150
45.80497
48.34097
46.54377
50.67866
47.25217
45.65205
47.02342
45.49106
39.23995
48.03244
39.21201
40.60217
42.07162
40.10852
40.18637
47.08090
40.40673
43.15059
48.10145
47.50847
43.51092
38.30560
38.31621
42.82381
37.40991
38.41482
42.69034
39.76394
39.13697
41.02246
44.85726
42.73066
41.10877
43.32263
44.56339
40.07957
47.04879
47.90707
42.12485
42.75034
42.72891
47.62582
47.54278
45.92989
37.33759
38.13086
48.70182
39.81985
45.45180
38.25626
43.72911
41.37830
40.81106
38.53215
43.39731
37.27089
43.85988
41.96309
42.38701
39.02123
41.75042
43.94916
41.21312
42.46932
42.25400
44.91743
41.55224
44.00481
47.40376
45.98860
39.33747
37.16927
45.42655
42.40820
44.18390
43.94674
39.01683
43.76951
40.47008
37.87301
37.85402
38.99575
42.72109
39.78683
40.44710
38.54022
37.80061
39.15108
38.70483
36.21902
42.46989
37.16362
42.50315
42.12593
43.17147
41.81440
39.11966
40.53224
36.93453
42.63632
45.04906
44.49910
39.75483
37.43615
36.37442
40.28822
39.36758
34.57551
36.40372
42.00350
41.89812
40.07698
38.64128
43.26267
45.19029
45.15197
47.79749
47.69588
49.90255
48.30908
45.76614
44.75589
54.52552
51.21569
45.37266
43.66462
47.93052
50.98215
49.76230
45.35155
36.54375
42.74859
46.05928
41.68685
44.25550
46.24224
45.00679
46.54832
48.26782
47.25751
47.29915
46.20696
37.36320
52.32309
38.01572
40.73978
45.97972
49.28294
44.60862
45.38144
47.59963
43.51409
46.87238
44.48090
47.99299
42.71646
47.24440
49.16149
45.10270
42.09530
43.49487
41.99668
44.13622
42.28588
44.95211
44.80092
43.19636
39.04039
43.35137
44.69305
42.28783
40.66026
45.78032
44.32803
43.01315
38.90160
36.14684
46.37306
42.63080
40.92350
39.22706
37.16800
37.50437
37.88499
37.87178
43.73961
39.86166
39.86481
33.32117
41.76262
41.87518
39.69553
40.33681
41.09909
42.54086
40.50234
40.85549
43.50577
45.68473
40.13902
42.75344
39.75057
38.86491
48.17684
43.81932
48.02910
46.28605
43.92344
46.92757
45.24137
50.03009
46.11319
44.94567
52.88341
48.74213
50.11859
49.63968
47.13697
43.89558
36.68061
45.39065
43.37400
41.42945
36.68008
38.75475
44.78868
43.72584
41.48677
41.39680
46.56286
40.59742
40.73393
41.18485
44.71522
36.85982
44.19813
41.49540
45.83270
46.11503
43.59555
47.58768
42.90401
44.52630
40.84286
40.10564
43.57279
44.76722
41.28946
42.54443
40.48386
42.32577
41.79961
40.72708
42.06242
39.80832
42.62051
43.53921
45.76724
44.50722
45.46163
43.70537
41.47977
43.35290
40.00912
46.52509
41.46241
41.67758
48.00713
38.03225
44.65458
42.02835
41.92005
45.07735
43.42513
42.72645
41.37853
43.66033
47.78425
50.41695
49.55937
45.59563
40.29667
46.34062
39.86612
39.40849
41.78554
41.35850
47.16138
46.23241
48.05077
41.57971
48.92888
48.80879
48.61247
41.23124
40.48360
41.49069
41.90282
45.15911
52.14995
51.66156
49.12141
40.94960
41.58571
42.78204
44.40183
48.70235
46.97382
43.52192
45.28306
39.08082
38.93694
41.23089
38.74271
39.25191
42.13026
45.25868
43.14198
38.22549
37.53175
40.31402
43.26362
36.76832
38.77113
36.69575
37.43618
35.59599
39.64759
36.72639
36.64740
45.98159
45.93975
46.48660
40.28942
46.41917
42.53810
40.84978
36.75860
39.70224
42.14826
36.24716
42.07503
35.65077
39.55512
37.25346
38.70052
40.98101
43.42316
39.12994
42.96676
40.09275
44.93704
38.30463
42.06059
46.98673
38.68507
49.79955
40.99750
38.95203
48.38034
42.08553
44.35974
50.20664
42.05435
40.18773
42.68871
36.05637
40.93560
41.16708
47.04977
51.00951
41.87550
39.59381
50.97600
42.35724
46.44244
48.49142
44.49096
45.32818
44.71096
41.77821
48.60310
47.20643
47.03205
49.11313
42.71776
43.64420
48.21768
44.67509
46.06449
41.93039
42.45397
44.98344
44.93699
44.99189
37.87993
45.72644
45.77647
42.91870
44.88016
49.05347
45.37802
43.18729
40.89210
44.86417
41.40958
43.88906
41.20136
44.62587
44.01791
45.53317
39.40855
45.62471
