# Supplementary material for: Breakage of the oligomeric CaMKII hub by the regulatory segment of the kinase
Source: eLife. 2020 Sep 9;9:e57784. doi: 10.7554/eLife.57784 (PMC7538161; doi:10.7554/eLife.57784)
Supplement: Figure 6—source data 1. [file elife-57784-fig6-data1.zip › figure6_source_data/dodecamer_chainD_rmsd.dat]

 TIME     RMSD
       0.048888       1.073924
       0.097776       1.075816
       0.146665       1.272430
       0.195553       1.410383
       0.244441       1.187475
       0.293329       1.060913
       0.342217       1.541169
       0.391106       1.043816
       0.439994       1.039533
       0.488882       1.060460
       0.537770       1.110612
       0.586659       1.108205
       0.635547       1.215008
       0.684435       1.119824
       0.733323       1.137187
       0.782211       1.091780
       0.831100       1.090837
       0.879988       1.191855
       0.928876       1.151872
       0.977764       1.085217
       1.026652       1.214999
       1.075541       1.240623
       1.124429       1.231152
       1.173317       1.249138
       1.222205       1.200133
       1.271094       1.380212
       1.319982       1.388080
       1.368870       1.396235
       1.417758       1.309617
       1.466646       1.463422
       1.515535       1.232966
       1.564423       1.233326
       1.613311       1.395936
       1.662199       1.377303
       1.711087       1.381432
       1.759976       1.372869
       1.808864       1.440392
       1.857752       1.389696
       1.906640       1.446171
       1.955529       1.463469
       2.004417       1.340498
       2.053305       1.438501
       2.102193       1.493592
       2.151081       1.694486
       2.199970       1.461426
       2.248858       1.403690
       2.297746       1.471627
       2.346634       1.490704
       2.395522       1.398331
       2.444411       1.525786
       2.493299       1.751037
       2.542187       1.546342
       2.591075       1.618653
       2.639963       1.617339
       2.688852       1.553831
       2.737740       1.752873
       2.786628       1.508462
       2.835516       1.455499
       2.884405       1.544301
       2.933293       1.737341
       2.982181       1.606818
       3.031069       1.767450
       3.079957       1.683269
       3.128846       1.665889
       3.177734       1.623195
       3.226622       1.735126
       3.275510       1.893787
       3.324398       1.499802
       3.373287       1.393463
       3.422175       1.499585
       3.471063       1.250429
       3.519951       1.476416
       3.568840       1.304583
       3.617728       1.303486
       3.666616       1.447910
       3.715504       1.508832
       3.764392       1.404118
       3.813281       1.554079
       3.862169       1.567332
       3.911057       1.314840
       3.959945       1.386584
       4.008833       1.347762
       4.057722       1.506516
       4.106610       1.366197
       4.155498       1.360815
       4.204386       1.494446
       4.253275       1.391795
       4.302163       1.250280
       4.351051       1.483706
       4.399939       1.426146
       4.448827       1.526615
       4.497716       1.440441
       4.546604       1.410190
       4.595492       1.656255
       4.644380       1.888575
       4.693268       1.756864
       4.742157       1.813493
       4.791045       1.610298
       4.839933       1.754743
       4.888821       1.647716
       4.937710       1.669740
       4.986598       1.672254
       5.035486       1.651387
       5.084374       1.513329
       5.133262       1.661651
       5.182151       1.736780
       5.231039       1.792861
       5.279927       1.574162
       5.328815       1.357839
       5.377703       1.781502
       5.426592       1.775592
       5.475480       1.450942
       5.524368       1.616826
       5.573256       1.492765
       5.622144       1.763203
       5.671033       1.527475
       5.719921       1.732952
       5.768809       1.493041
       5.817697       1.589423
       5.866586       1.800338
       5.915474       1.755484
       5.964362       1.690090
       6.013250       1.652461
       6.062138       1.607924
       6.111027       1.534440
       6.159915       1.400302
       6.208803       1.348593
       6.257691       1.421974
       6.306579       1.425639
       6.355468       1.381097
       6.404356       1.157737
       6.453244       1.262793
       6.502132       1.194024
       6.551021       1.349069
       6.599909       1.462921
       6.648797       1.479643
       6.697685       1.666931
       6.746573       1.510021
       6.795462       1.457166
       6.844350       1.429524
       6.893238       1.846074
       6.942126       1.403949
       6.991014       1.581169
       7.039903       1.584256
       7.088791       1.657990
       7.137679       1.598406
       7.186567       1.651676
       7.235456       1.454858
       7.284344       1.707761
       7.333232       1.499229
       7.382120       1.658170
       7.431008       1.634554
       7.479897       1.617908
       7.528785       1.483898
       7.577673       1.505106
       7.626561       1.474785
       7.675449       1.501147
       7.724338       1.582026
       7.773226       1.517600
       7.822114       1.594282
       7.871002       1.460856
       7.919890       1.365940
       7.968779       1.488978
       8.017667       1.698708
       8.066555       1.557230
       8.115443       1.655343
       8.164332       1.410852
       8.213220       1.270411
       8.262108       1.307302
       8.310996       1.533620
       8.359884       1.606773
       8.408773       1.425942
       8.457661       1.236996
       8.506549       1.484388
       8.555437       1.509778
       8.604325       1.507465
       8.653214       1.569054
       8.702102       1.385773
       8.750990       1.516070
       8.799878       1.267000
       8.848767       1.460973
       8.897655       1.327432
       8.946543       1.501040
       8.995431       1.412509
       9.044319       1.336575
       9.093208       1.416794
       9.142096       1.343446
       9.190984       1.302053
       9.239872       1.488702
       9.288760       1.442159
       9.337649       1.440758
       9.386537       1.498431
       9.435425       1.303896
       9.484313       1.283132
       9.533202       1.230199
       9.582090       1.327274
       9.630978       1.418600
       9.679866       1.451308
       9.728754       1.428436
       9.777643       1.587525
       9.826531       1.384689
       9.875419       1.448306
       9.924307       1.360227
       9.973195       1.417448
      10.022084       1.429682
      10.070972       1.604962
      10.119860       1.295329
      10.168748       1.454904
      10.217636       1.434437
      10.266525       1.372421
      10.315413       1.453969
      10.364301       1.400167
      10.413189       1.524492
      10.462078       1.500988
      10.510966       1.626377
      10.559854       1.570386
      10.608742       1.488027
      10.657630       1.434491
      10.706519       1.489037
      10.755407       1.499856
      10.804295       1.629828
      10.853183       1.718364
      10.902071       1.625277
      10.950960       1.747863
      10.999848       1.788339
      11.048736       1.438207
      11.097624       1.465638
      11.146513       1.610844
      11.195401       1.570523
      11.244289       1.419405
      11.293177       1.451294
      11.342065       1.493923
      11.390954       1.589875
      11.439842       1.420581
      11.488730       1.538794
      11.537618       1.560219
      11.586506       1.595261
      11.635395       1.510397
      11.684283       1.606457
      11.733171       1.700148
      11.782059       1.322079
      11.830948       1.430191
      11.879836       1.364259
      11.928724       1.520530
      11.977612       1.420389
      12.026500       1.399174
      12.075389       1.165065
      12.124277       1.445954
      12.173165       1.317462
      12.222053       1.437127
      12.270941       1.581918
      12.319830       1.706995
      12.368718       1.572724
      12.417606       1.508696
      12.466494       1.553121
      12.515383       1.556532
      12.564271       1.544144
      12.613159       1.477856
      12.662047       1.582416
      12.710935       1.356538
      12.759824       1.366443
      12.808712       1.520391
      12.857600       1.452820
      12.906488       1.406920
      12.955376       1.472514
      13.004265       1.535143
      13.053153       1.429929
      13.102041       1.587237
      13.150929       1.456680
      13.199817       1.333615
      13.248706       1.422710
      13.297594       1.245454
      13.346482       1.479772
      13.395370       1.404200
      13.444259       1.327327
      13.493147       1.349086
      13.542035       1.367935
      13.590923       1.449080
      13.639811       1.429508
      13.688700       1.335580
      13.737588       1.337072
      13.786476       1.283184
      13.835364       1.500513
      13.884252       1.380255
      13.933141       1.404269
      13.982029       1.336907
      14.030917       1.232187
      14.079805       1.405236
      14.128694       1.487548
      14.177582       1.450606
      14.226470       1.507389
      14.275358       1.375108
      14.324246       1.207707
      14.373135       1.302936
      14.422023       1.382413
      14.470911       1.286620
      14.519799       1.426454
      14.568687       1.301884
      14.617576       1.415865
      14.666464       1.451069
      14.715352       1.470942
      14.764240       1.245085
      14.813129       1.352239
      14.862017       1.283148
      14.910905       1.322813
      14.959793       1.461632
      15.008681       1.396102
      15.057570       1.497764
      15.106458       1.432378
      15.155346       1.401902
      15.204234       1.332097
      15.253122       1.422992
      15.302011       1.440910
      15.350899       1.440166
      15.399787       1.530873
      15.448675       1.343439
      15.497563       1.377114
      15.546452       1.455901
      15.595340       1.525022
      15.644228       1.226414
      15.693116       1.527581
      15.742005       1.445937
      15.790893       1.268633
      15.839781       1.416295
      15.888669       1.317734
      15.937557       1.549033
      15.986446       1.459029
      16.035334       1.456120
      16.084222       1.452980
      16.133110       1.545916
      16.181998       1.758770
      16.230887       1.283028
      16.279775       1.521879
      16.328663       1.457377
      16.377551       1.348418
      16.426440       1.425821
      16.475328       1.431265
      16.524216       1.378060
      16.573104       1.527586
      16.621992       1.400644
      16.670881       1.376400
      16.719769       1.510176
      16.768657       1.578785
      16.817545       1.392286
      16.866433       1.530168
      16.915322       1.388278
      16.964210       1.391528
      17.013098       1.343870
      17.061986       1.381426
      17.110875       1.357397
      17.159763       1.761653
      17.208651       1.505540
      17.257539       1.461308
      17.306427       1.434866
      17.355316       1.478851
      17.404204       1.385326
      17.453092       1.383083
      17.501980       1.539763
      17.550868       1.275950
      17.599757       1.523968
      17.648645       1.322005
      17.697533       1.276227
      17.746421       1.386651
      17.795309       1.438339
      17.844198       1.357107
      17.893086       1.610011
      17.941974       1.446505
      17.990862       1.398142
      18.039751       1.349976
      18.088639       1.278106
      18.137527       1.280909
      18.186415       1.449083
      18.235303       1.354235
      18.284192       1.359367
      18.333080       1.551830
      18.381968       1.418424
      18.430856       1.324848
      18.479744       1.317612
      18.528633       1.556877
      18.577521       1.373009
      18.626409       1.434281
      18.675297       1.375608
      18.724186       1.215199
      18.773074       1.328130
      18.821962       1.427938
      18.870850       1.329274
      18.919738       1.350440
      18.968627       1.409060
      19.017515       1.517797
      19.066403       1.819492
      19.115291       1.679165
      19.164179       1.653038
      19.213068       1.676890
      19.261956       1.473513
      19.310844       1.567603
      19.359732       1.613992
      19.408621       1.801731
      19.457509       1.662280
      19.506397       1.845731
      19.555285       1.823640
      19.604173       1.953738
      19.653062       1.803012
      19.701950       1.841786
      19.750838       1.747240
      19.799726       1.791669
      19.848614       1.847005
      19.897503       1.785320
      19.946391       1.744006
      19.995279       1.653590
      20.044167       1.755065
      20.093056       1.777128
      20.141944       1.578568
      20.190832       1.510891
      20.239720       1.587777
      20.288608       1.554186
      20.337497       1.583933
      20.386385       1.538518
      20.435273       1.514244
      20.484161       1.689569
      20.533049       1.448310
      20.581938       1.544943
      20.630826       1.606620
      20.679714       1.696257
      20.728602       1.499388
      20.777490       1.635531
      20.826379       1.443701
      20.875267       1.171914
      20.924155       1.483120
      20.973043       1.316982
      21.021932       1.435779
      21.070820       1.536939
      21.119708       1.624510
      21.168596       1.662677
      21.217484       1.452694
      21.266373       1.418029
      21.315261       1.494158
      21.364149       1.436455
      21.413037       1.412383
      21.461925       1.339816
      21.510814       1.274892
      21.559702       1.486100
      21.608590       1.536668
      21.657478       1.188840
      21.706367       1.260486
      21.755255       1.185291
      21.804143       1.426768
      21.853031       1.470651
      21.901919       1.396758
      21.950808       1.299515
      21.999696       1.219881
      22.048584       1.242130
      22.097472       1.286654
      22.146360       1.607615
      22.195249       1.471615
      22.244137       1.380178
      22.293025       1.451517
      22.341913       1.396534
      22.390802       1.553531
      22.439690       1.455726
      22.488578       1.292110
      22.537466       1.407219
      22.586354       1.519568
      22.635243       1.462984
      22.684131       1.410423
      22.733019       1.511679
      22.781907       1.563579
      22.830795       1.629845
      22.879684       1.364661
      22.928572       1.431027
      22.977460       1.549748
      23.026348       1.394979
      23.075236       1.612789
      23.124125       1.469676
      23.173013       1.515266
      23.221901       1.347419
      23.270789       1.305925
      23.319678       1.475398
      23.368566       1.429920
      23.417454       1.318746
      23.466342       1.500526
      23.515230       1.350778
      23.564119       1.495832
      23.613007       1.481743
      23.661895       1.558264
      23.710783       1.514947
      23.759671       1.397901
      23.808560       1.453268
      23.857448       1.531221
      23.906336       1.602408
      23.955224       1.595100
      24.004113       1.477261
      24.053001       1.500796
      24.101889       1.451620
      24.150777       1.262354
      24.199665       1.583712
      24.248554       1.352379
      24.297442       1.406720
      24.346330       1.372377
      24.395218       1.118779
      24.444106       1.234126
      24.492995       1.471681
      24.541883       1.426933
      24.590771       1.508456
      24.639659       1.521243
      24.688548       1.574129
      24.737436       1.394395
      24.786324       1.619390
      24.835212       1.491758
      24.884100       1.311998
      24.932989       1.323886
      24.981877       1.438366
      25.030765       1.265496
      25.079653       1.259908
      25.128541       1.303083
      25.177430       1.495318
      25.226318       1.370254
      25.275206       1.337397
      25.324094       1.348406
      25.372982       1.293465
      25.421871       1.292454
      25.470759       1.275721
      25.519647       1.279547
      25.568535       1.444862
      25.617424       1.279303
      25.666312       1.244631
      25.715200       1.290578
      25.764088       1.237932
      25.812976       1.365605
      25.861865       1.397336
      25.910753       1.368071
      25.959641       1.314575
      26.008529       1.290548
      26.057417       1.586643
      26.106306       1.316805
      26.155194       1.272568
      26.204082       1.603300
      26.252970       1.423554
      26.301859       1.385125
      26.350747       1.349020
      26.399635       1.516704
      26.448523       1.274811
      26.497411       1.420653
      26.546300       1.305278
      26.595188       1.334301
      26.644076       1.459818
      26.692964       1.313612
      26.741852       1.371416
      26.790741       1.327156
      26.839629       1.493116
      26.888517       1.337813
      26.937405       1.392596
      26.986294       1.449683
      27.035182       1.441642
      27.084070       1.123651
      27.132958       1.444617
      27.181846       1.241671
      27.230735       1.273371
      27.279623       1.374933
      27.328511       1.549906
      27.377399       1.576381
      27.426287       1.574056
      27.475176       1.402250
      27.524064       1.537706
      27.572952       1.570104
      27.621840       1.584243
      27.670729       1.536700
      27.719617       1.528572
      27.768505       1.424704
      27.817393       1.420391
      27.866281       1.553876
      27.915170       1.748377
      27.964058       1.512240
      28.012946       1.330068
      28.061834       1.419573
      28.110722       1.412990
      28.159611       1.612582
      28.208499       1.519242
      28.257387       1.589829
      28.306275       1.393101
      28.355163       1.481216
      28.404052       1.599579
      28.452940       1.454878
      28.501828       1.102430
      28.550716       1.146049
      28.599605       1.277509
      28.648493       1.196295
      28.697381       1.327586
      28.746269       1.308508
      28.795157       1.239914
      28.844046       1.271563
      28.892934       1.132578
      28.941822       1.084590
      28.990710       1.147754
      29.039598       1.212381
      29.088487       1.383151
      29.137375       1.190443
      29.186263       1.274784
      29.235151       1.134007
      29.284040       1.263017
      29.332928       1.190804
      29.381816       1.141866
      29.430704       1.038451
      29.479592       1.263212
      29.528481       1.093509
      29.577369       1.197081
      29.626257       1.189713
      29.675145       1.291470
      29.724033       1.481724
      29.772922       1.510929
      29.821810       1.267471
      29.870698       1.294588
      29.919586       1.227667
      29.968475       1.431645
      30.017363       1.456989
      30.066251       1.191411
      30.115139       1.271755
      30.164027       1.251893
      30.212916       1.482486
      30.261804       1.516229
      30.310692       1.205142
      30.359580       1.476466
      30.408468       1.244176
      30.457357       1.213247
      30.506245       1.217884
      30.555133       1.281771
      30.604021       1.285180
      30.652909       1.310575
      30.701798       1.247886
      30.750686       1.318978
      30.799574       1.244189
      30.848462       1.239521
      30.897351       1.235611
      30.946239       1.320515
      30.995127       1.237655
      31.044015       1.188940
      31.092903       1.239116
      31.141792       1.217757
      31.190680       1.274675
      31.239568       1.429837
      31.288456       1.368714
      31.337344       1.308500
      31.386233       1.284476
      31.435121       1.237214
      31.484009       1.306146
      31.532897       1.291892
      31.581786       1.200945
      31.630674       1.284788
      31.679562       1.237427
      31.728450       1.213915
      31.777338       1.218847
      31.826227       1.127460
      31.875115       1.262127
      31.924003       1.189685
      31.972891       1.255655
      32.021779       1.280788
      32.070668       1.186377
      32.119556       1.202914
      32.168444       1.380961
      32.217332       1.280617
      32.266221       1.282091
      32.315109       1.221120
      32.363997       1.199712
      32.412885       1.249149
      32.461773       1.186075
      32.510662       1.213030
      32.559550       1.302241
      32.608438       1.340277
      32.657326       1.260799
      32.706214       1.536595
      32.755103       1.356404
      32.803991       1.192530
      32.852879       1.353684
      32.901767       1.408663
      32.950655       1.091375
      32.999544       1.625550
      33.048432       1.421079
      33.097320       1.551101
      33.146208       1.320002
      33.195097       1.375903
      33.243985       1.227388
      33.292873       1.154533
      33.341761       1.192321
      33.390649       1.303441
      33.439538       1.238492
      33.488426       1.290629
      33.537314       1.373152
      33.586202       1.311413
      33.635090       1.514634
      33.683979       1.470486
      33.732867       1.336256
      33.781755       1.407517
      33.830643       1.275143
      33.879532       1.398185
      33.928420       1.263102
      33.977308       1.275996
      34.026196       1.135116
      34.075084       1.326870
      34.123973       1.231295
      34.172861       1.305919
      34.221749       1.486471
      34.270637       1.488595
      34.319525       1.599534
      34.368414       1.245878
      34.417302       1.588446
      34.466190       1.355381
      34.515078       1.744891
      34.563967       1.563739
      34.612855       1.352898
      34.661743       1.569400
      34.710631       1.430765
      34.759519       1.336191
      34.808408       1.513041
      34.857296       1.616899
      34.906184       1.574706
      34.955072       1.677636
      35.003960       1.433811
      35.052849       1.739017
      35.101737       1.451124
      35.150625       1.532648
      35.199513       1.397937
      35.248402       1.157252
      35.297290       1.355293
      35.346178       1.643640
      35.395066       1.454237
      35.443954       1.547150
      35.492843       1.641522
      35.541731       1.455430
      35.590619       1.506771
      35.639507       1.705525
      35.688395       1.733159
      35.737284       1.869120
      35.786172       1.996788
      35.835060       1.721972
      35.883948       1.767709
      35.932836       1.744211
      35.981725       1.644510
      36.030613       1.571241
      36.079501       1.517957
      36.128389       1.369888
      36.177278       1.532094
      36.226166       1.436483
      36.275054       1.404640
      36.323942       1.478312
      36.372830       1.554029
      36.421719       1.697650
      36.470607       1.829553
      36.519495       1.823465
      36.568383       1.375273
      36.617271       1.500761
      36.666160       1.484674
      36.715048       1.556796
      36.763936       1.506425
      36.812824       1.517269
      36.861713       1.655231
      36.910601       1.461901
      36.959489       1.442652
      37.008377       1.553983
      37.057265       1.747636
      37.106154       1.593056
      37.155042       1.771398
      37.203930       1.445866
      37.252818       1.272008
      37.301706       1.192674
      37.350595       1.251153
      37.399483       1.352537
      37.448371       1.286648
      37.497259       1.423335
      37.546148       1.309529
      37.595036       1.401897
      37.643924       1.259128
      37.692812       1.513503
      37.741700       1.464928
      37.790589       1.283978
      37.839477       1.357318
      37.888365       1.134979
      37.937253       1.656659
      37.986141       1.353195
      38.035030       1.030899
      38.083918       1.331504
      38.132806       1.320964
      38.181694       1.399819
      38.230582       1.366015
      38.279471       1.442384
      38.328359       1.298717
      38.377247       1.255029
      38.426135       1.103507
      38.475024       1.297415
      38.523912       1.360888
      38.572800       1.454700
      38.621688       1.299601
      38.670576       1.292250
      38.719465       1.394656
      38.768353       1.155452
      38.817241       1.468723
      38.866129       1.259815
      38.915017       1.302648
      38.963906       1.519944
      39.012794       1.310409
      39.061682       1.421153
      39.110570       1.723008
      39.159459       1.327797
      39.208347       1.512628
      39.257235       1.461166
      39.306123       1.414734
      39.355011       1.530972
      39.403900       1.661131
      39.452788       1.793158
      39.501676       1.428220
      39.550564       1.532064
      39.599452       1.611000
      39.648341       1.464013
      39.697229       1.630450
      39.746117       1.469378
      39.795005       1.587656
      39.843894       1.426493
      39.892782       1.584885
      39.941670       1.554144
      39.990558       1.556162
      40.039446       1.494289
      40.088335       1.542459
      40.137223       1.456136
      40.186111       1.537759
      40.234999       1.606179
      40.283887       1.565731
      40.332776       1.534800
      40.381664       1.657416
      40.430552       1.354752
      40.479440       1.265669
      40.528328       1.495851
      40.577217       1.553329
      40.626105       1.410149
      40.674993       1.691254
      40.723881       1.802979
      40.772770       1.411086
      40.821658       1.499181
      40.870546       1.655844
      40.919434       1.881402
      40.968322       1.790111
      41.017211       1.675328
      41.066099       1.674388
      41.114987       1.775637
      41.163875       1.911626
      41.212763       1.762568
      41.261652       1.793081
      41.310540       1.637817
      41.359428       1.978686
      41.408316       1.765390
      41.457205       1.941085
      41.506093       1.743903
      41.554981       1.669988
      41.603869       1.509309
      41.652757       1.692312
      41.701646       1.624134
      41.750534       1.804930
      41.799422       1.735523
      41.848310       1.773727
      41.897198       1.658838
      41.946087       1.635992
      41.994975       1.745892
      42.043863       1.781071
      42.092751       1.684950
      42.141640       1.905469
      42.190528       1.794809
      42.239416       1.882661
      42.288304       1.592623
      42.337192       1.819117
      42.386081       1.542804
      42.434969       1.855600
      42.483857       1.876931
      42.532745       1.909239
      42.581633       2.022000
      42.630522       1.866739
      42.679410       1.972277
      42.728298       1.854355
      42.777186       1.886269
      42.826075       1.808581
      42.874963       1.945420
      42.923851       1.904220
      42.972739       2.018287
      43.021627       2.045512
      43.070516       1.991909
      43.119404       1.810482
      43.168292       1.887625
      43.217180       1.797431
      43.266068       1.994342
      43.314957       1.912095
      43.363845       1.846718
      43.412733       1.996416
      43.461621       1.815990
      43.510509       1.867788
      43.559398       2.003418
      43.608286       1.959901
      43.657174       1.969385
      43.706062       1.897052
      43.754951       2.016127
      43.803839       2.154602
      43.852727       2.092540
      43.901615       1.974420
      43.950503       1.932273
      43.999392       2.146333
      44.048280       2.082355
      44.097168       1.940280
      44.146056       1.955983
      44.194944       2.000790
      44.243833       1.888990
      44.292721       1.915836
      44.341609       1.880117
      44.390497       1.860152
      44.439386       1.977213
      44.488274       2.001361
      44.537162       2.005487
      44.586050       2.125674
      44.634938       1.967711
      44.683827       2.105900
      44.732715       1.985820
      44.781603       2.123970
      44.830491       2.031328
      44.879379       2.229586
      44.928268       1.995827
      44.977156       2.308895
      45.026044       2.345452
      45.074932       2.060399
      45.123821       2.338614
      45.172709       2.156242
      45.221597       2.088932
      45.270485       2.018379
      45.319373       2.188280
      45.368262       2.173487
      45.417150       1.991582
      45.466038       1.939627
      45.514926       2.307201
      45.563814       2.278321
      45.612703       2.091394
      45.661591       2.141424
      45.710479       2.158454
      45.759367       2.068278
      45.808255       2.263472
      45.857144       2.288433
      45.906032       2.365991
      45.954920       2.380818
      46.003808       2.328281
      46.052697       2.300855
      46.101585       2.203418
      46.150473       1.958049
      46.199361       1.902074
      46.248249       1.978975
      46.297138       1.836535
      46.346026       2.038443
      46.394914       2.194473
      46.443802       2.023098
      46.492690       2.008791
      46.541579       2.142934
      46.590467       2.243931
      46.639355       2.188671
      46.688243       2.103619
      46.737132       2.075093
      46.786020       2.156261
      46.834908       2.128193
      46.883796       2.126653
      46.932684       1.886877
      46.981573       1.955343
      47.030461       2.078936
      47.079349       2.004275
      47.128237       2.270704
      47.177125       2.185707
      47.226014       2.246052
      47.274902       2.250014
      47.323790       2.184307
      47.372678       2.230723
      47.421567       2.239518
      47.470455       2.239168
      47.519343       2.280094
      47.568231       2.318949
      47.617119       2.197486
      47.666008       2.288409
      47.714896       2.363943
      47.763784       2.520115
      47.812672       2.479631
      47.861560       2.413639
      47.910449       2.658308
      47.959337       2.240393
      48.008225       2.423570
      48.057113       2.481418
      48.106001       2.337053
      48.154890       2.296861
      48.203778       2.267469
      48.252666       2.326147
      48.301554       2.416522
      48.350443       2.436563
      48.399331       2.169405
      48.448219       2.116304
      48.497107       2.407485
      48.545995       2.293144
      48.594884       2.260509
      48.643772       2.311054
      48.692660       2.238603
      48.741548       2.333856
      48.790436       2.334662
      48.839325       2.144303
      48.888213       2.300689
      48.937101       2.398152
      48.985989       2.464267
      49.034878       2.276303
      49.083766       2.464204
      49.132654       2.264488
      49.181542       2.090034
      49.230430       1.785471
      49.279319       1.837476
      49.328207       1.798604
      49.377095       1.776151
      49.425983       1.815352
      49.474871       2.166847
      49.523760       2.221409
      49.572648       2.082603
      49.621536       2.267843
      49.670424       2.243042
      49.719313       1.969128
      49.768201       2.150826
      49.817089       2.149150
      49.865977       2.355095
      49.914865       2.366720
      49.963754       2.141988
      50.012642       2.175420
      50.061530       2.566098
      50.110418       2.292995
      50.159306       2.424016
      50.208195       2.348654
      50.257083       2.254075
      50.305971       2.138576
      50.354859       2.144871
      50.403747       2.288061
      50.452636       2.145888
      50.501524       2.477702
      50.550412       2.395987
      50.599300       2.287028
      50.648189       2.205186
      50.697077       2.306068
      50.745965       2.375663
      50.794853       2.408795
      50.843741       2.175060
      50.892630       2.488440
      50.941518       2.296591
      50.990406       2.212213
      51.039294       2.331672
      51.088182       2.434387
      51.137071       2.425728
      51.185959       2.409263
      51.234847       2.586277
      51.283735       2.341935
      51.332624       2.362449
      51.381512       2.276768
      51.430400       2.383433
      51.479288       2.370264
      51.528176       2.317846
      51.577065       2.368420
      51.625953       2.212436
      51.674841       2.364319
      51.723729       2.307255
      51.772617       2.392844
      51.821506       2.480442
      51.870394       2.502367
      51.919282       2.141286
      51.968170       2.424515
      52.017059       2.174015
      52.065947       2.255230
      52.114835       2.278551
      52.163723       2.252903
      52.212611       2.198348
      52.261500       2.270150
      52.310388       2.362528
      52.359276       2.430130
      52.408164       2.377903
      52.457052       2.266464
      52.505941       2.477262
      52.554829       2.380524
      52.603717       2.461876
      52.652605       2.444000
      52.701494       2.049116
      52.750382       2.517309
      52.799270       2.452997
      52.848158       2.209862
      52.897046       2.243667
      52.945935       2.332704
      52.994823       2.362711
      53.043711       2.392692
      53.092599       2.395944
      53.141487       2.412340
      53.190376       2.413785
      53.239264       2.468109
      53.288152       2.353499
      53.337040       2.304131
      53.385928       2.273999
      53.434817       2.485140
      53.483705       2.422368
      53.532593       2.403525
      53.581481       2.302915
      53.630370       2.190212
      53.679258       2.255645
      53.728146       2.191357
      53.777034       2.146792
      53.825922       2.108151
      53.874811       2.249967
      53.923699       2.101156
      53.972587       2.293238
      54.021475       2.097133
      54.070363       2.204258
      54.119252       2.183632
      54.168140       2.066843
      54.217028       2.307024
      54.265916       2.490891
      54.314805       2.170115
      54.363693       2.426717
      54.412581       2.113128
      54.461469       2.413193
      54.510357       2.326547
      54.559246       2.218896
      54.608134       2.406574
      54.657022       2.597625
      54.705910       2.502157
      54.754798       2.256072
      54.803687       2.612913
      54.852575       2.493214
      54.901463       2.824595
      54.950351       2.540872
      54.999240       2.387468
      55.048128       2.468187
      55.097016       2.374932
      55.145904       2.396549
      55.194792       2.581373
      55.243681       2.122888
      55.292569       2.034144
      55.341457       2.140526
      55.390345       2.375003
      55.439233       2.429603
      55.488122       2.438149
      55.537010       2.272167
      55.585898       2.490459
      55.634786       2.546627
      55.683674       2.481578
      55.732563       2.205376
      55.781451       2.228557
      55.830339       2.526732
      55.879227       2.414162
      55.928116       2.369066
      55.977004       2.309701
      56.025892       2.563398
      56.074780       2.616773
      56.123668       2.807711
      56.172557       2.219139
      56.221445       2.224664
      56.270333       2.045096
      56.319221       2.264110
      56.368109       2.297591
      56.416998       1.973021
      56.465886       2.190323
      56.514774       2.318524
      56.563662       2.292034
      56.612551       2.332048
      56.661439       2.126999
      56.710327       2.208792
      56.759215       2.239020
      56.808103       2.487469
      56.856992       2.341996
      56.905880       2.320490
      56.954768       2.248006
      57.003656       2.241206
      57.052544       2.282558
      57.101433       2.220842
      57.150321       2.061839
      57.199209       2.021631
      57.248097       2.260356
      57.296986       2.546840
      57.345874       2.087612
      57.394762       2.200146
      57.443650       2.287480
      57.492538       2.416512
      57.541427       1.974645
      57.590315       1.911371
      57.639203       2.185611
      57.688091       2.136553
      57.736979       2.097335
      57.785868       2.331967
      57.834756       2.021383
      57.883644       2.135359
      57.932532       2.207712
      57.981420       1.878486
      58.030309       2.080423
      58.079197       2.192892
      58.128085       2.269939
      58.176973       2.247225
      58.225862       2.053894
      58.274750       2.245052
      58.323638       2.452613
      58.372526       2.399360
      58.421414       2.209056
      58.470303       2.330350
      58.519191       2.519675
      58.568079       2.419739
      58.616967       2.310215
      58.665855       2.606628
      58.714744       2.613500
      58.763632       2.228139
      58.812520       2.395183
      58.861408       2.453944
      58.910297       2.817895
      58.959185       2.536683
      59.008073       2.403106
      59.056961       2.648575
      59.105849       2.650688
      59.154738       2.570836
      59.203626       2.386189
      59.252514       2.607059
      59.301402       2.686327
      59.350290       2.684032
      59.399179       2.886617
      59.448067       2.788135
      59.496955       2.574414
      59.545843       2.748940
      59.594732       2.647756
      59.643620       2.818523
      59.692508       2.593106
      59.741396       2.875354
      59.790284       2.371037
      59.839173       2.761116
      59.888061       2.630254
      59.936949       2.683068
      59.985837       2.598314
      60.034725       2.546222
      60.083614       2.549080
      60.132502       2.544237
      60.181390       2.588131
      60.230278       2.699409
      60.279167       2.525363
      60.328055       2.537130
      60.376943       2.739363
      60.425831       2.580238
      60.474719       2.539775
      60.523608       2.509584
      60.572496       2.782343
      60.621384       2.657763
      60.670272       2.484427
      60.719160       2.500447
      60.768049       2.606870
      60.816937       2.454314
      60.865825       2.332301
      60.914713       2.421800
      60.963601       2.437228
      61.012490       2.434717
      61.061378       2.462184
      61.110266       2.363321
      61.159154       2.228166
      61.208043       2.603261
      61.256931       2.289906
      61.305819       2.502002
      61.354707       2.289014
      61.403595       2.371462
      61.452484       2.239309
      61.501372       2.482654
      61.550260       2.179330
      61.599148       2.228747
      61.648036       2.333638
      61.696925       2.439688
      61.745813       2.305054
      61.794701       2.158201
      61.843589       1.982270
      61.892478       2.112195
      61.941366       2.064438
      61.990254       2.323856
      62.039142       2.305908
      62.088030       2.143187
      62.136919       2.328057
      62.185807       2.407469
      62.234695       2.449401
      62.283583       2.306406
      62.332471       2.251031
      62.381360       2.439976
      62.430248       2.399806
      62.479136       2.505489
      62.528024       2.356438
      62.576913       2.268691
      62.625801       2.241670
      62.674689       2.184522
      62.723577       2.343172
      62.772465       2.229942
      62.821354       2.536635
      62.870242       2.312174
      62.919130       2.362524
      62.968018       2.432553
      63.016906       2.369376
      63.065795       2.477704
      63.114683       2.099329
      63.163571       2.377725
      63.212459       2.221578
      63.261347       2.332511
      63.310236       2.048070
      63.359124       2.397126
      63.408012       2.272689
      63.456900       2.277190
      63.505789       2.201675
      63.554677       2.576253
      63.603565       2.288281
      63.652453       2.392724
      63.701341       2.200247
      63.750230       2.405666
      63.799118       2.286926
      63.848006       2.350315
      63.896894       2.004085
      63.945782       2.213598
      63.994671       2.359483
      64.043559       2.189612
      64.092447       2.197279
      64.141335       2.280787
      64.190224       2.251806
      64.239112       2.192021
      64.288000       2.108487
      64.336888       2.374325
      64.385776       2.339913
      64.434665       2.122856
      64.483553       2.357564
      64.532441       2.174019
      64.581329       2.137131
      64.630217       2.378207
      64.679106       2.423377
      64.727994       2.363799
      64.776882       2.504183
      64.825770       2.295374
      64.874659       2.392986
      64.923547       2.370988
      64.972435       2.477606
      65.021323       2.483693
      65.070211       2.157269
      65.119100       2.371908
      65.167988       2.145967
      65.216876       2.344218
      65.265764       2.176572
      65.314652       2.176667
      65.363541       2.288559
      65.412429       2.157069
      65.461317       1.980690
      65.510205       2.440125
      65.559093       2.355931
      65.607982       2.137582
      65.656870       2.496005
      65.705758       2.414865
      65.754646       2.211274
      65.803535       2.295158
      65.852423       2.371298
      65.901311       2.278473
      65.950199       2.404003
      65.999087       2.375268
      66.047976       2.330028
      66.096864       2.492270
      66.145752       2.344157
      66.194640       2.469631
      66.243528       2.621881
      66.292417       2.263842
      66.341305       2.474531
      66.390193       2.458768
      66.439081       2.454751
      66.487970       2.352502
      66.536858       2.124983
      66.585746       2.180618
      66.634634       2.062092
      66.683522       2.428169
      66.732411       2.289963
      66.781299       2.300097
      66.830187       2.467114
      66.879075       2.544461
      66.927963       2.285154
      66.976852       2.591160
      67.025740       2.477228
      67.074628       2.477348
      67.123516       2.540585
      67.172405       2.305418
      67.221293       2.524585
      67.270181       2.525325
      67.319069       2.480524
      67.367957       2.600540
      67.416846       2.656456
      67.465734       2.606599
      67.514622       2.570504
      67.563510       2.553853
      67.612398       2.385847
      67.661287       2.343309
      67.710175       2.418811
      67.759063       2.421531
      67.807951       2.371827
      67.856840       2.303578
      67.905728       2.287673
      67.954616       2.286020
      68.003504       2.346061
      68.052392       2.392779
      68.101281       2.424694
      68.150169       2.122326
      68.199057       2.181734
      68.247945       2.267220
      68.296833       2.265577
      68.345722       2.129330
      68.394610       2.446577
      68.443498       2.674415
      68.492386       2.653107
      68.541274       2.420200
      68.590163       2.276791
      68.639051       2.227921
      68.687939       2.543929
      68.736827       2.399891
      68.785716       2.462624
      68.834604       2.573801
      68.883492       2.511630
      68.932380       2.539407
      68.981268       2.161471
      69.030157       2.083949
      69.079045       2.357748
      69.127933       2.566242
      69.176821       2.069871
      69.225709       2.126317
      69.274598       2.017922
      69.323486       2.022470
      69.372374       2.210626
      69.421262       2.216834
      69.470151       2.432110
      69.519039       2.451822
      69.567927       2.120908
      69.616815       1.978742
      69.665703       2.229745
      69.714592       1.924552
      69.763480       2.082701
      69.812368       1.754975
      69.861256       2.220287
      69.910144       2.075250
      69.959033       1.727545
      70.007921       1.856053
      70.056809       1.885292
      70.105697       2.007527
      70.154586       1.942952
      70.203474       1.817963
      70.252362       2.174876
      70.301250       2.437328
      70.350138       2.578047
      70.399027       2.502408
      70.447915       2.428035
      70.496803       2.440814
      70.545691       2.480014
      70.594579       2.316289
      70.643468       2.206241
      70.692356       2.440486
      70.741244       2.327221
      70.790132       2.291211
      70.839020       2.286752
      70.887909       2.187636
      70.936797       2.166841
      70.985685       2.216805
      71.034573       2.321353
      71.083462       2.474755
      71.132350       2.556438
      71.181238       2.335786
      71.230126       2.494544
      71.279014       2.439365
      71.327903       2.615537
      71.376791       2.506078
      71.425679       2.403375
      71.474567       2.503050
      71.523455       2.527336
      71.572344       2.338845
      71.621232       2.601193
      71.670120       2.573021
      71.719008       2.329054
      71.767897       2.351970
      71.816785       2.157693
      71.865673       2.328765
      71.914561       2.330608
      71.963449       2.331819
      72.012338       2.348806
      72.061226       2.503792
      72.110114       2.265620
      72.159002       2.311399
      72.207890       2.414193
      72.256779       2.533287
      72.305667       2.595747
      72.354555       2.500316
      72.403443       2.394342
      72.452332       2.405959
      72.501220       2.360355
      72.550108       2.463658
      72.598996       2.324799
      72.647884       2.222525
      72.696773       2.232145
      72.745661       2.021242
      72.794549       2.334658
      72.843437       2.182359
      72.892325       2.039115
      72.941214       2.206210
      72.990102       2.466951
      73.038990       2.315442
      73.087878       2.384097
      73.136766       2.406115
      73.185655       2.366117
      73.234543       2.212602
      73.283431       2.263117
      73.332319       2.347157
      73.381208       2.411866
      73.430096       2.469259
      73.478984       2.443906
      73.527872       2.434314
      73.576760       2.381336
      73.625649       2.373588
      73.674537       2.436524
      73.723425       2.381172
      73.772313       2.468347
      73.821201       2.235224
      73.870090       2.275158
      73.918978       2.395212
      73.967866       2.425387
      74.016754       2.554889
      74.065643       2.410249
      74.114531       2.375443
      74.163419       2.496154
      74.212307       2.506616
      74.261195       2.552038
      74.310084       2.403070
      74.358972       2.328987
      74.407860       2.277408
      74.456748       2.430805
      74.505636       2.364484
      74.554525       2.262720
      74.603413       2.348896
      74.652301       2.304471
      74.701189       2.239096
      74.750078       2.513422
      74.798966       2.456553
      74.847854       2.535384
      74.896742       2.457605
      74.945630       2.224293
      74.994519       2.216942
      75.043407       2.270446
      75.092295       2.348700
      75.141183       2.147827
      75.190071       2.333026
      75.238960       2.260647
      75.287848       2.304219
      75.336736       2.155608
      75.385624       2.222934
      75.434513       2.128144
      75.483401       2.225894
      75.532289       2.032337
      75.581177       2.244122
      75.630065       2.085371
      75.678954       2.519533
      75.727842       2.470831
      75.776730       2.513908
      75.825618       2.443517
      75.874506       2.443439
      75.923395       2.333709
      75.972283       2.170185
      76.021171       2.216226
      76.070059       2.249130
      76.118947       2.155163
      76.167836       2.294994
      76.216724       2.129018
      76.265612       2.236831
      76.314500       2.258654
      76.363389       2.358986
      76.412277       2.066974
      76.461165       2.385747
      76.510053       2.069541
      76.558941       2.213273
      76.607830       2.220645
      76.656718       2.215660
      76.705606       2.167020
      76.754494       2.130864
      76.803382       2.103110
      76.852271       2.281875
      76.901159       2.245326
      76.950047       2.289296
      76.998935       2.258405
      77.047824       2.245764
      77.096712       2.269297
      77.145600       2.232670
      77.194488       2.258132
      77.243376       2.008113
      77.292265       2.135736
      77.341153       2.035429
      77.390041       2.164284
      77.438929       2.320512
      77.487817       2.245279
      77.536706       2.243183
      77.585594       2.102361
      77.634482       2.084674
      77.683370       2.173910
      77.732259       2.374883
      77.781147       2.156905
      77.830035       2.226862
      77.878923       2.257993
      77.927811       2.152535
      77.976700       2.049350
      78.025588       2.153748
      78.074476       2.330862
      78.123364       2.408150
      78.172252       2.443298
      78.221141       2.534834
      78.270029       2.430051
      78.318917       2.292728
      78.367805       2.295812
      78.416693       2.520826
      78.465582       2.112530
      78.514470       2.253612
      78.563358       2.261731
      78.612246       2.140862
      78.661135       2.469004
      78.710023       2.110162
      78.758911       2.453744
      78.807799       2.304631
      78.856687       2.545719
      78.905576       2.558129
      78.954464       2.382962
      79.003352       2.283410
      79.052240       2.428092
      79.101128       2.173968
      79.150017       2.192367
      79.198905       2.369913
      79.247793       2.223846
      79.296681       1.994263
      79.345570       2.213004
      79.394458       2.372352
      79.443346       2.175688
      79.492234       2.218224
      79.541122       2.212465
      79.590011       2.134812
      79.638899       2.136615
      79.687787       2.248575
      79.736675       2.175892
      79.785563       2.148915
      79.834452       2.303934
      79.883340       2.275044
      79.932228       2.351081
      79.981116       2.300987
      80.030005       2.408888
      80.078893       2.485734
      80.127781       2.341446
      80.176669       2.409653
      80.225557       2.442789
      80.274446       2.389054
      80.323334       2.369190
      80.372222       2.281945
      80.421110       2.571626
      80.469998       2.518844
      80.518887       2.396196
      80.567775       2.453758
      80.616663       2.424401
      80.665551       2.280568
      80.714439       2.238065
      80.763328       2.283432
      80.812216       2.408609
      80.861104       2.377522
      80.909992       2.491071
      80.958881       2.368630
      81.007769       2.244707
      81.056657       2.405983
      81.105545       2.422582
      81.154433       2.214632
      81.203322       2.306521
      81.252210       2.223793
      81.301098       2.385375
      81.349986       2.263490
      81.398874       2.388483
      81.447763       2.285162
      81.496651       2.257319
      81.545539       2.410358
      81.594427       2.443398
      81.643316       2.406403
      81.692204       2.114607
      81.741092       2.245563
      81.789980       2.457222
      81.838868       2.488020
      81.887757       2.481223
      81.936645       2.418011
      81.985533       2.525266
      82.034421       2.438586
      82.083309       2.237041
      82.132198       2.261798
      82.181086       2.350857
      82.229974       2.309001
      82.278862       2.504178
      82.327751       2.435318
      82.376639       2.519960
      82.425527       2.472769
      82.474415       2.466331
      82.523303       2.198036
      82.572192       2.273030
      82.621080       2.213270
      82.669968       2.441056
      82.718856       2.481120
      82.767744       2.365170
      82.816633       2.414119
      82.865521       2.332579
      82.914409       2.396327
      82.963297       2.345965
      83.012186       2.572015
      83.061074       2.756278
      83.109962       2.513454
      83.158850       2.601871
      83.207738       2.384823
      83.256627       2.605697
      83.305515       2.692658
      83.354403       2.723636
      83.403291       2.636814
      83.452179       2.396780
      83.501068       2.519905
      83.549956       2.500593
      83.598844       2.523981
      83.647732       2.436125
      83.696620       2.691447
      83.745509       2.502962
      83.794397       2.666739
      83.843285       2.593959
      83.892173       2.646979
      83.941062       2.554126
      83.989950       2.488806
      84.038838       2.341997
      84.087726       2.479610
      84.136614       2.651210
      84.185503       2.739402
      84.234391       2.418501
      84.283279       2.535540
      84.332167       2.600317
      84.381055       2.481342
      84.429944       2.560154
      84.478832       2.657878
      84.527720       2.431394
      84.576608       2.558964
      84.625497       2.543580
      84.674385       2.606955
      84.723273       2.490905
      84.772161       2.393357
      84.821049       2.531968
      84.869938       2.541372
      84.918826       2.655893
      84.967714       2.535519
      85.016602       2.632546
      85.065490       2.704060
      85.114379       2.720307
      85.163267       2.588811
      85.212155       2.897421
      85.261043       2.736389
      85.309932       2.676761
      85.358820       2.624927
      85.407708       2.655669
      85.456596       2.668846
      85.505484       2.913084
      85.554373       2.765311
      85.603261       2.758818
      85.652149       2.825654
      85.701037       2.740041
      85.749925       2.734708
      85.798814       2.807285
      85.847702       2.642818
      85.896590       2.800199
      85.945478       2.612317
      85.994366       2.701384
      86.043255       2.811589
      86.092143       2.706642
      86.141031       2.659779
      86.189919       2.460984
      86.238808       2.580445
      86.287696       2.497043
      86.336584       2.523176
      86.385472       2.621792
      86.434360       2.315055
      86.483249       2.693415
      86.532137       2.715011
      86.581025       2.678994
      86.629913       2.662936
      86.678801       2.669010
      86.727690       2.562039
      86.776578       2.610455
      86.825466       2.545759
      86.874354       2.625659
      86.923243       2.606346
      86.972131       2.510148
      87.021019       2.534079
      87.069907       2.413449
      87.118795       2.445635
      87.167684       2.547499
      87.216572       2.298890
      87.265460       2.459822
      87.314348       2.527826
      87.363236       2.643350
      87.412125       2.475742
      87.461013       2.497501
      87.509901       2.686385
      87.558789       2.696158
      87.607678       2.634947
      87.656566       2.705386
      87.705454       2.612479
      87.754342       2.552113
      87.803230       2.529265
      87.852119       2.606818
      87.901007       2.642698
      87.949895       2.859954
      87.998783       2.400109
      88.047671       2.594280
      88.096560       2.280167
      88.145448       2.722392
      88.194336       2.589628
      88.243224       2.495704
      88.292112       2.149037
      88.341001       2.360096
      88.389889       2.310686
      88.438777       2.611726
      88.487665       2.435509
      88.536554       2.346094
      88.585442       2.516900
      88.634330       2.554700
      88.683218       2.508562
      88.732106       2.488643
      88.780995       2.187876
      88.829883       2.591365
      88.878771       2.536961
      88.927659       2.416927
      88.976547       2.353529
      89.025436       2.436868
      89.074324       2.471404
      89.123212       2.843072
      89.172100       2.326894
      89.220989       2.698628
      89.269877       2.568376
      89.318765       2.695996
      89.367653       2.384292
      89.416541       2.664464
      89.465430       2.711773
      89.514318       2.739556
      89.563206       2.388169
      89.612094       2.574079
      89.660982       2.262163
      89.709871       2.456253
      89.758759       2.415498
      89.807647       2.362574
      89.856535       2.590453
      89.905424       2.660816
      89.954312       2.673174
      90.003200       2.760771
      90.052088       2.395634
      90.100976       2.606550
      90.149865       2.386136
      90.198753       2.497825
      90.247641       2.669958
      90.296529       2.552678
      90.345417       2.535987
      90.394306       2.367328
      90.443194       2.465919
      90.492082       2.504534
      90.540970       2.650119
      90.589859       2.437811
      90.638747       2.649062
      90.687635       2.532574
      90.736523       2.788746
      90.785411       2.621760
      90.834300       2.380920
      90.883188       2.400764
      90.932076       2.408786
      90.980964       2.397417
      91.029852       2.327693
      91.078741       2.437141
      91.127629       2.396546
      91.176517       2.377415
      91.225405       2.422858
      91.274293       2.472985
      91.323182       2.403836
      91.372070       2.168961
      91.420958       2.416679
      91.469846       2.481852
      91.518735       2.421050
      91.567623       2.613700
      91.616511       2.388338
      91.665399       2.392705
      91.714287       2.451356
      91.763176       2.515758
      91.812064       2.558966
      91.860952       2.520721
      91.909840       2.365896
      91.958728       2.679693
      92.007617       2.843742
      92.056505       2.698810
      92.105393       2.905226
      92.154281       2.251412
      92.203170       2.358352
      92.252058       2.457224
      92.300946       2.512086
      92.349834       2.407089
      92.398722       2.596789
      92.447611       2.458057
      92.496499       2.569192
      92.545387       2.577472
      92.594275       2.904868
      92.643163       2.702113
      92.692052       2.719844
      92.740940       2.551230
      92.789828       2.609067
      92.838716       2.814253
      92.887605       2.667969
      92.936493       2.556380
      92.985381       2.676712
      93.034269       2.464723
      93.083157       2.525737
      93.132046       2.476395
      93.180934       2.445849
      93.229822       2.603349
      93.278710       2.486857
      93.327598       2.637192
      93.376487       2.645911
      93.425375       2.516043
      93.474263       2.524985
      93.523151       2.600315
      93.572039       2.740500
      93.620928       2.670285
      93.669816       2.936328
      93.718704       2.606315
      93.767592       2.518200
      93.816481       2.512293
      93.865369       2.384842
      93.914257       2.449078
      93.963145       2.435872
      94.012033       2.433724
      94.060922       2.363186
      94.109810       2.268781
      94.158698       2.615556
      94.207586       2.418429
      94.256474       2.445859
      94.305363       2.320540
      94.354251       2.661908
      94.403139       2.741444
      94.452027       2.482828
      94.500916       2.512846
      94.549804       2.689207
      94.598692       2.540697
      94.647580       2.469983
      94.696468       2.460951
      94.745357       2.434552
      94.794245       2.360357
      94.843133       2.381146
      94.892021       2.464356
      94.940909       2.445207
      94.989798       2.555451
      95.038686       2.650146
      95.087574       2.637301
      95.136462       2.507684
      95.185351       2.656813
      95.234239       2.605608
      95.283127       2.605252
      95.332015       2.495928
      95.380903       2.506011
      95.429792       2.554751
      95.478680       2.569471
      95.527568       2.574210
      95.576456       2.675972
      95.625344       2.548500
      95.674233       2.554841
      95.723121       2.659407
      95.772009       2.773354
      95.820897       2.591506
      95.869785       2.298871
      95.918674       2.474914
      95.967562       2.672323
      96.016450       2.543624
      96.065338       2.637619
      96.114227       2.601573
      96.163115       2.507571
      96.212003       2.431410
      96.260891       2.552166
      96.309779       2.458763
      96.358668       2.687139
      96.407556       2.670236
      96.456444       2.661177
      96.505332       2.486417
      96.554220       2.266545
      96.603109       2.603518
      96.651997       2.414788
      96.700885       2.351045
      96.749773       2.464786
      96.798662       2.364013
      96.847550       2.401882
      96.896438       2.394445
      96.945326       2.318256
      96.994214       2.389750
      97.043103       2.303958
      97.091991       2.333943
      97.140879       2.484829
      97.189767       2.312717
      97.238655       2.344203
      97.287544       2.163568
      97.336432       2.387597
      97.385320       2.206277
      97.434208       2.332958
      97.483097       2.439710
      97.531985       2.178504
      97.580873       2.559992
      97.629761       2.499112
      97.678649       2.603579
      97.727538       2.514303
      97.776426       2.281923
      97.825314       2.391947
      97.874202       2.397999
      97.923090       2.449416
      97.971979       2.324048
      98.020867       2.495324
      98.069755       2.523156
      98.118643       2.419877
      98.167532       2.389282
      98.216420       2.352593
      98.265308       2.368429
      98.314196       2.357389
      98.363084       2.277063
      98.411973       2.092071
      98.460861       2.181804
      98.509749       2.186661
      98.558637       2.447273
      98.607525       2.129270
      98.656414       2.216601
      98.705302       2.312376
      98.754190       2.548088
      98.803078       2.416160
      98.851966       1.935716
      98.900855       2.097407
      98.949743       2.207989
      98.998631       2.342526
      99.047519       2.264845
      99.096408       2.380705
      99.145296       2.260379
      99.194184       2.255157
      99.243072       2.502587
      99.291960       2.418601
      99.340849       2.432645
      99.389737       2.269252
      99.438625       2.371337
      99.487513       2.239912
      99.536401       2.374291
      99.585290       2.362846
      99.634178       1.769921
      99.683066       1.791677
      99.731954       1.675946
      99.780843       1.753786
      99.829731       1.867064
      99.878619       1.661862
      99.927507       1.685246
      99.976395       1.834833
     100.025284       1.629095
     100.074172       1.755349
     100.123060       1.679928
     100.171948       1.786732
     100.220836       1.780621
     100.269725       1.529462
     100.318613       1.742737
     100.367501       1.758857
     100.416389       1.499495
     100.465278       1.615741
     100.514166       1.666517
     100.563054       1.644885
     100.611942       1.569567
     100.660830       1.601854
     100.709719       1.516144
     100.758607       1.601245
     100.807495       1.648196
     100.856383       1.529926
     100.905271       1.527147
     100.954160       1.593030
     101.003048       1.501990
     101.051936       1.491268
     101.100824       1.484333
     101.149712       1.411963
     101.198601       1.593923
     101.247489       1.630341
     101.296377       1.515290
     101.345265       1.551654
     101.394154       1.434503
     101.443042       1.662734
     101.491930       1.716062
     101.540818       1.589091
     101.589706       1.610661
     101.638595       1.628805
     101.687483       1.559166
     101.736371       1.584273
     101.785259       1.504999
     101.834147       1.573000
     101.883036       1.521412
     101.931924       1.587461
     101.980812       1.678802
     102.029700       1.676265
     102.078589       1.644354
     102.127477       1.632706
     102.176365       1.530900
     102.225253       1.422034
     102.274141       1.659996
     102.323030       1.645146
     102.371918       1.801741
     102.420806       1.679637
     102.469694       1.616083
     102.518582       1.748504
     102.567471       1.758814
     102.616359       1.735545
     102.665247       1.788262
     102.714135       1.742078
     102.763024       2.024565
     102.811912       1.707730
     102.860800       1.799158
     102.909688       1.708531
     102.958576       1.940357
     103.007465       1.727591
     103.056353       1.450660
     103.105241       1.628632
     103.154129       1.647885
     103.203017       1.679127
     103.251906       1.864760
     103.300794       1.739004
     103.349682       1.671229
     103.398570       1.694948
     103.447458       1.657797
     103.496347       1.837997
     103.545235       1.965352
     103.594123       1.922802
     103.643011       1.887751
     103.691900       1.630026
     103.740788       1.608335
     103.789676       1.751145
     103.838564       1.532431
     103.887452       1.671196
     103.936341       1.911353
     103.985229       1.842764
     104.034117       1.812407
     104.083005       1.943442
     104.131893       2.109111
     104.180782       1.890096
     104.229670       1.709788
     104.278558       1.660132
     104.327446       1.833703
     104.376335       1.830579
     104.425223       1.722698
     104.474111       1.737133
     104.522999       1.818776
     104.571887       1.675830
     104.620776       1.478483
     104.669664       1.934305
     104.718552       1.955400
     104.767440       1.915729
     104.816328       1.694193
     104.865217       1.421081
     104.914105       1.668765
     104.962993       1.615862
     105.011881       1.500693
     105.060770       1.532650
     105.109658       1.754750
     105.158546       1.638830
     105.207434       1.732269
     105.256322       1.742654
     105.305211       1.811887
     105.354099       1.729313
     105.402987       1.669525
     105.451875       1.725037
     105.500763       1.767546
     105.549652       1.613347
     105.598540       1.890706
     105.647428       1.747112
     105.696316       1.782956
     105.745205       1.700452
     105.794093       1.845982
     105.842981       1.738114
     105.891869       1.639027
     105.940757       1.751027
     105.989646       1.794057
     106.038534       1.898024
     106.087422       1.703607
     106.136310       1.698692
     106.185198       1.658087
     106.234087       1.766110
     106.282975       1.639371
     106.331863       1.669409
     106.380751       1.718811
     106.429639       1.476410
     106.478528       1.614731
     106.527416       1.540732
     106.576304       1.701239
     106.625192       1.839727
     106.674081       1.696037
     106.722969       1.542830
     106.771857       1.554122
     106.820745       1.564068
     106.869633       1.582841
     106.918522       1.694622
     106.967410       1.745068
     107.016298       1.685255
     107.065186       1.622820
     107.114074       1.766438
     107.162963       1.820115
     107.211851       1.785718
     107.260739       1.599245
     107.309627       1.771933
     107.358516       1.796261
     107.407404       1.708605
     107.456292       1.592550
     107.505180       1.831676
     107.554068       1.670602
     107.602957       1.738188
     107.651845       1.787006
     107.700733       1.704865
     107.749621       1.778629
     107.798509       1.672307
     107.847398       1.624477
     107.896286       1.542400
     107.945174       1.499833
     107.994062       1.789479
     108.042951       1.685678
     108.091839       1.643941
     108.140727       1.765112
     108.189615       1.645530
     108.238503       1.656072
     108.287392       1.591893
     108.336280       1.801152
     108.385168       1.764414
     108.434056       1.636222
     108.482944       1.633331
     108.531833       1.715976
     108.580721       1.596193
     108.629609       1.661682
     108.678497       1.580087
     108.727385       1.558425
     108.776274       1.553640
     108.825162       1.677027
     108.874050       1.715533
     108.922938       1.714942
     108.971827       1.666152
     109.020715       1.639229
     109.069603       1.807731
     109.118491       1.970004
     109.167379       1.557695
     109.216268       1.845231
     109.265156       1.697010
     109.314044       1.752712
     109.362932       1.808549
     109.411820       1.741733
     109.460709       1.628675
     109.509597       1.684396
     109.558485       1.654251
     109.607373       1.672279
     109.656262       1.695696
     109.705150       1.710803
     109.754038       1.932317
     109.802926       1.612318
     109.851814       1.774235
     109.900703       1.835710
     109.949591       1.706301
     109.998479       1.787892
     110.047367       1.642158
     110.096255       1.533265
     110.145144       1.552066
     110.194032       1.559654
     110.242920       1.488934
     110.291808       1.541594
     110.340697       1.627395
     110.389585       1.653160
     110.438473       1.350417
     110.487361       1.681944
     110.536249       1.552268
     110.585138       1.582863
     110.634026       1.643700
     110.682914       1.700471
     110.731802       1.561188
     110.780690       1.544587
     110.829579       1.561320
     110.878467       1.946520
     110.927355       1.909092
     110.976243       1.806032
     111.025131       1.839757
     111.074020       1.673558
     111.122908       1.664301
     111.171796       1.570333
     111.220684       1.486024
     111.269573       1.517009
     111.318461       1.632581
     111.367349       1.589379
     111.416237       1.540673
     111.465125       1.668605
     111.514014       1.549002
     111.562902       1.729984
     111.611790       1.630918
     111.660678       1.707914
     111.709566       1.619877
     111.758455       1.616755
     111.807343       1.443363
     111.856231       1.501342
     111.905119       1.523712
     111.954008       1.501737
     112.002896       1.705336
     112.051784       1.780896
     112.100672       1.437382
     112.149560       1.701451
     112.198449       1.661449
     112.247337       1.544083
     112.296225       1.487004
     112.345113       1.939193
     112.394001       1.680733
     112.442890       1.641452
     112.491778       1.830192
     112.540666       1.731516
     112.589554       1.604022
     112.638443       1.664863
     112.687331       1.534323
     112.736219       1.723274
     112.785107       1.844439
     112.833995       1.811565
     112.882884       1.598716
     112.931772       1.754345
     112.980660       1.581630
     113.029548       1.715534
     113.078436       1.780209
     113.127325       1.576478
     113.176213       1.959093
     113.225101       1.748112
     113.273989       1.888293
     113.322878       1.676957
     113.371766       1.760027
     113.420654       1.634344
     113.469542       1.791703
     113.518430       1.556505
     113.567319       1.778655
     113.616207       1.700854
     113.665095       1.528409
     113.713983       1.797852
     113.762871       1.641012
     113.811760       1.718476
     113.860648       1.606996
     113.909536       1.676134
     113.958424       1.628267
     114.007312       1.828838
     114.056201       1.787971
     114.105089       1.798238
     114.153977       1.728245
     114.202865       1.593180
     114.251754       1.478549
     114.300642       1.334674
     114.349530       1.601270
     114.398418       1.605226
     114.447306       1.534869
     114.496195       1.826980
     114.545083       1.999565
     114.593971       1.621088
     114.642859       1.632102
     114.691747       1.647630
     114.740636       1.716665
     114.789524       1.685307
     114.838412       1.445904
     114.887300       1.547859
     114.936189       1.484571
     114.985077       1.604019
     115.033965       1.316010
     115.082853       1.449377
     115.131741       1.611308
     115.180630       1.667222
     115.229518       1.542630
     115.278406       1.544008
     115.327294       1.399436
     115.376182       1.709819
     115.425071       1.692485
     115.473959       1.863226
     115.522847       2.009895
     115.571735       1.702112
     115.620624       1.694170
     115.669512       1.714119
     115.718400       1.572118
     115.767288       1.651588
     115.816176       1.639755
     115.865065       1.654741
     115.913953       1.633104
     115.962841       1.602048
     116.011729       1.579355
     116.060617       1.772912
     116.109506       1.551476
     116.158394       1.710760
     116.207282       1.616854
     116.256170       1.602426
     116.305058       1.527218
     116.353947       1.519698
     116.402835       1.415523
     116.451723       1.681302
     116.500611       1.536302
     116.549500       1.386630
     116.598388       1.528505
     116.647276       1.613782
     116.696164       1.586232
     116.745052       1.735893
     116.793941       1.552113
     116.842829       1.520041
     116.891717       1.638277
     116.940605       1.481758
     116.989493       1.375459
     117.038382       1.576978
     117.087270       1.431572
     117.136158       1.553097
     117.185046       1.491689
     117.233935       1.642527
     117.282823       1.613614
     117.331711       1.609158
     117.380599       1.647353
     117.429487       1.525956
     117.478376       1.597076
     117.527264       1.688392
     117.576152       1.689291
     117.625040       1.521711
     117.673928       1.567016
     117.722817       1.616452
     117.771705       1.561108
     117.820593       1.703797
     117.869481       1.627908
     117.918370       1.586536
     117.967258       1.557567
     118.016146       1.580507
     118.065034       1.623079
     118.113922       1.646196
     118.162811       1.743296
     118.211699       1.543499
     118.260587       1.618878
     118.309475       1.681100
     118.358363       1.681434
     118.407252       1.762116
     118.456140       1.529694
     118.505028       1.599802
     118.553916       1.617140
     118.602804       1.712763
     118.651693       1.557328
     118.700581       1.832061
     118.749469       1.552881
     118.798357       1.651825
     118.847246       1.597220
     118.896134       1.434957
     118.945022       1.741098
     118.993910       1.561522
     119.042798       1.596771
     119.091687       1.822369
     119.140575       1.773238
     119.189463       1.702270
     119.238351       1.929050
     119.287239       1.762110
     119.336128       1.666730
     119.385016       1.978786
     119.433904       1.860692
     119.482792       1.471616
     119.531681       1.472821
     119.580569       1.644103
     119.629457       1.744235
     119.678345       1.578452
     119.727233       1.634267
     119.776122       1.861531
     119.825010       1.600783
     119.873898       1.800133
     119.922786       1.690951
     119.971674       1.720531
     120.020563       1.913556
     120.069451       1.656838
     120.118339       1.737851
     120.167227       1.704883
     120.216116       1.518899
     120.265004       1.818658
     120.313892       1.608765
     120.362780       1.854491
     120.411668       2.038968
     120.460557       1.871639
     120.509445       2.056371
     120.558333       1.951747
     120.607221       1.591320
     120.656109       1.994562
     120.704998       1.829258
     120.753886       1.752296
     120.802774       1.621581
     120.851662       1.743723
     120.900551       1.683294
     120.949439       1.544567
     120.998327       1.685001
     121.047215       1.559425
     121.096103       1.607104
     121.144992       1.642850
     121.193880       1.594446
     121.242768       1.665598
     121.291656       1.628747
     121.340544       1.523561
     121.389433       1.516095
     121.438321       1.572558
     121.487209       1.566111
     121.536097       1.496695
     121.584985       1.648087
     121.633874       1.641368
     121.682762       1.747241
     121.731650       1.527760
     121.780538       1.527400
     121.829427       1.442030
     121.878315       1.712134
     121.927203       1.775039
     121.976091       1.474018
     122.024979       1.704050
     122.073868       1.817921
     122.122756       1.701554
     122.171644       1.734197
     122.220532       1.730160
     122.269420       1.538512
     122.318309       1.510525
     122.367197       1.557829
     122.416085       1.559781
     122.464973       1.398235
     122.513862       1.593338
     122.562750       1.680526
     122.611638       1.693006
     122.660526       1.629508
     122.709414       1.584302
     122.758303       1.522813
     122.807191       1.463958
     122.856079       1.533141
     122.904967       1.419345
     122.953855       1.464193
     123.002744       1.527069
     123.051632       1.452713
     123.100520       1.533985
     123.149408       1.703565
     123.198297       1.524131
     123.247185       1.424483
     123.296073       1.492288
     123.344961       1.245467
     123.393849       1.603938
     123.442738       1.482701
     123.491626       1.519227
     123.540514       1.468176
     123.589402       1.374379
     123.638290       1.739307
     123.687179       1.464661
     123.736067       1.704646
     123.784955       1.713843
     123.833843       1.713896
     123.882731       1.641605
     123.931620       1.577295
     123.980508       1.547062
     124.029396       1.418276
     124.078284       1.476207
     124.127173       1.623388
     124.176061       1.559794
     124.224949       1.549528
     124.273837       1.321910
     124.322725       1.334882
     124.371614       1.559157
     124.420502       1.476829
     124.469390       1.420199
     124.518278       1.521316
     124.567166       1.608444
     124.616055       1.440360
     124.664943       1.594300
     124.713831       1.436510
     124.762719       1.520449
     124.811608       1.419370
     124.860496       1.436802
     124.909384       1.386010
     124.958272       1.557809
     125.007160       1.499916
     125.056049       1.682320
     125.104937       1.593664
     125.153825       1.582290
     125.202713       1.797836
     125.251601       1.718633
     125.300490       1.532011
     125.349378       1.610135
     125.398266       1.690053
     125.447154       1.556414
     125.496043       1.685950
     125.544931       1.624483
     125.593819       1.674615
     125.642707       1.838434
     125.691595       1.784897
     125.740484       1.589390
     125.789372       1.506159
     125.838260       1.929292
     125.887148       1.969265
     125.936036       1.724038
     125.984925       1.578017
     126.033813       1.532439
     126.082701       1.435589
     126.131589       1.382835
     126.180477       1.484373
     126.229366       1.724413
     126.278254       1.606069
     126.327142       1.427775
     126.376030       1.398047
     126.424919       1.458508
     126.473807       1.523217
     126.522695       1.771946
     126.571583       1.536146
     126.620471       1.431982
     126.669360       1.441820
     126.718248       1.501030
     126.767136       1.647611
     126.816024       1.442932
     126.864912       1.522222
     126.913801       1.501528
     126.962689       1.478287
     127.011577       1.473916
     127.060465       1.520986
     127.109354       1.661994
     127.158242       1.482146
     127.207130       1.510943
     127.256018       1.498812
     127.304906       1.500679
     127.353795       1.506874
     127.402683       1.503360
     127.451571       1.386639
     127.500459       1.559810
     127.549347       1.509171
     127.598236       1.623245
     127.647124       1.408944
     127.696012       1.428475
     127.744900       1.454249
     127.793789       1.481932
     127.842677       1.677831
     127.891565       1.396876
     127.940453       1.314285
     127.989341       1.448776
     128.038230       1.620516
     128.087118       1.524289
     128.136006       1.497905
     128.184894       1.671422
     128.233782       1.485583
     128.282671       1.487511
     128.331559       1.433661
     128.380447       1.378650
     128.429335       1.541934
     128.478224       1.449275
     128.527112       1.470144
     128.576000       1.459321
     128.624888       1.516522
     128.673776       1.351518
     128.722665       1.421628
     128.771553       1.514247
     128.820441       1.206889
     128.869329       1.365867
     128.918217       1.599819
     128.967106       1.451861
     129.015994       1.392995
     129.064882       1.442802
     129.113770       1.391778
     129.162658       1.505076
     129.211547       1.406337
     129.260435       1.573931
     129.309323       1.338356
     129.358211       1.621395
     129.407100       1.785794
     129.455988       1.566659
     129.504876       1.550035
     129.553764       1.579635
     129.602652       1.664566
     129.651541       1.625180
     129.700429       1.623271
     129.749317       1.544029
     129.798205       1.663806
     129.847093       1.690621
     129.895982       1.756919
     129.944870       1.670618
     129.993758       1.578521
     130.042646       1.694658
     130.091535       1.655618
     130.140423       1.777625
     130.189311       1.710403
     130.238199       1.643754
     130.287087       1.499256
     130.335976       1.250525
     130.384864       1.400146
     130.433752       1.604219
     130.482640       1.737012
     130.531528       1.564285
     130.580417       1.663366
     130.629305       1.695564
     130.678193       1.754000
     130.727081       1.960508
     130.775970       1.891964
     130.824858       1.880257
     130.873746       1.990678
     130.922634       1.954798
     130.971522       1.564968
     131.020411       1.745137
     131.069299       1.795587
     131.118187       1.746801
     131.167075       1.462457
     131.215963       1.651106
     131.264852       1.525125
     131.313740       1.897887
     131.362628       1.975551
     131.411516       1.711133
     131.460404       1.618656
     131.509293       1.697639
     131.558181       1.600436
     131.607069       1.485670
     131.655957       1.661317
     131.704846       1.853536
     131.753734       1.656145
     131.802622       1.709082
     131.851510       1.730727
     131.900398       1.625760
     131.949287       1.720930
     131.998175       2.065922
     132.047063       1.933398
     132.095951       1.674900
     132.144839       1.442300
     132.193728       1.627953
     132.242616       1.382339
     132.291504       1.503055
     132.340392       2.027883
     132.389281       1.574491
     132.438169       1.305656
     132.487057       1.417792
     132.535945       1.432369
     132.584833       1.347617
     132.633722       1.238362
     132.682610       1.285318
     132.731498       1.397583
     132.780386       1.384783
     132.829274       1.425688
     132.878163       1.372559
     132.927051       1.397670
     132.975939       1.523855
     133.024827       1.501992
     133.073716       1.438929
     133.122604       1.566629
     133.171492       1.404481
     133.220380       1.377794
     133.269268       1.473943
     133.318157       1.343346
     133.367045       1.313916
     133.415933       1.434277
     133.464821       1.442755
     133.513709       1.410553
     133.562598       1.364371
     133.611486       1.402258
     133.660374       1.334520
     133.709262       1.356886
     133.758150       1.538392
     133.807039       1.461891
     133.855927       1.508963
     133.904815       1.623418
     133.953703       1.485346
     134.002592       1.480770
     134.051480       1.530309
     134.100368       1.489896
     134.149256       1.449355
     134.198144       1.629789
     134.247033       1.581601
     134.295921       1.564447
     134.344809       1.479990
     134.393697       1.550042
     134.442585       1.720248
     134.491474       1.631320
     134.540362       1.750953
     134.589250       1.564076
     134.638138       1.416150
     134.687027       1.445105
     134.735915       1.667250
     134.784803       1.503985
     134.833691       1.615085
     134.882579       1.413956
     134.931468       1.514394
     134.980356       1.596755
     135.029244       1.707132
     135.078132       1.590920
     135.127020       1.740090
     135.175909       1.623961
     135.224797       1.513533
     135.273685       1.567969
     135.322573       1.486486
     135.371462       1.517473
     135.420350       1.471683
     135.469238       1.495573
     135.518126       1.466893
     135.567014       1.432997
     135.615903       1.466178
     135.664791       1.400402
     135.713679       1.612920
     135.762567       1.540779
     135.811455       1.546713
     135.860344       1.525870
     135.909232       1.479065
     135.958120       1.549007
     136.007008       1.374252
     136.055897       1.487798
     136.104785       1.561610
     136.153673       1.647791
     136.202561       1.615370
     136.251449       1.618599
     136.300338       1.518854
     136.349226       1.634712
     136.398114       1.506781
     136.447002       1.639034
     136.495890       1.564889
     136.544779       1.705996
     136.593667       1.669777
     136.642555       1.693629
     136.691443       1.638956
     136.740331       1.767966
     136.789220       1.489647
     136.838108       1.525341
     136.886996       1.498592
     136.935884       1.324476
     136.984773       1.395589
     137.033661       1.541911
     137.082549       1.523489
     137.131437       1.516167
     137.180325       1.567734
     137.229214       1.543275
     137.278102       1.667809
     137.326990       1.613662
     137.375878       1.594931
     137.424766       1.646719
     137.473655       1.633456
     137.522543       1.524045
     137.571431       1.601254
     137.620319       1.578754
     137.669208       1.492442
     137.718096       1.466439
     137.766984       1.566659
     137.815872       1.478622
     137.864760       1.516711
     137.913649       1.496522
     137.962537       1.553208
     138.011425       1.499951
     138.060313       1.404479
     138.109201       1.472955
     138.158090       1.546588
     138.206978       1.475395
     138.255866       1.342008
     138.304754       1.517848
     138.353643       1.516182
     138.402531       1.494073
     138.451419       1.583210
     138.500307       1.586586
     138.549195       1.362412
     138.598084       1.550644
     138.646972       1.513730
     138.695860       1.487164
     138.744748       1.424265
     138.793636       1.522118
     138.842525       1.486606
     138.891413       1.742507
     138.940301       1.532597
     138.989189       1.587503
     139.038077       1.361360
     139.086966       1.430862
     139.135854       1.347799
     139.184742       1.424116
     139.233630       1.535121
     139.282519       1.499188
     139.331407       1.409630
     139.380295       1.312482
     139.429183       1.326368
     139.478071       1.344111
     139.526960       1.429054
     139.575848       1.453819
     139.624736       1.387910
     139.673624       1.467312
     139.722512       1.302283
     139.771401       1.437555
     139.820289       1.568059
     139.869177       1.384013
     139.918065       1.500984
     139.966954       1.519962
     140.015842       1.435294
     140.064730       1.518373
     140.113618       1.482473
     140.162506       1.478290
     140.211395       1.472413
     140.260283       1.423297
     140.309171       1.341463
     140.358059       1.483610
     140.406947       1.565817
     140.455836       1.549630
     140.504724       1.511046
     140.553612       1.477259
     140.602500       1.398949
     140.651389       1.456762
     140.700277       1.342893
     140.749165       1.374813
     140.798053       1.502985
     140.846941       1.579699
     140.895830       1.478376
     140.944718       1.438124
     140.993606       1.475178
     141.042494       1.508827
     141.091382       1.646216
     141.140271       1.442048
     141.189159       1.541297
     141.238047       1.451499
     141.286935       1.481695
     141.335823       1.494383
     141.384712       1.575361
     141.433600       1.683693
     141.482488       1.650232
     141.531376       1.503589
     141.580265       1.495066
     141.629153       1.432330
     141.678041       1.404249
     141.726929       1.651782
     141.775817       1.358110
     141.824706       1.454004
     141.873594       1.535379
     141.922482       1.555421
     141.971370       1.630119
     142.020258       1.519307
     142.069147       1.538179
     142.118035       1.627515
     142.166923       1.574441
     142.215811       1.450677
     142.264700       1.426461
     142.313588       1.348510
     142.362476       1.437075
     142.411364       1.465116
     142.460252       1.438811
     142.509141       1.504352
     142.558029       1.535523
     142.606917       1.462481
     142.655805       1.417708
     142.704693       1.549488
     142.753582       1.593380
     142.802470       1.529191
     142.851358       1.355077
     142.900246       1.464508
     142.949135       1.558785
     142.998023       1.431237
     143.046911       1.670947
     143.095799       1.617404
     143.144687       1.603358
     143.193576       1.391330
     143.242464       1.449679
     143.291352       1.524619
     143.340240       1.633719
     143.389128       1.497428
     143.438017       1.405416
     143.486905       1.382662
     143.535793       1.509260
     143.584681       1.493279
     143.633570       1.377226
     143.682458       1.453304
     143.731346       1.291334
     143.780234       1.554445
     143.829122       1.503733
     143.878011       1.535382
     143.926899       1.435451
     143.975787       1.618444
     144.024675       1.541801
     144.073563       1.645563
     144.122452       1.546263
     144.171340       1.497470
     144.220228       1.784015
     144.269116       1.623321
     144.318004       1.472389
     144.366893       1.553607
     144.415781       1.527579
     144.464669       1.332996
     144.513557       1.418097
     144.562446       1.230897
     144.611334       1.581536
     144.660222       1.336377
     144.709110       1.415821
     144.757998       1.441833
     144.806887       1.700227
     144.855775       1.524940
     144.904663       1.438679
     144.953551       1.532967
     145.002439       1.499574
     145.051328       1.381248
     145.100216       1.357968
     145.149104       1.525033
     145.197992       1.453050
     145.246881       1.419902
     145.295769       1.550409
     145.344657       1.438932
     145.393545       1.536971
     145.442433       1.526165
     145.491322       1.358650
     145.540210       1.478719
     145.589098       1.695887
     145.637986       1.592825
     145.686874       1.308501
     145.735763       1.308846
     145.784651       1.377421
     145.833539       1.381449
     145.882427       1.510231
     145.931316       1.376265
     145.980204       1.512832
     146.029092       1.467682
     146.077980       1.627570
     146.126868       1.507944
     146.175757       1.549789
     146.224645       1.509824
     146.273533       1.399351
     146.322421       1.686266
     146.371309       1.566520
     146.420198       1.530963
     146.469086       1.619169
     146.517974       1.384429
     146.566862       1.429230
     146.615750       1.318254
     146.664639       1.594096
     146.713527       1.613210
     146.762415       1.708796
     146.811303       1.631220
     146.860192       1.623651
     146.909080       1.499392
     146.957968       1.524126
     147.006856       1.525303
     147.055744       1.601997
     147.104633       1.592688
     147.153521       1.603014
     147.202409       1.671918
     147.251297       1.647004
     147.300185       1.415616
     147.349074       1.576342
     147.397962       1.484013
     147.446850       1.482822
     147.495738       1.622521
     147.544627       1.281028
     147.593515       1.561863
     147.642403       1.570071
     147.691291       1.528743
     147.740179       1.465941
     147.789068       1.618957
     147.837956       1.504734
     147.886844       1.440301
     147.935732       1.496017
     147.984620       1.396350
     148.033509       1.395893
     148.082397       1.497587
     148.131285       1.409022
     148.180173       1.442084
     148.229062       1.571987
     148.277950       1.510331
     148.326838       1.514269
     148.375726       1.397389
     148.424614       1.452550
     148.473503       1.384134
     148.522391       1.555243
     148.571279       1.593497
     148.620167       1.472739
     148.669055       1.465769
     148.717944       1.547982
     148.766832       1.487970
     148.815720       1.567921
     148.864608       1.501884
     148.913496       1.541360
     148.962385       1.556718
     149.011273       1.665741
     149.060161       1.756286
     149.109049       1.673197
     149.157938       1.584159
     149.206826       1.419290
     149.255714       1.474100
     149.304602       1.539712
     149.353490       1.839258
     149.402379       1.564673
     149.451267       1.541198
     149.500155       1.404848
     149.549043       1.489673
     149.597931       1.512791
     149.646820       1.525491
     149.695708       1.475575
     149.744596       1.598026
     149.793484       1.482689
     149.842373       1.441115
     149.891261       1.454590
     149.940149       1.461754
     149.989037       1.463619
     150.037925       1.626375
     150.086814       1.426694
     150.135702       1.489672
     150.184590       1.493258
     150.233478       1.484228
     150.282366       1.517117
     150.331255       1.633893
     150.380143       1.522002
     150.429031       1.852945
     150.477919       1.701665
     150.526808       1.653237
     150.575696       1.623739
     150.624584       1.678651
     150.673472       1.544862
     150.722360       1.532114
     150.771249       1.718933
     150.820137       1.570853
     150.869025       1.542285
     150.917913       1.580027
     150.966801       1.565486
     151.015690       1.608028
     151.064578       1.834825
     151.113466       1.609673
     151.162354       1.767876
     151.211242       1.416970
     151.260131       1.751959
     151.309019       1.497606
     151.357907       1.818468
     151.406795       1.550929
     151.455684       1.533813
     151.504572       1.576242
     151.553460       1.691931
     151.602348       1.526536
     151.651236       1.635492
     151.700125       1.692373
     151.749013       1.715437
     151.797901       1.515372
     151.846789       1.640910
     151.895677       1.566151
     151.944566       1.664373
     151.993454       1.506015
     152.042342       1.641326
     152.091230       1.598133
     152.140119       1.509171
     152.189007       1.541349
     152.237895       1.834179
     152.286783       1.421398
     152.335671       1.714377
     152.384560       1.590511
     152.433448       1.604217
     152.482336       1.612919
     152.531224       1.522737
     152.580112       1.484330
     152.629001       1.617043
     152.677889       1.580838
     152.726777       1.613655
     152.775665       1.568653
     152.824554       1.506768
     152.873442       1.567264
     152.922330       1.557069
     152.971218       1.471889
     153.020106       1.703608
     153.068995       1.501124
     153.117883       1.546303
     153.166771       1.284559
     153.215659       1.458014
     153.264547       1.521847
     153.313436       1.491557
     153.362324       1.427926
     153.411212       1.496209
     153.460100       1.459926
     153.508989       1.610761
     153.557877       1.402942
     153.606765       1.634838
     153.655653       1.862147
     153.704541       1.739910
     153.753430       1.482397
     153.802318       1.555808
     153.851206       1.601235
     153.900094       1.564100
     153.948982       1.770649
     153.997871       1.620481
     154.046759       1.504454
     154.095647       1.639213
     154.144535       1.540064
     154.193423       1.580343
     154.242312       1.594772
     154.291200       1.744076
     154.340088       1.507180
     154.388976       1.668405
     154.437865       1.588447
     154.486753       1.526816
     154.535641       1.550542
     154.584529       1.526388
     154.633417       1.537937
     154.682306       1.688227
     154.731194       1.599943
     154.780082       1.642908
     154.828970       1.527123
     154.877858       1.794221
     154.926747       1.930032
     154.975635       1.745629
     155.024523       1.899918
     155.073411       1.721188
     155.122300       1.527159
     155.171188       1.420636
     155.220076       1.821752
     155.268964       1.521841
     155.317852       1.590575
     155.366741       1.673852
     155.415629       1.839676
     155.464517       1.842198
     155.513405       1.514536
     155.562293       1.477230
     155.611182       1.533679
     155.660070       1.443655
     155.708958       1.578241
     155.757846       1.666627
     155.806735       1.901475
     155.855623       1.780303
     155.904511       1.656552
     155.953399       1.608146
     156.002287       1.644428
     156.051176       1.460791
     156.100064       1.736969
     156.148952       1.612606
     156.197840       1.909970
     156.246728       1.400795
     156.295617       1.661245
     156.344505       1.444416
     156.393393       1.392373
     156.442281       1.670552
     156.491169       1.471141
     156.540058       1.487561
     156.588946       1.598901
     156.637834       1.716527
     156.686722       1.636652
     156.735611       1.480817
     156.784499       1.721759
     156.833387       1.598416
     156.882275       1.441322
     156.931163       1.560017
     156.980052       1.531998
     157.028940       1.417281
     157.077828       1.532067
     157.126716       1.449543
     157.175604       1.428942
     157.224493       1.560630
     157.273381       1.649509
     157.322269       1.637827
     157.371157       1.486873
     157.420046       1.545183
     157.468934       1.827819
     157.517822       1.597274
     157.566710       1.584628
     157.615598       1.598555
     157.664487       1.637139
     157.713375       1.728969
     157.762263       1.570913
     157.811151       1.641934
     157.860039       1.594150
     157.908928       1.647496
     157.957816       1.562156
     158.006704       1.698436
     158.055592       1.727149
     158.104481       1.932368
     158.153369       1.776777
     158.202257       1.683396
     158.251145       1.685220
     158.300033       1.826107
     158.348922       1.672837
     158.397810       1.703744
     158.446698       1.504769
     158.495586       1.690875
     158.544474       1.615301
     158.593363       1.705617
     158.642251       1.772115
     158.691139       1.764540
     158.740027       1.724576
     158.788915       1.601630
     158.837804       1.749869
     158.886692       1.670673
     158.935580       1.788130
     158.984468       1.978060
     159.033357       1.687977
     159.082245       1.666257
     159.131133       1.695644
     159.180021       1.797187
     159.228909       1.709065
     159.277798       1.834211
     159.326686       1.826123
     159.375574       1.801847
     159.424462       1.519262
     159.473350       1.878432
     159.522239       1.874237
     159.571127       1.911951
     159.620015       1.759989
     159.668903       1.773211
     159.717792       1.717045
     159.766680       1.725271
     159.815568       1.878717
     159.864456       1.955146
     159.913344       1.871403
     159.962233       1.928933
     160.011121       1.770755
     160.060009       2.069966
     160.108897       1.911343
     160.157785       2.057184
     160.206674       1.965869
     160.255562       2.016911
     160.304450       1.846292
     160.353338       2.082118
     160.402227       1.824124
     160.451115       1.889365
     160.500003       1.846033
     160.548891       1.919820
     160.597779       1.945525
     160.646668       1.973313
     160.695556       1.807920
     160.744444       1.785320
     160.793332       2.150551
     160.842220       2.073825
     160.891109       1.762650
     160.939997       1.786588
     160.988885       1.663263
     161.037773       1.723213
     161.086662       1.728715
     161.135550       1.651535
     161.184438       1.827111
     161.233326       1.714224
     161.282214       1.752595
     161.331103       1.773646
     161.379991       1.868859
     161.428879       1.751551
     161.477767       1.823386
     161.526655       1.770717
     161.575544       1.821644
     161.624432       1.855822
     161.673320       1.593477
     161.722208       1.943428
     161.771096       2.080561
     161.819985       1.854507
     161.868873       1.819808
     161.917761       1.810387
     161.966649       1.938332
     162.015538       1.861421
     162.064426       1.836916
     162.113314       1.826743
     162.162202       1.703421
     162.211090       2.044819
     162.259979       1.722964
     162.308867       1.906339
     162.357755       1.710942
     162.406643       1.857669
     162.455531       1.893672
     162.504420       1.810125
     162.553308       1.824693
     162.602196       1.798899
     162.651084       1.913408
     162.699973       1.782532
     162.748861       1.923107
     162.797749       1.818466
     162.846637       1.909007
     162.895525       1.835438
     162.944414       1.952344
     162.993302       1.910424
     163.042190       1.850849
     163.091078       1.854220
     163.139966       2.084291
     163.188855       1.917772
     163.237743       2.017260
     163.286631       2.039218
     163.335519       2.017645
     163.384408       2.008505
     163.433296       2.409024
     163.482184       2.388475
     163.531072       1.941537
     163.579960       2.058196
     163.628849       2.079706
     163.677737       2.194699
     163.726625       2.131770
     163.775513       2.099674
     163.824401       2.031340
     163.873290       2.163919
     163.922178       2.138193
     163.971066       2.157312
     164.019954       2.170361
     164.068842       2.129567
     164.117731       2.199579
     164.166619       2.233282
     164.215507       2.289348
     164.264395       2.082916
     164.313284       2.113966
     164.362172       2.312025
     164.411060       2.060405
     164.459948       2.128962
     164.508836       2.298882
     164.557725       2.190362
     164.606613       2.306570
     164.655501       2.025048
     164.704389       2.155706
     164.753277       2.158366
     164.802166       2.255521
     164.851054       2.167790
     164.899942       2.123888
     164.948830       2.149559
     164.997719       2.094950
     165.046607       2.201212
     165.095495       1.973154
     165.144383       2.137793
     165.193271       2.184971
     165.242160       2.236087
     165.291048       2.320654
     165.339936       1.848583
     165.388824       2.201860
     165.437712       1.973040
     165.486601       2.006349
     165.535489       2.128508
     165.584377       2.085652
     165.633265       2.189326
     165.682154       2.245953
     165.731042       2.258943
     165.779930       2.243227
     165.828818       2.049661
     165.877706       2.249231
     165.926595       1.954423
     165.975483       2.004419
     166.024371       1.985277
     166.073259       1.897057
     166.122147       2.183524
     166.171036       2.066201
     166.219924       2.010935
     166.268812       1.966656
     166.317700       2.100404
     166.366588       2.107426
     166.415477       2.084847
     166.464365       2.100942
     166.513253       2.067166
     166.562141       1.812956
     166.611030       2.273370
     166.659918       2.099285
     166.708806       1.847652
     166.757694       2.094075
     166.806582       2.105283
     166.855471       2.038098
     166.904359       2.109187
     166.953247       1.963738
     167.002135       1.906519
     167.051023       2.169483
     167.099912       2.317067
     167.148800       2.156060
     167.197688       2.085964
     167.246576       2.004972
     167.295465       2.170783
     167.344353       2.230505
     167.393241       1.974321
     167.442129       2.100837
     167.491017       2.203737
     167.539906       2.089778
     167.588794       2.084896
     167.637682       2.120477
     167.686570       2.149712
     167.735458       2.279238
     167.784347       2.155475
     167.833235       2.201387
     167.882123       2.244416
     167.931011       2.105467
     167.979900       2.187003
     168.028788       1.986689
     168.077676       2.117357
     168.126564       2.065486
     168.175452       2.134029
     168.224341       2.099228
     168.273229       2.151997
     168.322117       1.957999
     168.371005       2.164210
     168.419893       2.244403
     168.468782       1.946677
     168.517670       1.995895
     168.566558       2.271145
     168.615446       2.229569
     168.664335       2.088152
     168.713223       2.141791
     168.762111       1.966885
     168.810999       1.997851
     168.859887       1.991363
     168.908776       2.128810
     168.957664       2.092655
     169.006552       2.086096
     169.055440       2.017859
     169.104328       2.006469
     169.153217       2.112399
     169.202105       2.093500
     169.250993       2.037732
     169.299881       2.075300
     169.348769       2.199434
     169.397658       2.021649
     169.446546       1.934637
     169.495434       2.117779
     169.544322       2.036798
     169.593211       2.073856
     169.642099       2.052624
     169.690987       1.983325
     169.739875       2.001473
     169.788763       1.855918
     169.837652       1.843156
     169.886540       1.761585
     169.935428       1.864459
     169.984316       2.040767
     170.033204       2.012516
     170.082093       2.030508
     170.130981       1.954543
     170.179869       2.000866
     170.228757       2.037936
     170.277646       1.899878
     170.326534       1.982679
     170.375422       1.916155
     170.424310       1.898496
     170.473198       2.191164
     170.522087       1.986835
     170.570975       2.101273
     170.619863       2.034102
     170.668751       2.039223
     170.717639       2.051113
     170.766528       1.902484
     170.815416       2.129866
     170.864304       1.847416
     170.913192       1.913145
     170.962081       1.865901
     171.010969       1.896782
     171.059857       1.969646
     171.108745       2.056783
     171.157633       1.958277
     171.206522       1.780341
     171.255410       1.998352
     171.304298       1.976536
     171.353186       1.920758
     171.402074       1.853555
     171.450963       1.981290
     171.499851       1.844145
     171.548739       1.875926
     171.597627       1.872054
     171.646515       1.925437
     171.695404       1.884650
     171.744292       1.884817
     171.793180       1.882198
     171.842068       1.755899
     171.890957       1.793519
     171.939845       2.029929
     171.988733       1.968441
     172.037621       1.854102
     172.086509       1.858012
     172.135398       1.880044
     172.184286       1.906433
     172.233174       1.931213
     172.282062       1.895839
     172.330950       1.919497
     172.379839       1.914909
     172.428727       1.873080
     172.477615       1.756902
     172.526503       1.947362
     172.575392       1.925420
     172.624280       1.739815
     172.673168       1.905195
     172.722056       1.893251
     172.770944       1.780322
     172.819833       1.790075
     172.868721       1.862094
     172.917609       1.870261
     172.966497       1.928250
     173.015385       1.806052
     173.064274       1.811884
     173.113162       1.827465
     173.162050       1.923763
     173.210938       1.805728
     173.259827       1.701859
     173.308715       1.987948
     173.357603       1.925481
     173.406491       1.968606
     173.455379       1.898912
     173.504268       1.914482
     173.553156       1.975026
     173.602044       1.930882
     173.650932       1.928074
     173.699820       1.922693
     173.748709       1.820109
     173.797597       1.898806
     173.846485       1.835995
     173.895373       1.871766
     173.944261       1.985095
     173.993150       1.876250
     174.042038       1.922070
     174.090926       1.867167
     174.139814       1.856197
     174.188703       1.938317
     174.237591       1.798324
     174.286479       1.834870
     174.335367       1.956061
     174.384255       2.026868
     174.433144       1.821748
     174.482032       1.818060
     174.530920       1.969751
     174.579808       1.902288
     174.628696       1.926313
     174.677585       1.924985
     174.726473       1.795232
     174.775361       1.854864
     174.824249       2.106054
     174.873138       1.927814
     174.922026       1.854972
     174.970914       1.875168
     175.019802       1.953775
     175.068690       1.877149
     175.117579       2.115750
     175.166467       1.873991
     175.215355       1.930831
     175.264243       2.062789
     175.313131       2.016036
     175.362020       2.054966
     175.410908       2.072323
     175.459796       2.083479
     175.508684       1.968857
     175.557573       2.280084
     175.606461       1.985562
     175.655349       1.998479
     175.704237       1.864335
     175.753125       1.754472
     175.802014       2.083289
     175.850902       2.224562
     175.899790       2.428896
     175.948678       2.395882
     175.997566       2.560992
     176.046455       2.252871
     176.095343       2.338922
     176.144231       2.231250
     176.193119       2.151977
     176.242008       2.228084
     176.290896       2.300372
     176.339784       2.325814
     176.388672       2.304890
     176.437560       2.137504
     176.486449       2.301183
     176.535337       2.183997
     176.584225       2.333545
     176.633113       2.201072
     176.682001       2.270188
     176.730890       1.993782
     176.779778       2.108423
     176.828666       2.043631
     176.877554       2.055397
     176.926442       2.284984
     176.975331       2.277684
     177.024219       2.243073
     177.073107       2.363795
     177.121995       2.336064
     177.170884       2.452724
     177.219772       2.365184
     177.268660       2.232271
     177.317548       2.241716
     177.366436       2.270265
     177.415325       2.244046
     177.464213       2.220306
     177.513101       2.400516
     177.561989       2.144181
     177.610877       2.182621
     177.659766       2.192486
     177.708654       2.292528
     177.757542       2.147379
     177.806430       2.271897
     177.855319       2.200092
     177.904207       2.254133
     177.953095       2.339827
     178.001983       2.343819
     178.050871       2.239228
     178.099760       2.214383
     178.148648       2.185634
     178.197536       2.401098
     178.246424       2.148428
     178.295312       2.334330
     178.344201       2.146795
     178.393089       2.360515
     178.441977       2.361447
     178.490865       2.257634
     178.539754       2.262898
     178.588642       2.195088
     178.637530       2.103270
     178.686418       2.112378
     178.735306       2.183868
     178.784195       2.215644
     178.833083       2.229456
     178.881971       2.170725
     178.930859       2.213180
     178.979747       2.263538
     179.028636       2.256274
     179.077524       2.260350
     179.126412       2.166537
     179.175300       2.317665
     179.224188       2.217596
     179.273077       2.307681
     179.321965       2.158372
     179.370853       2.141143
     179.419741       2.258789
     179.468630       2.092625
     179.517518       2.198245
     179.566406       2.155547
     179.615294       2.102525
     179.664182       2.122539
     179.713071       2.180427
     179.761959       2.237778
     179.810847       2.296947
     179.859735       2.314545
     179.908623       2.408063
     179.957512       2.394415
     180.006400       2.103273
     180.055288       2.190826
     180.104176       2.248243
     180.153065       2.228783
     180.201953       2.083699
     180.250841       2.250539
     180.299729       2.180208
     180.348617       2.216297
     180.397506       2.186524
     180.446394       2.296989
     180.495282       2.183301
     180.544170       2.240304
     180.593058       2.239632
     180.641947       2.315302
     180.690835       2.218151
     180.739723       2.300841
     180.788611       2.356513
     180.837500       2.303678
     180.886388       2.320914
     180.935276       2.271626
     180.984164       2.163681
     181.033052       2.340294
     181.081941       2.229685
     181.130829       2.361654
     181.179717       2.263253
     181.228605       2.333918
     181.277493       2.292402
     181.326382       2.253972
     181.375270       2.243867
     181.424158       2.179037
     181.473046       2.111674
     181.521934       2.228237
     181.570823       2.291636
     181.619711       2.189208
     181.668599       2.320923
     181.717487       2.159306
     181.766376       2.327301
     181.815264       2.165166
     181.864152       2.102399
     181.913040       2.180354
     181.961928       2.186248
     182.010817       2.420335
     182.059705       2.291072
     182.108593       2.327225
     182.157481       2.211432
     182.206369       2.051758
     182.255258       2.056005
     182.304146       2.181897
     182.353034       2.126509
     182.401922       2.150516
     182.450811       2.133026
     182.499699       2.256340
     182.548587       2.137527
     182.597475       2.196673
     182.646363       2.187479
     182.695252       2.093868
     182.744140       2.148081
     182.793028       2.161994
     182.841916       2.198334
     182.890804       2.222015
     182.939693       2.209098
     182.988581       2.197397
     183.037469       2.264458
     183.086357       2.157640
     183.135246       2.133612
     183.184134       2.121925
     183.233022       2.048063
     183.281910       1.953828
     183.330798       2.084922
     183.379687       2.048293
     183.428575       2.111099
     183.477463       2.142557
     183.526351       2.073813
     183.575239       2.137359
     183.624128       2.267849
     183.673016       2.122375
     183.721904       2.010395
     183.770792       2.044005
     183.819681       2.196556
     183.868569       2.147622
     183.917457       2.159175
     183.966345       2.138772
     184.015233       2.039009
     184.064122       2.164551
     184.113010       2.216229
     184.161898       2.039066
     184.210786       2.337093
     184.259674       2.227311
     184.308563       2.139481
     184.357451       2.087027
     184.406339       2.221148
     184.455227       2.211269
     184.504115       2.036178
     184.553004       2.171891
     184.601892       2.362466
     184.650780       2.398942
     184.699668       2.160100
     184.748557       2.203131
     184.797445       2.356620
     184.846333       2.339641
     184.895221       2.195014
     184.944109       2.039548
     184.992998       2.143380
     185.041886       2.072117
     185.090774       2.019580
     185.139662       2.286912
     185.188550       2.167586
     185.237439       1.958296
     185.286327       2.098280
     185.335215       2.001746
     185.384103       2.011445
     185.432992       1.986801
     185.481880       2.098052
     185.530768       2.106094
     185.579656       2.209425
     185.628544       2.029889
     185.677433       2.089213
     185.726321       2.031454
     185.775209       1.943820
     185.824097       2.109302
     185.872985       2.139355
     185.921874       2.137679
     185.970762       2.165044
     186.019650       1.971855
     186.068538       2.058228
     186.117427       2.251586
     186.166315       2.093733
     186.215203       2.047533
     186.264091       2.092156
     186.312979       2.060009
     186.361868       2.298346
     186.410756       2.120727
     186.459644       2.176459
     186.508532       2.254704
     186.557420       2.048864
     186.606309       2.042342
     186.655197       2.118025
     186.704085       2.203467
     186.752973       2.228638
     186.801861       2.160265
     186.850750       2.432394
     186.899638       2.270725
     186.948526       2.168454
     186.997414       2.323518
     187.046303       2.115267
     187.095191       2.199413
     187.144079       2.153961
     187.192967       2.230754
     187.241855       2.173287
     187.290744       2.217605
     187.339632       2.186947
     187.388520       2.246152
     187.437408       2.257958
     187.486296       2.108132
     187.535185       2.179168
     187.584073       2.213855
     187.632961       2.169535
     187.681849       2.198225
     187.730738       2.117757
     187.779626       2.270254
     187.828514       2.194529
     187.877402       2.127924
     187.926290       2.117303
     187.975179       2.076038
     188.024067       2.143804
     188.072955       2.342002
     188.121843       2.292496
     188.170731       2.223719
     188.219620       2.130685
     188.268508       2.081120
     188.317396       2.256679
     188.366284       2.219416
     188.415173       2.198666
     188.464061       2.348418
     188.512949       2.169807
     188.561837       2.326606
     188.610725       2.148692
     188.659614       2.126173
     188.708502       2.139971
     188.757390       2.245423
     188.806278       2.172563
     188.855166       2.262005
     188.904055       2.277594
     188.952943       2.135895
     189.001831       2.181707
     189.050719       2.263856
     189.099607       2.109183
     189.148496       2.082050
     189.197384       2.006980
     189.246272       1.894946
     189.295160       1.958319
     189.344049       1.770841
     189.392937       1.916281
     189.441825       1.874138
     189.490713       1.920249
     189.539601       1.928240
     189.588490       1.904348
     189.637378       1.798927
     189.686266       1.973541
     189.735154       1.859239
     189.784042       1.927672
     189.832931       2.038082
     189.881819       2.022406
     189.930707       2.066251
     189.979595       2.057719
     190.028484       2.042505
     190.077372       2.133154
     190.126260       1.944530
     190.175148       2.005803
     190.224036       2.030379
     190.272925       2.183857
     190.321813       2.057603
     190.370701       1.975458
     190.419589       1.999414
     190.468477       2.370293
     190.517366       2.078506
     190.566254       2.035516
     190.615142       2.142893
     190.664030       2.074312
     190.712919       2.127121
     190.761807       2.192051
     190.810695       2.150939
     190.859583       2.047230
     190.908471       2.175065
     190.957360       2.140490
     191.006248       2.226740
     191.055136       2.331803
     191.104024       2.176513
     191.152912       2.165666
     191.201801       2.146990
     191.250689       2.118803
     191.299577       2.136266
     191.348465       2.149762
     191.397354       2.076161
     191.446242       2.068491
     191.495130       1.871963
     191.544018       1.914742
     191.592906       1.938286
     191.641795       1.806575
     191.690683       1.966760
     191.739571       1.899413
     191.788459       1.867329
     191.837347       1.874404
     191.886236       1.893766
     191.935124       1.953525
     191.984012       1.802037
     192.032900       1.896801
     192.081788       2.106916
     192.130677       2.070716
     192.179565       1.957803
     192.228453       2.190306
     192.277341       2.172183
     192.326230       2.227586
     192.375118       2.009392
     192.424006       2.091655
     192.472894       2.184456
     192.521782       2.122870
     192.570671       2.076513
     192.619559       2.136010
     192.668447       1.982769
     192.717335       1.827468
     192.766223       1.982356
     192.815112       1.957939
     192.864000       2.038061
     192.912888       2.122070
     192.961776       1.745988
     193.010665       1.915909
     193.059553       1.922420
     193.108441       2.011240
     193.157329       2.028063
     193.206217       2.013862
     193.255106       1.942015
     193.303994       1.893136
     193.352882       1.973007
     193.401770       1.910085
     193.450658       2.001771
     193.499547       2.076595
     193.548435       2.236336
     193.597323       2.025957
     193.646211       2.006358
     193.695100       1.855012
     193.743988       2.096339
     193.792876       1.963240
     193.841764       1.772142
     193.890652       1.850808
     193.939541       1.848858
     193.988429       1.713489
     194.037317       1.814342
     194.086205       1.754667
     194.135093       1.756258
     194.183982       1.855303
     194.232870       1.762653
     194.281758       1.852916
     194.330646       1.790732
     194.379534       1.895980
     194.428423       1.723818
     194.477311       1.794209
     194.526199       1.672167
     194.575087       1.842722
     194.623976       1.858145
     194.672864       1.837601
     194.721752       1.868721
     194.770640       1.752181
     194.819528       1.781037
     194.868417       1.747792
     194.917305       1.804329
     194.966193       1.745388
     195.015081       1.872015
     195.063969       1.825059
     195.112858       1.955810
     195.161746       2.034575
     195.210634       1.859478
     195.259522       1.953229
     195.308411       1.972883
     195.357299       1.816616
     195.406187       1.785145
     195.455075       1.862673
     195.503963       1.957788
     195.552852       1.987483
     195.601740       2.127100
     195.650628       1.900434
     195.699516       1.892345
     195.748404       1.835986
     195.797293       1.810378
     195.846181       1.942322
     195.895069       1.775249
     195.943957       1.921925
     195.992846       1.961826
     196.041734       1.965927
     196.090622       2.051678
     196.139510       2.019708
     196.188398       1.960278
     196.237287       1.974816
     196.286175       2.097271
     196.335063       2.040026
     196.383951       1.894955
     196.432839       1.984709
     196.481728       1.994642
     196.530616       1.901124
     196.579504       2.063557
     196.628392       2.156024
     196.677280       2.023364
     196.726169       2.023149
     196.775057       1.895310
     196.823945       1.884226
     196.872833       2.023029
     196.921722       1.964782
     196.970610       2.013543
     197.019498       1.911974
     197.068386       1.913985
     197.117274       2.000935
     197.166163       1.968374
     197.215051       2.026781
     197.263939       1.899674
     197.312827       1.917807
     197.361715       2.010983
     197.410604       1.980161
     197.459492       1.883443
     197.508380       1.977045
     197.557268       1.953942
     197.606157       1.972725
     197.655045       1.882387
     197.703933       1.934494
     197.752821       1.929332
     197.801709       1.889259
     197.850598       1.962619
     197.899486       1.972527
     197.948374       2.003708
     197.997262       1.900149
     198.046150       1.967665
     198.095039       1.930766
     198.143927       1.980245
     198.192815       1.911851
     198.241703       1.978891
     198.290592       2.077023
     198.339480       1.993440
     198.388368       1.963556
     198.437256       1.987068
     198.486144       1.901842
     198.535033       1.778925
     198.583921       1.859693
     198.632809       1.941612
     198.681697       1.825610
     198.730585       1.873509
     198.779474       1.839382
     198.828362       1.962787
     198.877250       1.887393
     198.926138       1.956819
     198.975027       2.087984
     199.023915       2.002683
     199.072803       1.892472
     199.121691       1.902205
     199.170579       1.944753
     199.219468       2.000768
     199.268356       1.976985
     199.317244       2.083095
     199.366132       2.022869
     199.415020       1.927442
     199.463909       1.968475
     199.512797       2.047606
     199.561685       1.924328
     199.610573       1.992858
     199.659461       1.977648
     199.708350       1.951544
     199.757238       1.796151
     199.806126       1.878494
     199.855014       1.922150
     199.903903       1.891680
     199.952791       1.820456
     200.001679       1.959560
     200.050567       1.950505
     200.099455       1.855900
     200.148344       1.820626
     200.197232       1.763002
     200.246120       1.921196
     200.295008       1.868508
     200.343896       1.921765
     200.392785       1.897650
     200.441673       1.834263
     200.490561       1.793353
     200.539449       1.796736
     200.588338       1.904053
     200.637226       1.890669
     200.686114       1.933981
     200.735002       1.906089
     200.783890       1.788795
     200.832779       1.880611
     200.881667       1.831646
     200.930555       1.865898
     200.979443       1.867692
     201.028331       1.862346
     201.077220       1.782730
     201.126108       1.803080
     201.174996       1.792875
     201.223884       1.830020
     201.272773       1.896031
     201.321661       1.847250
     201.370549       1.835916
     201.419437       1.811715
     201.468325       1.830998
     201.517214       1.875844
     201.566102       1.859205
     201.614990       1.835981
     201.663878       1.831139
     201.712766       1.917453
     201.761655       1.963976
     201.810543       1.925843
     201.859431       1.898431
     201.908319       1.899522
     201.957207       1.912385
     202.006096       1.893544
     202.054984       1.913391
     202.103872       1.894466
     202.152760       1.931060
     202.201649       1.931011
     202.250537       1.961748
     202.299425       1.906392
     202.348313       1.945877
     202.397201       1.998432
     202.446090       1.992524
     202.494978       1.946432
     202.543866       1.988026
     202.592754       1.990512
     202.641642       1.831554
     202.690531       1.955395
     202.739419       1.919320
     202.788307       1.975796
     202.837195       1.966819
     202.886084       2.120982
     202.934972       1.947918
     202.983860       1.935382
     203.032748       1.882015
     203.081636       1.986843
     203.130525       1.931312
     203.179413       1.859281
     203.228301       1.962313
     203.277189       1.926564
     203.326077       1.996492
     203.374966       1.964289
     203.423854       1.947429
     203.472742       1.914562
     203.521630       1.924914
     203.570519       1.878641
     203.619407       1.857398
     203.668295       1.951929
     203.717183       1.950202
     203.766071       1.891088
     203.814960       1.913415
     203.863848       1.886210
     203.912736       1.883595
     203.961624       1.837322
     204.010512       1.938972
     204.059401       1.820204
     204.108289       1.975669
     204.157177       1.850293
     204.206065       1.779995
     204.254953       1.774471
     204.303842       1.858252
     204.352730       1.811311
     204.401618       1.806163
     204.450506       1.904659
     204.499395       1.855791
     204.548283       1.817845
     204.597171       1.825618
     204.646059       1.881114
     204.694947       1.924991
     204.743836       1.963783
     204.792724       1.793014
     204.841612       1.842611
     204.890500       1.831579
     204.939388       1.954965
     204.988277       1.911449
     205.037165       1.957236
     205.086053       2.001854
     205.134941       1.874257
     205.183830       1.948773
     205.232718       1.891296
     205.281606       1.939953
     205.330494       1.781091
     205.379382       1.941064
     205.428271       1.999340
     205.477159       1.904315
     205.526047       1.925905
     205.574935       2.054443
     205.623823       1.915033
     205.672712       2.008363
     205.721600       1.891700
     205.770488       2.009033
     205.819376       1.921362
     205.868265       1.948020
     205.917153       2.088656
     205.966041       1.991781
     206.014929       1.982485
     206.063817       1.913262
     206.112706       1.998398
     206.161594       2.010672
     206.210482       1.858510
     206.259370       1.936246
     206.308258       2.014655
     206.357147       1.876428
     206.406035       1.833826
     206.454923       1.832642
     206.503811       1.911491
     206.552700       1.936686
     206.601588       1.768443
     206.650476       1.879487
     206.699364       1.964376
     206.748252       1.893791
     206.797141       1.828193
     206.846029       1.872679
     206.894917       1.944269
     206.943805       1.990507
     206.992693       1.977642
     207.041582       1.994051
     207.090470       1.900014
     207.139358       1.836282
     207.188246       2.021549
     207.237134       2.028891
     207.286023       2.040219
     207.334911       2.076631
     207.383799       2.138266
     207.432687       1.993100
     207.481576       1.984787
     207.530464       2.063553
     207.579352       1.824500
     207.628240       1.892504
     207.677128       2.113058
     207.726017       1.867879
     207.774905       1.889316
     207.823793       1.869246
     207.872681       1.919202
     207.921569       1.961684
     207.970458       2.021469
     208.019346       1.974923
     208.068234       1.958700
     208.117122       2.044940
     208.166011       1.987461
     208.214899       2.004094
     208.263787       2.003642
     208.312675       2.022510
     208.361563       2.014048
     208.410452       1.973904
     208.459340       2.047050
     208.508228       1.969008
     208.557116       1.931829
     208.606004       1.950914
     208.654893       1.924570
     208.703781       1.992681
     208.752669       1.914870
     208.801557       1.935150
     208.850446       1.926642
     208.899334       1.982885
     208.948222       1.940446
     208.997110       1.937039
     209.045998       1.811276
     209.094887       1.997480
     209.143775       1.902818
     209.192663       1.824082
     209.241551       1.823822
     209.290439       1.896539
     209.339328       1.816958
     209.388216       1.840995
     209.437104       1.892454
     209.485992       1.847234
     209.534880       1.869472
     209.583769       1.797020
     209.632657       1.818740
     209.681545       1.872324
     209.730433       1.811032
     209.779322       1.875839
     209.828210       1.858418
     209.877098       1.826276
     209.925986       1.893912
     209.974874       1.867841
     210.023763       2.042675
     210.072651       1.866774
     210.121539       1.952102
     210.170427       1.971704
     210.219315       1.910442
     210.268204       1.839299
     210.317092       1.890802
     210.365980       1.856667
     210.414868       1.912097
     210.463757       2.010791
     210.512645       1.971529
     210.561533       2.042085
     210.610421       1.910681
     210.659309       1.934250
     210.708198       1.969652
     210.757086       1.968783
     210.805974       1.965521
     210.854862       1.996741
     210.903750       1.815239
     210.952639       1.857474
     211.001527       1.912810
     211.050415       1.941393
     211.099303       1.958489
     211.148192       1.966579
     211.197080       1.979575
     211.245968       1.814853
     211.294856       1.858470
     211.343744       1.955448
     211.392633       1.799109
     211.441521       1.971072
     211.490409       1.860320
     211.539297       1.910166
     211.588185       1.752543
     211.637074       1.758269
     211.685962       1.832507
     211.734850       1.828920
     211.783738       1.866188
     211.832626       1.826684
     211.881515       1.846430
     211.930403       1.913559
     211.979291       2.063009
     212.028179       1.897174
     212.077068       1.871563
     212.125956       1.910994
     212.174844       1.794463
     212.223732       1.937053
     212.272620       1.917810
     212.321509       1.832988
     212.370397       1.777078
     212.419285       1.864732
     212.468173       1.833929
     212.517061       1.817958
     212.565950       1.789255
     212.614838       1.845563
     212.663726       1.771080
     212.712614       1.789167
     212.761503       1.793937
     212.810391       1.749502
     212.859279       1.756470
     212.908167       1.873307
     212.957055       1.916675
     213.005944       1.825628
     213.054832       1.887860
     213.103720       1.883067
     213.152608       2.019139
     213.201496       1.885857
     213.250385       1.913002
     213.299273       1.827211
     213.348161       1.903000
     213.397049       1.757525
     213.445938       1.885900
     213.494826       1.860553
     213.543714       1.853145
     213.592602       1.839935
     213.641490       1.942295
     213.690379       1.897995
     213.739267       1.966109
     213.788155       1.905159
     213.837043       1.972815
     213.885931       1.901872
     213.934820       1.894475
     213.983708       1.816941
     214.032596       1.933544
     214.081484       1.881673
     214.130373       1.916782
     214.179261       2.000032
     214.228149       1.971949
     214.277037       1.884643
     214.325925       1.954505
     214.374814       1.796271
     214.423702       1.995694
     214.472590       1.924523
     214.521478       1.965192
     214.570366       1.930394
     214.619255       1.928121
     214.668143       1.921534
     214.717031       2.009082
     214.765919       2.037009
     214.814807       1.950668
     214.863696       1.884716
     214.912584       1.874062
     214.961472       1.982165
     215.010360       1.950930
     215.059249       2.007701
     215.108137       1.833985
     215.157025       1.861256
     215.205913       1.840988
     215.254801       1.785680
     215.303690       1.901943
     215.352578       1.865652
     215.401466       2.004354
     215.450354       1.839705
     215.499242       1.884454
     215.548131       1.799459
     215.597019       1.875247
     215.645907       1.845669
     215.694795       1.794657
     215.743684       1.763041
     215.792572       1.830056
     215.841460       1.776534
     215.890348       1.734976
     215.939236       1.794865
     215.988125       1.906126
     216.037013       1.784257
     216.085901       1.849213
     216.134789       1.785263
     216.183677       1.863497
     216.232566       1.814915
     216.281454       1.824787
     216.330342       1.767392
     216.379230       1.786882
     216.428119       1.778232
     216.477007       1.764863
     216.525895       1.837396
     216.574783       1.890407
     216.623671       1.892206
     216.672560       1.843125
     216.721448       1.828973
     216.770336       1.838475
     216.819224       1.724056
     216.868112       1.809979
     216.917001       1.814753
     216.965889       1.753208
     217.014777       1.765435
     217.063665       1.738738
     217.112553       1.875101
     217.161442       1.776342
     217.210330       1.881510
     217.259218       1.931441
     217.308106       1.750073
     217.356995       1.829200
     217.405883       1.872955
     217.454771       1.843647
     217.503659       1.896739
     217.552547       1.861003
     217.601436       1.814019
     217.650324       1.792999
     217.699212       1.822529
     217.748100       1.985053
     217.796988       1.867528
     217.845877       1.779775
     217.894765       1.866271
     217.943653       1.854885
     217.992541       1.727733
     218.041430       1.823191
     218.090318       1.791309
     218.139206       1.858284
     218.188094       1.975463
     218.236982       1.781017
     218.285871       1.879025
     218.334759       1.833779
     218.383647       1.807254
     218.432535       1.796012
     218.481423       1.897569
     218.530312       1.783848
     218.579200       1.830544
     218.628088       1.874119
     218.676976       1.978725
     218.725865       1.993538
     218.774753       1.904125
     218.823641       1.871708
     218.872529       1.991569
     218.921417       1.871623
     218.970306       1.962530
     219.019194       1.901731
     219.068082       1.898497
     219.116970       1.910321
     219.165858       1.797207
     219.214747       1.979200
     219.263635       1.774842
     219.312523       1.840964
     219.361411       1.912989
     219.410299       1.916194
     219.459188       1.902221
     219.508076       1.794915
     219.556964       1.937910
     219.605852       2.055970
     219.654741       1.946881
     219.703629       1.935378
     219.752517       1.954510
     219.801405       1.824816
     219.850293       1.852704
     219.899182       1.890558
     219.948070       1.975920
     219.996958       1.893694
     220.045846       1.801189
     220.094734       1.910318
     220.143623       1.932667
     220.192511       1.811928
     220.241399       2.015767
     220.290287       1.859727
     220.339176       1.829650
     220.388064       1.946118
     220.436952       1.711207
     220.485840       1.850621
     220.534728       1.883719
     220.583617       1.819001
     220.632505       1.781257
     220.681393       1.772577
     220.730281       1.890801
     220.779169       1.870785
     220.828058       1.732414
     220.876946       1.842993
     220.925834       1.814527
     220.974722       1.779115
     221.023611       1.786781
     221.072499       1.866977
     221.121387       1.786712
     221.170275       1.815933
     221.219163       1.835928
     221.268052       1.769766
     221.316940       1.826322
     221.365828       1.917599
     221.414716       1.821309
     221.463604       1.639765
     221.512493       1.816365
     221.561381       1.720721
     221.610269       1.728888
     221.659157       1.788114
     221.708046       1.699658
     221.756934       1.751830
     221.805822       1.855114
     221.854710       1.852478
     221.903598       1.895338
     221.952487       1.905696
     222.001375       1.801562
     222.050263       1.909010
     222.099151       1.831968
     222.148039       1.739147
     222.196928       1.810692
     222.245816       1.812703
     222.294704       1.809649
     222.343592       1.760409
     222.392480       1.757902
     222.441369       1.812938
     222.490257       1.746966
     222.539145       1.792561
     222.588033       1.839120
     222.636922       1.847691
     222.685810       1.861384
     222.734698       1.758147
     222.783586       1.911785
     222.832474       1.906136
     222.881363       1.760233
     222.930251       1.922457
     222.979139       1.855977
     223.028027       2.090388
     223.076915       1.991618
     223.125804       2.008691
     223.174692       2.041541
     223.223580       2.062520
     223.272468       2.018762
     223.321357       2.079724
     223.370245       1.945191
     223.419133       1.918708
     223.468021       1.927797
     223.516909       2.019283
     223.565798       1.900659
     223.614686       1.939180
     223.663574       2.061102
     223.712462       1.974154
     223.761350       2.048385
     223.810239       2.178442
     223.859127       2.277468
     223.908015       2.025754
     223.956903       2.104706
     224.005792       2.168844
     224.054680       2.164979
     224.103568       1.920314
     224.152456       1.940596
     224.201344       2.053679
     224.250233       1.948307
     224.299121       2.043003
     224.348009       1.955648
     224.396897       2.007993
     224.445785       2.018209
     224.494674       1.952656
     224.543562       2.044363
     224.592450       2.035685
     224.641338       1.974714
     224.690226       2.056589
     224.739115       2.101038
     224.788003       2.080207
     224.836891       1.962332
     224.885779       1.969042
     224.934668       2.006542
     224.983556       2.163763
     225.032444       2.018121
     225.081332       1.992150
     225.130220       2.045447
     225.179109       1.980223
     225.227997       1.915203
     225.276885       1.916096
     225.325773       2.002783
     225.374661       2.009934
     225.423550       1.994641
     225.472438       1.933001
     225.521326       1.951669
     225.570214       2.025610
     225.619103       1.959150
     225.667991       1.942458
     225.716879       1.968703
     225.765767       1.950201
     225.814655       1.964446
     225.863544       1.895001
     225.912432       1.967929
     225.961320       1.886367
     226.010208       2.006060
     226.059096       2.117991
     226.107985       2.039794
     226.156873       1.960938
     226.205761       1.963464
     226.254649       1.949652
     226.303538       1.957856
     226.352426       2.034533
     226.401314       2.070620
     226.450202       1.918590
     226.499090       1.906295
     226.547979       1.845290
     226.596867       1.857259
     226.645755       1.956904
     226.694643       1.939488
     226.743531       1.978108
     226.792420       1.954843
     226.841308       1.956795
     226.890196       1.902950
     226.939084       1.944505
     226.987972       1.941947
     227.036861       1.993233
     227.085749       1.926057
     227.134637       1.881289
     227.183525       2.003153
     227.232414       2.067522
     227.281302       1.888268
     227.330190       1.907256
     227.379078       1.998160
     227.427966       1.977523
     227.476855       1.940734
     227.525743       1.908694
     227.574631       1.983590
     227.623519       2.118921
     227.672407       2.000679
     227.721296       1.966135
     227.770184       2.031597
     227.819072       1.902518
     227.867960       1.911993
     227.916849       1.986287
     227.965737       1.970584
     228.014625       1.990498
     228.063513       1.967339
     228.112401       1.994177
     228.161290       1.951931
     228.210178       1.993114
     228.259066       1.976744
     228.307954       1.916181
     228.356842       1.911541
     228.405731       1.841827
     228.454619       1.884615
     228.503507       2.047219
     228.552395       1.922945
     228.601284       1.926430
     228.650172       1.895958
     228.699060       2.040387
     228.747948       1.885165
     228.796836       2.048687
     228.845725       1.935543
     228.894613       1.873279
     228.943501       2.030839
     228.992389       2.073843
     229.041277       1.955225
     229.090166       2.121280
     229.139054       2.101714
     229.187942       1.989745
     229.236830       1.903214
     229.285719       1.929583
     229.334607       1.872410
     229.383495       1.937012
     229.432383       1.865687
     229.481271       1.921743
     229.530160       1.907600
     229.579048       1.996027
     229.627936       1.979097
     229.676824       1.807979
     229.725712       1.943033
     229.774601       1.898626
     229.823489       2.208437
     229.872377       1.811322
     229.921265       1.837815
     229.970153       1.920978
     230.019042       1.909165
     230.067930       1.884692
     230.116818       1.987696
     230.165706       2.009318
     230.214595       1.967103
     230.263483       1.783764
     230.312371       1.935615
     230.361259       1.888368
     230.410147       1.897324
     230.459036       1.967887
     230.507924       1.906903
     230.556812       1.974795
     230.605700       1.889426
     230.654588       1.936629
     230.703477       1.956016
     230.752365       1.936829
     230.801253       1.850772
     230.850141       1.900083
     230.899030       1.888688
     230.947918       1.984007
     230.996806       2.042435
     231.045694       1.917227
     231.094582       2.183743
     231.143471       2.090542
     231.192359       1.998986
     231.241247       1.957136
     231.290135       2.027630
     231.339023       2.165130
     231.387912       2.032730
     231.436800       1.992071
     231.485688       2.025435
     231.534576       1.976734
     231.583465       2.012005
     231.632353       2.015797
     231.681241       1.951512
     231.730129       1.985746
     231.779017       1.845600
     231.827906       1.849305
     231.876794       2.065326
     231.925682       1.865668
     231.974570       1.886493
     232.023458       1.902831
     232.072347       1.904609
     232.121235       1.925940
     232.170123       1.859157
     232.219011       1.935743
     232.267899       1.850880
     232.316788       1.861985
     232.365676       1.855032
     232.414564       1.770895
     232.463452       1.949504
     232.512341       1.981272
     232.561229       1.869096
     232.610117       1.856976
     232.659005       1.903869
     232.707893       1.891085
     232.756782       1.929076
     232.805670       1.877826
     232.854558       1.951576
     232.903446       1.793901
     232.952334       1.962946
     233.001223       1.848144
     233.050111       1.870452
     233.098999       1.803752
     233.147887       1.876035
     233.196776       1.854011
     233.245664       1.844271
     233.294552       1.827922
     233.343440       1.707900
     233.392328       1.855688
     233.441217       1.849686
     233.490105       1.838901
     233.538993       1.854765
     233.587881       1.820916
     233.636769       1.881100
     233.685658       2.035981
     233.734546       1.873889
     233.783434       1.980977
     233.832322       1.894960
     233.881211       1.976123
     233.930099       1.948094
     233.978987       1.876138
     234.027875       1.991225
     234.076763       1.856691
     234.125652       2.055436
     234.174540       1.899232
     234.223428       1.929668
     234.272316       1.929073
     234.321204       1.834059
     234.370093       1.862946
     234.418981       1.955587
     234.467869       1.890761
     234.516757       1.815256
     234.565645       1.979640
     234.614534       1.811755
     234.663422       1.913718
     234.712310       1.991490
     234.761198       1.917003
     234.810087       1.989392
     234.858975       1.763746
     234.907863       1.825538
     234.956751       1.917369
     235.005639       1.942831
     235.054528       2.044520
     235.103416       1.798941
     235.152304       1.972792
     235.201192       1.947047
     235.250080       1.830410
     235.298969       1.901058
     235.347857       1.882310
     235.396745       1.954193
     235.445633       1.878927
     235.494522       1.845776
     235.543410       1.865837
     235.592298       1.942752
     235.641186       2.006269
     235.690074       1.823902
     235.738963       1.898949
     235.787851       1.909527
     235.836739       1.852000
     235.885627       1.892017
     235.934515       1.850503
     235.983404       1.977247
     236.032292       1.972847
     236.081180       1.858731
     236.130068       1.920602
     236.178957       1.957415
     236.227845       1.887151
     236.276733       1.946991
     236.325621       1.933638
     236.374509       2.115886
     236.423398       2.104401
     236.472286       2.135662
     236.521174       1.968038
     236.570062       1.938924
     236.618950       2.176377
     236.667839       1.905514
     236.716727       2.044510
     236.765615       2.080421
     236.814503       2.248558
     236.863392       2.110054
     236.912280       2.051853
     236.961168       1.925387
     237.010056       2.041441
     237.058944       2.260548
     237.107833       2.322524
     237.156721       2.212586
     237.205609       1.986711
     237.254497       2.071457
     237.303385       2.109903
     237.352274       2.019082
     237.401162       1.906541
     237.450050       2.011499
     237.498938       1.862317
     237.547826       1.779928
     237.596715       1.886909
     237.645603       1.860054
     237.694491       1.903268
     237.743379       1.806149
     237.792268       2.055509
     237.841156       1.995508
     237.890044       1.922307
     237.938932       2.082128
     237.987820       1.814967
     238.036709       1.951761
     238.085597       1.968196
     238.134485       1.966895
     238.183373       2.147590
     238.232261       2.133963
     238.281150       1.975803
     238.330038       2.043710
     238.378926       2.000435
     238.427814       2.003893
     238.476703       2.099732
     238.525591       1.956440
     238.574479       2.074499
     238.623367       1.931032
     238.672255       1.918206
     238.721144       1.942895
     238.770032       2.067041
     238.818920       1.958152
     238.867808       2.073854
     238.916696       2.016649
     238.965585       1.989810
     239.014473       2.082661
     239.063361       2.060082
     239.112249       2.212475
     239.161138       2.183346
     239.210026       2.033425
     239.258914       2.111220
     239.307802       2.256313
     239.356690       2.120479
     239.405579       2.089253
     239.454467       2.134015
     239.503355       2.156500
     239.552243       2.044949
     239.601131       2.162366
     239.650020       2.147156
     239.698908       2.250714
     239.747796       2.230447
     239.796684       2.297947
     239.845572       2.291989
     239.894461       2.235138
     239.943349       2.080689
     239.992237       2.187148
     240.041125       2.140869
     240.090014       2.218342
     240.138902       2.105222
     240.187790       2.238832
     240.236678       2.239300
     240.285566       2.080577
     240.334455       2.319324
     240.383343       2.105706
     240.432231       2.227356
     240.481119       2.239239
     240.530007       2.250172
     240.578896       2.132503
     240.627784       2.112752
     240.676672       2.042984
     240.725560       2.155123
     240.774449       1.965037
     240.823337       2.061949
     240.872225       1.975090
     240.921113       2.261107
     240.970001       2.190351
     241.018890       2.152835
     241.067778       2.249501
     241.116666       2.242290
     241.165554       2.129024
     241.214442       2.329216
     241.263331       2.231961
     241.312219       2.136978
     241.361107       1.971320
     241.409995       1.935618
     241.458884       2.029299
     241.507772       2.121419
     241.556660       2.166894
     241.605548       2.113421
     241.654436       2.051480
     241.703325       2.191132
     241.752213       2.078043
     241.801101       1.977190
     241.849989       2.303211
     241.898877       2.346632
     241.947766       2.112476
     241.996654       2.215718
     242.045542       2.328307
     242.094430       2.067954
     242.143318       2.305418
     242.192207       2.159127
     242.241095       2.251778
     242.289983       2.205501
     242.338871       2.156799
     242.387760       2.162118
     242.436648       2.395428
     242.485536       2.197943
     242.534424       2.348758
     242.583312       2.374629
     242.632201       2.066592
     242.681089       2.139995
     242.729977       2.380963
     242.778865       2.336185
     242.827753       2.247696
     242.876642       2.112256
     242.925530       2.073617
     242.974418       2.032182
     243.023306       2.205617
     243.072195       2.133667
     243.121083       2.043119
     243.169971       2.042420
     243.218859       2.197557
     243.267747       2.106176
     243.316636       1.804075
     243.365524       1.942987
     243.414412       1.898130
     243.463300       1.849744
     243.512188       1.844580
     243.561077       2.106793
     243.609965       1.962209
     243.658853       1.897356
     243.707741       1.885209
     243.756630       2.032353
     243.805518       2.085774
     243.854406       1.957099
     243.903294       1.952218
     243.952182       1.801143
     244.001071       1.819841
     244.049959       1.883316
     244.098847       1.933426
     244.147735       1.728249
     244.196623       2.089892
     244.245512       1.876190
     244.294400       1.930265
     244.343288       1.852335
     244.392176       1.673266
     244.441065       1.775390
     244.489953       1.770386
     244.538841       1.807036
     244.587729       1.903856
     244.636617       1.737321
     244.685506       1.837082
     244.734394       1.874053
     244.783282       1.847350
     244.832170       1.928049
     244.881058       1.852516
     244.929947       1.795695
     244.978835       1.802672
     245.027723       1.726294
     245.076611       1.849613
     245.125499       1.875065
     245.174388       1.673837
     245.223276       1.700003
     245.272164       1.693749
     245.321052       1.601888
     245.369941       1.773665
     245.418829       1.688743
     245.467717       1.635704
     245.516605       1.767343
     245.565493       1.723124
     245.614382       1.630051
     245.663270       1.733779
     245.712158       1.655015
     245.761046       1.617801
     245.809934       1.735716
     245.858823       1.682797
     245.907711       1.958743
     245.956599       2.072908
     246.005487       1.772499
     246.054376       1.866915
     246.103264       1.784522
     246.152152       1.743981
     246.201040       1.847092
     246.249928       1.816217
     246.298817       1.823441
     246.347705       1.739189
     246.396593       1.789570
     246.445481       1.981960
     246.494369       1.892308
     246.543258       1.775321
     246.592146       1.730543
     246.641034       1.685998
     246.689922       1.772900
     246.738811       1.753402
     246.787699       1.686211
     246.836587       1.560118
     246.885475       1.689238
     246.934363       1.724268
     246.983252       1.932053
     247.032140       1.812449
     247.081028       1.814824
     247.129916       1.930140
     247.178804       1.927768
     247.227693       1.755203
     247.276581       1.794966
     247.325469       1.816856
     247.374357       1.603775
     247.423245       1.834607
     247.472134       1.747028
     247.521022       1.764427
     247.569910       1.650236
     247.618798       1.700955
     247.667687       1.603882
     247.716575       1.923157
     247.765463       1.783055
     247.814351       1.704880
     247.863239       1.700738
     247.912128       1.805019
     247.961016       1.903667
     248.009904       1.710243
     248.058792       1.746594
     248.107680       1.611418
     248.156569       1.577093
     248.205457       1.638635
     248.254345       1.738285
     248.303233       1.853157
     248.352122       1.729596
     248.401010       1.964766
     248.449898       1.596360
     248.498786       1.949008
     248.547674       1.729820
     248.596563       1.733639
     248.645451       1.979020
     248.694339       1.863811
     248.743227       1.913885
     248.792115       1.960766
     248.841004       1.989900
     248.889892       1.976486
     248.938780       1.990117
     248.987668       1.836156
     249.036557       1.591606
     249.085445       1.815788
     249.134333       1.809313
     249.183221       1.717434
     249.232109       1.894183
     249.280998       1.979347
     249.329886       1.761041
     249.378774       2.087127
     249.427662       1.972754
     249.476550       1.625020
     249.525439       1.909237
     249.574327       2.082229
     249.623215       1.957169
     249.672103       1.997478
     249.720991       1.773008
     249.769880       1.899250
     249.818768       1.980249
     249.867656       1.906836
     249.916544       1.863051
     249.965433       1.693070
     250.014321       1.609722
     250.063209       1.730545
     250.112097       2.086370
     250.160985       1.636615
     250.209874       1.647085
     250.258762       1.792731
     250.307650       1.586519
     250.356538       1.544208
     250.405426       1.663437
     250.454315       1.680663
     250.503203       1.830587
     250.552091       1.854881
     250.600979       1.774103
     250.649868       1.820345
     250.698756       1.947562
     250.747644       1.798884
     250.796532       1.811731
     250.845420       1.769840
     250.894309       1.886438
     250.943197       1.840104
     250.992085       1.851833
     251.040973       1.741561
     251.089861       1.884696
     251.138750       1.757447
     251.187638       1.794180
     251.236526       1.792510
     251.285414       1.919852
     251.334303       1.996143
     251.383191       2.012512
     251.432079       1.733687
     251.480967       1.937901
     251.529855       1.880498
     251.578744       1.913933
     251.627632       1.890088
     251.676520       1.984098
     251.725408       1.829172
     251.774296       1.680662
     251.823185       1.743095
     251.872073       1.597383
     251.920961       1.611254
     251.969849       1.778554
     252.018737       1.657258
     252.067626       1.828909
     252.116514       1.614854
     252.165402       1.738483
     252.214290       1.839081
     252.263179       1.842715
     252.312067       1.768900
     252.360955       1.853521
     252.409843       1.852901
     252.458731       1.782782
     252.507620       1.842550
     252.556508       1.619557
     252.605396       1.692127
     252.654284       1.801804
     252.703172       1.695236
     252.752061       1.708364
     252.800949       1.968303
     252.849837       1.634202
     252.898725       1.601342
     252.947614       1.637268
     252.996502       1.650627
     253.045390       1.657375
     253.094278       1.746627
     253.143166       1.649606
     253.192055       1.743041
     253.240943       1.747320
     253.289831       1.724544
     253.338719       1.911232
     253.387607       1.748494
     253.436496       1.710549
     253.485384       1.745843
     253.534272       1.905927
     253.583160       1.931861
     253.632049       1.776121
     253.680937       1.783719
     253.729825       1.681997
     253.778713       1.388084
     253.827601       1.726845
     253.876490       1.680786
     253.925378       1.709911
     253.974266       1.700155
     254.023154       1.554859
     254.072042       1.564003
     254.120931       1.736276
     254.169819       1.682317
     254.218707       1.750931
     254.267595       1.689217
     254.316484       1.594844
     254.365372       1.729875
     254.414260       1.674871
     254.463148       1.635089
     254.512036       1.709475
     254.560925       1.661079
     254.609813       1.898231
     254.658701       1.712126
     254.707589       1.628802
     254.756477       1.614758
     254.805366       1.538634
     254.854254       1.454609
     254.903142       1.640729
     254.952030       1.686436
     255.000918       1.647848
     255.049807       1.714561
     255.098695       1.759717
     255.147583       1.747591
     255.196471       1.552482
     255.245360       1.545432
     255.294248       1.626271
     255.343136       1.821749
     255.392024       2.078365
     255.440912       1.732279
     255.489801       1.838882
     255.538689       1.687430
     255.587577       1.590287
     255.636465       1.665719
     255.685353       1.744682
     255.734242       1.758347
     255.783130       1.563336
     255.832018       1.567860
     255.880906       1.780261
     255.929795       1.687149
     255.978683       1.863833
     256.027571       1.580324
     256.076459       1.649758
     256.125347       1.622725
     256.174236       1.783469
     256.223124       1.842959
     256.272012       1.653360
     256.320900       1.652036
     256.369788       1.611055
     256.418677       1.859298
     256.467565       1.750792
     256.516453       1.697260
     256.565341       1.655194
     256.614230       1.620532
     256.663118       1.404490
     256.712006       1.733923
     256.760894       1.972937
     256.809782       1.678926
     256.858671       1.671944
     256.907559       1.586409
     256.956447       1.597903
     257.005335       1.313718
     257.054223       1.364907
     257.103112       1.408543
     257.152000       1.489068
     257.200888       1.593904
     257.249776       1.637419
     257.298664       1.586256
     257.347553       1.677969
     257.396441       1.621488
     257.445329       1.594036
     257.494217       1.603147
     257.543106       1.659665
     257.591994       1.547900
     257.640882       1.641407
     257.689770       1.385167
     257.738658       1.603707
     257.787547       1.612021
     257.836435       1.774182
     257.885323       1.651037
     257.934211       1.712978
     257.983099       1.499261
     258.031988       1.592612
     258.080876       1.719250
     258.129764       1.587075
     258.178652       1.802440
     258.227541       1.585419
     258.276429       1.442675
     258.325317       1.357161
     258.374205       1.443656
     258.423093       1.419630
     258.471982       1.453688
     258.520870       1.696578
     258.569758       1.641426
     258.618646       1.620131
     258.667534       1.425605
     258.716423       1.614314
     258.765311       1.582830
     258.814199       1.663460
     258.863087       1.597583
     258.911976       1.573542
     258.960864       1.447289
     259.009752       1.680192
     259.058640       1.506970
     259.107528       1.603891
     259.156417       1.648354
     259.205305       1.631035
     259.254193       1.671115
     259.303081       1.558061
     259.351969       1.277898
     259.400858       1.513649
     259.449746       1.568971
     259.498634       1.470933
     259.547522       1.568528
     259.596410       1.521550
     259.645299       1.832498
     259.694187       1.444643
     259.743075       1.581813
     259.791963       1.441470
     259.840852       1.488676
     259.889740       1.589561
     259.938628       1.476789
     259.987516       1.804594
     260.036404       1.401289
     260.085293       1.492647
     260.134181       1.812248
     260.183069       1.593723
     260.231957       1.746720
     260.280845       1.840192
     260.329734       1.745756
     260.378622       1.761549
     260.427510       1.795327
     260.476398       1.818071
     260.525287       1.935179
     260.574175       1.811802
     260.623063       1.775541
     260.671951       1.825481
     260.720839       1.860166
     260.769728       1.671325
     260.818616       1.887547
     260.867504       1.639761
     260.916392       1.837461
     260.965280       1.662180
     261.014169       1.699187
     261.063057       1.667461
     261.111945       1.846965
     261.160833       1.772323
     261.209722       1.574725
     261.258610       2.044174
     261.307498       1.864684
     261.356386       1.855565
     261.405274       1.858775
     261.454163       1.814170
     261.503051       1.985869
     261.551939       1.909184
     261.600827       1.821331
     261.649715       2.073045
     261.698604       1.942829
     261.747492       1.862385
     261.796380       1.872552
     261.845268       1.945618
     261.894157       1.741841
     261.943045       2.129041
     261.991933       2.003415
     262.040821       2.060751
     262.089709       2.102751
     262.138598       2.084326
     262.187486       1.965676
     262.236374       2.158562
     262.285262       1.776602
     262.334150       2.019811
     262.383039       1.874611
     262.431927       1.833139
     262.480815       1.762612
     262.529703       1.869910
     262.578591       1.918975
     262.627480       1.736022
     262.676368       1.888265
     262.725256       1.720341
     262.774144       1.751084
     262.823033       1.806819
     262.871921       1.880962
     262.920809       1.682180
     262.969697       1.773396
     263.018585       1.774438
     263.067474       1.754414
     263.116362       1.815729
     263.165250       1.766892
     263.214138       1.804833
     263.263026       1.752723
     263.311915       1.850481
     263.360803       1.877072
     263.409691       1.950592
     263.458579       2.158598
     263.507468       1.757890
     263.556356       2.060068
     263.605244       1.962296
     263.654132       1.793367
     263.703020       1.853105
     263.751909       1.777900
     263.800797       1.855387
     263.849685       2.048225
     263.898573       1.690273
     263.947461       2.155983
     263.996350       1.831069
     264.045238       1.928384
     264.094126       1.837340
     264.143014       2.091852
     264.191903       1.880495
     264.240791       2.034781
     264.289679       1.927045
     264.338567       2.013471
     264.387455       1.895034
     264.436344       2.090834
     264.485232       1.904869
     264.534120       1.808367
     264.583008       2.076369
     264.631896       1.836076
     264.680785       1.843682
     264.729673       1.857190
     264.778561       1.794710
     264.827449       1.932978
     264.876337       2.006398
