# Supplementary material for: Breakage of the oligomeric CaMKII hub by the regulatory segment of the kinase
Source: eLife. 2020 Sep 9;9:e57784. doi: 10.7554/eLife.57784 (PMC7538161; doi:10.7554/eLife.57784)
Supplement: Figure 6—source data 1. [file elife-57784-fig6-data1.zip › figure6_source_data/dodecamer_HJ_helix_crossing.dat]

56.93176
51.18951
55.34070
54.44785
52.05174
44.50183
49.76186
46.05446
48.31334
53.22950
52.81378
51.72097
51.60917
54.47882
48.06593
54.58827
53.84034
52.70973
53.65623
44.90367
43.25413
47.47819
45.28094
53.62095
46.47319
49.71515
46.96046
54.37685
48.10893
46.78853
47.74279
45.86885
50.39745
49.76916
43.86126
46.07331
53.08199
47.49047
48.98304
50.95168
48.08290
46.56915
39.39177
48.70088
46.60113
41.22013
46.90505
41.46351
41.48343
41.15352
43.47613
38.50842
41.03906
45.51938
48.88147
50.90985
51.75762
50.37431
57.82533
54.77652
57.04299
58.06605
58.55026
52.93219
55.85771
54.07181
57.36210
58.28977
61.26127
57.76299
67.43097
59.91428
68.05913
62.42124
62.00033
57.00282
58.53303
55.45738
60.60717
51.50790
53.52341
51.55436
54.06564
57.10906
57.41428
57.15086
48.08764
48.68596
52.72125
51.76644
46.06761
51.01893
53.96289
56.26002
53.67322
53.25425
53.00434
54.55642
51.46895
50.12779
48.68342
48.20821
51.95505
57.68897
54.31475
53.15946
59.53188
57.83088
51.98871
53.85892
50.28933
50.22721
55.77288
51.33863
60.36639
55.78800
61.68846
59.44010
60.55559
58.27569
59.38417
62.81472
59.85048
67.40994
66.09634
66.01985
64.87535
69.48841
63.97680
62.28062
60.39010
59.76575
59.32608
63.59459
57.52302
59.64800
61.79395
62.40063
65.11720
63.82576
64.35396
58.01642
60.44636
64.20532
57.29209
58.34007
62.11583
65.01250
57.36870
59.65359
58.73840
58.05667
52.88274
60.13061
57.74738
53.27602
52.53381
49.71827
59.74745
54.97868
55.26415
53.48948
55.28346
58.06955
52.80317
55.98716
51.73597
51.52337
51.84415
48.16542
50.64720
52.49666
54.87697
56.58285
60.51947
55.29033
59.66864
59.34524
59.37651
57.54842
55.74745
59.44366
57.43236
61.33756
56.93163
53.79567
57.18297
53.90634
58.87582
51.62494
53.28315
56.72819
56.96221
61.05731
58.22311
55.88771
58.33046
61.33099
61.47280
57.43257
56.21961
60.66500
57.67315
58.09020
65.09220
61.51133
57.28289
58.47893
59.28536
61.31810
66.42303
54.76575
61.88458
64.32280
60.15062
57.59255
60.92067
60.46103
57.05980
62.06667
58.56856
59.13492
58.87649
58.40438
62.63579
60.19327
59.53399
54.81589
56.34329
56.91523
53.60202
61.24683
53.40844
54.81264
60.12945
56.79659
54.94420
59.37358
58.96513
65.35334
54.72888
61.59189
59.80797
59.14537
62.64470
55.40487
55.40279
57.27803
59.87113
55.12003
53.92376
52.35528
52.71612
55.22001
55.15206
53.84116
59.42677
57.42167
58.86245
57.83267
59.24432
61.09450
56.99254
57.78174
57.00945
57.07316
56.68510
58.27999
59.72023
58.25961
60.76973
63.26873
60.97890
57.51112
54.22290
54.07327
54.73018
53.35788
55.49426
51.53406
57.12039
57.08101
61.57918
53.97047
57.43811
59.51665
56.84200
54.87227
54.52002
55.30069
59.21046
56.77786
58.10600
63.23255
57.53121
60.28425
58.22562
60.58827
61.23338
60.67279
55.04240
61.81202
61.43627
55.06551
55.39687
56.29500
62.64401
58.01123
57.44875
56.10201
55.16687
59.30796
61.21540
56.89590
60.08769
53.76341
54.13287
52.67817
56.72730
56.56918
61.32349
59.43414
57.35534
55.39289
62.44029
60.45191
65.35962
60.87986
57.93008
51.10133
57.88980
57.69345
61.26548
61.23489
60.03516
60.96383
62.55846
66.14270
65.23497
61.79315
59.84313
61.01003
59.76779
59.11619
59.21175
56.78458
61.59797
61.22790
58.68681
55.78663
56.25361
59.84994
60.26224
58.40389
58.00343
56.63752
53.61193
59.44892
55.91312
57.61686
56.27502
55.93084
57.40068
59.08145
52.78166
54.57667
57.02433
55.77756
62.31866
61.26309
59.07284
56.04705
57.83958
56.88145
57.79179
56.46150
46.79609
56.20808
54.24659
51.86690
53.04939
55.02972
55.68368
58.34634
57.79229
57.51225
57.33128
56.09207
60.54850
56.73657
56.27076
55.43170
54.59699
58.15173
57.63931
55.28559
58.90683
57.66596
58.97625
59.18873
61.76128
60.70486
60.52666
57.45231
52.74186
51.92737
53.60380
52.77677
50.51331
54.68792
57.74791
57.84678
59.71332
61.30917
62.15639
61.85167
60.70248
55.89960
52.78864
52.50660
55.43999
59.23758
50.89319
55.97705
55.85360
58.64419
56.41767
48.94416
53.06321
52.34584
54.88930
57.70090
57.27794
56.51371
54.69646
54.59998
52.76722
54.92468
61.32816
60.47513
54.64028
52.43863
59.00611
54.61187
59.33234
57.48929
54.71328
56.21230
54.88444
56.83648
52.71357
55.65762
53.13117
51.59115
53.93138
58.80720
60.19559
56.94442
53.19163
49.66738
54.42523
55.65912
50.54031
52.27080
47.69398
47.28142
39.15784
43.75392
45.04172
53.45056
55.23648
54.66666
54.21977
50.92499
57.80059
53.69267
49.30874
50.77496
52.05033
51.53069
59.51117
56.87432
62.30734
62.57297
63.73595
61.58243
54.41216
56.62028
56.30458
55.57190
58.20293
54.86154
63.85760
56.31101
60.37881
62.50667
57.21026
53.89832
50.39882
57.24506
55.15784
57.74898
57.65561
59.90519
55.97188
53.28085
50.64239
54.16315
53.73288
47.94128
50.66036
50.48376
48.73565
55.10647
53.86478
56.51324
56.26109
46.39473
50.67025
51.97237
46.19657
44.86631
49.69365
51.27765
46.46181
49.02830
48.89288
46.63603
48.24992
47.31038
45.40716
49.84488
47.35765
52.33435
51.99717
48.13177
46.65213
49.06574
46.15288
51.24514
44.92862
50.98972
54.29469
51.27352
53.46649
53.29202
54.87368
53.22777
53.60311
51.71202
49.17924
46.12421
46.82640
45.13872
48.94591
51.80482
53.88222
52.09155
55.41399
53.85402
52.78804
55.20114
55.09951
54.88333
56.21705
56.83643
58.08182
58.51657
56.00470
55.97998
58.35754
58.24076
53.54108
53.62253
55.29318
52.73604
56.24766
53.01486
50.87837
56.32424
54.10194
54.18555
55.07586
52.19330
53.92505
50.35701
53.93445
52.14183
54.58699
54.12272
51.70115
51.45629
53.36226
55.44101
51.30295
56.62996
56.10256
56.44345
57.13107
51.82424
54.66969
53.70974
57.53615
53.55748
52.84539
51.24702
55.41799
52.10308
52.35308
54.99337
56.85593
58.64305
55.65202
60.97035
55.60808
55.60953
56.41585
58.31914
53.11094
56.21832
61.20415
60.86616
58.95542
59.90069
58.87162
54.67075
57.26828
59.31367
57.73294
57.94085
59.71202
60.23985
62.08270
59.02744
60.29459
59.39905
60.06314
55.07691
57.22181
59.86704
60.06598
53.04177
59.98194
59.37136
59.34405
60.03092
59.37228
59.11990
56.86021
60.14684
64.42854
59.84992
61.41319
56.70487
56.85578
56.70824
55.62136
57.64144
56.55967
55.90633
56.01940
55.72401
55.28235
53.26049
54.72163
52.62342
54.39049
50.85244
49.33978
48.68660
56.11017
49.38756
51.18127
52.81666
54.42466
60.00383
54.12569
59.13576
56.14264
60.91741
58.85176
57.74007
59.18917
59.00079
60.15982
56.63903
58.12134
53.91697
60.07510
64.85865
62.54302
66.62137
59.30071
60.42510
63.22317
56.92294
61.42945
61.29922
62.69463
58.54026
65.37519
61.97315
65.75820
63.58002
60.45029
59.74922
58.60686
60.57374
63.08421
66.92448
65.25698
56.71513
55.44546
57.35205
61.26509
61.19178
62.64508
60.36321
63.41269
60.65949
59.39896
62.39663
60.38833
62.87850
60.05608
58.08687
64.07966
54.64191
59.33934
54.74297
55.21699
63.10523
61.69441
58.45608
58.53069
61.37767
57.60426
60.03034
57.62044
56.17765
53.83522
53.29684
54.92784
51.79549
52.44461
53.45513
55.73220
56.10983
58.50144
57.22817
57.79255
56.32433
59.95965
59.98921
59.07312
59.02281
60.14616
57.58512
55.75171
58.44475
57.59648
56.64817
59.35502
55.92150
56.85935
52.94165
52.75076
54.66813
56.59617
50.65702
56.81403
51.32920
57.71763
55.13882
51.22412
54.65315
54.45025
53.86319
58.07132
51.85738
53.68338
56.37631
56.36561
60.60625
59.51032
57.48675
56.70311
59.47357
55.36001
58.97915
60.18491
62.60382
63.33051
52.10484
57.78541
62.16844
60.52943
62.73328
62.93875
59.38343
60.41365
59.35140
62.40399
63.22070
60.56274
59.18091
55.36331
57.99167
61.31954
62.40952
58.00210
62.60651
62.58861
61.81741
61.67970
58.31329
55.83287
58.74264
56.28850
52.86650
55.82376
56.30990
59.34354
56.93046
59.49009
60.29025
57.69277
57.68524
52.69399
55.96194
54.86437
56.13820
50.95603
52.47104
54.35454
55.91757
55.70478
55.19783
51.31539
58.57523
55.17569
52.51613
53.42100
57.45109
55.42677
58.77091
61.34290
63.08176
54.40328
60.03311
62.74729
58.05284
61.90931
61.54822
64.68630
58.55587
61.13563
58.58617
62.37359
62.87471
60.30154
62.97652
60.63721
62.80407
64.30814
60.37096
58.02368
60.55906
62.00628
58.95630
62.41284
57.30004
61.03465
62.71524
62.77989
61.34586
61.78671
55.62203
58.02755
58.22718
61.14754
57.85181
54.42747
53.19415
55.26988
58.91390
52.67671
59.25347
57.18253
52.95173
60.08982
58.00475
58.86962
60.29596
55.79282
51.57865
57.99199
54.14129
63.07675
62.16495
52.82351
56.00017
55.33033
64.50934
52.68094
56.98659
54.55586
52.02807
50.82721
54.23524
56.55760
57.24749
52.55013
55.71944
53.47762
54.09666
56.05574
57.49474
55.10939
55.54463
52.37296
53.31851
55.62973
53.73050
55.50844
55.72651
52.59945
50.21738
54.40722
60.00149
50.64498
56.42386
63.29049
62.68168
57.29388
54.65658
58.96182
57.89695
59.12191
55.91907
58.10961
61.75971
54.58508
62.96319
55.50581
53.98471
54.43555
57.05204
62.19152
59.57010
62.09083
60.71436
60.82500
57.28586
58.24796
62.28834
58.94840
57.83150
57.88414
63.29305
60.12540
58.62173
60.09695
57.44552
51.74920
55.68849
57.98772
55.88050
51.96595
54.22842
51.37316
55.88760
56.83763
54.66168
52.03969
53.33740
51.06538
59.90214
57.37286
57.35372
57.25540
52.76902
60.14652
55.36072
59.94457
57.26297
57.86537
56.81971
55.66687
60.93214
57.84800
58.53540
60.30051
58.68350
60.27419
58.08299
60.82034
58.64016
55.27159
58.59994
60.07179
61.29349
61.06629
59.04085
62.42269
55.54465
60.21181
61.21359
57.36136
58.10981
61.02626
57.00754
61.00571
59.64051
54.10983
59.19047
60.05330
58.57223
59.17850
57.87630
57.80723
55.92323
62.75920
58.83778
57.02215
56.66067
55.30923
55.28477
52.40379
55.95725
51.91448
53.04346
57.09475
54.89610
52.60013
55.26310
51.25914
52.40784
52.17688
51.58981
55.45504
51.04334
52.64093
54.32544
54.61374
52.70167
52.31625
52.88927
53.21209
53.27754
53.04543
55.58956
56.17978
59.44098
57.74574
57.57103
57.54277
58.63205
62.03106
63.02212
58.61321
60.38441
57.25151
55.73605
54.46652
54.01776
55.96330
56.52513
57.90247
55.72670
58.37542
55.49238
51.86153
56.19156
55.32834
57.68068
55.42850
53.46502
58.38873
56.35567
55.77921
54.73989
55.50432
55.88639
54.92291
58.33332
56.20285
56.58802
56.18228
57.06777
58.50597
56.82196
54.68305
57.62570
54.63526
52.36404
55.52671
52.49342
58.55236
56.64169
55.02586
57.66904
56.82548
58.86721
59.84163
56.56087
52.50545
56.07539
55.38614
55.90275
56.45341
52.33439
52.89959
54.53210
55.17062
57.27986
56.70050
51.33853
54.66596
54.87308
54.99411
55.39526
55.44893
54.27513
51.94161
52.56372
55.29124
50.46426
47.78358
52.24546
56.43141
55.07245
55.38808
50.09479
53.23747
56.69457
55.81916
56.82142
55.70271
56.14044
53.90045
54.06357
53.92080
60.10936
57.53488
49.70625
53.48478
52.62532
54.79708
52.94089
53.34852
54.12705
50.28665
54.07136
53.37142
52.63974
56.06033
56.70703
55.40758
55.96225
58.22961
56.88315
56.43263
56.02571
53.16969
56.76192
55.31100
55.71198
52.99851
55.77978
56.30692
51.48594
51.46522
48.38007
49.39140
48.86396
50.79142
53.83250
48.63898
52.74941
50.21157
49.91015
46.29056
49.61547
49.40888
50.51314
49.59571
51.63130
53.04488
54.48705
54.26344
49.98126
50.76678
51.04600
51.28627
50.24230
51.04680
49.77563
50.68065
49.57924
50.98006
53.15503
53.11907
55.40693
53.55342
52.61003
52.51328
49.63271
48.82352
52.39043
51.31659
52.35000
52.17474
54.42660
55.69576
50.24301
52.04322
53.07228
49.93784
50.06777
51.74187
57.11970
54.48731
51.09581
54.51687
49.76899
55.71948
52.89055
52.34104
55.32735
52.26281
52.37145
50.25605
54.18049
56.71304
54.87074
53.90526
49.23645
49.21898
51.23480
60.59055
53.73297
51.09903
53.29045
55.57528
52.86727
56.10240
53.09760
54.37019
51.68802
46.54324
51.30214
51.68096
49.72846
47.21039
53.26017
47.79682
50.33826
52.93365
50.50295
55.54943
53.16515
50.54838
50.99952
50.98631
59.71770
53.58904
48.49767
54.48308
53.26194
51.78310
51.54035
50.38114
56.18556
55.92171
50.80829
52.39257
51.20427
51.08551
50.24298
48.69986
55.41326
45.70664
51.53175
47.33259
49.71704
45.40974
51.25490
45.61507
46.99033
47.76123
49.48828
45.58984
51.09555
50.82978
46.16132
47.15310
48.98018
47.35547
48.22726
49.96490
49.74482
51.38493
48.69066
52.93217
50.22431
51.99043
49.73674
49.82030
47.63546
49.80320
51.42921
50.67444
48.67702
49.49730
47.18407
48.56967
47.25616
45.98761
46.35907
44.70562
43.81665
48.28510
48.66343
47.60857
42.09229
40.96873
43.41029
44.70911
44.00105
45.40317
47.73474
44.18372
42.66142
46.88329
46.80173
45.17782
49.52514
49.81093
50.44098
50.30618
45.55225
51.18284
54.41555
44.36934
48.03934
48.40318
48.56448
46.89730
45.43609
45.78385
43.79540
49.34998
46.58507
44.83456
42.59698
43.73457
46.91534
46.81109
49.49425
49.03382
45.96086
45.03306
48.46646
45.76042
45.93758
42.94048
44.65730
44.04734
43.84885
45.40314
43.95263
44.95663
43.16112
42.65996
43.98800
48.00440
49.30783
46.77355
44.61865
44.93418
48.99114
49.05547
45.66030
47.61647
47.48362
51.21220
49.54657
50.41336
48.37468
47.03509
48.22150
44.15424
51.72532
50.80637
48.54319
47.36609
47.20704
49.09384
50.33509
48.62753
42.76049
46.24919
50.97471
52.28081
46.49022
48.57788
46.40746
47.99306
49.46080
48.43834
48.45336
47.41541
49.27983
49.22450
48.81802
46.30317
49.99315
50.86797
47.30045
45.02862
50.62797
47.31364
44.30400
46.51687
45.28784
47.31452
45.30402
49.95617
47.78512
43.67127
47.27169
45.92939
44.78502
48.25938
47.11863
45.57725
47.43788
47.76850
47.31287
47.57773
50.11209
53.33123
48.99781
46.32003
48.29567
48.02128
48.95842
49.35684
50.70951
51.60496
51.96039
57.07761
50.30012
48.04287
47.65841
47.98460
49.49874
49.30134
48.14320
49.31730
46.80274
47.22107
47.47878
46.67272
46.23112
48.17287
50.21256
48.65089
48.46265
45.03829
45.23319
51.19191
49.56319
47.24863
48.80727
49.96416
49.01697
50.58127
48.18818
48.69273
46.53448
47.95441
49.82392
51.26092
54.15020
54.35928
56.91912
50.36204
59.72085
54.68275
51.85934
50.68961
48.31953
49.07030
49.16561
51.19058
45.67172
49.48470
50.66149
49.35223
48.80233
47.89474
49.48444
47.89610
49.79616
50.84341
49.17194
47.39620
49.82437
49.47085
48.85708
51.43346
50.07728
50.81583
50.38829
55.13198
51.99338
53.78863
50.87998
54.23949
49.70448
54.11688
51.85902
48.12927
49.28205
47.19285
47.27857
49.34908
51.97970
52.76041
50.37777
47.29847
50.47467
50.70885
52.21278
50.66125
48.01556
47.28067
50.34444
51.23592
50.82650
49.25012
47.35467
48.28415
44.42505
46.25877
41.54552
46.70298
51.47595
44.28484
49.42677
47.44961
47.93215
48.21873
51.53585
49.75377
49.74868
52.15260
50.82650
45.58980
48.51083
46.92897
46.62486
49.29538
47.44897
49.36358
50.06977
48.73082
50.05433
47.24640
48.26296
45.59118
47.08057
46.77944
45.36960
48.83251
51.18946
50.95137
48.52417
49.71995
49.52959
46.68075
48.29122
51.28472
49.47708
45.61988
51.35291
50.48738
50.92715
48.81872
47.97924
48.10540
51.52931
47.83451
50.63070
51.32918
52.56178
52.81316
51.57849
53.79418
52.81998
51.78018
48.47804
45.28607
50.56598
51.18959
45.19520
48.70916
49.17232
50.87780
49.22310
49.93672
52.17774
47.69206
48.34097
52.57478
48.51319
50.50408
47.49416
45.59323
47.91028
51.15386
47.73273
48.15124
50.03742
48.12330
49.15757
51.73140
49.82398
51.43160
50.64358
50.82465
53.98284
50.57800
53.61568
54.66065
53.03410
50.06917
50.31508
52.25555
50.60082
54.21821
54.76711
51.08522
51.39914
52.11412
53.24035
50.68846
53.34180
53.06681
50.53805
52.58881
49.26644
48.31041
46.59129
51.44884
54.21356
49.76181
48.02214
53.50248
52.83340
57.52727
51.24718
50.44291
53.26080
49.28385
54.01973
49.33815
53.90530
51.80588
51.79054
55.60310
55.35428
56.39328
56.10102
49.51656
53.08767
55.81903
55.79708
47.50960
48.61730
50.49086
48.99239
56.26917
54.51867
50.65208
50.54566
54.40854
50.69003
51.95552
50.90001
52.28119
53.04556
49.21103
52.52930
52.03429
49.26196
47.62284
45.41452
43.03897
44.15683
41.70383
47.25854
46.65779
42.74922
39.43435
43.91781
46.40806
44.34308
42.72584
43.16812
42.02387
46.21403
46.42916
48.28021
47.86716
43.61637
44.55476
45.07823
46.23029
48.47374
47.77411
48.14970
51.93954
49.76436
49.84934
46.13622
47.15300
50.06443
49.58518
48.88314
47.89372
52.29753
53.16522
53.04858
56.48769
50.67973
45.15123
50.67932
50.88015
47.74474
48.75450
49.94133
51.12286
53.65693
53.44849
50.09836
53.82982
49.56848
49.53937
51.61655
45.19137
50.47771
56.56244
52.28514
50.96535
51.19744
47.21996
49.25840
49.23538
50.06254
49.11717
48.16858
54.02429
49.63156
49.56024
50.89522
49.35579
48.22546
48.88997
53.97242
54.39627
47.73773
48.21216
49.51826
50.02533
49.79533
49.17163
53.20376
51.39408
48.59044
50.69521
51.94346
50.88825
50.96566
52.55756
51.55500
53.93666
53.32596
54.26478
52.56114
49.57356
51.56699
53.89197
49.91775
52.04480
50.75376
49.23765
49.54381
49.39585
52.41083
50.10410
55.31751
55.00810
51.53276
48.66892
54.91654
49.28972
46.36662
50.75329
50.30388
50.14601
54.28932
49.25428
50.42124
52.86079
50.94370
48.90996
52.29426
49.88533
48.18761
48.82038
50.16268
49.74220
53.16807
51.03458
50.44149
53.07853
49.81591
48.77266
45.96580
50.54384
50.54835
48.33016
51.11572
51.19961
52.16309
47.35496
50.77217
52.21883
49.67266
53.05496
47.58453
50.81461
50.02603
51.65224
51.43520
52.41723
54.15459
51.12266
54.29844
53.49991
54.59620
57.56151
54.90096
47.38750
54.91775
48.82203
49.06898
50.91769
53.46429
49.88722
49.48527
50.82489
52.60533
48.72969
46.23581
52.50860
48.90217
54.34845
51.29250
51.53251
48.90904
49.27515
50.98649
52.67068
50.71360
46.53060
50.07487
49.17290
51.88481
47.16157
49.18405
46.48602
47.20311
50.64489
46.99455
48.16525
51.25570
48.59654
46.90129
47.97308
49.13731
51.32732
50.80093
50.55402
49.19019
50.44323
48.94352
49.52455
52.84002
51.04124
46.70225
52.33196
52.48962
50.64643
55.07399
51.09942
53.60963
53.19606
55.64390
56.75718
54.86046
51.26978
51.76663
52.77346
52.73847
51.67579
54.33743
52.14842
53.04334
51.91542
53.10476
48.03684
48.44779
50.95032
46.28804
47.24952
47.58714
54.88586
54.04314
50.41512
47.89491
50.62033
49.01302
53.54360
50.01788
51.58056
51.94090
52.49077
53.37546
52.54523
53.47353
51.18289
52.85807
52.53188
50.22640
50.24759
49.53444
53.09922
53.20269
52.45627
53.41103
48.03426
45.78296
50.91761
49.23138
52.18355
50.14523
49.73938
50.16250
50.59329
46.90649
49.95600
50.46683
53.20548
51.04695
50.60272
54.02924
49.34357
49.91635
50.89164
48.20245
46.97896
51.61153
52.64241
47.93060
50.42669
49.79830
53.34217
48.64690
48.76290
50.57414
49.95799
43.28784
44.86382
48.14253
50.23690
51.12340
49.78839
51.25715
45.05313
47.71971
48.43272
48.35989
48.14117
50.34711
47.69268
48.28067
46.75017
50.43895
44.80208
51.24270
48.27942
48.26900
52.81826
48.66955
51.66535
52.80113
47.54998
47.44854
48.67915
50.17382
49.13655
51.35744
46.10552
44.56504
44.85919
48.88286
48.09030
47.81847
46.46190
48.70355
47.59711
49.50321
45.96589
49.11768
49.33239
48.57322
48.13531
50.64353
45.93914
45.87993
46.78686
47.30445
49.07124
46.58250
49.64306
42.95285
51.11033
46.46969
43.12242
44.32906
44.64925
47.13376
48.67221
46.14990
47.91599
47.93332
45.45207
44.13738
45.21850
45.45414
47.70412
46.72150
48.40717
51.29977
47.20615
47.35244
42.20350
48.13480
47.94447
49.37758
48.98083
47.46735
51.23790
52.02919
48.95623
46.98083
48.46872
48.38675
45.63296
44.79266
48.39729
45.61060
49.36267
48.00582
44.58434
47.46058
46.36628
50.01110
47.42721
48.50296
47.58249
48.33600
47.09214
44.34685
46.27681
44.98312
48.12754
40.96257
47.96944
46.69661
47.40060
47.02432
45.71963
45.42002
46.12993
45.84317
42.33722
46.20498
47.64955
48.44222
49.12476
48.00259
50.26968
46.50538
45.53869
45.66740
44.00106
43.48957
44.39477
46.61130
45.65067
45.38986
41.40653
48.43931
47.65634
51.00646
46.54557
45.04611
46.64097
45.86463
46.69439
47.10496
45.91883
46.43491
47.51849
45.89578
47.17501
48.46726
44.18657
44.07869
45.87591
50.23474
43.57459
48.47618
46.85385
41.61700
46.75023
46.34609
47.95880
51.64402
43.21287
43.59177
42.78745
45.18900
46.45214
44.82782
43.19137
43.14368
44.70822
41.66522
46.59053
39.94316
42.70801
44.67894
39.19697
40.07245
41.78899
44.07426
43.20321
40.18846
45.47036
35.49488
40.73969
39.34622
41.09989
42.51880
39.44870
42.51225
42.81148
40.81538
45.38301
40.19650
40.49567
44.10100
42.67665
41.84636
44.93611
44.36040
43.81466
43.05512
40.12431
41.92421
41.15381
41.66471
41.32591
41.92611
41.76686
38.70271
42.76155
45.69870
38.87084
43.83872
43.01914
43.52241
42.40522
38.81032
41.47632
43.38711
41.05701
42.95966
39.29842
41.80620
38.07637
43.11160
40.99645
43.20894
40.38293
43.14947
42.20696
40.38044
43.12490
41.50382
42.45790
41.55391
41.21699
42.04990
40.37864
43.44695
41.94394
41.21845
44.81903
43.64159
43.16157
45.06013
48.34107
44.51428
41.46967
38.64192
43.58519
43.16135
42.60655
44.35349
41.06475
45.67096
46.35288
40.44248
42.75647
47.84501
42.55091
39.63273
45.12227
40.48206
42.10804
43.68632
42.64812
46.35380
45.96951
43.73707
43.14304
46.18104
44.47903
39.35526
44.11776
40.32602
41.28248
41.13152
42.25861
40.49950
42.79228
43.52880
39.20465
43.48927
43.71919
43.15910
44.31676
40.93571
46.05787
41.48889
44.29970
42.83979
46.89792
45.69856
46.61593
42.48499
45.02481
45.79739
45.58260
44.13240
47.44338
42.23111
45.89570
41.58553
40.17120
40.38698
42.81327
44.40732
43.85521
42.23986
42.30109
43.30899
40.64299
42.99022
44.93932
43.44838
43.34229
40.99748
46.14045
43.57592
40.59108
38.33324
43.48499
39.62083
41.65974
39.39052
40.34109
41.64257
43.08791
41.67297
43.78874
39.45872
43.88272
43.88933
42.73881
41.42353
40.22022
42.38498
42.46932
40.19030
40.12216
44.00418
44.74741
43.80098
43.88286
44.00989
41.10420
46.27441
44.32254
45.02905
43.55621
42.31039
43.22843
42.45730
42.86627
42.28244
43.86341
44.49762
42.60289
41.28028
43.49621
42.48755
42.96308
45.76842
44.33467
44.14037
42.59271
44.58403
43.84747
47.09403
41.10276
41.69169
42.98113
48.08521
46.84489
45.40078
49.54793
45.00282
45.94752
48.39580
44.19164
45.75662
45.60977
44.26799
43.42630
44.10181
42.82069
44.16276
43.94926
38.73050
39.93658
42.30472
39.47197
40.30960
43.94618
43.55187
47.05769
44.22293
42.74567
45.49451
43.57347
48.33623
44.38948
44.41141
46.50651
43.45261
46.90215
41.00185
42.73408
42.06513
43.05294
44.31623
43.70414
44.09383
43.37714
39.01262
45.12776
45.88111
48.71037
43.84648
41.81048
46.43486
46.23734
43.66102
43.92949
43.23122
45.87618
48.32199
46.06294
44.97920
45.94627
46.51853
44.17359
44.68430
43.33406
46.24415
44.42290
40.83840
47.17802
48.20943
43.94028
46.96484
43.62059
45.22197
47.92024
47.95005
47.22187
47.13793
46.44822
46.68229
47.62098
49.73519
50.11155
46.19347
49.98640
46.44402
46.69524
47.55340
42.90208
43.49342
43.33148
47.45303
45.70493
46.39884
42.01384
44.41649
47.00006
46.09710
41.96031
43.88530
41.49215
44.54907
45.41363
46.07301
43.40729
47.04646
42.90035
42.31895
46.82748
43.29350
46.52215
43.64087
42.69262
47.59715
44.27305
43.44249
40.88853
46.03653
43.32906
44.25683
42.86104
45.40057
47.52410
44.16885
41.75066
44.67095
46.91771
46.57822
43.49081
41.54888
42.55111
45.87379
45.96230
43.51575
42.94577
42.22449
41.67346
44.68195
44.44488
42.96185
42.67531
44.28006
43.20184
39.14120
44.36378
42.92797
39.82220
40.23955
42.60916
45.41312
41.49795
42.46394
39.72264
41.23306
39.29650
41.90210
40.28482
40.40734
43.98780
40.51722
41.04473
39.45045
40.09377
42.10491
38.58348
41.70384
41.34051
39.47518
39.57626
42.44566
45.86051
43.57049
42.06503
42.71028
44.23872
42.96438
42.40681
43.73569
40.81525
40.06829
41.07944
42.57371
39.30194
41.79847
40.96825
42.86190
43.35560
46.04883
44.05017
43.80272
44.52552
42.17353
44.61792
40.14747
39.26140
44.97023
45.04491
45.33098
43.03849
45.69839
46.84684
49.97752
45.32696
46.85694
44.71478
46.33597
49.04790
46.58042
43.87513
48.00565
45.73913
48.99814
45.84204
41.70507
46.58127
44.60084
39.98581
42.84053
43.10384
47.17694
43.53111
43.88080
41.48162
42.50134
46.85538
44.03369
46.87531
45.19701
46.06274
44.24270
45.00256
39.08847
47.25633
46.62704
42.63140
45.27459
46.47157
43.82327
44.13156
39.27162
42.39588
41.68003
40.48780
41.92392
39.17952
41.02999
39.98318
42.12844
41.02242
41.05380
42.12314
40.35826
42.23655
44.55644
43.14594
44.24665
44.52259
42.05082
43.67978
41.01159
42.67743
42.02057
38.94180
41.24687
41.48381
40.44587
42.03021
40.54243
39.82709
43.07398
42.61027
40.81133
40.83572
40.78128
45.10953
41.25429
44.94791
46.01347
44.27753
44.54297
43.72768
44.85712
44.31727
46.01889
42.52831
41.63568
45.03641
43.56355
40.68364
42.60230
42.64598
42.64770
46.07470
45.95836
45.57249
45.26959
44.99010
40.20622
41.27190
42.05146
41.42736
43.10168
41.70091
40.02037
42.69155
44.63992
46.23469
45.81012
40.15117
44.85867
45.30152
41.78699
42.30144
44.52204
43.03736
42.17694
44.95610
43.48903
44.95948
39.65612
40.54027
45.72923
42.47128
41.41578
38.96390
41.84875
46.31686
40.68411
41.35636
43.25069
41.55895
41.56394
47.49680
43.30723
44.74346
43.94877
41.83055
43.82304
43.77054
41.83275
43.74772
43.39246
41.53290
44.48612
44.41785
43.99461
44.13020
45.72917
40.61724
39.84760
41.56414
42.50280
43.44971
45.72410
44.97123
43.71237
41.60202
41.01670
44.14007
42.94751
40.07967
40.92354
41.45305
41.33853
44.81370
40.71827
40.57992
40.75186
43.66781
42.74956
40.92615
39.72217
40.73107
44.18133
45.47631
41.90688
41.92687
46.94736
43.14419
43.55310
42.52558
43.80258
41.85772
38.20453
40.42445
43.07127
39.85559
40.24477
42.17486
37.65189
43.24535
40.73278
44.54468
43.66604
44.02403
44.65911
43.45590
44.62136
40.90743
37.76438
42.33494
44.05454
41.72528
40.89310
42.19063
46.06799
45.35623
47.18876
43.36836
45.02022
44.58546
41.05500
44.83632
44.82733
39.77680
39.87891
46.33389
46.46660
44.71061
47.07695
46.90601
42.88117
43.42763
43.59937
45.28041
41.37302
43.27637
45.05167
44.67172
45.58481
47.17703
43.60822
45.74390
42.19993
39.73923
39.18717
38.66479
41.62352
42.64354
43.69282
44.97923
43.43095
38.85152
40.14929
40.30701
39.32988
37.53463
36.30869
41.15427
42.23094
43.78470
45.36102
41.89726
43.83457
44.79746
43.10913
41.61101
43.90806
39.77070
43.85325
38.21851
38.90140
43.34684
43.91548
41.93861
40.13598
40.25345
42.85662
40.99398
40.60171
38.63999
38.83353
42.09794
41.73068
40.73051
42.19483
42.27351
41.50950
45.44016
47.15739
44.51712
42.91508
40.08603
39.45068
41.85370
45.06024
39.72626
39.11123
37.10611
40.75275
39.39457
38.04796
41.77756
38.73196
44.51188
42.69341
42.98333
39.87499
45.66032
43.40538
44.08238
44.17009
44.27455
43.64905
45.79718
48.24427
49.19337
43.03986
48.52608
44.18697
45.52861
45.70915
47.02493
46.12576
42.72179
48.34360
50.88605
43.98130
41.19979
41.43129
44.04298
46.43145
42.87547
43.90603
48.11407
44.11388
43.35226
46.25934
46.20865
43.35726
44.42356
46.02943
41.83795
47.22241
44.97989
47.21165
42.32972
43.13323
45.39688
42.65649
46.19383
42.10703
44.98683
46.06265
43.64881
48.11218
43.33851
43.72503
41.90241
43.79464
48.02536
42.41421
43.74864
44.90658
40.62667
45.15561
46.58682
45.15040
49.49706
49.89949
45.61390
41.56024
41.11257
46.41114
44.34345
46.89461
41.28326
44.04577
47.88157
47.82619
48.56251
45.52958
46.42434
47.24263
47.64207
46.59306
42.84357
43.41152
46.81457
44.93075
48.15756
46.29767
44.14205
44.64587
42.51435
45.32235
48.07669
46.69031
42.63473
44.13571
46.81666
42.47361
43.38755
44.59281
44.30207
44.75696
41.96739
42.79011
43.75677
39.34319
40.93506
42.68956
45.72173
43.30207
42.08011
39.41017
44.03351
41.71629
38.50815
42.85276
38.68148
41.74225
44.55978
42.88728
40.28377
40.71057
37.05834
40.13214
38.76364
41.03235
37.72935
40.19016
44.01744
41.78041
43.10903
46.91453
42.88708
40.28982
37.90785
42.25137
45.50188
43.37058
43.91874
43.99961
45.74667
42.87572
43.65869
46.06371
48.50355
46.31609
45.77097
49.39670
47.89515
49.81990
45.32119
48.63259
46.35263
48.28556
50.23772
46.67483
47.55385
48.88687
49.99622
47.91027
46.67596
46.41753
43.60423
48.36486
45.64809
45.19165
41.11599
44.35628
46.43885
46.29155
49.27784
47.82445
50.02692
43.77104
50.78279
50.22245
49.63796
49.02172
50.00460
48.15867
47.79769
52.77274
51.05654
46.40083
51.93313
50.67906
48.53980
49.63925
49.15752
49.33015
49.57870
48.97904
49.25759
51.85047
47.50660
48.48429
49.38279
47.66286
43.92088
48.18789
44.50501
43.75220
43.79891
41.87510
46.75909
47.95593
46.23133
44.37876
44.94483
45.17371
45.72909
46.89726
46.78056
47.22678
45.39139
50.36577
49.54498
46.64190
46.72248
46.05310
47.40399
46.07864
47.49607
46.57740
46.21566
46.22176
46.37694
48.13866
49.01427
43.45990
44.51162
40.39859
40.32604
41.99410
43.48857
42.05542
45.01920
43.91967
43.99196
40.28744
45.64622
39.97962
42.96918
40.08150
38.09092
42.48066
45.40462
41.32648
42.41630
40.96488
41.60688
44.92812
46.09691
44.62186
44.46855
39.58719
43.97900
40.88883
42.42957
43.22503
44.73346
44.36942
42.76434
42.73163
42.65250
43.99961
42.41215
43.82440
45.20125
42.74332
43.33291
41.78377
42.31751
45.98785
44.40400
41.34681
44.13484
42.07088
39.25019
43.43746
40.08295
39.13562
43.49822
45.60224
42.28095
43.02065
43.50796
45.76206
48.57030
50.35145
45.19993
44.16626
43.34308
48.88614
48.24421
43.48166
47.11848
43.71596
43.86681
37.64483
43.77135
42.14984
43.62698
48.97931
46.03114
43.01434
44.03001
42.59806
44.99353
39.84574
42.77836
40.09706
39.95231
45.24574
36.71681
40.89299
39.67933
42.87202
43.15247
38.75555
44.69999
44.13373
44.77981
50.49109
45.63376
42.59997
41.50941
42.66184
39.22557
45.43459
43.42366
45.32529
43.03285
44.85003
42.00366
47.45752
49.31928
44.51221
43.14498
46.22959
46.17332
41.72974
43.55085
42.84856
44.18426
44.92058
42.57712
44.76511
41.85018
44.36091
44.22736
46.70718
41.91226
41.74263
44.59573
44.73208
48.34536
41.24163
41.37930
40.80592
43.14521
43.01116
42.42258
44.12796
40.46311
46.40216
42.64731
43.43125
40.56047
39.88590
43.50901
46.13996
45.94547
41.50066
41.11067
41.80284
40.19545
37.57554
40.30806
37.77318
42.19407
42.10724
40.60618
39.30057
44.80783
41.17628
41.69296
42.50509
45.17776
40.13689
42.22272
38.40518
38.01903
39.80174
41.90515
37.20026
38.89280
40.08416
40.44093
39.19672
41.15709
42.70749
44.31961
46.15300
44.01732
38.23274
38.04329
41.90364
38.66788
40.49386
40.56320
39.19433
39.50519
38.63187
41.30960
41.71018
42.45069
42.05117
42.04396
44.11565
40.40776
45.40311
40.40442
43.86597
43.86037
45.28613
47.55710
47.00941
41.40103
41.99081
37.66744
39.64120
44.16704
39.34856
42.12200
45.92387
45.10138
39.70399
40.87804
43.64229
43.15527
43.10333
38.67533
45.47315
47.97725
45.62263
40.96872
41.67753
43.62985
46.06025
42.47127
41.97847
43.67635
43.52789
44.81375
44.88223
43.84299
43.29188
40.57665
37.30478
43.10488
42.90425
43.68355
43.84505
44.31722
43.32001
42.90219
44.94589
45.63672
45.02827
43.69729
42.18547
40.26172
43.23938
41.34540
41.82088
38.22389
38.35509
38.34013
41.90155
45.84019
46.04000
42.46540
42.40485
42.29533
41.46426
36.36717
40.97233
43.68358
40.21298
44.54994
41.13844
41.46065
39.67551
40.25040
41.71211
41.33585
39.98224
40.19951
42.50271
40.71642
44.72024
43.17002
42.16533
41.90706
43.54445
45.72670
45.28127
42.01096
44.41962
42.37251
40.87725
46.50633
45.77711
42.47466
44.58458
44.85912
44.06254
45.76645
43.50716
40.31989
46.27056
43.92361
42.43708
42.42419
42.94232
44.31773
39.74573
37.91059
41.30476
37.88487
37.82828
42.79829
44.77667
37.75770
41.04780
39.15348
40.42170
38.09446
39.19333
42.31335
41.76965
38.18351
40.83614
41.20304
42.70021
38.74404
37.04474
43.97539
42.68403
46.36718
44.88269
44.31554
41.34686
40.38466
39.82870
38.55974
39.54206
37.58707
41.75959
42.92514
39.08239
42.32574
40.13749
42.04666
38.61620
42.52565
41.42778
42.77316
45.50217
44.01750
43.34635
42.58809
41.00214
40.59166
41.42472
43.35425
46.72192
45.40061
40.96471
45.70003
43.43707
42.06411
39.11669
44.49518
42.10726
38.83383
42.69707
38.80066
37.08247
46.71248
44.41600
39.96530
46.32759
39.49078
39.33310
43.85046
41.31093
42.63402
43.53000
41.49271
45.62917
44.10548
42.54461
40.52224
42.18200
39.81379
44.23789
41.18830
38.91354
42.03156
39.15928
40.15474
40.78418
39.63887
35.90897
42.36658
40.65559
41.32456
43.56449
42.52974
38.77353
38.48459
44.50716
43.04161
44.66640
43.37451
42.25604
44.06829
43.06166
44.99773
43.93014
40.67802
42.96590
40.38025
39.95713
41.89085
42.78503
41.73364
39.71335
38.75452
38.61962
41.59127
36.27449
38.49480
40.12989
39.94399
38.94091
40.16641
39.26958
40.19844
40.24560
40.11933
38.47415
36.34538
37.60510
37.13640
34.47240
38.53193
36.51055
39.86695
42.90741
40.82187
40.62062
43.57030
40.59960
40.12323
36.52830
38.48280
40.40952
37.70581
38.41567
39.71076
38.33308
38.52503
36.89420
40.96113
36.72192
38.43399
39.71242
37.63764
41.04370
42.46998
35.08410
35.98198
39.15446
38.36170
40.05319
38.33571
45.43954
40.21778
41.00427
41.70438
44.55382
46.04776
44.50551
43.76431
42.11662
47.83694
47.27316
44.86671
45.08060
44.37850
45.27300
45.43090
41.09246
46.12750
45.52205
43.67483
43.24377
44.29610
45.17520
43.08380
45.94114
47.24228
40.42083
44.72132
43.10016
39.39749
44.18799
42.12265
39.34588
42.34410
43.50427
42.80697
43.60488
43.06494
47.18884
42.47977
47.78585
44.54142
45.66478
43.08185
39.30320
41.38940
40.09634
44.34291
41.31114
41.68753
36.66140
43.50769
40.57237
43.26358
41.21626
39.31871
43.94108
42.43713
42.67542
42.28436
43.26067
41.84054
44.16240
38.06934
37.99300
36.92724
35.71196
41.27535
39.79092
36.43379
38.08578
37.74626
42.26759
37.92357
41.79737
42.87946
40.94219
43.07596
44.42037
41.52979
41.42361
43.53913
40.71215
40.55741
38.67809
37.01155
38.59198
36.10057
40.24960
44.41119
39.45253
38.14471
41.84763
37.12139
42.05619
45.30191
41.16795
39.79313
38.79307
43.24178
39.54175
42.47375
39.66627
41.54826
41.78275
38.88685
39.37833
43.11192
43.48022
38.23478
39.86714
40.15156
37.43915
39.90757
39.89469
41.99871
42.14095
41.17721
41.06212
37.77278
40.82878
41.28937
45.74110
42.50861
42.42804
40.36479
32.31361
35.89768
35.78388
35.93313
36.45237
37.96712
36.37199
34.69040
39.48104
39.03634
36.24410
35.28134
38.24075
34.08491
37.08895
38.01307
37.46303
35.44333
36.20907
37.92050
37.56921
35.76223
36.09620
38.81846
34.33943
38.45422
36.48881
35.83628
39.81099
42.65697
36.12034
37.15467
38.08087
40.08409
39.88009
36.39048
37.73966
40.34258
38.96663
41.23091
38.22541
38.45136
42.84304
44.83611
41.46428
40.54484
40.89687
39.08158
40.06225
41.27018
41.24941
40.75227
42.12432
41.50563
37.19376
44.53459
40.44746
41.87597
38.05077
40.56023
38.41796
39.62328
42.69335
43.40761
39.92756
40.29058
41.57663
40.15581
43.75293
42.99552
37.95182
39.74362
40.61907
43.61316
43.10912
43.41071
40.91304
41.10069
38.81548
38.18019
41.39761
38.27098
40.95223
44.39805
39.20940
40.65584
40.32528
39.24912
40.17386
38.54281
38.03237
41.30075
44.46505
44.49751
40.73617
40.20012
40.83064
43.79135
39.34892
41.29498
40.80909
40.66543
38.27709
37.60935
38.64297
36.99609
40.07962
40.40761
36.20048
38.53396
40.24865
42.44232
40.65032
37.44604
40.96202
44.68084
41.00132
39.29045
39.83742
36.24823
43.73040
35.02627
42.03360
44.35268
43.21552
39.82153
41.55449
41.90304
38.68087
37.90878
40.21576
39.79906
40.22272
40.21790
40.59326
38.06185
38.67748
35.54981
38.34241
42.66246
39.95075
39.56769
40.03812
38.62595
40.09089
37.47520
40.23442
42.16830
40.37089
44.83253
42.01485
41.39877
43.24458
44.72534
40.95466
45.42523
41.66760
46.11565
42.53025
39.54458
40.52680
39.16788
44.12668
42.91649
42.28023
40.38637
39.54105
38.64210
39.48379
33.71494
41.50989
38.76230
43.22041
36.29156
39.78382
39.24155
37.90429
36.90984
41.51795
44.35005
42.17960
40.71464
42.37717
43.14284
43.49311
39.64457
39.55425
39.33585
39.86454
40.43585
44.65275
41.11578
41.17444
42.09305
41.57400
40.27363
40.84519
42.77063
39.74822
44.58720
44.09737
43.82390
41.13344
40.04983
39.42451
45.47668
41.45436
40.10713
38.00235
43.10274
42.58720
44.29164
43.84131
43.08132
43.49263
44.06021
43.62032
44.86001
42.71692
46.00560
45.26978
41.78126
41.01588
40.07398
39.97089
37.69344
43.82123
39.46639
43.75620
43.54138
41.92785
42.17635
39.29721
38.78194
40.53444
45.75866
44.41632
39.49732
39.15557
40.07191
40.29156
44.84218
41.55399
40.18958
36.41222
44.40712
44.39876
40.78884
39.93330
40.28232
37.74815
40.16801
39.13451
42.70138
42.26644
37.99386
39.05824
41.24645
43.80073
42.82176
45.65325
41.26747
42.44557
42.66023
44.40435
43.48011
45.30139
45.39158
43.63459
42.95491
43.55651
41.65348
43.52501
42.80976
43.97962
42.44284
41.42079
41.73472
42.06903
39.87823
44.35973
44.71543
47.66948
40.79486
42.85747
43.61611
44.16899
45.46995
46.70514
41.88683
42.15896
39.25361
44.43283
42.84828
47.71371
43.99642
40.55688
41.84596
46.30911
40.32542
40.85664
40.02387
41.73677
39.60688
39.64814
43.03775
40.61650
44.76787
41.38780
38.19840
42.12494
38.38721
44.72504
43.92231
37.87236
39.54456
42.25346
39.34973
42.19883
40.30993
39.63819
39.22380
42.61785
40.45903
46.89288
42.57294
42.41158
45.02490
42.99444
45.93427
43.40313
44.34577
47.98087
46.13941
41.71924
41.80348
41.40849
45.48027
39.91673
42.51542
41.82583
41.60273
43.73230
45.09326
41.68485
45.15567
41.05802
42.94955
38.87866
40.56577
48.91650
43.64856
44.39405
41.04960
43.23753
43.01999
41.12287
42.01450
43.38954
39.92941
41.54727
37.79255
43.29999
42.83923
39.10587
36.96802
38.70122
41.49083
39.87395
36.20770
38.81854
42.04556
38.62296
37.52060
36.08954
42.95969
34.68280
40.48440
38.19005
42.29874
44.50260
41.57563
41.48527
38.82184
39.83037
39.62930
37.55414
36.58507
36.15040
42.43279
39.06639
39.88687
37.04855
38.02859
42.80017
37.24931
39.22109
41.10239
38.92442
37.94560
39.47292
41.58742
39.48096
41.80217
41.26708
34.01841
34.02975
40.43065
36.21207
36.20469
39.46380
35.75618
35.57945
34.90194
32.54960
33.60542
30.82392
36.91631
33.85851
36.78509
34.88977
35.84184
35.57357
35.99152
37.99745
37.62914
40.80012
40.29445
39.37673
40.26557
36.82919
38.46185
41.98993
40.94470
33.64653
39.95908
41.17929
43.05943
40.44264
33.94805
38.38185
35.01485
37.75384
38.97788
38.84797
40.44953
41.72296
45.64569
36.28002
37.88294
39.42202
41.68516
41.17258
38.71293
40.32849
37.71511
37.95474
38.83702
39.71429
39.87204
33.93115
40.31099
39.10526
39.43805
41.70828
35.29716
42.99900
39.23358
35.64159
34.00627
39.31292
36.17737
36.63584
34.10543
35.08694
32.55259
37.14619
36.27001
36.32820
34.88302
39.60466
41.64298
39.83953
37.03147
36.77787
39.32722
34.04769
37.97711
38.62116
41.10429
38.51941
44.19054
38.95831
40.21903
38.93578
35.61485
38.63107
37.88573
38.25657
34.83124
38.53007
36.37022
35.84722
34.61195
37.08336
36.27036
39.89788
41.00305
36.79051
37.78253
33.01608
36.75760
35.70603
36.35026
34.61887
40.25032
38.30013
34.01056
38.53871
36.19887
39.29983
40.09452
40.24752
38.45693
37.60567
36.46437
40.47798
34.55677
34.84968
38.76428
41.61769
35.43963
39.36072
37.44955
35.67807
33.57184
32.82087
32.39478
35.27152
34.69296
38.36580
36.76496
34.17395
37.72909
36.49844
37.55319
37.29283
40.13318
35.59560
33.73591
36.40798
36.66084
35.74189
36.49081
37.16693
36.81749
34.18153
41.92707
38.83225
37.77764
33.87216
37.68421
38.76055
39.08044
42.62509
40.27988
42.38571
35.40029
35.72304
39.86380
35.12735
36.10492
40.27749
40.21197
39.69291
46.10289
46.34671
41.29518
36.05400
38.97378
37.12290
39.78635
39.89882
37.49626
40.88493
41.26597
37.17682
37.31758
32.51700
36.02487
35.82213
32.94046
35.98707
34.33324
39.73888
38.75732
39.99907
37.15854
37.89876
38.11584
37.80968
40.22950
35.17882
33.30863
43.16288
36.70056
37.82743
36.31937
39.55485
39.80111
38.92842
40.12173
39.37968
40.93855
37.57052
40.34870
39.37069
38.81826
40.39996
40.88721
39.19506
42.82620
41.20194
40.36501
41.98765
42.89725
43.11482
41.79263
44.77324
37.15365
41.54487
41.56986
40.96196
40.20707
44.20551
42.33941
46.31432
46.22623
43.07507
46.05393
41.92992
44.50756
34.92268
42.25030
40.10152
37.68202
42.75980
37.72959
37.35796
39.64257
40.08128
43.28504
42.69093
44.55684
40.69347
44.95549
43.99060
44.67553
36.56261
42.69167
38.03742
37.35924
44.72490
39.57668
43.62022
41.36399
41.54428
37.60163
41.70215
41.52661
35.60004
42.63476
47.00803
43.27607
43.44977
47.60054
42.84998
40.77320
41.77527
40.26661
44.89708
43.58047
46.08881
45.04316
39.31866
37.77886
40.40342
39.42177
41.73528
34.38839
40.22052
39.71724
36.23348
34.33517
32.95580
37.99898
36.99108
39.16223
39.55341
35.70481
32.60469
36.05836
39.07844
40.02001
34.73243
40.92544
34.30007
39.73255
43.40603
41.94806
37.89098
40.50810
38.30190
40.10214
40.48328
40.49200
40.86766
41.10416
38.69921
35.35244
36.57511
40.64993
38.84608
38.83494
39.47474
44.68599
44.93684
41.02852
38.03666
36.58599
36.90794
41.29225
38.95268
37.74560
39.32299
36.12619
36.89409
41.20621
37.73446
42.37421
37.65117
41.38953
42.24513
42.38438
40.48632
39.80453
40.46836
40.55094
44.25370
46.54853
36.83948
36.01252
39.05983
39.78157
41.77694
37.39224
34.56012
35.26103
40.92509
36.25798
32.94221
33.25709
41.76816
39.35913
42.14497
35.08872
40.80065
41.88657
41.05827
38.99273
41.92555
39.46502
41.64678
41.08760
37.11892
39.49887
37.28392
39.66736
39.54874
37.85324
38.47221
36.86388
38.63498
38.71384
41.06253
36.40441
35.54841
38.58278
38.31400
41.13648
40.43696
37.36459
35.75820
40.14594
39.61193
35.59930
38.53607
41.10928
39.43408
44.17195
37.10303
40.33377
37.94391
37.19876
38.48157
36.05092
35.87518
37.76165
38.04483
37.91348
36.86091
42.23371
40.28260
37.58663
37.04127
35.53773
40.05399
38.61966
41.34526
38.82878
40.04593
38.64388
39.75562
41.31860
39.99468
38.34763
34.64740
35.97806
37.99731
42.05795
39.90329
42.52954
39.80961
33.23725
39.05186
40.74415
43.36713
40.40746
43.31671
37.71127
42.89282
40.24337
39.89532
38.92835
38.96410
41.45420
38.32175
42.37930
46.09151
40.42584
35.48390
41.89229
42.09106
36.85616
39.56162
41.11703
40.40063
37.60241
39.05491
42.47916
38.46658
40.90718
42.83070
40.14884
39.71242
39.72664
39.47142
39.03422
45.85395
41.47679
40.19055
41.97896
43.73952
40.58450
39.80193
39.86013
42.60352
45.49455
42.87286
39.54163
41.88249
41.51837
41.73367
36.41482
42.25176
40.81190
43.08214
42.90540
40.07814
37.58478
46.72432
40.26208
43.07612
40.40964
39.93336
41.84431
43.51877
36.81033
39.11185
38.61276
40.87407
44.79384
42.69836
38.56627
42.66305
42.18248
43.01977
41.81529
38.80733
43.78288
42.63635
43.43244
42.98008
40.12846
40.56046
39.16285
37.09677
38.29348
36.07915
38.53909
43.55389
39.29954
39.15739
41.51226
45.10516
42.22249
41.78838
39.83848
41.90223
38.54043
37.63540
39.90682
40.91333
38.79097
38.10380
39.42444
40.91899
38.50678
39.40830
38.94644
37.77324
46.15631
42.21543
40.07864
40.76371
41.33764
39.84356
38.68319
39.00636
40.27267
38.66913
39.54364
40.37690
43.18768
40.13001
37.23220
37.22573
41.55546
43.53141
42.15520
38.72088
42.83534
37.27673
40.97553
38.99149
41.50816
43.48678
43.52595
39.33239
43.09443
40.40246
39.19436
44.15269
40.12470
40.09356
44.12940
41.50170
42.70720
40.94505
43.29580
41.62157
41.15952
43.39683
42.46103
39.60148
37.85288
42.97095
40.92840
41.20876
41.70319
43.15603
42.34133
40.25132
42.46265
43.70765
41.13275
42.28670
41.58197
41.89782
42.16928
42.64222
42.97564
41.75823
41.18941
36.92128
41.50064
41.40356
42.00004
42.15378
41.79099
43.28456
38.18343
40.19106
41.26834
42.26195
45.49539
42.73478
40.34220
41.40115
46.61895
45.39384
44.63314
49.33521
46.44121
45.61005
43.31457
45.30444
43.18441
44.87976
44.80844
44.03466
46.64092
44.01190
45.72067
41.02180
45.54049
44.67346
42.50993
45.12188
45.42821
42.69610
43.81677
43.01731
42.15429
41.99587
44.70066
44.39303
48.09604
47.57261
47.32518
45.65059
39.53591
38.61274
44.01082
43.87428
43.08875
43.98126
44.29317
42.39173
44.18142
42.04147
37.17697
36.57366
32.04959
36.86323
37.47392
37.07172
39.75804
37.18799
37.91322
40.63135
40.68866
45.91631
45.16001
47.20899
42.94770
44.92596
41.60901
39.21596
41.89867
43.92876
43.46732
45.02651
41.13088
43.01723
40.11066
39.94077
40.93409
40.60184
40.82976
41.70148
43.31021
38.89583
40.91537
39.35424
44.63602
41.88981
42.63397
38.15338
43.27827
41.04459
41.71419
39.84692
39.37481
38.17756
40.97015
39.50091
39.32281
38.31808
40.86089
40.98488
39.67532
42.60269
40.11766
44.64846
40.35827
41.62155
42.00287
41.33382
45.76330
42.93307
48.20578
43.28918
43.35587
43.24354
48.20444
44.26717
41.56761
43.28315
44.65268
41.60368
42.22863
45.57912
44.78393
45.94420
41.19487
42.01547
41.78913
45.02099
42.99843
39.29795
40.45409
40.49674
44.63355
45.40210
41.88570
37.51512
35.67176
42.49290
43.11954
42.01506
44.62689
44.64656
40.40506
37.66322
40.54376
39.78023
38.22705
41.24041
44.29650
35.23909
38.72136
39.38598
38.05581
40.15044
40.98164
38.50077
40.99753
36.89666
34.77220
43.10988
38.45252
39.04751
41.83512
44.53371
40.13475
40.89473
43.43897
42.56335
41.64345
40.86059
44.12575
40.10119
43.09410
40.33631
41.51747
41.27925
41.91488
40.84137
39.38040
41.52171
45.29288
42.27487
42.44376
40.46471
43.08717
40.75856
41.91897
41.96147
37.45430
44.23686
38.74792
38.58525
41.09650
35.27026
38.05762
39.89633
40.46101
38.86830
41.89093
42.57204
44.45476
40.74188
46.50808
44.65158
42.35919
40.37521
41.66215
45.02021
45.98059
42.36853
43.98419
46.02038
46.40378
39.89183
41.77556
42.76636
45.05668
45.40857
45.13509
44.04352
45.28768
45.94306
42.73583
39.84418
35.58543
39.77928
41.54265
40.65655
40.97124
42.46485
42.01439
40.65679
38.71245
41.78886
42.36708
44.81030
43.98598
45.24919
42.10534
42.77456
42.15122
38.37199
44.09648
41.41994
42.09580
42.17306
39.77037
40.61206
35.27244
36.84959
40.96572
35.59061
38.68823
42.13388
39.00324
38.30747
38.39629
42.29971
37.63070
40.65542
36.91937
38.90810
39.56992
43.71976
43.56449
39.24991
41.84535
40.27089
38.67023
38.23326
37.85538
39.95038
38.91768
37.22901
37.57463
38.28674
41.96321
38.67623
40.91464
38.68876
43.12065
42.02154
38.29136
41.20713
38.49099
38.40113
44.05361
37.26970
39.39651
39.86703
35.03080
43.51734
37.57957
36.48986
36.34536
40.52659
40.08529
36.04227
35.53615
38.73526
35.58424
35.32321
36.01777
38.67074
39.14175
42.30827
40.11457
38.26152
40.65603
39.38540
41.92583
41.33734
39.44621
37.74659
44.59555
39.72741
44.16718
41.96775
40.62858
41.27337
41.68722
43.90139
41.40419
41.70250
43.61872
41.96378
41.36294
42.72331
40.39850
37.34677
38.58663
39.18636
40.52875
39.48550
39.06946
42.61374
44.33401
39.89819
35.59017
41.87834
44.31030
40.97959
39.34353
41.07719
36.52199
43.47402
42.81701
42.96534
44.04117
43.56614
43.37883
46.27065
50.02722
42.33204
43.50016
49.12295
44.46884
47.41823
44.76424
47.51659
49.15523
46.75200
43.63997
50.48740
46.19319
42.30962
47.99646
43.22589
42.33603
41.55617
41.37573
44.13713
41.05289
41.05703
43.15827
43.50042
41.97836
40.95010
44.50176
40.55891
42.23545
42.56332
43.93425
39.60526
37.44710
44.27473
43.89031
36.81761
44.63487
43.98976
45.99219
43.10291
42.51479
43.53706
46.19084
41.54457
41.55342
46.33831
41.28726
42.34771
40.76013
43.98186
42.48936
44.83606
43.45642
49.33433
43.67713
45.49133
41.62867
48.67693
46.17519
46.55074
48.12282
44.26266
47.25950
43.36534
48.17055
41.53494
43.52962
48.62168
40.29032
44.70907
43.96899
47.61093
42.70000
47.68294
44.60254
46.26918
45.60645
49.87552
46.63707
43.32289
47.34294
48.44183
43.86493
50.84141
49.34586
48.78628
48.46026
48.22856
47.13036
43.29051
45.90371
44.79611
45.47576
42.87697
44.17448
45.04823
44.77474
44.90175
49.12617
42.59632
46.94433
44.01934
49.12707
45.36790
45.52692
48.11145
48.38445
43.99570
44.69626
44.62986
47.68763
44.29747
41.08811
47.29442
41.01625
49.72931
46.62154
42.44644
41.68876
43.58571
42.94485
41.93411
52.18197
47.19370
44.67437
44.68666
47.12940
44.29351
45.78325
43.81652
48.27251
45.20876
47.92977
47.01238
48.86073
48.71392
44.77941
45.28169
43.81074
44.82830
43.57595
39.25671
39.18509
38.97337
43.74136
43.53935
44.21984
44.54558
44.40675
46.65720
43.66061
41.31519
40.79115
43.38712
42.63919
43.38415
44.95497
44.69910
42.13923
42.25124
43.90932
42.60805
39.86222
41.09948
44.59917
43.70535
43.09391
43.20003
41.55234
44.17035
45.25628
42.98823
45.14625
42.19476
42.71721
43.13611
45.78395
51.46050
42.82984
45.27007
42.95110
43.05533
44.35268
45.46551
43.77068
40.00544
40.99119
44.88283
41.57613
42.13076
43.04191
43.52506
41.91272
42.91158
39.92465
43.98083
39.74261
41.75958
39.80322
43.22425
41.52330
41.26666
40.96804
46.11301
44.22900
42.23674
43.88523
37.11492
40.68443
45.06210
40.35555
40.40738
40.96424
42.91047
41.39297
43.85389
39.22887
42.38905
41.35323
43.27265
43.80794
43.85253
44.24725
42.08597
43.71806
46.25420
42.68999
43.98182
39.70988
42.13836
42.84941
39.25480
46.09190
42.80309
39.12228
42.98454
44.63117
39.90010
39.73077
42.46304
38.14186
39.29949
42.80603
40.24441
37.44096
41.28228
38.54867
37.12654
37.41546
40.84277
39.60837
36.92865
40.97820
38.92788
39.24226
39.74961
37.58075
42.34725
39.57427
42.19309
41.69795
46.09880
45.93922
40.95247
43.34257
41.22870
42.04594
41.13311
41.06983
43.33096
43.86968
41.65845
41.29583
40.30764
38.81186
37.78265
42.30103
42.10652
38.97115
42.13511
39.04031
44.44655
42.64419
45.83509
46.87876
43.72712
40.51629
43.74232
38.62751
39.42077
42.46571
35.67321
42.56764
36.91094
34.96544
36.31920
38.87721
36.13900
34.56187
37.13625
35.43857
38.75911
38.77246
36.03774
37.76408
39.34439
39.06064
39.73188
39.68620
42.25107
40.00489
38.28854
38.71317
40.04959
36.84328
42.97645
37.85064
40.83253
44.51083
39.46248
37.31824
38.89241
39.60491
36.57786
37.94865
38.68803
41.82968
42.13580
41.07893
36.73183
39.90011
38.10324
36.79562
39.71010
39.46639
46.57295
39.72887
41.06584
38.45359
43.52756
40.26665
36.10583
42.99058
43.60371
40.96497
37.09544
38.14965
38.27871
39.59282
39.42767
38.55282
39.16762
42.16268
40.43898
40.42891
41.43763
38.97561
37.85395
38.68407
39.67065
37.08322
37.98478
36.75176
43.62412
37.06174
37.00013
39.32823
36.02681
35.22136
38.57766
34.87594
39.26534
39.20917
36.67486
33.81836
40.85784
42.42978
40.12752
42.55863
41.98416
42.42757
39.22688
42.52008
42.94397
39.86121
37.84536
42.83983
40.53512
35.49081
36.27916
38.41109
43.38408
37.27993
40.95563
