# Supplementary material for: Breakage of the oligomeric CaMKII hub by the regulatory segment of the kinase
Source: eLife. 2020 Sep 9;9:e57784. doi: 10.7554/eLife.57784 (PMC7538161; doi:10.7554/eLife.57784)
Supplement: Figure 6—source data 1. [file elife-57784-fig6-data1.zip › figure6_source_data/dodecamer_LB_helix_crossing_0-2us.dat]

       1 48.12471
       2 48.63895
       3 47.45057
       4 47.68883
       5 48.12772
       6 46.48799
       7 49.06515
       8 50.25866
       9 46.40024
      10 43.87978
      11 47.90833
      12 48.10044
      13 48.27548
      14 46.04334
      15 49.14049
      16 45.56179
      17 51.41958
      18 47.50186
      19 47.30860
      20 51.03220
      21 47.95125
      22 49.37693
      23 44.16228
      24 47.84078
      25 51.25446
      26 50.36631
      27 46.93846
      28 46.54466
      29 48.64424
      30 47.29491
      31 53.29123
      32 49.85363
      33 49.53110
      34 52.83677
      35 58.99772
      36 56.81082
      37 52.50908
      38 59.94511
      39 61.52340
      40 59.77739
      41 58.02146
      42 55.67876
      43 53.97500
      44 54.80423
      45 58.61330
      46 52.47648
      47 56.35245
      48 48.73052
      49 55.69286
      50 51.39769
      51 54.93263
      52 55.65006
      53 54.41060
      54 50.64052
      55 52.75060
      56 53.75468
      57 53.16827
      58 52.38397
      59 55.10675
      60 55.47289
      61 52.80885
      62 52.38771
      63 53.81786
      64 52.62875
      65 54.59225
      66 54.18624
      67 56.00551
      68 58.37341
      69 58.25791
      70 63.84934
      71 61.15059
      72 55.07778
      73 49.63507
      74 56.24060
      75 54.55117
      76 55.98318
      77 53.23755
      78 55.03056
      79 52.99025
      80 54.50143
      81 52.22943
      82 50.42272
      83 48.61647
      84 51.10862
      85 54.21585
      86 50.99429
      87 51.45212
      88 54.36901
      89 55.16306
      90 52.55508
      91 57.27788
      92 50.17366
      93 51.70742
      94 51.73507
      95 54.91426
      96 57.04192
      97 57.88604
      98 58.43288
      99 60.09892
     100 57.36039
     101 56.87881
     102 57.55278
     103 58.71696
     104 59.33034
     105 56.12883
     106 59.28442
     107 60.49604
     108 63.80835
     109 59.78540
     110 57.00322
     111 58.75877
     112 59.04252
     113 57.90172
     114 55.32636
     115 55.92940
     116 57.30393
     117 57.87310
     118 57.04965
     119 53.27816
     120 55.84400
     121 61.16826
     122 58.73050
     123 58.95562
     124 56.09933
     125 56.24614
     126 55.28247
     127 54.53642
     128 58.91533
     129 55.18430
     130 59.98558
     131 58.17885
     132 63.27053
     133 61.19332
     134 60.64118
     135 60.60703
     136 58.50338
     137 60.46586
     138 58.63861
     139 57.11761
     140 57.31100
     141 66.65349
     142 57.26044
     143 60.82262
     144 59.49017
     145 66.65040
     146 62.21680
     147 62.50800
     148 63.72110
     149 55.24514
     150 56.92436
     151 61.28974
     152 58.74053
     153 65.55454
     154 61.92739
     155 59.65679
     156 61.69389
     157 58.86415
     158 60.71020
     159 57.36489
     160 59.81847
     161 63.50710
     162 60.18958
     163 59.98606
     164 66.02885
     165 60.77872
     166 60.97307
     167 61.77952
     168 57.98223
     169 60.63365
     170 59.72797
     171 62.44129
     172 58.23273
     173 57.18392
     174 55.67564
     175 63.62143
     176 57.38627
     177 63.26686
     178 63.18989
     179 62.10962
     180 59.79040
     181 59.47836
     182 59.47550
     183 61.71821
     184 60.43356
     185 58.30052
     186 57.68052
     187 61.08396
     188 58.79390
     189 59.46708
     190 63.94453
     191 53.56506
     192 57.26010
     193 61.78304
     194 61.55115
     195 63.33459
     196 58.42417
     197 59.79572
     198 59.85493
     199 60.29722
     200 58.79401
     201 60.42683
     202 57.35496
     203 54.09958
     204 57.76602
     205 51.39330
     206 56.30307
     207 56.11579
     208 54.86624
     209 57.93566
     210 52.39536
     211 56.58349
     212 53.50295
     213 57.40419
     214 60.59168
     215 56.20469
     216 59.19700
     217 58.98534
     218 59.32047
     219 57.67127
     220 57.68207
     221 58.02551
     222 59.76991
     223 60.16212
     224 57.15781
     225 53.29716
     226 54.09762
     227 56.25877
     228 52.79966
     229 53.62815
     230 56.32658
     231 55.32901
     232 59.16874
     233 57.96089
     234 55.72259
     235 55.63684
     236 58.31521
     237 55.25604
     238 57.74975
     239 52.56028
     240 52.92011
     241 52.90663
     242 55.65513
     243 56.50039
     244 51.48321
     245 54.65947
     246 54.36572
     247 54.75494
     248 57.10353
     249 54.98425
     250 56.67082
     251 55.05838
     252 49.53460
     253 56.28891
     254 52.86357
     255 56.36675
     256 59.37993
     257 56.50318
     258 55.49604
     259 56.49409
     260 55.85860
     261 58.19064
     262 62.54507
     263 57.83937
     264 60.30113
     265 57.50800
     266 58.68169
     267 56.16221
     268 61.28193
     269 57.48188
     270 60.53145
     271 59.84875
     272 57.70247
     273 55.83128
     274 55.74357
     275 55.67075
     276 58.38331
     277 58.87882
     278 55.81149
     279 57.59774
     280 56.53907
     281 59.31414
     282 60.97864
     283 57.47780
     284 60.01379
     285 60.09909
     286 60.26998
     287 59.49634
     288 62.57134
     289 59.82582
     290 60.61711
     291 60.07307
     292 55.36487
     293 57.28926
     294 55.99359
     295 56.46767
     296 56.09690
     297 60.31959
     298 61.65745
     299 68.00716
     300 59.87851
     301 60.21548
     302 61.16432
     303 56.55706
     304 63.04196
     305 57.93936
     306 59.58014
     307 68.57572
     308 60.88239
     309 61.80537
     310 61.39845
     311 61.81204
     312 58.49393
     313 62.86638
     314 61.99952
     315 58.14486
     316 64.23855
     317 62.71137
     318 64.29889
     319 66.62012
     320 64.81865
     321 68.61039
     322 62.46531
     323 64.23230
     324 61.16592
     325 63.30927
     326 61.76738
     327 63.08255
     328 62.36485
     329 58.42635
     330 57.29145
     331 57.42943
     332 62.11195
     333 60.12259
     334 57.19282
     335 53.63590
     336 57.76894
     337 58.68896
     338 58.58059
     339 60.46181
     340 57.95301
     341 58.66440
     342 58.24303
     343 60.18135
     344 56.01003
     345 61.77043
     346 57.67212
     347 60.85955
     348 61.90222
     349 61.47004
     350 60.01323
     351 55.15618
     352 61.28285
     353 62.08489
     354 60.16025
     355 61.15478
     356 61.36085
     357 59.91731
     358 57.02973
     359 60.23799
     360 62.67924
     361 60.42134
     362 57.33659
     363 55.20305
     364 57.23974
     365 63.60121
     366 61.10907
     367 61.98557
     368 64.72102
     369 61.19760
     370 58.77356
     371 63.67861
     372 60.28049
     373 57.10288
     374 58.83381
     375 60.46183
     376 61.23966
     377 60.54340
     378 58.74351
     379 60.34765
     380 59.76398
     381 56.42832
     382 59.93767
     383 62.29679
     384 60.94065
     385 62.07795
     386 59.42999
     387 57.13790
     388 58.42792
     389 62.55182
     390 62.86384
     391 60.97965
     392 59.47576
     393 59.54718
     394 61.63307
     395 57.98952
     396 61.19831
     397 63.50179
     398 63.21578
     399 63.45490
     400 60.71060
     401 60.50387
     402 57.29928
     403 60.30575
     404 62.48753
     405 59.10300
     406 63.62686
     407 63.21720
     408 63.71558
     409 68.00891
     410 62.81623
     411 64.75857
     412 63.59890
     413 60.19550
     414 68.88123
     415 67.47146
     416 66.93852
     417 65.72741
     418 65.09335
     419 67.74847
     420 67.10273
     421 62.71613
     422 64.38959
     423 63.22900
     424 69.34141
     425 70.49164
     426 65.76823
     427 67.07122
     428 64.74977
     429 64.70166
     430 73.17692
     431 65.41097
     432 63.68872
     433 66.67729
     434 65.02806
     435 64.20576
     436 61.96603
     437 57.80459
     438 64.98299
     439 65.49523
     440 65.37250
     441 64.70630
     442 64.09439
     443 64.51616
     444 60.82704
     445 60.83792
     446 63.87075
     447 64.63761
     448 65.82118
     449 63.54337
     450 61.89597
     451 62.83438
     452 60.84404
     453 61.53005
     454 58.47663
     455 64.68224
     456 56.77698
     457 58.27579
     458 60.14487
     459 60.01130
     460 59.73358
     461 63.50547
     462 61.51499
     463 62.23747
     464 64.81731
     465 61.83576
     466 60.15750
     467 57.56279
     468 58.12533
     469 59.93226
     470 59.46259
     471 59.57453
     472 56.86947
     473 60.42763
     474 59.06125
     475 56.14064
     476 61.87788
     477 63.85420
     478 60.35452
     479 62.07677
     480 60.93252
     481 57.60704
     482 63.28493
     483 57.99116
     484 58.11840
     485 60.07262
     486 59.91086
     487 60.60856
     488 61.41252
     489 57.35717
     490 57.86409
     491 56.74260
     492 59.49958
     493 58.78328
     494 62.07135
     495 59.18479
     496 59.02614
     497 63.02727
     498 64.47256
     499 62.98124
     500 61.43693
     501 60.38920
     502 61.39406
     503 57.04312
     504 58.74665
     505 60.25721
     506 57.47026
     507 57.17309
     508 56.04965
     509 59.53061
     510 61.50422
     511 59.37821
     512 55.98823
     513 62.09886
     514 59.08687
     515 61.86416
     516 60.25646
     517 62.84683
     518 64.00400
     519 63.30663
     520 60.41337
     521 65.31462
     522 59.42259
     523 63.51849
     524 63.52551
     525 56.32239
     526 59.04609
     527 55.59274
     528 56.74759
     529 56.53129
     530 56.17778
     531 61.04108
     532 60.39118
     533 60.40464
     534 57.62570
     535 58.03125
     536 57.99072
     537 59.44551
     538 57.54556
     539 58.04153
     540 56.97680
     541 56.58991
     542 59.57920
     543 55.49864
     544 61.43885
     545 58.63268
     546 60.79472
     547 60.52104
     548 63.90875
     549 59.00919
     550 63.66652
     551 59.63311
     552 61.22903
     553 58.01513
     554 59.51920
     555 59.99500
     556 62.79393
     557 61.43365
     558 62.29904
     559 61.28056
     560 60.42728
     561 60.90356
     562 62.43747
     563 51.87752
     564 57.60130
     565 58.21334
     566 59.09201
     567 60.99000
     568 62.08218
     569 60.54631
     570 58.82110
     571 57.70751
     572 58.82404
     573 57.53808
     574 55.19214
     575 57.08370
     576 58.08819
     577 59.67648
     578 59.05092
     579 54.97056
     580 57.88584
     581 61.33565
     582 56.48225
     583 59.71651
     584 63.58795
     585 62.02091
     586 62.95998
     587 64.12316
     588 57.43295
     589 56.83463
     590 63.45637
     591 56.29481
     592 58.87801
     593 60.02255
     594 58.25875
     595 58.97220
     596 58.43329
     597 58.32819
     598 58.17124
     599 62.74577
     600 61.81677
     601 61.82907
     602 60.12621
     603 62.20375
     604 60.39947
     605 60.38972
     606 58.72789
     607 58.56773
     608 63.62066
     609 56.76417
     610 60.66598
     611 54.72616
     612 55.32321
     613 54.63873
     614 54.21659
     615 56.87468
     616 56.69128
     617 54.14584
     618 56.95263
     619 53.69666
     620 54.58528
     621 56.40994
     622 56.85276
     623 57.84226
     624 58.78951
     625 54.27197
     626 56.05871
     627 56.87070
     628 60.20123
     629 56.13914
     630 54.76085
     631 51.31499
     632 51.80279
     633 52.32234
     634 54.76681
     635 55.84896
     636 53.80252
     637 57.04002
     638 59.75322
     639 50.20156
     640 53.04756
     641 55.27522
     642 59.40854
     643 53.73908
     644 51.47470
     645 52.53804
     646 52.63549
     647 55.00611
     648 57.28107
     649 55.16683
     650 53.90006
     651 52.87250
     652 52.34047
     653 52.24843
     654 52.24543
     655 51.28468
     656 51.48718
     657 52.73289
     658 55.43921
     659 56.40895
     660 52.14799
     661 51.65410
     662 60.18339
     663 55.93410
     664 62.29513
     665 56.41147
     666 57.84441
     667 58.00225
     668 61.31819
     669 59.44356
     670 59.86558
     671 58.09671
     672 60.15279
     673 59.30830
     674 56.87915
     675 54.01583
     676 60.74807
     677 55.69724
     678 61.54242
     679 61.18940
     680 61.60750
     681 59.77202
     682 57.81546
     683 59.03107
     684 57.40549
     685 57.18915
     686 57.65903
     687 58.67332
     688 56.68727
     689 55.55113
     690 55.64536
     691 54.21270
     692 50.50838
     693 54.39958
     694 53.26798
     695 51.28867
     696 50.44548
     697 54.15012
     698 55.75451
     699 55.74659
     700 53.09919
     701 54.23219
     702 54.15423
     703 53.70863
     704 57.80564
     705 53.45214
     706 59.09829
     707 62.48024
     708 57.22902
     709 56.44395
     710 56.73789
     711 59.31151
     712 58.72062
     713 60.83006
     714 58.71175
     715 58.69368
     716 57.71101
     717 56.16693
     718 58.31885
     719 58.03280
     720 60.35378
     721 60.46174
     722 56.86872
     723 57.16495
     724 53.25886
     725 54.95911
     726 55.98758
     727 53.63197
     728 54.31708
     729 54.65565
     730 57.11469
     731 57.61086
     732 59.08492
     733 60.35399
     734 59.20006
     735 63.49317
     736 56.86732
     737 52.68616
     738 56.86968
     739 58.85842
     740 56.52650
     741 59.07170
     742 56.13453
     743 55.02909
     744 60.44857
     745 62.25225
     746 56.61425
     747 59.07186
     748 60.66935
     749 57.53138
     750 52.75208
     751 57.57952
     752 60.25043
     753 59.02892
     754 57.11584
     755 61.40070
     756 60.63425
     757 56.09267
     758 57.99940
     759 61.12360
     760 61.00914
     761 61.00427
     762 61.73597
     763 59.19646
     764 58.80309
     765 55.90877
     766 57.22280
     767 56.40865
     768 54.92855
     769 58.02403
     770 60.11338
     771 59.73555
     772 60.27731
     773 60.67427
     774 60.65343
     775 58.37161
     776 64.43940
     777 58.73503
     778 55.50706
     779 56.39527
     780 59.10971
     781 53.52524
     782 57.94451
     783 55.01663
     784 59.31070
     785 57.44627
     786 58.75614
     787 59.61392
     788 58.42685
     789 56.31028
     790 57.28994
     791 54.90065
     792 55.26909
     793 56.73851
     794 57.76696
     795 59.79167
     796 58.30532
     797 57.01521
     798 53.32914
     799 56.29225
     800 59.46382
     801 61.20594
     802 56.75790
     803 55.37587
     804 54.56654
     805 55.31430
     806 56.46778
     807 54.81793
     808 56.21025
     809 54.82294
     810 55.92476
     811 56.79097
     812 57.55353
     813 54.05639
     814 55.14359
     815 54.00328
     816 54.03050
     817 58.60531
     818 60.89779
     819 58.66740
     820 58.50721
     821 57.86170
     822 52.20242
     823 55.65741
     824 55.10156
     825 53.86838
     826 54.56498
     827 58.08197
     828 63.89382
     829 63.80157
     830 59.33190
     831 56.63972
     832 55.38154
     833 56.99853
     834 56.10412
     835 53.40706
     836 58.71323
     837 61.20079
     838 60.00656
     839 54.08227
     840 58.86247
     841 56.30965
     842 60.00221
     843 57.92689
     844 56.79958
     845 56.31854
     846 59.48050
     847 58.63433
     848 58.24798
     849 63.67827
     850 61.43428
     851 58.95502
     852 60.59587
     853 57.98793
     854 58.01057
     855 58.27639
     856 61.40754
     857 61.36594
     858 57.05347
     859 56.55043
     860 55.28317
     861 53.47180
     862 59.95688
     863 58.32094
     864 60.00989
     865 56.35197
     866 57.77626
     867 58.29251
     868 59.55489
     869 54.46686
     870 54.53547
     871 55.73049
     872 59.09443
     873 59.27089
     874 59.86923
     875 55.09882
     876 56.01201
     877 57.70361
     878 57.11369
     879 60.20078
     880 59.26877
     881 58.57443
     882 59.54080
     883 66.73056
     884 61.37353
     885 63.42879
     886 58.20633
     887 58.75144
     888 61.11681
     889 60.80539
     890 62.72844
     891 58.13017
     892 60.72783
     893 58.64957
     894 56.30488
     895 64.34722
     896 63.87684
     897 66.83099
     898 64.17259
     899 60.22563
     900 61.30806
     901 61.63554
     902 63.32258
     903 63.95692
     904 63.02496
     905 65.88744
     906 61.58145
     907 57.05000
     908 58.12795
     909 60.20652
     910 59.38106
     911 57.21642
     912 58.64641
     913 57.63140
     914 61.33239
     915 60.23789
     916 62.15688
     917 58.57853
     918 57.21899
     919 59.12679
     920 58.47280
     921 59.19488
     922 59.44154
     923 56.10669
     924 54.69971
     925 57.49708
     926 59.03537
     927 57.20365
     928 54.60270
     929 54.75877
     930 55.41105
     931 58.04695
     932 57.41940
     933 56.38260
     934 57.60737
     935 56.72014
     936 59.06910
     937 58.44072
     938 55.11161
     939 58.24567
     940 57.79546
     941 61.00219
     942 59.38293
     943 61.86268
     944 59.40351
     945 58.50072
     946 58.32304
     947 57.96205
     948 60.32279
     949 65.88270
     950 63.01917
     951 66.91942
     952 63.80259
     953 61.21872
     954 60.46004
     955 55.47086
     956 58.41938
     957 60.75779
     958 60.28597
     959 59.64896
     960 62.16696
     961 63.66041
     962 59.13561
     963 63.11160
     964 59.14404
     965 60.82968
     966 62.61603
     967 62.71233
     968 62.08962
     969 64.28085
     970 63.67805
     971 67.09026
     972 59.85870
     973 65.32316
     974 61.69422
     975 63.38432
     976 63.86950
     977 62.55956
     978 63.15317
     979 65.48085
     980 60.85247
     981 61.51719
     982 65.66617
     983 56.62839
     984 65.28398
     985 62.88584
     986 63.54843
     987 63.39707
     988 62.43623
     989 63.90547
     990 60.11216
     991 64.69347
     992 61.26708
     993 63.93010
     994 60.46903
     995 62.35153
     996 63.64941
     997 61.36856
     998 63.45839
     999 62.74549
    1000 59.12893
    1001 62.49882
    1002 61.03832
    1003 61.30672
    1004 60.14877
    1005 60.98378
    1006 59.71011
    1007 63.48404
    1008 62.42578
    1009 64.19642
    1010 59.87374
    1011 61.15811
    1012 61.15829
    1013 62.89921
    1014 65.03771
    1015 63.71811
    1016 59.77805
    1017 61.26442
    1018 63.85531
    1019 63.72113
    1020 60.95193
    1021 60.28074
    1022 59.48716
    1023 61.60150
    1024 60.52670
    1025 60.50547
    1026 64.12335
    1027 62.06640
    1028 60.77635
    1029 60.69124
    1030 58.90403
    1031 59.69461
    1032 60.27639
    1033 61.71305
    1034 59.15910
    1035 59.46464
    1036 59.68416
    1037 59.61842
    1038 60.51486
    1039 64.50380
    1040 64.38033
    1041 65.62505
    1042 63.42080
    1043 60.33867
    1044 60.56787
    1045 61.83878
    1046 61.40569
    1047 66.32906
    1048 65.50226
    1049 67.19906
    1050 71.54780
    1051 66.63516
    1052 64.60271
    1053 65.41568
    1054 67.18691
    1055 64.50398
    1056 61.17965
    1057 66.31833
    1058 64.52651
    1059 62.38025
    1060 63.19210
    1061 67.18003
    1062 63.74519
    1063 66.54413
    1064 64.55668
    1065 66.65660
    1066 66.37450
    1067 63.52857
    1068 59.92396
    1069 64.83930
    1070 61.95856
    1071 59.38318
    1072 60.85294
    1073 61.34598
    1074 61.82655
    1075 60.41951
    1076 62.23693
    1077 59.40640
    1078 57.71784
    1079 61.90341
    1080 59.98718
    1081 59.03854
    1082 64.29881
    1083 62.52566
    1084 60.29053
    1085 62.72747
    1086 60.21172
    1087 63.31421
    1088 66.25282
    1089 63.56074
    1090 64.48484
    1091 65.45155
    1092 62.86577
    1093 67.33901
    1094 63.60508
    1095 62.91759
    1096 62.39401
    1097 62.93504
    1098 59.56515
    1099 61.75811
    1100 63.35156
    1101 61.51248
    1102 66.87310
    1103 61.53879
    1104 65.78614
    1105 66.03283
    1106 63.01243
    1107 62.55654
    1108 64.31447
    1109 60.46432
    1110 61.66847
    1111 63.27670
    1112 60.36951
    1113 63.90493
    1114 61.21212
    1115 62.68765
    1116 64.54460
    1117 61.83415
    1118 57.23958
    1119 61.50822
    1120 63.71995
    1121 66.19012
    1122 62.67244
    1123 61.88845
    1124 62.33205
    1125 66.51409
    1126 61.00938
    1127 65.14402
    1128 66.16892
    1129 63.37034
    1130 64.70729
    1131 60.06027
    1132 67.08079
    1133 65.21131
    1134 60.78938
    1135 62.06108
    1136 60.86358
    1137 61.43097
    1138 61.02382
    1139 65.60200
    1140 62.23432
    1141 63.34436
    1142 59.50564
    1143 55.68926
    1144 60.83442
    1145 62.75379
    1146 65.49727
    1147 59.94341
    1148 58.46509
    1149 60.69863
    1150 62.08935
    1151 62.03926
    1152 60.16603
    1153 59.76496
    1154 59.39726
    1155 61.39520
    1156 59.56327
    1157 57.93479
    1158 60.23963
    1159 58.62304
    1160 61.00185
    1161 57.40909
    1162 56.94880
    1163 58.98993
    1164 58.48585
    1165 56.31189
    1166 55.16265
    1167 54.97960
    1168 59.43246
    1169 62.42760
    1170 63.23111
    1171 61.01062
    1172 58.23342
    1173 57.14058
    1174 58.99690
    1175 60.27297
    1176 57.33528
    1177 61.76231
    1178 59.07332
    1179 61.28628
    1180 61.63222
    1181 61.54105
    1182 58.58025
    1183 57.28784
    1184 55.76619
    1185 53.96809
    1186 54.56455
    1187 58.54764
    1188 58.82291
    1189 61.40238
    1190 61.35013
    1191 59.36725
    1192 60.27373
    1193 56.85647
    1194 61.46628
    1195 59.71357
    1196 61.08810
    1197 56.94630
    1198 60.84803
    1199 63.13570
    1200 62.81093
    1201 57.33968
    1202 62.44068
    1203 54.77703
    1204 56.18758
    1205 60.70686
    1206 62.37973
    1207 53.78427
    1208 54.80516
    1209 57.06920
    1210 57.95230
    1211 58.25990
    1212 59.98701
    1213 58.17624
    1214 58.46673
    1215 57.93861
    1216 56.63494
    1217 58.50267
    1218 56.60860
    1219 58.28938
    1220 57.56897
    1221 60.52992
    1222 59.93323
    1223 58.94091
    1224 61.31546
    1225 57.57841
    1226 56.01452
    1227 54.98553
    1228 56.73462
    1229 60.34111
    1230 59.70943
    1231 56.70465
    1232 55.74498
    1233 56.65117
    1234 55.05773
    1235 56.66303
    1236 63.73364
    1237 65.96521
    1238 56.67354
    1239 61.06712
    1240 63.07424
    1241 61.69748
    1242 58.65478
    1243 53.57965
    1244 57.71568
    1245 56.90470
    1246 56.81238
    1247 57.92072
    1248 58.77881
    1249 61.17493
    1250 65.07280
    1251 61.89523
    1252 60.58231
    1253 58.57388
    1254 55.78248
    1255 56.42097
    1256 59.64971
    1257 59.68208
    1258 59.32096
    1259 59.71882
    1260 55.01056
    1261 57.95108
    1262 58.68584
    1263 60.30821
    1264 60.03707
    1265 63.97908
    1266 60.11738
    1267 57.81404
    1268 53.12994
    1269 58.58187
    1270 57.91106
    1271 57.84072
    1272 58.09584
    1273 55.20115
    1274 53.72094
    1275 59.50846
    1276 59.52236
    1277 57.47154
    1278 56.71019
    1279 60.64854
    1280 61.35412
    1281 60.74166
    1282 60.58678
    1283 61.80556
    1284 65.03278
    1285 61.86325
    1286 59.20117
    1287 57.44216
    1288 59.34570
    1289 58.39482
    1290 58.55544
    1291 53.44743
    1292 54.71721
    1293 59.43827
    1294 62.42756
    1295 58.19908
    1296 57.58293
    1297 56.63790
    1298 59.00101
    1299 64.74046
    1300 58.18598
    1301 63.89506
    1302 62.12807
    1303 59.60337
    1304 60.65568
    1305 60.12334
    1306 57.52650
    1307 61.03412
    1308 62.47668
    1309 58.66686
    1310 53.70093
    1311 58.84994
    1312 58.53308
    1313 58.77423
    1314 57.52503
    1315 59.43377
    1316 56.40578
    1317 57.21211
    1318 60.45123
    1319 56.21468
    1320 53.88670
    1321 54.31383
    1322 50.78820
    1323 56.86892
    1324 57.00720
    1325 55.79533
    1326 59.73369
    1327 59.15147
    1328 56.28753
    1329 53.99243
    1330 56.10856
    1331 53.92359
    1332 52.17794
    1333 60.11430
    1334 58.90541
    1335 55.85488
    1336 57.36814
    1337 53.91198
    1338 53.75317
    1339 58.73720
    1340 54.46958
    1341 56.11928
    1342 54.26848
    1343 58.26642
    1344 57.52050
    1345 56.81606
    1346 58.75151
    1347 56.01898
    1348 54.65495
    1349 60.58494
    1350 55.14468
    1351 61.13719
    1352 51.70610
    1353 54.34483
    1354 59.71906
    1355 55.75435
    1356 56.60450
    1357 51.80503
    1358 54.69685
    1359 54.85347
    1360 56.05366
    1361 54.46528
    1362 56.12415
    1363 60.13565
    1364 56.90685
    1365 55.85076
    1366 59.09124
    1367 54.88327
    1368 59.49035
    1369 55.56881
    1370 54.19314
    1371 55.96544
    1372 57.24286
    1373 56.20059
    1374 55.30474
    1375 57.09294
    1376 55.54847
    1377 56.56122
    1378 56.32730
    1379 52.46918
    1380 53.74668
    1381 58.73040
    1382 56.59899
    1383 57.33047
    1384 60.39919
    1385 62.05143
    1386 59.53643
    1387 57.40081
    1388 54.21512
    1389 61.39462
    1390 59.38273
    1391 61.43628
    1392 58.05343
    1393 56.71490
    1394 60.77067
    1395 61.24416
    1396 60.84498
    1397 63.22188
    1398 60.60922
    1399 62.68505
    1400 59.64499
    1401 56.96944
    1402 56.95103
    1403 58.00246
    1404 58.83130
    1405 55.61064
    1406 57.18219
    1407 56.88003
    1408 66.18419
    1409 57.66197
    1410 59.44341
    1411 62.43560
    1412 61.01367
    1413 58.83191
    1414 59.52809
    1415 57.38409
    1416 57.78090
    1417 61.09489
    1418 59.32300
    1419 54.42057
    1420 55.67807
    1421 57.98901
    1422 59.48569
    1423 58.71603
    1424 57.85591
    1425 56.46020
    1426 56.40465
    1427 60.61813
    1428 59.23969
    1429 59.06373
    1430 55.20188
    1431 55.34291
    1432 58.49731
    1433 54.50501
    1434 55.22280
    1435 57.16026
    1436 58.80202
    1437 60.23015
    1438 58.47756
    1439 60.16243
    1440 57.60495
    1441 57.75262
    1442 61.55420
    1443 55.28055
    1444 57.31307
    1445 59.35628
    1446 58.48833
    1447 58.11799
    1448 56.00277
    1449 60.22178
    1450 55.07460
    1451 58.90237
    1452 57.06355
    1453 60.19219
    1454 58.41196
    1455 57.73649
    1456 58.07153
    1457 59.04570
    1458 57.07465
    1459 56.87663
    1460 57.61303
    1461 55.08700
    1462 57.93351
    1463 60.89823
    1464 55.46592
    1465 62.17956
    1466 62.68866
    1467 61.44999
    1468 59.45609
    1469 59.29289
    1470 53.77682
    1471 57.78717
    1472 58.57412
    1473 59.70349
    1474 58.24796
    1475 58.51954
    1476 60.67978
    1477 59.76000
    1478 56.36345
    1479 63.46712
    1480 60.51295
    1481 60.31414
    1482 59.65652
    1483 58.36318
    1484 62.96728
    1485 66.04649
    1486 63.22757
    1487 58.59476
    1488 59.59742
    1489 61.59572
    1490 61.34729
    1491 58.93235
    1492 59.31776
    1493 60.17247
    1494 57.84572
    1495 58.25277
    1496 60.50563
    1497 63.19542
    1498 59.37773
    1499 57.94759
    1500 63.48325
    1501 58.60317
    1502 57.87783
    1503 60.48359
    1504 60.55962
    1505 62.72800
    1506 61.03804
    1507 60.46834
    1508 60.81560
    1509 59.48977
    1510 61.29730
    1511 57.40878
    1512 60.77016
    1513 64.08535
    1514 63.08973
    1515 63.46519
    1516 66.74417
    1517 67.06680
    1518 64.76384
    1519 65.29070
    1520 67.72641
    1521 67.25299
    1522 66.75400
    1523 67.38883
    1524 67.87902
    1525 66.26748
    1526 66.53052
    1527 66.14576
    1528 65.77806
    1529 64.45691
    1530 60.32165
    1531 57.78567
    1532 60.42087
    1533 64.41352
    1534 61.20795
    1535 63.45710
    1536 61.29770
    1537 57.77716
    1538 63.62365
    1539 62.61899
    1540 65.04566
    1541 62.06450
    1542 62.22172
    1543 62.46690
    1544 63.80156
    1545 68.38471
    1546 63.48417
    1547 67.67571
    1548 65.54624
    1549 65.92281
    1550 58.44386
    1551 60.47778
    1552 61.66019
    1553 58.35102
    1554 63.38298
    1555 64.93376
    1556 59.81271
    1557 60.34304
    1558 61.62072
    1559 59.23685
    1560 62.01273
    1561 61.27459
    1562 60.62705
    1563 61.19724
    1564 62.85853
    1565 62.35927
    1566 65.09159
    1567 63.69353
    1568 58.17510
    1569 61.45551
    1570 63.86045
    1571 59.44245
    1572 60.62318
    1573 57.68373
    1574 60.67113
    1575 58.19677
    1576 58.76532
    1577 59.95390
    1578 59.41534
    1579 60.34933
    1580 59.95344
    1581 54.51499
    1582 56.05863
    1583 58.32789
    1584 57.64263
    1585 58.31178
    1586 58.70451
    1587 61.14489
    1588 54.83491
    1589 52.05854
    1590 50.97079
    1591 52.96149
    1592 57.10556
    1593 53.92560
    1594 55.98782
    1595 56.63515
    1596 56.16814
    1597 56.67441
    1598 58.32978
    1599 60.70396
    1600 59.42139
    1601 59.92602
    1602 61.31929
    1603 62.70902
    1604 63.58658
    1605 62.59262
    1606 61.21893
    1607 61.55868
    1608 64.67749
    1609 62.42124
    1610 59.87770
    1611 58.54545
    1612 56.55985
    1613 58.58951
    1614 61.99951
    1615 58.96954
    1616 59.33750
    1617 59.90158
    1618 61.42601
    1619 57.10720
    1620 55.34205
    1621 57.13892
    1622 58.80360
    1623 58.29216
    1624 60.32687
    1625 60.25040
    1626 60.45684
    1627 60.33304
    1628 58.49979
    1629 59.90833
    1630 55.95301
    1631 59.90984
    1632 55.71875
    1633 63.16236
    1634 60.74134
    1635 60.88934
    1636 58.19064
    1637 59.36929
    1638 62.24906
    1639 59.37197
    1640 62.56302
    1641 59.81753
    1642 59.88319
    1643 58.74945
    1644 62.33740
    1645 63.50615
    1646 62.33900
    1647 57.45508
    1648 63.46362
    1649 57.89993
    1650 54.47930
    1651 59.60165
    1652 59.34630
    1653 61.31312
    1654 59.41297
    1655 55.06708
    1656 57.65824
    1657 54.14253
    1658 53.98204
    1659 57.20087
    1660 59.59842
    1661 65.78492
    1662 62.36505
    1663 58.52811
    1664 61.67436
    1665 62.62020
    1666 59.19450
    1667 58.36107
    1668 61.44087
    1669 60.91558
    1670 62.03004
    1671 63.04027
    1672 61.21704
    1673 58.03524
    1674 56.59354
    1675 54.98066
    1676 59.63434
    1677 58.78045
    1678 62.82445
    1679 60.63981
    1680 60.59514
    1681 60.73487
    1682 57.56949
    1683 59.06627
    1684 59.92311
    1685 56.46185
    1686 61.40999
    1687 56.99457
    1688 58.49540
    1689 56.52115
    1690 54.70025
    1691 56.60318
    1692 59.59104
    1693 62.48688
    1694 63.13987
    1695 57.67379
    1696 60.12803
    1697 58.39405
    1698 62.55415
    1699 61.93391
    1700 59.00284
    1701 60.74419
    1702 62.44018
    1703 62.48048
    1704 58.03065
    1705 57.35181
    1706 58.33684
    1707 59.07345
    1708 57.34308
    1709 63.78173
    1710 60.26076
    1711 60.18216
    1712 57.68986
    1713 60.96134
    1714 58.77440
    1715 57.60419
    1716 56.81784
    1717 54.18109
    1718 57.15003
    1719 61.16814
    1720 58.65059
    1721 56.57870
    1722 58.56603
    1723 58.25101
    1724 57.05082
    1725 56.40154
    1726 58.77042
    1727 57.19740
    1728 58.65372
    1729 56.70037
    1730 60.23114
    1731 55.79006
    1732 61.31965
    1733 59.38180
    1734 60.57067
    1735 58.62804
    1736 63.20727
    1737 58.24251
    1738 59.73341
    1739 57.28491
    1740 56.81597
    1741 60.76649
    1742 58.63827
    1743 61.39960
    1744 60.66246
    1745 63.59671
    1746 61.07415
    1747 59.82955
    1748 59.91995
    1749 60.61994
    1750 57.84158
    1751 64.38821
    1752 58.96397
    1753 59.43870
    1754 54.44711
    1755 59.62511
    1756 58.38362
    1757 57.97782
    1758 56.26668
    1759 61.16440
    1760 58.65107
    1761 62.78061
    1762 57.94568
    1763 63.65279
    1764 61.14067
    1765 59.48001
    1766 62.34285
    1767 60.78527
    1768 61.77471
    1769 60.12064
    1770 54.65299
    1771 59.40893
    1772 54.75361
    1773 61.52452
    1774 60.09772
    1775 57.89268
    1776 59.00043
    1777 54.96861
    1778 59.39644
    1779 55.28418
    1780 54.42423
    1781 57.05020
    1782 56.51767
    1783 59.82380
    1784 59.81678
    1785 61.87169
    1786 61.95715
    1787 60.30625
    1788 59.32830
    1789 59.40531
    1790 56.70612
    1791 59.86339
    1792 60.99175
    1793 63.82526
    1794 58.09004
    1795 57.00823
    1796 62.84395
    1797 61.15451
    1798 59.48216
    1799 58.82045
    1800 59.67642
    1801 53.12913
    1802 60.61303
    1803 62.00740
    1804 61.12967
    1805 58.33579
    1806 58.60972
    1807 55.77580
    1808 51.62012
    1809 56.81305
    1810 56.46483
    1811 54.59818
    1812 51.11443
    1813 52.06695
    1814 50.96989
    1815 51.75548
    1816 50.91778
    1817 50.92958
    1818 52.68636
    1819 49.10475
    1820 55.45567
    1821 55.36784
    1822 59.25477
    1823 54.25546
    1824 58.26606
    1825 58.73605
    1826 58.57292
    1827 61.02849
    1828 60.39929
    1829 58.90692
    1830 55.63858
    1831 55.80588
    1832 58.81829
    1833 59.09299
    1834 60.50062
    1835 55.76341
    1836 59.40613
    1837 62.55942
    1838 58.80038
    1839 54.48367
    1840 55.52673
    1841 57.92431
    1842 57.74300
    1843 57.41081
    1844 57.69149
    1845 55.94171
    1846 53.47755
    1847 53.19164
    1848 57.28757
    1849 54.44273
    1850 57.77747
    1851 58.37282
    1852 59.69749
    1853 50.71512
    1854 50.75563
    1855 59.05535
    1856 54.26043
    1857 53.27538
    1858 57.09557
    1859 52.84641
    1860 56.23808
    1861 52.79221
    1862 54.47168
    1863 53.57008
    1864 54.29802
    1865 56.77391
    1866 58.54223
    1867 57.41058
    1868 59.52679
    1869 55.82369
    1870 55.53404
    1871 55.48927
    1872 54.24648
    1873 58.76597
    1874 56.12790
    1875 60.58599
    1876 56.52167
    1877 55.39868
    1878 56.64211
    1879 55.16768
    1880 58.69396
    1881 58.07269
    1882 61.33823
    1883 59.92012
    1884 55.77033
    1885 56.46889
    1886 62.31112
    1887 54.53762
    1888 53.99621
    1889 55.39777
    1890 58.00695
    1891 55.98190
    1892 52.24128
    1893 52.99169
    1894 57.83270
    1895 59.77881
    1896 52.70827
    1897 57.59752
    1898 58.55614
    1899 54.38368
    1900 57.43930
    1901 57.73253
    1902 60.22273
    1903 60.35336
    1904 56.80205
    1905 55.94120
    1906 53.28861
    1907 52.52306
    1908 60.91151
    1909 59.63529
    1910 61.55684
    1911 57.07444
    1912 56.12576
    1913 55.03681
    1914 52.63826
    1915 52.87855
    1916 51.70432
    1917 58.77124
    1918 51.60595
    1919 52.34989
    1920 53.01624
    1921 54.82288
    1922 55.43872
    1923 54.05998
    1924 55.56552
    1925 51.68564
    1926 56.65886
    1927 54.83047
    1928 53.05260
    1929 53.48478
    1930 58.82995
    1931 54.61755
    1932 53.24355
    1933 52.86878
    1934 58.18848
    1935 54.97099
    1936 52.69639
    1937 56.34680
    1938 53.40966
    1939 58.32082
    1940 57.94969
    1941 55.56935
    1942 56.90851
    1943 55.71226
    1944 59.73753
    1945 55.72455
    1946 56.51295
    1947 55.62368
    1948 58.90290
    1949 54.78475
    1950 50.54042
    1951 49.25675
    1952 57.76913
    1953 56.48408
    1954 55.50841
    1955 55.64431
    1956 54.08663
    1957 59.02228
    1958 55.34179
    1959 56.44450
    1960 60.74608
    1961 58.43160
    1962 62.13171
    1963 62.54723
    1964 59.04834
    1965 58.42173
    1966 53.56819
    1967 54.02297
    1968 56.19337
    1969 56.91381
    1970 61.39408
    1971 55.40218
    1972 56.38251
    1973 61.13448
    1974 59.61354
    1975 55.66096
    1976 58.53764
    1977 63.00352
    1978 62.24507
    1979 59.01765
    1980 61.19457
    1981 61.35622
    1982 60.31936
    1983 59.74580
    1984 59.00316
    1985 59.98820
    1986 57.54370
    1987 62.15874
    1988 57.46019
    1989 58.95370
    1990 60.58633
    1991 58.38338
    1992 61.54813
    1993 56.92993
    1994 59.93349
    1995 60.28470
    1996 58.33230
    1997 58.88781
    1998 59.08596
    1999 62.44300
    2000 58.33785
    2001 62.58666
    2002 60.14824
    2003 60.20738
    2004 60.41986
    2005 56.17183
    2006 59.26122
    2007 59.07309
    2008 59.31017
    2009 57.33440
    2010 59.83041
    2011 59.09149
    2012 56.98102
    2013 55.77231
    2014 58.27165
    2015 58.06660
    2016 60.45033
    2017 61.13933
    2018 53.21511
    2019 59.73681
    2020 60.54751
    2021 62.88051
    2022 61.70621
    2023 60.48428
    2024 61.39222
    2025 59.44262
    2026 59.86468
    2027 62.52758
    2028 61.27182
    2029 59.92549
    2030 62.31034
    2031 60.79651
    2032 60.02491
    2033 58.43148
    2034 62.32360
    2035 57.46209
    2036 61.49269
    2037 62.35409
    2038 56.06751
    2039 60.41962
    2040 63.53188
    2041 60.07245
    2042 55.08041
    2043 59.82678
    2044 59.31086
    2045 58.13828
    2046 56.09938
    2047 57.03175
    2048 60.15303
    2049 60.57405
    2050 60.50155
    2051 56.98817
    2052 56.48520
    2053 58.09713
    2054 58.30804
    2055 55.19526
    2056 55.39960
    2057 54.16086
    2058 55.81119
    2059 61.60684
    2060 57.36908
    2061 60.87504
    2062 56.75972
    2063 61.11492
    2064 54.92278
    2065 60.80336
    2066 55.21849
    2067 54.06025
    2068 56.16562
    2069 59.49601
    2070 55.84366
    2071 56.08806
    2072 54.38764
    2073 56.05629
    2074 54.84533
    2075 57.09824
    2076 56.71280
    2077 56.49812
    2078 56.36207
    2079 48.09331
    2080 48.66344
    2081 51.07273
    2082 55.07934
    2083 55.01334
    2084 51.25719
    2085 52.42895
    2086 53.63341
    2087 54.94475
    2088 53.73956
    2089 52.20489
    2090 51.67972
    2091 56.68832
    2092 56.90305
    2093 57.63425
    2094 54.69762
    2095 58.10850
    2096 55.66709
    2097 56.00740
    2098 55.97900
    2099 53.63600
    2100 52.06162
    2101 56.00146
    2102 55.83021
    2103 55.65715
    2104 56.04226
    2105 55.75040
    2106 58.74424
    2107 53.63815
    2108 54.38685
    2109 57.58909
    2110 57.62071
    2111 57.71599
    2112 57.96940
    2113 55.60090
    2114 58.78313
    2115 54.21347
    2116 55.18249
    2117 54.04533
    2118 58.79637
    2119 54.28346
    2120 55.89395
    2121 56.87882
    2122 54.74689
    2123 55.28481
    2124 55.41985
    2125 53.68898
    2126 58.08640
    2127 52.86725
    2128 55.06800
    2129 56.87794
    2130 56.63421
    2131 57.11951
    2132 55.27082
    2133 57.39065
    2134 55.90143
    2135 56.37885
    2136 55.19189
    2137 55.24453
    2138 56.61313
    2139 56.78601
    2140 57.92609
    2141 58.63818
    2142 53.89807
    2143 58.91975
    2144 53.13783
    2145 57.69190
    2146 57.32124
    2147 57.06882
    2148 57.06315
    2149 55.36008
    2150 59.61925
    2151 61.16112
    2152 53.85388
    2153 56.68387
    2154 54.07403
    2155 61.98162
    2156 57.86265
    2157 56.68370
    2158 56.08976
    2159 54.67856
    2160 56.59150
    2161 56.69964
    2162 59.57498
    2163 55.44447
    2164 57.06444
    2165 56.21835
    2166 57.64275
    2167 59.66131
    2168 62.88201
    2169 66.45188
    2170 57.84760
    2171 54.59285
    2172 58.76088
    2173 64.33754
    2174 63.10192
    2175 58.74618
    2176 63.23857
    2177 59.53845
    2178 64.59416
    2179 61.49730
    2180 61.70370
    2181 61.66233
    2182 57.67468
    2183 57.10693
    2184 62.72417
    2185 57.57138
    2186 56.26414
    2187 57.60856
    2188 61.94441
    2189 59.07013
    2190 58.20121
    2191 60.42277
    2192 58.30300
    2193 61.15027
    2194 59.66562
    2195 65.29507
    2196 61.15177
    2197 61.40177
    2198 60.78543
    2199 67.93901
    2200 62.23367
    2201 63.37629
    2202 59.36954
    2203 60.34018
    2204 59.93582
    2205 57.39224
    2206 61.19598
    2207 60.31309
    2208 60.65532
    2209 63.39578
    2210 59.91927
    2211 59.89871
    2212 60.64039
    2213 61.13923
    2214 60.65881
    2215 64.93935
    2216 62.76587
    2217 52.38170
    2218 58.38249
    2219 58.63531
    2220 57.69120
    2221 57.14087
    2222 56.86819
    2223 58.73166
    2224 61.92695
    2225 54.24604
    2226 60.01514
    2227 59.49428
    2228 61.51777
    2229 58.38983
    2230 58.60923
    2231 62.71035
    2232 57.86668
    2233 55.38978
    2234 57.82584
    2235 56.20507
    2236 56.37702
    2237 58.15634
    2238 57.56327
    2239 53.88800
    2240 54.68598
    2241 58.73561
    2242 58.92677
    2243 56.47094
    2244 57.35166
    2245 56.53704
    2246 60.19721
    2247 55.47325
    2248 55.44300
    2249 63.07229
    2250 63.21498
    2251 60.91102
    2252 57.31321
    2253 58.65965
    2254 62.06098
    2255 61.50161
    2256 56.51698
    2257 62.69904
    2258 61.89840
    2259 63.55504
    2260 60.30509
    2261 55.73370
    2262 59.32666
    2263 56.81467
    2264 58.52994
    2265 60.42751
    2266 56.94980
    2267 59.98210
    2268 62.61743
    2269 61.38464
    2270 59.71791
    2271 58.98706
    2272 57.63102
    2273 63.40294
    2274 63.59479
    2275 59.36957
    2276 64.63075
    2277 59.93948
    2278 62.79669
    2279 62.96384
    2280 63.20486
    2281 57.83659
    2282 57.39825
    2283 60.02128
    2284 60.95278
    2285 61.36333
    2286 60.14719
    2287 62.60297
    2288 61.95209
    2289 63.33408
    2290 57.19235
    2291 60.32331
    2292 60.42293
    2293 57.94794
    2294 58.87178
    2295 61.42413
    2296 59.34295
    2297 58.99614
    2298 59.50781
    2299 57.28978
    2300 64.21926
    2301 54.01194
    2302 58.46001
    2303 60.01387
    2304 59.05394
    2305 60.90683
    2306 61.12957
    2307 62.17779
    2308 56.92176
    2309 61.00848
    2310 59.33309
    2311 62.51278
    2312 60.45781
    2313 62.37600
    2314 64.54854
    2315 64.43863
    2316 63.12585
    2317 60.78722
    2318 61.78355
    2319 56.10034
    2320 62.96907
    2321 62.60346
    2322 61.23753
    2323 62.19750
    2324 61.19701
    2325 55.98382
    2326 57.50140
    2327 65.43102
    2328 58.28332
    2329 62.55231
    2330 60.06085
    2331 59.74147
    2332 58.70841
    2333 65.45065
    2334 59.39876
    2335 59.68780
    2336 58.01552
    2337 55.77949
    2338 62.33822
    2339 63.78612
    2340 61.12380
    2341 56.39955
    2342 60.29123
    2343 60.20575
    2344 59.56779
    2345 58.74993
    2346 62.44296
    2347 58.14958
    2348 60.53421
    2349 63.08477
    2350 60.65054
    2351 62.31979
    2352 59.80099
    2353 60.19315
    2354 57.92331
    2355 61.26543
    2356 59.82060
    2357 61.75162
    2358 64.68015
    2359 61.30471
    2360 64.07824
    2361 64.74560
    2362 62.53311
    2363 62.58304
    2364 62.50632
    2365 64.77112
    2366 64.99263
    2367 64.83140
    2368 64.64639
    2369 65.49189
    2370 62.89257
    2371 62.21506
    2372 63.30833
    2373 66.87512
    2374 65.69777
    2375 62.18000
    2376 68.44791
    2377 66.16785
    2378 62.63521
    2379 62.52234
    2380 65.34788
    2381 65.16522
    2382 69.41227
    2383 64.78431
    2384 66.14445
    2385 61.06980
    2386 64.50226
    2387 64.52138
    2388 63.63392
    2389 63.27486
    2390 62.94206
    2391 63.32834
    2392 63.31326
    2393 64.75522
    2394 62.41568
    2395 65.06926
    2396 62.71914
    2397 59.60516
    2398 58.98927
    2399 63.25276
    2400 62.86576
    2401 61.75244
    2402 66.55537
    2403 65.22712
    2404 63.56466
    2405 63.16009
    2406 59.67142
    2407 62.39233
    2408 65.30335
    2409 65.69901
    2410 64.41243
    2411 65.09702
    2412 67.34028
    2413 61.93912
    2414 65.11805
    2415 68.35950
    2416 65.40528
    2417 64.95359
    2418 62.59420
    2419 62.70637
    2420 60.68407
    2421 61.70058
    2422 62.06840
    2423 67.50445
    2424 62.92491
    2425 65.03725
    2426 62.06874
    2427 68.84873
    2428 65.51788
    2429 63.95642
    2430 65.22251
    2431 65.90784
    2432 66.71289
    2433 63.17412
    2434 65.52021
    2435 63.18475
    2436 66.29722
    2437 66.71039
    2438 63.75014
    2439 62.30323
    2440 63.87591
    2441 63.76309
    2442 61.20165
    2443 63.61456
    2444 62.79778
    2445 64.96196
    2446 64.31122
    2447 66.21159
    2448 63.85873
    2449 63.36329
    2450 64.05930
    2451 67.90935
    2452 65.54136
    2453 61.73864
    2454 61.72124
    2455 66.98797
    2456 61.00257
    2457 64.25866
    2458 59.94719
    2459 64.60909
    2460 62.33377
    2461 61.00241
    2462 57.78072
    2463 61.07891
    2464 57.72247
    2465 63.44261
    2466 61.82139
    2467 64.39446
    2468 62.09153
    2469 59.65819
    2470 60.17343
    2471 60.44787
    2472 63.58904
    2473 62.70918
    2474 61.35225
    2475 60.99037
    2476 59.00843
    2477 60.39307
    2478 62.80300
    2479 60.46497
    2480 58.72243
    2481 62.67592
    2482 60.95584
    2483 64.06641
    2484 62.31880
    2485 60.71537
    2486 66.19530
    2487 62.90135
    2488 64.66292
    2489 63.73473
    2490 64.60853
    2491 63.53140
    2492 68.11967
    2493 67.97066
    2494 61.02720
    2495 65.32876
    2496 63.44710
    2497 67.25296
    2498 66.56750
    2499 64.90847
    2500 62.61130
    2501 63.29370
    2502 62.26152
    2503 61.12271
    2504 60.90009
    2505 58.08214
    2506 61.02801
    2507 63.55343
    2508 63.24366
    2509 63.04235
    2510 60.60676
    2511 61.34918
    2512 66.30727
    2513 62.43730
    2514 62.83649
    2515 62.35426
    2516 61.17923
    2517 61.87523
    2518 59.07099
    2519 65.02110
    2520 63.07147
    2521 61.61927
    2522 61.46490
    2523 61.67068
    2524 65.94136
    2525 57.39581
    2526 64.59918
    2527 67.68033
    2528 64.82181
    2529 62.31581
    2530 65.18464
    2531 64.21803
    2532 59.15888
    2533 60.63461
    2534 63.82728
    2535 65.34903
    2536 65.44191
    2537 59.52009
    2538 64.28590
    2539 61.24051
    2540 63.32403
    2541 66.29211
    2542 65.62097
    2543 62.19055
    2544 60.77774
    2545 56.70277
    2546 60.01626
    2547 64.48046
    2548 67.52836
    2549 65.12148
    2550 62.56989
    2551 66.02704
    2552 65.02548
    2553 62.67889
    2554 62.94118
    2555 59.99225
    2556 61.07054
    2557 64.45435
    2558 66.58025
    2559 63.02694
    2560 66.47787
    2561 66.18464
    2562 58.11027
    2563 65.10791
    2564 58.44445
    2565 62.72363
    2566 65.42865
    2567 64.19155
    2568 61.84715
    2569 61.52257
    2570 60.66927
    2571 62.94729
    2572 59.20942
    2573 57.69516
    2574 60.33353
    2575 61.30780
    2576 59.74951
    2577 62.44381
    2578 62.97792
    2579 63.68322
    2580 62.22931
    2581 62.46272
    2582 64.94247
    2583 65.25667
    2584 63.21539
    2585 63.21590
    2586 65.14295
    2587 62.42321
    2588 65.65148
    2589 64.10041
    2590 63.96142
    2591 62.77156
    2592 65.41985
    2593 62.17590
    2594 64.06811
    2595 60.09252
    2596 64.18410
    2597 65.16822
    2598 66.19308
    2599 62.20557
    2600 58.00382
    2601 53.26365
    2602 58.59328
    2603 59.37822
    2604 63.64362
    2605 63.75169
    2606 58.60429
    2607 61.61126
    2608 65.72996
    2609 59.58279
    2610 60.90055
    2611 62.21465
    2612 61.28757
    2613 61.78955
    2614 65.52581
    2615 63.71647
    2616 67.57417
    2617 68.78011
    2618 68.66488
    2619 67.78701
    2620 68.26188
    2621 72.32766
    2622 70.29380
    2623 72.84785
    2624 66.28696
    2625 65.44289
    2626 69.97779
    2627 66.79609
    2628 65.11501
    2629 61.32021
    2630 66.58156
    2631 68.08634
    2632 62.83475
    2633 65.55111
    2634 64.08448
    2635 63.68434
    2636 65.18027
    2637 68.15076
    2638 71.04250
    2639 65.66984
    2640 66.02563
    2641 65.15491
    2642 67.37264
    2643 61.83342
    2644 67.25532
    2645 66.92921
    2646 66.42109
    2647 67.64335
    2648 63.32234
    2649 63.04845
    2650 68.28796
    2651 69.72038
    2652 68.57374
    2653 67.58544
    2654 70.87175
    2655 64.91269
    2656 69.21395
    2657 68.10502
    2658 67.11955
    2659 66.06284
    2660 66.53897
    2661 69.61954
    2662 69.58528
    2663 68.34923
    2664 69.01243
    2665 68.07379
    2666 73.40154
    2667 67.36836
    2668 70.68509
    2669 69.57756
    2670 63.89970
    2671 66.46409
    2672 67.21396
    2673 68.76903
    2674 68.66011
    2675 67.33290
    2676 63.13014
    2677 62.44542
    2678 62.71239
    2679 63.75637
    2680 64.69967
    2681 71.01285
    2682 63.56116
    2683 63.92997
    2684 67.32813
    2685 68.31607
    2686 67.79877
    2687 65.21147
    2688 67.78427
    2689 66.95471
    2690 69.48588
    2691 68.22642
    2692 65.57656
    2693 63.67380
    2694 62.71127
    2695 66.04869
    2696 66.38898
    2697 65.79769
    2698 65.58598
    2699 64.80690
    2700 62.24743
    2701 68.87473
    2702 61.77865
    2703 67.00397
    2704 66.88331
    2705 67.70471
    2706 63.01426
    2707 66.44981
    2708 63.99372
    2709 65.43766
    2710 70.38250
    2711 67.85897
    2712 63.47569
    2713 68.66026
    2714 73.09398
    2715 67.75164
    2716 70.76797
    2717 69.77902
    2718 69.52321
    2719 65.69488
    2720 67.23434
    2721 67.79262
    2722 66.65724
    2723 66.45615
    2724 62.53315
    2725 67.43649
    2726 65.96607
    2727 67.00144
    2728 68.70603
    2729 69.21413
    2730 64.63560
    2731 62.05876
    2732 63.77812
    2733 64.34551
    2734 67.32405
    2735 66.52982
    2736 66.56286
    2737 63.96866
    2738 66.29872
    2739 67.74510
    2740 70.26225
    2741 72.42811
    2742 68.64400
    2743 71.63890
    2744 67.59679
    2745 64.38562
    2746 66.40231
    2747 67.34975
    2748 63.53335
    2749 64.58220
    2750 64.21656
    2751 65.78941
    2752 67.33269
    2753 66.44838
    2754 65.25750
    2755 67.41962
    2756 68.31217
    2757 64.53783
    2758 69.05247
    2759 66.41107
    2760 70.94603
    2761 64.43173
    2762 63.83268
    2763 65.75211
    2764 64.72455
    2765 66.36651
    2766 64.51815
    2767 61.71765
    2768 66.05354
    2769 64.97500
    2770 65.02495
    2771 66.50567
    2772 65.49320
    2773 60.62446
    2774 65.89526
    2775 61.19571
    2776 62.23160
    2777 66.96163
    2778 65.35016
    2779 64.76150
    2780 64.59583
    2781 65.19654
    2782 61.05719
    2783 59.56136
    2784 67.19007
    2785 65.77471
    2786 70.38144
    2787 66.82508
    2788 68.48092
    2789 65.73213
    2790 69.78785
    2791 65.21161
    2792 60.81701
    2793 63.86886
    2794 66.49059
    2795 62.13860
    2796 64.79110
    2797 67.71413
    2798 68.28648
    2799 67.02169
    2800 65.14100
    2801 64.29996
    2802 65.38069
    2803 65.10293
    2804 62.67311
    2805 62.24541
    2806 65.93520
    2807 68.84200
    2808 68.27024
    2809 64.37978
    2810 69.40494
    2811 66.55286
    2812 65.14807
    2813 65.51913
    2814 68.91424
    2815 63.70492
    2816 64.91095
    2817 64.64829
    2818 65.57240
    2819 63.81830
    2820 63.11048
    2821 66.26389
    2822 63.39786
    2823 61.28358
    2824 60.51654
    2825 63.76679
    2826 65.82575
    2827 61.46774
    2828 59.39765
    2829 62.97673
    2830 62.61290
    2831 57.77561
    2832 61.02596
    2833 59.32463
    2834 63.89130
    2835 60.46111
    2836 63.26649
    2837 61.74070
    2838 65.16202
    2839 63.49049
    2840 61.83676
    2841 65.24890
    2842 66.91950
    2843 61.04235
    2844 65.00598
    2845 64.66884
    2846 66.07823
    2847 67.48052
    2848 63.10800
    2849 62.87539
    2850 63.60313
    2851 62.67657
    2852 63.29513
    2853 66.17960
    2854 59.02928
    2855 62.51470
    2856 61.20956
    2857 68.24085
    2858 68.22958
    2859 67.24000
    2860 63.18694
    2861 66.73842
    2862 69.19602
    2863 66.09712
    2864 64.74338
    2865 64.06971
    2866 65.33485
    2867 64.98734
    2868 64.56827
    2869 65.42426
    2870 64.92989
    2871 65.01968
    2872 64.91663
    2873 65.82684
    2874 66.05148
    2875 66.32872
    2876 63.87032
    2877 65.04018
    2878 60.73150
    2879 62.24683
    2880 66.38658
    2881 61.66008
    2882 62.42624
    2883 62.86599
    2884 65.98794
    2885 64.20251
    2886 67.43737
    2887 68.32133
    2888 65.33680
    2889 61.92157
    2890 66.44872
    2891 66.45283
    2892 63.06543
    2893 64.31179
    2894 64.97288
    2895 70.37244
    2896 67.87851
    2897 68.91564
    2898 66.97828
    2899 66.28031
    2900 66.43925
    2901 65.70782
    2902 63.24075
    2903 70.87335
    2904 66.45920
    2905 60.56463
    2906 61.93170
    2907 63.51941
    2908 65.24575
    2909 62.92927
    2910 66.58866
    2911 65.23864
    2912 69.36418
    2913 62.08990
    2914 68.22141
    2915 65.45535
    2916 68.77617
    2917 65.87696
    2918 66.03163
    2919 66.85918
    2920 67.91667
    2921 63.88201
    2922 64.26764
    2923 68.04359
    2924 64.81057
    2925 69.90411
    2926 63.50081
    2927 65.27760
    2928 66.22643
    2929 64.89384
    2930 65.69184
    2931 68.28105
    2932 66.91393
    2933 67.66471
    2934 68.61949
    2935 70.27670
    2936 64.46944
    2937 66.52926
    2938 65.47470
    2939 64.57065
    2940 64.64254
    2941 66.67383
    2942 68.05247
    2943 65.19006
    2944 63.56441
    2945 64.22233
    2946 63.08736
    2947 62.05882
    2948 64.52307
    2949 62.05901
    2950 62.00995
    2951 65.09404
    2952 62.36886
    2953 65.75289
    2954 65.91025
    2955 66.52073
    2956 68.76215
    2957 63.29799
    2958 65.53319
    2959 62.72485
    2960 62.33854
    2961 62.40607
    2962 62.96639
    2963 62.61742
    2964 61.21126
    2965 65.28927
    2966 63.98250
    2967 65.16448
    2968 67.86013
    2969 66.63478
    2970 66.13984
    2971 61.09880
    2972 63.37783
    2973 58.02405
    2974 62.96115
    2975 62.62533
    2976 63.18091
    2977 63.82794
    2978 62.32680
    2979 62.06453
    2980 65.02024
    2981 62.30521
    2982 61.55066
    2983 64.20962
    2984 66.40315
    2985 68.05190
    2986 68.27543
    2987 63.56327
    2988 67.35894
    2989 64.97993
    2990 65.45029
    2991 67.21698
    2992 69.02129
    2993 66.75084
    2994 64.56004
    2995 67.99440
    2996 65.15063
    2997 60.17464
    2998 64.13221
    2999 64.36718
    3000 63.91232
    3001 59.78621
    3002 64.34849
    3003 64.90885
    3004 63.89169
    3005 63.93910
    3006 65.23310
    3007 67.46481
    3008 66.59579
    3009 65.43321
    3010 64.53540
    3011 63.50525
    3012 64.96389
    3013 65.74696
    3014 67.23643
    3015 62.81733
    3016 61.84809
    3017 61.82257
    3018 68.81407
    3019 66.46988
    3020 65.32407
    3021 65.40425
    3022 62.93748
    3023 64.45915
    3024 62.61210
    3025 65.68022
    3026 64.22540
    3027 66.32642
    3028 64.85688
    3029 64.81967
    3030 65.57146
    3031 67.51379
    3032 66.61633
    3033 64.77761
    3034 63.41141
    3035 63.53238
    3036 67.90025
    3037 68.07803
    3038 63.35326
    3039 64.28724
    3040 65.74091
    3041 65.47904
    3042 61.92454
    3043 63.03978
    3044 63.03093
    3045 63.20442
    3046 64.72149
    3047 64.73534
    3048 64.74461
    3049 68.06157
    3050 67.28956
    3051 63.48017
    3052 63.15170
    3053 62.11561
    3054 63.07029
    3055 63.68217
    3056 63.96224
    3057 67.31158
    3058 61.26200
    3059 65.41680
    3060 60.30503
    3061 67.57231
    3062 63.96938
    3063 63.12275
    3064 66.33984
    3065 66.35941
    3066 66.14022
    3067 68.94142
    3068 62.35268
    3069 65.56608
    3070 64.12065
    3071 64.59805
    3072 66.00257
    3073 66.94291
    3074 67.03486
    3075 70.33962
    3076 66.36753
    3077 67.71301
    3078 66.42757
    3079 68.27064
    3080 63.19659
    3081 65.82406
    3082 69.74528
    3083 67.15549
    3084 66.78468
    3085 68.96793
    3086 71.99052
    3087 65.27831
    3088 68.38943
    3089 65.81244
    3090 63.36247
    3091 65.98983
    3092 64.55373
    3093 67.82297
    3094 66.83922
    3095 67.26776
    3096 69.93677
    3097 66.18267
    3098 64.56211
    3099 64.92211
    3100 66.44128
    3101 64.77777
    3102 63.00307
    3103 64.29445
    3104 64.98452
    3105 67.22800
    3106 66.20447
    3107 61.98591
    3108 65.10183
    3109 63.47199
    3110 64.78639
    3111 63.27054
    3112 64.83681
    3113 63.19203
    3114 66.72685
    3115 63.61719
    3116 64.07669
    3117 64.69213
    3118 64.26027
    3119 67.99582
    3120 65.94012
    3121 62.24796
    3122 63.71374
    3123 65.69071
    3124 64.56994
    3125 66.79946
    3126 64.73703
    3127 63.74870
    3128 67.59097
    3129 63.97503
    3130 65.11992
    3131 62.96702
    3132 64.88024
    3133 65.16875
    3134 62.62159
    3135 64.52416
    3136 65.21189
    3137 68.42481
    3138 68.48312
    3139 67.40339
    3140 63.20211
    3141 65.69769
    3142 67.53600
    3143 66.14705
    3144 64.34360
    3145 64.17991
    3146 64.73780
    3147 63.85671
    3148 65.86992
    3149 65.94326
    3150 67.32442
    3151 65.27745
    3152 66.95079
    3153 59.35781
    3154 63.78132
    3155 66.39726
    3156 66.23903
    3157 61.37163
    3158 65.78552
    3159 69.83226
    3160 62.81341
    3161 67.79474
    3162 65.44768
    3163 65.06660
    3164 70.45539
    3165 64.24613
    3166 64.66785
    3167 65.72291
    3168 64.09658
    3169 60.89606
    3170 62.06985
    3171 64.19198
    3172 61.64160
    3173 63.73230
    3174 63.31890
    3175 60.25979
    3176 61.21632
    3177 64.27662
    3178 60.50770
    3179 65.21389
    3180 65.92017
    3181 61.23556
    3182 60.01301
    3183 60.01190
    3184 61.56877
    3185 60.24841
    3186 60.91928
    3187 63.81977
    3188 64.16245
    3189 61.13117
    3190 63.94873
    3191 62.04152
    3192 65.71860
    3193 62.84308
    3194 62.44389
    3195 59.89905
    3196 63.63763
    3197 65.85801
    3198 59.73624
    3199 62.37980
    3200 61.64325
    3201 59.26146
    3202 55.45775
    3203 62.70981
    3204 57.40025
    3205 58.07359
    3206 62.21626
    3207 61.32686
    3208 58.30918
    3209 61.06917
    3210 59.61117
    3211 61.70978
    3212 62.32440
    3213 63.67099
    3214 66.15729
    3215 66.31424
    3216 64.34936
    3217 63.98140
    3218 61.09380
    3219 64.17042
    3220 67.95796
    3221 64.30664
    3222 66.41941
    3223 66.19737
    3224 71.46962
    3225 60.69731
    3226 63.62843
    3227 62.34767
    3228 62.20648
    3229 64.81685
    3230 64.05133
    3231 61.94251
    3232 60.15190
    3233 60.84234
    3234 64.24608
    3235 63.51608
    3236 65.06228
    3237 63.42193
    3238 62.95040
    3239 62.63350
    3240 65.15193
    3241 63.70057
    3242 62.17356
    3243 70.84257
    3244 65.08467
    3245 62.53314
    3246 63.69868
    3247 67.01491
    3248 66.31182
    3249 66.43393
    3250 63.66435
    3251 64.42460
    3252 63.37594
    3253 62.05844
    3254 66.74446
    3255 60.59162
    3256 66.41968
    3257 63.22429
    3258 62.75499
    3259 63.94422
    3260 63.02617
    3261 62.31511
    3262 61.97813
    3263 64.11974
    3264 59.48850
    3265 62.50806
    3266 62.40987
    3267 62.62252
    3268 66.08938
    3269 68.13419
    3270 69.71009
    3271 65.63156
    3272 61.88087
    3273 67.62145
    3274 64.91067
    3275 63.11508
    3276 70.39721
    3277 69.07197
    3278 69.05827
    3279 68.29612
    3280 68.58207
    3281 68.74925
    3282 66.60212
    3283 65.47699
    3284 68.64386
    3285 65.87957
    3286 65.78395
    3287 63.22149
    3288 62.79364
    3289 67.67132
    3290 66.67240
    3291 63.67614
    3292 67.62363
    3293 66.40694
    3294 66.81363
    3295 68.44930
    3296 69.45953
    3297 70.64010
    3298 71.93972
    3299 65.92930
    3300 69.13468
    3301 68.07799
    3302 72.38627
    3303 69.59787
    3304 66.45316
    3305 72.94220
    3306 71.86229
    3307 69.90869
    3308 71.86395
    3309 71.60036
    3310 65.43888
    3311 73.84707
    3312 69.25395
    3313 68.89284
    3314 68.52813
    3315 67.97652
    3316 68.30767
    3317 68.39676
    3318 69.43524
    3319 70.79900
    3320 71.97525
    3321 67.53160
    3322 68.77638
    3323 68.89433
    3324 64.46184
    3325 70.89327
    3326 67.20856
    3327 69.31145
    3328 65.88334
    3329 67.48307
    3330 64.22955
    3331 67.14350
    3332 66.91310
    3333 62.82183
    3334 64.83158
    3335 62.83057
    3336 64.50862
    3337 64.23429
    3338 65.09466
    3339 64.91801
    3340 64.58195
    3341 66.35664
    3342 65.35276
    3343 69.27522
    3344 67.94115
    3345 65.67288
    3346 66.20611
    3347 66.45720
    3348 65.28680
    3349 66.78488
    3350 67.65056
    3351 66.10365
    3352 63.82354
    3353 70.57891
    3354 69.06934
    3355 67.54845
    3356 67.48971
    3357 66.00146
    3358 68.86350
    3359 69.91091
    3360 67.23263
    3361 67.10862
    3362 69.50516
    3363 68.07572
    3364 67.00768
    3365 67.00062
    3366 66.61237
    3367 67.90907
    3368 63.19153
    3369 64.91064
    3370 69.52693
    3371 65.44205
    3372 67.65293
    3373 65.79959
    3374 65.07579
    3375 62.73624
    3376 67.52664
    3377 68.64315
    3378 69.52594
    3379 67.15494
    3380 71.04122
    3381 68.48287
    3382 67.94568
    3383 67.95368
    3384 68.55330
    3385 67.56715
    3386 65.98788
    3387 70.02779
    3388 70.48020
    3389 69.67377
    3390 65.15719
    3391 69.42390
    3392 70.68145
    3393 68.32467
    3394 67.26091
    3395 67.09485
    3396 67.75244
    3397 65.59068
    3398 61.81788
    3399 65.23456
    3400 69.74316
    3401 70.62277
    3402 65.33844
    3403 65.51735
    3404 67.26005
    3405 67.31280
    3406 64.99708
    3407 65.10381
    3408 68.15628
    3409 70.37911
    3410 66.93532
    3411 71.02155
    3412 71.39615
    3413 70.57432
    3414 66.71813
    3415 69.45364
    3416 65.53541
    3417 64.56396
    3418 62.40732
    3419 67.00233
    3420 65.53418
    3421 66.12180
    3422 69.16556
    3423 67.92863
    3424 70.24015
    3425 66.98444
    3426 65.34323
    3427 67.06561
    3428 67.49497
    3429 63.14005
    3430 65.11438
    3431 74.13011
    3432 72.33174
    3433 67.58401
    3434 67.15433
    3435 68.75253
    3436 70.50320
    3437 67.73137
    3438 71.99709
    3439 73.18957
    3440 68.07986
    3441 66.34198
    3442 69.30914
    3443 68.49237
    3444 65.90701
    3445 67.36581
    3446 67.45411
    3447 68.58540
    3448 68.20174
    3449 71.92111
    3450 70.84886
    3451 71.52346
    3452 66.61097
    3453 67.67994
    3454 66.89379
    3455 70.38690
    3456 69.80630
    3457 68.05750
    3458 70.09350
    3459 69.55213
    3460 68.38544
    3461 72.22426
    3462 72.47528
    3463 68.13356
    3464 71.13508
    3465 67.81686
    3466 73.47380
    3467 70.84779
    3468 65.92122
    3469 66.44393
    3470 70.29222
    3471 67.02057
    3472 67.37644
    3473 71.66374
    3474 66.80430
    3475 69.78289
    3476 69.59611
    3477 69.85923
    3478 74.94302
    3479 72.95393
    3480 74.13286
    3481 71.64499
    3482 70.95079
    3483 72.02908
    3484 71.95426
    3485 69.91917
    3486 68.98635
    3487 72.17824
    3488 70.12369
    3489 70.61717
    3490 70.92937
    3491 65.49513
    3492 68.45938
    3493 68.43469
    3494 66.41437
    3495 70.07386
    3496 68.68870
    3497 66.45542
    3498 64.22318
    3499 66.34086
    3500 67.64721
    3501 66.01953
    3502 64.30471
    3503 65.30834
    3504 71.15687
    3505 64.88475
    3506 70.96378
    3507 67.86568
    3508 64.85542
    3509 71.02186
    3510 67.28020
    3511 63.91636
    3512 64.37428
    3513 70.84334
    3514 69.40541
    3515 68.92574
    3516 68.99938
    3517 70.79013
    3518 69.57959
    3519 66.60797
    3520 67.51846
    3521 68.52504
    3522 72.74322
    3523 67.28362
    3524 70.04818
    3525 69.99125
    3526 66.72089
    3527 66.39065
    3528 67.15476
    3529 66.78884
    3530 65.22117
    3531 67.13350
    3532 66.08290
    3533 63.63650
    3534 68.52192
    3535 67.88984
    3536 65.61978
    3537 68.40286
    3538 65.16357
    3539 66.11506
    3540 69.78230
    3541 67.71218
    3542 64.85162
    3543 65.68839
    3544 64.82558
    3545 63.84576
    3546 64.40704
    3547 65.98930
    3548 64.02303
    3549 64.24428
    3550 64.01418
    3551 61.74192
    3552 62.18455
    3553 70.20396
    3554 69.58817
    3555 61.96772
    3556 66.89590
    3557 68.43584
    3558 64.42253
    3559 65.79905
    3560 63.97751
    3561 65.48069
    3562 61.81525
    3563 63.49122
    3564 64.51999
    3565 66.62805
    3566 67.75540
    3567 69.05628
    3568 68.05567
    3569 67.53403
    3570 66.11916
    3571 66.76596
    3572 65.54350
    3573 67.84437
    3574 68.19881
    3575 65.06747
    3576 67.60641
    3577 64.96803
    3578 65.30693
    3579 63.56593
    3580 70.12626
    3581 67.85185
    3582 65.63858
    3583 66.70356
    3584 63.52900
    3585 69.62491
    3586 67.49167
    3587 66.45146
    3588 65.25108
    3589 69.77608
    3590 67.14880
    3591 71.42592
    3592 69.60939
    3593 66.64535
    3594 68.42449
    3595 69.80337
    3596 70.20942
    3597 71.66910
    3598 68.82601
    3599 67.42377
    3600 68.40766
    3601 70.52635
    3602 68.89745
    3603 70.84819
    3604 66.40695
    3605 68.72993
    3606 68.67228
    3607 69.84241
    3608 73.34606
    3609 66.62789
    3610 70.50229
    3611 69.11671
    3612 66.34922
    3613 73.44363
    3614 68.08515
    3615 69.92342
    3616 68.00474
    3617 73.94352
    3618 69.84143
    3619 68.89967
    3620 68.34497
    3621 69.42787
    3622 69.03309
    3623 71.14713
    3624 67.73787
    3625 70.65290
    3626 72.39260
    3627 70.79913
    3628 70.93757
    3629 69.86501
    3630 69.53370
    3631 67.47482
    3632 71.08809
    3633 68.72110
    3634 67.45863
    3635 70.58258
    3636 69.44311
    3637 69.00213
    3638 69.33207
    3639 70.00723
    3640 71.04479
    3641 69.72508
    3642 71.10750
    3643 72.91325
    3644 66.34113
    3645 65.37750
    3646 69.34892
    3647 69.87935
    3648 66.46908
    3649 73.00433
    3650 67.02855
    3651 71.27623
    3652 66.28048
    3653 61.79909
    3654 65.40174
    3655 64.76995
    3656 66.89951
    3657 68.59162
    3658 70.21517
    3659 69.00210
    3660 69.02566
    3661 69.20742
    3662 70.61835
    3663 66.68266
    3664 66.68313
    3665 67.60319
    3666 64.23568
    3667 65.35350
    3668 68.18748
    3669 61.49116
    3670 63.53347
    3671 61.34849
    3672 65.27230
    3673 65.36733
    3674 63.72332
    3675 66.12314
    3676 72.92687
    3677 65.88217
    3678 64.36623
    3679 70.28791
    3680 65.91227
    3681 69.25296
    3682 70.43294
    3683 67.40095
    3684 67.00250
    3685 69.74195
    3686 65.30606
    3687 67.45350
    3688 67.43871
    3689 70.08678
    3690 64.29192
    3691 64.43664
    3692 68.94242
    3693 62.71328
    3694 62.29554
    3695 65.53104
    3696 67.46016
    3697 65.65442
    3698 72.33275
    3699 71.33741
    3700 69.98964
    3701 66.69979
    3702 67.61226
    3703 69.77457
    3704 68.07553
    3705 68.51378
    3706 66.03607
    3707 69.26465
    3708 68.41060
    3709 66.94306
    3710 69.24272
    3711 66.63504
    3712 67.29354
    3713 66.71137
    3714 71.48526
    3715 68.99667
    3716 63.67321
    3717 70.80127
    3718 64.64454
    3719 70.23180
    3720 64.14690
    3721 70.86453
    3722 67.60964
    3723 64.54666
    3724 70.05477
    3725 70.19243
    3726 68.11908
    3727 65.79572
    3728 74.96203
    3729 67.64344
    3730 67.51747
    3731 66.14220
    3732 67.52729
    3733 65.39031
    3734 64.42055
    3735 70.20423
    3736 65.39802
    3737 67.50787
    3738 69.26259
    3739 66.45017
    3740 65.88028
    3741 66.75857
    3742 62.99699
    3743 65.63936
    3744 64.62104
    3745 62.58138
    3746 65.32315
    3747 66.11788
    3748 67.22713
    3749 66.73286
    3750 65.01611
    3751 69.46867
    3752 71.31004
    3753 63.78993
    3754 63.37042
    3755 69.59175
    3756 71.52070
    3757 70.38314
    3758 70.14018
    3759 70.87239
    3760 68.04675
    3761 72.16839
    3762 70.48644
    3763 69.02568
    3764 72.87792
    3765 69.76663
    3766 64.95382
    3767 65.53254
    3768 68.70350
    3769 66.88703
    3770 63.39279
    3771 65.25805
    3772 66.48972
    3773 64.92217
    3774 70.58701
    3775 70.96465
    3776 65.96313
    3777 69.40856
    3778 67.32147
    3779 68.40452
    3780 68.68381
    3781 66.32103
    3782 66.34339
    3783 65.86607
    3784 66.63724
    3785 66.54798
    3786 68.53418
    3787 67.26725
    3788 66.00797
    3789 65.28940
    3790 64.97613
    3791 69.37956
    3792 67.53226
    3793 69.11309
    3794 66.68100
    3795 64.74180
    3796 67.12881
    3797 69.13945
    3798 67.70459
    3799 68.94402
    3800 68.91517
    3801 68.79821
    3802 64.54547
    3803 62.69937
    3804 66.49586
    3805 67.35487
    3806 64.67693
    3807 65.93418
    3808 63.58558
    3809 64.20226
    3810 65.92762
    3811 65.27486
    3812 64.01151
    3813 63.64094
    3814 63.33528
    3815 68.01970
    3816 65.01268
    3817 66.35627
    3818 64.97326
    3819 65.55335
    3820 65.09904
    3821 64.42962
    3822 64.89569
    3823 63.43796
    3824 63.40983
    3825 65.16762
    3826 65.82438
    3827 66.32614
    3828 64.96949
    3829 65.68703
    3830 68.28227
    3831 67.76573
    3832 66.21493
    3833 66.42075
    3834 68.30982
    3835 71.99982
    3836 66.22075
    3837 65.55958
    3838 68.94762
    3839 65.76980
    3840 66.09555
    3841 67.38847
    3842 66.77029
    3843 67.67249
    3844 67.15376
    3845 69.71459
    3846 67.35361
    3847 64.13375
    3848 64.59257
    3849 63.01396
    3850 61.09857
    3851 66.46245
    3852 69.09746
    3853 65.24975
    3854 68.07647
    3855 66.07600
    3856 67.99752
    3857 70.40212
    3858 67.97980
    3859 65.35877
    3860 62.34605
    3861 67.51677
    3862 65.01022
    3863 67.58659
    3864 69.15051
    3865 65.77959
    3866 67.52425
    3867 66.10993
    3868 64.10550
    3869 62.36949
    3870 65.12479
    3871 66.08852
    3872 65.73182
    3873 65.37304
    3874 60.05219
    3875 65.20449
    3876 66.51919
    3877 65.43075
    3878 61.40276
    3879 63.72586
    3880 62.59177
    3881 65.11367
    3882 64.18987
    3883 62.35313
    3884 66.10992
    3885 63.33815
    3886 66.00305
    3887 63.69817
    3888 68.03977
    3889 65.42754
    3890 65.45647
    3891 63.40082
    3892 61.71436
    3893 63.82806
    3894 63.51066
    3895 68.31300
    3896 69.38712
    3897 64.87948
    3898 66.59391
    3899 66.84752
    3900 69.40361
    3901 65.04983
    3902 67.92421
    3903 70.00228
    3904 65.90674
    3905 66.62606
    3906 64.21095
    3907 63.37963
    3908 60.17176
    3909 63.10002
    3910 63.23196
    3911 66.37147
    3912 66.04489
    3913 65.11947
    3914 68.11337
    3915 66.98645
    3916 69.29136
    3917 66.33078
    3918 64.83306
    3919 64.96727
    3920 63.72733
    3921 62.21333
    3922 57.76663
    3923 63.44934
    3924 65.45294
    3925 64.30163
    3926 68.06235
    3927 61.24098
    3928 63.05961
    3929 62.22598
    3930 67.02275
    3931 63.39019
    3932 63.68852
    3933 62.82006
    3934 63.95758
    3935 64.18993
    3936 62.65225
    3937 64.29054
    3938 68.00747
    3939 65.66591
    3940 67.08368
    3941 69.51418
    3942 68.78685
    3943 63.06439
    3944 65.25894
    3945 67.25889
    3946 68.12305
    3947 70.16195
    3948 66.22522
    3949 66.40945
    3950 68.03417
    3951 61.28099
    3952 66.17762
    3953 62.61524
    3954 63.69675
    3955 61.95226
    3956 66.78161
    3957 62.78923
    3958 62.84065
    3959 65.74556
    3960 69.54588
    3961 66.21533
    3962 70.82663
    3963 63.31586
    3964 66.36824
    3965 74.18459
    3966 69.96284
    3967 69.32642
    3968 69.12782
    3969 67.64258
    3970 68.02887
    3971 71.23691
    3972 73.40216
    3973 69.16198
    3974 68.48711
    3975 69.08397
    3976 66.29981
    3977 69.94908
    3978 71.46364
    3979 62.92299
    3980 66.03970
    3981 63.88581
    3982 66.56523
    3983 66.74024
    3984 61.23547
    3985 65.54101
    3986 70.26454
    3987 65.55120
    3988 70.99284
    3989 67.76710
    3990 68.49642
    3991 67.96579
    3992 69.45708
    3993 67.63662
    3994 70.55034
    3995 69.49883
    3996 64.70440
    3997 65.91213
    3998 66.79571
    3999 65.41555
    4000 65.68223
    4001 68.99885
    4002 66.05185
    4003 72.02635
    4004 73.96555
    4005 69.51280
    4006 73.92506
    4007 66.54108
    4008 70.08236
    4009 69.99191
    4010 68.35041
    4011 67.66300
    4012 70.33597
    4013 72.00816
    4014 71.14723
    4015 69.85354
    4016 65.49125
    4017 68.87292
    4018 70.93020
    4019 67.61394
    4020 68.27459
    4021 66.76778
    4022 71.37431
    4023 66.30023
    4024 71.59389
    4025 69.66482
    4026 70.73219
    4027 68.23939
    4028 66.37275
    4029 69.70988
    4030 68.50920
    4031 65.72692
    4032 69.01481
    4033 62.89164
    4034 64.08206
    4035 64.49545
    4036 65.73940
    4037 65.32783
    4038 65.32272
    4039 64.07344
    4040 70.93661
    4041 66.87395
    4042 65.23060
    4043 67.37959
    4044 69.08009
    4045 70.54199
    4046 65.24190
    4047 62.97184
    4048 65.18627
    4049 66.84295
    4050 68.27217
    4051 67.88803
    4052 63.59057
    4053 63.36684
    4054 62.66279
    4055 70.49901
    4056 67.12144
    4057 68.75503
    4058 64.41555
    4059 65.01852
    4060 65.61012
    4061 68.89333
    4062 66.81287
    4063 68.13475
    4064 67.42402
    4065 63.01465
    4066 60.53064
    4067 62.02172
    4068 65.49059
    4069 68.86322
    4070 65.94318
    4071 64.91626
    4072 65.00710
    4073 63.54934
    4074 65.41534
    4075 62.95819
    4076 66.28992
    4077 66.94414
    4078 66.57427
    4079 69.68482
    4080 66.16539
    4081 71.40386
    4082 67.83243
    4083 63.63310
    4084 69.70042
    4085 67.87357
    4086 73.09589
    4087 66.89030
    4088 70.52159
    4089 68.48511
    4090 69.68818
    4091 65.45988
    4092 66.62899
    4093 66.19344
    4094 64.68175
    4095 65.59374
    4096 63.65989
    4097 63.32658
    4098 65.51679
    4099 66.82291
    4100 63.10153
    4101 65.38861
    4102 64.73653
    4103 62.26967
    4104 66.99085
    4105 65.92766
    4106 66.94997
    4107 66.63041
    4108 65.90221
    4109 68.02814
    4110 63.61450
    4111 64.08256
    4112 69.25386
    4113 68.63557
    4114 66.89142
    4115 64.39528
    4116 63.58028
    4117 67.03360
    4118 68.85797
    4119 69.00213
    4120 66.31557
    4121 66.87293
    4122 67.73056
    4123 69.44848
    4124 63.48933
    4125 66.98036
    4126 66.06703
    4127 63.70716
    4128 67.80093
    4129 63.92750
    4130 61.60785
    4131 62.76448
    4132 63.29358
    4133 69.75500
    4134 69.04000
    4135 70.05195
    4136 65.41564
    4137 66.37063
    4138 68.31549
    4139 65.85075
    4140 65.89260
    4141 64.65443
    4142 61.66964
    4143 62.74471
    4144 68.23438
    4145 65.73722
    4146 64.34343
    4147 65.88803
    4148 66.38484
    4149 67.02510
    4150 67.64063
    4151 68.04294
    4152 61.71290
    4153 64.32678
    4154 64.86367
    4155 64.86130
    4156 61.70701
    4157 66.35854
    4158 63.09304
    4159 63.91897
    4160 66.47537
    4161 69.24726
    4162 66.22160
    4163 63.70560
    4164 65.41394
    4165 66.04646
    4166 63.01922
    4167 64.20539
    4168 62.43905
    4169 64.33097
    4170 62.16679
    4171 61.40655
    4172 66.63361
    4173 63.91561
    4174 64.73071
    4175 62.29987
    4176 65.28116
    4177 63.81277
    4178 64.37155
    4179 68.00439
    4180 66.68859
    4181 65.26661
    4182 68.98197
    4183 70.69782
    4184 63.96389
    4185 65.68380
    4186 66.65778
    4187 68.97275
    4188 64.09129
    4189 67.20479
    4190 68.42188
    4191 70.54550
    4192 69.13686
    4193 70.45018
    4194 66.63136
    4195 67.58194
    4196 63.75375
    4197 69.23611
    4198 59.24087
    4199 61.49859
    4200 65.55778
    4201 64.45220
    4202 68.27145
    4203 69.23401
    4204 68.43878
    4205 61.58491
    4206 68.96257
    4207 70.08936
    4208 68.70423
    4209 70.97582
    4210 72.64278
    4211 71.05603
    4212 69.13614
    4213 70.78504
    4214 66.79223
    4215 69.18094
    4216 67.06359
    4217 67.26665
    4218 67.38181
    4219 70.50773
    4220 67.16555
    4221 67.16236
    4222 69.01122
    4223 66.99250
    4224 64.31815
    4225 66.78075
    4226 64.70092
    4227 68.12171
    4228 69.72750
    4229 66.24397
    4230 63.70992
    4231 71.25596
    4232 68.35590
    4233 64.25197
    4234 72.33542
    4235 69.87326
    4236 64.30076
    4237 64.06028
    4238 69.48483
    4239 70.08093
    4240 70.45282
    4241 68.42177
    4242 68.04492
    4243 69.48113
    4244 67.63962
    4245 68.95337
    4246 68.84380
    4247 69.53199
    4248 67.97371
    4249 67.69391
    4250 69.04786
    4251 70.29055
    4252 69.17951
    4253 68.03049
    4254 72.41723
    4255 68.24045
    4256 67.30755
    4257 69.97688
    4258 66.23800
    4259 66.68708
    4260 69.85187
    4261 69.22338
    4262 69.70007
    4263 69.65542
    4264 68.60431
    4265 69.86812
    4266 67.41570
    4267 69.75135
    4268 70.24130
    4269 64.17785
    4270 69.67519
    4271 61.52559
    4272 68.97752
    4273 63.17632
    4274 67.11060
    4275 61.65140
    4276 62.86701
    4277 61.40598
    4278 64.20231
    4279 66.28600
    4280 68.41571
    4281 64.87212
    4282 64.08244
    4283 63.87086
    4284 64.33528
    4285 70.98334
    4286 65.49552
    4287 65.05208
    4288 68.94033
    4289 64.93680
    4290 65.79983
    4291 70.39375
    4292 64.10464
    4293 65.40105
    4294 65.34502
    4295 64.44759
    4296 62.91006
    4297 67.79148
    4298 66.34426
    4299 69.29448
    4300 64.79165
    4301 68.20539
    4302 69.09281
    4303 68.53640
    4304 71.48653
    4305 65.97355
    4306 67.71762
    4307 64.74582
    4308 65.64942
    4309 62.47421
    4310 66.14557
    4311 65.60960
    4312 65.76884
    4313 65.85814
    4314 69.13169
    4315 64.93673
    4316 67.87095
    4317 66.46267
    4318 66.26457
    4319 68.65547
    4320 67.16995
    4321 62.89224
    4322 68.71349
    4323 63.34336
    4324 61.03564
    4325 60.93617
    4326 61.82997
    4327 62.42954
    4328 65.06938
    4329 64.46846
    4330 66.53254
    4331 64.54539
    4332 59.76893
    4333 65.11067
    4334 63.10600
    4335 62.89102
    4336 56.73667
    4337 62.06280
    4338 60.77028
    4339 60.98086
    4340 62.42827
    4341 67.55016
    4342 60.90622
    4343 62.69334
    4344 62.00283
    4345 63.51075
    4346 63.90623
    4347 65.04831
    4348 61.77300
    4349 61.15454
    4350 63.11869
    4351 62.60093
    4352 63.26154
    4353 62.06567
    4354 63.75197
    4355 60.60318
    4356 57.67161
    4357 61.46200
    4358 60.87436
    4359 61.18029
    4360 65.98256
    4361 62.63676
    4362 65.84265
    4363 59.46209
    4364 63.00138
    4365 64.33159
    4366 63.88832
    4367 58.80802
    4368 61.10500
    4369 61.85871
    4370 59.16850
    4371 61.45625
    4372 63.15032
    4373 61.62846
    4374 60.83456
    4375 63.40672
    4376 65.68823
    4377 64.23315
    4378 63.59147
    4379 62.73795
    4380 60.79951
    4381 69.36440
    4382 62.14398
    4383 64.10522
    4384 63.94806
    4385 63.89505
    4386 60.21757
    4387 58.35498
    4388 64.77788
    4389 64.41774
    4390 66.03256
    4391 65.68753
    4392 65.63974
    4393 60.50650
    4394 65.03951
    4395 66.17369
    4396 70.07438
    4397 67.76197
    4398 64.64737
    4399 66.93320
    4400 70.00062
    4401 70.40979
    4402 66.42754
    4403 62.40178
    4404 63.83831
    4405 63.93615
    4406 66.76886
    4407 67.12806
    4408 69.95456
    4409 66.23356
    4410 67.77246
    4411 68.49693
    4412 66.20858
    4413 67.68440
    4414 68.36641
    4415 68.30663
    4416 69.24627
    4417 65.13570
    4418 64.31718
    4419 64.12657
    4420 63.03426
    4421 66.84515
    4422 67.12539
    4423 60.70008
    4424 68.16896
    4425 77.12297
    4426 69.71868
    4427 67.29339
    4428 64.61068
    4429 67.53154
    4430 68.46807
    4431 63.43182
    4432 67.13990
    4433 64.55834
    4434 67.18114
    4435 61.63763
    4436 64.84062
    4437 66.62976
    4438 63.81821
    4439 66.24267
    4440 64.27662
    4441 64.82133
    4442 62.84956
    4443 63.59061
    4444 65.65115
    4445 67.54615
    4446 63.77454
    4447 66.62655
    4448 67.65114
    4449 63.70906
    4450 65.12527
    4451 66.74152
    4452 66.64423
    4453 64.75780
    4454 68.63785
    4455 66.34402
    4456 66.04063
    4457 63.19569
    4458 65.93954
    4459 64.40899
    4460 66.57833
    4461 66.31627
    4462 66.62554
    4463 64.21175
    4464 63.26427
    4465 65.63844
    4466 66.65936
    4467 67.51702
    4468 64.49421
    4469 65.40104
    4470 61.96404
    4471 65.45506
    4472 61.80249
    4473 69.33355
    4474 67.80036
    4475 68.21697
    4476 72.60503
    4477 66.61534
    4478 67.23712
    4479 61.58036
    4480 64.57218
    4481 63.17247
    4482 64.54336
    4483 62.17976
    4484 66.86326
    4485 64.58953
    4486 67.60263
    4487 66.72650
    4488 65.90924
    4489 64.01169
    4490 65.43228
    4491 64.66691
    4492 62.10415
    4493 64.12734
    4494 60.57950
    4495 60.72996
    4496 65.32479
    4497 62.54826
    4498 62.96367
    4499 65.26418
    4500 63.97757
    4501 66.67173
    4502 61.27842
    4503 67.83173
    4504 65.73763
    4505 64.75053
    4506 64.89550
    4507 63.95982
    4508 60.40364
    4509 67.26559
    4510 63.81916
    4511 66.39439
    4512 65.28677
    4513 65.20089
    4514 65.36418
    4515 60.55228
    4516 67.16577
    4517 64.44672
    4518 64.53840
    4519 63.75321
    4520 64.76270
    4521 62.78041
    4522 66.09643
    4523 65.32669
    4524 62.73790
    4525 62.56849
    4526 62.34719
    4527 63.62499
    4528 63.28529
    4529 67.40598
    4530 61.97353
    4531 60.59874
    4532 63.19495
    4533 62.89601
    4534 66.57202
    4535 66.89269
    4536 62.76543
    4537 65.69379
    4538 65.60813
    4539 63.76469
    4540 64.92502
    4541 64.77711
    4542 67.31308
    4543 70.88581
    4544 68.18201
    4545 67.70289
    4546 65.85950
    4547 66.29247
    4548 65.59201
    4549 68.52402
    4550 65.83084
    4551 69.90449
    4552 65.17930
    4553 65.20965
    4554 69.48388
    4555 67.63201
    4556 66.27081
    4557 69.34099
    4558 67.93942
    4559 68.75515
    4560 65.13624
    4561 68.72171
    4562 68.17856
    4563 65.29862
    4564 64.67317
    4565 65.18878
    4566 66.02142
    4567 65.34298
    4568 65.33651
    4569 64.66237
    4570 63.89883
    4571 64.37641
    4572 66.61400
    4573 66.82756
    4574 69.50919
    4575 65.24176
    4576 68.58415
    4577 69.83914
    4578 66.41042
    4579 66.29901
    4580 65.51163
    4581 64.08868
    4582 67.35137
    4583 67.36580
    4584 64.86538
    4585 65.52569
    4586 67.47642
    4587 61.23191
    4588 68.76637
    4589 65.50359
    4590 69.35390
    4591 63.85169
    4592 61.96224
    4593 64.64846
    4594 64.33657
    4595 63.36293
    4596 64.88154
    4597 62.75659
    4598 63.17775
    4599 65.76682
    4600 67.30259
    4601 62.14806
    4602 64.81438
    4603 65.43871
    4604 65.98177
    4605 65.93029
    4606 62.44399
    4607 66.13783
    4608 66.30094
    4609 63.71338
    4610 67.82768
    4611 66.19500
    4612 70.33908
    4613 64.43761
    4614 65.49349
    4615 68.13267
    4616 65.21703
    4617 69.86787
    4618 67.36634
    4619 67.19009
    4620 68.14432
    4621 67.17073
    4622 62.57850
    4623 67.27242
    4624 65.59038
    4625 69.36436
    4626 66.97634
    4627 66.41181
    4628 70.00091
    4629 71.46630
    4630 70.70849
    4631 69.60066
    4632 67.54167
    4633 64.75199
    4634 65.35696
    4635 65.26256
    4636 67.18237
    4637 65.64508
    4638 65.15250
    4639 67.11598
    4640 64.86443
    4641 69.41965
    4642 68.50564
    4643 67.57304
    4644 66.62332
    4645 66.20321
    4646 68.35600
    4647 69.75343
    4648 71.50283
    4649 65.03220
    4650 72.65781
    4651 69.16156
    4652 63.27219
    4653 67.68128
    4654 65.69850
    4655 65.15363
    4656 64.66912
    4657 67.86787
    4658 71.08926
    4659 68.58890
    4660 70.02366
    4661 64.59061
    4662 68.45918
    4663 67.00824
    4664 68.12271
    4665 70.73206
    4666 68.78634
    4667 71.72968
    4668 67.85586
    4669 68.54100
    4670 64.03556
    4671 70.70479
    4672 70.97786
    4673 68.45258
    4674 69.50648
    4675 71.67514
    4676 72.17098
    4677 71.92432
    4678 64.97090
    4679 66.52840
    4680 68.28614
    4681 67.79640
    4682 70.17323
    4683 71.07934
    4684 68.37910
    4685 67.87563
    4686 66.23084
    4687 71.11287
    4688 66.81775
    4689 70.65741
    4690 66.19480
    4691 66.41878
    4692 70.47159
    4693 68.14889
    4694 65.32038
    4695 67.09613
    4696 67.50465
    4697 68.11925
    4698 69.13375
    4699 72.08095
    4700 71.05120
    4701 69.93271
    4702 68.26191
    4703 68.64962
    4704 73.60535
    4705 72.47242
    4706 71.72989
    4707 64.56655
    4708 69.87808
    4709 69.19888
    4710 71.83169
    4711 63.66058
    4712 68.75640
    4713 69.97269
    4714 69.65786
    4715 67.81092
    4716 62.19258
    4717 65.61107
    4718 66.88132
    4719 67.73496
    4720 65.48854
    4721 70.01606
    4722 68.09457
    4723 66.81661
    4724 69.88510
    4725 68.64981
    4726 67.24599
    4727 70.43290
    4728 69.24873
    4729 67.59881
    4730 69.31443
    4731 70.53226
    4732 70.24164
    4733 71.89659
    4734 65.18516
    4735 68.50298
    4736 66.18311
    4737 66.53827
    4738 63.08624
    4739 64.18089
    4740 66.08523
    4741 70.00881
    4742 70.99914
    4743 67.18202
    4744 68.12421
    4745 64.41940
    4746 64.50157
    4747 65.85808
    4748 66.36451
    4749 68.90262
    4750 68.62747
    4751 69.22128
    4752 65.50387
    4753 67.17726
    4754 69.76871
    4755 70.91618
    4756 67.04837
    4757 69.10742
    4758 68.58618
    4759 66.26474
    4760 70.03598
    4761 70.19058
    4762 67.05100
    4763 71.22636
    4764 67.36395
    4765 69.95385
    4766 66.17784
    4767 68.64977
    4768 71.37353
    4769 71.94518
    4770 70.07188
    4771 68.80506
    4772 71.63126
    4773 70.03808
    4774 72.06504
    4775 72.77867
    4776 71.24229
    4777 72.36368
    4778 74.14834
    4779 69.69368
    4780 70.33204
    4781 73.20982
    4782 73.76553
    4783 72.55646
    4784 70.36756
    4785 70.45506
    4786 70.35627
    4787 71.45234
    4788 72.37366
    4789 72.78839
    4790 71.79391
    4791 70.42829
    4792 68.44464
    4793 72.94992
    4794 70.70783
    4795 71.99101
    4796 67.21302
    4797 67.84847
    4798 71.21713
    4799 73.28714
    4800 70.71720
    4801 70.17113
    4802 73.42328
    4803 72.59895
    4804 74.14735
    4805 73.39102
    4806 72.92565
    4807 74.48868
    4808 71.74719
    4809 73.51385
    4810 77.01736
    4811 71.55598
    4812 68.35262
    4813 71.43739
    4814 69.14056
    4815 69.56365
    4816 67.62246
    4817 71.03669
    4818 70.77728
    4819 70.94427
    4820 71.44324
    4821 69.20350
    4822 70.45672
    4823 64.70476
    4824 69.53451
    4825 68.93993
    4826 70.79937
    4827 68.91301
    4828 68.50285
    4829 71.49878
    4830 72.99630
    4831 67.68324
    4832 67.66137
    4833 69.64702
    4834 68.67874
    4835 69.40829
    4836 69.29844
    4837 70.52673
    4838 70.19862
    4839 70.43863
    4840 69.41087
    4841 72.86348
    4842 69.33614
    4843 70.65432
    4844 69.67392
    4845 73.30317
    4846 70.50756
    4847 68.15372
    4848 68.68960
    4849 69.02387
    4850 67.75894
    4851 72.37241
    4852 68.96773
    4853 69.53599
    4854 72.62140
    4855 68.33655
    4856 70.16921
    4857 70.91834
    4858 62.70635
    4859 68.58635
    4860 68.63249
    4861 67.01030
    4862 67.01706
    4863 72.10995
    4864 71.00166
    4865 65.22942
    4866 67.15679
    4867 65.20124
    4868 68.43238
    4869 68.51371
    4870 64.56659
    4871 67.08528
    4872 69.94209
    4873 66.93848
    4874 67.88721
    4875 67.83286
    4876 67.94280
    4877 69.21299
    4878 66.67555
    4879 66.47897
    4880 71.00540
    4881 68.18525
    4882 71.19525
    4883 69.22346
    4884 74.22256
    4885 72.37249
    4886 69.97333
    4887 70.69382
    4888 72.78411
    4889 73.87414
    4890 68.21848
    4891 71.74119
    4892 72.59959
    4893 69.55424
    4894 67.30061
    4895 72.78479
    4896 70.39066
    4897 68.11041
    4898 69.10810
    4899 67.60797
    4900 72.81824
    4901 71.29484
    4902 70.48427
    4903 68.45886
    4904 66.34172
    4905 68.30215
    4906 70.33750
    4907 70.46969
    4908 64.25410
    4909 69.30658
    4910 69.68935
    4911 71.24899
    4912 69.23034
    4913 68.24142
    4914 69.13760
    4915 70.23285
    4916 69.67126
    4917 73.08800
    4918 73.97885
    4919 73.27798
    4920 66.88888
    4921 67.01488
    4922 67.52720
    4923 66.68567
    4924 67.88600
    4925 65.01510
    4926 68.07691
    4927 64.50043
    4928 64.33058
    4929 66.11316
    4930 63.67244
    4931 63.41572
    4932 67.04288
    4933 63.34032
    4934 69.59805
    4935 66.17309
    4936 63.85522
    4937 67.93925
    4938 70.68401
    4939 67.71916
    4940 69.74759
    4941 68.27789
    4942 67.18062
    4943 65.04207
    4944 66.12202
    4945 69.72557
    4946 65.14593
    4947 65.34770
    4948 69.22949
    4949 66.31673
    4950 69.25793
    4951 68.69129
    4952 67.29704
    4953 63.13887
    4954 67.30190
    4955 64.50967
    4956 65.44068
    4957 65.36732
    4958 66.96109
    4959 62.70978
    4960 61.19516
    4961 61.08925
    4962 62.75889
    4963 64.82050
    4964 65.73221
    4965 65.42984
    4966 66.47912
    4967 63.91221
    4968 66.65534
    4969 64.41830
    4970 69.77227
    4971 65.91422
    4972 61.39326
    4973 62.83688
    4974 65.03349
    4975 62.51371
    4976 69.59204
    4977 68.09981
    4978 66.07639
    4979 67.81378
    4980 69.21903
    4981 66.82499
    4982 66.62313
    4983 65.60670
    4984 63.35455
    4985 64.72678
    4986 65.46073
    4987 63.64775
    4988 67.19042
    4989 63.64782
    4990 64.85485
    4991 64.82659
    4992 66.02995
    4993 69.90044
    4994 70.14631
    4995 68.96112
    4996 67.16902
    4997 66.62343
    4998 69.43192
    4999 67.76764
    5000 70.10140
    5001 66.94908
    5002 68.61392
    5003 66.30149
    5004 65.14735
    5005 66.21040
    5006 69.64031
    5007 68.40563
    5008 65.53373
    5009 69.70726
    5010 68.94553
    5011 68.44972
    5012 64.59659
    5013 66.35210
    5014 65.67291
    5015 71.84081
    5016 64.64504
    5017 63.63904
    5018 66.54939
    5019 65.08617
    5020 66.88851
    5021 66.92449
    5022 63.89874
    5023 63.61300
    5024 62.95734
    5025 63.95083
    5026 66.33130
    5027 66.65076
    5028 68.14145
    5029 61.32768
    5030 65.92560
    5031 63.69384
    5032 61.47961
    5033 63.58334
    5034 64.58379
    5035 63.38286
    5036 73.29067
    5037 64.94390
    5038 63.94638
    5039 65.13800
    5040 64.89482
    5041 65.07135
    5042 67.39518
    5043 64.82647
    5044 62.93690
    5045 66.43385
    5046 63.97974
    5047 67.03125
    5048 66.71999
    5049 66.50568
    5050 67.11696
    5051 65.24378
    5052 65.02699
    5053 65.03279
    5054 66.99357
    5055 69.53080
    5056 66.99288
    5057 63.89645
    5058 70.03957
    5059 62.87894
    5060 67.16512
    5061 67.50259
    5062 68.50972
    5063 68.09516
    5064 68.35164
    5065 66.95666
    5066 68.87785
    5067 68.99296
    5068 71.50555
    5069 69.81903
    5070 65.33667
    5071 69.43521
    5072 69.91199
    5073 63.50005
    5074 65.68939
    5075 69.10528
    5076 67.24982
    5077 68.58830
    5078 73.35244
    5079 65.72983
    5080 68.60273
    5081 67.10603
    5082 70.45147
    5083 68.24641
    5084 67.69716
    5085 68.01512
    5086 71.67584
    5087 69.53877
    5088 61.71109
    5089 67.69800
    5090 67.21788
    5091 70.31492
    5092 66.55132
    5093 67.21316
    5094 63.74471
    5095 67.16118
    5096 63.53732
    5097 67.74861
    5098 62.94216
    5099 64.44907
    5100 66.89892
    5101 69.19632
    5102 66.01953
    5103 64.99721
    5104 61.56174
    5105 60.44670
    5106 68.00243
    5107 62.87563
    5108 67.15363
    5109 63.57917
    5110 66.99564
    5111 71.52676
    5112 65.63475
    5113 74.06659
    5114 66.60442
    5115 66.38578
    5116 69.26510
    5117 63.89242
    5118 69.86580
    5119 64.87468
    5120 66.75597
    5121 68.27003
    5122 64.55698
    5123 65.29242
    5124 70.18703
    5125 70.76740
    5126 70.89423
    5127 64.76839
    5128 68.89557
    5129 67.72568
    5130 73.25606
    5131 66.34680
    5132 64.94439
    5133 66.89692
    5134 70.10459
    5135 70.38767
    5136 76.77916
    5137 74.11037
    5138 67.87727
    5139 69.15365
    5140 69.43989
    5141 70.56577
    5142 67.51029
    5143 70.04238
    5144 69.92015
    5145 72.30621
    5146 71.09780
    5147 69.32858
    5148 68.89734
    5149 68.02005
    5150 68.67729
    5151 75.91158
    5152 71.04156
    5153 69.94899
    5154 67.13714
    5155 69.10054
    5156 74.48595
    5157 71.33479
    5158 70.77294
    5159 68.39068
    5160 66.93911
    5161 69.82487
    5162 68.45643
    5163 68.13884
    5164 70.98734
    5165 69.71088
    5166 74.00725
    5167 70.47903
    5168 75.14132
    5169 70.27064
    5170 67.68044
    5171 67.02697
    5172 66.05092
    5173 65.84120
    5174 67.28924
    5175 69.10116
    5176 66.63612
    5177 72.23062
    5178 65.19614
    5179 68.27010
    5180 70.76415
    5181 69.47453
    5182 70.19853
    5183 67.54002
    5184 72.96991
    5185 64.55887
    5186 69.02670
    5187 63.13307
    5188 65.91346
    5189 69.95116
    5190 67.12692
    5191 68.33641
    5192 66.12681
    5193 67.63778
    5194 70.42101
    5195 66.90587
    5196 67.99828
    5197 67.90026
    5198 67.91969
    5199 65.97657
    5200 67.06515
    5201 67.44409
    5202 66.91026
    5203 69.01817
    5204 65.44392
    5205 64.09413
    5206 64.97552
    5207 68.68360
    5208 65.76040
    5209 71.12372
    5210 68.29186
    5211 73.53514
    5212 72.23234
    5213 67.78007
    5214 71.28271
    5215 68.79299
    5216 68.34444
    5217 67.32209
    5218 64.63467
    5219 68.27958
    5220 65.57424
    5221 65.78476
    5222 66.85428
    5223 63.16752
    5224 63.58785
    5225 66.19088
    5226 66.34598
    5227 63.46021
    5228 64.94027
    5229 65.18653
    5230 62.11186
    5231 64.41478
    5232 69.74879
    5233 69.54588
    5234 65.85303
    5235 65.56237
    5236 67.31248
    5237 66.20251
    5238 66.03438
    5239 66.25772
    5240 67.90997
    5241 68.22769
    5242 65.99791
    5243 70.06024
    5244 67.09975
    5245 66.17623
    5246 69.47689
    5247 69.52828
    5248 59.52067
    5249 61.48522
    5250 64.34354
    5251 63.05099
    5252 62.77787
    5253 62.48896
    5254 63.84669
    5255 62.56916
    5256 61.46242
    5257 62.27228
    5258 57.10580
    5259 58.32690
    5260 61.99205
    5261 62.66618
    5262 60.85546
    5263 59.91756
    5264 54.79320
    5265 57.78772
    5266 61.15387
    5267 60.03728
    5268 63.02235
    5269 59.83517
    5270 61.28856
    5271 59.80555
    5272 63.40373
    5273 64.54438
    5274 63.13334
    5275 62.00682
    5276 59.66204
    5277 59.58999
    5278 60.19446
    5279 63.59670
    5280 60.89107
    5281 67.12599
    5282 66.78267
    5283 62.89489
    5284 61.56370
    5285 62.66098
    5286 61.88211
    5287 62.60908
    5288 61.84454
    5289 61.11928
    5290 57.67920
    5291 60.55575
    5292 57.30481
    5293 58.81366
    5294 59.99092
    5295 58.96431
    5296 61.52841
    5297 57.78726
    5298 58.03547
    5299 63.79077
    5300 59.52987
    5301 61.26444
    5302 59.28979
    5303 52.51225
    5304 57.80414
    5305 56.62634
    5306 56.21499
    5307 56.06121
    5308 57.01856
    5309 55.60798
    5310 60.70378
    5311 58.11139
    5312 56.55192
    5313 63.51181
    5314 60.03262
    5315 59.11870
    5316 61.56156
    5317 59.21838
    5318 59.41049
    5319 61.05242
    5320 61.16042
    5321 63.15377
    5322 61.41591
    5323 61.88326
    5324 57.74120
    5325 61.72811
    5326 63.89894
    5327 59.27273
    5328 64.24565
    5329 63.57454
    5330 60.14014
    5331 62.83541
    5332 65.09091
    5333 61.79304
    5334 63.49938
    5335 62.84797
    5336 63.88417
    5337 64.42178
    5338 64.34527
    5339 65.41351
    5340 65.33556
    5341 65.50680
    5342 65.63416
    5343 61.67505
    5344 63.47685
    5345 64.01247
    5346 65.68762
    5347 67.34374
    5348 66.78894
    5349 62.21844
    5350 67.32362
    5351 67.55808
    5352 64.40347
    5353 70.22342
    5354 67.59025
    5355 69.79159
    5356 71.30651
    5357 66.37882
    5358 66.13272
    5359 68.41090
    5360 68.09190
    5361 68.25189
    5362 67.68554
    5363 69.05461
    5364 62.76493
    5365 61.91453
    5366 66.08194
    5367 63.55028
    5368 65.69413
    5369 65.92575
    5370 65.79254
    5371 64.71504
    5372 66.75255
    5373 67.98273
    5374 67.58719
    5375 68.95096
    5376 66.65190
    5377 70.19983
    5378 68.20881
    5379 66.02592
    5380 68.93849
    5381 65.12520
    5382 66.55108
    5383 67.62811
    5384 63.71352
    5385 67.89269
    5386 66.83830
    5387 66.58083
    5388 69.87216
    5389 69.38295
    5390 67.77838
    5391 65.63809
    5392 64.89582
    5393 67.36319
    5394 68.67196
    5395 70.21293
    5396 64.42350
    5397 66.16799
    5398 67.34074
    5399 67.13744
    5400 64.53765
    5401 68.57423
    5402 68.75912
    5403 68.08416
    5404 68.07985
    5405 69.10145
    5406 67.43287
    5407 67.67692
    5408 65.72267
    5409 72.27428
    5410 69.72507
    5411 68.07731
    5412 65.51101
    5413 66.89015
    5414 68.22894
    5415 66.71222
    5416 62.27726
    5417 69.18089
    5418 66.97737
    5419 65.73597
    5420 67.63731
    5421 65.22521
    5422 64.66555
    5423 64.52120
    5424 64.29999
    5425 63.30890
    5426 66.12381
    5427 69.40915
    5428 68.11717
    5429 68.23373
    5430 67.65824
    5431 67.60456
    5432 66.12063
    5433 67.43841
    5434 67.42509
    5435 67.30983
    5436 68.02824
    5437 67.80705
    5438 66.75610
    5439 68.24467
    5440 66.57936
    5441 67.12457
    5442 68.19507
    5443 69.58197
    5444 68.53811
    5445 67.32485
    5446 66.54462
    5447 68.78776
    5448 68.22076
    5449 63.14270
    5450 68.07747
    5451 67.81459
    5452 67.44439
    5453 67.00926
    5454 68.31032
    5455 64.87429
    5456 65.97698
    5457 68.85255
    5458 66.79735
    5459 68.43268
    5460 70.67132
    5461 69.57796
    5462 69.39417
    5463 68.01364
    5464 66.13679
    5465 67.71971
    5466 64.58691
    5467 68.99748
    5468 68.65560
    5469 69.28495
    5470 70.50758
    5471 72.47478
    5472 69.25897
    5473 69.52716
    5474 68.27544
    5475 65.70885
    5476 69.31745
    5477 66.63991
    5478 70.95766
    5479 70.80497
    5480 70.64698
    5481 66.92236
    5482 70.79767
    5483 67.34185
    5484 67.17783
    5485 69.96661
    5486 67.76282
    5487 68.43828
    5488 68.26779
    5489 66.00144
    5490 66.87443
    5491 66.66187
    5492 64.10884
    5493 67.72078
    5494 66.98190
    5495 63.05308
    5496 64.89305
    5497 63.38003
    5498 65.16505
    5499 66.13573
    5500 67.44370
    5501 64.79482
    5502 67.59164
    5503 64.63823
    5504 67.87349
    5505 65.21713
    5506 65.04303
    5507 66.12488
    5508 66.28950
    5509 68.31860
    5510 67.48815
    5511 66.28824
    5512 66.44651
    5513 64.31653
    5514 64.95466
    5515 68.36458
    5516 66.05808
    5517 67.47404
    5518 64.36376
    5519 63.06576
    5520 64.68095
    5521 62.37690
    5522 62.45790
    5523 63.62697
    5524 65.78824
    5525 63.19345
    5526 64.34030
    5527 66.98057
    5528 65.84763
    5529 66.41136
    5530 65.99187
    5531 68.64942
    5532 65.79101
    5533 66.36099
    5534 65.82269
    5535 65.36578
    5536 67.06566
    5537 66.88117
    5538 61.24586
    5539 63.11809
    5540 65.60078
    5541 68.47660
    5542 65.35214
    5543 66.18113
    5544 64.75067
    5545 63.96050
    5546 70.37376
    5547 67.36689
    5548 67.58967
    5549 71.35339
    5550 69.17866
    5551 72.25190
    5552 69.47782
    5553 66.78473
    5554 71.01963
    5555 70.83123
    5556 68.09586
    5557 67.27486
    5558 68.49329
    5559 70.89804
    5560 67.18193
    5561 67.72960
    5562 66.28849
    5563 66.87959
    5564 69.04324
    5565 68.90574
    5566 68.44235
    5567 67.15324
    5568 67.79032
    5569 69.70645
    5570 71.40812
    5571 69.86968
    5572 64.73463
    5573 68.50606
    5574 69.15088
    5575 69.07133
    5576 69.00098
    5577 67.94640
    5578 62.05046
    5579 62.18136
    5580 67.34615
    5581 64.06622
    5582 64.63217
    5583 62.70300
    5584 58.53924
    5585 63.71666
    5586 66.18921
    5587 60.41800
    5588 63.63646
    5589 65.61062
    5590 68.23987
    5591 63.57496
    5592 67.83968
    5593 65.83476
    5594 66.99907
    5595 64.26896
    5596 64.95520
    5597 67.66507
    5598 67.13606
    5599 63.78905
    5600 67.44066
    5601 66.76705
    5602 67.37019
    5603 69.32217
    5604 65.65008
    5605 66.72130
    5606 64.50076
    5607 68.18407
    5608 65.07165
    5609 64.56346
    5610 69.88593
    5611 63.60302
    5612 61.97886
    5613 65.55853
    5614 67.71895
    5615 66.41104
    5616 65.57568
    5617 64.89943
    5618 63.64426
    5619 68.42956
    5620 64.59469
    5621 65.67235
    5622 66.94041
    5623 65.78730
    5624 66.77482
    5625 65.42190
    5626 64.29931
    5627 68.13387
    5628 68.72820
    5629 67.28346
    5630 65.70470
    5631 66.50392
    5632 66.26246
    5633 61.56444
    5634 66.86832
    5635 62.34598
    5636 63.81757
    5637 61.69797
    5638 61.33613
    5639 62.50327
    5640 64.60791
    5641 66.04546
    5642 64.50619
    5643 65.59586
    5644 66.06801
    5645 65.44483
    5646 62.87270
    5647 66.60730
    5648 63.34820
    5649 60.26000
    5650 57.75291
    5651 62.51814
    5652 69.95806
    5653 65.79524
    5654 63.97411
    5655 64.10991
    5656 65.45082
    5657 65.18929
    5658 67.92830
    5659 62.05807
    5660 63.19753
    5661 63.41878
    5662 66.15219
    5663 68.63849
    5664 70.46748
    5665 64.91367
    5666 65.36565
    5667 61.65175
    5668 66.65872
    5669 63.17175
    5670 65.03921
    5671 66.92991
    5672 64.07062
    5673 64.47713
    5674 66.12572
    5675 65.62952
    5676 65.77441
    5677 68.05736
    5678 67.42368
    5679 68.07429
    5680 67.13076
    5681 64.34407
    5682 65.62806
    5683 62.51200
    5684 62.72198
    5685 64.07813
    5686 61.72407
    5687 61.71237
    5688 63.83504
    5689 63.04225
    5690 64.47207
    5691 64.81866
    5692 67.34177
    5693 65.00790
    5694 68.98110
    5695 64.37527
    5696 66.89241
    5697 67.40299
    5698 68.19483
    5699 65.94792
    5700 72.47119
    5701 67.20807
    5702 66.40539
    5703 66.15646
    5704 63.18525
    5705 64.33893
    5706 68.11837
    5707 65.23418
    5708 67.08334
    5709 63.99246
    5710 64.87439
    5711 68.91239
    5712 64.35893
    5713 66.39615
    5714 57.33514
    5715 67.37714
    5716 63.62183
    5717 62.83157
    5718 65.18888
    5719 67.37158
    5720 67.78559
    5721 63.42422
    5722 66.00170
    5723 65.04234
    5724 61.04712
    5725 63.55939
    5726 59.88757
    5727 62.68763
    5728 63.31944
    5729 59.11990
    5730 58.74150
    5731 61.56715
    5732 60.16587
    5733 62.82742
    5734 63.11036
    5735 60.76358
    5736 64.22558
    5737 64.47761
    5738 61.14314
    5739 63.94448
    5740 62.10265
    5741 64.64759
    5742 64.40405
    5743 64.28001
    5744 63.79743
    5745 62.47913
    5746 65.04398
    5747 64.75262
    5748 67.99868
    5749 64.12964
    5750 68.22384
    5751 66.84469
    5752 66.08021
    5753 66.47039
    5754 65.10709
    5755 66.37575
    5756 65.30839
    5757 64.02549
    5758 67.88562
    5759 65.16876
    5760 66.47666
    5761 64.04538
    5762 67.90205
    5763 65.23631
    5764 64.50907
    5765 62.47267
    5766 65.91297
    5767 63.89129
    5768 68.69443
    5769 62.78493
    5770 65.65468
    5771 67.12371
    5772 68.04609
    5773 63.25872
    5774 65.09388
    5775 64.35962
    5776 67.30379
    5777 62.64177
    5778 64.13914
    5779 63.10583
    5780 64.26991
    5781 64.99935
    5782 66.65572
    5783 62.92547
    5784 65.91953
    5785 66.92532
    5786 64.96335
    5787 68.48374
    5788 70.07111
    5789 68.24679
    5790 66.18537
    5791 61.89194
    5792 62.17659
    5793 65.26978
    5794 67.97952
    5795 69.10191
    5796 66.97085
    5797 65.45647
    5798 65.48197
    5799 69.11952
    5800 66.16129
    5801 65.16344
    5802 69.40762
    5803 66.05287
    5804 64.69723
    5805 63.15215
    5806 72.53399
    5807 70.39270
    5808 70.80118
    5809 74.73373
    5810 71.43003
    5811 68.72749
    5812 66.97862
    5813 67.88433
    5814 64.48592
    5815 66.08648
    5816 69.60751
    5817 70.17070
    5818 67.10535
    5819 65.14399
    5820 64.25643
    5821 68.87869
    5822 64.90816
    5823 66.76758
    5824 66.00803
    5825 67.93250
    5826 63.41215
    5827 65.89124
    5828 66.75199
    5829 65.59860
    5830 64.31223
    5831 69.94480
    5832 65.31645
    5833 65.03447
    5834 69.36132
    5835 71.30514
    5836 67.35812
    5837 64.62579
    5838 69.70946
    5839 64.13644
    5840 63.72485
    5841 67.96455
    5842 65.85738
    5843 66.64600
    5844 69.12676
    5845 66.84974
    5846 68.81248
    5847 67.45020
    5848 67.26242
    5849 69.57196
    5850 69.44665
    5851 66.16278
    5852 70.04871
    5853 65.24734
    5854 69.96630
    5855 63.25302
    5856 68.34429
    5857 71.06958
    5858 70.59973
    5859 69.21750
    5860 68.33857
    5861 66.88274
    5862 66.87270
    5863 67.89913
    5864 64.51761
    5865 64.65475
    5866 65.41083
    5867 64.51234
    5868 65.15466
    5869 61.36648
    5870 64.55663
    5871 66.66360
    5872 65.89939
    5873 61.32575
    5874 63.59168
    5875 64.83946
    5876 68.46321
    5877 60.70452
    5878 65.02621
    5879 64.45020
    5880 64.45453
    5881 68.62932
    5882 67.09848
    5883 66.66251
    5884 61.40001
    5885 61.05070
    5886 61.14332
    5887 65.55750
    5888 64.56289
    5889 69.42093
    5890 64.30447
    5891 65.54262
    5892 65.30167
    5893 64.39100
    5894 69.86794
    5895 64.01453
    5896 64.70333
    5897 64.25744
    5898 65.66294
    5899 64.13776
    5900 66.86081
    5901 67.45698
    5902 69.14033
    5903 63.96555
    5904 67.07051
    5905 65.89625
    5906 64.70374
    5907 67.03095
    5908 64.81077
    5909 64.21976
    5910 62.41987
    5911 67.20725
    5912 61.86023
    5913 65.44351
    5914 59.52798
    5915 63.76669
    5916 63.64813
    5917 59.95637
    5918 64.76083
    5919 61.29727
    5920 61.84292
    5921 61.15310
    5922 64.63197
    5923 65.09038
    5924 62.55974
    5925 57.58423
    5926 63.66209
    5927 56.63439
    5928 60.32676
    5929 61.44630
    5930 63.22979
    5931 64.95151
    5932 59.46951
    5933 61.33177
    5934 61.24658
    5935 61.74017
    5936 63.79378
    5937 60.87553
    5938 65.48195
    5939 62.33945
    5940 58.37238
    5941 58.48212
    5942 61.39676
    5943 60.54845
    5944 63.92131
    5945 64.26890
    5946 58.37672
    5947 65.41280
    5948 65.85790
    5949 65.05247
    5950 63.38777
    5951 64.44363
    5952 65.27698
    5953 63.61447
    5954 63.46360
    5955 66.67394
    5956 65.22056
    5957 65.79216
    5958 64.87458
    5959 61.26490
    5960 63.54575
    5961 61.63005
    5962 65.20217
    5963 66.53477
    5964 64.13819
    5965 62.17755
    5966 66.17292
    5967 63.25642
    5968 65.45272
    5969 61.64983
    5970 60.47796
    5971 63.33527
    5972 65.79949
    5973 71.73341
    5974 68.16803
    5975 63.58009
    5976 64.23151
    5977 68.41315
    5978 64.79864
    5979 66.18132
    5980 65.16326
    5981 64.89747
    5982 62.66938
    5983 62.01972
    5984 64.10792
    5985 63.36787
    5986 64.06097
    5987 66.63227
    5988 64.63233
    5989 67.08284
    5990 67.86973
    5991 64.33377
    5992 67.15753
    5993 66.87224
    5994 62.50089
    5995 65.94225
    5996 62.25302
    5997 61.58069
    5998 60.44922
    5999 61.19773
    6000 67.44862
    6001 61.99066
    6002 64.36616
    6003 59.16233
    6004 63.56017
    6005 63.15117
    6006 63.25231
    6007 62.27719
    6008 66.23299
    6009 64.81686
    6010 62.98023
    6011 67.70698
    6012 63.38415
    6013 61.54822
    6014 65.07841
    6015 60.95276
    6016 65.47251
    6017 64.28684
    6018 63.04318
    6019 65.82705
    6020 66.43003
    6021 64.13358
    6022 66.32116
    6023 62.54007
    6024 63.93719
    6025 66.13863
    6026 66.30219
    6027 62.81907
    6028 68.38061
    6029 65.24955
    6030 69.46016
    6031 65.68969
    6032 66.47570
    6033 64.73116
    6034 65.37147
    6035 65.65798
    6036 64.13053
    6037 64.27841
    6038 64.68514
    6039 62.28633
    6040 67.22950
    6041 63.81821
    6042 68.31446
    6043 60.82861
    6044 65.66787
    6045 63.89366
    6046 64.05838
    6047 64.38425
    6048 66.66808
    6049 63.02569
    6050 63.54862
    6051 62.97512
    6052 63.36897
    6053 67.19530
    6054 64.29827
    6055 66.00925
    6056 64.85145
    6057 62.68703
    6058 62.21471
    6059 62.73285
    6060 58.58215
    6061 60.08939
    6062 65.45636
    6063 63.62034
    6064 63.49284
    6065 60.65264
    6066 62.10931
    6067 62.34641
    6068 68.84526
    6069 64.08983
    6070 63.36375
    6071 62.76119
    6072 64.27679
    6073 65.31462
    6074 63.00802
    6075 65.44141
    6076 61.66635
    6077 62.23159
    6078 62.36541
    6079 65.20705
    6080 62.95228
    6081 59.74799
    6082 63.13875
    6083 65.26452
    6084 63.49935
    6085 62.40106
    6086 62.08644
    6087 59.26446
    6088 60.17741
    6089 62.40708
    6090 66.56672
    6091 61.35251
    6092 63.34143
    6093 62.71155
    6094 66.55805
    6095 64.28366
    6096 62.86266
    6097 63.18911
    6098 61.92817
    6099 64.54640
    6100 64.61244
    6101 62.51611
    6102 65.25200
    6103 62.88248
    6104 68.46978
    6105 62.12074
    6106 66.33130
    6107 66.20157
    6108 63.66347
    6109 68.30859
    6110 62.87987
    6111 65.16319
    6112 63.08675
    6113 64.43935
    6114 60.03774
    6115 63.17840
    6116 61.90309
    6117 64.34255
    6118 65.28991
    6119 69.68226
    6120 65.70265
    6121 67.38247
    6122 65.42339
    6123 67.54729
    6124 65.93224
    6125 66.03004
    6126 64.94356
    6127 66.09368
    6128 63.18758
    6129 62.64150
    6130 63.50529
    6131 63.41209
    6132 66.18708
    6133 66.28955
    6134 62.85903
    6135 68.19673
    6136 62.48900
    6137 64.90832
    6138 64.96205
    6139 64.72679
    6140 64.51991
    6141 67.57244
    6142 66.10400
    6143 61.61056
    6144 61.15831
    6145 70.34631
    6146 64.81831
    6147 64.84366
    6148 66.02597
    6149 66.01995
    6150 60.21111
    6151 62.87851
    6152 65.16019
    6153 65.62486
    6154 67.06626
    6155 64.75414
    6156 69.80113
    6157 67.47867
    6158 65.80214
    6159 69.29762
    6160 66.13477
    6161 68.36255
    6162 68.35831
    6163 69.28038
    6164 66.46422
    6165 65.60427
    6166 64.46230
    6167 69.06357
    6168 65.74797
    6169 67.08443
    6170 67.34710
    6171 68.08971
    6172 67.47294
    6173 63.62797
    6174 68.72887
    6175 64.85299
    6176 69.90133
    6177 63.84979
    6178 61.89755
    6179 59.90438
    6180 61.47436
    6181 61.30359
    6182 65.30485
    6183 65.58527
    6184 62.58406
    6185 63.36124
    6186 63.07967
    6187 64.88821
    6188 62.93558
    6189 65.51475
    6190 67.27652
    6191 68.99703
    6192 64.26441
    6193 69.47943
    6194 69.30467
    6195 68.90015
    6196 64.91940
    6197 67.34690
    6198 65.02483
    6199 68.61785
    6200 66.72191
    6201 66.59739
    6202 66.03632
    6203 62.17830
    6204 65.87476
    6205 69.50824
    6206 67.25450
    6207 67.67551
    6208 66.14101
    6209 65.49925
    6210 65.99967
    6211 67.19506
    6212 66.01568
    6213 63.66248
    6214 65.08320
    6215 61.97392
    6216 63.85516
    6217 65.79099
    6218 61.16856
    6219 62.30242
    6220 64.98291
    6221 63.93464
    6222 60.82902
    6223 63.44876
    6224 63.60944
    6225 64.80928
    6226 67.85089
    6227 65.82189
    6228 66.79874
    6229 63.84538
    6230 64.02478
    6231 64.18826
    6232 65.21752
    6233 63.83094
    6234 64.42487
    6235 67.96503
    6236 68.36976
    6237 65.21829
    6238 65.14426
    6239 66.97744
    6240 62.63088
    6241 66.22271
    6242 59.45498
    6243 65.20843
    6244 65.73929
    6245 60.91830
    6246 65.16689
    6247 63.61496
    6248 64.67973
    6249 64.67197
    6250 59.30235
    6251 63.33377
    6252 61.17878
    6253 63.20794
    6254 62.59567
    6255 63.95444
    6256 63.31263
    6257 63.52788
    6258 62.30123
    6259 59.29632
    6260 63.36694
    6261 60.48384
    6262 67.10386
    6263 63.01238
    6264 60.79083
    6265 58.08923
    6266 64.23334
    6267 65.99254
    6268 63.35113
    6269 64.58990
    6270 63.77648
    6271 67.91741
    6272 64.55347
    6273 65.35116
    6274 62.12260
    6275 65.82233
    6276 64.15966
    6277 66.12026
    6278 59.53665
    6279 62.58933
    6280 65.07307
    6281 64.11247
    6282 62.26080
    6283 59.28528
    6284 57.26924
    6285 60.92311
    6286 65.06859
    6287 66.76853
    6288 65.86077
    6289 62.17017
    6290 67.29499
    6291 65.54662
    6292 64.11294
    6293 68.05779
    6294 67.70394
    6295 63.47546
    6296 67.95529
    6297 66.21173
    6298 64.46071
    6299 65.16716
    6300 65.03235
    6301 63.86356
    6302 57.10756
    6303 61.51773
    6304 63.61904
    6305 61.34903
    6306 60.93705
    6307 61.40650
    6308 59.81313
    6309 58.27904
    6310 63.27622
    6311 63.06150
    6312 65.19478
    6313 61.68434
    6314 57.07198
    6315 60.11074
    6316 60.24128
    6317 64.15810
    6318 61.69789
    6319 66.96142
    6320 60.76604
    6321 65.34510
    6322 61.70812
    6323 68.74796
    6324 61.78164
    6325 65.28178
    6326 66.36347
    6327 63.38166
    6328 64.87026
    6329 64.12592
    6330 64.41162
    6331 63.73220
    6332 63.96958
    6333 62.00143
    6334 62.51803
    6335 68.80457
    6336 65.87179
    6337 65.61167
    6338 62.21645
    6339 59.19921
    6340 59.90243
    6341 66.67548
    6342 64.70880
    6343 63.49586
    6344 64.41988
    6345 63.46684
    6346 66.49553
    6347 65.41130
    6348 66.09147
    6349 65.81256
    6350 64.59932
    6351 60.97454
    6352 63.82696
    6353 66.88343
    6354 64.42938
    6355 66.76531
    6356 63.41527
    6357 66.69254
    6358 68.09934
    6359 65.34402
    6360 65.03035
    6361 65.90760
    6362 65.26233
    6363 62.66704
    6364 63.69673
    6365 64.92876
    6366 63.31569
    6367 65.08353
    6368 64.68368
    6369 61.56772
    6370 60.73757
    6371 66.38779
    6372 61.01792
    6373 60.07106
    6374 58.01194
    6375 60.20117
    6376 59.16384
    6377 63.77006
    6378 60.74841
    6379 58.39962
    6380 65.01637
    6381 64.46644
    6382 65.90095
    6383 63.45784
    6384 61.83044
    6385 66.34013
    6386 63.00411
    6387 64.62042
    6388 64.16349
    6389 63.87604
    6390 64.58721
    6391 66.86085
    6392 64.86334
    6393 61.51908
    6394 61.87942
    6395 64.83356
    6396 58.78605
    6397 61.72519
    6398 59.95632
    6399 61.18078
    6400 59.61216
    6401 60.39515
    6402 60.61897
    6403 57.61961
    6404 62.02115
    6405 65.17667
    6406 58.37736
    6407 65.55791
    6408 61.21371
    6409 62.63544
    6410 58.15422
    6411 62.78028
    6412 64.71120
    6413 63.82715
    6414 63.48101
    6415 61.97954
    6416 63.06152
    6417 64.65214
    6418 63.30529
    6419 67.25457
    6420 64.34595
    6421 67.30473
    6422 62.81744
    6423 65.70791
    6424 65.23278
    6425 66.65083
    6426 65.97428
    6427 65.23622
    6428 63.65777
    6429 61.41543
    6430 64.72067
    6431 67.58623
    6432 60.28849
    6433 60.17980
    6434 66.69118
    6435 61.77868
    6436 61.93979
    6437 62.01567
    6438 60.86484
    6439 61.14008
    6440 61.44752
    6441 59.15394
    6442 60.69941
    6443 61.73536
    6444 61.60879
    6445 63.24767
    6446 59.10748
    6447 61.12814
    6448 62.06845
    6449 61.18645
    6450 60.18668
    6451 59.29041
    6452 66.21016
    6453 59.96542
    6454 58.11359
    6455 62.26485
    6456 61.24960
    6457 57.57441
    6458 62.09300
    6459 63.50099
    6460 64.41168
    6461 64.29035
    6462 58.18400
    6463 57.56723
    6464 64.57225
    6465 62.32418
    6466 59.61327
    6467 57.60663
    6468 60.08263
    6469 58.71260
    6470 61.81867
    6471 57.32764
    6472 62.49065
    6473 64.89703
    6474 60.96108
    6475 60.72575
    6476 60.72647
    6477 61.96356
    6478 61.62312
    6479 63.60926
    6480 64.34969
    6481 66.71159
    6482 64.69025
    6483 64.85781
    6484 63.87205
    6485 64.22418
    6486 62.59825
    6487 69.08882
    6488 69.01201
    6489 65.70831
    6490 62.00001
    6491 62.59256
    6492 61.78196
    6493 61.40138
    6494 62.24891
    6495 61.93800
    6496 62.94499
    6497 65.41461
    6498 61.79153
    6499 62.01000
    6500 59.87249
    6501 64.37535
    6502 59.70225
    6503 63.74114
    6504 60.45176
    6505 61.74091
    6506 60.53475
    6507 63.41135
    6508 61.50993
    6509 58.88666
    6510 65.70919
    6511 61.90619
    6512 60.35258
    6513 59.91217
    6514 61.94105
    6515 63.62679
    6516 67.31411
    6517 65.48470
    6518 64.32915
    6519 66.05023
    6520 63.46539
    6521 65.44089
    6522 64.50800
    6523 61.27977
    6524 67.29823
    6525 67.61776
    6526 62.70362
    6527 64.87091
    6528 61.83762
    6529 59.67274
    6530 63.15718
    6531 62.19770
    6532 65.84772
    6533 65.54332
    6534 66.34868
    6535 61.74355
    6536 59.99734
    6537 65.12103
    6538 66.19605
    6539 62.91909
    6540 64.10666
    6541 64.94229
    6542 60.57733
    6543 59.24610
    6544 59.64106
    6545 59.88931
    6546 64.84720
    6547 60.36579
    6548 58.86401
    6549 63.97737
    6550 66.61224
    6551 67.53409
    6552 65.17488
    6553 60.85814
    6554 65.40520
    6555 67.03340
    6556 61.39965
    6557 64.10031
    6558 64.50646
    6559 68.52219
    6560 67.38371
    6561 62.10271
    6562 63.08373
    6563 62.05215
    6564 66.44351
    6565 63.67774
    6566 66.40888
    6567 66.08654
    6568 65.88163
    6569 63.78335
    6570 69.09315
    6571 66.89015
    6572 61.85393
    6573 65.93801
    6574 65.31873
    6575 62.32356
    6576 69.34635
    6577 61.89516
    6578 67.20540
    6579 65.58623
    6580 64.95611
    6581 65.23374
    6582 63.50088
    6583 58.51066
    6584 61.72591
    6585 63.58649
    6586 64.36447
    6587 65.25101
    6588 65.27957
    6589 67.56844
    6590 60.15703
    6591 65.40187
    6592 63.07334
    6593 65.00240
    6594 63.00432
    6595 65.06759
    6596 62.56420
    6597 64.98972
    6598 65.81756
    6599 72.49409
    6600 63.90216
    6601 69.19147
    6602 66.01182
    6603 66.03970
    6604 69.52035
    6605 65.16616
    6606 67.26430
    6607 63.68694
    6608 69.14227
    6609 65.28194
    6610 67.65650
    6611 64.12572
    6612 65.95938
    6613 65.86044
    6614 70.52318
    6615 67.28010
    6616 67.83602
    6617 69.85586
    6618 67.32213
    6619 65.26383
    6620 68.04780
    6621 67.11991
    6622 67.29707
    6623 65.35670
    6624 65.61276
    6625 64.77439
    6626 62.35993
    6627 62.12594
    6628 59.64086
    6629 58.17456
    6630 59.53892
    6631 57.09604
    6632 60.69501
    6633 61.64616
    6634 59.11605
    6635 58.72712
    6636 57.19164
    6637 58.86035
    6638 58.22114
    6639 52.57978
    6640 61.59807
    6641 62.58962
    6642 60.36706
    6643 57.44895
    6644 58.24799
    6645 60.12650
    6646 59.92102
    6647 60.08365
    6648 60.27437
    6649 64.71174
    6650 61.47787
    6651 65.92858
    6652 63.22641
    6653 63.81151
    6654 63.40310
    6655 67.73481
    6656 65.60035
    6657 61.88870
    6658 65.99198
    6659 65.00607
    6660 59.59587
    6661 60.69289
    6662 60.72804
    6663 64.08787
    6664 59.94499
    6665 62.87519
    6666 59.68695
    6667 57.49794
    6668 62.55697
    6669 59.63308
    6670 63.76041
    6671 59.16921
    6672 60.94208
    6673 64.57631
    6674 67.27442
    6675 62.23427
    6676 61.72333
    6677 64.60760
    6678 62.82846
    6679 63.59915
    6680 60.88319
    6681 59.67252
    6682 59.23270
    6683 61.77854
    6684 64.96995
    6685 58.29806
    6686 59.52806
    6687 62.46009
    6688 63.11778
    6689 61.70001
    6690 68.41082
    6691 62.29631
    6692 61.26790
    6693 63.07428
    6694 63.44102
    6695 63.74262
    6696 61.28550
    6697 64.04236
    6698 62.42507
    6699 61.25896
    6700 63.91096
    6701 66.13427
    6702 63.71191
    6703 62.28520
    6704 62.24239
    6705 62.03012
    6706 60.95703
    6707 59.56777
    6708 61.33250
    6709 60.52872
    6710 64.26309
    6711 61.15974
    6712 67.11657
    6713 62.70756
    6714 67.10926
    6715 65.34492
    6716 62.57158
    6717 65.78740
    6718 67.14764
    6719 60.50499
    6720 69.21124
    6721 68.59836
    6722 63.46943
    6723 65.91700
    6724 63.61474
    6725 66.62294
    6726 62.43059
    6727 67.07146
    6728 67.17270
    6729 63.91806
    6730 64.29448
    6731 65.35874
    6732 68.64154
    6733 68.15524
    6734 66.80376
    6735 60.52609
    6736 65.37066
    6737 65.15725
    6738 61.87659
    6739 61.33787
    6740 60.89331
    6741 66.32362
    6742 60.69726
    6743 59.56151
    6744 60.70188
    6745 62.16600
    6746 58.55320
    6747 59.40861
    6748 62.19920
    6749 56.07423
    6750 62.73173
    6751 58.03626
    6752 60.27246
    6753 59.16387
    6754 62.75370
    6755 55.39213
    6756 55.33344
    6757 59.83755
    6758 59.02075
    6759 59.48460
    6760 61.77290
    6761 61.23271
    6762 67.90380
    6763 61.11534
    6764 61.84473
    6765 60.63029
    6766 60.88200
    6767 60.48340
    6768 62.29201
    6769 60.25930
    6770 64.32681
    6771 59.39371
    6772 61.99065
    6773 63.72743
    6774 61.83567
    6775 62.35397
    6776 61.09698
    6777 63.23946
    6778 60.93096
    6779 58.43212
    6780 60.34297
    6781 63.29720
    6782 63.69267
    6783 61.62014
    6784 63.33922
    6785 64.66631
    6786 66.43339
    6787 63.50206
    6788 62.03514
    6789 59.44215
    6790 62.25246
    6791 66.94583
    6792 62.79388
    6793 63.06600
    6794 64.47552
    6795 71.71563
    6796 69.54049
    6797 70.60311
    6798 67.60142
    6799 64.78289
    6800 70.15969
    6801 63.01023
    6802 65.17279
    6803 64.73799
    6804 65.14644
    6805 69.77604
    6806 67.09869
    6807 66.76276
    6808 65.57576
    6809 67.37487
    6810 66.26886
    6811 68.23107
    6812 65.43619
    6813 64.29070
    6814 64.13426
    6815 65.68733
    6816 63.44693
    6817 64.51760
    6818 67.14021
    6819 66.26216
    6820 61.68453
    6821 60.67361
    6822 59.93000
    6823 66.82419
    6824 63.39188
    6825 62.54740
    6826 60.98638
    6827 64.20679
    6828 61.62090
    6829 66.74233
    6830 64.13982
    6831 65.16223
    6832 66.23201
    6833 67.06570
    6834 62.61162
    6835 63.21162
    6836 62.24861
    6837 57.02074
    6838 59.66993
    6839 63.10422
    6840 66.03519
    6841 65.13201
    6842 62.30018
    6843 64.31154
    6844 68.70912
    6845 68.46684
    6846 66.68397
    6847 61.91596
    6848 61.01675
    6849 60.59704
    6850 66.23518
    6851 65.64917
    6852 66.08788
    6853 67.77528
    6854 67.72842
    6855 66.50504
    6856 64.41139
    6857 59.23533
    6858 64.46209
    6859 60.74903
    6860 65.19994
    6861 60.15569
    6862 64.52805
    6863 64.28959
    6864 65.09272
    6865 60.54613
    6866 69.21920
    6867 65.39943
    6868 65.97380
    6869 66.01447
    6870 59.81948
    6871 58.49547
    6872 59.86846
    6873 62.91517
    6874 66.12528
    6875 63.80903
    6876 58.08632
    6877 62.77059
    6878 65.91731
    6879 58.53627
    6880 60.66712
    6881 68.89483
    6882 68.90483
    6883 68.19621
    6884 66.35870
    6885 69.58419
    6886 68.03638
    6887 67.73430
    6888 68.50484
    6889 66.86604
    6890 68.42825
    6891 67.44728
    6892 68.14403
    6893 72.45976
    6894 71.06615
    6895 63.03882
    6896 63.11555
    6897 67.63632
    6898 68.67546
    6899 69.64070
    6900 71.92825
    6901 68.69232
    6902 74.49841
    6903 72.08891
    6904 68.71975
    6905 68.02014
    6906 69.02032
    6907 68.32196
    6908 65.74425
    6909 69.63764
    6910 65.19652
    6911 66.95040
    6912 66.16398
    6913 63.34521
    6914 66.24631
    6915 73.41310
    6916 67.58221
    6917 64.49126
    6918 64.36260
    6919 63.05126
    6920 63.63856
    6921 66.55064
    6922 70.01470
    6923 66.38548
    6924 68.01059
    6925 66.31453
    6926 69.19300
    6927 60.62438
    6928 63.58952
    6929 66.08438
    6930 63.18734
    6931 61.84392
    6932 65.46749
    6933 65.76337
    6934 67.50285
    6935 65.02616
    6936 66.45798
    6937 69.19627
    6938 60.97054
    6939 64.52320
    6940 67.06037
    6941 66.02242
    6942 66.02176
    6943 66.45170
    6944 68.04852
    6945 63.98684
    6946 60.04786
    6947 66.64168
    6948 61.27627
    6949 60.84343
    6950 64.89465
    6951 61.87043
    6952 65.49210
    6953 61.82975
    6954 61.64511
    6955 60.89321
    6956 65.03269
    6957 65.18201
    6958 66.07450
    6959 67.95120
    6960 68.26083
    6961 69.24000
    6962 71.60777
    6963 66.21062
    6964 69.66491
    6965 67.32643
    6966 73.72883
    6967 69.96721
    6968 70.84963
    6969 71.68831
    6970 70.38662
    6971 70.59997
    6972 68.12062
    6973 69.29356
    6974 67.46372
    6975 67.05321
    6976 66.82049
    6977 67.01934
    6978 65.61768
    6979 61.27651
    6980 62.40422
    6981 65.67815
    6982 67.62367
    6983 68.18891
    6984 69.42505
    6985 64.65231
    6986 66.73528
    6987 71.27718
    6988 64.89042
    6989 66.89274
    6990 63.19966
    6991 65.89632
    6992 63.25986
    6993 64.52728
    6994 62.61361
    6995 65.10390
    6996 63.51252
    6997 65.21593
    6998 68.58658
    6999 67.28752
    7000 60.58061
    7001 66.50777
    7002 67.86008
    7003 63.42939
    7004 56.80508
    7005 61.48205
    7006 64.25367
    7007 62.81997
    7008 61.15411
    7009 68.58158
    7010 63.62148
    7011 63.30942
    7012 63.86369
    7013 63.74723
    7014 65.05813
    7015 68.51812
    7016 63.90219
    7017 61.56232
    7018 66.68766
    7019 59.75737
    7020 63.05972
    7021 65.01702
    7022 57.33164
    7023 59.55697
    7024 62.59284
    7025 63.45519
    7026 63.09118
    7027 60.66404
    7028 64.03482
    7029 65.74609
    7030 62.72219
    7031 61.60067
    7032 63.51909
    7033 63.23060
    7034 65.82171
    7035 67.56004
    7036 66.67971
    7037 66.90101
    7038 66.30144
    7039 62.38957
    7040 67.85132
    7041 63.75774
    7042 64.43797
    7043 65.87617
    7044 66.56473
    7045 66.59609
    7046 63.39592
    7047 64.02267
    7048 66.37042
    7049 65.50580
    7050 64.80016
    7051 62.55949
    7052 65.34559
    7053 60.67108
    7054 62.63630
    7055 64.20456
    7056 58.73248
    7057 61.44874
    7058 61.55740
    7059 62.78090
    7060 63.11535
    7061 62.03025
    7062 63.76013
    7063 62.29591
    7064 61.32181
    7065 63.59093
    7066 61.86508
    7067 63.01011
    7068 60.88121
    7069 63.24940
    7070 58.76876
    7071 64.18946
    7072 67.65601
    7073 63.08906
    7074 64.28783
    7075 64.99293
    7076 66.24813
    7077 65.31926
    7078 65.56115
    7079 64.53697
    7080 67.38912
    7081 68.34506
    7082 68.56697
    7083 68.08507
    7084 66.80113
    7085 69.80457
    7086 69.87762
    7087 67.06620
    7088 67.60640
    7089 67.66964
    7090 65.19559
    7091 71.41733
    7092 70.84737
    7093 64.09791
    7094 65.29593
    7095 68.91763
    7096 71.54934
    7097 68.82835
    7098 67.79903
    7099 66.89057
    7100 68.91776
    7101 68.77850
    7102 71.19336
    7103 67.27753
    7104 67.36023
    7105 65.70439
    7106 69.27503
    7107 66.35296
    7108 64.05284
    7109 70.60981
    7110 64.58321
    7111 67.20174
    7112 66.45746
    7113 67.58511
    7114 71.68866
    7115 67.50687
    7116 70.65998
    7117 69.58404
    7118 70.44544
    7119 73.31620
    7120 72.24591
    7121 70.88212
    7122 76.07327
    7123 75.45782
    7124 70.10820
    7125 72.96122
    7126 73.94249
    7127 72.90090
    7128 76.91723
    7129 71.45999
    7130 73.65922
    7131 69.87483
    7132 68.64797
    7133 71.65775
    7134 72.58339
    7135 74.80546
    7136 73.61107
    7137 72.61137
    7138 70.90514
    7139 68.60106
    7140 69.19546
    7141 69.24855
    7142 73.73376
    7143 74.02772
    7144 70.61431
    7145 70.65234
    7146 73.77782
    7147 72.72286
    7148 71.72619
    7149 72.73797
    7150 66.96392
    7151 71.75722
    7152 66.54307
    7153 64.67173
    7154 67.35956
    7155 64.44556
    7156 68.59104
    7157 71.83231
    7158 70.93345
    7159 64.67368
    7160 69.06862
    7161 68.09423
    7162 69.01377
    7163 68.41572
    7164 65.91945
    7165 67.45228
    7166 68.13056
    7167 73.88735
    7168 68.13334
    7169 68.72436
    7170 70.54905
    7171 69.55659
    7172 65.59023
    7173 62.88989
    7174 69.98412
    7175 69.63788
    7176 69.09421
    7177 69.93155
    7178 70.11469
    7179 64.69986
    7180 66.63570
    7181 69.40818
    7182 66.93685
    7183 67.29879
    7184 69.71562
    7185 67.69882
    7186 71.17391
    7187 70.83709
    7188 68.04529
    7189 70.62420
    7190 68.34664
    7191 70.91234
    7192 70.55426
    7193 70.18945
    7194 71.05228
    7195 71.89535
    7196 70.94313
    7197 63.82342
    7198 71.03853
    7199 68.58879
    7200 72.68077
    7201 71.50952
    7202 69.51355
    7203 69.59184
    7204 68.08981
    7205 69.79228
    7206 70.43927
    7207 70.52798
    7208 68.74172
    7209 72.51895
    7210 69.74396
    7211 70.25782
    7212 73.25000
    7213 72.28704
    7214 67.40629
    7215 68.56122
    7216 70.75831
    7217 68.62252
    7218 68.55283
    7219 70.20971
    7220 69.19481
    7221 66.09391
    7222 65.20593
    7223 67.42666
    7224 65.05121
    7225 66.09393
    7226 68.50358
    7227 68.78279
    7228 69.06638
    7229 65.94327
    7230 66.60297
    7231 64.00629
    7232 61.10692
    7233 64.64813
    7234 63.53308
    7235 64.12797
    7236 62.37865
    7237 65.83253
    7238 65.21693
    7239 62.77721
    7240 67.34248
    7241 68.67101
    7242 68.74447
    7243 66.93380
    7244 65.80630
    7245 70.37766
    7246 68.16072
    7247 69.57672
    7248 67.13549
    7249 68.45927
    7250 68.24692
    7251 68.74760
    7252 70.64878
    7253 67.72562
    7254 67.12562
    7255 66.34905
    7256 68.74245
    7257 68.93469
    7258 69.76419
    7259 64.79849
    7260 65.59469
    7261 67.87053
    7262 64.23483
    7263 65.26252
    7264 66.66277
    7265 67.81648
    7266 66.86528
    7267 63.06260
    7268 63.38261
    7269 66.63851
    7270 66.04087
    7271 67.69778
    7272 66.88532
    7273 68.07591
    7274 66.00597
    7275 64.61227
    7276 61.07953
    7277 66.28463
    7278 61.85652
    7279 68.31818
    7280 67.42689
    7281 65.02818
    7282 66.22603
    7283 69.69164
    7284 67.53906
    7285 76.04194
    7286 70.09088
    7287 68.14371
    7288 73.25638
    7289 69.14160
    7290 71.04498
    7291 71.86649
    7292 71.19299
    7293 71.00300
    7294 64.62742
    7295 65.17239
    7296 70.62082
    7297 72.37826
    7298 68.44466
    7299 67.53965
    7300 70.91704
    7301 68.57264
    7302 69.80338
    7303 67.67400
    7304 67.82973
    7305 68.19491
    7306 68.18711
    7307 69.86770
    7308 65.59588
    7309 67.28824
    7310 70.80449
    7311 69.39580
    7312 67.67606
    7313 66.64770
    7314 66.89082
    7315 66.35389
    7316 66.00443
    7317 65.78110
    7318 67.52293
    7319 68.00200
    7320 66.55319
    7321 64.42279
    7322 65.11683
    7323 64.83182
    7324 65.55033
    7325 68.23807
    7326 62.27135
    7327 64.96371
    7328 64.58167
    7329 62.55885
    7330 63.63863
    7331 61.57638
    7332 63.87619
    7333 66.58940
    7334 65.52537
    7335 64.48976
    7336 70.41216
    7337 66.74874
    7338 66.04742
    7339 67.11112
    7340 64.82292
    7341 67.92992
    7342 65.10689
    7343 67.17812
    7344 72.05446
    7345 68.23595
    7346 68.84361
    7347 68.69225
    7348 69.91950
    7349 72.27243
    7350 69.39434
    7351 68.63488
    7352 69.46189
    7353 68.54517
    7354 66.73337
    7355 70.35385
    7356 68.56123
    7357 66.08308
    7358 66.18640
    7359 66.97225
    7360 63.55301
    7361 66.57579
    7362 61.92310
    7363 61.11695
    7364 63.83324
    7365 64.88068
    7366 65.73868
    7367 58.96403
    7368 64.69628
    7369 62.52843
    7370 59.46122
    7371 58.03160
    7372 59.92421
    7373 62.77174
    7374 66.34214
    7375 64.84976
    7376 62.97984
    7377 65.10747
    7378 62.30826
    7379 65.24978
    7380 66.95770
    7381 62.41483
    7382 67.00112
    7383 65.20493
    7384 62.45828
    7385 64.69857
    7386 63.94065
    7387 69.81388
    7388 68.62399
    7389 65.41277
    7390 63.19457
    7391 60.59968
    7392 63.26672
    7393 63.37804
    7394 65.81554
    7395 64.35732
    7396 58.88194
    7397 59.87869
    7398 63.54122
    7399 63.36813
    7400 63.06911
    7401 64.98226
    7402 68.58544
    7403 62.05375
    7404 61.42991
    7405 58.90723
    7406 60.04952
    7407 62.31347
    7408 63.01034
    7409 66.88348
    7410 64.25438
    7411 60.85856
    7412 65.08789
    7413 58.80389
    7414 62.14157
    7415 59.86920
    7416 60.69970
    7417 60.00200
    7418 57.67393
    7419 57.52705
    7420 56.09511
    7421 57.23704
    7422 58.87997
    7423 55.40920
    7424 60.91272
    7425 57.66944
    7426 61.72992
    7427 58.43945
    7428 56.73708
    7429 59.13524
    7430 61.23976
    7431 63.37525
    7432 64.59204
    7433 63.62798
    7434 59.38724
    7435 58.38523
    7436 58.44036
    7437 58.44836
    7438 61.60662
    7439 61.94977
    7440 65.35058
    7441 58.09089
    7442 62.28338
    7443 61.48212
    7444 61.32732
    7445 63.38655
    7446 61.48197
    7447 59.73072
    7448 60.63080
    7449 64.45762
    7450 59.70666
    7451 62.48097
    7452 60.82616
    7453 60.23185
    7454 62.91260
    7455 60.06616
    7456 64.04700
    7457 65.42033
    7458 63.38652
    7459 65.56444
    7460 61.37490
    7461 60.95436
    7462 61.51837
    7463 62.59861
    7464 61.53128
    7465 61.37646
    7466 61.31081
    7467 62.77678
    7468 60.10061
    7469 62.08717
    7470 61.87249
    7471 61.21379
    7472 64.72555
    7473 65.97670
    7474 62.68838
    7475 62.04193
    7476 59.93031
    7477 63.15114
    7478 67.43824
    7479 67.49572
    7480 63.66691
    7481 64.85084
    7482 64.10832
    7483 64.51392
    7484 60.15530
    7485 66.74868
    7486 64.25424
    7487 62.44762
    7488 63.94600
    7489 61.32899
    7490 62.27996
    7491 64.92740
    7492 62.32753
    7493 64.81943
    7494 67.44334
    7495 64.99206
    7496 64.34653
    7497 60.90270
    7498 64.22575
    7499 63.97515
    7500 64.16559
    7501 68.24493
    7502 62.75820
    7503 61.23032
    7504 61.62189
    7505 62.91532
    7506 61.02866
    7507 63.24780
    7508 61.27086
    7509 61.86138
    7510 65.72114
    7511 61.36211
    7512 60.76791
    7513 63.18616
    7514 64.45269
    7515 64.13646
    7516 66.77308
    7517 64.74184
    7518 62.30425
    7519 64.28502
    7520 60.26118
    7521 67.23267
    7522 64.52718
    7523 61.84545
    7524 59.63195
    7525 65.19718
    7526 66.78065
    7527 62.69775
    7528 64.17757
    7529 63.90547
    7530 60.03876
    7531 64.33101
    7532 65.98817
    7533 61.04784
    7534 63.62382
    7535 62.43299
    7536 63.94352
    7537 59.76983
    7538 64.09787
    7539 61.88595
    7540 66.75382
    7541 66.39172
    7542 62.98149
    7543 63.14770
    7544 62.60065
    7545 63.36585
    7546 63.51647
    7547 63.25838
    7548 66.39617
    7549 61.52283
    7550 62.99240
    7551 60.28743
    7552 67.17542
    7553 66.31956
    7554 65.58263
    7555 65.46002
    7556 65.14707
    7557 62.30336
    7558 62.83744
    7559 59.53870
    7560 63.63003
    7561 61.87078
    7562 59.45911
    7563 60.28081
    7564 65.04634
    7565 61.79837
    7566 60.34244
    7567 62.99571
    7568 66.70080
    7569 62.12377
    7570 61.44409
    7571 58.78102
    7572 64.14231
    7573 62.43707
    7574 61.30846
    7575 63.30911
    7576 60.96811
    7577 64.80634
    7578 67.21231
    7579 62.36447
    7580 63.69967
    7581 66.31197
    7582 61.35138
    7583 59.19220
    7584 57.04559
    7585 59.03134
    7586 60.00926
    7587 66.94312
    7588 64.77704
    7589 63.59225
    7590 59.66894
    7591 63.17216
    7592 58.16894
    7593 66.96789
    7594 70.69527
    7595 66.88636
    7596 61.11789
    7597 61.66485
    7598 64.39038
    7599 63.91741
    7600 70.58870
    7601 68.53885
    7602 63.25762
    7603 65.75579
    7604 66.44836
    7605 65.45224
    7606 69.18948
    7607 65.51045
    7608 72.16556
    7609 64.71353
    7610 71.45201
    7611 65.18652
    7612 66.77435
    7613 65.55194
    7614 66.64805
    7615 64.54786
    7616 67.59550
    7617 67.83260
    7618 63.10186
    7619 68.38580
    7620 63.58261
    7621 63.04502
    7622 62.14919
    7623 64.44776
    7624 65.72878
    7625 61.92225
    7626 66.96115
    7627 63.42241
    7628 66.29369
    7629 64.61793
    7630 65.76468
    7631 67.07655
    7632 68.72024
    7633 68.72528
    7634 66.68642
    7635 67.58693
    7636 64.24920
    7637 60.94866
    7638 64.39281
    7639 64.10578
    7640 60.74514
    7641 64.75162
    7642 67.87385
    7643 62.42288
    7644 62.35937
    7645 62.24055
    7646 62.96353
    7647 64.65418
    7648 63.34195
    7649 61.72133
    7650 65.10323
    7651 66.79832
    7652 63.75074
    7653 64.81845
    7654 64.61954
    7655 64.99865
    7656 63.35416
    7657 62.52885
    7658 65.21892
    7659 61.44575
    7660 63.16677
    7661 63.03407
    7662 65.96239
    7663 64.24301
    7664 66.25276
    7665 64.25471
    7666 65.00419
    7667 63.45399
    7668 65.36111
    7669 65.68048
    7670 67.87931
    7671 62.84872
    7672 61.26966
    7673 60.53562
    7674 62.92555
    7675 64.99708
    7676 65.20338
    7677 63.03941
    7678 63.56204
    7679 63.42662
    7680 61.31874
    7681 60.90080
    7682 62.91596
    7683 62.51827
    7684 63.07081
    7685 67.37684
    7686 62.76568
    7687 69.53390
    7688 67.68734
    7689 64.68580
    7690 66.43832
    7691 68.00410
    7692 66.63198
    7693 63.84029
    7694 66.99818
    7695 65.81647
    7696 66.85972
    7697 66.54296
    7698 67.25155
    7699 66.77325
    7700 65.96453
    7701 68.70154
    7702 64.38094
    7703 65.78581
    7704 61.86134
    7705 65.90409
    7706 64.70842
    7707 64.88854
    7708 67.81859
    7709 67.55593
    7710 68.89711
    7711 66.57951
    7712 65.45505
    7713 67.01022
    7714 66.74097
    7715 67.07245
    7716 66.87408
    7717 66.75091
    7718 63.79244
    7719 63.55638
    7720 67.38007
    7721 65.90433
    7722 68.42142
    7723 64.43317
    7724 66.93172
    7725 62.07907
    7726 67.14049
    7727 67.93755
    7728 69.40514
    7729 65.81399
    7730 66.04856
    7731 65.28997
    7732 65.37355
    7733 64.82304
    7734 64.37679
    7735 66.92641
    7736 68.81399
    7737 68.36457
    7738 72.56044
    7739 69.40966
    7740 67.85926
    7741 67.69733
    7742 67.00068
    7743 70.01370
    7744 71.37173
    7745 67.08595
    7746 67.70951
    7747 71.91148
    7748 67.08980
    7749 69.24263
    7750 70.98220
    7751 67.78076
    7752 71.21836
    7753 72.39846
    7754 69.90784
    7755 69.06091
    7756 69.34026
    7757 66.79862
    7758 67.12311
    7759 68.44198
    7760 70.69485
    7761 62.87010
    7762 71.01477
    7763 67.63305
    7764 66.72593
    7765 70.10580
    7766 67.42211
    7767 68.75153
    7768 71.02228
    7769 66.82229
    7770 68.42862
    7771 64.29012
    7772 66.65574
    7773 72.21849
    7774 69.87137
    7775 68.37772
    7776 71.37664
    7777 71.41730
    7778 68.89235
    7779 69.53545
    7780 72.39932
    7781 71.82107
    7782 69.81366
    7783 70.28317
    7784 71.61788
    7785 70.64649
    7786 74.94065
    7787 69.14713
    7788 70.01295
    7789 75.16534
    7790 74.08378
    7791 72.53462
    7792 71.35448
    7793 72.57566
    7794 72.44407
    7795 71.50341
    7796 73.07527
    7797 70.34498
    7798 72.24332
    7799 71.86078
    7800 72.59320
    7801 71.14844
    7802 72.75874
    7803 74.45077
    7804 72.33941
    7805 73.31695
    7806 72.58029
    7807 68.54297
    7808 69.83227
    7809 68.81130
    7810 69.08935
    7811 70.17870
    7812 74.65545
    7813 71.38953
    7814 67.43420
    7815 68.24811
    7816 64.76174
    7817 68.58097
    7818 70.25217
    7819 67.52314
    7820 63.80690
    7821 68.74226
    7822 69.31848
    7823 72.10642
    7824 68.61552
    7825 66.83598
    7826 67.03438
    7827 66.33899
    7828 67.37826
    7829 67.99809
    7830 70.50516
    7831 67.13649
    7832 65.31018
    7833 70.13289
    7834 69.04797
    7835 68.03028
    7836 69.12745
    7837 69.94324
    7838 68.71271
    7839 64.33969
    7840 62.73790
    7841 67.86375
    7842 68.09050
    7843 66.81112
    7844 65.17700
    7845 65.89690
    7846 65.87978
    7847 65.13112
    7848 63.78440
    7849 67.70745
    7850 63.24882
    7851 66.45279
    7852 63.93140
    7853 67.66467
    7854 62.94886
    7855 69.18484
    7856 67.34757
    7857 69.35788
    7858 67.65971
    7859 65.60028
    7860 69.20663
    7861 72.40665
    7862 68.96113
    7863 63.38126
    7864 69.51937
    7865 67.65408
    7866 64.80312
    7867 64.97647
    7868 64.84078
    7869 63.97858
    7870 65.14433
    7871 69.51411
    7872 65.74014
    7873 62.95731
    7874 67.13873
    7875 68.17975
    7876 63.78401
    7877 64.17799
    7878 64.63843
    7879 62.91585
    7880 70.07902
    7881 66.90419
    7882 68.82347
    7883 62.17533
    7884 63.11801
    7885 63.72507
    7886 64.15641
    7887 65.91599
    7888 64.84907
    7889 65.12615
    7890 69.25133
    7891 69.39833
    7892 66.39547
    7893 68.57372
    7894 65.45465
    7895 68.15504
    7896 68.99935
    7897 70.11405
    7898 64.97715
    7899 63.41433
    7900 67.92313
    7901 68.80213
    7902 69.80048
    7903 71.51491
    7904 67.28840
    7905 69.18568
    7906 71.39201
    7907 67.55252
    7908 66.83578
    7909 71.46979
    7910 70.73355
    7911 67.46341
    7912 68.02583
    7913 69.42302
    7914 67.96564
    7915 72.46111
    7916 68.59272
    7917 68.11756
    7918 68.53731
    7919 69.30095
    7920 69.33208
    7921 66.91251
    7922 65.57970
    7923 67.70770
    7924 62.27316
    7925 68.52163
    7926 68.99255
    7927 68.07908
    7928 63.50565
    7929 67.99730
    7930 66.38523
    7931 68.20194
    7932 67.38102
    7933 66.99079
    7934 68.48457
    7935 68.75105
    7936 65.46012
    7937 67.72096
    7938 66.52245
    7939 62.60124
    7940 60.72029
    7941 60.81271
    7942 66.52590
    7943 67.43774
    7944 65.42789
    7945 64.98030
    7946 64.47123
    7947 66.20975
    7948 60.80991
    7949 65.12631
    7950 66.90539
    7951 63.85497
    7952 65.32730
    7953 67.36257
    7954 64.31827
    7955 63.29470
    7956 63.87151
    7957 65.80974
    7958 65.96142
    7959 73.33554
    7960 68.53042
    7961 69.03572
    7962 64.18206
    7963 67.70500
    7964 64.34655
    7965 65.72276
    7966 67.21313
    7967 64.77421
    7968 64.18588
    7969 67.68661
    7970 70.85999
    7971 67.35962
    7972 70.66011
    7973 63.13954
    7974 68.45344
    7975 69.89930
    7976 69.78181
    7977 70.99105
    7978 67.04167
    7979 62.65094
    7980 64.70574
    7981 70.27071
    7982 70.93479
    7983 68.31222
    7984 68.78560
    7985 67.76971
    7986 64.58420
    7987 64.36120
    7988 60.71923
    7989 60.42302
    7990 69.43127
    7991 63.98901
    7992 64.55668
    7993 68.48771
    7994 69.06554
    7995 65.93836
    7996 68.79510
    7997 67.87039
    7998 65.51182
    7999 65.88963
    8000 65.52653
    8001 66.29148
    8002 68.35687
    8003 68.81436
    8004 65.73566
    8005 66.43440
    8006 65.52961
    8007 63.90674
    8008 67.31211
    8009 68.06233
    8010 66.78368
    8011 66.61825
    8012 68.36583
    8013 68.08398
    8014 66.80971
    8015 69.05269
    8016 64.82144
    8017 67.15128
    8018 65.68734
    8019 65.40842
    8020 68.66071
    8021 64.52883
    8022 70.04763
    8023 65.93671
    8024 69.46706
    8025 68.96668
    8026 68.17633
    8027 67.75241
    8028 62.25715
    8029 68.11669
    8030 67.02988
    8031 69.39019
    8032 65.81915
    8033 68.00480
    8034 72.02777
    8035 67.71368
    8036 65.99108
    8037 66.84258
    8038 66.89103
    8039 70.06820
    8040 72.55676
    8041 69.95008
    8042 74.14762
    8043 71.49157
    8044 69.93088
    8045 70.20132
    8046 69.42618
    8047 70.63682
    8048 67.76685
    8049 66.29168
    8050 71.39561
    8051 66.72803
    8052 69.64313
    8053 70.82004
    8054 66.67272
    8055 64.57417
    8056 68.70945
    8057 65.94950
    8058 62.46140
    8059 65.30700
    8060 65.64062
    8061 67.91242
    8062 65.14746
    8063 63.57795
    8064 65.90149
    8065 70.05631
    8066 67.16339
    8067 62.87737
    8068 64.94665
    8069 65.86818
    8070 63.65065
    8071 65.56613
    8072 64.42815
    8073 61.60623
    8074 67.21454
    8075 61.36546
    8076 66.26898
    8077 64.62961
    8078 66.34791
    8079 65.42098
    8080 61.03013
    8081 65.88500
    8082 64.29943
    8083 62.49932
    8084 65.14724
    8085 64.36882
    8086 63.59809
    8087 66.26223
    8088 63.08493
    8089 66.85476
    8090 66.28988
    8091 66.63106
    8092 64.92481
    8093 66.34059
    8094 60.35756
    8095 62.00529
    8096 64.36401
    8097 61.71492
    8098 67.91834
    8099 69.89202
    8100 64.27374
    8101 61.56646
    8102 66.06378
    8103 64.93281
    8104 63.68516
    8105 60.74651
    8106 64.98411
    8107 64.98423
    8108 61.76725
    8109 66.72038
    8110 70.23274
    8111 66.99941
    8112 67.68845
    8113 63.14966
    8114 66.72969
    8115 63.49159
    8116 67.36067
    8117 64.93678
    8118 68.43962
    8119 69.15716
    8120 66.95859
    8121 65.51540
    8122 66.49171
    8123 65.82410
    8124 67.02725
    8125 68.00132
    8126 63.23653
    8127 63.89450
    8128 64.57083
    8129 67.42513
    8130 66.06574
    8131 66.41339
    8132 65.17053
    8133 71.77690
    8134 68.54299
    8135 66.12713
    8136 64.38237
    8137 65.35672
    8138 67.87661
    8139 64.96900
    8140 64.04534
    8141 62.61918
    8142 64.52222
    8143 62.13932
    8144 68.04296
    8145 67.99675
    8146 72.03034
    8147 64.30902
    8148 68.87542
    8149 67.36844
    8150 67.08296
    8151 70.40250
    8152 66.06933
    8153 67.34514
    8154 65.24673
    8155 67.94539
    8156 64.13169
    8157 63.31572
    8158 63.09674
    8159 67.27703
    8160 65.85009
    8161 67.83236
    8162 68.18842
    8163 65.70082
    8164 66.20355
    8165 66.59019
    8166 64.80398
    8167 63.41041
    8168 65.36669
    8169 65.09404
    8170 60.88740
    8171 64.87786
    8172 61.35862
    8173 64.92986
    8174 65.92545
    8175 66.11290
    8176 61.34813
    8177 66.93989
    8178 68.77240
    8179 62.63264
    8180 60.40724
    8181 66.47442
    8182 64.15926
    8183 66.21078
    8184 64.10519
    8185 64.22400
    8186 64.76105
    8187 64.37526
    8188 68.17508
    8189 64.81252
    8190 65.67001
    8191 66.84921
    8192 65.28669
    8193 69.96956
    8194 67.47680
    8195 63.88897
    8196 66.46765
    8197 66.59673
    8198 63.84575
    8199 67.03271
    8200 70.19318
    8201 68.98623
    8202 66.20662
    8203 66.06501
    8204 63.10420
    8205 67.58781
    8206 65.07153
    8207 65.01660
    8208 60.93721
    8209 64.22727
    8210 64.45986
    8211 67.09261
    8212 64.81736
    8213 63.22845
    8214 66.35854
    8215 65.38213
    8216 66.05825
    8217 66.49845
    8218 63.70830
    8219 62.71719
    8220 63.19455
    8221 65.53803
    8222 67.02406
    8223 64.85120
    8224 64.97348
    8225 63.22851
    8226 62.82584
    8227 65.07719
    8228 65.38545
    8229 65.53818
    8230 62.22660
    8231 63.90063
    8232 62.72343
    8233 62.01952
    8234 65.85342
    8235 65.63496
    8236 65.44972
    8237 61.07875
    8238 67.16623
    8239 65.67003
    8240 62.72858
    8241 63.65529
    8242 65.67720
    8243 63.34910
    8244 65.72806
    8245 67.91067
    8246 66.53993
    8247 59.90271
    8248 63.78933
    8249 65.82214
    8250 64.70543
    8251 65.38378
    8252 61.88929
    8253 66.24472
    8254 63.09943
    8255 64.07265
    8256 66.07252
    8257 65.25055
    8258 68.36581
    8259 61.39073
    8260 60.28921
    8261 64.17033
    8262 63.43503
    8263 65.12197
    8264 65.14639
    8265 64.10531
    8266 64.08837
    8267 61.28705
    8268 63.03688
    8269 67.91853
    8270 67.25682
    8271 68.09126
    8272 70.53559
    8273 68.89667
    8274 66.56202
    8275 67.55294
    8276 63.67214
    8277 61.91117
    8278 65.07270
    8279 64.84721
    8280 64.32108
    8281 66.55272
    8282 62.41738
    8283 64.76333
    8284 71.06376
    8285 63.16347
    8286 60.83012
    8287 61.03597
    8288 64.94564
    8289 62.70205
    8290 63.23557
    8291 63.10003
    8292 65.20381
    8293 64.32183
    8294 66.93504
    8295 67.34270
    8296 69.05659
    8297 65.17882
    8298 67.79674
    8299 66.15587
    8300 67.83858
    8301 63.47052
    8302 66.39565
    8303 67.67061
    8304 63.56131
    8305 63.55845
    8306 64.97256
    8307 67.34644
    8308 68.63330
    8309 70.01445
    8310 69.24521
    8311 66.89672
    8312 65.27433
    8313 66.25824
    8314 69.01598
    8315 69.20514
    8316 68.08106
    8317 64.62574
    8318 68.28296
    8319 67.70731
    8320 65.73756
    8321 63.36485
    8322 66.57200
    8323 67.36094
    8324 68.16042
    8325 66.96904
    8326 67.19363
    8327 67.74203
    8328 70.16729
    8329 60.66245
    8330 64.97113
    8331 63.58394
    8332 64.74465
    8333 65.97557
    8334 68.03417
    8335 64.19591
