# Supplementary material for: Breakage of the oligomeric CaMKII hub by the regulatory segment of the kinase
Source: eLife. 2020 Sep 9;9:e57784. doi: 10.7554/eLife.57784 (PMC7538161; doi:10.7554/eLife.57784)
Supplement: Figure 6—source data 1. [file elife-57784-fig6-data1.zip › figure6_source_data/dodecamer_chainE_rmsd.dat]

 TIME     RMSD
       0.048888       1.169966
       0.097776       1.134926
       0.146665       0.949030
       0.195553       1.327604
       0.244441       1.183432
       0.293329       1.254468
       0.342217       0.869605
       0.391106       1.197777
       0.439994       1.072535
       0.488882       1.048037
       0.537770       1.001508
       0.586659       1.197104
       0.635547       1.359129
       0.684435       1.110853
       0.733323       1.021743
       0.782211       1.111309
       0.831100       1.147532
       0.879988       1.183545
       0.928876       1.006760
       0.977764       1.209482
       1.026652       1.085967
       1.075541       0.962555
       1.124429       1.176910
       1.173317       1.076342
       1.222205       1.151721
       1.271094       1.132743
       1.319982       1.075361
       1.368870       1.175897
       1.417758       1.024184
       1.466646       1.112292
       1.515535       1.035362
       1.564423       0.956740
       1.613311       0.985170
       1.662199       1.184307
       1.711087       0.938364
       1.759976       0.814976
       1.808864       0.833386
       1.857752       0.990265
       1.906640       0.897498
       1.955529       0.911431
       2.004417       0.973474
       2.053305       1.186300
       2.102193       0.867096
       2.151081       0.902038
       2.199970       0.988848
       2.248858       0.941133
       2.297746       0.948491
       2.346634       0.865068
       2.395522       0.840314
       2.444411       0.844861
       2.493299       0.862991
       2.542187       0.952863
       2.591075       1.114978
       2.639963       0.894206
       2.688852       0.928689
       2.737740       1.052939
       2.786628       1.020825
       2.835516       1.139016
       2.884405       1.014090
       2.933293       1.333898
       2.982181       1.168517
       3.031069       1.146415
       3.079957       1.299466
       3.128846       1.041605
       3.177734       1.014787
       3.226622       1.077477
       3.275510       1.063115
       3.324398       1.477770
       3.373287       1.087082
       3.422175       1.065201
       3.471063       0.977100
       3.519951       1.153763
       3.568840       1.066055
       3.617728       0.877624
       3.666616       1.037354
       3.715504       1.018195
       3.764392       1.103223
       3.813281       1.278690
       3.862169       1.125868
       3.911057       1.075230
       3.959945       1.099445
       4.008833       1.028442
       4.057722       0.991031
       4.106610       1.353548
       4.155498       1.049009
       4.204386       1.170416
       4.253275       1.116488
       4.302163       1.168591
       4.351051       1.358962
       4.399939       1.003501
       4.448827       1.231794
       4.497716       1.151202
       4.546604       1.039193
       4.595492       1.154636
       4.644380       1.254258
       4.693268       0.975208
       4.742157       1.204682
       4.791045       1.025487
       4.839933       1.143592
       4.888821       1.065170
       4.937710       1.263026
       4.986598       1.224495
       5.035486       1.489555
       5.084374       1.351956
       5.133262       1.262968
       5.182151       1.267185
       5.231039       1.178817
       5.279927       1.327019
       5.328815       1.296582
       5.377703       1.388170
       5.426592       1.296555
       5.475480       1.428160
       5.524368       1.459203
       5.573256       1.391422
       5.622144       1.282338
       5.671033       1.435555
       5.719921       1.533192
       5.768809       1.306538
       5.817697       1.304330
       5.866586       1.315654
       5.915474       1.242274
       5.964362       1.238278
       6.013250       1.261853
       6.062138       1.260098
       6.111027       1.073790
       6.159915       1.285200
       6.208803       1.259026
       6.257691       1.275148
       6.306579       1.133955
       6.355468       1.068712
       6.404356       1.156261
       6.453244       1.038931
       6.502132       0.950924
       6.551021       1.187540
       6.599909       1.301539
       6.648797       0.969739
       6.697685       1.073919
       6.746573       1.132074
       6.795462       1.159357
       6.844350       1.115560
       6.893238       0.951792
       6.942126       1.214773
       6.991014       1.280260
       7.039903       1.243937
       7.088791       1.086363
       7.137679       1.318901
       7.186567       1.236287
       7.235456       1.296645
       7.284344       1.139254
       7.333232       1.016342
       7.382120       1.258757
       7.431008       1.277846
       7.479897       1.256242
       7.528785       1.092176
       7.577673       1.033249
       7.626561       1.245173
       7.675449       1.108424
       7.724338       1.244633
       7.773226       1.260718
       7.822114       1.383830
       7.871002       1.328476
       7.919890       1.443259
       7.968779       1.326290
       8.017667       1.380496
       8.066555       1.263545
       8.115443       1.407488
       8.164332       1.476357
       8.213220       1.371282
       8.262108       1.426568
       8.310996       1.246955
       8.359884       1.252255
       8.408773       1.194235
       8.457661       1.213770
       8.506549       1.048031
       8.555437       1.149787
       8.604325       1.210414
       8.653214       1.208344
       8.702102       1.347899
       8.750990       1.173381
       8.799878       1.257791
       8.848767       1.422904
       8.897655       1.420878
       8.946543       1.387095
       8.995431       1.433303
       9.044319       1.350043
       9.093208       1.493062
       9.142096       1.372868
       9.190984       1.281478
       9.239872       1.382911
       9.288760       1.667937
       9.337649       1.438708
       9.386537       1.391959
       9.435425       1.501715
       9.484313       1.496649
       9.533202       1.310678
       9.582090       1.240961
       9.630978       1.365458
       9.679866       1.191790
       9.728754       1.198829
       9.777643       1.243537
       9.826531       1.249647
       9.875419       1.185151
       9.924307       1.185469
       9.973195       1.318908
      10.022084       1.277354
      10.070972       1.153900
      10.119860       1.302032
      10.168748       1.418480
      10.217636       1.231929
      10.266525       1.029463
      10.315413       1.116631
      10.364301       1.070554
      10.413189       1.300101
      10.462078       1.169688
      10.510966       1.142719
      10.559854       1.145798
      10.608742       1.083612
      10.657630       1.180532
      10.706519       1.412148
      10.755407       1.231628
      10.804295       1.446728
      10.853183       1.210975
      10.902071       1.108238
      10.950960       1.284182
      10.999848       1.103388
      11.048736       1.123928
      11.097624       1.214214
      11.146513       1.302659
      11.195401       1.026544
      11.244289       1.186320
      11.293177       1.122338
      11.342065       1.358103
      11.390954       1.260798
      11.439842       1.470245
      11.488730       1.331633
      11.537618       1.544001
      11.586506       1.413204
      11.635395       1.260937
      11.684283       1.321766
      11.733171       1.429629
      11.782059       1.271267
      11.830948       1.324990
      11.879836       1.286962
      11.928724       1.381275
      11.977612       1.148137
      12.026500       1.273709
      12.075389       1.028130
      12.124277       1.195129
      12.173165       1.055506
      12.222053       1.026838
      12.270941       1.083576
      12.319830       1.151859
      12.368718       1.147535
      12.417606       1.240001
      12.466494       1.220070
      12.515383       0.909835
      12.564271       1.159866
      12.613159       1.060289
      12.662047       1.082915
      12.710935       0.972254
      12.759824       1.122061
      12.808712       1.170717
      12.857600       1.346727
      12.906488       1.205554
      12.955376       1.380097
      13.004265       1.074417
      13.053153       1.258204
      13.102041       1.085396
      13.150929       1.333365
      13.199817       1.181011
      13.248706       1.121023
      13.297594       1.310184
      13.346482       1.240147
      13.395370       1.191259
      13.444259       1.191370
      13.493147       1.282416
      13.542035       1.201191
      13.590923       1.110594
      13.639811       1.222697
      13.688700       1.053644
      13.737588       1.328549
      13.786476       1.295065
      13.835364       1.260140
      13.884252       1.083641
      13.933141       1.140277
      13.982029       1.320203
      14.030917       1.118046
      14.079805       1.161397
      14.128694       1.123047
      14.177582       1.282830
      14.226470       1.250961
      14.275358       1.002115
      14.324246       0.956581
      14.373135       1.282910
      14.422023       1.052709
      14.470911       1.250115
      14.519799       1.200509
      14.568687       1.283950
      14.617576       1.347066
      14.666464       1.251637
      14.715352       1.174287
      14.764240       1.122147
      14.813129       1.014921
      14.862017       1.142714
      14.910905       1.221453
      14.959793       0.968636
      15.008681       1.166565
      15.057570       1.113286
      15.106458       1.181766
      15.155346       1.196369
      15.204234       1.166112
      15.253122       1.030809
      15.302011       1.309808
      15.350899       1.228382
      15.399787       1.167734
      15.448675       1.134632
      15.497563       1.259568
      15.546452       1.277724
      15.595340       1.410092
      15.644228       1.286619
      15.693116       1.219125
      15.742005       1.047293
      15.790893       1.159458
      15.839781       1.243499
      15.888669       1.201191
      15.937557       1.454587
      15.986446       1.251817
      16.035334       1.263859
      16.084222       1.354129
      16.133110       1.341692
      16.181998       1.203133
      16.230887       1.140829
      16.279775       1.012800
      16.328663       1.055204
      16.377551       0.934025
      16.426440       1.120692
      16.475328       1.226371
      16.524216       1.207343
      16.573104       1.052916
      16.621992       1.003496
      16.670881       1.052435
      16.719769       1.270035
      16.768657       0.981351
      16.817545       1.227533
      16.866433       1.294930
      16.915322       1.126143
      16.964210       1.267747
      17.013098       1.038979
      17.061986       1.043643
      17.110875       1.137778
      17.159763       1.165549
      17.208651       0.997351
      17.257539       1.048673
      17.306427       0.987845
      17.355316       1.088391
      17.404204       1.199918
      17.453092       1.174577
      17.501980       1.056257
      17.550868       1.004503
      17.599757       0.938992
      17.648645       1.059914
      17.697533       0.986857
      17.746421       0.915261
      17.795309       1.061153
      17.844198       1.172857
      17.893086       1.193740
      17.941974       1.082810
      17.990862       1.160142
      18.039751       1.184182
      18.088639       1.115953
      18.137527       1.093997
      18.186415       1.281266
      18.235303       1.109149
      18.284192       1.210863
      18.333080       1.158455
      18.381968       1.195487
      18.430856       1.036967
      18.479744       1.149505
      18.528633       1.162066
      18.577521       1.145033
      18.626409       1.178090
      18.675297       1.117474
      18.724186       1.082671
      18.773074       1.018509
      18.821962       1.007877
      18.870850       1.132166
      18.919738       0.963354
      18.968627       1.031998
      19.017515       1.043591
      19.066403       1.046213
      19.115291       1.018377
      19.164179       1.087237
      19.213068       0.997418
      19.261956       0.983728
      19.310844       1.015386
      19.359732       0.971804
      19.408621       1.027943
      19.457509       0.925200
      19.506397       0.937688
      19.555285       0.934116
      19.604173       0.938480
      19.653062       1.063772
      19.701950       0.933478
      19.750838       0.978389
      19.799726       0.987338
      19.848614       0.940006
      19.897503       0.853381
      19.946391       0.916249
      19.995279       1.070364
      20.044167       0.949749
      20.093056       0.903940
      20.141944       0.933067
      20.190832       0.935914
      20.239720       0.964827
      20.288608       0.919821
      20.337497       1.022008
      20.386385       0.999313
      20.435273       1.021464
      20.484161       0.988106
      20.533049       0.975355
      20.581938       0.936094
      20.630826       1.033880
      20.679714       0.976696
      20.728602       1.082881
      20.777490       1.024025
      20.826379       1.062188
      20.875267       0.978236
      20.924155       1.125783
      20.973043       1.185338
      21.021932       1.075611
      21.070820       1.155179
      21.119708       0.992656
      21.168596       1.232528
      21.217484       1.197236
      21.266373       1.240534
      21.315261       1.228057
      21.364149       1.232863
      21.413037       1.146923
      21.461925       1.095178
      21.510814       1.044591
      21.559702       0.960908
      21.608590       1.086474
      21.657478       1.062394
      21.706367       0.953588
      21.755255       0.951111
      21.804143       0.845308
      21.853031       1.098290
      21.901919       1.110301
      21.950808       1.069985
      21.999696       0.918972
      22.048584       0.945794
      22.097472       1.055013
      22.146360       1.074127
      22.195249       1.131016
      22.244137       0.987401
      22.293025       0.984173
      22.341913       1.011818
      22.390802       0.937770
      22.439690       1.051632
      22.488578       1.148491
      22.537466       1.103218
      22.586354       0.961632
      22.635243       0.958319
      22.684131       1.012552
      22.733019       0.999757
      22.781907       1.073849
      22.830795       0.973463
      22.879684       0.977681
      22.928572       1.250253
      22.977460       1.062182
      23.026348       1.123259
      23.075236       1.022669
      23.124125       0.931534
      23.173013       1.062068
      23.221901       0.933430
      23.270789       0.901375
      23.319678       0.994887
      23.368566       1.027406
      23.417454       0.973711
      23.466342       0.971969
      23.515230       0.957102
      23.564119       1.186896
      23.613007       1.170747
      23.661895       1.093595
      23.710783       1.035094
      23.759671       1.208895
      23.808560       0.930185
      23.857448       1.106293
      23.906336       1.079508
      23.955224       0.973575
      24.004113       0.876434
      24.053001       1.034592
      24.101889       0.935107
      24.150777       1.010280
      24.199665       0.943804
      24.248554       0.983399
      24.297442       1.033216
      24.346330       1.233986
      24.395218       1.260500
      24.444106       1.371717
      24.492995       1.318018
      24.541883       1.324095
      24.590771       1.391312
      24.639659       1.328079
      24.688548       1.219055
      24.737436       1.306263
      24.786324       1.350787
      24.835212       1.360154
      24.884100       1.237572
      24.932989       1.408796
      24.981877       1.108951
      25.030765       1.294151
      25.079653       1.131890
      25.128541       1.250758
      25.177430       0.977090
      25.226318       1.123020
      25.275206       1.123509
      25.324094       1.280157
      25.372982       1.221428
      25.421871       1.236581
      25.470759       1.084774
      25.519647       1.228397
      25.568535       1.228582
      25.617424       1.217584
      25.666312       1.062742
      25.715200       1.251744
      25.764088       1.072951
      25.812976       1.038746
      25.861865       1.020451
      25.910753       0.913504
      25.959641       1.048553
      26.008529       1.268430
      26.057417       1.321286
      26.106306       1.325739
      26.155194       1.124524
      26.204082       1.097971
      26.252970       1.219210
      26.301859       1.280830
      26.350747       1.347794
      26.399635       1.262123
      26.448523       1.208204
      26.497411       1.175868
      26.546300       1.179221
      26.595188       1.010455
      26.644076       1.104746
      26.692964       1.273793
      26.741852       1.085406
      26.790741       1.042922
      26.839629       1.023085
      26.888517       1.066990
      26.937405       1.127579
      26.986294       1.086125
      27.035182       0.966517
      27.084070       0.973179
      27.132958       1.135316
      27.181846       1.213265
      27.230735       1.358774
      27.279623       1.123099
      27.328511       1.349719
      27.377399       1.210945
      27.426287       1.228750
      27.475176       1.179803
      27.524064       1.203135
      27.572952       1.236280
      27.621840       0.959355
      27.670729       1.246783
      27.719617       1.085223
      27.768505       1.183230
      27.817393       1.069518
      27.866281       1.092038
      27.915170       1.000027
      27.964058       1.040307
      28.012946       1.028792
      28.061834       1.220911
      28.110722       1.109911
      28.159611       0.984360
      28.208499       1.092908
      28.257387       1.061399
      28.306275       0.949201
      28.355163       1.048739
      28.404052       1.085321
      28.452940       1.107664
      28.501828       1.062601
      28.550716       1.185251
      28.599605       1.195667
      28.648493       1.235419
      28.697381       1.278604
      28.746269       1.070760
      28.795157       1.149086
      28.844046       0.898435
      28.892934       0.955775
      28.941822       0.930924
      28.990710       1.018936
      29.039598       0.903735
      29.088487       1.106290
      29.137375       1.035633
      29.186263       1.076800
      29.235151       0.946234
      29.284040       0.914752
      29.332928       0.913343
      29.381816       0.940538
      29.430704       0.968360
      29.479592       1.058610
      29.528481       1.128624
      29.577369       1.066879
      29.626257       0.914293
      29.675145       0.991115
      29.724033       1.176167
      29.772922       1.295862
      29.821810       1.288929
      29.870698       1.266236
      29.919586       1.272974
      29.968475       1.208385
      30.017363       1.233856
      30.066251       1.164220
      30.115139       1.180438
      30.164027       1.143685
      30.212916       0.971593
      30.261804       1.000933
      30.310692       1.026048
      30.359580       0.894810
      30.408468       0.955922
      30.457357       1.081970
      30.506245       1.129782
      30.555133       0.980385
      30.604021       1.009131
      30.652909       1.011436
      30.701798       1.127591
      30.750686       1.059495
      30.799574       1.003659
      30.848462       1.132292
      30.897351       1.168863
      30.946239       0.964894
      30.995127       1.142643
      31.044015       1.052568
      31.092903       1.057611
      31.141792       1.027437
      31.190680       1.094581
      31.239568       1.044859
      31.288456       1.063789
      31.337344       1.111295
      31.386233       1.088277
      31.435121       1.236758
      31.484009       0.991553
      31.532897       0.937897
      31.581786       0.993690
      31.630674       1.021505
      31.679562       0.964163
      31.728450       0.961585
      31.777338       1.074654
      31.826227       1.001727
      31.875115       1.093397
      31.924003       1.056079
      31.972891       0.965460
      32.021779       1.045817
      32.070668       0.997874
      32.119556       1.319122
      32.168444       1.075848
      32.217332       1.007384
      32.266221       1.060783
      32.315109       1.065688
      32.363997       0.958815
      32.412885       1.115363
      32.461773       1.078410
      32.510662       1.090049
      32.559550       1.012373
      32.608438       1.297414
      32.657326       1.012249
      32.706214       1.081933
      32.755103       1.048097
      32.803991       1.082532
      32.852879       0.971027
      32.901767       0.931277
      32.950655       1.127350
      32.999544       1.069376
      33.048432       0.985801
      33.097320       1.041794
      33.146208       1.056543
      33.195097       1.092589
      33.243985       1.152900
      33.292873       1.181909
      33.341761       1.153961
      33.390649       0.968941
      33.439538       1.182054
      33.488426       1.109865
      33.537314       0.973618
      33.586202       0.949633
      33.635090       0.985629
      33.683979       1.020270
      33.732867       1.041682
      33.781755       1.146710
      33.830643       1.061681
      33.879532       1.249075
      33.928420       1.044837
      33.977308       1.055442
      34.026196       1.061587
      34.075084       1.187958
      34.123973       1.107166
      34.172861       1.018503
      34.221749       1.207302
      34.270637       1.061282
      34.319525       1.155768
      34.368414       1.190127
      34.417302       1.171624
      34.466190       1.123347
      34.515078       1.246871
      34.563967       1.390307
      34.612855       1.214114
      34.661743       1.057354
      34.710631       1.204623
      34.759519       1.135325
      34.808408       1.159202
      34.857296       1.140430
      34.906184       1.040924
      34.955072       1.125742
      35.003960       1.139336
      35.052849       1.278564
      35.101737       1.033467
      35.150625       1.083076
      35.199513       1.037643
      35.248402       1.106030
      35.297290       1.171096
      35.346178       1.250308
      35.395066       1.228535
      35.443954       1.181043
      35.492843       1.182251
      35.541731       1.178972
      35.590619       1.119945
      35.639507       1.315734
      35.688395       1.298463
      35.737284       1.368836
      35.786172       1.381822
      35.835060       1.230549
      35.883948       1.301188
      35.932836       1.126720
      35.981725       1.375569
      36.030613       1.061787
      36.079501       1.205875
      36.128389       1.074936
      36.177278       1.190000
      36.226166       1.199687
      36.275054       1.164375
      36.323942       1.150962
      36.372830       1.092327
      36.421719       1.189312
      36.470607       1.481325
      36.519495       1.337789
      36.568383       1.263753
      36.617271       1.131320
      36.666160       1.107977
      36.715048       1.261524
      36.763936       1.029081
      36.812824       1.459592
      36.861713       1.130869
      36.910601       1.149735
      36.959489       1.190019
      37.008377       1.237655
      37.057265       1.325712
      37.106154       1.069910
      37.155042       1.207517
      37.203930       1.212085
      37.252818       1.139070
      37.301706       1.128841
      37.350595       1.036286
      37.399483       1.232328
      37.448371       1.320225
      37.497259       1.239008
      37.546148       1.178055
      37.595036       1.042963
      37.643924       1.253565
      37.692812       1.323534
      37.741700       1.523589
      37.790589       1.313290
      37.839477       1.432752
      37.888365       1.191499
      37.937253       1.349212
      37.986141       1.502489
      38.035030       1.361422
      38.083918       1.450480
      38.132806       1.450883
      38.181694       1.530182
      38.230582       1.518346
      38.279471       1.640192
      38.328359       1.467590
      38.377247       1.488516
      38.426135       1.448386
      38.475024       1.586971
      38.523912       1.238808
      38.572800       1.268473
      38.621688       1.370099
      38.670576       1.304081
      38.719465       1.369895
      38.768353       1.371777
      38.817241       1.478269
      38.866129       1.428465
      38.915017       1.206356
      38.963906       1.264193
      39.012794       1.547332
      39.061682       1.468806
      39.110570       1.469338
      39.159459       1.520289
      39.208347       1.472703
      39.257235       1.324802
      39.306123       1.298196
      39.355011       1.231192
      39.403900       1.335426
      39.452788       1.544197
      39.501676       1.518232
      39.550564       1.314097
      39.599452       1.361889
      39.648341       1.268611
      39.697229       1.146543
      39.746117       1.184202
      39.795005       1.227047
      39.843894       1.194332
      39.892782       1.082137
      39.941670       1.156453
      39.990558       1.121509
      40.039446       1.135861
      40.088335       1.256014
      40.137223       1.178566
      40.186111       1.308533
      40.234999       1.139927
      40.283887       1.279264
      40.332776       1.165270
      40.381664       1.249080
      40.430552       1.128653
      40.479440       1.250561
      40.528328       0.979917
      40.577217       1.064654
      40.626105       1.225121
      40.674993       1.209624
      40.723881       1.394321
      40.772770       1.268797
      40.821658       1.209566
      40.870546       1.290178
      40.919434       1.321460
      40.968322       1.383940
      41.017211       1.197260
      41.066099       1.361954
      41.114987       1.299659
      41.163875       1.285897
      41.212763       1.358451
      41.261652       1.379960
      41.310540       1.442229
      41.359428       1.336462
      41.408316       1.588896
      41.457205       1.362877
      41.506093       1.247675
      41.554981       1.287828
      41.603869       1.313719
      41.652757       1.452681
      41.701646       1.274158
      41.750534       1.368838
      41.799422       1.238639
      41.848310       1.334593
      41.897198       1.413487
      41.946087       1.237106
      41.994975       1.263335
      42.043863       1.257520
      42.092751       1.338547
      42.141640       1.393142
      42.190528       1.735615
      42.239416       1.597313
      42.288304       1.405398
      42.337192       1.451123
      42.386081       1.281493
      42.434969       1.410785
      42.483857       1.265909
      42.532745       1.134714
      42.581633       1.181119
      42.630522       1.142639
      42.679410       1.290701
      42.728298       1.307567
      42.777186       1.459265
      42.826075       1.392068
      42.874963       1.362493
      42.923851       1.441939
      42.972739       1.343774
      43.021627       1.318072
      43.070516       1.410747
      43.119404       1.428354
      43.168292       1.414834
      43.217180       1.317591
      43.266068       1.580808
      43.314957       1.432759
      43.363845       1.354662
      43.412733       1.494520
      43.461621       1.238796
      43.510509       1.308431
      43.559398       1.415313
      43.608286       1.403135
      43.657174       1.272097
      43.706062       1.234343
      43.754951       1.274520
      43.803839       1.352883
      43.852727       1.558178
      43.901615       1.293574
      43.950503       1.329244
      43.999392       1.254122
      44.048280       1.291645
      44.097168       1.253723
      44.146056       1.206878
      44.194944       1.087766
      44.243833       1.246227
      44.292721       1.215048
      44.341609       1.158495
      44.390497       1.277713
      44.439386       1.368739
      44.488274       1.338476
      44.537162       1.186926
      44.586050       1.319373
      44.634938       1.177879
      44.683827       1.244626
      44.732715       1.446735
      44.781603       1.158948
      44.830491       1.241315
      44.879379       1.242383
      44.928268       1.360898
      44.977156       1.328128
      45.026044       1.245906
      45.074932       1.132856
      45.123821       1.286043
      45.172709       1.123385
      45.221597       1.166805
      45.270485       1.078184
      45.319373       1.190905
      45.368262       1.156074
      45.417150       1.201635
      45.466038       1.294258
      45.514926       1.045081
      45.563814       1.102852
      45.612703       1.028325
      45.661591       1.220601
      45.710479       1.213500
      45.759367       1.139714
      45.808255       1.124005
      45.857144       1.194471
      45.906032       1.040303
      45.954920       1.262831
      46.003808       1.183791
      46.052697       1.117825
      46.101585       1.247299
      46.150473       1.327930
      46.199361       1.219204
      46.248249       1.258880
      46.297138       1.229753
      46.346026       1.116089
      46.394914       1.342422
      46.443802       1.235441
      46.492690       1.215290
      46.541579       1.233918
      46.590467       1.186388
      46.639355       1.374417
      46.688243       1.280159
      46.737132       1.297128
      46.786020       1.377395
      46.834908       1.351369
      46.883796       1.401940
      46.932684       1.375418
      46.981573       1.286868
      47.030461       1.381152
      47.079349       1.450969
      47.128237       1.434542
      47.177125       1.484555
      47.226014       1.367143
      47.274902       1.559608
      47.323790       1.316485
      47.372678       1.393112
      47.421567       1.464529
      47.470455       1.222718
      47.519343       1.208853
      47.568231       1.194426
      47.617119       1.280240
      47.666008       1.254370
      47.714896       1.256046
      47.763784       1.334737
      47.812672       1.255786
      47.861560       1.119075
      47.910449       1.281042
      47.959337       1.218914
      48.008225       1.175092
      48.057113       1.150933
      48.106001       1.248150
      48.154890       1.180484
      48.203778       1.183895
      48.252666       1.154906
      48.301554       1.183682
      48.350443       1.293207
      48.399331       1.146593
      48.448219       1.315162
      48.497107       1.086905
      48.545995       1.148579
      48.594884       1.265619
      48.643772       1.380515
      48.692660       1.403893
      48.741548       1.301392
      48.790436       1.363381
      48.839325       1.242992
      48.888213       1.300704
      48.937101       1.192608
      48.985989       1.454394
      49.034878       1.366831
      49.083766       1.338911
      49.132654       1.480250
      49.181542       1.329658
      49.230430       1.386188
      49.279319       1.470616
      49.328207       1.205360
      49.377095       1.296327
      49.425983       1.457698
      49.474871       1.308894
      49.523760       1.341101
      49.572648       1.229412
      49.621536       1.326390
      49.670424       1.270032
      49.719313       1.158219
      49.768201       1.537409
      49.817089       1.208127
      49.865977       1.309887
      49.914865       1.358738
      49.963754       1.452927
      50.012642       1.410071
      50.061530       1.499765
      50.110418       1.485106
      50.159306       1.185497
      50.208195       1.450195
      50.257083       1.447196
      50.305971       1.522390
      50.354859       1.427779
      50.403747       1.494471
      50.452636       1.422891
      50.501524       1.381732
      50.550412       1.418545
      50.599300       1.286574
      50.648189       1.335053
      50.697077       1.266387
      50.745965       1.390625
      50.794853       1.280715
      50.843741       1.556014
      50.892630       1.384308
      50.941518       1.413389
      50.990406       1.382193
      51.039294       1.266584
      51.088182       1.689807
      51.137071       1.400747
      51.185959       1.482332
      51.234847       1.410699
      51.283735       1.434201
      51.332624       1.407247
      51.381512       1.478141
      51.430400       1.561013
      51.479288       1.568725
      51.528176       1.639338
      51.577065       1.426110
      51.625953       1.490684
      51.674841       1.492788
      51.723729       1.477893
      51.772617       1.485785
      51.821506       1.387201
      51.870394       1.409687
      51.919282       1.417198
      51.968170       1.486873
      52.017059       1.580290
      52.065947       1.456129
      52.114835       1.461559
      52.163723       1.541725
      52.212611       1.382782
      52.261500       1.452697
      52.310388       1.500627
      52.359276       1.488816
      52.408164       1.485489
      52.457052       1.483917
      52.505941       1.321068
      52.554829       1.442959
      52.603717       1.431924
      52.652605       1.398274
      52.701494       1.462171
      52.750382       1.356039
      52.799270       1.372478
      52.848158       1.405241
      52.897046       1.254310
      52.945935       1.259883
      52.994823       1.330910
      53.043711       1.357553
      53.092599       1.341056
      53.141487       1.382981
      53.190376       1.267013
      53.239264       1.235942
      53.288152       1.454832
      53.337040       1.186437
      53.385928       1.243959
      53.434817       1.131505
      53.483705       1.217410
      53.532593       1.324661
      53.581481       1.270544
      53.630370       1.390628
      53.679258       1.192421
      53.728146       1.369762
      53.777034       1.510513
      53.825922       1.339957
      53.874811       1.284078
      53.923699       1.417044
      53.972587       1.482948
      54.021475       1.268786
      54.070363       1.252762
      54.119252       1.415016
      54.168140       1.271730
      54.217028       1.314704
      54.265916       1.364400
      54.314805       1.255854
      54.363693       1.444089
      54.412581       1.395587
      54.461469       1.336577
      54.510357       1.263892
      54.559246       1.324166
      54.608134       1.290369
      54.657022       1.256433
      54.705910       1.228223
      54.754798       1.226882
      54.803687       1.195068
      54.852575       1.205462
      54.901463       1.122244
      54.950351       1.226748
      54.999240       1.314688
      55.048128       1.344735
      55.097016       1.227730
      55.145904       1.516361
      55.194792       1.281776
      55.243681       1.224685
      55.292569       1.332433
      55.341457       1.287344
      55.390345       1.155610
      55.439233       1.334163
      55.488122       1.245490
      55.537010       1.361381
      55.585898       1.216703
      55.634786       1.345481
      55.683674       1.451348
      55.732563       1.503066
      55.781451       1.548768
      55.830339       1.386701
      55.879227       1.278887
      55.928116       1.285395
      55.977004       1.404739
      56.025892       1.182935
      56.074780       1.179886
      56.123668       1.298602
      56.172557       1.444709
      56.221445       1.473457
      56.270333       1.191308
      56.319221       1.285279
      56.368109       1.337542
      56.416998       1.368183
      56.465886       1.413006
      56.514774       1.229121
      56.563662       1.337419
      56.612551       1.480546
      56.661439       1.418321
      56.710327       1.433306
      56.759215       1.192957
      56.808103       1.409337
      56.856992       1.311698
      56.905880       1.573517
      56.954768       1.441055
      57.003656       1.470550
      57.052544       1.276799
      57.101433       1.387963
      57.150321       1.665400
      57.199209       1.820367
      57.248097       1.561058
      57.296986       1.675868
      57.345874       1.370790
      57.394762       1.519824
      57.443650       1.521780
      57.492538       1.472769
      57.541427       1.611103
      57.590315       1.420612
      57.639203       1.431390
      57.688091       1.529406
      57.736979       1.298850
      57.785868       1.287398
      57.834756       1.465726
      57.883644       1.419845
      57.932532       1.449096
      57.981420       1.594248
      58.030309       1.452627
      58.079197       1.528506
      58.128085       1.492695
      58.176973       1.479069
      58.225862       1.515006
      58.274750       1.593089
      58.323638       1.594104
      58.372526       1.644081
      58.421414       1.200377
      58.470303       1.433044
      58.519191       1.529983
      58.568079       1.442242
      58.616967       1.456841
      58.665855       1.447307
      58.714744       1.514409
      58.763632       1.538301
      58.812520       1.560463
      58.861408       1.520476
      58.910297       1.489097
      58.959185       1.461294
      59.008073       1.448794
      59.056961       1.589809
      59.105849       1.523807
      59.154738       1.584277
      59.203626       1.608616
      59.252514       1.551021
      59.301402       1.416505
      59.350290       1.450890
      59.399179       1.555368
      59.448067       1.676744
      59.496955       1.431944
      59.545843       1.540054
      59.594732       1.474171
      59.643620       1.541554
      59.692508       1.661089
      59.741396       1.396129
      59.790284       1.418965
      59.839173       1.417626
      59.888061       1.415966
      59.936949       1.581076
      59.985837       1.598503
      60.034725       1.420792
      60.083614       1.475762
      60.132502       1.679274
      60.181390       1.636437
      60.230278       1.549801
      60.279167       1.692465
      60.328055       1.452845
      60.376943       1.561147
      60.425831       1.670910
      60.474719       1.337088
      60.523608       1.371488
      60.572496       1.324354
      60.621384       1.399482
      60.670272       1.439705
      60.719160       1.668290
      60.768049       1.403254
      60.816937       1.553288
      60.865825       1.631402
      60.914713       1.410375
      60.963601       1.349967
      61.012490       1.505717
      61.061378       1.636580
      61.110266       1.558663
      61.159154       1.501425
      61.208043       1.270969
      61.256931       1.416324
      61.305819       1.437433
      61.354707       1.248236
      61.403595       1.461718
      61.452484       1.455794
      61.501372       1.533623
      61.550260       1.640471
      61.599148       1.576475
      61.648036       1.444874
      61.696925       1.505514
      61.745813       1.419578
      61.794701       1.514169
      61.843589       1.547992
      61.892478       1.375017
      61.941366       1.439380
      61.990254       1.450592
      62.039142       1.463398
      62.088030       1.479885
      62.136919       1.361004
      62.185807       1.378334
      62.234695       1.522253
      62.283583       1.239135
      62.332471       1.238582
      62.381360       1.403489
      62.430248       1.252012
      62.479136       1.391994
      62.528024       1.373121
      62.576913       1.443387
      62.625801       1.447646
      62.674689       1.309254
      62.723577       1.587216
      62.772465       1.428450
      62.821354       1.345146
      62.870242       1.428599
      62.919130       1.569038
      62.968018       1.420393
      63.016906       1.489411
      63.065795       1.504956
      63.114683       1.539864
      63.163571       1.465089
      63.212459       1.671230
      63.261347       1.568961
      63.310236       1.448205
      63.359124       1.461623
      63.408012       1.660056
      63.456900       1.605421
      63.505789       1.631690
      63.554677       1.509974
      63.603565       1.559117
      63.652453       1.505547
      63.701341       1.545167
      63.750230       1.661769
      63.799118       1.469403
      63.848006       1.520700
      63.896894       1.665274
      63.945782       1.697039
      63.994671       1.822924
      64.043559       1.841357
      64.092447       1.718154
      64.141335       1.716096
      64.190224       1.822738
      64.239112       1.814448
      64.288000       1.582588
      64.336888       1.614823
      64.385776       1.664871
      64.434665       1.774788
      64.483553       1.898302
      64.532441       1.827641
      64.581329       2.039750
      64.630217       2.028228
      64.679106       1.785471
      64.727994       1.864263
      64.776882       1.873183
      64.825770       1.904964
      64.874659       1.911757
      64.923547       1.884430
      64.972435       1.780798
      65.021323       1.777543
      65.070211       1.582111
      65.119100       1.728642
      65.167988       1.746935
      65.216876       1.742573
      65.265764       1.768932
      65.314652       1.664173
      65.363541       1.669857
      65.412429       1.622988
      65.461317       1.660422
      65.510205       1.711971
      65.559093       1.797530
      65.607982       1.769755
      65.656870       1.661999
      65.705758       1.645638
      65.754646       1.705451
      65.803535       1.617659
      65.852423       1.706546
      65.901311       1.792519
      65.950199       1.547875
      65.999087       1.630743
      66.047976       1.665172
      66.096864       1.399299
      66.145752       1.370349
      66.194640       1.434522
      66.243528       1.392521
      66.292417       1.450486
      66.341305       1.527245
      66.390193       1.537061
      66.439081       1.410042
      66.487970       1.373693
      66.536858       1.514868
      66.585746       1.490046
      66.634634       1.496969
      66.683522       1.526248
      66.732411       1.577698
      66.781299       1.459906
      66.830187       1.371566
      66.879075       1.489807
      66.927963       1.349501
      66.976852       1.528796
      67.025740       1.537842
      67.074628       1.566425
      67.123516       1.451983
      67.172405       1.442985
      67.221293       1.575910
      67.270181       1.675895
      67.319069       1.497200
      67.367957       1.539380
      67.416846       1.474839
      67.465734       1.673840
      67.514622       1.547100
      67.563510       1.562045
      67.612398       1.445738
      67.661287       1.607266
      67.710175       1.590549
      67.759063       1.552452
      67.807951       1.452816
      67.856840       1.518358
      67.905728       1.416024
      67.954616       1.370880
      68.003504       1.405086
      68.052392       1.351573
      68.101281       1.486564
      68.150169       1.256992
      68.199057       1.428141
      68.247945       1.348281
      68.296833       1.283696
      68.345722       1.269271
      68.394610       1.528519
      68.443498       1.607805
      68.492386       1.295237
      68.541274       1.501923
      68.590163       1.471343
      68.639051       1.503444
      68.687939       1.557640
      68.736827       1.423605
      68.785716       1.365334
      68.834604       1.311553
      68.883492       1.497958
      68.932380       1.353689
      68.981268       1.373787
      69.030157       1.467171
      69.079045       1.614096
      69.127933       1.549147
      69.176821       1.467263
      69.225709       1.564578
      69.274598       1.605286
      69.323486       1.634916
      69.372374       1.685498
      69.421262       1.638502
      69.470151       1.659685
      69.519039       1.591015
      69.567927       1.616911
      69.616815       1.661047
      69.665703       1.566284
      69.714592       1.630019
      69.763480       1.648969
      69.812368       1.647652
      69.861256       1.637809
      69.910144       1.466397
      69.959033       1.553756
      70.007921       1.524560
      70.056809       1.436192
      70.105697       1.519583
      70.154586       1.493646
      70.203474       1.770330
      70.252362       1.531830
      70.301250       1.628451
      70.350138       1.463359
      70.399027       1.526612
      70.447915       1.646900
      70.496803       1.459875
      70.545691       1.452152
      70.594579       1.157803
      70.643468       1.521161
      70.692356       1.521136
      70.741244       1.596862
      70.790132       1.530919
      70.839020       1.510692
      70.887909       1.587328
      70.936797       1.560142
      70.985685       1.550349
      71.034573       1.633145
      71.083462       1.474848
      71.132350       1.529572
      71.181238       1.708697
      71.230126       1.668660
      71.279014       1.784289
      71.327903       1.719750
      71.376791       1.706635
      71.425679       1.840707
      71.474567       1.682777
      71.523455       1.535462
      71.572344       1.791593
      71.621232       1.728965
      71.670120       1.673542
      71.719008       1.713451
      71.767897       1.622190
      71.816785       1.499322
      71.865673       1.694321
      71.914561       1.679489
      71.963449       1.771258
      72.012338       1.843613
      72.061226       1.644857
      72.110114       1.933217
      72.159002       1.851240
      72.207890       1.962607
      72.256779       1.995470
      72.305667       1.762748
      72.354555       1.772130
      72.403443       1.639816
      72.452332       1.775303
      72.501220       1.846723
      72.550108       1.631154
      72.598996       1.765392
      72.647884       1.931035
      72.696773       1.966161
      72.745661       1.870940
      72.794549       1.951769
      72.843437       1.839241
      72.892325       1.824022
      72.941214       1.753582
      72.990102       1.692738
      73.038990       1.853609
      73.087878       1.773197
      73.136766       1.746270
      73.185655       1.786433
      73.234543       1.816731
      73.283431       1.877767
      73.332319       1.903621
      73.381208       1.800511
      73.430096       1.833223
      73.478984       1.881984
      73.527872       1.789921
      73.576760       1.814854
      73.625649       1.804492
      73.674537       1.910468
      73.723425       1.841514
      73.772313       1.867713
      73.821201       1.892730
      73.870090       1.947310
      73.918978       1.903223
      73.967866       2.055204
      74.016754       2.173413
      74.065643       1.921275
      74.114531       2.138111
      74.163419       1.974797
      74.212307       1.579511
      74.261195       1.974976
      74.310084       2.039807
      74.358972       2.083861
      74.407860       2.006680
      74.456748       1.858438
      74.505636       1.965791
      74.554525       1.748196
      74.603413       1.767887
      74.652301       1.914904
      74.701189       1.831870
      74.750078       1.813553
      74.798966       1.762064
      74.847854       1.982046
      74.896742       1.903868
      74.945630       1.886346
      74.994519       1.906782
      75.043407       1.886688
      75.092295       1.731082
      75.141183       1.910361
      75.190071       1.899325
      75.238960       1.822049
      75.287848       1.753957
      75.336736       1.695013
      75.385624       1.610882
      75.434513       1.845969
      75.483401       1.632741
      75.532289       2.017125
      75.581177       2.038688
      75.630065       1.849516
      75.678954       1.856636
      75.727842       1.934796
      75.776730       2.013798
      75.825618       1.686665
      75.874506       1.629326
      75.923395       1.763273
      75.972283       1.890547
      76.021171       1.652831
      76.070059       1.912383
      76.118947       1.787192
      76.167836       1.705750
      76.216724       1.727927
      76.265612       1.785359
      76.314500       1.798428
      76.363389       1.892694
      76.412277       1.810845
      76.461165       1.823796
      76.510053       1.771196
      76.558941       1.883552
      76.607830       1.962757
      76.656718       1.927141
      76.705606       1.804308
      76.754494       1.810560
      76.803382       1.931920
      76.852271       1.955145
      76.901159       1.793282
      76.950047       1.870702
      76.998935       1.828131
      77.047824       1.824915
      77.096712       1.726719
      77.145600       1.845550
      77.194488       1.728244
      77.243376       1.445491
      77.292265       1.715548
      77.341153       1.771841
      77.390041       1.692036
      77.438929       1.680110
      77.487817       1.691502
      77.536706       1.873000
      77.585594       1.841488
      77.634482       1.909094
      77.683370       1.831075
      77.732259       1.981156
      77.781147       1.793171
      77.830035       1.890019
      77.878923       1.815883
      77.927811       1.854157
      77.976700       1.803169
      78.025588       1.885909
      78.074476       1.717808
      78.123364       1.842316
      78.172252       1.785588
      78.221141       1.879546
      78.270029       1.931326
      78.318917       1.987622
      78.367805       1.938475
      78.416693       1.797428
      78.465582       1.884182
      78.514470       1.852125
      78.563358       1.929384
      78.612246       1.820324
      78.661135       1.810342
      78.710023       1.844230
      78.758911       1.865230
      78.807799       1.688848
      78.856687       1.800998
      78.905576       1.827584
      78.954464       1.819061
      79.003352       1.749230
      79.052240       1.937258
      79.101128       1.731802
      79.150017       1.756790
      79.198905       1.868255
      79.247793       1.860468
      79.296681       1.840523
      79.345570       1.790235
      79.394458       1.835929
      79.443346       1.867091
      79.492234       1.945762
      79.541122       1.917375
      79.590011       1.876802
      79.638899       1.956831
      79.687787       1.961368
      79.736675       2.115634
      79.785563       2.318881
      79.834452       2.331707
      79.883340       2.253531
      79.932228       2.349194
      79.981116       2.350863
      80.030005       2.432490
      80.078893       2.201218
      80.127781       2.372078
      80.176669       2.056823
      80.225557       2.237114
      80.274446       2.283655
      80.323334       2.454979
      80.372222       2.360000
      80.421110       2.330583
      80.469998       2.425963
      80.518887       2.198321
      80.567775       2.300923
      80.616663       2.367742
      80.665551       2.306179
      80.714439       2.190083
      80.763328       2.207315
      80.812216       2.305904
      80.861104       2.118588
      80.909992       2.384621
      80.958881       2.273192
      81.007769       2.158475
      81.056657       2.173009
      81.105545       2.287344
      81.154433       2.455436
      81.203322       2.072441
      81.252210       2.352326
      81.301098       2.272538
      81.349986       2.195323
      81.398874       2.288085
      81.447763       1.885165
      81.496651       2.146812
      81.545539       2.218458
      81.594427       2.195275
      81.643316       1.981649
      81.692204       2.159522
      81.741092       1.993654
      81.789980       2.263691
      81.838868       1.986113
      81.887757       2.044116
      81.936645       2.210091
      81.985533       2.425580
      82.034421       2.319682
      82.083309       2.278070
      82.132198       2.308407
      82.181086       2.339846
      82.229974       2.663966
      82.278862       2.315720
      82.327751       2.280245
      82.376639       2.295983
      82.425527       2.296264
      82.474415       2.275155
      82.523303       2.512040
      82.572192       2.134212
      82.621080       2.335689
      82.669968       2.411312
      82.718856       2.287216
      82.767744       2.287246
      82.816633       2.414298
      82.865521       2.345166
      82.914409       2.424218
      82.963297       2.294167
      83.012186       2.584290
      83.061074       2.697019
      83.109962       2.410238
      83.158850       2.179445
      83.207738       2.317332
      83.256627       2.150870
      83.305515       2.572498
      83.354403       2.203273
      83.403291       2.406804
      83.452179       2.343756
      83.501068       2.518194
      83.549956       2.521334
      83.598844       2.378823
      83.647732       2.547399
      83.696620       2.506238
      83.745509       2.924930
      83.794397       2.525287
      83.843285       2.530603
      83.892173       2.675923
      83.941062       2.751334
      83.989950       2.775312
      84.038838       2.842615
      84.087726       2.504455
      84.136614       2.236030
      84.185503       2.354492
      84.234391       2.196595
      84.283279       2.499486
      84.332167       2.342797
      84.381055       2.301689
      84.429944       2.256972
      84.478832       2.705475
      84.527720       2.814710
      84.576608       2.437490
      84.625497       2.665185
      84.674385       2.825072
      84.723273       2.481600
      84.772161       2.504146
      84.821049       2.411503
      84.869938       2.427788
      84.918826       2.271463
      84.967714       2.045304
      85.016602       2.134156
      85.065490       1.941975
      85.114379       2.048099
      85.163267       1.962723
      85.212155       1.879633
      85.261043       1.894955
      85.309932       2.021253
      85.358820       1.902220
      85.407708       2.014232
      85.456596       1.937832
      85.505484       1.976762
      85.554373       2.043646
      85.603261       2.095379
      85.652149       2.011783
      85.701037       1.822864
      85.749925       1.821890
      85.798814       1.923822
      85.847702       1.787523
      85.896590       1.943115
      85.945478       2.046787
      85.994366       2.018702
      86.043255       2.176967
      86.092143       1.997592
      86.141031       1.919770
      86.189919       1.983595
      86.238808       2.071913
      86.287696       1.962808
      86.336584       2.138159
      86.385472       2.084911
      86.434360       2.114033
      86.483249       2.088431
      86.532137       2.002775
      86.581025       1.926274
      86.629913       2.042526
      86.678801       1.889332
      86.727690       1.975477
      86.776578       2.012583
      86.825466       2.066939
      86.874354       2.518779
      86.923243       2.078732
      86.972131       2.135679
      87.021019       1.954435
      87.069907       2.141773
      87.118795       2.219023
      87.167684       2.205821
      87.216572       2.112098
      87.265460       2.030025
      87.314348       1.849012
      87.363236       1.945087
      87.412125       1.880674
      87.461013       1.775356
      87.509901       1.905176
      87.558789       1.991365
      87.607678       1.835221
      87.656566       1.873697
      87.705454       1.680499
      87.754342       1.752982
      87.803230       1.843853
      87.852119       1.850856
      87.901007       1.863610
      87.949895       1.737354
      87.998783       1.747031
      88.047671       1.798962
      88.096560       2.002208
      88.145448       1.995312
      88.194336       1.870245
      88.243224       1.912950
      88.292112       2.160875
      88.341001       1.764721
      88.389889       1.777226
      88.438777       1.795119
      88.487665       1.811523
      88.536554       1.988025
      88.585442       1.852158
      88.634330       1.902353
      88.683218       1.855258
      88.732106       1.671478
      88.780995       1.841304
      88.829883       1.985986
      88.878771       1.727790
      88.927659       1.877192
      88.976547       1.739679
      89.025436       1.903781
      89.074324       1.666764
      89.123212       1.814630
      89.172100       1.882476
      89.220989       1.881928
      89.269877       1.872592
      89.318765       1.817417
      89.367653       1.786227
      89.416541       1.740640
      89.465430       1.829761
      89.514318       1.997280
      89.563206       2.132508
      89.612094       1.791423
      89.660982       1.782882
      89.709871       1.743780
      89.758759       1.886385
      89.807647       1.769136
      89.856535       1.980354
      89.905424       1.800174
      89.954312       2.071907
      90.003200       1.841837
      90.052088       1.907782
      90.100976       1.793920
      90.149865       2.046444
      90.198753       1.922923
      90.247641       2.079041
      90.296529       1.709688
      90.345417       1.740245
      90.394306       1.811177
      90.443194       1.653163
      90.492082       2.042626
      90.540970       1.945679
      90.589859       1.723958
      90.638747       1.839028
      90.687635       1.809777
      90.736523       1.961099
      90.785411       2.080127
      90.834300       1.898873
      90.883188       2.029377
      90.932076       2.018906
      90.980964       1.912681
      91.029852       1.827678
      91.078741       1.768526
      91.127629       2.017903
      91.176517       1.796505
      91.225405       2.092299
      91.274293       1.798399
      91.323182       1.719305
      91.372070       1.747322
      91.420958       1.801259
      91.469846       1.583078
      91.518735       1.946742
      91.567623       1.813544
      91.616511       2.094775
      91.665399       1.946001
      91.714287       1.806023
      91.763176       2.083124
      91.812064       1.928912
      91.860952       1.874743
      91.909840       2.013039
      91.958728       2.094642
      92.007617       1.774539
      92.056505       1.894831
      92.105393       1.771490
      92.154281       1.761903
      92.203170       1.785286
      92.252058       1.679204
      92.300946       1.685997
      92.349834       1.830049
      92.398722       1.931904
      92.447611       1.858901
      92.496499       1.756798
      92.545387       1.605106
      92.594275       1.876661
      92.643163       2.368413
      92.692052       2.280425
      92.740940       2.176138
      92.789828       2.377314
      92.838716       2.326755
      92.887605       2.026036
      92.936493       2.373528
      92.985381       2.029273
      93.034269       1.977329
      93.083157       1.878165
      93.132046       2.017319
      93.180934       2.106040
      93.229822       2.080349
      93.278710       2.225169
      93.327598       2.104395
      93.376487       1.966429
      93.425375       2.042000
      93.474263       2.290632
      93.523151       2.253892
      93.572039       2.025507
      93.620928       2.104427
      93.669816       2.187714
      93.718704       2.143990
      93.767592       1.961934
      93.816481       2.117034
      93.865369       1.971874
      93.914257       1.976660
      93.963145       1.990023
      94.012033       1.922219
      94.060922       2.200775
      94.109810       2.042172
      94.158698       2.099194
      94.207586       1.938354
      94.256474       1.901252
      94.305363       1.953281
      94.354251       1.898072
      94.403139       1.807255
      94.452027       2.143097
      94.500916       2.144187
      94.549804       1.987674
      94.598692       2.046597
      94.647580       2.104477
      94.696468       2.107339
      94.745357       2.179116
      94.794245       2.007542
      94.843133       2.071855
      94.892021       2.164226
      94.940909       2.056041
      94.989798       2.034053
      95.038686       2.182600
      95.087574       2.080764
      95.136462       2.103497
      95.185351       2.033162
      95.234239       2.059090
      95.283127       2.004687
      95.332015       1.924653
      95.380903       1.955406
      95.429792       1.939136
      95.478680       1.775017
      95.527568       1.996855
      95.576456       2.045655
      95.625344       1.969300
      95.674233       1.970627
      95.723121       1.973752
      95.772009       2.014525
      95.820897       1.971872
      95.869785       2.031472
      95.918674       1.955030
      95.967562       2.026193
      96.016450       1.861961
      96.065338       1.838663
      96.114227       1.872227
      96.163115       1.765280
      96.212003       1.811921
      96.260891       1.807595
      96.309779       1.968102
      96.358668       1.916808
      96.407556       1.713130
      96.456444       1.850124
      96.505332       1.921203
      96.554220       1.963465
      96.603109       1.801671
      96.651997       2.074903
      96.700885       1.990385
      96.749773       1.958173
      96.798662       1.877842
      96.847550       1.875730
      96.896438       1.784839
      96.945326       1.696800
      96.994214       1.584388
      97.043103       1.646555
      97.091991       1.969225
      97.140879       1.875056
      97.189767       1.977580
      97.238655       1.728931
      97.287544       1.792973
      97.336432       1.724517
      97.385320       1.863035
      97.434208       1.787187
      97.483097       2.131017
      97.531985       1.882101
      97.580873       1.795473
      97.629761       1.897859
      97.678649       1.757246
      97.727538       1.865604
      97.776426       1.993882
      97.825314       2.004443
      97.874202       1.895520
      97.923090       1.898259
      97.971979       2.000795
      98.020867       2.008752
      98.069755       1.965973
      98.118643       1.768436
      98.167532       1.884402
      98.216420       1.792814
      98.265308       2.139877
      98.314196       2.053306
      98.363084       1.937239
      98.411973       1.880608
      98.460861       1.977466
      98.509749       1.776206
      98.558637       1.778105
      98.607525       1.813157
      98.656414       1.832906
      98.705302       1.903145
      98.754190       1.896613
      98.803078       2.007454
      98.851966       1.827044
      98.900855       1.827153
      98.949743       2.257786
      98.998631       2.178273
      99.047519       2.005908
      99.096408       1.884712
      99.145296       2.163876
      99.194184       2.211829
      99.243072       2.227761
      99.291960       2.205718
      99.340849       2.031631
      99.389737       1.904355
      99.438625       1.865767
      99.487513       1.646988
      99.536401       1.830869
      99.585290       1.890731
      99.634178       1.791970
      99.683066       1.934103
      99.731954       2.053878
      99.780843       1.908035
      99.829731       2.165324
      99.878619       2.185666
      99.927507       2.014770
      99.976395       1.991143
     100.025284       1.823711
     100.074172       2.001821
     100.123060       1.958111
     100.171948       2.110739
     100.220836       1.989002
     100.269725       1.908678
     100.318613       1.879502
     100.367501       1.930543
     100.416389       2.025275
     100.465278       1.995829
     100.514166       2.042018
     100.563054       2.351911
     100.611942       2.000541
     100.660830       1.575992
     100.709719       2.149417
     100.758607       1.782373
     100.807495       1.974153
     100.856383       1.998713
     100.905271       1.981288
     100.954160       1.868451
     101.003048       1.771411
     101.051936       1.972651
     101.100824       2.008909
     101.149712       2.234697
     101.198601       2.017476
     101.247489       1.777472
     101.296377       1.905957
     101.345265       2.091881
     101.394154       2.117355
     101.443042       2.063949
     101.491930       1.919955
     101.540818       1.867256
     101.589706       2.020582
     101.638595       2.013926
     101.687483       2.109771
     101.736371       1.956932
     101.785259       2.014379
     101.834147       1.759026
     101.883036       1.923518
     101.931924       1.842072
     101.980812       2.199663
     102.029700       1.950863
     102.078589       1.956172
     102.127477       1.964060
     102.176365       2.086570
     102.225253       1.981575
     102.274141       1.858536
     102.323030       1.987814
     102.371918       2.018291
     102.420806       2.125441
     102.469694       2.152544
     102.518582       1.998918
     102.567471       2.150723
     102.616359       1.903608
     102.665247       1.924461
     102.714135       1.951229
     102.763024       1.994789
     102.811912       2.058597
     102.860800       1.811369
     102.909688       1.752594
     102.958576       1.867450
     103.007465       1.855897
     103.056353       2.086934
     103.105241       1.903735
     103.154129       1.920112
     103.203017       1.775540
     103.251906       1.753522
     103.300794       1.815995
     103.349682       1.727366
     103.398570       1.983042
     103.447458       1.974775
     103.496347       2.002924
     103.545235       1.850971
     103.594123       1.941746
     103.643011       1.584153
     103.691900       1.798064
     103.740788       1.872838
     103.789676       1.826615
     103.838564       1.940768
     103.887452       1.868505
     103.936341       1.898208
     103.985229       1.607053
     104.034117       1.862358
     104.083005       1.822054
     104.131893       1.717337
     104.180782       1.884530
     104.229670       1.880669
     104.278558       1.944823
     104.327446       1.887895
     104.376335       1.950796
     104.425223       1.863442
     104.474111       1.828636
     104.522999       1.856049
     104.571887       1.894454
     104.620776       2.063512
     104.669664       1.866672
     104.718552       1.864771
     104.767440       1.702929
     104.816328       1.932817
     104.865217       1.829235
     104.914105       1.897190
     104.962993       2.082760
     105.011881       2.047063
     105.060770       1.918850
     105.109658       1.896363
     105.158546       1.809089
     105.207434       1.949415
     105.256322       1.829732
     105.305211       1.788649
     105.354099       2.087316
     105.402987       1.971009
     105.451875       1.969831
     105.500763       1.897319
     105.549652       1.901330
     105.598540       1.909844
     105.647428       1.960613
     105.696316       1.826120
     105.745205       1.867732
     105.794093       1.886849
     105.842981       1.848950
     105.891869       1.899319
     105.940757       1.972937
     105.989646       1.972168
     106.038534       2.014924
     106.087422       2.018496
     106.136310       1.906347
     106.185198       1.927271
     106.234087       1.954540
     106.282975       1.877346
     106.331863       1.933372
     106.380751       1.946588
     106.429639       1.772197
     106.478528       2.090928
     106.527416       1.928411
     106.576304       1.916393
     106.625192       1.821642
     106.674081       1.817665
     106.722969       1.822939
     106.771857       1.978492
     106.820745       1.855600
     106.869633       1.862523
     106.918522       1.896154
     106.967410       2.064565
     107.016298       1.897598
     107.065186       1.982248
     107.114074       1.992309
     107.162963       2.059018
     107.211851       1.923291
     107.260739       2.082246
     107.309627       1.918969
     107.358516       2.090415
     107.407404       1.936186
     107.456292       1.875308
     107.505180       1.954484
     107.554068       1.874300
     107.602957       1.924234
     107.651845       1.995348
     107.700733       1.886133
     107.749621       1.836911
     107.798509       1.927956
     107.847398       1.955133
     107.896286       1.993697
     107.945174       1.829577
     107.994062       2.038075
     108.042951       1.996515
     108.091839       1.966819
     108.140727       1.948403
     108.189615       1.966460
     108.238503       2.061500
     108.287392       1.842893
     108.336280       1.898323
     108.385168       2.048656
     108.434056       2.078055
     108.482944       1.839275
     108.531833       1.824115
     108.580721       1.992551
     108.629609       1.746237
     108.678497       1.954979
     108.727385       1.948266
     108.776274       2.085502
     108.825162       1.815842
     108.874050       1.889694
     108.922938       1.764009
     108.971827       1.877294
     109.020715       1.829910
     109.069603       1.907015
     109.118491       1.909860
     109.167379       2.031224
     109.216268       1.695478
     109.265156       1.963231
     109.314044       1.861479
     109.362932       1.757715
     109.411820       1.948305
     109.460709       1.843258
     109.509597       1.886790
     109.558485       1.904794
     109.607373       1.911879
     109.656262       1.822373
     109.705150       1.812018
     109.754038       1.960336
     109.802926       1.846379
     109.851814       1.851181
     109.900703       1.666214
     109.949591       1.628476
     109.998479       1.721036
     110.047367       1.724331
     110.096255       1.728465
     110.145144       1.762886
     110.194032       1.571557
     110.242920       1.703437
     110.291808       1.742644
     110.340697       1.800281
     110.389585       1.728327
     110.438473       1.760590
     110.487361       1.771252
     110.536249       1.827006
     110.585138       1.596116
     110.634026       1.629961
     110.682914       1.699773
     110.731802       1.728100
     110.780690       1.812013
     110.829579       2.253741
     110.878467       1.854557
     110.927355       1.891696
     110.976243       1.783540
     111.025131       1.916132
     111.074020       1.907785
     111.122908       1.813597
     111.171796       1.867953
     111.220684       1.819055
     111.269573       1.916809
     111.318461       1.417471
     111.367349       1.521105
     111.416237       1.562666
     111.465125       1.454235
     111.514014       1.492397
     111.562902       1.694032
     111.611790       1.700701
     111.660678       1.563824
     111.709566       1.541964
     111.758455       1.740404
     111.807343       1.671588
     111.856231       1.764445
     111.905119       1.827128
     111.954008       1.598191
     112.002896       1.779784
     112.051784       1.908004
     112.100672       1.730427
     112.149560       1.543608
     112.198449       1.791304
     112.247337       1.603398
     112.296225       1.731823
     112.345113       1.526886
     112.394001       1.409162
     112.442890       1.418706
     112.491778       1.675104
     112.540666       1.770880
     112.589554       1.936292
     112.638443       1.686534
     112.687331       1.764519
     112.736219       1.935169
     112.785107       1.970985
     112.833995       1.365937
     112.882884       1.430575
     112.931772       1.660609
     112.980660       1.594710
     113.029548       1.578676
     113.078436       1.820689
     113.127325       1.748660
     113.176213       1.758063
     113.225101       1.633510
     113.273989       1.680932
     113.322878       1.713972
     113.371766       1.841681
     113.420654       1.864424
     113.469542       1.854004
     113.518430       1.770098
     113.567319       1.722417
     113.616207       1.915347
     113.665095       1.849932
     113.713983       1.890631
     113.762871       1.805452
     113.811760       1.709607
     113.860648       1.786176
     113.909536       1.952568
     113.958424       1.998556
     114.007312       2.004805
     114.056201       1.938147
     114.105089       1.927897
     114.153977       2.021848
     114.202865       1.994803
     114.251754       1.870372
     114.300642       2.137403
     114.349530       1.997364
     114.398418       1.906491
     114.447306       2.117083
     114.496195       2.008573
     114.545083       2.020611
     114.593971       2.173244
     114.642859       2.090768
     114.691747       2.221605
     114.740636       2.102364
     114.789524       2.000673
     114.838412       1.979500
     114.887300       1.955162
     114.936189       1.905347
     114.985077       1.720228
     115.033965       1.782908
     115.082853       1.987793
     115.131741       1.795960
     115.180630       1.880354
     115.229518       1.732645
     115.278406       1.958179
     115.327294       1.831932
     115.376182       1.870960
     115.425071       1.973594
     115.473959       1.889989
     115.522847       2.027090
     115.571735       1.899542
     115.620624       1.943755
     115.669512       1.864764
     115.718400       1.969462
     115.767288       2.162834
     115.816176       1.933983
     115.865065       1.725037
     115.913953       1.809712
     115.962841       1.894901
     116.011729       1.941760
     116.060617       1.746187
     116.109506       2.105047
     116.158394       1.963026
     116.207282       1.859159
     116.256170       1.910427
     116.305058       2.026365
     116.353947       1.759215
     116.402835       1.894919
     116.451723       1.730296
     116.500611       1.841334
     116.549500       1.785785
     116.598388       1.924184
     116.647276       1.937775
     116.696164       1.915714
     116.745052       1.872967
     116.793941       1.840054
     116.842829       1.721409
     116.891717       1.676460
     116.940605       1.717848
     116.989493       1.541308
     117.038382       1.513200
     117.087270       1.639138
     117.136158       1.682601
     117.185046       1.604603
     117.233935       1.749006
     117.282823       1.881791
     117.331711       1.779961
     117.380599       1.704966
     117.429487       1.933425
     117.478376       2.128928
     117.527264       1.864045
     117.576152       2.142051
     117.625040       1.626057
     117.673928       1.927707
     117.722817       1.852344
     117.771705       1.980559
     117.820593       2.023577
     117.869481       1.812589
     117.918370       1.813413
     117.967258       1.646287
     118.016146       1.724641
     118.065034       1.885445
     118.113922       1.854283
     118.162811       2.099407
     118.211699       1.971953
     118.260587       1.814234
     118.309475       1.873605
     118.358363       1.897273
     118.407252       1.752180
     118.456140       1.880565
     118.505028       2.054242
     118.553916       1.816321
     118.602804       1.831703
     118.651693       1.863771
     118.700581       1.545111
     118.749469       1.788016
     118.798357       1.906122
     118.847246       2.102732
     118.896134       1.868544
     118.945022       1.818990
     118.993910       1.972235
     119.042798       1.967522
     119.091687       1.869187
     119.140575       2.067006
     119.189463       1.884420
     119.238351       1.929717
     119.287239       1.747396
     119.336128       2.038574
     119.385016       1.854200
     119.433904       1.924312
     119.482792       1.990674
     119.531681       1.948222
     119.580569       1.807376
     119.629457       1.651406
     119.678345       1.713126
     119.727233       1.815817
     119.776122       1.894350
     119.825010       1.866894
     119.873898       1.827853
     119.922786       1.654385
     119.971674       1.654650
     120.020563       1.891139
     120.069451       1.796180
     120.118339       1.888247
     120.167227       1.873034
     120.216116       1.959677
     120.265004       1.892709
     120.313892       1.902166
     120.362780       2.009395
     120.411668       1.805775
     120.460557       1.975173
     120.509445       2.051310
     120.558333       2.117761
     120.607221       1.944859
     120.656109       1.840241
     120.704998       1.873629
     120.753886       1.981171
     120.802774       1.845684
     120.851662       1.800429
     120.900551       1.813382
     120.949439       1.768978
     120.998327       2.110519
     121.047215       1.837229
     121.096103       1.916290
     121.144992       2.209123
     121.193880       2.088688
     121.242768       2.227782
     121.291656       2.073572
     121.340544       1.817724
     121.389433       1.879500
     121.438321       1.941431
     121.487209       1.890407
     121.536097       2.113517
     121.584985       1.923265
     121.633874       1.772793
     121.682762       2.033289
     121.731650       2.150795
     121.780538       1.908892
     121.829427       2.086877
     121.878315       2.143974
     121.927203       1.976906
     121.976091       2.112367
     122.024979       2.072489
     122.073868       2.072113
     122.122756       2.148309
     122.171644       1.914784
     122.220532       1.964199
     122.269420       2.131852
     122.318309       2.184259
     122.367197       2.134823
     122.416085       2.078896
     122.464973       2.104030
     122.513862       2.264554
     122.562750       2.009126
     122.611638       2.091488
     122.660526       1.977691
     122.709414       2.034210
     122.758303       2.149113
     122.807191       2.023078
     122.856079       2.087856
     122.904967       2.079262
     122.953855       1.998001
     123.002744       2.091255
     123.051632       2.111769
     123.100520       2.086260
     123.149408       2.119297
     123.198297       2.075689
     123.247185       2.144386
     123.296073       1.924137
     123.344961       2.031837
     123.393849       2.172313
     123.442738       2.097277
     123.491626       2.037489
     123.540514       2.127191
     123.589402       2.084375
     123.638290       2.235473
     123.687179       2.248924
     123.736067       2.153442
     123.784955       2.236618
     123.833843       2.194438
     123.882731       2.179959
     123.931620       2.242360
     123.980508       1.715246
     124.029396       1.882754
     124.078284       1.808515
     124.127173       1.846499
     124.176061       1.935315
     124.224949       1.734603
     124.273837       1.844856
     124.322725       1.747573
     124.371614       1.752365
     124.420502       1.841784
     124.469390       1.859509
     124.518278       2.061860
     124.567166       1.919978
     124.616055       1.899787
     124.664943       1.814315
     124.713831       1.974182
     124.762719       2.005954
     124.811608       1.839351
     124.860496       1.868281
     124.909384       1.939307
     124.958272       1.958567
     125.007160       1.922430
     125.056049       1.762770
     125.104937       1.828986
     125.153825       1.812792
     125.202713       1.828908
     125.251601       1.985741
     125.300490       1.828567
     125.349378       1.802240
     125.398266       1.832257
     125.447154       1.946609
     125.496043       1.871801
     125.544931       1.840572
     125.593819       1.883924
     125.642707       1.908261
     125.691595       1.651050
     125.740484       1.918625
     125.789372       1.775428
     125.838260       1.833246
     125.887148       1.863542
     125.936036       2.043022
     125.984925       1.852556
     126.033813       1.969669
     126.082701       1.932086
     126.131589       2.002102
     126.180477       1.875402
     126.229366       1.974796
     126.278254       1.518368
     126.327142       1.913074
     126.376030       1.951425
     126.424919       1.835971
     126.473807       1.793667
     126.522695       1.812933
     126.571583       1.917671
     126.620471       1.875923
     126.669360       2.051542
     126.718248       1.831151
     126.767136       1.905201
     126.816024       1.889737
     126.864912       1.741626
     126.913801       1.836486
     126.962689       1.966955
     127.011577       2.036528
     127.060465       1.801545
     127.109354       1.997306
     127.158242       1.845204
     127.207130       2.040427
     127.256018       2.138916
     127.304906       2.177130
     127.353795       1.942039
     127.402683       2.016222
     127.451571       1.949580
     127.500459       1.938588
     127.549347       1.952266
     127.598236       2.146844
     127.647124       2.115060
     127.696012       1.899001
     127.744900       1.951805
     127.793789       1.802801
     127.842677       1.898536
     127.891565       1.830013
     127.940453       1.915940
     127.989341       1.866023
     128.038230       1.746302
     128.087118       1.792448
     128.136006       2.068343
     128.184894       1.860672
     128.233782       2.097202
     128.282671       2.052881
     128.331559       2.064175
     128.380447       2.017505
     128.429335       1.911289
     128.478224       1.727666
     128.527112       2.033795
     128.576000       2.048327
     128.624888       1.959915
     128.673776       1.948166
     128.722665       2.060796
     128.771553       1.921521
     128.820441       1.977176
     128.869329       2.093625
     128.918217       1.943561
     128.967106       1.999112
     129.015994       1.869014
     129.064882       2.001616
     129.113770       1.762007
     129.162658       1.831154
     129.211547       1.786170
     129.260435       2.025366
     129.309323       2.178016
     129.358211       2.072823
     129.407100       1.997734
     129.455988       1.895761
     129.504876       1.854379
     129.553764       1.956285
     129.602652       1.992044
     129.651541       2.023669
     129.700429       1.948094
     129.749317       1.869368
     129.798205       1.932621
     129.847093       1.886938
     129.895982       1.807974
     129.944870       1.793291
     129.993758       1.870515
     130.042646       1.819380
     130.091535       1.762816
     130.140423       1.906530
     130.189311       1.963799
     130.238199       1.848304
     130.287087       2.074588
     130.335976       1.951727
     130.384864       1.775017
     130.433752       1.949976
     130.482640       1.659217
     130.531528       1.997141
     130.580417       1.931754
     130.629305       2.145684
     130.678193       1.972186
     130.727081       2.103794
     130.775970       2.004775
     130.824858       1.955701
     130.873746       1.943570
     130.922634       2.001398
     130.971522       1.760001
     131.020411       1.520824
     131.069299       1.587075
     131.118187       1.778981
     131.167075       1.779620
     131.215963       1.958569
     131.264852       1.986494
     131.313740       1.959133
     131.362628       1.844297
     131.411516       1.991123
     131.460404       1.968421
     131.509293       2.208111
     131.558181       1.936884
     131.607069       1.897024
     131.655957       1.823415
     131.704846       1.993558
     131.753734       1.880072
     131.802622       1.938561
     131.851510       1.886905
     131.900398       1.798984
     131.949287       1.806820
     131.998175       2.134441
     132.047063       1.713295
     132.095951       1.663261
     132.144839       1.785933
     132.193728       1.797161
     132.242616       1.937132
     132.291504       1.980300
     132.340392       1.927433
     132.389281       2.028057
     132.438169       1.714637
     132.487057       1.726253
     132.535945       1.900226
     132.584833       1.830834
     132.633722       1.820728
     132.682610       1.738092
     132.731498       1.731961
     132.780386       1.705640
     132.829274       1.805977
     132.878163       1.903289
     132.927051       2.108653
     132.975939       1.873435
     133.024827       2.036308
     133.073716       1.899408
     133.122604       1.881200
     133.171492       1.992370
     133.220380       1.971752
     133.269268       1.887396
     133.318157       2.099058
     133.367045       2.009146
     133.415933       1.827271
     133.464821       2.087444
     133.513709       1.803262
     133.562598       1.730130
     133.611486       1.894499
     133.660374       2.050457
     133.709262       1.947090
     133.758150       2.011630
     133.807039       1.984328
     133.855927       1.939292
     133.904815       1.642639
     133.953703       1.760356
     134.002592       1.934584
     134.051480       2.006848
     134.100368       1.909174
     134.149256       1.985613
     134.198144       1.717589
     134.247033       1.788945
     134.295921       1.877906
     134.344809       1.915966
     134.393697       1.933286
     134.442585       1.985425
     134.491474       1.775309
     134.540362       1.989416
     134.589250       1.931772
     134.638138       1.921334
     134.687027       1.727255
     134.735915       1.819481
     134.784803       1.699818
     134.833691       1.881257
     134.882579       1.816057
     134.931468       1.891674
     134.980356       1.934210
     135.029244       1.941993
     135.078132       1.894448
     135.127020       1.806747
     135.175909       1.917967
     135.224797       1.999616
     135.273685       1.960818
     135.322573       1.915917
     135.371462       1.787290
     135.420350       1.954614
     135.469238       2.006094
     135.518126       2.021084
     135.567014       2.149304
     135.615903       1.920334
     135.664791       1.993785
     135.713679       1.955811
     135.762567       1.991286
     135.811455       1.877742
     135.860344       1.776773
     135.909232       1.957305
     135.958120       1.745226
     136.007008       2.127618
     136.055897       1.707010
     136.104785       1.964202
     136.153673       1.951634
     136.202561       1.936822
     136.251449       2.039933
     136.300338       1.905420
     136.349226       1.917660
     136.398114       1.919560
     136.447002       1.958768
     136.495890       2.131232
     136.544779       2.077614
     136.593667       1.822873
     136.642555       1.991120
     136.691443       2.044573
     136.740331       2.006467
     136.789220       2.077683
     136.838108       1.845373
     136.886996       1.929375
     136.935884       2.005297
     136.984773       1.920316
     137.033661       2.093681
     137.082549       1.956472
     137.131437       1.891530
     137.180325       2.048440
     137.229214       2.055809
     137.278102       2.048882
     137.326990       1.900423
     137.375878       1.856783
     137.424766       1.853743
     137.473655       2.049657
     137.522543       1.956332
     137.571431       2.139146
     137.620319       1.938726
     137.669208       1.850004
     137.718096       2.246537
     137.766984       1.993009
     137.815872       1.894378
     137.864760       1.842583
     137.913649       1.991621
     137.962537       1.906652
     138.011425       1.920495
     138.060313       1.973994
     138.109201       1.990752
     138.158090       1.893235
     138.206978       1.931429
     138.255866       1.919131
     138.304754       1.926406
     138.353643       2.038844
     138.402531       1.919062
     138.451419       1.759141
     138.500307       2.026266
     138.549195       1.825265
     138.598084       1.936486
     138.646972       2.020068
     138.695860       1.925147
     138.744748       1.887015
     138.793636       1.953515
     138.842525       1.786773
     138.891413       1.958387
     138.940301       1.956111
     138.989189       2.013093
     139.038077       2.031040
     139.086966       1.917501
     139.135854       1.947205
     139.184742       1.951258
     139.233630       1.985970
     139.282519       1.904159
     139.331407       1.960909
     139.380295       2.009086
     139.429183       1.921876
     139.478071       1.911408
     139.526960       1.900396
     139.575848       1.786862
     139.624736       1.878571
     139.673624       1.950696
     139.722512       1.981404
     139.771401       1.825307
     139.820289       1.946761
     139.869177       1.844941
     139.918065       1.971990
     139.966954       2.082392
     140.015842       2.116614
     140.064730       1.921341
     140.113618       1.880912
     140.162506       1.907322
     140.211395       2.157825
     140.260283       2.115620
     140.309171       2.054106
     140.358059       2.196723
     140.406947       2.096610
     140.455836       2.113231
     140.504724       2.109419
     140.553612       1.970809
     140.602500       1.990685
     140.651389       2.054921
     140.700277       2.078277
     140.749165       2.065134
     140.798053       2.217608
     140.846941       2.090920
     140.895830       2.366254
     140.944718       2.027081
     140.993606       2.090398
     141.042494       2.076573
     141.091382       2.060358
     141.140271       1.993153
     141.189159       2.077115
     141.238047       2.238535
     141.286935       2.095603
     141.335823       2.090136
     141.384712       1.964419
     141.433600       2.058858
     141.482488       2.033742
     141.531376       1.949213
     141.580265       2.119233
     141.629153       2.044197
     141.678041       1.987687
     141.726929       2.072469
     141.775817       2.051219
     141.824706       2.079397
     141.873594       2.119400
     141.922482       2.144247
     141.971370       2.014096
     142.020258       2.054372
     142.069147       2.126819
     142.118035       2.008712
     142.166923       2.064337
     142.215811       2.078837
     142.264700       2.008762
     142.313588       1.986450
     142.362476       1.900109
     142.411364       1.892226
     142.460252       1.881350
     142.509141       1.810653
     142.558029       1.753924
     142.606917       2.121455
     142.655805       1.895757
     142.704693       1.869368
     142.753582       1.951252
     142.802470       1.841834
     142.851358       1.838186
     142.900246       1.912594
     142.949135       1.742952
     142.998023       1.878499
     143.046911       1.749129
     143.095799       1.975889
     143.144687       1.933482
     143.193576       2.045143
     143.242464       1.743395
     143.291352       1.903246
     143.340240       2.027649
     143.389128       1.919311
     143.438017       2.058597
     143.486905       1.856925
     143.535793       1.974248
     143.584681       1.942485
     143.633570       1.992479
     143.682458       1.983178
     143.731346       1.935713
     143.780234       2.034409
     143.829122       2.037868
     143.878011       1.902923
     143.926899       1.842389
     143.975787       1.982570
     144.024675       1.918075
     144.073563       1.932031
     144.122452       1.951392
     144.171340       1.828794
     144.220228       1.747493
     144.269116       1.812146
     144.318004       1.796361
     144.366893       1.965432
     144.415781       1.946966
     144.464669       1.994196
     144.513557       1.747070
     144.562446       1.844952
     144.611334       1.961758
     144.660222       1.805723
     144.709110       1.866887
     144.757998       1.671244
     144.806887       1.896482
     144.855775       1.858184
     144.904663       1.788205
     144.953551       1.940767
     145.002439       1.873513
     145.051328       1.983660
     145.100216       1.826809
     145.149104       1.850949
     145.197992       1.736708
     145.246881       1.925529
     145.295769       1.895419
     145.344657       1.954989
     145.393545       2.007733
     145.442433       2.018292
     145.491322       1.901673
     145.540210       1.696320
     145.589098       1.909361
     145.637986       1.972647
     145.686874       1.912732
     145.735763       2.069799
     145.784651       1.955027
     145.833539       1.973818
     145.882427       2.056909
     145.931316       1.945302
     145.980204       1.997139
     146.029092       2.110850
     146.077980       2.005324
     146.126868       2.189712
     146.175757       2.176116
     146.224645       2.046005
     146.273533       2.041166
     146.322421       1.969980
     146.371309       1.913753
     146.420198       1.909518
     146.469086       2.063760
     146.517974       1.961668
     146.566862       2.076545
     146.615750       2.067430
     146.664639       1.994068
     146.713527       1.915709
     146.762415       2.095486
     146.811303       1.952617
     146.860192       2.072961
     146.909080       1.965407
     146.957968       2.053952
     147.006856       1.825680
     147.055744       1.905947
     147.104633       1.933648
     147.153521       1.838323
     147.202409       2.055506
     147.251297       2.053167
     147.300185       2.033232
     147.349074       2.046622
     147.397962       1.748996
     147.446850       1.920695
     147.495738       2.000054
     147.544627       1.893629
     147.593515       1.834237
     147.642403       2.022213
     147.691291       2.058655
     147.740179       1.938793
     147.789068       1.945729
     147.837956       2.069075
     147.886844       1.878201
     147.935732       1.924907
     147.984620       1.928487
     148.033509       1.772295
     148.082397       1.901464
     148.131285       1.916516
     148.180173       1.799250
     148.229062       1.823874
     148.277950       1.986674
     148.326838       1.814188
     148.375726       2.055257
     148.424614       2.038631
     148.473503       1.853928
     148.522391       1.916974
     148.571279       1.838300
     148.620167       1.781985
     148.669055       1.810715
     148.717944       1.896332
     148.766832       1.767014
     148.815720       1.788269
     148.864608       1.721230
     148.913496       1.912174
     148.962385       1.874942
     149.011273       2.076658
     149.060161       1.826129
     149.109049       1.763235
     149.157938       1.972965
     149.206826       1.917084
     149.255714       1.807594
     149.304602       1.942863
     149.353490       1.857148
     149.402379       1.981206
     149.451267       1.862339
     149.500155       1.895235
     149.549043       1.954720
     149.597931       2.066741
     149.646820       1.819520
     149.695708       1.843113
     149.744596       1.977326
     149.793484       2.062521
     149.842373       1.839286
     149.891261       1.820820
     149.940149       1.779345
     149.989037       1.787094
     150.037925       1.942329
     150.086814       1.834256
     150.135702       1.700489
     150.184590       1.851282
     150.233478       1.873903
     150.282366       1.922825
     150.331255       2.112113
     150.380143       1.877505
     150.429031       2.263516
     150.477919       2.049870
     150.526808       2.008794
     150.575696       1.889051
     150.624584       1.890486
     150.673472       2.155791
     150.722360       1.804407
     150.771249       1.926221
     150.820137       2.067758
     150.869025       1.855625
     150.917913       1.817937
     150.966801       1.960427
     151.015690       1.762764
     151.064578       2.096588
     151.113466       1.872682
     151.162354       2.034166
     151.211242       1.955236
     151.260131       1.999528
     151.309019       1.940933
     151.357907       1.937674
     151.406795       1.844319
     151.455684       1.879010
     151.504572       1.860407
     151.553460       1.863448
     151.602348       1.933029
     151.651236       1.897625
     151.700125       1.963319
     151.749013       2.008996
     151.797901       1.930071
     151.846789       1.833465
     151.895677       1.950441
     151.944566       1.879149
     151.993454       1.973645
     152.042342       2.037914
     152.091230       1.936014
     152.140119       1.983969
     152.189007       1.729250
     152.237895       1.920959
     152.286783       2.081039
     152.335671       1.808669
     152.384560       1.698314
     152.433448       1.982757
     152.482336       1.876135
     152.531224       2.022023
     152.580112       1.977399
     152.629001       1.962691
     152.677889       1.979167
     152.726777       1.877491
     152.775665       2.194212
     152.824554       1.964775
     152.873442       1.842996
     152.922330       1.907078
     152.971218       2.093457
     153.020106       1.969501
     153.068995       1.909000
     153.117883       1.939796
     153.166771       1.910360
     153.215659       1.914406
     153.264547       1.969430
     153.313436       2.226424
     153.362324       2.025123
     153.411212       1.883799
     153.460100       2.087170
     153.508989       2.003799
     153.557877       1.811328
     153.606765       1.902216
     153.655653       1.922747
     153.704541       1.843279
     153.753430       1.756754
     153.802318       1.850009
     153.851206       1.910061
     153.900094       1.770258
     153.948982       1.664971
     153.997871       1.737275
     154.046759       1.700729
     154.095647       1.768009
     154.144535       1.747151
     154.193423       1.768514
     154.242312       1.864389
     154.291200       2.073540
     154.340088       2.138830
     154.388976       2.057153
     154.437865       2.034182
     154.486753       1.930214
     154.535641       1.778582
     154.584529       1.816873
     154.633417       2.071467
     154.682306       1.554179
     154.731194       1.949014
     154.780082       1.944312
     154.828970       1.896942
     154.877858       1.878922
     154.926747       1.801766
     154.975635       1.804873
     155.024523       1.986249
     155.073411       1.987017
     155.122300       1.809328
     155.171188       1.975966
     155.220076       1.915723
     155.268964       1.953769
     155.317852       1.949553
     155.366741       2.074904
     155.415629       2.107358
     155.464517       1.801224
     155.513405       1.893930
     155.562293       2.191121
     155.611182       2.088904
     155.660070       1.865624
     155.708958       2.054847
     155.757846       2.072120
     155.806735       2.018947
     155.855623       1.940078
     155.904511       1.956320
     155.953399       1.783456
     156.002287       2.027101
     156.051176       1.884258
     156.100064       2.153502
     156.148952       1.905178
     156.197840       1.730674
     156.246728       2.105906
     156.295617       1.946798
     156.344505       1.837985
     156.393393       1.910601
     156.442281       2.029637
     156.491169       1.950409
     156.540058       2.141623
     156.588946       1.847316
     156.637834       1.893408
     156.686722       1.920402
     156.735611       1.954911
     156.784499       2.167925
     156.833387       1.905794
     156.882275       1.906807
     156.931163       1.987942
     156.980052       2.020671
     157.028940       1.992416
     157.077828       1.953329
     157.126716       1.751780
     157.175604       1.924492
     157.224493       1.961022
     157.273381       2.023644
     157.322269       2.041748
     157.371157       1.991817
     157.420046       1.994142
     157.468934       1.848801
     157.517822       1.870797
     157.566710       2.038101
     157.615598       1.893185
     157.664487       2.025227
     157.713375       1.898578
     157.762263       1.954495
     157.811151       1.786333
     157.860039       1.734143
     157.908928       1.972690
     157.957816       1.966558
     158.006704       1.880114
     158.055592       1.814010
     158.104481       2.067671
     158.153369       1.973449
     158.202257       1.763894
     158.251145       1.949429
     158.300033       1.946122
     158.348922       1.918624
     158.397810       1.969146
     158.446698       1.979444
     158.495586       2.008941
     158.544474       1.997395
     158.593363       2.088313
     158.642251       1.991898
     158.691139       1.892066
     158.740027       2.013226
     158.788915       1.918658
     158.837804       1.902680
     158.886692       2.117880
     158.935580       2.100916
     158.984468       1.843887
     159.033357       1.905851
     159.082245       1.963988
     159.131133       1.896532
     159.180021       1.720985
     159.228909       1.855889
     159.277798       1.988438
     159.326686       1.947733
     159.375574       1.910010
     159.424462       1.980745
     159.473350       2.289741
     159.522239       2.093175
     159.571127       1.907173
     159.620015       2.049154
     159.668903       1.975624
     159.717792       1.900172
     159.766680       1.772678
     159.815568       1.806950
     159.864456       1.804742
     159.913344       1.812464
     159.962233       1.922412
     160.011121       1.953009
     160.060009       1.915635
     160.108897       1.949914
     160.157785       1.806561
     160.206674       1.785520
     160.255562       1.827853
     160.304450       1.860722
     160.353338       1.814977
     160.402227       1.972972
     160.451115       1.881385
     160.500003       1.769094
     160.548891       1.936069
     160.597779       1.913448
     160.646668       1.865323
     160.695556       1.856913
     160.744444       1.837575
     160.793332       2.016888
     160.842220       1.905597
     160.891109       1.939721
     160.939997       1.867581
     160.988885       2.029956
     161.037773       2.045296
     161.086662       1.965735
     161.135550       2.175675
     161.184438       1.944007
     161.233326       1.937946
     161.282214       2.091763
     161.331103       1.960450
     161.379991       1.866999
     161.428879       1.871184
     161.477767       1.845207
     161.526655       2.144807
     161.575544       1.882481
     161.624432       1.948550
     161.673320       1.831583
     161.722208       1.862219
     161.771096       1.770434
     161.819985       1.976795
     161.868873       2.031738
     161.917761       1.912449
     161.966649       1.841136
     162.015538       1.941582
     162.064426       1.924968
     162.113314       1.841633
     162.162202       1.859468
     162.211090       1.713373
     162.259979       1.880044
     162.308867       1.862519
     162.357755       1.985359
     162.406643       1.852538
     162.455531       1.839187
     162.504420       1.986263
     162.553308       1.960918
     162.602196       1.852204
     162.651084       1.941895
     162.699973       1.930216
     162.748861       1.977041
     162.797749       1.984578
     162.846637       1.976187
     162.895525       1.844441
     162.944414       1.821061
     162.993302       2.004284
     163.042190       1.999317
     163.091078       1.882212
     163.139966       1.990148
     163.188855       2.145592
     163.237743       1.803440
     163.286631       1.794634
     163.335519       1.918836
     163.384408       1.973016
     163.433296       1.891615
     163.482184       1.898093
     163.531072       1.943348
     163.579960       1.865874
     163.628849       2.065341
     163.677737       1.844797
     163.726625       1.830552
     163.775513       2.163833
     163.824401       1.907282
     163.873290       2.153540
     163.922178       2.072821
     163.971066       1.937292
     164.019954       1.765234
     164.068842       1.996143
     164.117731       1.836491
     164.166619       1.695885
     164.215507       1.889196
     164.264395       1.961124
     164.313284       1.800323
     164.362172       1.965244
     164.411060       1.870819
     164.459948       1.931242
     164.508836       2.176789
     164.557725       2.139550
     164.606613       2.161684
     164.655501       2.084043
     164.704389       2.045415
     164.753277       1.906338
     164.802166       2.129801
     164.851054       2.104754
     164.899942       1.877437
     164.948830       1.706866
     164.997719       1.658315
     165.046607       1.866886
     165.095495       1.809472
     165.144383       1.836027
     165.193271       1.678705
     165.242160       1.791152
     165.291048       1.752421
     165.339936       1.856205
     165.388824       1.574071
     165.437712       1.657112
     165.486601       1.839471
     165.535489       1.594013
     165.584377       1.780175
     165.633265       1.733052
     165.682154       1.687241
     165.731042       1.735049
     165.779930       1.551103
     165.828818       1.814678
     165.877706       1.744200
     165.926595       1.728636
     165.975483       1.814469
     166.024371       1.865456
     166.073259       1.880112
     166.122147       1.844677
     166.171036       1.822607
     166.219924       1.599710
     166.268812       1.803437
     166.317700       1.899641
     166.366588       1.940100
     166.415477       1.688904
     166.464365       1.651700
     166.513253       1.819202
     166.562141       1.854295
     166.611030       1.900858
     166.659918       1.809458
     166.708806       2.055051
     166.757694       1.785839
     166.806582       1.913593
     166.855471       1.800020
     166.904359       2.043286
     166.953247       1.902798
     167.002135       1.936406
     167.051023       1.751634
     167.099912       2.394792
     167.148800       1.993241
     167.197688       2.081707
     167.246576       1.835875
     167.295465       1.915095
     167.344353       1.889149
     167.393241       2.095250
     167.442129       1.930783
     167.491017       1.882896
     167.539906       1.808241
     167.588794       1.808008
     167.637682       1.885778
     167.686570       1.888581
     167.735458       1.725529
     167.784347       1.712334
     167.833235       1.697177
     167.882123       1.911422
     167.931011       1.794293
     167.979900       1.846637
     168.028788       1.925981
     168.077676       1.746562
     168.126564       1.762577
     168.175452       1.799609
     168.224341       1.700011
     168.273229       1.679239
     168.322117       1.723589
     168.371005       1.977627
     168.419893       1.835413
     168.468782       1.720501
     168.517670       1.988165
     168.566558       2.050584
     168.615446       1.932092
     168.664335       1.780453
     168.713223       1.889307
     168.762111       1.708036
     168.810999       1.872483
     168.859887       1.776586
     168.908776       1.783082
     168.957664       1.843372
     169.006552       1.746309
     169.055440       1.872313
     169.104328       1.777786
     169.153217       1.661296
     169.202105       1.654021
     169.250993       1.589865
     169.299881       1.743744
     169.348769       1.675631
     169.397658       1.645703
     169.446546       1.666174
     169.495434       1.581621
     169.544322       1.800716
     169.593211       1.781056
     169.642099       1.733896
     169.690987       1.757577
     169.739875       1.701227
     169.788763       1.870369
     169.837652       1.898044
     169.886540       1.952904
     169.935428       1.859657
     169.984316       1.957784
     170.033204       1.879253
     170.082093       1.981308
     170.130981       1.834510
     170.179869       1.826826
     170.228757       1.861708
     170.277646       1.982945
     170.326534       1.813311
     170.375422       1.717807
     170.424310       1.891102
     170.473198       1.946466
     170.522087       1.621620
     170.570975       1.630633
     170.619863       1.826321
     170.668751       1.841990
     170.717639       1.705488
     170.766528       1.780153
     170.815416       1.763198
     170.864304       1.848422
     170.913192       1.833174
     170.962081       1.729391
     171.010969       1.875126
     171.059857       1.721676
     171.108745       1.765077
     171.157633       1.932624
     171.206522       1.923666
     171.255410       1.798991
     171.304298       1.941016
     171.353186       1.704851
     171.402074       1.939146
     171.450963       1.959918
     171.499851       1.973523
     171.548739       2.032104
     171.597627       1.901294
     171.646515       1.868078
     171.695404       1.843901
     171.744292       2.013384
     171.793180       1.940900
     171.842068       1.893240
     171.890957       2.083730
     171.939845       2.028324
     171.988733       1.929216
     172.037621       1.874236
     172.086509       1.996394
     172.135398       2.138289
     172.184286       1.972531
     172.233174       1.940455
     172.282062       1.897713
     172.330950       1.886293
     172.379839       1.795141
     172.428727       2.022738
     172.477615       1.785025
     172.526503       1.842376
     172.575392       2.127050
     172.624280       1.956083
     172.673168       1.975629
     172.722056       1.845117
     172.770944       1.911626
     172.819833       1.944930
     172.868721       1.938817
     172.917609       2.023161
     172.966497       1.956277
     173.015385       1.799067
     173.064274       1.670708
     173.113162       1.850331
     173.162050       1.919870
     173.210938       2.072104
     173.259827       1.918279
     173.308715       1.966428
     173.357603       1.874794
     173.406491       1.999860
     173.455379       1.909082
     173.504268       1.866886
     173.553156       1.910515
     173.602044       1.977998
     173.650932       1.942497
     173.699820       1.890317
     173.748709       1.748108
     173.797597       1.673825
     173.846485       1.839002
     173.895373       1.771528
     173.944261       1.914320
     173.993150       1.750086
     174.042038       1.949641
     174.090926       1.885285
     174.139814       1.820589
     174.188703       1.957525
     174.237591       1.925176
     174.286479       1.874825
     174.335367       2.254889
     174.384255       1.919379
     174.433144       2.003533
     174.482032       1.951693
     174.530920       1.969955
     174.579808       1.968403
     174.628696       1.970688
     174.677585       1.977854
     174.726473       1.905655
     174.775361       2.013538
     174.824249       1.825451
     174.873138       1.861239
     174.922026       2.004850
     174.970914       1.967515
     175.019802       2.017182
     175.068690       2.006843
     175.117579       2.094528
     175.166467       1.868470
     175.215355       2.174058
     175.264243       1.776456
     175.313131       2.049797
     175.362020       2.137292
     175.410908       2.079283
     175.459796       2.049042
     175.508684       2.080069
     175.557573       2.122336
     175.606461       1.965061
     175.655349       1.988636
     175.704237       2.010858
     175.753125       1.970379
     175.802014       1.887964
     175.850902       1.911318
     175.899790       1.979002
     175.948678       1.931155
     175.997566       1.960246
     176.046455       2.144448
     176.095343       2.034952
     176.144231       2.056008
     176.193119       1.954954
     176.242008       2.027151
     176.290896       2.048600
     176.339784       2.242946
     176.388672       2.235950
     176.437560       2.052001
     176.486449       2.167938
     176.535337       1.949103
     176.584225       1.988263
     176.633113       1.784063
     176.682001       1.919591
     176.730890       1.839100
     176.779778       1.835496
     176.828666       1.833932
     176.877554       2.077933
     176.926442       1.948980
     176.975331       1.986141
     177.024219       1.959563
     177.073107       1.812846
     177.121995       2.048156
     177.170884       2.090805
     177.219772       2.131086
     177.268660       2.043321
     177.317548       2.243161
     177.366436       2.039884
     177.415325       2.349295
     177.464213       2.092154
     177.513101       2.256606
     177.561989       1.950545
     177.610877       2.066437
     177.659766       2.114765
     177.708654       1.861493
     177.757542       1.902698
     177.806430       1.870149
     177.855319       1.907363
     177.904207       1.747638
     177.953095       1.786231
     178.001983       1.977746
     178.050871       1.952240
     178.099760       1.791089
     178.148648       1.752283
     178.197536       2.000773
     178.246424       1.823990
     178.295312       1.967539
     178.344201       1.943929
     178.393089       1.801934
     178.441977       1.803515
     178.490865       1.908875
     178.539754       1.813667
     178.588642       1.940264
     178.637530       2.046083
     178.686418       1.874057
     178.735306       2.176413
     178.784195       2.108000
     178.833083       2.092680
     178.881971       2.003736
     178.930859       1.990934
     178.979747       1.956076
     179.028636       1.870537
     179.077524       1.809642
     179.126412       1.804384
     179.175300       1.845888
     179.224188       1.980955
     179.273077       1.974199
     179.321965       1.873745
     179.370853       1.853471
     179.419741       2.006911
     179.468630       1.934197
     179.517518       1.944580
     179.566406       1.932334
     179.615294       1.983395
     179.664182       1.736041
     179.713071       1.762919
     179.761959       1.669193
     179.810847       1.926780
     179.859735       1.937884
     179.908623       1.816235
     179.957512       1.947042
     180.006400       1.837672
     180.055288       1.855084
     180.104176       1.953233
     180.153065       1.840500
     180.201953       1.865220
     180.250841       1.764414
     180.299729       1.944207
     180.348617       1.831209
     180.397506       1.786716
     180.446394       1.878840
     180.495282       1.971597
     180.544170       1.809841
     180.593058       1.889956
     180.641947       1.914199
     180.690835       1.802319
     180.739723       1.866447
     180.788611       1.931510
     180.837500       1.778537
     180.886388       1.713164
     180.935276       1.975511
     180.984164       1.997882
     181.033052       2.005218
     181.081941       2.220432
     181.130829       2.271287
     181.179717       1.879768
     181.228605       2.258203
     181.277493       2.020352
     181.326382       1.896604
     181.375270       2.065432
     181.424158       2.335834
     181.473046       2.302624
     181.521934       2.231367
     181.570823       2.386088
     181.619711       2.324690
     181.668599       2.453730
     181.717487       2.577860
     181.766376       2.624423
     181.815264       2.820998
     181.864152       2.667952
     181.913040       2.486746
     181.961928       2.487905
     182.010817       2.293235
     182.059705       2.046574
     182.108593       2.416471
     182.157481       2.269280
     182.206369       2.233625
     182.255258       2.094219
     182.304146       2.018506
     182.353034       2.219478
     182.401922       2.213515
     182.450811       2.088205
     182.499699       2.161201
     182.548587       2.413946
     182.597475       2.306023
     182.646363       2.579320
     182.695252       2.438870
     182.744140       2.174477
     182.793028       2.179197
     182.841916       2.434763
     182.890804       2.032353
     182.939693       2.248111
     182.988581       2.207537
     183.037469       2.207808
     183.086357       2.415342
     183.135246       2.532206
     183.184134       2.320783
     183.233022       2.123558
     183.281910       2.263280
     183.330798       2.369912
     183.379687       2.351285
     183.428575       2.593427
     183.477463       2.732054
     183.526351       2.466474
     183.575239       2.532457
     183.624128       2.351962
     183.673016       2.373863
     183.721904       2.385244
     183.770792       2.413438
     183.819681       2.397632
     183.868569       2.537065
     183.917457       2.335498
     183.966345       2.218491
     184.015233       2.314267
     184.064122       2.390027
     184.113010       2.469286
     184.161898       2.479249
     184.210786       2.140867
     184.259674       2.473047
     184.308563       2.301225
     184.357451       2.172743
     184.406339       2.466066
     184.455227       2.457976
     184.504115       2.470781
     184.553004       2.202101
     184.601892       2.511680
     184.650780       2.412952
     184.699668       2.401762
     184.748557       2.332723
     184.797445       2.617064
     184.846333       2.523075
     184.895221       2.277487
     184.944109       2.589925
     184.992998       2.794364
     185.041886       2.573443
     185.090774       2.749473
     185.139662       2.394872
     185.188550       2.463712
     185.237439       2.600662
     185.286327       2.806211
     185.335215       2.819393
     185.384103       2.476497
     185.432992       2.578644
     185.481880       2.627221
     185.530768       2.649554
     185.579656       2.538382
     185.628544       2.712422
     185.677433       2.777437
     185.726321       2.568629
     185.775209       2.751333
     185.824097       2.575533
     185.872985       2.533213
     185.921874       2.514964
     185.970762       2.449012
     186.019650       2.389693
     186.068538       2.723616
     186.117427       2.720581
     186.166315       2.301716
     186.215203       2.570055
     186.264091       2.788444
     186.312979       2.497831
     186.361868       2.675121
     186.410756       2.593310
     186.459644       2.316016
     186.508532       2.771343
     186.557420       2.647363
     186.606309       2.873284
     186.655197       2.511085
     186.704085       2.596680
     186.752973       2.591995
     186.801861       2.582723
     186.850750       2.425637
     186.899638       2.708234
     186.948526       2.401938
     186.997414       2.430141
     187.046303       2.446363
     187.095191       2.669097
     187.144079       2.304773
     187.192967       2.336313
     187.241855       2.365090
     187.290744       2.314028
     187.339632       2.488231
     187.388520       2.441717
     187.437408       2.466239
     187.486296       2.473170
     187.535185       2.265486
     187.584073       2.380925
     187.632961       2.290046
     187.681849       2.316937
     187.730738       2.521512
     187.779626       2.178013
     187.828514       2.227102
     187.877402       2.458904
     187.926290       2.448915
     187.975179       2.323810
     188.024067       2.423002
     188.072955       2.205791
     188.121843       2.447046
     188.170731       2.380899
     188.219620       2.313754
     188.268508       2.247740
     188.317396       2.431091
     188.366284       2.318064
     188.415173       2.354974
     188.464061       2.209658
     188.512949       2.319877
     188.561837       2.598676
     188.610725       2.380690
     188.659614       2.465057
     188.708502       2.392296
     188.757390       2.643598
     188.806278       2.181332
     188.855166       2.366402
     188.904055       2.378076
     188.952943       2.209781
     189.001831       2.274782
     189.050719       2.285146
     189.099607       2.333569
     189.148496       2.372267
     189.197384       2.339953
     189.246272       2.545204
     189.295160       2.486575
     189.344049       2.277679
     189.392937       2.323132
     189.441825       2.526753
     189.490713       2.217531
     189.539601       2.270466
     189.588490       2.242543
     189.637378       2.474412
     189.686266       2.231702
     189.735154       2.487794
     189.784042       2.454566
     189.832931       2.305933
     189.881819       2.545131
     189.930707       2.440023
     189.979595       2.560039
     190.028484       2.498955
     190.077372       2.585676
     190.126260       2.540280
     190.175148       2.477036
     190.224036       2.641084
     190.272925       2.516541
     190.321813       2.731804
     190.370701       2.518789
     190.419589       2.671775
     190.468477       2.581285
     190.517366       2.402009
     190.566254       2.572404
     190.615142       2.162307
     190.664030       2.424015
     190.712919       2.688381
     190.761807       2.518706
     190.810695       2.173649
     190.859583       2.507872
     190.908471       2.237233
     190.957360       2.219211
     191.006248       2.372939
     191.055136       2.429713
     191.104024       2.430462
     191.152912       2.237904
     191.201801       2.399202
     191.250689       2.495046
     191.299577       2.405185
     191.348465       2.426034
     191.397354       2.197868
     191.446242       2.368495
     191.495130       2.356143
     191.544018       2.370727
     191.592906       2.535568
     191.641795       2.437941
     191.690683       2.357168
     191.739571       2.492607
     191.788459       2.362634
     191.837347       2.421876
     191.886236       2.273930
     191.935124       2.454841
     191.984012       2.318578
     192.032900       2.166063
     192.081788       2.338087
     192.130677       2.404493
     192.179565       2.537918
     192.228453       2.633067
     192.277341       2.724200
     192.326230       2.545776
     192.375118       2.440916
     192.424006       2.408320
     192.472894       2.311418
     192.521782       2.224014
     192.570671       2.367235
     192.619559       2.353486
     192.668447       2.427239
     192.717335       2.495733
     192.766223       2.266945
     192.815112       2.503720
     192.864000       2.554692
     192.912888       2.318006
     192.961776       2.330042
     193.010665       2.268323
     193.059553       2.316691
     193.108441       2.299704
     193.157329       2.344709
     193.206217       2.472833
     193.255106       2.435653
     193.303994       2.358495
     193.352882       2.295633
     193.401770       2.305698
     193.450658       2.498309
     193.499547       2.552527
     193.548435       2.360633
     193.597323       2.523124
     193.646211       2.571088
     193.695100       2.349937
     193.743988       2.380204
     193.792876       2.447578
     193.841764       2.329692
     193.890652       2.519087
     193.939541       2.315857
     193.988429       2.574093
     194.037317       2.451564
     194.086205       2.367352
     194.135093       2.499216
     194.183982       2.455859
     194.232870       2.478560
     194.281758       2.657326
     194.330646       2.663146
     194.379534       2.655015
     194.428423       2.606126
     194.477311       2.696729
     194.526199       2.683202
     194.575087       2.618027
     194.623976       2.395899
     194.672864       2.535257
     194.721752       2.590085
     194.770640       2.494415
     194.819528       2.511703
     194.868417       2.346981
     194.917305       2.584255
     194.966193       2.583810
     195.015081       2.538861
     195.063969       2.387310
     195.112858       2.756001
     195.161746       2.707569
     195.210634       2.583046
     195.259522       2.441795
     195.308411       2.466775
     195.357299       2.511161
     195.406187       2.514686
     195.455075       2.586031
     195.503963       2.513525
     195.552852       2.341836
     195.601740       2.439679
     195.650628       2.500754
     195.699516       2.432358
     195.748404       2.338601
     195.797293       2.454650
     195.846181       2.588474
     195.895069       2.680958
     195.943957       2.687823
     195.992846       2.261014
     196.041734       2.399668
     196.090622       2.360226
     196.139510       2.530201
     196.188398       2.586288
     196.237287       2.689788
     196.286175       2.520735
     196.335063       2.479224
     196.383951       2.658840
     196.432839       2.598856
     196.481728       2.585052
     196.530616       2.623491
     196.579504       2.499186
     196.628392       2.491144
     196.677280       2.467898
     196.726169       2.543472
     196.775057       2.541236
     196.823945       2.391496
     196.872833       2.391343
     196.921722       2.640340
     196.970610       2.795997
     197.019498       2.755569
     197.068386       2.600110
     197.117274       2.527218
     197.166163       2.527770
     197.215051       2.510061
     197.263939       2.440920
     197.312827       2.676019
     197.361715       2.643481
     197.410604       2.631227
     197.459492       2.546451
     197.508380       2.385390
     197.557268       2.515745
     197.606157       2.592774
     197.655045       2.504868
     197.703933       2.357324
     197.752821       2.637593
     197.801709       2.587208
     197.850598       2.517486
     197.899486       2.394816
     197.948374       2.495157
     197.997262       2.197669
     198.046150       2.698633
     198.095039       2.600665
     198.143927       2.728063
     198.192815       2.551448
     198.241703       2.423024
     198.290592       2.457547
     198.339480       2.543575
     198.388368       2.519040
     198.437256       2.459995
     198.486144       2.561289
     198.535033       2.541892
     198.583921       2.562622
     198.632809       2.501237
     198.681697       2.599222
     198.730585       2.509983
     198.779474       2.513964
     198.828362       2.466834
     198.877250       2.510709
     198.926138       2.369119
     198.975027       2.412026
     199.023915       2.516378
     199.072803       2.311057
     199.121691       2.471093
     199.170579       2.370388
     199.219468       2.446694
     199.268356       2.311333
     199.317244       2.278993
     199.366132       2.250296
     199.415020       2.270942
     199.463909       2.485636
     199.512797       2.425229
     199.561685       2.393110
     199.610573       2.480954
     199.659461       2.539536
     199.708350       2.499343
     199.757238       2.711847
     199.806126       2.508427
     199.855014       2.673341
     199.903903       2.459540
     199.952791       2.746705
     200.001679       2.710950
     200.050567       2.371909
     200.099455       2.212134
     200.148344       2.612227
     200.197232       2.349790
     200.246120       2.836335
     200.295008       2.625388
     200.343896       2.583843
     200.392785       2.445012
     200.441673       2.393413
     200.490561       2.400154
     200.539449       2.238281
     200.588338       2.421444
     200.637226       2.615419
     200.686114       2.412019
     200.735002       2.551413
     200.783890       2.434988
     200.832779       2.535546
     200.881667       2.551444
     200.930555       2.416353
     200.979443       2.435765
     201.028331       2.630200
     201.077220       2.446047
     201.126108       2.400523
     201.174996       2.499170
     201.223884       2.316723
     201.272773       2.503175
     201.321661       2.336082
     201.370549       2.854196
     201.419437       2.631158
     201.468325       2.586901
     201.517214       2.635325
     201.566102       2.485870
     201.614990       2.343447
     201.663878       2.550481
     201.712766       2.416570
     201.761655       2.736160
     201.810543       2.376490
     201.859431       2.542590
     201.908319       2.514050
     201.957207       2.277202
     202.006096       2.256917
     202.054984       2.563460
     202.103872       2.406734
     202.152760       2.414249
     202.201649       2.357126
     202.250537       2.513482
     202.299425       2.410648
     202.348313       2.439024
     202.397201       2.374271
     202.446090       2.368659
     202.494978       2.484791
     202.543866       2.645810
     202.592754       2.398295
     202.641642       2.493457
     202.690531       2.651232
     202.739419       2.469826
     202.788307       2.345864
     202.837195       2.620282
     202.886084       2.451739
     202.934972       2.591479
     202.983860       2.465378
     203.032748       2.449976
     203.081636       2.588545
     203.130525       2.485427
     203.179413       2.508565
     203.228301       2.553586
     203.277189       2.470984
     203.326077       2.535026
     203.374966       2.433631
     203.423854       2.340084
     203.472742       2.550015
     203.521630       2.566645
     203.570519       2.232406
     203.619407       2.308960
     203.668295       2.336827
     203.717183       2.382787
     203.766071       2.292895
     203.814960       2.192094
     203.863848       2.307723
     203.912736       2.370778
     203.961624       2.447281
     204.010512       2.459397
     204.059401       2.518397
     204.108289       2.630935
     204.157177       2.724854
     204.206065       2.331245
     204.254953       2.151287
     204.303842       2.146587
     204.352730       2.288999
     204.401618       2.526325
     204.450506       2.554432
     204.499395       2.295001
     204.548283       2.482464
     204.597171       2.435885
     204.646059       2.472762
     204.694947       2.378088
     204.743836       2.198920
     204.792724       2.554830
     204.841612       2.377741
     204.890500       2.504030
     204.939388       2.302889
     204.988277       2.583892
     205.037165       2.253271
     205.086053       2.533608
     205.134941       2.312339
     205.183830       2.487293
     205.232718       2.418419
     205.281606       2.415006
     205.330494       2.479554
     205.379382       2.413908
     205.428271       2.438923
     205.477159       2.322348
     205.526047       2.296025
     205.574935       2.208309
     205.623823       2.569128
     205.672712       2.329623
     205.721600       2.492775
     205.770488       2.273908
     205.819376       2.539862
     205.868265       2.674123
     205.917153       2.472078
     205.966041       2.443432
     206.014929       2.462154
     206.063817       2.353560
     206.112706       2.725772
     206.161594       2.559527
     206.210482       2.273517
     206.259370       2.398754
     206.308258       2.494555
     206.357147       2.469821
     206.406035       2.454080
     206.454923       2.425185
     206.503811       2.338302
     206.552700       2.493215
     206.601588       2.621764
     206.650476       2.479379
     206.699364       2.491105
     206.748252       2.479393
     206.797141       2.379303
     206.846029       2.461449
     206.894917       2.609239
     206.943805       2.377518
     206.992693       2.361898
     207.041582       2.417186
     207.090470       2.417112
     207.139358       2.385454
     207.188246       2.524325
     207.237134       2.350260
     207.286023       2.549493
     207.334911       2.234915
     207.383799       2.398667
     207.432687       2.478392
     207.481576       2.475710
     207.530464       2.421755
     207.579352       2.388253
     207.628240       2.269459
     207.677128       2.491289
     207.726017       2.526967
     207.774905       2.239285
     207.823793       2.256163
     207.872681       2.506956
     207.921569       2.319551
     207.970458       2.307834
     208.019346       2.421101
     208.068234       2.593823
     208.117122       2.316584
     208.166011       2.395353
     208.214899       2.216273
     208.263787       2.377721
     208.312675       2.342619
     208.361563       2.236476
     208.410452       2.362909
     208.459340       2.293638
     208.508228       2.440721
     208.557116       2.429636
     208.606004       2.500723
     208.654893       2.378694
     208.703781       2.485661
     208.752669       2.404279
     208.801557       2.642951
     208.850446       2.457421
     208.899334       2.363761
     208.948222       2.320399
     208.997110       2.341372
     209.045998       2.336619
     209.094887       2.300105
     209.143775       2.513520
     209.192663       2.264373
     209.241551       2.589367
     209.290439       2.417403
     209.339328       2.291673
     209.388216       2.489425
     209.437104       2.607777
     209.485992       2.723411
     209.534880       2.525677
     209.583769       2.424141
     209.632657       2.589471
     209.681545       2.244297
     209.730433       2.349627
     209.779322       2.239377
     209.828210       2.401543
     209.877098       2.254955
     209.925986       2.531517
     209.974874       2.495370
     210.023763       2.332068
     210.072651       2.541654
     210.121539       2.709455
     210.170427       2.394872
     210.219315       2.531624
     210.268204       2.668018
     210.317092       2.783227
     210.365980       2.500601
     210.414868       2.805110
     210.463757       2.416629
     210.512645       2.651232
     210.561533       2.503407
     210.610421       2.577048
     210.659309       2.510887
     210.708198       2.449568
     210.757086       2.537713
     210.805974       2.453732
     210.854862       2.573875
     210.903750       2.682649
     210.952639       2.635855
     211.001527       2.656996
     211.050415       2.525539
     211.099303       2.301524
     211.148192       2.783042
     211.197080       2.666129
     211.245968       2.589683
     211.294856       2.473516
     211.343744       2.518946
     211.392633       2.428986
     211.441521       2.803724
     211.490409       2.456156
     211.539297       2.750969
     211.588185       2.493159
     211.637074       2.189362
     211.685962       2.398409
     211.734850       2.786267
     211.783738       2.616645
     211.832626       2.584286
     211.881515       2.850456
     211.930403       2.814359
     211.979291       2.806082
     212.028179       2.662006
     212.077068       2.734190
     212.125956       2.826812
     212.174844       2.852689
     212.223732       2.616948
     212.272620       2.694862
     212.321509       2.765226
     212.370397       2.840077
     212.419285       2.939112
     212.468173       3.023897
     212.517061       2.868769
     212.565950       3.126497
     212.614838       3.035346
     212.663726       2.752310
     212.712614       2.863162
     212.761503       2.787857
     212.810391       2.730831
     212.859279       3.034299
     212.908167       2.936907
     212.957055       2.942149
     213.005944       2.689759
     213.054832       2.950871
     213.103720       2.823032
     213.152608       2.913287
     213.201496       2.899623
     213.250385       2.849809
     213.299273       2.942543
     213.348161       2.475466
     213.397049       2.747197
     213.445938       2.635111
     213.494826       2.644549
     213.543714       2.666012
     213.592602       2.507772
     213.641490       2.555055
     213.690379       2.539210
     213.739267       2.707357
     213.788155       2.603597
     213.837043       2.714287
     213.885931       2.733128
     213.934820       2.850455
     213.983708       2.836175
     214.032596       2.955056
     214.081484       2.926190
     214.130373       2.707027
     214.179261       2.594938
     214.228149       2.821351
     214.277037       2.889409
     214.325925       2.915707
     214.374814       3.171917
     214.423702       3.003236
     214.472590       3.149785
     214.521478       2.645767
     214.570366       2.670325
     214.619255       2.562178
     214.668143       2.716040
     214.717031       2.768163
     214.765919       2.729592
     214.814807       2.649587
     214.863696       2.794053
     214.912584       2.989829
     214.961472       2.893922
     215.010360       2.933666
     215.059249       2.817083
     215.108137       2.774031
     215.157025       2.996339
     215.205913       3.391076
     215.254801       2.612765
     215.303690       2.890054
     215.352578       2.746010
     215.401466       3.010647
     215.450354       2.473628
     215.499242       2.996898
     215.548131       3.041463
     215.597019       2.805357
     215.645907       3.036307
     215.694795       2.993539
     215.743684       3.192256
     215.792572       3.315780
     215.841460       2.955617
     215.890348       3.061159
     215.939236       3.000304
     215.988125       2.824375
     216.037013       2.768544
     216.085901       2.820264
     216.134789       2.722115
     216.183677       3.089338
     216.232566       2.937004
     216.281454       2.717195
     216.330342       2.950918
     216.379230       3.036934
     216.428119       2.890914
     216.477007       2.806458
     216.525895       2.729252
     216.574783       2.749181
     216.623671       2.890344
     216.672560       2.892443
     216.721448       2.929532
     216.770336       2.883329
     216.819224       2.725390
     216.868112       2.782467
     216.917001       2.724971
     216.965889       2.720039
     217.014777       2.843632
     217.063665       2.867959
     217.112553       2.792795
     217.161442       2.625425
     217.210330       2.775184
     217.259218       2.825315
     217.308106       2.567301
     217.356995       2.560459
     217.405883       2.820580
     217.454771       2.717016
     217.503659       2.620609
     217.552547       2.640506
     217.601436       2.976600
     217.650324       2.947526
     217.699212       3.039610
     217.748100       2.735698
     217.796988       2.662986
     217.845877       2.990600
     217.894765       2.805792
     217.943653       2.963199
     217.992541       2.801735
     218.041430       2.825325
     218.090318       2.932203
     218.139206       2.909949
     218.188094       2.634947
     218.236982       2.551180
     218.285871       2.796868
     218.334759       2.799610
     218.383647       2.628319
     218.432535       2.795065
     218.481423       2.895014
     218.530312       2.800521
     218.579200       2.747161
     218.628088       2.862311
     218.676976       2.951163
     218.725865       2.893602
     218.774753       2.868929
     218.823641       2.709366
     218.872529       2.960637
     218.921417       2.721776
     218.970306       2.938090
     219.019194       2.693393
     219.068082       2.817323
     219.116970       2.865031
     219.165858       2.973124
     219.214747       2.724463
     219.263635       2.564378
     219.312523       2.571081
     219.361411       2.924528
     219.410299       2.472726
     219.459188       2.712417
     219.508076       2.953261
     219.556964       2.778440
     219.605852       2.783213
     219.654741       2.968598
     219.703629       2.713513
     219.752517       2.608279
     219.801405       2.633833
     219.850293       2.610814
     219.899182       2.777090
     219.948070       2.848797
     219.996958       2.793791
     220.045846       2.686032
     220.094734       2.756909
     220.143623       2.974512
     220.192511       2.824414
     220.241399       2.803614
     220.290287       2.813746
     220.339176       2.951459
     220.388064       2.652641
     220.436952       2.692587
     220.485840       2.807565
     220.534728       2.639857
     220.583617       2.867661
     220.632505       2.987295
     220.681393       2.700791
     220.730281       2.830238
     220.779169       2.834522
     220.828058       2.575721
     220.876946       2.680079
     220.925834       2.652611
     220.974722       2.469199
     221.023611       2.577685
     221.072499       2.711181
     221.121387       3.151722
     221.170275       2.822837
     221.219163       2.800505
     221.268052       2.800815
     221.316940       2.746260
     221.365828       2.626207
     221.414716       2.579733
     221.463604       2.357541
     221.512493       2.634882
     221.561381       2.667791
     221.610269       2.533315
     221.659157       2.530191
     221.708046       2.577264
     221.756934       2.480225
     221.805822       2.285938
     221.854710       2.469424
     221.903598       2.850807
     221.952487       2.452960
     222.001375       2.472189
     222.050263       2.520405
     222.099151       2.712037
     222.148039       2.859611
     222.196928       2.670177
     222.245816       2.829134
     222.294704       2.897703
     222.343592       2.725695
     222.392480       2.816559
     222.441369       2.711268
     222.490257       2.504715
     222.539145       2.524444
     222.588033       2.590615
     222.636922       2.860713
     222.685810       2.769236
     222.734698       2.651210
     222.783586       2.588538
     222.832474       2.339606
     222.881363       2.470981
     222.930251       2.443567
     222.979139       2.623147
     223.028027       2.498937
     223.076915       2.524222
     223.125804       2.320668
     223.174692       2.213086
     223.223580       2.326245
     223.272468       2.399544
     223.321357       2.309603
     223.370245       2.522747
     223.419133       2.210387
     223.468021       2.474729
     223.516909       2.472263
     223.565798       2.340563
     223.614686       2.365759
     223.663574       2.448925
     223.712462       2.517887
     223.761350       2.290288
     223.810239       2.332187
     223.859127       2.513092
     223.908015       2.502906
     223.956903       2.392001
     224.005792       2.364469
     224.054680       2.807823
     224.103568       2.594187
     224.152456       2.471604
     224.201344       2.486261
     224.250233       2.542696
     224.299121       2.467307
     224.348009       2.724120
     224.396897       2.402314
     224.445785       2.379219
     224.494674       2.564268
     224.543562       2.498484
     224.592450       2.498879
     224.641338       2.344367
     224.690226       2.612485
     224.739115       2.494721
     224.788003       2.297189
     224.836891       2.494349
     224.885779       2.778465
     224.934668       2.468487
     224.983556       2.462180
     225.032444       2.801855
     225.081332       2.706263
     225.130220       2.438623
     225.179109       2.385358
     225.227997       2.593203
     225.276885       2.513366
     225.325773       2.591178
     225.374661       2.560570
     225.423550       2.541428
     225.472438       2.455800
     225.521326       2.602839
     225.570214       2.533816
     225.619103       2.625341
     225.667991       2.576207
     225.716879       2.372074
     225.765767       2.392541
     225.814655       2.449161
     225.863544       2.350648
     225.912432       2.403240
     225.961320       2.692927
     226.010208       2.489545
     226.059096       2.787497
     226.107985       2.553116
     226.156873       2.530720
     226.205761       2.352864
     226.254649       2.445677
     226.303538       2.295908
     226.352426       2.340347
     226.401314       2.517250
     226.450202       2.530063
     226.499090       2.380591
     226.547979       2.400054
     226.596867       2.420414
     226.645755       2.294663
     226.694643       2.288180
     226.743531       2.231228
     226.792420       2.511736
     226.841308       2.473267
     226.890196       2.695495
     226.939084       2.748974
     226.987972       3.041002
     227.036861       2.439662
     227.085749       2.676600
     227.134637       2.659458
     227.183525       2.440224
     227.232414       2.410965
     227.281302       2.606654
     227.330190       2.887182
     227.379078       3.048218
     227.427966       2.789809
     227.476855       2.783991
     227.525743       2.719624
     227.574631       2.654614
     227.623519       2.684179
     227.672407       2.765900
     227.721296       2.749843
     227.770184       2.659676
     227.819072       2.576728
     227.867960       2.697475
     227.916849       2.719382
     227.965737       2.691619
     228.014625       2.703441
     228.063513       2.530902
     228.112401       2.588370
     228.161290       2.831985
     228.210178       2.618610
     228.259066       2.580167
     228.307954       2.766332
     228.356842       2.583037
     228.405731       2.612389
     228.454619       2.796705
     228.503507       2.850800
     228.552395       2.633711
     228.601284       2.730826
     228.650172       2.665718
     228.699060       2.796162
     228.747948       2.963729
     228.796836       2.685435
     228.845725       2.755587
     228.894613       2.589063
     228.943501       2.593585
     228.992389       2.570129
     229.041277       2.553081
     229.090166       3.028242
     229.139054       2.891932
     229.187942       2.795018
     229.236830       2.445145
     229.285719       2.557167
     229.334607       2.668843
     229.383495       2.674696
     229.432383       2.567360
     229.481271       2.633604
     229.530160       2.622710
     229.579048       2.414330
     229.627936       2.555813
     229.676824       2.545856
     229.725712       2.572525
     229.774601       2.575987
     229.823489       2.697102
     229.872377       2.626413
     229.921265       2.682176
     229.970153       2.645010
     230.019042       2.372264
     230.067930       2.555665
     230.116818       2.620699
     230.165706       2.546358
     230.214595       2.501289
     230.263483       2.626314
     230.312371       2.649673
     230.361259       2.562810
     230.410147       2.707168
     230.459036       2.693303
     230.507924       2.617146
     230.556812       2.604888
     230.605700       2.679675
     230.654588       2.654464
     230.703477       2.557372
     230.752365       2.686818
     230.801253       2.594026
     230.850141       2.845343
     230.899030       2.741778
     230.947918       2.706491
     230.996806       2.649843
     231.045694       2.726044
     231.094582       2.688375
     231.143471       2.999383
     231.192359       2.895772
     231.241247       2.602261
     231.290135       2.414631
     231.339023       2.499079
     231.387912       2.369406
     231.436800       2.598577
     231.485688       2.379385
     231.534576       2.447774
     231.583465       2.413778
     231.632353       2.474287
     231.681241       2.531061
     231.730129       2.511786
     231.779017       2.361137
     231.827906       2.467085
     231.876794       2.334007
     231.925682       2.479034
     231.974570       2.312502
     232.023458       2.591840
     232.072347       2.562001
     232.121235       2.531419
     232.170123       2.554912
     232.219011       2.517248
     232.267899       2.428211
     232.316788       2.394184
     232.365676       2.478103
     232.414564       2.461717
     232.463452       2.401205
     232.512341       2.456264
     232.561229       2.535544
     232.610117       2.558773
     232.659005       2.337899
     232.707893       2.636416
     232.756782       2.867695
     232.805670       2.358604
     232.854558       2.499111
     232.903446       2.398874
     232.952334       2.411104
     233.001223       2.540175
     233.050111       2.440579
     233.098999       2.564881
     233.147887       2.567142
     233.196776       2.658509
     233.245664       2.566521
     233.294552       2.370689
     233.343440       2.514628
     233.392328       2.584552
     233.441217       2.454632
     233.490105       2.497777
     233.538993       2.639055
     233.587881       2.423610
     233.636769       2.658537
     233.685658       2.663844
     233.734546       2.562320
     233.783434       2.515519
     233.832322       2.576610
     233.881211       2.746091
     233.930099       2.544330
     233.978987       2.480990
     234.027875       2.361119
     234.076763       2.710575
     234.125652       2.333833
     234.174540       2.500422
     234.223428       2.625147
     234.272316       2.462768
     234.321204       2.522712
     234.370093       2.702963
     234.418981       2.341388
     234.467869       2.726804
     234.516757       2.785117
     234.565645       2.781812
     234.614534       2.683509
     234.663422       2.712139
     234.712310       2.638865
     234.761198       2.592056
     234.810087       2.810589
     234.858975       2.550500
     234.907863       2.764079
     234.956751       2.429086
     235.005639       2.885539
     235.054528       2.541321
     235.103416       2.576857
     235.152304       2.922671
     235.201192       2.917309
     235.250080       2.758655
     235.298969       2.633277
     235.347857       2.594678
     235.396745       2.543552
     235.445633       2.601968
     235.494522       2.503207
     235.543410       2.405203
     235.592298       2.573770
     235.641186       2.647075
     235.690074       2.728499
     235.738963       2.629370
     235.787851       2.602984
     235.836739       2.742935
     235.885627       2.649518
     235.934515       2.465280
     235.983404       2.525390
     236.032292       2.666685
     236.081180       2.661712
     236.130068       2.745881
     236.178957       2.854627
     236.227845       2.564622
     236.276733       2.495903
     236.325621       2.961785
     236.374509       2.756608
     236.423398       2.757039
     236.472286       2.807124
     236.521174       2.688753
     236.570062       2.695055
     236.618950       2.625643
     236.667839       2.561975
     236.716727       2.548531
     236.765615       2.648342
     236.814503       2.404089
     236.863392       2.779363
     236.912280       2.614874
     236.961168       2.692517
     237.010056       2.779260
     237.058944       2.917466
     237.107833       2.842807
     237.156721       2.722146
     237.205609       2.683271
     237.254497       2.810703
     237.303385       2.558541
     237.352274       2.676035
     237.401162       2.725395
     237.450050       2.854829
     237.498938       3.037340
     237.547826       2.622402
     237.596715       2.681157
     237.645603       2.579360
     237.694491       2.636477
     237.743379       2.880381
     237.792268       2.686073
     237.841156       2.779033
     237.890044       2.644509
     237.938932       2.850246
     237.987820       2.749930
     238.036709       2.565395
     238.085597       2.293120
     238.134485       2.485418
     238.183373       2.396454
     238.232261       2.394443
     238.281150       2.381190
     238.330038       2.731851
     238.378926       2.511711
     238.427814       2.388325
     238.476703       2.446105
     238.525591       2.660298
     238.574479       2.499236
     238.623367       2.544047
     238.672255       2.621095
     238.721144       2.465656
     238.770032       2.449582
     238.818920       2.490618
     238.867808       2.381437
     238.916696       2.548076
     238.965585       2.400668
     239.014473       2.684426
     239.063361       2.599933
     239.112249       2.497124
     239.161138       2.626590
     239.210026       2.577588
     239.258914       2.420501
     239.307802       2.316732
     239.356690       2.356951
     239.405579       2.379786
     239.454467       2.393221
     239.503355       2.609221
     239.552243       2.674551
     239.601131       2.721488
     239.650020       2.528256
     239.698908       2.622548
     239.747796       2.686370
     239.796684       2.745000
     239.845572       2.578525
     239.894461       2.948986
     239.943349       2.773261
     239.992237       2.777854
     240.041125       2.617783
     240.090014       2.563789
     240.138902       2.615204
     240.187790       2.696915
     240.236678       2.603505
     240.285566       2.826276
     240.334455       2.632153
     240.383343       2.628191
     240.432231       2.633775
     240.481119       2.864893
     240.530007       2.856111
     240.578896       2.514820
     240.627784       2.668675
     240.676672       2.513038
     240.725560       2.481343
     240.774449       2.519739
     240.823337       2.568030
     240.872225       2.608558
     240.921113       2.612253
     240.970001       2.688688
     241.018890       2.683140
     241.067778       2.436693
     241.116666       2.620487
     241.165554       2.469210
     241.214442       2.715705
     241.263331       2.534301
     241.312219       2.547577
     241.361107       2.398900
     241.409995       2.500243
     241.458884       2.567726
     241.507772       2.559915
     241.556660       2.387859
     241.605548       2.672852
     241.654436       2.729431
     241.703325       2.541836
     241.752213       2.735680
     241.801101       2.740638
     241.849989       2.635172
     241.898877       2.571721
     241.947766       2.647811
     241.996654       2.618009
     242.045542       2.340731
     242.094430       2.316717
     242.143318       2.821184
     242.192207       2.454638
     242.241095       2.547060
     242.289983       2.398570
     242.338871       2.516219
     242.387760       2.666053
     242.436648       2.554368
     242.485536       2.636750
     242.534424       2.541245
     242.583312       2.644609
     242.632201       2.409261
     242.681089       2.620870
     242.729977       2.641819
     242.778865       2.594299
     242.827753       2.586026
     242.876642       2.446032
     242.925530       2.421345
     242.974418       2.396494
     243.023306       2.606640
     243.072195       2.507590
     243.121083       2.616929
     243.169971       2.525970
     243.218859       2.532433
     243.267747       2.527171
     243.316636       2.624065
     243.365524       2.598299
     243.414412       2.611133
     243.463300       2.541548
     243.512188       2.437921
     243.561077       2.361668
     243.609965       2.552615
     243.658853       2.558124
     243.707741       2.686189
     243.756630       2.752073
     243.805518       2.503805
     243.854406       2.509104
     243.903294       2.682569
     243.952182       2.509506
     244.001071       2.527859
     244.049959       2.330172
     244.098847       2.736046
     244.147735       2.668516
     244.196623       2.644782
     244.245512       2.505971
     244.294400       2.745636
     244.343288       2.741609
     244.392176       2.708345
     244.441065       2.595991
     244.489953       2.630004
     244.538841       2.812478
     244.587729       2.790253
     244.636617       2.635844
     244.685506       2.650487
     244.734394       2.579356
     244.783282       2.493730
     244.832170       2.756550
     244.881058       2.695383
     244.929947       2.656333
     244.978835       2.847023
     245.027723       2.532596
     245.076611       2.767295
     245.125499       2.669780
     245.174388       2.490817
     245.223276       2.814173
     245.272164       2.576251
     245.321052       2.740714
     245.369941       2.625924
     245.418829       2.653528
     245.467717       2.529386
     245.516605       2.634917
     245.565493       2.720684
     245.614382       2.630597
     245.663270       2.557977
     245.712158       2.437318
     245.761046       2.502228
     245.809934       2.345643
     245.858823       2.673096
     245.907711       2.686563
     245.956599       2.420695
     246.005487       2.331204
     246.054376       2.809668
     246.103264       2.639209
     246.152152       2.515045
     246.201040       2.596812
     246.249928       2.574039
     246.298817       2.596254
     246.347705       2.611144
     246.396593       2.447686
     246.445481       2.526798
     246.494369       2.699732
     246.543258       2.496736
     246.592146       2.740295
     246.641034       2.665409
     246.689922       2.528142
     246.738811       2.739770
     246.787699       2.568427
     246.836587       2.679578
     246.885475       2.481770
     246.934363       2.519949
     246.983252       2.732840
     247.032140       2.694837
     247.081028       2.706897
     247.129916       2.654009
     247.178804       2.609446
     247.227693       2.604143
     247.276581       2.551206
     247.325469       2.339355
     247.374357       2.659689
     247.423245       2.592593
     247.472134       2.361282
     247.521022       2.338594
     247.569910       2.168400
     247.618798       2.420444
     247.667687       2.280730
     247.716575       2.556661
     247.765463       2.275633
     247.814351       2.218278
     247.863239       2.614866
     247.912128       2.291479
     247.961016       2.472960
     248.009904       2.344316
     248.058792       2.293244
     248.107680       2.272281
     248.156569       2.403496
     248.205457       2.253155
     248.254345       2.432174
     248.303233       2.172451
     248.352122       2.207682
     248.401010       2.305201
     248.449898       2.251096
     248.498786       2.332996
     248.547674       2.357691
     248.596563       2.350542
     248.645451       2.257636
     248.694339       2.519348
     248.743227       2.349194
     248.792115       2.175750
     248.841004       2.298296
     248.889892       2.089690
     248.938780       2.033885
     248.987668       2.206021
     249.036557       2.510126
     249.085445       2.052108
     249.134333       2.246068
     249.183221       2.288385
     249.232109       2.242334
     249.280998       2.123971
     249.329886       2.065920
     249.378774       2.034182
     249.427662       2.238875
     249.476550       2.339431
     249.525439       2.200630
     249.574327       2.060880
     249.623215       2.062891
     249.672103       2.218424
     249.720991       2.103980
     249.769880       2.171482
     249.818768       2.176356
     249.867656       2.386627
     249.916544       2.204222
     249.965433       2.111423
     250.014321       2.176721
     250.063209       2.307286
     250.112097       2.197622
     250.160985       2.360593
     250.209874       2.276398
     250.258762       2.323995
     250.307650       2.381126
     250.356538       2.304005
     250.405426       2.325345
     250.454315       2.289042
     250.503203       2.378295
     250.552091       2.539550
     250.600979       2.533528
     250.649868       2.226456
     250.698756       2.274938
     250.747644       2.253862
     250.796532       2.365314
     250.845420       2.192274
     250.894309       2.184596
     250.943197       2.178057
     250.992085       2.280303
     251.040973       2.248827
     251.089861       2.263061
     251.138750       2.240987
     251.187638       2.185250
     251.236526       2.154234
     251.285414       2.084864
     251.334303       2.273151
     251.383191       2.333923
     251.432079       2.244436
     251.480967       2.360796
     251.529855       2.573915
     251.578744       2.240976
     251.627632       2.237161
     251.676520       2.228939
     251.725408       2.366191
     251.774296       2.520511
     251.823185       2.355929
     251.872073       2.199602
     251.920961       2.399603
     251.969849       2.372480
     252.018737       2.387780
     252.067626       2.180074
     252.116514       2.229609
     252.165402       2.208841
     252.214290       2.319042
     252.263179       2.266312
     252.312067       2.123496
     252.360955       2.010149
     252.409843       2.391018
     252.458731       2.477845
     252.507620       2.529314
     252.556508       2.516908
     252.605396       2.326158
     252.654284       2.358518
     252.703172       2.312243
     252.752061       2.563075
     252.800949       2.449267
     252.849837       2.324267
     252.898725       2.338025
     252.947614       2.406247
     252.996502       2.252369
     253.045390       2.485365
     253.094278       2.480159
     253.143166       2.410623
     253.192055       2.243595
     253.240943       2.392063
     253.289831       2.259802
     253.338719       2.320025
     253.387607       2.359422
     253.436496       2.419305
     253.485384       2.412719
     253.534272       2.355748
     253.583160       2.210495
     253.632049       1.995466
     253.680937       2.473392
     253.729825       2.261109
     253.778713       2.456441
     253.827601       2.369072
     253.876490       2.468645
     253.925378       2.693588
     253.974266       2.456774
     254.023154       2.693699
     254.072042       2.372887
     254.120931       2.455338
     254.169819       2.304864
     254.218707       2.256181
     254.267595       2.701407
     254.316484       2.418838
     254.365372       2.648713
     254.414260       2.334005
     254.463148       2.192490
     254.512036       2.492229
     254.560925       2.448183
     254.609813       2.444332
     254.658701       2.217960
     254.707589       2.447363
     254.756477       2.100893
     254.805366       2.315103
     254.854254       2.463883
     254.903142       2.355640
     254.952030       2.291508
     255.000918       2.290639
     255.049807       2.523903
     255.098695       2.430460
     255.147583       2.448013
     255.196471       2.655571
     255.245360       2.438762
     255.294248       2.629909
     255.343136       2.678560
     255.392024       2.791965
     255.440912       2.639857
     255.489801       2.740877
     255.538689       2.555531
     255.587577       2.374986
     255.636465       2.481138
     255.685353       2.365831
     255.734242       2.671048
     255.783130       2.664705
     255.832018       2.742634
     255.880906       2.724806
     255.929795       2.763475
     255.978683       2.815972
     256.027571       2.775646
     256.076459       2.598336
     256.125347       2.514063
     256.174236       2.431520
     256.223124       2.534478
     256.272012       2.492194
     256.320900       2.882751
     256.369788       2.959009
     256.418677       2.989796
     256.467565       2.970916
     256.516453       3.046243
     256.565341       2.954636
     256.614230       2.930181
     256.663118       3.145306
     256.712006       2.950756
     256.760894       2.764707
     256.809782       3.055421
     256.858671       3.211705
     256.907559       3.250197
     256.956447       2.946990
     257.005335       3.160413
     257.054223       3.281191
     257.103112       3.089901
     257.152000       2.904159
     257.200888       2.717600
     257.249776       3.071224
     257.298664       3.220853
     257.347553       2.944809
     257.396441       2.861400
     257.445329       2.940725
     257.494217       3.155140
     257.543106       3.010741
     257.591994       3.041656
     257.640882       2.905822
     257.689770       2.914209
     257.738658       2.463736
     257.787547       2.843118
     257.836435       2.862591
     257.885323       2.817836
     257.934211       2.718752
     257.983099       2.706518
     258.031988       3.112353
     258.080876       3.111965
     258.129764       2.834609
     258.178652       2.976798
     258.227541       2.903706
     258.276429       2.845435
     258.325317       2.849181
     258.374205       2.473924
     258.423093       2.972925
     258.471982       2.857218
     258.520870       2.562638
     258.569758       2.741986
     258.618646       2.858916
     258.667534       2.794998
     258.716423       2.464642
     258.765311       2.513548
     258.814199       2.390393
     258.863087       2.262994
     258.911976       2.518534
     258.960864       2.526676
     259.009752       2.694582
     259.058640       2.434485
     259.107528       2.376739
     259.156417       2.349573
     259.205305       2.457296
     259.254193       2.249393
     259.303081       2.557064
     259.351969       2.526876
     259.400858       2.400179
     259.449746       2.623258
     259.498634       2.397343
     259.547522       2.476900
     259.596410       2.434075
     259.645299       2.389171
     259.694187       2.521970
     259.743075       2.348599
     259.791963       2.273923
     259.840852       2.489048
     259.889740       2.499348
     259.938628       2.494886
     259.987516       2.481876
     260.036404       2.775817
     260.085293       2.588047
     260.134181       2.592482
     260.183069       2.630597
     260.231957       2.608479
     260.280845       2.884199
     260.329734       2.691934
     260.378622       2.983565
     260.427510       2.637064
     260.476398       2.723004
     260.525287       2.806246
     260.574175       2.716701
     260.623063       2.899576
     260.671951       2.714628
     260.720839       2.846075
     260.769728       2.603465
     260.818616       2.707140
     260.867504       2.522868
     260.916392       2.744703
     260.965280       2.669118
     261.014169       2.528122
     261.063057       2.487735
     261.111945       2.670205
     261.160833       2.840739
     261.209722       2.438118
     261.258610       2.484764
     261.307498       2.386311
     261.356386       2.399091
     261.405274       2.279266
     261.454163       2.476527
     261.503051       2.416027
     261.551939       2.460476
     261.600827       2.523321
     261.649715       2.423617
     261.698604       2.445310
     261.747492       2.587885
     261.796380       2.528139
     261.845268       2.640016
     261.894157       2.584813
     261.943045       2.505475
     261.991933       2.529579
     262.040821       2.573666
     262.089709       2.509495
     262.138598       2.661253
     262.187486       2.332549
     262.236374       2.642512
     262.285262       2.334654
     262.334150       2.370561
     262.383039       2.187521
     262.431927       2.328811
     262.480815       2.603988
     262.529703       2.559187
     262.578591       2.816548
     262.627480       2.962098
     262.676368       3.039666
     262.725256       2.887021
     262.774144       2.716038
     262.823033       3.035005
     262.871921       2.816289
     262.920809       2.521479
     262.969697       2.656420
     263.018585       2.512362
     263.067474       2.780122
     263.116362       2.914704
     263.165250       2.571728
     263.214138       2.808922
     263.263026       3.028594
     263.311915       3.098263
     263.360803       2.666787
     263.409691       2.870532
     263.458579       3.029334
     263.507468       2.948918
     263.556356       2.702955
     263.605244       2.851082
     263.654132       2.867511
     263.703020       2.989554
     263.751909       2.829087
     263.800797       2.526786
     263.849685       2.625571
     263.898573       2.941012
     263.947461       2.714226
     263.996350       2.668614
     264.045238       2.663829
     264.094126       2.680215
     264.143014       2.714705
     264.191903       2.557283
     264.240791       2.607910
     264.289679       2.707375
     264.338567       2.665762
     264.387455       2.780715
     264.436344       2.817658
     264.485232       3.006901
     264.534120       2.818151
     264.583008       2.678153
     264.631896       3.005356
     264.680785       3.008003
     264.729673       2.777532
     264.778561       2.551804
     264.827449       2.587469
     264.876337       2.747632
