# Supplementary material for: Breakage of the oligomeric CaMKII hub by the regulatory segment of the kinase
Source: eLife. 2020 Sep 9;9:e57784. doi: 10.7554/eLife.57784 (PMC7538161; doi:10.7554/eLife.57784)
Supplement: Figure 6—source data 1. [file elife-57784-fig6-data1.zip › figure6_source_data/dodecamer_hub_EG_helix_crossing.dat]

45.27305
41.71396
39.75648
42.14600
47.18342
51.54415
44.20764
41.98943
43.56955
38.15692
33.48584
45.07817
41.48545
38.02160
35.05841
41.78026
36.89700
38.40955
49.00189
47.13508
41.91502
48.45492
41.20846
37.97283
46.19347
36.34904
37.54877
41.37251
41.83179
42.73818
46.47671
38.31431
43.31288
39.47125
41.12998
51.10649
40.41948
48.73251
50.22658
40.40477
44.26589
44.74645
39.76187
54.41944
44.06340
41.67183
38.42224
47.92417
43.05065
50.13622
42.78727
48.15157
52.72328
46.72116
39.21928
46.45725
48.55941
46.26791
42.27819
46.20350
46.02388
44.21174
42.42748
51.09332
49.61764
39.06481
48.44692
42.18578
41.66353
47.50197
49.16367
49.36514
46.66272
48.12874
52.36607
52.77666
47.44602
47.54874
43.18257
42.82385
42.74682
51.26782
44.49432
46.99699
40.07574
43.17082
50.71196
47.10426
48.55131
47.14142
47.81323
49.72728
46.37951
47.49896
47.06680
43.04713
47.63272
49.48362
50.57265
40.94309
44.08624
43.14157
47.04274
37.64210
51.04499
44.94233
50.94415
55.28753
46.38572
46.25329
45.58709
50.67919
47.10802
45.88448
40.25092
42.75177
49.44558
47.63582
52.98793
46.43628
49.07185
52.79079
50.51458
43.85727
47.28459
52.93143
51.53978
47.35495
54.42752
51.08551
48.93987
50.24378
49.87730
53.40749
53.34346
49.31299
40.30187
48.05563
47.84952
49.64824
54.25261
48.10697
48.21862
43.66090
51.95807
45.99961
47.04534
45.85929
52.72465
49.76902
55.78928
51.69170
47.72998
47.27849
51.84541
51.87265
48.86327
53.14056
54.53382
57.01211
50.80062
48.98398
55.91125
53.90448
51.12788
49.17765
51.67691
48.82140
52.31292
48.91391
51.19613
53.40486
43.68894
46.21410
46.51575
45.56729
49.09710
48.25159
46.55276
47.75519
45.37570
44.41566
48.51102
47.21235
42.72781
45.52285
46.43088
50.17948
44.17858
40.45146
44.52550
48.03674
47.17953
47.78918
49.87968
48.05199
49.52291
50.44789
47.83316
53.48943
45.26457
43.99666
48.03785
49.47328
53.57506
49.07522
51.96877
48.54680
49.99448
50.85586
48.70098
53.25271
50.80957
52.70875
55.37467
53.93824
49.72425
52.84392
44.02961
46.19899
46.92511
43.19938
44.53890
42.90299
43.68232
43.71399
50.04029
50.20408
47.69833
47.13417
46.85520
44.21240
47.25672
51.26975
54.10774
53.00292
52.98566
54.26649
51.36863
45.20542
43.42837
45.93350
49.47114
51.15828
49.99019
48.27005
48.55193
53.36047
50.02771
56.07252
53.38018
53.56551
48.63480
53.79220
54.49574
54.34606
57.62530
56.80485
53.43824
51.06715
50.29157
51.74978
54.89426
58.57877
50.21233
52.83006
51.17249
55.92637
55.49886
55.28483
53.63647
62.44199
53.61905
46.99530
43.22498
57.20240
46.34735
56.17291
52.63166
53.17536
50.90451
48.74533
57.21156
52.35604
46.45341
52.26919
53.65892
57.87607
61.49165
56.77108
67.64212
54.71369
52.95769
53.73328
51.24213
51.69827
61.36953
53.35325
52.70771
58.52766
59.57912
52.70636
54.59713
55.26866
57.80374
57.30908
57.98968
51.45867
61.44327
57.06404
57.92864
60.68082
59.19971
55.28583
53.78349
54.60194
50.71932
55.96103
54.03733
52.98808
56.43357
60.90393
56.63068
59.38358
51.32677
49.60514
59.06295
55.02113
53.12111
54.36142
47.66904
54.32604
50.08332
52.73911
53.85052
60.15494
54.71055
55.48993
63.09479
57.01203
63.74950
59.41141
58.51859
56.02659
54.47023
54.12241
53.97314
56.20003
54.66224
58.29651
52.63676
59.88176
57.52779
53.30731
57.48312
49.30262
53.82934
51.98722
56.72193
53.32893
53.88420
55.61960
58.27441
57.59838
58.68709
59.89410
58.54204
56.11077
61.26077
63.68614
58.01888
51.79085
56.53332
56.93363
62.26661
63.57287
62.70663
66.80002
55.30100
53.19960
58.45927
62.83259
49.66693
51.93964
52.30990
62.18376
52.96780
53.55624
53.99044
52.45838
59.24789
55.84628
62.26391
55.71508
58.81732
60.63899
57.80444
55.12039
57.23266
57.20491
62.49835
65.17216
61.45498
66.20832
65.82253
68.47638
66.37212
69.64233
59.52230
63.20402
70.48749
60.69572
62.11044
61.28746
62.10387
67.62565
59.42351
61.86058
60.24738
62.52587
54.22940
61.92695
66.92886
63.14171
52.70944
59.36773
57.44774
61.74479
61.76904
56.83980
52.60526
57.27383
53.87906
51.31301
54.56738
65.01943
59.88174
64.64479
50.13283
51.43312
52.45774
56.11005
54.57697
63.32880
55.16144
64.34440
56.51976
61.30303
60.44844
68.80524
67.07581
68.81369
60.75264
59.84407
62.77062
62.49214
64.25879
61.38852
65.99741
61.67806
67.77845
67.96129
64.48657
57.16110
61.97643
56.10630
64.58776
68.89533
69.16084
67.03603
63.65159
66.41800
56.98882
62.88650
60.87446
68.00750
72.96593
65.80592
64.05852
58.46426
63.21071
71.93029
68.50156
66.08778
58.45406
67.07256
66.33620
64.17484
64.43424
65.97938
67.07075
62.20322
67.87251
64.29749
64.44473
64.51947
64.32662
64.43606
70.37265
67.76879
68.89882
66.58228
62.95492
67.67202
67.89312
71.35613
68.95492
67.46125
73.00942
65.94099
65.57457
63.35979
65.34517
60.79636
62.52553
56.07193
63.41133
65.36010
61.18446
65.51039
66.01666
64.42448
69.53003
63.57272
62.30475
66.04988
72.78657
66.87045
65.28905
67.43739
63.28899
72.19169
72.92671
65.93927
71.92707
68.00499
67.89205
65.54356
65.93729
62.41011
64.41108
60.15771
61.14585
69.27435
70.58732
62.51881
64.00624
61.30749
65.96883
73.61768
70.81194
65.49002
70.03193
62.38071
63.39878
72.15784
63.32906
66.47191
63.39210
62.91934
58.61789
63.53828
64.32848
51.41662
61.79471
51.86537
53.77618
59.39254
56.70317
54.01519
59.00582
70.30351
61.11489
61.79389
68.74841
71.07464
69.21389
66.28022
60.76863
70.58130
68.60801
76.29614
74.00804
73.28268
75.44184
77.01001
75.70763
73.28632
74.15947
68.00760
75.29042
64.34770
61.46675
64.89151
72.86837
68.09855
66.21547
67.26868
69.67849
70.61104
64.52991
69.82396
70.51119
69.04457
67.08588
68.59304
70.29915
74.67347
60.14877
69.76950
72.71912
71.97859
78.56987
68.54498
68.96714
76.37268
67.76892
70.25546
65.13756
77.72445
70.99501
75.78467
70.25862
75.21629
67.18738
70.11310
78.49568
66.81757
73.47176
71.51249
66.88340
68.62671
69.48807
67.17643
71.11055
71.37485
61.17639
63.79391
65.50365
70.24424
67.16189
57.94186
53.51338
54.65506
58.49053
64.76894
54.34901
60.87521
64.31071
60.80278
56.30471
61.35870
62.60785
59.28751
62.42015
60.13676
61.23013
58.31601
66.71137
71.94728
69.11335
73.87737
63.47458
64.50132
71.02417
75.78497
71.44512
67.90227
65.44615
63.14111
73.32685
68.83918
72.08545
60.39869
67.58654
62.99090
62.35680
61.68359
63.92083
60.49365
68.77137
73.78133
72.46982
65.06447
67.92293
68.36201
71.52151
69.05645
70.25887
59.63117
62.23664
61.14712
62.79609
58.38755
56.34502
56.61743
61.95546
67.10551
66.94434
69.85816
71.28000
65.13385
68.40424
75.43384
65.00360
63.25646
66.18210
63.88770
55.26635
53.35380
53.35185
61.00444
57.89687
62.31568
77.03765
69.75037
74.75454
69.50491
66.01509
66.35092
71.13738
63.27617
65.05983
66.99916
65.43044
66.07859
67.44630
58.43039
69.19103
69.86832
66.29420
70.48209
69.88116
68.35030
64.26927
63.29293
68.91993
58.18561
67.35531
67.09101
61.86750
61.45401
64.66350
64.77193
60.99449
72.41630
67.93967
72.27903
68.64171
63.72366
70.47062
61.39737
66.84866
58.43587
64.35525
70.66789
66.37729
60.35293
59.66569
57.77110
66.58468
61.82185
67.88842
72.82223
73.76067
72.27876
73.50519
76.98978
78.75530
77.14222
82.11943
79.10501
70.26440
76.40184
74.47720
69.69306
67.89678
68.10108
63.28275
74.62963
69.90267
63.48738
61.99411
59.03937
60.82642
62.65646
61.08121
65.15083
66.40716
65.91090
57.47775
59.65633
55.02735
54.99025
60.37285
60.01431
62.14735
52.43708
60.54784
61.23525
56.66633
53.48084
62.07381
62.07456
60.96179
66.00428
58.49817
55.92551
56.92502
53.78176
59.35254
54.87412
55.04756
62.35637
60.29648
60.13151
54.95096
57.48259
56.13233
54.29660
62.68502
58.94270
65.07691
55.61967
60.00815
62.26352
57.38797
56.71775
58.28493
61.55315
65.68523
61.89690
66.86416
61.23672
60.51936
64.55668
61.99004
58.00885
57.33167
61.02493
62.22528
62.56974
63.65776
65.77584
63.55898
59.57170
62.08551
58.51876
55.78378
54.42806
60.70120
61.97073
62.79263
63.44774
55.01157
63.34771
58.70553
59.69732
60.74469
63.52409
58.75470
61.52679
59.98941
59.79089
56.09926
56.41285
56.35728
56.64955
60.49140
67.49867
58.78137
59.93129
57.02697
58.29769
56.81290
52.77618
55.81048
60.54851
61.60010
64.03367
62.60920
56.47076
65.89823
61.03340
60.65068
60.78219
63.35792
61.49044
57.48064
59.60871
67.29619
58.96992
61.62595
62.60653
74.00195
67.12411
71.90759
67.52876
64.17853
60.21405
53.38343
58.55580
51.72916
60.58705
60.93962
62.30604
59.92099
50.79582
59.24853
61.79010
65.95753
57.07565
57.52303
54.61772
57.69386
62.43881
63.85398
58.16527
48.07866
56.45073
52.27148
55.02760
60.30270
54.15511
54.63371
61.11963
56.48826
52.01508
53.52484
50.63609
56.74279
59.01669
58.07341
55.07299
59.03386
59.10313
58.47812
64.17119
62.53503
59.85808
64.37547
64.15085
59.00846
60.00785
67.59590
62.42682
63.67298
58.18473
67.61774
61.46965
68.66180
65.07395
61.06449
63.44950
66.40205
65.97775
64.60736
66.43456
62.86043
57.77786
63.19451
66.80169
61.29540
61.63571
56.23536
59.73787
67.91828
63.95949
63.04493
56.04081
63.95001
64.80046
65.77289
62.20079
67.70130
59.90508
65.14175
61.10481
60.06940
58.10917
63.13662
65.93177
59.40882
60.54180
62.34342
64.91476
69.42778
56.07600
59.12684
63.38224
58.39453
60.08929
67.10304
53.51486
59.83592
54.92040
62.81320
59.98959
58.36752
60.49567
56.69558
55.15006
55.54264
55.32251
61.97027
53.16255
60.04391
57.21011
62.39643
59.73530
55.12966
56.17456
56.27285
56.00137
57.88798
51.49811
57.58307
56.79920
56.99506
56.62309
50.31765
54.09699
49.24810
51.20210
55.38143
54.32049
54.98231
54.56039
57.58892
51.71051
51.43287
50.81777
53.41991
51.33490
59.53332
62.11802
55.13139
56.91912
56.87934
57.82021
61.07276
58.83995
55.85998
59.97232
61.24326
60.54527
58.24915
64.62998
63.35518
64.44470
65.82372
67.81898
56.51702
54.46227
58.65614
63.80055
63.86557
57.34071
57.43164
59.75675
62.17143
64.47385
68.15799
63.02279
54.75001
58.42560
56.04919
62.47661
57.48143
53.99562
56.17699
52.65577
53.53789
53.46951
55.40712
54.08821
56.66135
55.07952
61.08992
59.94474
59.50381
68.41279
58.51493
57.59116
62.57780
65.47725
57.84267
59.83752
59.31089
63.65942
65.77038
63.46425
61.73355
58.83477
55.15122
53.88942
54.99932
54.03026
58.53545
52.65112
52.45180
58.64371
65.25950
64.47568
65.28118
65.84711
72.77495
69.17526
64.98094
66.14653
62.96976
58.47883
59.91871
67.93500
60.58087
57.04228
60.42186
60.93273
64.21427
61.74777
59.25935
58.29143
61.07582
61.51720
57.85438
62.34090
60.37202
58.72711
54.19655
59.80250
55.60498
64.03159
60.94319
71.06506
68.41114
65.98035
65.45691
63.42228
63.12348
61.89922
58.85199
64.30620
57.92313
59.63807
64.45241
60.54760
60.91226
62.55373
63.11268
58.64074
59.66960
59.48218
59.12580
66.01302
63.98898
61.61742
60.19812
58.61311
66.95857
62.06137
66.67043
62.12101
64.20419
68.23712
62.15122
61.60895
56.62267
65.86842
63.15899
62.70665
68.23350
63.87697
64.77871
65.33551
61.97312
61.99857
64.13212
58.86756
63.77186
59.60188
63.60840
60.13278
60.71353
64.13823
62.80465
64.51132
64.04668
68.76385
66.30074
60.49239
66.89451
70.47494
73.12256
67.85800
65.25794
65.28012
67.12107
62.30210
64.25740
62.05976
62.71240
65.60790
65.41114
63.29667
59.88245
63.30691
61.34849
62.55583
56.90734
60.39000
63.12924
65.46389
65.65413
53.54319
61.63292
60.56727
60.28132
60.79683
56.12848
60.82008
57.82075
65.18098
61.90611
59.16802
60.93291
58.23546
66.34125
63.05205
57.01721
59.95685
60.19423
56.33499
57.46914
57.96439
62.86438
65.52024
52.41275
48.95477
57.55554
51.95436
53.96976
49.37499
53.11337
55.21373
55.57506
52.69587
54.16807
51.24409
50.65096
50.37628
50.79182
51.12220
48.27060
53.08650
55.16247
52.50584
55.06767
51.07385
55.48636
53.24822
56.32871
60.70567
59.71462
55.07826
54.00086
53.70212
49.93693
56.80076
60.67644
54.37077
53.05430
53.17633
56.83146
57.41844
56.40017
57.61905
59.35831
60.28640
66.40967
60.22914
54.73509
55.21601
64.46353
60.96114
63.04756
60.35435
59.68329
63.87682
67.50342
56.34777
59.41233
63.03026
67.97266
56.00253
62.97995
60.73640
61.62930
57.94626
59.01496
60.00757
58.93499
57.96879
59.75182
60.52542
62.93796
60.80777
59.01493
62.14127
64.43062
60.43548
65.81528
61.85218
63.96537
63.70406
61.57604
55.91334
60.28166
58.42960
57.10908
63.54815
59.19094
61.68260
64.87046
68.68351
68.17430
64.01047
65.80917
63.25481
62.31285
55.50228
57.13405
59.55073
54.75460
57.20686
57.74341
55.44553
54.62844
46.72626
58.91580
56.59833
59.70591
58.98425
52.98653
50.41697
56.44378
57.62493
57.20648
52.05411
57.00809
63.62492
56.90754
54.26984
54.91740
60.34827
56.71534
54.78074
55.82495
50.12122
54.03515
52.77446
52.38771
53.51190
55.25107
49.39623
50.50812
50.97579
52.81635
55.28951
47.34001
55.59965
57.43857
53.82200
55.15425
56.92918
53.60738
59.69980
54.90493
56.46032
62.37430
60.23903
53.92710
54.38544
59.25575
54.03936
61.56792
63.29404
56.91966
59.78185
58.89139
61.17799
60.11844
57.56494
52.98818
57.46317
48.78673
47.23659
60.51433
55.36005
56.88531
56.65074
64.04487
56.36180
62.17615
56.96983
60.17160
59.78469
63.02011
62.36192
51.71359
54.60186
63.50732
63.88539
62.13262
66.53487
63.54439
62.39835
63.41912
58.02971
56.96433
59.78327
67.24658
61.08926
57.24856
63.56040
64.96008
68.65134
65.74445
66.90034
70.67952
64.85390
61.92964
67.85956
59.39746
67.26921
61.41607
60.43673
54.81731
65.83829
65.33766
62.15621
61.20723
61.00567
59.94075
66.00956
68.26198
65.00628
65.06033
61.44444
71.37377
65.61988
59.24533
63.47444
59.47996
60.11530
60.32959
61.36006
62.35577
58.67367
56.44402
63.87820
56.93482
51.41224
50.83522
54.72464
51.32949
58.59908
59.69281
59.89562
58.29837
53.44264
58.61832
54.66098
62.23055
57.83415
55.66603
57.38887
60.23950
62.86433
56.32407
51.94340
50.25220
59.09657
58.32341
61.38725
56.39558
61.86728
60.85993
64.06039
63.18499
72.85352
70.38554
62.73192
61.60718
63.99977
61.18464
59.95976
65.05587
62.96163
60.72576
62.98593
64.26160
67.21735
61.60847
63.40718
61.60477
60.87637
58.53454
57.20684
59.40791
68.94723
62.93199
67.57416
62.88861
65.43009
65.32300
60.55648
61.39880
62.80029
62.69206
64.37843
59.10170
64.55931
61.71755
61.11576
60.66335
58.87453
61.84859
59.22083
60.46776
66.95319
64.72175
63.12244
62.42926
56.53735
61.99453
62.33889
63.10661
63.90026
64.20484
61.33251
67.05065
59.94787
56.47835
60.12624
61.38638
69.44352
62.33186
62.73371
67.10661
58.90731
59.54466
62.12122
64.18404
62.90906
61.30773
62.35184
64.07793
62.81742
67.21005
69.05296
64.93944
59.79590
68.37806
67.55612
70.12773
75.76975
73.00434
75.21242
74.23021
73.50536
72.77767
74.03159
72.26570
68.56780
73.77361
74.22993
68.47489
75.95845
73.20542
69.56218
70.49932
70.45427
71.22698
73.07125
79.06734
69.70346
71.94999
76.96344
72.49538
74.66238
74.52408
70.47351
73.73457
72.97433
72.36359
71.32215
68.46521
72.11056
71.94857
73.44505
69.40909
65.95281
71.04347
67.03429
72.80193
71.28235
67.91470
72.76750
75.57927
67.24254
71.33805
68.53544
69.74600
70.25979
70.26091
65.76020
64.98215
69.99113
69.57754
67.83235
71.18576
71.82026
70.88783
73.50941
71.97653
68.44106
74.57816
75.10192
75.49292
71.06201
67.69253
65.41403
62.50165
63.11003
69.24155
66.29515
70.45422
68.37649
63.71728
64.70107
70.12969
70.39835
65.46351
70.73765
76.12121
75.17815
67.02737
61.98443
67.90715
66.51982
66.12648
71.49001
69.07918
72.93445
66.39060
75.85430
70.66670
79.40214
75.96402
80.39449
75.96814
72.66494
74.76172
71.22843
80.12400
66.44087
68.52854
71.72023
66.80114
72.44467
80.12549
80.63096
73.46802
71.06916
68.41549
66.71502
66.53474
67.83586
69.59628
68.22564
71.67442
70.75983
66.35919
69.74049
69.14012
68.22231
67.85321
74.15843
68.71342
69.33747
72.18408
71.72002
70.81800
71.81961
66.48565
67.80912
71.94633
75.91405
65.09043
68.25458
77.29972
76.03017
76.17721
70.72330
74.34246
66.21277
71.00710
71.20912
72.10893
75.05224
78.34242
75.21789
73.80868
76.27455
76.40020
68.59509
70.84602
65.57320
69.48323
66.94320
77.77224
69.56422
70.19243
72.69537
60.45524
69.19113
71.27252
69.99782
64.63752
69.15313
66.48925
61.53807
64.57451
62.76210
57.61298
62.94568
60.04762
61.18275
65.09708
64.29459
68.61733
68.37517
65.94034
67.32265
75.01771
73.44063
70.96060
69.81048
72.85165
68.20449
67.59561
67.63360
64.78406
62.72181
61.88530
61.02177
69.81461
67.76169
66.01779
65.58005
64.13612
64.29348
66.71572
64.40172
64.80055
64.56030
66.82265
65.14313
65.02543
67.07815
65.40268
63.13726
63.59631
64.18380
66.39208
65.08691
68.53045
69.61779
69.14861
66.48051
72.46230
71.30373
73.30129
70.23055
74.06921
71.09028
71.33089
63.00212
64.88484
68.70152
68.77912
69.77025
67.19658
69.61350
71.80185
70.15195
70.92187
68.71568
70.26238
62.54028
71.98753
69.52130
73.69160
67.89757
69.50695
74.14105
65.03460
66.99518
67.66229
71.28380
70.33782
73.89948
75.08216
71.13939
70.53752
73.50537
69.68433
68.35466
71.09002
75.67806
73.02203
70.01955
67.84017
70.54196
69.95800
70.32630
67.68197
72.33481
67.89464
62.96952
64.88966
66.28537
65.80622
69.15537
68.30726
66.16839
65.16669
66.21793
68.75268
65.00721
68.60167
65.74962
63.08769
73.11836
74.30780
75.09496
71.40225
76.04272
72.86813
71.38354
65.99527
66.71292
70.14741
64.14475
64.65539
71.38014
71.98883
70.98717
69.56405
69.95853
69.60661
70.74005
71.07467
67.37897
63.69826
72.97988
74.80235
73.26115
73.30711
67.27775
63.28828
64.66817
73.17891
65.81280
70.07532
70.70261
68.55152
69.99084
65.69992
71.85309
74.32697
75.01589
65.63838
72.65454
68.45023
66.59307
72.07483
80.51159
74.17593
68.51570
74.36669
75.43038
78.35549
72.49929
76.31664
65.07646
71.06977
74.53432
75.02327
80.29442
68.66374
73.07403
73.60059
82.14714
80.31058
74.42159
72.91384
74.35385
78.11679
77.95649
82.18991
72.72196
74.06295
73.10399
68.79528
75.82672
72.96732
74.81897
83.18511
79.72285
75.71721
70.35157
79.80452
73.51662
71.32157
69.02522
74.11446
64.51338
63.20918
58.62490
62.92841
59.77822
70.00221
71.14981
66.60848
73.44914
70.49659
63.26855
64.06284
64.52257
70.51677
71.69833
63.98882
68.01821
68.94831
70.10848
65.71380
64.57340
69.37141
74.83614
67.03730
71.87311
72.73248
71.43097
68.48304
70.10564
71.97257
71.58800
75.74307
68.83846
67.31665
62.53797
63.43567
74.06590
65.32423
68.48677
72.64333
71.59064
64.74851
72.51993
69.27413
79.52589
73.04637
70.23220
72.47970
69.45851
69.99056
73.59767
66.52684
68.81818
66.57624
64.34744
64.46746
65.60674
68.07853
65.74823
77.00950
68.48557
65.10952
74.37816
69.37591
72.18585
72.81677
69.30238
74.26446
72.71801
67.79404
63.58403
65.30217
64.29286
69.30361
74.63260
69.91899
66.24102
62.27506
64.91694
66.87590
70.50606
69.89509
70.01541
67.26216
68.53041
73.49813
73.20373
64.18010
66.39173
69.73285
71.32046
64.18733
66.99540
64.46946
68.11894
68.98501
64.92702
69.75277
74.34855
69.12441
73.02397
66.51893
73.02220
69.04651
67.44607
69.54066
71.83258
63.15021
61.11116
71.33951
68.27837
70.23827
74.37667
68.72086
69.52018
72.26055
67.21125
69.34387
69.60838
68.71868
69.47084
68.39825
66.40162
72.72740
71.41369
72.55723
70.47787
66.80731
68.42885
72.17639
70.13899
74.46110
72.92557
67.65358
68.19626
58.60319
70.78855
71.86206
72.07455
72.69393
68.77546
71.35301
68.37961
71.09947
67.47384
68.79556
66.59047
73.67643
73.47961
72.38910
72.72669
68.35011
74.83084
73.78105
71.96169
75.43239
78.06678
73.82153
77.05125
72.93826
77.00343
73.51831
74.74160
71.15829
74.35803
68.73055
70.22182
75.05494
75.52945
73.16369
71.53793
65.94878
64.66092
76.22645
72.12121
66.22405
70.82447
71.41361
76.28176
68.32150
71.65557
75.74646
73.69823
76.61008
72.86022
74.01274
76.04302
79.74885
73.52957
83.39723
71.40961
76.35452
65.93788
69.64055
75.23919
72.05224
73.43667
76.13230
71.22353
69.77800
73.70157
74.20024
78.08619
71.12442
67.98032
69.16566
65.27371
68.84573
70.26613
75.20237
74.30660
66.31070
62.13263
67.76261
74.97687
67.81739
66.15007
67.45391
69.81341
75.49460
69.15908
70.51370
69.38513
65.05885
67.62574
57.74050
62.05146
68.53519
68.84574
64.15888
71.43823
65.53553
69.11269
70.00871
63.86091
69.77518
68.61647
71.31233
63.79652
71.94163
72.29873
67.09800
65.96134
72.53557
68.21263
69.75928
69.67168
69.05556
67.66699
70.43065
67.89618
64.08751
66.79377
65.57473
66.97289
66.26675
66.11132
63.24733
69.19226
64.81773
62.75039
71.21025
72.61950
73.87938
70.36887
68.29246
75.91297
67.19375
68.19555
71.04719
73.66858
65.00192
67.98580
73.61193
72.41447
69.96275
71.79481
72.73457
67.60650
67.69399
72.03587
64.62628
64.70911
63.58171
69.40179
70.47641
67.41024
72.74910
67.79259
71.65623
69.72136
68.35170
69.59495
68.82172
73.43989
68.22737
66.41665
68.07758
65.68921
69.74797
63.53613
67.89282
70.00370
72.75593
69.88729
71.36167
64.58460
69.65354
68.59860
72.57742
71.65343
69.68179
72.06626
75.36847
73.63204
72.28834
71.57175
71.09321
69.04932
67.75818
70.22103
70.53517
74.98023
72.46663
78.10428
72.31662
73.34590
70.35070
71.90991
79.22465
80.95279
80.99051
68.32069
67.47309
63.80037
60.72813
60.94943
63.66362
59.43969
66.41475
60.39216
61.52328
65.61115
65.46505
60.74864
55.26237
63.95418
66.19578
66.42596
65.10453
67.32261
67.16413
65.50803
66.62957
68.27604
67.28359
67.05878
66.65418
69.21978
69.84939
65.49251
64.52858
58.09890
58.47803
60.68510
65.23075
59.50526
66.76084
64.00971
64.48554
61.52525
62.67961
63.93829
67.39837
64.50610
64.30911
77.98522
71.39914
74.65316
70.93705
77.34170
69.75089
70.26757
72.87624
67.88411
69.28153
66.79286
72.08955
69.88123
73.21711
69.89639
73.64211
75.48453
64.86824
67.52325
69.28421
69.83881
66.87017
68.69228
72.66420
71.02072
64.64441
70.34167
70.33000
71.84464
69.81139
69.33212
69.93794
75.29117
76.36610
75.44765
70.03946
71.59270
75.48805
79.26574
74.87900
72.68705
76.60890
73.63314
73.00544
77.69130
76.31877
74.72409
79.49205
83.36928
80.69034
80.36359
76.47040
74.28416
76.44313
75.09545
73.39176
72.95331
74.99974
67.68943
74.60046
79.60709
73.40244
78.75087
78.42189
80.27633
75.04245
76.24195
68.23018
77.99245
77.73363
78.31510
81.55351
78.96916
81.97439
80.88655
84.99461
81.64622
70.63817
80.32055
80.65289
79.92664
83.35243
73.06682
76.85186
81.55760
81.45785
76.82749
73.75062
82.20898
71.59904
79.82969
75.72991
78.83013
78.17069
82.68660
80.94049
77.11186
80.20915
76.55977
76.77674
78.72561
78.31553
72.99479
74.11461
70.18112
70.72764
80.80666
82.19641
74.93236
72.29495
74.02457
80.05002
80.44702
78.33155
72.84038
75.29319
88.44194
77.30292
81.31616
80.63523
78.61079
86.39036
81.68632
80.94284
90.35830
87.81529
92.16700
88.63893
88.93239
77.78703
80.70800
85.04149
79.02926
83.64963
77.45422
85.00824
83.60390
81.51238
82.12404
74.67091
76.93358
74.60981
77.70004
76.51317
76.21851
78.95783
76.78188
79.41835
80.75450
80.85454
81.29454
78.11061
79.67181
81.38114
78.36507
79.51258
81.65470
79.14253
76.15673
78.13883
82.42993
80.43635
81.58493
84.75460
86.06805
83.43921
83.10175
82.03281
75.94730
74.59339
81.32963
80.81711
74.62217
74.62153
79.53504
78.35247
80.15242
77.43516
82.30778
75.63177
81.84334
80.23026
76.19529
79.98093
80.88917
79.71392
82.29096
85.01922
84.00630
81.33990
79.38445
80.49327
81.27719
79.72036
80.37238
79.87020
79.29666
85.60179
