# Supplementary material for: Breakage of the oligomeric CaMKII hub by the regulatory segment of the kinase
Source: eLife. 2020 Sep 9;9:e57784. doi: 10.7554/eLife.57784 (PMC7538161; doi:10.7554/eLife.57784)
Supplement: Figure 8—source data 1. [file elife-57784-fig8-data1.zip › figure8_source_data/Activated_WT_2.csv]

SPOT_ID	QUALITY	POSITION_T	MAX_INTENSITY	FRAME	MEDIAN_INTENSITY	VISIBILITY	MEAN_INTENSITY	TOTAL_INTENSITY	ESTIMATED_DIAMETER	RADIUS	SNR	POSITION_X	POSITION_Y	STANDARD_DEVIATION	CONTRAST	OUTER_INTENSITY	MIN_INTENSITY	PIXEL_COUNT	POSITION_Z
3232288	420.120117188	0.0	6929.0	0	1455.0	1	1631.86486486	60379.0	10.4468324229	3.0	0.706517240824	255.0	399.0	1072.31183696	0.302302329813	991.0	616.0	37	0.0
3232273	1506.90942383	0.0	10900.0	0	2537.0	1	3644.89189189	134861.0	2.55163204121	3.0	0.79288218953	271.59125873	343.431906361	2775.23732502	0.432361168246	1364.0	1006.0	37	0.0
3232275	258.750549316	0.0	2967.0	0	1195.0	1	1306.94594595	48357.0	2.55820481936	3.0	0.740823997058	110.131634813	361.033952711	501.841992948	0.16581510816	921.0	606.0	37	0.0
3232276	2313.45800781	0.0	16965.0	0	2815.0	1	4560.43243243	168736.0	2.52180917649	3.0	0.819933941971	211.182902619	368.157517891	4065.21361705	0.575916283997	1214.0	1305.0	37	0.0
3232278	3961.11865234	0.0	28603.0	0	4320.0	1	7260.91891892	268654.0	2.56994108485	3.0	0.881355130788	93.978436687	371.204386427	6663.3775402	0.679012329501	1285.0	1530.0	37	0.0
3232280	303.175933838	0.0	3860.0	0	1451.0	1	1571.67567568	58152.0	2.50247338159	3.0	0.119030043689	116.143325027	386.473753263	816.633334492	0.0319104387039	1046.0	577.0	37	0.0
3232282	3216.0090332	0.0	23976.0	0	3005.0	1	6051.48648649	223905.0	2.60159918601	3.0	0.811260679891	193.466927661	388.953449593	5847.38387192	0.644599887638	1251.0	1378.0	37	0.0
3232284	2083.30859375	0.0	17139.0	0	2477.0	1	4143.86486486	153323.0	2.53278878839	3.0	0.762683654506	121.204802543	391.945140724	3782.78791342	0.534009344788	1186.0	1348.0	37	0.0
3232286	1014.88464355	0.0	9987.0	0	1451.0	1	2302.27027027	85184.0	2.45862828675	3.0	0.726528583873	58.0	399.0	2147.29150648	0.512426692455	834.0	851.0	37	0.0
3232256	1523.97119141	0.0	10568.0	0	2028.0	1	3379.08108108	125026.0	2.60734733345	3.0	0.894764505941	9.33184553117	299.600737218	2643.69033296	0.538504798479	971.0	1327.0	37	0.0
3232258	1046.06445312	0.0	8762.0	0	1799.0	1	2645.62162162	97888.0	2.58693871849	3.0	0.881137776204	204.966518494	320.6006504	1828.12190135	0.437675327215	1026.0	749.0	37	0.0
3232260	203.678741455	0.0	2639.0	0	1415.0	1	1545.48648649	57183.0	10.3388451457	3.0	1.54250343312	0.0	327.0	431.573903908	0.274486788286	966.0	886.0	37	0.0
3232262	3817.97973633	0.0	26297.0	0	3765.0	1	6977.64864865	258173.0	2.58497725835	3.0	0.851260403677	159.778536706	331.776900363	6601.41079289	0.674144612717	1286.0	1843.0	37	0.0
3232264	231.092041016	0.0	2870.0	0	1006.0	1	1191.78378378	44096.0	2.56484572794	3.0	0.60607281913	118.575580598	334.285054901	510.08175462	0.149027947948	856.0	503.0	37	0.0
3232267	2015.62561035	0.0	12904.0	0	2690.0	1	4429.94594595	163908.0	2.58432503777	3.0	0.922383045612	264.767821101	335.34233636	3353.83281524	0.536475585366	1289.0	1532.0	37	0.0
3232269	3041.08178711	0.0	21310.0	0	3786.0	1	6380.83783784	236091.0	2.58116509302	3.0	0.885445069987	382.381853967	335.53124964	5434.04405123	0.605216345972	1512.0	2108.0	37	0.0
3232271	2629.3684082	0.0	19378.0	0	3420.0	1	5317.67567568	196754.0	2.54752208022	3.0	0.818365618559	361.273211731	341.373981014	4746.62914343	0.57540379556	1358.0	1469.0	37	0.0
3232240	271.162017822	0.0	2635.0	0	1178.0	1	1309.72972973	48460.0	2.54015465525	3.0	0.720547600296	176.9326751	232.05352397	518.920816516	0.166510104154	914.0	562.0	37	0.0
3232242	154.750976562	0.0	1952.0	0	1145.0	1	1115.0	41255.0	11.4000000005	3.0	0.679875071368	123.609591485	234.064431891	320.421770657	0.108265499565	889.0	592.0	37	0.0
3232244	2187.35302734	0.0	16383.0	0	2689.0	1	4459.83783784	165014.0	2.54845209002	3.0	0.9035955922	25.006379018	243.661877404	3694.79886322	0.598201231065	1086.0	1282.0	37	0.0
3232246	2345.85229492	0.0	16798.0	0	2760.0	1	4823.62162162	178474.0	2.56309214067	3.0	0.845623548927	205.299715909	246.486933775	4211.93847792	0.585276059645	1209.0	1423.0	37	0.0
3232248	2737.14672852	0.0	19221.0	0	3350.0	1	5203.81081081	192541.0	2.57055449924	3.0	0.884688530147	65.9295973181	268.035616327	4541.65253721	0.628818948729	1142.0	1320.0	37	0.0
3232250	315.675750732	0.0	4294.0	0	1382.0	1	1513.37837838	55995.0	2.83709493572	3.0	0.614698242445	376.30947658	272.744371791	740.770220459	0.177082127669	1023.0	597.0	37	0.0
3232252	1859.13867188	0.0	13744.0	0	2496.0	1	3962.56756757	146615.0	2.55228529952	3.0	0.864317324763	230.159317816	282.398321616	3240.40820937	0.54655064697	1143.0	1235.0	37	0.0
3232254	257.878051758	0.0	2721.0	0	1280.0	1	1424.67567568	52713.0	2.49067267528	3.0	0.816755544573	288.224678187	287.338544307	494.040543436	0.164978162269	993.0	807.0	37	0.0
3232225	250.53175354	0.0	3948.0	0	1358.0	1	1492.67567568	55229.0	2.51608928935	3.0	0.588950213522	382.033445234	161.037723359	585.052516829	0.130478953743	1128.0	522.0	37	0.0
3232224	155.920776367	0.0	2002.0	0	1152.0	1	1254.24324324	46407.0	2.68030369785	3.0	0.627578619699	316.618425043	161.34202232	370.955478416	0.102300606776	1004.0	619.0	37	0.0
3232227	3044.14990234	0.0	22936.0	0	2932.0	1	5724.7027027	211814.0	2.56282143043	3.0	0.824381974691	225.213317563	192.339349317	5384.88080372	0.633247896714	1228.0	1195.0	37	0.0
3232229	4839.41455078	0.0	32773.0	0	5312.0	1	9010.62162162	333393.0	2.56862180234	3.0	0.913005938402	101.523389101	197.198804312	8230.29820693	0.715176519873	1384.0	1773.0	37	0.0
3232231	1789.93933105	0.0	13071.0	0	2716.0	1	4279.43243243	158339.0	2.5610242868	3.0	0.824263222981	277.389366437	200.640117179	3393.15857065	0.485395943936	1250.0	1373.0	37	0.0
3232233	794.104736328	0.0	7918.0	0	2363.0	1	3038.59459459	112428.0	11.4000000005	3.0	0.733213145826	281.204080931	203.930246114	1799.40117291	0.277298799564	1346.0	1312.0	37	0.0
3232235	1777.07897949	0.0	13107.0	0	2395.0	1	3944.83783784	145959.0	2.55771330982	3.0	0.782540173489	372.491717642	211.724406549	3324.12483481	0.49187922943	1275.0	1101.0	37	0.0
3232238	3647.14282227	0.0	26129.0	0	3599.0	1	6805.75675676	251813.0	2.55013797613	3.0	0.850097444799	357.863092396	223.841678722	6257.3503729	0.641492706491	1391.0	1958.0	37	0.0
3232209	1883.85437012	0.0	13311.0	0	2304.0	1	3933.16216216	145527.0	2.56184443472	3.0	0.865944737894	67.9358900233	106.577556212	3257.68672624	0.559124341116	1079.0	851.0	37	0.0
3232211	2418.75927734	0.0	19087.0	0	3179.0	1	5180.67567568	191685.0	2.5323966841	3.0	0.900002106881	363.522799117	116.932243953	4199.04737248	0.574147178331	1323.0	1579.0	37	0.0
3232213	2153.46582031	0.0	14654.0	0	2809.0	1	4554.08108108	168501.0	2.54927219693	3.0	0.889377351235	207.152141162	118.591532792	3676.48522806	0.56004970417	1267.0	1491.0	37	0.0
3232215	1483.67675781	0.0	11572.0	0	2083.0	1	3330.62162162	123233.0	2.56714145907	3.0	0.785956450127	213.238456811	127.944154927	2622.60674342	0.4480999595	1236.0	1160.0	37	0.0
3232217	1606.44519043	0.0	12181.0	0	1858.0	1	3350.05405405	123952.0	2.60634362783	3.0	0.811774621988	103.12500892	140.636901822	2859.97964198	0.53024684736	1022.0	1049.0	37	0.0
3232219	3678.36914062	0.0	26367.0	0	4093.0	1	6972.67567568	257989.0	2.56685168526	3.0	0.852381452999	278.812301302	144.430879795	6477.3957089	0.655403681425	1396.0	1668.0	37	0.0
3232222	2684.54345703	0.0	20015.0	0	3362.0	1	5493.13513514	203246.0	2.58099661771	3.0	0.792987064029	394.551355194	149.869448086	4799.89684011	0.530118188368	1445.0	1720.0	37	0.0
3232195	2073.87890625	0.0	22388.0	0	2598.0	1	4433.89189189	164054.0	2.48656676894	3.0	0.741963120053	356.0	0.0	4387.53868475	0.580036454082	1266.0	1700.0	37	0.0
3232194	3175.70751953	0.0	17516.0	0	5119.0	1	7080.13513514	261965.0	4.71325591478	3.0	1.2305888459	146.0	0.0	4875.04455912	0.735094444496	1150.0	1701.0	37	0.0
3232197	1932.89318848	0.0	15287.0	0	2698.0	1	3926.62162162	145285.0	2.55078474009	3.0	0.812117527306	314.929268116	8.11754692627	3376.62255936	0.536528833648	1146.0	1130.0	37	0.0
3232196	430.455291748	0.0	3714.0	0	1349.0	1	1515.18918919	56062.0	2.58929338972	3.0	0.980700644273	0.0	4.0	817.893358908	0.359969215426	786.0	576.0	37	0.0
3232199	2532.02636719	0.0	18387.0	0	3175.0	1	5040.43243243	186496.0	2.56699255226	3.0	0.80915965167	254.244586183	21.5399370099	4604.88814884	0.586344849071	1272.0	1165.0	37	0.0
3232198	775.661437988	0.0	6226.0	0	1695.0	1	2287.2972973	84630.0	2.54440631704	3.0	0.941367250399	187.419981878	10.2974415084	1332.3822413	0.377751504141	1018.0	920.0	37	0.0
3232201	2563.36132812	0.0	18077.0	0	2843.0	1	5159.35135135	190896.0	2.53523908149	3.0	0.915008476967	181.54066915	57.0159488325	4362.48441714	0.630901685863	1121.0	1655.0	37	0.0
3232200	2074.4440918	0.0	15868.0	0	2621.0	1	4506.7027027	166748.0	2.59664726124	3.0	0.895884957076	67.4461082599	30.5487118913	3675.93492163	0.57571766858	1148.0	1276.0	37	0.0
3232203	1336.74743652	0.0	9817.0	0	2091.0	1	3204.13513514	118553.0	2.64580886588	3.0	0.933539402513	340.731751731	78.0569459608	2176.85886291	0.464383738084	1144.0	1113.0	37	0.0
3232202	237.160018921	0.0	2476.0	0	1147.0	1	1257.83783784	46540.0	2.504969924	3.0	0.759758285691	59.5261408388	67.1539784679	484.331584851	0.171334361243	887.0	540.0	37	0.0
3232204	3154.49633789	0.0	22474.0	0	3771.0	1	6063.18918919	224338.0	2.5634342272	3.0	0.854647751838	140.584986463	87.2911012511	5578.5995646	0.647910083467	1239.0	1203.0	37	0.0
3232207	4242.28710938	0.0	28265.0	0	4338.0	1	7838.48648649	290024.0	2.57833619293	3.0	0.868633665202	294.635623672	100.085801544	7263.82092069	0.673571875151	1477.0	1710.0	37	0.0
3232206	329.226715088	0.0	2995.0	0	1339.0	1	1503.32432432	55623.0	2.565692291	3.0	0.666778531905	322.196120424	94.2094877999	625.760517471	0.161134965013	1069.0	726.0	37	0.0
3232401	152.73197937	1.0	2188.0	1	1095.0	1	1128.43243243	41752.0	2.59943658618	3.0	0.714287369019	58.780340846	331.453085737	339.060265091	0.120210979911	863.0	603.0	37	0.0
3232400	216.081420898	1.0	2572.0	1	1444.0	1	1544.81081081	57158.0	8.94429211288	3.0	1.84627720874	0.0	326.0	384.966220584	0.298778486057	876.0	969.0	37	0.0
3232403	2128.57519531	1.0	14866.0	1	2780.0	1	4348.35135135	160889.0	2.54319795419	3.0	0.80960092874	264.843268808	335.312090605	3746.1762892	0.535490401163	1240.0	1022.0	37	0.0
3232402	3139.04882812	1.0	20913.0	1	3457.0	1	5828.43243243	215652.0	2.55549841456	3.0	0.864614727347	159.808394373	331.850102832	5323.13936476	0.652424667829	1184.0	1744.0	37	0.0
3232405	2747.59155273	1.0	18490.0	1	3455.0	1	5612.45945946	207661.0	2.53235552643	3.0	0.860513393426	361.255170867	341.343138352	4816.01070847	0.585288892524	1399.0	1311.0	37	0.0
3232404	3356.92822266	1.0	23394.0	1	3741.0	1	6905.75675676	255513.0	2.57660587557	3.0	0.87553725555	382.377939785	335.505839402	6032.24397811	0.619157995081	1540.0	1967.0	37	0.0
3232407	165.768173218	1.0	1853.0	1	1048.0	1	1144.7027027	42354.0	2.52858713642	3.0	0.820846736403	110.097682711	360.792302469	292.033565885	0.116951699336	899.0	711.0	37	0.0
3232406	1441.35925293	1.0	11697.0	1	2114.0	1	3428.48648649	126854.0	2.52410542246	3.0	0.794603562883	271.640651225	343.292955267	2594.71876684	0.42996594354	1263.0	1249.0	37	0.0
3232409	4075.62915039	1.0	29026.0	1	4219.0	1	7343.02702703	271692.0	2.53954214347	3.0	0.875087655209	93.9890015503	371.232816076	6903.76785807	0.69886005916	1175.0	1364.0	37	0.0
3232408	1971.24658203	1.0	14217.0	1	2537.0	1	4076.24324324	150821.0	2.54047751098	3.0	0.8670757912	211.245866868	368.165670574	3365.06619883	0.557387590259	1093.0	1329.0	37	0.0
3232411	3189.68164062	1.0	21620.0	1	3162.0	1	6064.48648649	224386.0	2.58639225957	3.0	0.85572203951	193.410963275	389.017633705	5549.42433762	0.643445895368	1245.0	1474.0	37	0.0
3232410	377.956878662	1.0	4275.0	1	1363.0	1	1688.43243243	62472.0	2.70750048015	3.0	0.386014411034	116.161338636	386.448480831	825.007257225	0.104127868278	1046.0	819.0	37	0.0
3232413	1135.86083984	1.0	10172.0	1	1619.0	1	2504.43243243	92664.0	2.49865940194	3.0	0.843139953012	58.0	399.0	2109.83246492	0.550741364958	782.0	820.0	37	0.0
3232412	1820.99816895	1.0	13846.0	1	2227.0	1	3692.2972973	136615.0	2.54840589206	3.0	0.777163615945	121.242886453	392.055059785	3211.6930795	0.51057959064	1143.0	710.0	37	0.0
3232414	198.368057251	1.0	3708.0	1	1306.0	1	1347.18918919	49846.0	10.1928554016	3.0	0.85668899964	256.0	399.0	598.124793642	0.234836680274	906.0	662.0	37	0.0
3232385	5431.97558594	1.0	33574.0	1	5874.0	1	9779.21621622	361831.0	2.57241746803	3.0	0.883026470798	101.55611993	197.219866314	9342.8893792	0.729546935916	1388.0	1860.0	37	0.0
3232384	3426.34155273	1.0	24198.0	1	3146.0	1	6313.89189189	233614.0	2.58797079558	3.0	0.812317871341	225.1688802	192.413917901	6135.03372618	0.65194611646	1264.0	1124.0	37	0.0
3232387	154.695297241	1.0	2042.0	1	1109.0	1	1141.37837838	42231.0	2.5713190619	3.0	0.522746554656	254.291530283	202.604812783	362.18314515	0.0904402267154	946.0	620.0	37	0.0
3232386	1568.49914551	1.0	11848.0	1	2749.0	1	3902.27027027	144384.0	2.56546381336	3.0	0.794850548358	277.367274107	200.701092659	3027.49664326	0.445785105647	1225.0	1318.0	37	0.0
3232389	1643.55297852	1.0	12154.0	1	2095.0	1	3633.62162162	134444.0	2.57143954054	3.0	0.784360634569	372.57599174	211.82489699	3020.55737453	0.483705273364	1262.0	1110.0	37	0.0
3232388	837.082458496	1.0	7778.0	1	2425.0	1	3138.2972973	116117.0	11.4000000005	3.0	0.876247774148	281.216267001	203.90478951	1691.72915919	0.309200182425	1318.0	1311.0	37	0.0
3232391	228.166625977	1.0	2582.0	1	1109.0	1	1268.21621622	46924.0	2.50247973342	3.0	0.709380349428	177.238553517	231.762213801	490.754415565	0.159087600709	902.0	700.0	37	0.0
3232390	2996.67285156	1.0	22251.0	1	3677.0	1	5882.0	217634.0	2.52939195043	3.0	0.871996978178	357.884494169	223.95553468	5093.97111517	0.606648919473	1396.0	1627.0	37	0.0
3232393	2159.25292969	1.0	16212.0	1	2426.0	1	4449.81081081	164643.0	2.571515638	3.0	0.817451520576	205.31018738	246.496490671	3961.89560296	0.572103543505	1158.0	1217.0	37	0.0
3232392	2322.30957031	1.0	15647.0	1	2863.0	1	4614.86486486	170750.0	2.56516731589	3.0	0.893536177151	24.9894889001	243.624494683	3924.26159482	0.612669997091	1050.0	1084.0	37	0.0
3232395	171.117294312	1.0	1982.0	1	1219.0	1	1250.10810811	46254.0	2.58028168326	3.0	0.589515229908	376.097517151	272.610667397	386.941840576	0.100394918399	1001.0	510.0	37	0.0
3232394	2520.22387695	1.0	18143.0	1	2891.0	1	4831.37837838	178761.0	2.55293124432	3.0	0.87150551476	65.9191702873	268.040765815	4230.74348832	0.617024450674	1098.0	1522.0	37	0.0
3232397	189.117630005	1.0	2506.0	1	1332.0	1	1370.16216216	50696.0	10.233821128	3.0	0.706165656455	351.165720264	286.477275328	440.641925271	0.128096310648	1039.0	767.0	37	0.0
3232396	1852.26367188	1.0	14019.0	1	2744.0	1	4010.0	148370.0	2.5631553484	3.0	0.891983833018	230.144646639	282.481060461	3224.85683575	0.559255650162	1082.0	875.0	37	0.0
3232399	745.256713867	1.0	6419.0	1	1634.0	1	2153.0	79661.0	2.53428584132	3.0	0.849459462144	204.926945673	320.477430664	1360.06319298	0.366688466013	960.0	925.0	37	0.0
3232398	2076.86425781	1.0	15237.0	1	2780.0	1	4167.16216216	154185.0	2.58039709077	3.0	0.866589515158	9.29751854211	299.73749361	3599.3071518	0.598082595778	1013.0	1166.0	37	0.0
3232369	2534.83129883	1.0	18630.0	1	2750.0	1	5065.35135135	187418.0	2.56576644952	3.0	0.84278517911	254.239652668	21.6780044583	4466.23080097	0.591219118362	1257.0	1195.0	37	0.0
3232368	207.876083374	1.0	2542.0	1	1143.0	1	1221.59459459	45199.0	2.62391049501	3.0	0.552890426965	143.372918674	19.7985519391	470.324914847	0.119111384177	929.0	547.0	37	0.0
3232371	2364.52880859	1.0	17302.0	1	2524.0	1	4630.48648649	171328.0	2.53703764953	3.0	0.82753180466	181.499436481	57.0258682918	4236.14772341	0.609085577465	1076.0	1249.0	37	0.0
3232370	1835.45129395	1.0	13215.0	1	2539.0	1	4007.08108108	148262.0	2.58430020307	3.0	0.868123948974	67.4097082748	30.4838675377	3320.2023899	0.561662343059	1096.0	833.0	37	0.0
3232373	3892.63232422	1.0	27090.0	1	3643.0	1	7206.91891892	266656.0	2.56345475313	3.0	0.838637220831	140.559548665	87.2480909451	6937.41611512	0.676834394764	1332.0	1864.0	37	0.0
3232372	1364.89282227	1.0	9505.0	1	2244.0	1	3216.89189189	119025.0	2.56295977902	3.0	0.867523739487	340.751205166	77.9881729837	2324.49801969	0.456521118587	1174.0	1068.0	37	0.0
3232375	4258.74316406	1.0	31242.0	1	4418.0	1	7756.81081081	287002.0	2.59091832377	3.0	0.845829000851	294.63319457	100.05888192	7401.86731634	0.676621265165	1432.0	1749.0	37	0.0
3232374	317.641357422	1.0	3288.0	1	1333.0	1	1491.10810811	55171.0	2.53367365044	3.0	0.721118238589	322.213232441	94.3325314954	611.711296455	0.173592603619	1028.0	610.0	37	0.0
3232377	2747.46142578	1.0	19774.0	1	3441.0	1	5533.78378378	204750.0	2.54353186206	3.0	0.87457206299	363.594073065	116.985496246	4747.64164925	0.600420374311	1328.0	1138.0	37	0.0
3232376	1643.26428223	1.0	10965.0	1	2207.0	1	3548.97297297	131312.0	2.60213585502	3.0	0.885485471452	67.9090492014	106.499342527	2843.28856438	0.549683497515	1013.0	1098.0	37	0.0
3232379	1078.67858887	1.0	7366.0	1	1810.0	1	2664.64864865	98592.0	2.5793450289	3.0	0.800929713164	213.132998713	127.937251394	1858.04162458	0.38742719123	1160.0	883.0	37	0.0
3232378	1834.18432617	1.0	13233.0	1	2385.0	1	3979.08108108	147226.0	2.57175296783	3.0	0.849180203947	207.226873228	118.588443809	3228.80243863	0.52562561505	1218.0	1008.0	37	0.0
3232381	3734.38769531	1.0	26182.0	1	4049.0	1	7054.97297297	261034.0	2.57056275886	3.0	0.858879649623	278.83019477	144.465215742	6531.43772026	0.659949309267	1360.0	1217.0	37	0.0
3232380	1219.37744141	1.0	9046.0	1	1831.0	1	2838.08108108	105009.0	2.55183259385	3.0	0.860241022768	103.135055667	140.59959017	2140.21558336	0.480070924785	961.0	1175.0	37	0.0
3232383	283.647186279	1.0	3107.0	1	1381.0	1	1496.27027027	55362.0	2.52985972687	3.0	0.681202645368	382.051578785	161.177238009	576.867722593	0.15116453973	1069.0	705.0	37	0.0
3232382	2439.45288086	1.0	17755.0	1	2878.0	1	5028.27027027	186046.0	2.54368975459	3.0	0.785365184762	394.533073998	149.826817902	4394.96606389	0.522590806968	1334.0	1440.0	37	0.0
3232363	3319.38769531	1.0	19077.0	1	5309.0	1	7205.16216216	266591.0	4.69154912118	3.0	1.23834997831	146.0	0.0	5016.73416629	0.757817156229	1033.0	1704.0	37	0.0
3232365	432.163909912	1.0	4213.0	1	1274.0	1	1542.56756757	57075.0	2.50128921735	3.0	0.996044640353	0.0	4.0	816.701140107	0.358094626226	777.0	757.0	37	0.0
3232364	2309.80737305	1.0	22191.0	1	2444.0	1	4679.10810811	173127.0	2.49161840208	3.0	0.713212535	356.0	0.0	4854.83824987	0.587299297546	1343.0	1292.0	37	0.0
3232367	1218.28796387	1.0	9294.0	1	1793.0	1	2975.24324324	110084.0	2.60700290976	3.0	0.859605077519	187.496851797	10.4190561155	2203.80798475	0.467052824759	1075.0	818.0	37	0.0
3232366	1739.34094238	1.0	13977.0	1	2322.0	1	3684.86486486	136340.0	2.535627313	3.0	0.845102011642	314.861260038	8.11865216527	2997.4692396	0.523753660324	1129.0	1147.0	37	0.0
3232049	3166.93041992	2.0	20779.0	2	3144.0	1	6077.91891892	224883.0	2.55384730501	3.0	0.895150812313	182.998554701	287.708502474	5304.23727567	0.640963203396	1270.0	1772.0	37	0.0
3232048	187.687911987	2.0	2267.0	2	1125.0	1	1249.7027027	46239.0	2.63847493491	3.0	0.74364568797	311.838988854	277.644207543	383.291872023	0.128719718483	956.0	632.0	37	0.0
3232051	548.620117188	2.0	4766.0	2	1349.0	1	1732.37837838	64098.0	2.52206494786	3.0	0.864897370768	73.6175514665	292.699780873	969.254649241	0.319178165065	870.0	651.0	37	0.0
3232050	2125.59692383	2.0	16522.0	2	2977.0	1	4405.64864865	163009.0	2.59374464402	3.0	0.845043987974	356.871566386	288.185965724	3655.98387895	0.539943889088	1285.0	1359.0	37	0.0
3232053	1840.12646484	2.0	14096.0	2	2381.0	1	3843.64864865	142215.0	2.55322223833	3.0	0.811358708981	236.816329855	310.561224293	3336.72104698	0.543627915038	1102.0	1068.0	37	0.0
3232052	1649.21948242	2.0	12497.0	2	2223.0	1	3419.7027027	126529.0	2.54030383516	3.0	0.860488582275	86.9943184849	296.904164243	2798.24742637	0.543345429004	1010.0	1177.0	37	0.0
3232055	2168.92578125	2.0	16245.0	2	2636.0	1	4412.81081081	163274.0	2.55278594674	3.0	0.855732692111	150.828828927	319.53148936	3855.87831785	0.597102587734	1075.0	1258.0	37	0.0
3232054	331.838989258	2.0	3771.0	2	1439.0	1	1612.40540541	59659.0	2.54487882501	3.0	0.62350265353	251.321894837	319.382943005	723.575706684	0.162655647994	1130.0	749.0	37	0.0
3232057	1467.04736328	2.0	11795.0	2	2275.0	1	3414.2972973	126329.0	2.59146360139	3.0	0.873428733461	260.413273251	331.680263384	2607.076682	0.500295777132	1112.0	1226.0	37	0.0
3232056	1526.29748535	2.0	11157.0	2	2203.0	1	3482.94594595	128869.0	2.55746627753	3.0	0.851186996123	241.199171604	325.31505546	2657.26926401	0.480825838971	1174.0	1098.0	37	0.0
3232059	1308.25805664	2.0	9870.0	2	2557.0	1	3439.86486486	127275.0	2.58897457472	3.0	1.01188219845	387.524858207	349.077147419	2137.25187205	0.458471327132	1246.0	1596.0	37	0.0
3232058	2070.15893555	2.0	15582.0	2	2962.0	1	4447.97297297	164575.0	2.5739846009	3.0	0.929576541361	202.285403474	333.602170803	3527.81729407	0.583875273771	1167.0	1536.0	37	0.0
3232061	156.853866577	2.0	2342.0	2	1296.0	1	1350.67567568	49975.0	2.6504845042	3.0	0.560656221103	3.17830616774	384.285169432	396.95396137	0.089783366669	1026.0	661.0	37	0.0
3232060	1852.62780762	2.0	14947.0	2	2395.0	1	3822.10810811	141418.0	2.553171457	3.0	0.83525156919	240.107459023	376.127041841	3208.91254325	0.539940988415	1110.0	1066.0	37	0.0
3232063	324.950622559	2.0	3067.0	2	1237.0	1	1441.32432432	53329.0	2.52166519343	3.0	0.761541881202	144.093632636	388.973782311	588.732539446	0.1841776769	1007.0	654.0	37	0.0
3232062	8203.91113281	2.0	37313.0	2	10926.0	1	17430.0	644910.0	2.63366505735	3.0	1.2796631306	16.0951071047	385.502427853	11792.5377747	0.763320131467	1917.0	5287.0	37	0.0
3232033	908.893249512	2.0	7563.0	2	1668.0	1	2492.10810811	92208.0	2.57196564448	3.0	0.512007570986	109.492129812	194.378664681	1923.37291675	0.246230170987	1101.0	656.0	37	0.0
3232032	4018.21435547	2.0	28397.0	2	4852.0	1	7246.89189189	268135.0	2.56001825459	3.0	0.884912655953	87.0543335603	179.034595332	6704.83153233	0.6930816509	1227.0	1505.0	37	0.0
3232035	1971.17822266	2.0	14638.0	2	2931.0	1	4190.48648649	155048.0	2.56524852225	3.0	0.808709090625	114.283669282	199.975121022	3409.87806577	0.490381680833	1252.0	1097.0	37	0.0
3232034	3346.90185547	2.0	24242.0	2	3263.0	1	6196.24324324	229261.0	2.56903447511	3.0	0.79412133056	186.509792006	196.927655582	6121.3289879	0.645440740358	1244.0	1322.0	37	0.0
3232037	1055.87280273	2.0	9789.0	2	2105.0	1	2909.91891892	107667.0	2.58467315402	3.0	0.50866986868	247.953806997	208.493751571	2080.88487292	0.222307214608	1219.0	894.0	37	0.0
3232036	1645.13122559	2.0	13343.0	2	2250.0	1	3461.0	128057.0	2.60296375117	3.0	0.876261659238	50.883436284	207.721949044	2809.18447043	0.551872021291	994.0	1082.0	37	0.0
3232039	2047.67297363	2.0	17226.0	2	2852.0	1	4819.2972973	178314.0	2.52858792364	3.0	0.756586127666	396.120563875	219.501762847	4174.70396066	0.487421027409	1278.0	1248.0	37	0.0
3232038	3629.50292969	2.0	24058.0	2	3927.0	1	6877.21621622	254457.0	2.53988951241	3.0	0.832365125053	256.173908912	210.741494645	6273.3723703	0.611967934155	1443.0	1948.0	37	0.0
3232041	2590.65307617	2.0	17613.0	2	3718.0	1	5690.51351351	210549.0	2.59857257313	3.0	0.914369927089	389.584454773	234.510667471	4535.35623752	0.573261549316	1486.0	1864.0	37	0.0
3232040	305.604553223	2.0	3047.0	2	1116.0	1	1344.62162162	49751.0	2.51178445589	3.0	0.78948850143	56.7520464631	221.051642735	563.942932069	0.198406029635	883.0	680.0	37	0.0
3232043	1661.25842285	2.0	13228.0	2	2450.0	1	3790.75675676	140258.0	2.5622556553	3.0	0.878143576812	353.411358084	241.647766657	2937.76669149	0.515777466649	1187.0	1377.0	37	0.0
3232042	343.072631836	2.0	3218.0	2	1684.0	1	1800.59459459	66622.0	4.62388994515	3.0	1.26114227856	206.803752183	236.624557526	614.229574321	0.274054451219	1007.0	846.0	37	0.0
3232045	1189.49072266	2.0	9487.0	2	2141.0	1	2959.02702703	109484.0	2.54725778663	3.0	0.86897707369	378.649628129	267.911975179	2073.18613473	0.437641195318	1136.0	1189.0	37	0.0
3232044	250.054458618	2.0	2500.0	2	1281.0	1	1362.35135135	50407.0	2.51576621719	3.0	0.800512497488	284.483548075	255.517605904	489.933794633	0.168144632763	935.0	716.0	37	0.0
3232047	216.773864746	2.0	2568.0	2	1176.0	1	1303.62162162	48234.0	2.59151389079	3.0	0.821407232255	221.850138045	270.738122497	452.273414808	0.166164323052	919.0	704.0	37	0.0
3232046	1744.40234375	2.0	12945.0	2	2376.0	1	3645.83783784	134896.0	2.5576529468	3.0	0.910106239776	16.1712807021	269.731673467	2912.22108358	0.571060248922	980.0	871.0	37	0.0
3232017	169.644302368	2.0	2269.0	2	1057.0	1	1102.54054054	40794.0	2.48354555115	3.0	0.699480030277	117.081818624	41.9855490343	341.273399246	0.121398451565	841.0	625.0	37	0.0
3232016	180.594116211	2.0	2148.0	2	1062.0	1	1162.18918919	43001.0	2.53472993159	3.0	0.740137494794	169.850806586	39.7047377507	384.496556684	0.139513966495	865.0	601.0	37	0.0
3232019	2350.49169922	2.0	15887.0	2	2641.0	1	4775.13513514	176680.0	2.61091146241	3.0	0.835451320253	198.451767876	54.4335654186	4295.73451333	0.602019855162	1136.0	1317.0	37	0.0
3232018	2708.8671875	2.0	18669.0	2	3023.0	1	5336.91891892	197466.0	2.58795105639	3.0	0.868618380041	18.0962647468	51.5090821429	4757.72658349	0.631788610137	1135.0	1477.0	37	0.0
3232021	1827.31921387	2.0	13527.0	2	2253.0	1	3933.21621622	145529.0	2.56233103645	3.0	0.853480740524	223.176535063	90.4051338523	3223.14670379	0.537752472381	1131.0	1013.0	37	0.0
3232020	3039.44799805	2.0	20319.0	2	3444.0	1	5630.97297297	208346.0	2.54543054209	3.0	0.872193413799	58.9748499835	75.9390869216	5080.39364445	0.648686377843	1138.0	1159.0	37	0.0
3232023	1609.17529297	2.0	13398.0	2	2538.0	1	4095.45945946	151532.0	2.56086252232	3.0	0.784981356715	2.5193519519	107.570052189	3399.80308739	0.483287918911	1101.0	1163.0	37	0.0
3232022	303.867584229	2.0	3287.0	2	1277.0	1	1445.08108108	53468.0	2.54700052191	3.0	0.731701017073	344.367940848	94.0857437811	597.040682514	0.178067928171	1006.0	658.0	37	0.0
3232025	187.779754639	2.0	1954.0	2	1052.0	1	1107.72972973	40986.0	10.1865220773	3.0	0.654557812629	51.7092910327	139.841688111	412.818540217	0.13890974217	819.0	366.0	37	0.0
3232024	1042.54052734	2.0	7801.0	2	1950.0	1	2530.10810811	93614.0	2.52686370796	3.0	0.864635094031	197.898413225	128.327696611	1796.5429423	0.44294700324	953.0	800.0	37	0.0
3232027	2151.26074219	2.0	15281.0	2	2708.0	1	4493.64864865	166265.0	2.55429253745	3.0	0.844732300363	257.91298957	143.320532606	3712.75220779	0.536023476278	1283.0	1134.0	37	0.0
3232026	2260.94238281	2.0	15782.0	2	2580.0	1	4447.0	164539.0	2.55028463319	3.0	0.858745864517	152.933630829	139.684861428	3883.18064793	0.599831727369	1066.0	1151.0	37	0.0
3232029	2340.23388672	2.0	15313.0	2	3190.0	1	4947.51351351	183058.0	2.54318882696	3.0	0.882065006689	354.40743275	149.315797034	4063.46848026	0.567955350226	1316.0	1380.0	37	0.0
3232028	3108.52270508	2.0	20950.0	2	3705.0	1	6388.97297297	236392.0	2.57636424974	3.0	0.881408867332	375.465766891	143.468143667	5551.89914197	0.62065095082	1446.0	1511.0	37	0.0
3232031	1486.39831543	2.0	11781.0	2	1904.0	1	3246.24324324	120111.0	2.5601413385	3.0	0.81059976782	204.321180889	176.056780482	2624.85014816	0.487470429765	1107.0	1001.0	37	0.0
3232030	1425.67199707	2.0	10323.0	2	2316.0	1	3494.48648649	129296.0	2.5367898382	3.0	0.826462655622	264.57324583	151.400457115	2531.63405313	0.427290415875	1294.0	1196.0	37	0.0
3232011	4278.92480469	2.0	30025.0	2	4327.0	1	7894.43243243	292094.0	2.53976430525	3.0	0.829432713877	94.5937200697	5.12308731074	7456.75433021	0.643990331048	1475.0	1964.0	37	0.0
3232010	3470.05395508	2.0	21877.0	2	4096.0	1	6460.64864865	239044.0	2.55401799284	3.0	0.958153366754	218.0	0.0	5707.84550819	0.733865659709	1050.0	1430.0	37	0.0
3232013	1039.1496582	2.0	9596.0	2	2242.0	1	3155.45945946	116752.0	11.4000000005	3.0	0.786774503358	274.219954872	11.8451774538	2071.80087517	0.348233776025	1262.0	1067.0	37	0.0
3232012	1123.13635254	2.0	8832.0	2	2352.0	1	3174.75675676	117466.0	11.4000000005	3.0	0.753238037499	270.374015769	8.48805520189	2279.11007736	0.370556033071	1240.0	822.0	37	0.0
3232015	3605.37866211	2.0	24631.0	2	4130.0	1	6703.35135135	248024.0	2.56647257653	3.0	0.85857737349	350.942135676	31.8152663971	6114.97359046	0.64367829837	1387.0	1786.0	37	0.0
3232014	1558.86010742	2.0	11660.0	2	2273.0	1	3574.45945946	132255.0	2.60595246281	3.0	0.803409087459	365.656271685	19.6248598664	2840.91273082	0.46900509929	1279.0	1080.0	37	0.0
3232065	2735.41674805	2.0	20949.0	2	3121.0	1	5346.45945946	197819.0	2.57427486351	3.0	0.855198423102	125.67986297	391.047566433	4743.91861343	0.611367725172	1230.0	1620.0	37	0.0
3232064	2150.79296875	2.0	16234.0	2	2510.0	1	4338.97297297	160542.0	2.55682819244	3.0	0.886230300428	59.7928906894	390.840320572	3630.92513836	0.589335349488	1088.0	1381.0	37	0.0
3232067	395.523834229	2.0	5198.0	2	1208.0	1	1537.97297297	56905.0	10.3220617154	3.0	0.763243998575	79.0	399.0	992.338441552	0.326668174226	867.0	777.0	37	0.0
3232066	2184.39013672	2.0	15258.0	2	2791.0	1	4630.02702703	171311.0	2.57470999048	3.0	0.839176282112	107.49318821	393.591415987	3941.28665882	0.555626667495	1282.0	1461.0	37	0.0
3232289	2516.60473633	3.0	18714.0	3	3170.0	1	5123.7027027	189577.0	2.5572326565	3.0	0.918469536583	179.951930619	250.705224827	4214.95914614	0.607160383118	1222.0	1369.0	37	0.0
3232291	1403.57250977	3.0	9258.0	3	2458.0	1	3340.86486486	123612.0	2.57999799129	3.0	0.939585424414	301.67824091	300.877695166	2319.52199532	0.484056897848	1136.0	1068.0	37	0.0
3232290	2356.24609375	3.0	16516.0	3	2903.0	1	4809.62162162	177956.0	2.55910509106	3.0	0.887840818051	212.599339404	264.924084448	4040.7797539	0.594788308833	1178.0	1258.0	37	0.0
3232293	2615.84692383	3.0	18638.0	3	3185.0	1	5258.97297297	194582.0	2.53174680768	3.0	0.848886033869	348.748569234	316.695340154	4635.02745099	0.597662058224	1276.0	1573.0	37	0.0
3232292	298.663085938	3.0	2910.0	3	1349.0	1	1496.48648649	55370.0	2.50587242716	3.0	0.88684448349	365.236390186	301.015230094	529.094332149	0.185923587169	999.0	810.0	37	0.0
3232295	1273.64453125	3.0	10051.0	3	1990.0	1	2926.81081081	108292.0	2.55760698639	3.0	0.883300284977	11.5370631382	337.323302309	2244.45135387	0.51213505337	927.0	995.0	37	0.0
3232294	2814.50048828	3.0	21633.0	3	2844.0	1	5453.81081081	201791.0	2.54379753892	3.0	0.847655838336	212.73385535	325.209134168	4941.26040397	0.623367328217	1201.0	1289.0	37	0.0
3232297	2341.81811523	3.0	15527.0	3	2872.0	1	4847.48648649	179357.0	2.58765294436	3.0	0.908483877543	216.391733087	357.619478396	4074.05390941	0.617510856793	1092.0	1337.0	37	0.0
3232296	2933.20776367	3.0	20674.0	3	3068.0	1	5516.89189189	204125.0	2.54540536834	3.0	0.828606280647	159.357901841	354.112989138	5173.64662273	0.635393530318	1163.0	1310.0	37	0.0
3232299	349.511749268	3.0	4514.0	3	1494.0	1	1645.08108108	60868.0	2.56297668765	3.0	0.702697645579	390.729402921	362.283737636	723.359269058	0.182720547375	1117.0	908.0	37	0.0
3232298	2850.03271484	3.0	20905.0	3	3783.0	1	5691.89189189	210600.0	2.60240980975	3.0	0.874458470165	369.308096263	360.757249389	4918.65788935	0.607283886784	1320.0	1498.0	37	0.0
3232301	250.982223511	3.0	2895.0	3	1137.0	1	1316.37837838	48706.0	10.2316072134	3.0	1.08601924505	6.08920808398	396.630983568	517.433643161	0.27136330539	760.0	537.0	37	0.0
3232300	2026.01098633	3.0	12916.0	3	2822.0	1	4401.2972973	162848.0	2.54458872306	3.0	1.0202776989	41.4434153221	382.168449618	3251.03902934	0.604663716991	1046.0	1351.0	37	0.0
3232272	2059.40185547	3.0	12811.0	3	2770.0	1	4285.97297297	158581.0	2.54807695054	3.0	0.915487728975	100.791215865	205.005769422	3392.50374999	0.568186992802	1167.0	1288.0	37	0.0
3232274	1982.79846191	3.0	14489.0	3	2261.0	1	3948.21621622	146084.0	2.58119014603	3.0	0.816073233356	72.2914862716	212.168217469	3514.38860761	0.570356198003	1057.0	918.0	37	0.0
3232277	1877.25927734	3.0	13164.0	3	2366.0	1	4013.91891892	148515.0	2.56195091882	3.0	0.822814931083	376.292640571	214.433798559	3383.70239677	0.530955827981	1203.0	1172.0	37	0.0
3232279	2037.55627441	3.0	14188.0	3	2694.0	1	4280.97297297	158396.0	2.54234844788	3.0	0.881625906399	114.061417159	214.71397994	3430.46667935	0.546159243207	1247.0	1414.0	37	0.0
3232281	2013.87719727	3.0	12957.0	3	2463.0	1	4261.10810811	157661.0	2.59763159043	3.0	0.897136546264	153.373347302	214.772143569	3437.88161343	0.567169541302	1111.0	1507.0	37	0.0
3232283	2789.18383789	3.0	19092.0	3	3037.0	1	5414.75675676	200346.0	2.54665642598	3.0	0.849339110987	192.04411321	231.369707905	4845.1793305	0.612899663366	1245.0	1016.0	37	0.0
3232285	1934.57678223	3.0	14511.0	3	2335.0	1	4073.83783784	150732.0	2.57334935222	3.0	0.852114926086	135.520335372	235.082528441	3409.02629886	0.554071451049	1120.0	875.0	37	0.0
3232287	473.386077881	3.0	4196.0	3	1414.0	1	1677.37837838	62063.0	2.54655369518	3.0	0.815227102331	219.207580818	243.781051712	850.355950024	0.260464807752	953.0	727.0	37	0.0
3232257	1420.63366699	3.0	10266.0	3	2235.0	1	3397.97297297	125725.0	2.53185275654	3.0	0.886068742957	253.610442781	143.145581554	2447.19642864	0.468580304705	1204.0	1275.0	37	0.0
3232259	2508.79638672	3.0	17816.0	3	2774.0	1	4860.16216216	179826.0	2.56862527905	3.0	0.827120174933	195.628646822	145.077087022	4413.52672986	0.601422220894	1163.0	1352.0	37	0.0
3232261	1672.62646484	3.0	11079.0	3	2273.0	1	3748.54054054	138696.0	2.54173286589	3.0	0.877390326177	380.753974257	160.723352072	2860.17299977	0.503146135092	1224.0	867.0	37	0.0
3232263	1489.77172852	3.0	12000.0	3	2135.0	1	3256.97297297	120508.0	2.56515684489	3.0	0.81285951775	233.284021321	187.749363384	2673.8902837	0.500754018069	1052.0	1161.0	37	0.0
3232265	7860.63623047	3.0	35009.0	3	10457.0	1	16140.1891892	597187.0	2.71249666854	3.0	1.22417441043	9.28576422269	196.962474009	11310.6870944	0.751120758424	1982.0	3863.0	37	0.0
3232266	329.112426758	3.0	2926.0	3	1197.0	1	1445.81081081	53495.0	2.52153701061	3.0	0.724245823992	137.184043114	200.534381226	611.042089741	0.180698562213	1001.0	764.0	37	0.0
3232268	2541.68041992	3.0	17662.0	3	2608.0	1	4914.59459459	181840.0	2.57742758383	3.0	0.862885787192	52.9992260949	202.343124745	4343.41702695	0.61629301834	1142.0	1130.0	37	0.0
3232270	2265.94970703	3.0	18076.0	3	3132.0	1	4736.48648649	175250.0	2.56128783014	3.0	0.867424759164	118.931144312	202.50974217	4017.66578598	0.582005972435	1210.0	1451.0	37	0.0
3232241	2853.95410156	3.0	20237.0	3	3235.0	1	5396.62162162	199675.0	2.55486624504	3.0	0.856560913872	176.162589336	99.1968560246	4873.23006247	0.630639481197	1193.0	1402.0	37	0.0
3232243	2156.06005859	3.0	14959.0	3	3121.0	1	4482.75675676	165862.0	2.56642878454	3.0	0.885238708339	350.076476878	99.6891714361	3677.78818952	0.570199381937	1186.0	1309.0	37	0.0
3232245	388.194000244	3.0	3420.0	3	1126.0	1	1477.81081081	54679.0	2.61255421873	3.0	0.703557164115	66.7295394247	104.098494961	760.828891474	0.221162201224	930.0	612.0	37	0.0
3232247	1706.03845215	3.0	12003.0	3	2354.0	1	3644.54054054	134848.0	2.56504865104	3.0	0.845764253554	80.2959241705	108.43467839	3024.50279288	0.540685129197	1051.0	933.0	37	0.0
3232249	2234.81835938	3.0	16909.0	3	2924.0	1	4392.48648649	162522.0	2.57657601282	3.0	0.819691170333	230.082593619	122.05643734	3873.82151701	0.566050537692	1213.0	1232.0	37	0.0
3232251	2066.24145508	3.0	15067.0	3	2708.0	1	4129.86486486	152805.0	2.56336081261	3.0	0.869937577398	144.106772186	131.035778779	3472.10899856	0.57652148811	1090.0	1206.0	37	0.0
3232253	362.488311768	3.0	3881.0	3	1461.0	1	1705.7027027	63111.0	2.64183783311	3.0	0.692227807697	244.380070033	131.166116543	688.667508263	0.162441246281	1212.0	967.0	37	0.0
3232255	2038.48156738	3.0	14920.0	3	2447.0	1	4163.56756757	154052.0	2.58518294048	3.0	0.787755657638	234.327133069	136.783902416	3716.10416925	0.542132585659	1213.0	1245.0	37	0.0
3232226	378.472991943	3.0	3316.0	3	1495.0	1	1800.81081081	66630.0	4.69238831093	3.0	1.07600789794	199.792936682	47.9226262709	758.486462116	0.29299660875	959.0	700.0	37	0.0
3232228	795.184875488	3.0	8407.0	3	2917.0	1	3196.97297297	118288.0	2.51107882159	3.0	1.22226821922	399.0	48.0	1508.63848638	0.405267456471	1552.0	1703.0	37	0.0
3232230	1814.3996582	3.0	12244.0	3	2581.0	1	3954.56756757	146319.0	2.56488452268	3.0	0.870496818196	346.734114675	53.1202189172	3094.88984314	0.516600067899	1230.0	1224.0	37	0.0
3232232	201.507034302	3.0	2155.0	3	1125.0	1	1225.86486486	45357.0	10.1563510407	3.0	0.645520191611	277.846216513	66.56585637	421.674714163	0.124889090251	936.0	652.0	37	0.0
3232234	1072.41589355	3.0	8205.0	3	2075.0	1	2803.81081081	103741.0	2.54124179515	3.0	0.913780148866	372.005297112	79.4288388233	1814.91774894	0.41994372771	1149.0	1030.0	37	0.0
3232237	208.607421875	3.0	2501.0	3	1231.0	1	1274.48648649	47156.0	9.00318563023	3.0	0.706186739347	214.961313705	82.3077571555	447.032040961	0.141355947521	933.0	655.0	37	0.0
3232236	1812.54577637	3.0	13379.0	3	2491.0	1	3861.24324324	142866.0	2.5388783116	3.0	0.894122434536	9.4218298639	81.1585055227	3116.86189589	0.564640371033	1050.0	1230.0	37	0.0
3232239	267.790863037	3.0	3121.0	3	1245.0	1	1386.16216216	51288.0	2.67333765823	3.0	0.691715677513	304.601654606	88.6376791325	551.691666781	0.159623579351	984.0	731.0	37	0.0
3232208	2296.1953125	3.0	16554.0	3	2667.0	1	4633.64864865	171445.0	2.54757992773	3.0	0.850164007454	179.750421194	8.3698185039	4039.0966758	0.588660650435	1173.0	1299.0	37	0.0
3232210	1331.9675293	3.0	10307.0	3	2382.0	1	3212.67567568	118869.0	2.5750761776	3.0	0.790418933363	107.516728013	11.4882899847	2515.39520922	0.448085496619	1119.0	970.0	37	0.0
3232212	1488.30114746	3.0	11157.0	3	2008.0	1	3289.59459459	121715.0	2.57073889216	3.0	0.896142671102	44.0962481851	19.1435610392	2494.17307004	0.514527392435	1018.0	1121.0	37	0.0
3232214	918.457519531	3.0	7301.0	3	2261.0	1	2778.86486486	102818.0	2.59848204264	3.0	0.651609222248	241.09505746	19.944820818	1560.66157913	0.223957035946	1239.0	913.0	37	0.0
3232216	2909.15844727	3.0	22216.0	3	3776.0	1	5925.64864865	219249.0	2.53232185983	3.0	0.814214027205	249.462643978	22.1509953926	5215.49314924	0.558403198928	1508.0	1673.0	37	0.0
3232218	180.748535156	3.0	1855.0	3	1158.0	1	1227.64864865	45423.0	10.1966548549	3.0	0.9560551238	170.943273189	28.4043618848	310.153296883	0.137357452382	925.0	739.0	37	0.0
3232221	261.201782227	3.0	2788.0	3	1286.0	1	1372.18918919	50771.0	2.47439072342	3.0	0.866449819441	49.7962027404	32.3728328223	501.987817351	0.188335235054	922.0	449.0	37	0.0
3232220	2653.00512695	3.0	19205.0	3	2963.0	1	5359.54054054	198303.0	2.56140346196	3.0	0.825491855309	389.629286249	30.8947655198	4704.85901663	0.568204248925	1422.0	1808.0	37	0.0
3232223	2279.02148438	3.0	17056.0	3	3133.0	1	4784.94594595	177043.0	2.56105705242	3.0	0.851120221639	382.906845258	45.9609115173	3871.12494378	0.525058270787	1450.0	1766.0	37	0.0
3232205	422.011322021	3.0	4114.0	3	1611.0	1	1887.62162162	69842.0	11.4000000005	3.0	0.612909637589	102.553551991	5.88253166111	817.689881154	0.153072326982	1087.0	804.0	37	0.0
3232433	1063.296875	4.0	7426.0	4	1908.0	1	2540.72972973	94007.0	2.5552541037	3.0	0.826000950511	4.71306078809	146.897662936	1814.73358389	0.418416405388	976.0	870.0	37	0.0
3232432	3061.25219727	4.0	20546.0	4	3375.0	1	5780.05405405	213862.0	2.53083260054	3.0	0.862353100094	205.798051553	134.809112702	5256.96551119	0.645157726185	1183.0	1806.0	37	0.0
3232435	1987.51159668	4.0	14686.0	4	2187.0	1	4121.75675676	152505.0	2.53766992523	3.0	0.804383496657	209.483967268	167.295933575	3685.11873324	0.561488917983	1121.0	1213.0	37	0.0
3232434	2759.30517578	4.0	19693.0	4	3578.0	1	5584.05405405	206610.0	2.54114145401	3.0	0.861597038295	152.516247279	163.684459179	4950.9260803	0.618002469257	1257.0	1426.0	37	0.0
3232437	150.440567017	4.0	1855.0	4	1023.0	1	1133.83783784	41952.0	2.61881187941	3.0	0.873597579458	73.08048017	185.607668338	289.038301337	0.125301014433	864.0	703.0	37	0.0
3232436	2982.78491211	4.0	20307.0	4	3270.0	1	5819.02702703	215304.0	2.56034273196	3.0	0.80770383586	362.451135044	170.384493922	5497.58210735	0.616927310438	1297.0	1698.0	37	0.0
3232439	150.291519165	4.0	1998.0	4	1168.0	1	1205.62162162	44608.0	10.6200863485	3.0	0.647145935978	331.158687652	211.432273076	360.118217577	0.106991856251	956.0	617.0	37	0.0
3232438	160.983581543	4.0	2003.0	4	902.0	1	997.513513514	36908.0	2.82247938427	3.0	1.00777397534	0.0	206.0	351.266646234	0.215716630159	683.0	554.0	37	0.0
3232441	1679.30529785	4.0	12015.0	4	2422.0	1	3607.89189189	133492.0	2.62006847881	3.0	0.900546075542	249.093324303	224.652212516	2823.68631977	0.544168822824	1048.0	993.0	37	0.0
3232440	1827.17883301	4.0	12998.0	4	2312.0	1	3771.40540541	139542.0	2.55622370266	3.0	0.87782131528	49.5458745489	224.95069063	3135.00929876	0.574425801674	1002.0	1078.0	37	0.0
3232443	162.26109314	4.0	1961.0	4	1111.0	1	1126.32432432	41674.0	10.8687491485	3.0	0.667900567381	142.221137361	236.313996036	340.441058208	0.112271951282	908.0	630.0	37	0.0
3232442	292.504119873	4.0	2662.0	4	1221.0	1	1412.54054054	52264.0	10.1615050821	3.0	1.0417176746	107.852838639	232.787296656	478.858051027	0.214437705882	900.0	835.0	37	0.0
3232445	1688.15209961	4.0	12436.0	4	2310.0	1	3719.16216216	137609.0	2.50902500177	3.0	0.836161935023	330.2982011	257.366060498	3014.2198135	0.512485215368	1162.0	851.0	37	0.0
3232444	162.393280029	4.0	2113.0	4	1222.0	1	1218.75675676	45094.0	10.1326227785	3.0	0.856265462779	245.470193916	251.210200265	332.815631761	0.132392055534	913.0	686.0	37	0.0
3232447	2046.55664062	4.0	14924.0	4	2754.0	1	4327.83783784	160130.0	2.53559778782	3.0	0.681361629986	108.318258337	264.845661375	3630.14078785	0.40008796682	1234.0	1081.0	37	0.0
3232446	2094.38769531	4.0	15596.0	4	2412.0	1	4161.64864865	153981.0	2.54302473842	3.0	0.829282865487	159.782000777	263.939754548	3639.65786866	0.568955853929	1132.0	1087.0	37	0.0
3232417	1924.05566406	4.0	13544.0	4	2817.0	1	4109.72972973	152060.0	2.56551632663	3.0	0.966119389422	46.1561079477	11.9423937584	3080.31443785	0.567549726092	1092.0	1038.0	37	0.0
3232416	296.338348389	4.0	3318.0	4	1299.0	1	1411.35135135	52220.0	2.58816140907	3.0	0.819311338881	130.578350628	9.96624680874	561.723400508	0.194806754822	926.0	649.0	37	0.0
3232419	2118.94067383	4.0	14866.0	4	2883.0	1	4375.21621622	161883.0	2.56093905512	3.0	0.885061788348	93.8105356234	14.6962117185	3593.57825491	0.571023255552	1163.0	1148.0	37	0.0
3232418	2088.97412109	4.0	16083.0	4	2868.0	1	4230.10810811	156514.0	2.57563640907	3.0	0.866635239608	112.032443403	12.1204498106	3510.78244511	0.5616030321	1157.0	1212.0	37	0.0
3232421	1805.4642334	4.0	13605.0	4	2544.0	1	3896.0	144152.0	2.56981704743	3.0	0.866080541596	107.113470099	24.2898846369	3096.05322234	0.524683589746	1172.0	1028.0	37	0.0
3232420	1862.50292969	4.0	14110.0	4	2452.0	1	3935.27027027	145605.0	2.55519295276	3.0	0.830860000642	65.3997935814	21.764703024	3369.99744188	0.552208169498	1110.0	1426.0	37	0.0
3232423	2263.11621094	4.0	16887.0	4	3163.0	1	4694.48648649	173696.0	2.55655798083	3.0	0.823337494822	369.492238354	24.0666494245	4099.3049724	0.561222019175	1263.0	1112.0	37	0.0
3232422	2737.93310547	4.0	18990.0	4	2980.0	1	5456.48648649	201890.0	2.61532740707	3.0	0.83226377538	146.525344791	24.4358960652	5049.89581643	0.62634358067	1207.0	1500.0	37	0.0
3232425	2807.47192383	4.0	21168.0	4	3548.0	1	5554.56756757	205519.0	2.55692563563	3.0	0.86594187292	128.569714612	44.7074240121	4955.45980903	0.629384468079	1209.0	1099.0	37	0.0
3232424	2577.6953125	4.0	18611.0	4	3837.0	1	5159.35135135	190896.0	2.55691052383	3.0	0.911691254806	185.114202948	41.0696796807	4242.19614388	0.599518747731	1260.0	1264.0	37	0.0
3232427	3033.51586914	4.0	20443.0	4	2967.0	1	5837.02702703	215970.0	2.56188569344	3.0	0.889167650572	173.066827877	60.3960638222	5160.48361475	0.647593368365	1231.0	1041.0	37	0.0
3232426	465.677368164	4.0	3883.0	4	1329.0	1	1664.59459459	61590.0	2.64407605095	3.0	0.760685824819	212.287190195	53.2537365073	882.424515483	0.252544254092	976.0	679.0	37	0.0
3232429	1263.66455078	4.0	10102.0	4	1854.0	1	2984.35135135	110421.0	2.55651603886	3.0	0.800048467761	294.810340928	110.477076563	2293.57644322	0.443902274413	1152.0	952.0	37	0.0
3232428	2157.37353516	4.0	14240.0	4	2616.0	1	4591.0	169867.0	2.5928176752	3.0	0.901928654229	205.689872362	74.4787481623	3733.01288803	0.578995688358	1187.0	1232.0	37	0.0
3232431	2741.2355957	4.0	20764.0	4	2990.0	1	5323.05405405	196953.0	2.55802534645	3.0	0.833828103881	341.889108653	126.315632624	4791.7859924	0.600778346935	1272.0	1140.0	37	0.0
3232430	231.308761597	4.0	3151.0	4	1383.0	1	1435.05405405	53097.0	2.45956327161	3.0	0.747200755108	358.172539162	110.658260026	542.537860734	0.164474722702	999.0	637.0	37	0.0
3232415	6648.99755859	4.0	36622.0	4	12828.0	1	18161.4864865	671975.0	10.2590693607	3.0	1.1726884119	2.40138363202	6.5298872609	12415.2264011	0.668964286941	2035.0	3482.0	37	0.0
3232449	3164.73144531	4.0	21906.0	4	3649.0	1	6237.48648649	230787.0	2.54605356659	3.0	0.811897529934	104.697519864	272.60478712	5621.77971831	0.576981795897	1333.0	1742.0	37	0.0
3232448	2539.38867188	4.0	18685.0	4	3020.0	1	5203.78378378	192540.0	2.56951467081	3.0	0.835402730458	339.401600303	269.429276079	4596.64515426	0.584703401602	1285.0	1215.0	37	0.0
3232451	1522.05700684	4.0	11334.0	4	2059.0	1	3249.2972973	120224.0	2.53705159271	3.0	0.839857838376	81.7167962166	284.964603386	2636.54322156	0.516848818276	1000.0	988.0	37	0.0
3232450	1663.3762207	4.0	13538.0	4	2283.0	1	3516.45945946	130109.0	2.55673913818	3.0	0.861648928519	225.942986175	282.134805206	2862.31455095	0.5400748024	1032.0	1004.0	37	0.0
3232453	3356.43774414	4.0	24281.0	4	4185.0	1	6459.7027027	239009.0	2.54871013037	3.0	0.850044207085	361.105458597	294.668248987	5897.4175274	0.634056432315	1382.0	1677.0	37	0.0
3232452	158.147521973	4.0	1855.0	4	1163.0	1	1160.27027027	42930.0	2.50636580946	3.0	0.765993707166	184.009013243	291.873230009	337.575559332	0.12540533324	880.0	646.0	37	0.0
3232455	2314.26489258	4.0	15720.0	4	2574.0	1	4588.75675676	169784.0	2.57192358816	3.0	0.847037835379	93.5660743037	318.694440755	4117.95919254	0.613076751819	1059.0	1008.0	37	0.0
3232454	1945.86181641	4.0	14529.0	4	2269.0	1	4024.48648649	148906.0	2.54796190331	3.0	0.842395947744	38.1555995515	306.501865247	3487.33913704	0.574755461809	1043.0	1348.0	37	0.0
3232457	2551.65063477	4.0	18951.0	4	3251.0	1	4972.91891892	183998.0	2.57870479338	3.0	0.865449662174	257.928893383	363.103089243	4330.7893839	0.604747786836	1146.0	1330.0	37	0.0
3232456	2726.91210938	4.0	19892.0	4	3528.0	1	5191.43243243	192083.0	2.58036230769	3.0	0.87825925585	52.1082218717	323.819926259	4581.20863201	0.632686115144	1122.0	1292.0	37	0.0
3232459	1580.25842285	4.0	11724.0	4	2305.0	1	3352.94594595	124059.0	2.57541564633	3.0	0.861494266116	77.1426067825	387.11090533	2682.48557981	0.525818968963	1017.0	1001.0	37	0.0
3232458	1069.39916992	4.0	8582.0	4	2019.0	1	2827.94594595	104634.0	2.54373679271	3.0	0.874390096343	338.863382874	374.476604186	1885.20157994	0.411330151138	1170.0	1132.0	37	0.0
3232461	1735.07324219	4.0	14149.0	4	2336.0	1	3708.37837838	137210.0	2.58479719353	3.0	0.824202335112	272.194939815	393.68748392	3076.93313537	0.519596374573	1143.0	1133.0	37	0.0
3232460	248.795654297	4.0	2524.0	4	1070.0	1	1219.40540541	45118.0	2.54164455236	3.0	0.720269081508	43.3142319486	388.012489006	484.566556572	0.167010987104	858.0	437.0	37	0.0
3232561	5521.44921875	5.0	33949.0	5	8897.0	1	13711.2972973	507318.0	4.67461155683	3.0	1.21710257837	212.0	399.0	9981.21641403	0.795326826927	1425.0	2596.0	37	0.0
3232560	3913.14404297	5.0	27973.0	5	4332.0	1	7549.54054054	279333.0	2.5616578089	3.0	0.886903105043	242.736431902	392.426372029	6834.09679717	0.670640532008	1390.0	1445.0	37	0.0
3232544	2446.06445312	5.0	17791.0	5	3332.0	1	4878.54054054	180506.0	2.56649094508	3.0	0.887811249164	13.0579464593	349.626152087	4191.33360237	0.616489873026	1113.0	1384.0	37	0.0
3232546	1334.48803711	5.0	9296.0	5	2247.0	1	3230.59459459	119532.0	2.59202818645	3.0	0.937321649651	58.4399150411	355.52009807	2307.43018986	0.503166727431	1053.0	1074.0	37	0.0
3232548	237.512283325	5.0	2850.0	5	1090.0	1	1254.56756757	46419.0	2.62958101245	3.0	0.536306039001	44.5891995757	360.114474315	528.035328182	0.127221621279	947.0	667.0	37	0.0
3232550	3910.40576172	5.0	29261.0	5	4557.0	1	7080.81081081	261990.0	2.57544132591	3.0	0.876743069936	95.0552619782	366.944889938	6549.28087163	0.681985705268	1251.0	1792.0	37	0.0
3232552	566.608337402	5.0	4854.0	5	1473.0	1	1860.89189189	68853.0	2.549075211	3.0	0.729405414949	355.83875848	379.89067897	1045.14639548	0.257593764714	1102.0	882.0	37	0.0
3232554	184.485076904	5.0	3375.0	5	1347.0	1	1542.0	57054.0	2.53302730474	3.0	0.0398515139498	109.545690865	381.772075403	654.9514401	0.00853553528078	1079.0	757.0	37	0.0
3232556	2120.21606445	5.0	15931.0	5	2553.0	1	4311.40540541	159522.0	2.57868315369	3.0	0.818145761613	103.241116898	384.859904032	3736.50559019	0.549247850424	1176.0	1187.0	37	0.0
3232558	2599.51782227	5.0	19551.0	5	2863.0	1	5187.59459459	191941.0	2.56871618989	3.0	0.843278044493	283.83272325	386.575745756	4621.59806091	0.601629227332	1250.0	1524.0	37	0.0
3232528	395.732452393	5.0	3823.0	5	1397.0	1	1661.51351351	61476.0	2.66215145546	3.0	0.693145815621	379.745823008	274.414284201	792.595827421	0.198073281683	1090.0	780.0	37	0.0
3232530	7915.19775391	5.0	35364.0	5	10684.0	1	16591.6756757	613892.0	2.68862604521	3.0	1.21561183847	23.6368320224	275.269960912	11696.1033066	0.749675692161	2056.0	2934.0	37	0.0
3232532	1728.73547363	5.0	13399.0	5	2511.0	1	3781.0	139897.0	2.53025526402	3.0	0.856807203802	193.155312916	280.633273774	3049.49658869	0.527933165715	1136.0	1432.0	37	0.0
3232534	3100.88085938	5.0	22941.0	5	3269.0	1	5973.35135135	221014.0	2.5456811614	3.0	0.891050851316	325.133334942	289.081482867	5159.17269539	0.625486324232	1337.0	1447.0	37	0.0
3232536	157.121017456	5.0	2827.0	5	1304.0	1	1382.10810811	51138.0	10.8270803387	3.0	0.507275661258	342.390895265	288.952828368	432.352337271	0.0861811075229	1136.0	738.0	37	0.0
3232539	1173.55895996	5.0	10596.0	5	1985.0	1	2773.24324324	102610.0	2.53392689608	3.0	0.817859881745	272.109518024	313.832915585	2084.37058719	0.443734530851	1042.0	1108.0	37	0.0
3232538	3823.76904297	5.0	28376.0	5	3588.0	1	6788.83783784	251187.0	2.5240332865	3.0	0.816952740705	175.019122494	297.200055907	6672.52333377	0.670781980199	1281.0	1151.0	37	0.0
3232541	342.218597412	5.0	2818.0	5	1253.0	1	1382.75675676	51162.0	2.52239646307	3.0	0.83093612244	130.775494113	326.778493345	611.420177647	0.225054074506	850.0	413.0	37	0.0
3232543	187.555465698	5.0	2268.0	5	1225.0	1	1272.16216216	47070.0	10.1456104118	3.0	0.704299030355	295.888540521	345.239135298	400.73713423	0.124769275485	967.0	511.0	37	0.0
3232512	1719.69848633	5.0	13371.0	5	2163.0	1	3539.2972973	130954.0	2.56202010765	3.0	0.794537065749	265.297484746	203.95898346	3042.3869911	0.518586328324	1126.0	747.0	37	0.0
3232514	1876.34729004	5.0	11939.0	5	2601.0	1	3989.56756757	147614.0	2.55216727151	3.0	0.940279496544	48.8491821701	219.42690872	3106.44489141	0.577462618436	1023.0	918.0	37	0.0
3232516	2601.3503418	5.0	20114.0	5	4115.0	1	6129.45945946	226790.0	2.58711455769	3.0	0.901465283544	369.416469842	218.685195426	4753.21538303	0.53734967007	1503.0	1861.0	37	0.0
3232519	317.97769165	5.0	3177.0	5	1440.0	1	1518.83783784	56197.0	2.48473242774	3.0	0.650507149611	345.87749886	236.500493224	650.1799543	0.161755468412	1080.0	692.0	37	0.0
3232518	1315.62841797	5.0	10882.0	5	2163.0	1	3190.7027027	118056.0	2.54688761056	3.0	0.799213450441	355.269622041	226.205288155	2386.58168919	0.426325624887	1268.0	1104.0	37	0.0
3232521	1904.49230957	5.0	13509.0	5	2871.0	1	4020.45945946	148757.0	2.55534205484	3.0	0.86163972066	144.311632989	252.914819166	3298.86281412	0.546780411101	1153.0	1296.0	37	0.0
3232523	279.848724365	5.0	3553.0	5	1326.0	1	1515.08108108	56058.0	10.6658065165	3.0	0.652374868462	327.109847201	254.965520904	581.814135002	0.143198046437	1114.0	772.0	37	0.0
3232525	155.583511353	5.0	1886.0	5	1039.0	1	1092.05405405	40406.0	10.2120000014	3.0	0.792293713815	96.9997796698	257.74857569	326.962106702	0.134567379363	823.0	503.0	37	0.0
3232526	2308.77270508	5.0	16838.0	5	3178.0	1	4680.72972973	173187.0	2.56232807204	3.0	0.831228045839	337.916387689	261.839154897	4021.1150447	0.555319139459	1300.0	1533.0	37	0.0
3232497	2054.39257812	5.0	14008.0	5	2436.0	1	4194.43243243	155194.0	2.54989588705	3.0	0.881472122574	31.095395	116.609473456	3538.8803435	0.591983981928	1031.0	962.0	37	0.0
3232499	2289.01953125	5.0	16631.0	5	2860.0	1	4563.56756757	168852.0	2.55470170662	3.0	0.914237173477	86.6928571048	128.906281618	3830.44422678	0.622543929025	1015.0	1436.0	37	0.0
3232501	2268.76806641	5.0	16984.0	5	2829.0	1	4517.89189189	167162.0	2.5627572748	3.0	0.875037594033	45.2089246603	133.960260378	3845.60984027	0.593407343541	1145.0	1330.0	37	0.0
3232503	201.367202759	5.0	2424.0	5	1146.0	1	1279.45945946	47340.0	2.43596903138	3.0	0.630643299515	287.754645872	138.074194725	439.917832896	0.121601021756	979.0	538.0	37	0.0
3232505	2901.10766602	5.0	19945.0	5	3075.0	1	5553.16216216	205467.0	2.52835729946	3.0	0.847888513658	251.047459523	173.298445649	5030.60952522	0.623511291387	1238.0	1434.0	37	0.0
3232507	747.085876465	5.0	5920.0	5	1853.0	1	2328.13513514	86141.0	2.60962215354	3.0	0.942573244601	331.767879543	184.568531979	1286.42999037	0.352106435993	1082.0	842.0	37	0.0
3232508	1399.81872559	5.0	10564.0	5	1884.0	1	2989.13513514	110598.0	2.55322161954	3.0	0.800451161976	70.2588870893	197.124686274	2479.08333375	0.496855835356	1001.0	919.0	37	0.0
3232510	206.258743286	5.0	2335.0	5	1065.0	1	1151.35135135	42600.0	2.53127881956	3.0	0.744541601298	36.3629245866	198.157832473	398.800995779	0.148034238039	850.0	547.0	37	0.0
3232480	1664.73278809	5.0	12329.0	5	2503.0	1	3771.32432432	139539.0	2.62434146514	3.0	0.819583653008	323.402280565	67.5593752385	3117.27627776	0.51222561837	1184.0	1001.0	37	0.0
3232482	2341.29980469	5.0	18080.0	5	2689.0	1	4514.18918919	167025.0	2.55519748073	3.0	0.842125740769	152.891087801	74.1223189192	4013.54667095	0.59837664185	1090.0	1131.0	37	0.0
3232484	1198.0625	5.0	9973.0	5	2177.0	1	3028.37837838	112050.0	2.54813616468	3.0	0.597402320153	101.498352077	74.9497889956	2235.09233405	0.28280149325	1145.0	1150.0	37	0.0
3232486	2092.81152344	5.0	14872.0	5	3051.0	1	4541.86486486	168049.0	2.587399501	3.0	0.886219548045	332.367604415	79.6496432101	3648.67392321	0.552720279557	1268.0	1118.0	37	0.0
3232488	2951.34106445	5.0	21219.0	5	3361.0	1	5765.48648649	213323.0	2.55875283317	3.0	0.831414885386	97.8046758842	82.6800724018	5104.33628084	0.58237035197	1306.0	1621.0	37	0.0
3232490	1181.94677734	5.0	8920.0	5	1932.0	1	2703.24324324	100020.0	2.53957627582	3.0	0.790804499036	218.9308365	92.2855518915	2124.70096465	0.450913663245	1006.0	642.0	37	0.0
3232493	177.844192505	5.0	2845.0	5	1182.0	1	1189.27027027	44003.0	2.63218766163	3.0	0.727981054618	177.809080444	101.866979926	392.130834788	0.136384784978	885.0	501.0	37	0.0
3232492	1731.57531738	5.0	13904.0	5	2750.0	1	3613.75675676	133709.0	2.55060763459	3.0	0.872738853905	74.8444187087	95.0687379974	2926.1084453	0.546394098247	1005.0	896.0	37	0.0
3232495	3047.7565918	5.0	19998.0	5	3537.0	1	5867.67567568	217104.0	2.55426417735	3.0	0.887122688715	354.153776596	104.938419177	5068.46360708	0.621128283088	1337.0	1867.0	37	0.0
3232470	234.758926392	5.0	3135.0	5	1214.0	1	1288.48648649	47674.0	10.161666731	3.0	0.660111079555	325.266933264	21.8116736339	498.74089363	0.146468511721	922.0	595.0	37	0.0
3232473	2007.63769531	5.0	13617.0	5	2424.0	1	4116.45945946	152309.0	2.56728407077	3.0	0.866256008145	42.6204984812	35.2035522902	3457.50032212	0.571816109248	1091.0	981.0	37	0.0
3232475	952.411254883	5.0	7594.0	5	1683.0	1	2438.81081081	90236.0	2.56134044019	3.0	0.819398588481	242.225962415	34.8805911119	1694.95910862	0.39809024429	1054.0	594.0	37	0.0
3232477	279.716674805	5.0	2940.0	5	1102.0	1	1257.13513514	46514.0	2.50829587878	3.0	0.738974000312	100.760288925	42.7599054615	532.585160752	0.185583016527	867.0	537.0	37	0.0
3232479	249.343078613	5.0	3252.0	5	1260.0	1	1371.81081081	50757.0	2.50177696942	3.0	0.76207036401	238.330322093	61.081727731	516.579177423	0.167522439546	960.0	723.0	37	0.0
3231985	1918.08300781	6.0	14139.0	6	2772.0	1	3953.05405405	146263.0	2.55142336433	3.0	0.823695252376	265.286344179	204.331579747	3440.13467877	0.558626061972	1091.0	735.0	37	0.0
3231984	1236.31274414	6.0	8914.0	6	1958.0	1	2860.40540541	105835.0	2.55786248543	3.0	0.893523516031	70.2426317801	197.712206024	2097.25846788	0.487137366183	976.0	717.0	37	0.0
3231987	2420.20166016	6.0	18498.0	6	2752.0	1	4599.08108108	170166.0	2.56068892892	3.0	0.859032830898	48.9017614298	219.807261525	4133.42809285	0.628739431096	1014.0	1374.0	37	0.0
3231986	2879.88989258	6.0	21590.0	6	4117.0	1	6490.86486486	240162.0	2.5354828446	3.0	0.890623880954	369.33884971	219.063428058	5153.63855911	0.546958532933	1551.0	1733.0	37	0.0
3231989	315.854400635	6.0	3241.0	6	1303.0	1	1493.40540541	55256.0	2.49923278905	3.0	0.657666857031	345.591684559	237.000057534	644.210001106	0.165295829656	1055.0	561.0	37	0.0
3231988	948.221740723	6.0	7258.0	6	1866.0	1	2509.27027027	92843.0	2.56275526121	3.0	0.703947536328	355.151438138	226.619892127	1848.83088657	0.350136866263	1195.0	599.0	37	0.0
3231991	153.528839111	6.0	2282.0	6	1169.0	1	1286.13513514	47587.0	2.55382941939	3.0	0.370125899112	327.365555511	255.319471973	400.239939298	0.0611102127345	1098.0	767.0	37	0.0
3231990	2578.49584961	6.0	19455.0	6	2667.0	1	4897.24324324	181198.0	2.53601190476	3.0	0.815279770538	144.22747727	253.29012306	4563.33220967	0.612501618571	1132.0	1104.0	37	0.0
3231993	446.743347168	6.0	3988.0	6	1387.0	1	1679.51351351	62142.0	2.55900379321	3.0	0.790153394016	379.785991524	275.021580568	801.943875205	0.232503864766	1044.0	684.0	37	0.0
3231992	2200.35693359	6.0	15791.0	6	2974.0	1	4552.59459459	168446.0	2.5892530965	3.0	0.856115026383	337.953851014	262.304874464	3794.6761497	0.55471250249	1285.0	1438.0	37	0.0
3231995	1941.59020996	6.0	15323.0	6	2494.0	1	3971.91891892	146961.0	2.53918941384	3.0	0.836239238012	193.186833045	281.159176096	3390.57785454	0.555022461672	1130.0	1124.0	37	0.0
3231994	8117.70361328	6.0	35348.0	6	12502.0	1	17390.0810811	643433.0	4.66640499165	3.0	1.29300975611	23.6127786493	275.75027347	11591.0487719	0.757210789641	2134.0	4347.0	37	0.0
3231997	3181.71606445	6.0	22414.0	6	2960.0	1	5876.48648649	217430.0	2.58088084959	3.0	0.855267593626	175.055244948	297.680557549	5462.24842605	0.659722280682	1136.0	1260.0	37	0.0
3231996	3085.96142578	6.0	22295.0	6	3762.0	1	6081.97297297	225033.0	2.53539067124	3.0	0.842249428424	325.070194371	289.447974501	5520.96477321	0.618855614295	1354.0	1535.0	37	0.0
3231999	374.462921143	6.0	3569.0	6	1228.0	1	1427.67567568	52824.0	2.5654030084	3.0	0.719106456836	130.900511628	327.306509573	721.962104809	0.222228929269	889.0	619.0	37	0.0
3231998	901.252380371	6.0	7367.0	6	1692.0	1	2347.37837838	86853.0	2.53212419798	3.0	0.822902493843	272.13385384	314.329976926	1608.53650446	0.392653255878	1009.0	852.0	37	0.0
3231969	293.728240967	6.0	2763.0	6	1075.0	1	1332.02702703	49285.0	2.58460246089	3.0	0.626431781285	238.097561036	61.7195562864	603.299883349	0.165312811926	928.0	594.0	37	0.0
3231968	208.775802612	6.0	2478.0	6	1145.0	1	1246.45945946	46119.0	2.50905911506	3.0	0.812060441675	100.719775429	43.2720538118	419.02542979	0.158072503616	889.0	392.0	37	0.0
3231971	1147.96887207	6.0	8828.0	6	2016.0	1	3007.54054054	111279.0	2.56904904082	3.0	0.604569370432	101.596050964	75.5015754259	2179.13741337	0.280447066256	1173.0	840.0	37	0.0
3231970	1331.10925293	6.0	9512.0	6	2171.0	1	3085.02702703	114146.0	2.56901858483	3.0	0.831928894342	323.425334671	68.1086586021	2332.82529572	0.458879840215	1106.0	841.0	37	0.0
3231973	2666.87084961	6.0	18896.0	6	3293.0	1	5355.48648649	198153.0	2.56481903106	3.0	0.864757083299	332.434682543	80.1859230127	4663.6472233	0.603907033471	1263.0	1532.0	37	0.0
3231972	1783.70043945	6.0	12960.0	6	2307.0	1	3736.21621622	138240.0	2.54084927818	3.0	0.870551983967	152.861915379	74.6387913732	3065.95252677	0.55566734317	1038.0	994.0	37	0.0
3231975	615.666809082	6.0	4994.0	6	1642.0	1	1957.97297297	72445.0	2.545014995	3.0	0.953448541554	218.895267709	92.7869376864	1015.41965836	0.328432001039	976.0	832.0	37	0.0
3231974	2805.95654297	6.0	19933.0	6	3331.0	1	5474.37837838	202552.0	2.57579463495	3.0	0.835388471781	97.8273130101	83.1748936848	4740.55982015	0.566671241969	1313.0	1438.0	37	0.0
3231977	2961.09790039	6.0	22332.0	6	3204.0	1	5732.24324324	212093.0	2.57038268523	3.0	0.825832320358	354.270112365	105.324444904	5304.51803448	0.618399050863	1284.0	1539.0	37	0.0
3231976	1886.15380859	6.0	12327.0	6	2533.0	1	4020.7027027	148766.0	2.57565017703	3.0	0.927309868746	74.810935244	95.4574662752	3171.17119851	0.576515227023	1033.0	966.0	37	0.0
3231979	2312.15673828	6.0	16696.0	6	2453.0	1	4478.67567568	165711.0	2.55409481459	3.0	0.815589352753	86.6270345134	129.308322885	4197.81821012	0.618704187145	1015.0	1151.0	37	0.0
3231978	1879.48962402	6.0	13616.0	6	2530.0	1	3866.37837838	143056.0	2.56924533727	3.0	0.888704780955	31.0901360612	117.127844444	3143.46032221	0.56560522419	1037.0	1252.0	37	0.0
3231981	213.114974976	6.0	2550.0	6	1273.0	1	1362.91891892	50428.0	10.6494055969	3.0	0.959724382294	287.866770911	139.12506297	397.433878384	0.162696305009	961.0	733.0	37	0.0
3231980	2159.58691406	6.0	15692.0	6	2771.0	1	4523.51351351	167370.0	2.57195079859	3.0	0.909084063453	45.1649442475	134.472403795	3710.62224208	0.594538340392	1118.0	1232.0	37	0.0
3231983	1047.86193848	6.0	8335.0	6	1629.0	1	2555.2972973	94546.0	2.53848934208	3.0	0.77174783728	331.797014018	185.142333257	1884.45165713	0.397760629356	1081.0	1004.0	37	0.0
3231982	2442.01782227	6.0	19332.0	6	3017.0	1	4697.21621622	173797.0	2.52314768648	3.0	0.811092351553	251.015683008	173.855974946	4276.96126639	0.585445332368	1189.0	1355.0	37	0.0
3231965	169.68145752	6.0	2501.0	6	1222.0	1	1247.51351351	46158.0	2.51383122898	3.0	0.664328377082	324.149566873	22.3297679973	388.904488533	0.115511302227	962.0	719.0	37	0.0
3231967	2007.01611328	6.0	14066.0	6	2543.0	1	4191.0	155067.0	2.55906919944	3.0	0.925230198036	42.7450748603	35.7635328424	3367.28319437	0.59157300919	1013.0	1280.0	37	0.0
3231966	1389.93127441	6.0	11271.0	6	1993.0	1	3211.32432432	118819.0	2.61988549377	3.0	0.867596320935	242.122075903	35.3676761028	2402.47300891	0.480462448952	1118.0	771.0	37	0.0
3232001	2348.18212891	6.0	17550.0	6	3129.0	1	4603.21621622	170319.0	2.59062564114	3.0	0.889210104205	12.993178297	350.053503443	3907.63457958	0.60622388334	1103.0	1260.0	37	0.0
3232000	175.144119263	6.0	2080.0	6	1241.0	1	1253.67567568	46386.0	2.8281281446	3.0	0.749050066237	296.445334379	345.410620152	377.739552694	0.127200654348	965.0	707.0	37	0.0
3232003	258.637023926	6.0	2475.0	6	1238.0	1	1336.81081081	49462.0	2.6682493804	3.0	0.915857953869	44.467666278	360.678895032	476.924046937	0.195274240487	877.0	422.0	37	0.0
3232002	1489.13244629	6.0	11433.0	6	2336.0	1	3313.62162162	122604.0	2.57554936135	3.0	0.8673717692	58.4524767504	355.881870233	2630.07716777	0.524910421683	968.0	777.0	37	0.0
3232005	707.984802246	6.0	6416.0	6	1568.0	1	2137.7027027	79095.0	2.50583916549	3.0	0.732497154008	355.686676059	380.337438634	1361.52279666	0.304235212554	1118.0	777.0	37	0.0
3232004	4564.90136719	6.0	30765.0	6	4340.0	1	8328.54054054	308156.0	2.55693670148	3.0	0.874751609336	95.0509641415	367.418464405	7837.50622752	0.699492333996	1323.0	1431.0	37	0.0
3232007	2560.22851562	6.0	19792.0	6	3205.0	1	4995.54054054	184835.0	2.53570131709	3.0	0.810470339722	283.718059598	387.026744795	4550.90211811	0.585204022861	1268.0	1195.0	37	0.0
3232006	2150.04467773	6.0	17373.0	6	2431.0	1	4281.08108108	158400.0	2.57662506107	3.0	0.779847410804	103.273914342	385.301994928	3938.34337972	0.559349451755	1144.0	1292.0	37	0.0
3232009	6555.01660156	6.0	37923.0	6	8991.0	1	13761.0810811	509160.0	4.67856106831	3.0	1.16135358679	212.0	399.0	10627.8207037	0.813113347663	1301.0	3072.0	37	0.0
3232008	4069.58325195	6.0	28186.0	6	4462.0	1	7597.91891892	281123.0	2.58308603033	3.0	0.887190246014	242.696714889	392.883878959	6899.5770578	0.674546229847	1360.0	2173.0	37	0.0
3232305	3610.31738281	7.0	27242.0	7	6020.0	1	8365.16216216	309511.0	2.58628880778	3.0	0.966455472534	362.638767666	31.2937402213	6462.8297316	0.595752201895	1685.0	1999.0	37	0.0
3232304	1664.04077148	7.0	11438.0	7	2162.0	1	3709.45945946	137250.0	2.57747733124	3.0	0.849504904179	258.496141393	16.5097301837	3032.20707658	0.531871011132	1107.0	1074.0	37	0.0
3232307	1354.33081055	7.0	10926.0	7	2127.0	1	3264.16216216	120774.0	2.55084378609	3.0	0.821334332519	348.566342481	38.823373533	2416.45150207	0.436814491971	1241.0	1084.0	37	0.0
3232306	1820.36962891	7.0	13679.0	7	2769.0	1	3759.89189189	139116.0	2.56049094989	3.0	0.87007898764	42.0502545208	32.0852865201	3057.5560573	0.547449844847	1087.0	1054.0	37	0.0
3232309	1780.17456055	7.0	11867.0	7	2048.0	1	3873.02702703	143302.0	2.57335896424	3.0	0.855091323101	137.474140053	65.5519391485	3211.82777218	0.549319884552	1126.0	992.0	37	0.0
3232308	245.830322266	7.0	2587.0	7	1321.0	1	1469.10810811	54357.0	2.61757040013	3.0	0.721812982663	338.92968846	49.142269987	510.731272229	0.143468891355	1095.0	638.0	37	0.0
3232311	158.430282593	7.0	2283.0	7	885.0	1	974.189189189	36045.0	2.62137024819	3.0	0.330253019127	90.0094113909	70.2387287301	402.464134899	0.0732127108179	816.0	207.0	37	0.0
3232310	152.709777832	7.0	2510.0	7	1254.0	1	1310.83783784	48501.0	10.3745262465	3.0	0.53966371454	320.638636005	67.8050308659	366.400396767	0.0815749485503	1089.0	759.0	37	0.0
3232313	369.061309814	7.0	3926.0	7	1326.0	1	1532.59459459	56706.0	2.55312356174	3.0	0.651171125214	373.095461699	87.3662666027	746.771512708	0.188558520294	1042.0	732.0	37	0.0
3232312	1294.52233887	7.0	8974.0	7	2336.0	1	3224.10810811	119292.0	2.57652975445	3.0	0.892922191696	331.241441165	74.550645006	2239.32116182	0.449468395686	1215.0	780.0	37	0.0
3232315	1764.25280762	7.0	12801.0	7	2427.0	1	3823.59459459	141473.0	2.54841026484	3.0	0.869065179438	186.348866266	93.3328825272	3097.34210843	0.543204140387	1101.0	1253.0	37	0.0
3232314	8264.53710938	7.0	36155.0	7	13390.0	1	17095.4324324	632531.0	2.72805437687	3.0	1.25370531491	16.8487295336	87.9346402867	11663.5432332	0.747265060212	2177.0	4577.0	37	0.0
3232317	2831.66796875	7.0	20580.0	7	3297.0	1	5324.59459459	197010.0	2.5607529552	3.0	0.843750245165	168.206602238	109.866136252	4877.22897453	0.629805132988	1177.0	1029.0	37	0.0
3232316	3567.50708008	7.0	24857.0	7	3898.0	1	6683.21621622	247279.0	2.57568272571	3.0	0.863631218869	318.255519847	101.772266628	6108.75576136	0.652069534224	1393.0	1297.0	37	0.0
3232319	328.753417969	7.0	4078.0	7	1032.0	1	1289.89189189	47726.0	2.57810332	3.0	0.544404329206	124.037886092	139.356526882	736.33445691	0.183973548562	883.0	505.0	37	0.0
3232318	633.699707031	7.0	5737.0	7	1466.0	1	1966.35135135	72755.0	2.53484660859	3.0	0.790405863932	265.260392771	126.540837682	1197.77753027	0.317059330241	974.0	743.0	37	0.0
3232303	250.937133789	7.0	2534.0	7	1165.0	1	1242.56756757	45975.0	2.47037235415	3.0	0.819311097192	29.6736265203	10.8935115477	474.90604571	0.185633821666	850.0	621.0	37	0.0
3232302	1271.90966797	7.0	9562.0	7	2015.0	1	2993.13513514	110746.0	2.56581193383	3.0	0.876001669772	63.4053082524	9.89993266023	2220.99901398	0.481503849225	1007.0	931.0	37	0.0
3232353	293.870025635	7.0	3588.0	7	1349.0	1	1466.59459459	54264.0	10.637238992	3.0	0.795843010432	312.194055842	343.894632241	551.887189532	0.176110748569	1011.0	706.0	37	0.0
3232352	2468.15966797	7.0	18173.0	7	2813.0	1	4894.13513514	181083.0	2.55101085343	3.0	0.857284220035	108.223157014	342.526500893	4378.71171542	0.622059696099	1107.0	1452.0	37	0.0
3232355	3444.28564453	7.0	23029.0	7	3622.0	1	6314.16216216	233624.0	2.55330581276	3.0	0.850722158537	71.2434080576	357.953557101	5922.87218948	0.663897283461	1221.0	1286.0	37	0.0
3232354	2255.57348633	7.0	16829.0	7	3186.0	1	4688.27027027	173466.0	2.57463201525	3.0	0.930674839408	291.084035262	345.005195038	3704.27540259	0.581453590644	1207.0	1531.0	37	0.0
3232357	2498.99462891	7.0	17119.0	7	3453.0	1	4990.81081081	184660.0	2.56637415897	3.0	0.92230475299	83.836875365	373.789989941	4119.19983356	0.614505407958	1172.0	1525.0	37	0.0
3232356	163.074020386	7.0	1891.0	7	1100.0	1	1144.54054054	42348.0	10.9681247835	3.0	0.881663290357	34.7168087505	374.191024578	301.647844219	0.131455679776	879.0	603.0	37	0.0
3232359	2024.51831055	7.0	14805.0	7	2986.0	1	4545.40540541	168180.0	2.57570791876	3.0	0.926413797418	311.6868586	383.507256711	3524.82415211	0.560556408321	1223.0	1538.0	37	0.0
3232358	3588.18334961	7.0	23753.0	7	3822.0	1	6688.21621622	247464.0	2.56495623653	3.0	0.86753225899	237.740611262	379.298944511	6154.19906394	0.664259864066	1290.0	960.0	37	0.0
3232361	2762.60498047	7.0	21251.0	7	3453.0	1	5277.13513514	195254.0	2.5574271565	3.0	0.887823260223	7.92549962016	388.994651201	4614.76853375	0.634503651035	1133.0	1721.0	37	0.0
3232360	1520.48327637	7.0	9872.0	7	2508.0	1	3320.27027027	122850.0	2.57781316835	3.0	0.913309553458	33.1013078981	388.002969548	2482.72899412	0.518517984104	1028.0	986.0	37	0.0
3232362	314.444580078	7.0	4546.0	7	1285.0	1	1495.45945946	55332.0	10.1665435249	3.0	0.814791057243	234.0	399.0	856.344349047	0.304268556786	854.0	596.0	37	0.0
3232337	2134.359375	7.0	15944.0	7	2899.0	1	4519.94594595	167238.0	2.56339953346	3.0	0.898903806472	367.881282967	240.807704373	3595.30017249	0.556438364467	1246.0	1464.0	37	0.0
3232336	1392.16455078	7.0	9927.0	7	2170.0	1	3115.94594595	115290.0	2.52592914159	3.0	0.82317789821	70.7401266534	240.492930662	2542.11793749	0.505550971221	1002.0	723.0	37	0.0
3232339	2928.99487305	7.0	20817.0	7	3627.0	1	5621.43243243	207993.0	2.55799352071	3.0	0.824353341108	272.8528443	258.829799364	5076.4974011	0.592916618737	1315.0	1454.0	37	0.0
3232338	191.93258667	7.0	2118.0	7	1184.0	1	1279.75675676	47351.0	11.0680454782	3.0	0.742139714518	319.461705251	246.760108236	394.911270302	0.129312971226	965.0	600.0	37	0.0
3232341	207.432601929	7.0	2367.0	7	1244.0	1	1274.94594595	47173.0	2.59892902669	3.0	0.897083823128	224.693860781	261.314056236	408.341900995	0.167760171894	878.0	657.0	37	0.0
3232340	6775.50341797	7.0	37482.0	7	7421.0	1	12716.1351351	470497.0	2.59130103078	3.0	0.998499658011	134.27115183	260.689861638	10884.3484447	0.74621189931	1653.0	3493.0	37	0.0
3232343	507.872467041	7.0	4610.0	7	1690.0	1	1837.27027027	67979.0	2.57940230688	3.0	0.99284312833	177.222593441	267.207417468	850.278995018	0.298265086299	969.0	713.0	37	0.0
3232342	3298.79516602	7.0	22816.0	7	3571.0	1	6218.0	230066.0	2.55685167181	3.0	0.854618697947	33.80697034	265.639709283	5799.38882795	0.662625999071	1188.0	1417.0	37	0.0
3232345	189.710784912	7.0	2165.0	7	987.0	1	1088.32432432	40268.0	2.51713434858	3.0	0.622770862378	77.9933432397	277.909744132	414.403390032	0.134515976636	810.0	434.0	37	0.0
3232344	1291.22375488	7.0	10342.0	7	2331.0	1	3235.40540541	119710.0	2.54046173175	3.0	0.745617139239	276.492782868	268.038021265	2311.31085293	0.363005433574	1264.0	940.0	37	0.0
3232347	156.705490112	7.0	1878.0	7	1174.0	1	1178.13513514	43591.0	2.55618763342	3.0	0.849328512484	185.750149684	303.535560971	325.56797909	0.132955093634	903.0	680.0	37	0.0
3232346	1565.28112793	7.0	13112.0	7	2328.0	1	3518.97297297	130202.0	2.54800771261	3.0	0.853458624556	138.111646438	294.518092734	2824.94890304	0.521070496933	1073.0	1036.0	37	0.0
3232349	1380.29418945	7.0	10541.0	7	2040.0	1	2985.0	110445.0	2.58960387695	3.0	0.850383788789	29.9395270119	323.27436192	2358.77842679	0.506003936507	958.0	1014.0	37	0.0
3232348	1260.43395996	7.0	8850.0	7	1740.0	1	2787.67567568	103144.0	2.57193020814	3.0	0.836702239585	21.3025617492	305.052714134	2179.64756394	0.486112275478	931.0	798.0	37	0.0
3232351	2256.66040039	7.0	16749.0	7	3001.0	1	4793.72972973	177368.0	2.58181495247	3.0	0.895691191408	233.258755146	325.484829233	3938.96095753	0.582254340094	1197.0	1254.0	37	0.0
3232350	1669.9486084	7.0	12011.0	7	2454.0	1	3895.16216216	144121.0	2.59189156677	3.0	0.889435993534	371.009246662	322.530633398	2926.17121389	0.501696487679	1261.0	1033.0	37	0.0
3232321	2409.67211914	7.0	16093.0	7	2776.0	1	4776.13513514	176717.0	2.5539582215	3.0	0.877306944774	6.21744832702	162.217641491	4061.98875185	0.595059886696	1199.0	1224.0	37	0.0
3232320	376.35067749	7.0	3199.0	7	1329.0	1	1585.62162162	58668.0	2.5168175096	3.0	0.795090364367	289.472551153	157.160908752	721.109767856	0.220696851939	1006.0	749.0	37	0.0
3232323	235.370391846	7.0	2516.0	7	1082.0	1	1223.10810811	45255.0	2.62371883746	3.0	0.677825339962	37.5292417739	173.035310952	479.913637126	0.153375818132	874.0	592.0	37	0.0
3232322	1422.04797363	7.0	10576.0	7	2225.0	1	3274.94594595	121173.0	2.55169095612	3.0	0.944538749808	51.5129148755	167.982636632	2382.61709455	0.523436967106	1010.0	1044.0	37	0.0
3232325	727.71673584	7.0	6940.0	7	1805.0	1	2211.59459459	81829.0	2.56595878927	3.0	0.774607970095	349.106661824	192.766707961	1367.9420159	0.315027979736	1125.0	838.0	37	0.0
3232324	4553.69335938	7.0	30820.0	7	4588.0	1	8340.37837838	308594.0	2.57655065375	3.0	0.879809204024	88.2546809589	179.524832416	7937.8548227	0.720204933966	1264.0	1655.0	37	0.0
3232327	2497.31518555	7.0	18284.0	7	3134.0	1	4899.2972973	181274.0	2.563209565	3.0	0.851956681099	276.899680175	199.310637812	4300.27983498	0.597177913361	1182.0	1187.0	37	0.0
3232326	2439.17578125	7.0	16381.0	7	2891.0	1	4821.32432432	178389.0	2.56773956969	3.0	0.826698519008	96.4388332198	197.628475008	4413.89128556	0.60879969132	1179.0	1308.0	37	0.0
3232329	5032.53564453	7.0	36631.0	7	5525.0	1	8879.24324324	328532.0	2.53214369592	3.0	0.847543737081	205.031533893	210.131027141	8615.99042932	0.698392156506	1446.0	1668.0	37	0.0
3232328	3320.12329102	7.0	23501.0	7	4150.0	1	6144.35135135	227341.0	2.53561348595	3.0	0.846496722401	235.926115976	205.121775521	5691.39417218	0.644863440513	1262.0	1758.0	37	0.0
3232331	1856.8503418	7.0	12993.0	7	2399.0	1	3829.51351351	141692.0	2.57879129484	3.0	0.835070294976	98.2037722944	223.353158571	3255.25208634	0.550202367808	1069.0	909.0	37	0.0
3232330	184.675811768	7.0	2451.0	7	1213.0	1	1291.83783784	47798.0	9.00529721509	3.0	0.734790726435	262.294945776	217.443934322	403.032154322	0.129460208168	982.0	704.0	37	0.0
3232333	2341.81079102	7.0	18576.0	7	3334.0	1	4961.64864865	183581.0	2.57954418092	3.0	0.834280690485	381.854922609	229.059752945	4032.08491159	0.512834579594	1491.0	1617.0	37	0.0
3232332	2049.82470703	7.0	14034.0	7	2638.0	1	4169.62162162	154276.0	2.55043626259	3.0	0.879537811469	32.3328835268	224.884471932	3502.12419946	0.585711160748	1081.0	976.0	37	0.0
3232335	2174.04638672	7.0	15697.0	7	2633.0	1	4396.43243243	162668.0	2.5505780547	3.0	0.853415848336	87.7327697	234.243060978	3766.69526199	0.576260356993	1139.0	1159.0	37	0.0
3232334	3413.59936523	7.0	25004.0	7	4121.0	1	7023.45945946	259868.0	2.55077553962	3.0	0.873229075185	392.625584482	232.306600511	6012.25559723	0.596813729544	1683.0	2038.0	37	0.0
3232113	1449.03625488	8.0	11035.0	8	1843.0	1	3095.54054054	114535.0	2.54763343685	3.0	0.828038347112	21.3468445132	304.984563467	2562.33289531	0.521385196522	953.0	880.0	37	0.0
3232112	183.870605469	8.0	1901.0	8	1133.0	1	1171.97297297	43363.0	4.75149312878	3.0	0.859172914628	186.17268127	303.690730613	344.213716436	0.14438927537	850.0	667.0	37	0.0
3232115	1424.82226562	8.0	11031.0	8	2002.0	1	3115.48648649	115273.0	2.61531284968	3.0	0.864054541984	30.0052360273	323.27327524	2436.22916298	0.510195456857	990.0	832.0	37	0.0
3232114	1978.80114746	8.0	16765.0	8	2643.0	1	4287.72972973	158646.0	2.54743482812	3.0	0.826735262328	371.095426158	322.439362386	3594.25319587	0.53024895779	1284.0	1276.0	37	0.0
3232117	2475.8215332	8.0	18016.0	8	2959.0	1	4887.59459459	180841.0	2.55436968983	3.0	0.877336951182	108.159192139	342.578471547	4318.14202882	0.632811166586	1051.0	1489.0	37	0.0
3232116	2124.51538086	8.0	14861.0	8	2750.0	1	4479.62162162	165746.0	2.57065809297	3.0	0.859116893702	233.302872077	325.50113119	3794.67946495	0.572025966858	1180.0	1230.0	37	0.0
3232119	2284.10620117	8.0	16924.0	8	3195.0	1	4664.59459459	172590.0	2.54059003484	3.0	0.887273775761	291.080887496	344.899794187	3846.53004855	0.576871699594	1177.0	1453.0	37	0.0
3232118	303.141937256	8.0	2793.0	8	1332.0	1	1474.56756757	54559.0	2.56542143568	3.0	0.942064222756	312.125299204	343.997490366	505.571983035	0.192603891947	948.0	646.0	37	0.0
3232121	2445.20874023	8.0	17251.0	8	3033.0	1	4934.0	182558.0	2.55132175384	3.0	0.918983688529	83.7583014632	373.88060743	4038.27940534	0.602757991968	1180.0	1390.0	37	0.0
3232120	2665.30883789	8.0	18732.0	8	3207.0	1	5158.35135135	190859.0	2.55307853694	3.0	0.89260977426	71.2294724285	357.973893055	4460.52544374	0.628474605638	1134.0	1289.0	37	0.0
3232123	1895.22888184	8.0	14121.0	8	2495.0	1	4207.86486486	155691.0	2.54820520545	3.0	0.865338772397	311.683102764	383.485198729	3438.86615812	0.547024637328	1182.0	1452.0	37	0.0
3232122	3964.07885742	8.0	29043.0	8	3924.0	1	7182.08108108	265737.0	2.52900873482	3.0	0.821514047826	237.762558981	379.277983724	7041.18438734	0.674197405091	1303.0	1599.0	37	0.0
3232125	2344.60766602	8.0	16203.0	8	2807.0	1	4609.35135135	170546.0	2.53146849886	3.0	0.901646793258	7.92115505905	388.91464329	3886.94305204	0.613338686283	1092.0	1495.0	37	0.0
3232124	1370.80444336	8.0	9664.0	8	2308.0	1	3140.27027027	116190.0	2.59044610688	3.0	0.923637915529	33.0553097711	387.989258418	2249.34109671	0.494312302347	1031.0	917.0	37	0.0
3232126	384.411224365	8.0	4703.0	8	1419.0	1	1589.2972973	58804.0	10.2395074472	3.0	0.942414194301	233.0	399.0	835.165148833	0.329108880283	881.0	693.0	37	0.0
3232097	1389.44885254	8.0	9676.0	8	1933.0	1	3142.72972973	116281.0	2.54232981121	3.0	0.849774292532	98.3042245118	223.287401722	2437.73921503	0.491590381616	1042.0	1042.0	37	0.0
3232096	239.230499268	8.0	2639.0	8	1269.0	1	1308.86486486	48428.0	2.50279682463	3.0	0.606385144428	262.037981113	217.489862097	517.287324101	0.136140601248	977.0	422.0	37	0.0
3232099	2141.49023438	8.0	15786.0	8	3440.0	1	4630.02702703	171311.0	2.53858629168	3.0	0.843499186403	381.868260418	229.010397076	3629.25423535	0.493850801551	1414.0	1392.0	37	0.0
3232098	1973.67944336	8.0	14950.0	8	2499.0	1	4041.43243243	149533.0	2.58453160248	3.0	0.900960091394	32.3313083377	224.823948897	3355.04658471	0.597371990658	1000.0	1229.0	37	0.0
3232101	2317.72583008	8.0	15670.0	8	2946.0	1	4647.72972973	171966.0	2.55641413417	3.0	0.883429411331	87.7901771496	234.259068394	3925.65627669	0.595124542664	1135.0	1297.0	37	0.0
3232100	4216.48730469	8.0	29845.0	8	4829.0	1	8217.05405405	304031.0	2.54539487044	3.0	0.904128130831	392.689399896	232.259116609	7131.56486235	0.645672013657	1638.0	2032.0	37	0.0
3232103	2328.86108398	8.0	16888.0	8	2732.0	1	4732.2972973	175095.0	2.56242409131	3.0	0.87105254296	367.868230473	240.820382991	3941.74922299	0.569292015139	1263.0	1363.0	37	0.0
3232102	1561.94958496	8.0	11326.0	8	2107.0	1	3436.37837838	127146.0	2.60871288056	3.0	0.863922569536	70.7003778244	240.50451478	2775.81831129	0.53592665945	984.0	1146.0	37	0.0
3232105	2848.14575195	8.0	23135.0	8	3487.0	1	5409.21621622	200141.0	2.54289232581	3.0	0.794496999662	272.855039572	258.855046218	5043.3899101	0.588265915212	1293.0	1365.0	37	0.0
3232104	184.07623291	8.0	2800.0	8	1117.0	1	1234.64864865	45682.0	2.47778877966	3.0	0.531374233058	319.30675102	246.28636395	434.242777476	0.103077987817	1005.0	542.0	37	0.0
3232107	3109.96459961	8.0	22154.0	8	3018.0	1	5793.51351351	214360.0	2.56467684984	3.0	0.870377458684	33.8911819559	265.642898021	5323.62814161	0.666368283381	1119.0	1728.0	37	0.0
3232106	6446.12841797	8.0	36796.0	8	6355.0	1	11963.1351351	442636.0	2.59900731226	3.0	0.955258048728	134.31567387	260.665543411	10658.4969238	0.740769030162	1641.0	3535.0	37	0.0
3232109	1136.68029785	8.0	8901.0	8	2243.0	1	2978.40540541	110201.0	2.56969487329	3.0	0.786864400499	276.388386164	268.06828858	1935.30260998	0.343442520064	1252.0	1106.0	37	0.0
3232108	657.877807617	8.0	5917.0	8	1567.0	1	2002.48648649	74092.0	2.53487757743	3.0	0.834454567024	177.597412366	267.206175055	1208.91527645	0.336689433413	971.0	695.0	37	0.0
3232111	1825.58178711	8.0	14473.0	8	2396.0	1	3936.62162162	145655.0	2.57399442251	3.0	0.871398219707	138.15747475	294.53579196	3234.02732545	0.557479742867	1067.0	1421.0	37	0.0
3232110	248.030822754	8.0	2780.0	8	1145.0	1	1241.16216216	45923.0	2.55871358921	3.0	0.772322546484	109.577645166	295.057205467	474.909261129	0.173375555565	867.0	526.0	37	0.0
3232081	1990.37719727	8.0	14439.0	8	2498.0	1	4183.27027027	154781.0	2.54894694376	3.0	0.87997639626	186.318953481	93.3437881147	3444.76810741	0.568169871934	1111.0	1307.0	37	0.0
3232080	8026.60693359	8.0	36544.0	8	11196.0	1	15945.9459459	590000.0	2.69045471236	3.0	1.16776870338	16.8046462768	87.9347470515	11730.3478019	0.752922127896	1898.0	4421.0	37	0.0
3232083	3170.17919922	8.0	24574.0	8	3060.0	1	5766.78378378	213371.0	2.57161691493	3.0	0.826119135115	168.16542504	109.871075386	5515.09134676	0.652978625424	1158.0	1362.0	37	0.0
3232082	3807.4440918	8.0	28370.0	8	3921.0	1	7062.91891892	261328.0	2.5572257222	3.0	0.840151805023	318.30948663	101.782871423	6670.71695038	0.657685332458	1402.0	1754.0	37	0.0
3232085	342.484161377	8.0	3688.0	8	1234.0	1	1410.94594595	52205.0	2.59264543031	3.0	0.877120563472	124.101197834	139.788788678	617.860193911	0.237696847806	855.0	593.0	37	0.0
3232084	919.491638184	8.0	7041.0	8	1628.0	1	2399.37837838	88777.0	2.6125747829	3.0	0.80286347883	265.339212856	126.485098121	1694.27751484	0.395602785818	1021.0	670.0	37	0.0
3232087	2286.25805664	8.0	16494.0	8	2835.0	1	4598.2972973	170137.0	2.57954043751	3.0	0.907618169301	6.18535917607	162.21713411	3792.6712066	0.598213321184	1127.0	1134.0	37	0.0
3232086	338.042053223	8.0	3484.0	8	1427.0	1	1541.72972973	57044.0	2.57765230593	3.0	0.829346535931	289.688824054	157.506020495	664.59714818	0.21766224609	953.0	484.0	37	0.0
3232089	276.63659668	8.0	3161.0	8	1177.0	1	1327.7027027	49125.0	2.50000532915	3.0	0.768351933325	37.3703955787	173.059668342	546.473739578	0.187823825925	911.0	623.0	37	0.0
3232088	1334.46594238	8.0	8995.0	8	2092.0	1	3027.2972973	112010.0	2.55309570499	3.0	0.902888093131	51.6508422072	168.115711195	2256.71310716	0.507229658781	958.0	877.0	37	0.0
3232091	700.190612793	8.0	5106.0	8	1826.0	1	2227.72972973	82426.0	2.56796141306	3.0	0.948693611878	349.096488355	192.648262321	1169.5198599	0.331600351334	1059.0	890.0	37	0.0
3232090	4416.95800781	8.0	30560.0	8	4167.0	1	8144.81081081	301358.0	2.55456117819	3.0	0.868494638277	88.2495030614	179.519068555	7789.22891933	0.710247117429	1293.0	1725.0	37	0.0
3232093	2650.06738281	8.0	18360.0	8	3095.0	1	5179.56756757	191644.0	2.55645721187	3.0	0.859457541025	276.997495256	199.314597669	4569.37112462	0.610573406645	1223.0	1312.0	37	0.0
3232092	2047.70532227	8.0	14416.0	8	2456.0	1	4253.97297297	157397.0	2.57656067101	3.0	0.820159932337	96.4874990321	197.535140748	3827.31851654	0.584662445956	1073.0	1273.0	37	0.0
3232095	6133.55126953	8.0	39187.0	8	5637.0	1	10488.6216216	388079.0	2.54629037529	3.0	0.847686972316	205.004357227	210.164794104	10412.2530926	0.726392499557	1517.0	1921.0	37	0.0
3232094	3718.35375977	8.0	26189.0	8	4237.0	1	6872.13513514	254269.0	2.55715854444	3.0	0.891971291397	235.917882712	205.087877894	6176.38637232	0.668984227142	1297.0	1706.0	37	0.0
3232069	193.221618652	8.0	2287.0	8	1141.0	1	1154.64864865	42722.0	2.55145459994	3.0	0.851160456846	29.6928961038	10.9343800091	372.640519075	0.159215713477	826.0	563.0	37	0.0
3232068	1180.39941406	8.0	8774.0	8	1945.0	1	2785.08108108	103048.0	2.56748599749	3.0	0.882995447734	63.4398159374	9.99086753591	2038.21470598	0.477328933471	978.0	864.0	37	0.0
3232071	3357.08300781	8.0	24249.0	8	6230.0	1	7775.0	287675.0	2.55179344133	3.0	0.975566511965	362.67951935	31.2636846202	5926.2960514	0.591850701873	1583.0	1690.0	37	0.0
3232070	1471.66845703	8.0	10869.0	8	1829.0	1	3244.72972973	120055.0	2.53602351631	3.0	0.765526799228	258.417989852	16.5322179183	2803.95133545	0.494248186564	1077.0	738.0	37	0.0
3232073	1511.72802734	8.0	11190.0	8	2290.0	1	3415.97297297	126391.0	2.55143113522	3.0	0.792405816605	348.468595754	38.8655467606	2757.25399312	0.470158300494	1200.0	986.0	37	0.0
3232072	1660.03125	8.0	13086.0	8	2205.0	1	3449.43243243	127629.0	2.54002575814	3.0	0.858706502361	42.0455588846	31.9877375686	2826.15265119	0.542669903551	1013.0	970.0	37	0.0
3232075	1702.08691406	8.0	12024.0	8	2330.0	1	3672.51351351	135883.0	2.5502746657	3.0	0.826969286261	137.484941609	65.5289557769	3134.85991732	0.545477434386	1057.0	971.0	37	0.0
3232074	375.686981201	8.0	3664.0	8	1398.0	1	1586.86486486	58714.0	2.50998113798	3.0	0.707921517879	339.105573357	49.2546962092	729.352801468	0.194296505751	1047.0	666.0	37	0.0
3232077	170.362976074	8.0	2099.0	8	981.0	1	1077.56756757	39870.0	2.73573901063	3.0	0.781196102327	90.13469636	70.1097809854	331.360959658	0.136508461952	822.0	671.0	37	0.0
3232076	153.504226685	8.0	2782.0	8	1202.0	1	1300.10810811	48104.0	10.833855422	3.0	0.587713393442	320.024742586	67.5954257215	381.150581484	0.094270878408	1067.0	648.0	37	0.0
3232079	443.490112305	8.0	4910.0	8	1430.0	1	1633.24324324	60430.0	2.52854961969	3.0	0.728884330756	372.969087587	87.2186312037	839.027128597	0.230346220617	1020.0	877.0	37	0.0
3232078	1536.61669922	8.0	10866.0	8	2396.0	1	3514.16216216	130024.0	2.58878129654	3.0	0.87028309978	331.19212715	74.6335251182	2653.47107592	0.489350488463	1171.0	966.0	37	0.0
3232563	3366.80297852	9.0	23806.0	9	3824.0	1	6353.86486486	235093.0	2.57077560577	3.0	0.862412541715	243.262419081	372.177382819	5782.51476033	0.645904907379	1296.0	1578.0	37	0.0
3232562	151.321960449	9.0	2196.0	9	1270.0	1	1290.54054054	47750.0	2.75388296376	3.0	0.513126275242	371.686687157	361.000511547	389.178664668	0.0838578989256	1070.0	688.0	37	0.0
3232565	4143.03320312	9.0	29067.0	9	4119.0	1	7586.72972973	280709.0	2.55739048812	3.0	0.896302116779	40.1509802759	375.688173523	6992.45330358	0.703713694158	1224.0	1916.0	37	0.0
3232564	1551.66491699	9.0	12345.0	9	2607.0	1	3628.89189189	134269.0	2.57705482693	3.0	0.950826021379	338.085364369	371.768840011	2561.83526645	0.505163407402	1145.0	1321.0	37	0.0
3232567	2887.12524414	9.0	22778.0	9	3410.0	1	5690.37837838	210544.0	2.55883232604	3.0	0.828149607258	353.644146249	389.845484636	5190.41832157	0.606926348946	1369.0	1593.0	37	0.0
3232566	288.125915527	9.0	3142.0	9	1207.0	1	1396.51351351	51671.0	2.59936563997	3.0	0.805231836553	201.663141053	378.737722827	540.44419085	0.184568122007	948.0	636.0	37	0.0
3232569	738.860412598	9.0	5691.0	9	2168.0	1	2482.94594595	91869.0	2.58101642066	3.0	1.00302065972	283.978015296	395.931415803	1315.74169928	0.361945277787	1029.0	809.0	37	0.0
3232568	3559.95288086	9.0	26592.0	9	4358.0	1	6882.16216216	254640.0	2.56820776516	3.0	0.898599063791	226.434163799	390.837639646	6121.61317934	0.665687685168	1305.0	1846.0	37	0.0
3232545	3398.78515625	9.0	24516.0	9	3660.0	1	6293.64864865	232865.0	2.60212574377	3.0	0.862682920201	191.215614934	268.056232192	5743.0730944	0.64909614568	1269.0	1328.0	37	0.0
3232547	179.768417358	9.0	2234.0	9	1111.0	1	1190.56756757	44051.0	2.62422932718	3.0	0.438709924291	325.820408586	273.352230819	448.030600427	0.0899740458092	984.0	515.0	37	0.0
3232549	306.342926025	9.0	2955.0	9	1190.0	1	1314.2972973	48629.0	2.56296812736	3.0	0.786369605706	81.0125969947	287.5298676	594.671985443	0.21639984441	830.0	629.0	37	0.0
3232551	895.531311035	9.0	7569.0	9	2113.0	1	2643.78378378	97820.0	2.53336832091	3.0	0.756786600657	285.418821284	308.898514422	1551.24469979	0.285384915117	1200.0	948.0	37	0.0
3232553	1704.60620117	9.0	14205.0	9	2260.0	1	3665.35135135	135618.0	2.51795536464	3.0	0.745610946841	277.747239781	313.267438314	3107.57897206	0.462146598511	1198.0	1197.0	37	0.0
3232555	3648.70629883	9.0	25761.0	9	3992.0	1	6728.10810811	248940.0	2.56077435907	3.0	0.86770785927	143.913345779	315.707478313	6277.08112361	0.680022845458	1193.0	1951.0	37	0.0
3232557	1371.5020752	9.0	10819.0	9	2433.0	1	3337.43243243	123485.0	2.55168775037	3.0	0.896150625266	376.025956042	337.894565153	2328.70668136	0.454855093857	1232.0	1051.0	37	0.0
3232559	1857.66015625	9.0	13809.0	9	2675.0	1	4045.81081081	149695.0	2.59424046181	3.0	0.875366314562	313.717454177	352.291823631	3230.51429375	0.537238606443	1174.0	1054.0	37	0.0
3232529	3282.28564453	9.0	26224.0	9	4896.0	1	7791.86486486	288299.0	10.2296443245	3.0	0.90526172758	396.895888082	200.977536995	6562.94998949	0.616143260811	1320.0	1891.0	37	0.0
3232531	1538.41101074	9.0	12561.0	9	2168.0	1	3400.16216216	125806.0	2.54406099852	3.0	0.85444847674	226.668834507	208.977797741	2691.55518359	0.511005523302	1049.0	1058.0	37	0.0
3232533	279.58001709	9.0	2826.0	9	1253.0	1	1411.48648649	52225.0	2.57994701978	3.0	0.864712100332	229.765479625	228.134102953	512.037141753	0.186019315876	933.0	715.0	37	0.0
3232535	259.934509277	9.0	3650.0	9	1298.0	1	1432.56756757	53005.0	2.49211939206	3.0	0.642078272525	379.629171093	235.306084991	565.343825597	0.145073802993	1060.0	764.0	37	0.0
3232537	233.794937134	9.0	2883.0	9	1282.0	1	1361.27027027	50367.0	10.7481314236	3.0	0.674080219705	311.420001748	236.535417679	529.227878278	0.15079139033	994.0	681.0	37	0.0
3232540	2918.69433594	9.0	20844.0	9	3198.0	1	5639.2972973	208654.0	2.53327479779	3.0	0.852272312625	359.341175912	243.997784403	5044.6342939	0.61603146231	1275.0	1599.0	37	0.0
3232542	1644.46508789	9.0	12145.0	9	2279.0	1	3449.56756757	127634.0	2.56552880258	3.0	0.838025101273	78.8550008752	251.295688462	2864.02401973	0.533478126042	1021.0	914.0	37	0.0
3232513	2288.08007812	9.0	15475.0	9	3237.0	1	4834.02702703	178859.0	2.56484887004	3.0	0.968465658002	284.176568742	152.952410098	3664.61236003	0.580004833656	1257.0	1456.0	37	0.0
3232515	3619.90209961	9.0	24470.0	9	4046.0	1	6618.45945946	244883.0	2.57607469519	3.0	0.869167748816	64.2365188167	165.937734452	6143.05646236	0.676074407556	1207.0	1449.0	37	0.0
3232517	2694.59326172	9.0	19240.0	9	3336.0	1	5172.18918919	191371.0	2.56241491207	3.0	0.858088199757	76.8243478879	181.828501198	4609.7267082	0.619135959465	1195.0	1012.0	37	0.0
3232520	3736.33740234	9.0	27003.0	9	3109.0	1	6753.24324324	249870.0	2.56093890252	3.0	0.799119789749	230.833316871	187.379530083	6748.52053089	0.664670373479	1302.0	1254.0	37	0.0
3232522	2126.77636719	9.0	14909.0	9	2602.0	1	4634.59459459	171480.0	2.59434960814	3.0	0.879228487618	304.61514203	191.560772672	3753.38440951	0.552860363946	1305.0	1322.0	37	0.0
3232524	1464.35754395	9.0	11042.0	9	2298.0	1	3270.27027027	121000.0	2.54948562163	3.0	0.932986872052	26.0560549692	195.951337893	2384.04465665	0.515326534613	1027.0	1108.0	37	0.0
3232527	3470.58862305	9.0	19538.0	9	4702.0	1	7333.18918919	271328.0	2.70813600923	3.0	1.1767274101	0.0	197.0	5416.05933948	0.768492460857	965.0	1697.0	37	0.0
3232496	306.741912842	9.0	2854.0	9	1121.0	1	1325.40540541	49040.0	2.51257593086	3.0	0.871678440093	102.849207908	102.930322749	543.290665986	0.217511904656	852.0	651.0	37	0.0
3232498	188.259277344	9.0	2202.0	9	1174.0	1	1239.72972973	45870.0	2.58765245534	3.0	0.891083982086	178.918128721	111.293052334	383.539629174	0.159876067238	880.0	607.0	37	0.0
3232500	1102.3659668	9.0	8734.0	9	1928.0	1	2647.21621622	97947.0	2.5538789345	3.0	0.829540140182	14.3894327534	112.999327859	1963.00764326	0.444183415889	999.0	723.0	37	0.0
3232502	1554.65869141	9.0	11662.0	9	2137.0	1	3364.56756757	124489.0	2.58891445273	3.0	0.873306378569	23.0773077001	131.308949515	2662.87194106	0.52808749851	1009.0	1148.0	37	0.0
3232504	1796.15563965	9.0	14146.0	9	2577.0	1	3926.35135135	145275.0	2.59724663262	3.0	0.844237070318	364.170571366	130.629501766	3195.49887616	0.523334212864	1183.0	1268.0	37	0.0
3232506	1831.67944336	9.0	14214.0	9	2337.0	1	3935.32432432	145607.0	2.57291576506	3.0	0.891098677257	226.187249776	133.364983197	3144.53893506	0.552839013944	1094.0	1073.0	37	0.0
3232509	2575.35595703	9.0	17636.0	9	2886.0	1	5204.40540541	192563.0	2.5620180695	3.0	0.92396820105	101.243826364	150.514494521	4388.14475136	0.638072372628	1079.0	1507.0	37	0.0
3232511	298.713745117	9.0	3757.0	9	1478.0	1	1553.45945946	57478.0	4.72039155348	3.0	0.912781744865	305.235556659	152.146010826	568.904971297	0.200679966269	1007.0	750.0	37	0.0
3232481	2544.14404297	9.0	19379.0	9	3544.0	1	5061.72972973	187284.0	2.57059230892	3.0	0.828524317357	265.839921174	66.8990101468	4326.53201928	0.548208336184	1342.0	1359.0	37	0.0
3232483	6235.69726562	9.0	35970.0	9	5819.0	1	11455.6486486	423859.0	2.57893566	3.0	0.943172394804	127.298344598	68.6520804753	10337.435001	0.740806225532	1608.0	2874.0	37	0.0
3232485	290.122131348	9.0	3443.0	9	1157.0	1	1318.16216216	48772.0	2.53239811036	3.0	0.620814432827	217.515765154	69.5397372425	648.642065032	0.180282732192	889.0	595.0	37	0.0
3232487	2622.31567383	9.0	18205.0	9	3319.0	1	5230.18918919	193517.0	2.59152177932	3.0	0.903730930373	26.858184019	73.5945473136	4436.23298555	0.621458045122	1173.0	1211.0	37	0.0
3232489	481.881652832	9.0	3825.0	9	1357.0	1	1645.62162162	60888.0	2.58460260671	3.0	0.81887152842	170.58830016	75.1367441429	866.323821653	0.274768844993	922.0	451.0	37	0.0
3232491	1404.12561035	9.0	10834.0	9	2444.0	1	3413.91891892	126315.0	2.56936648272	3.0	0.759043801456	269.496421665	75.9950550278	2503.34533262	0.385606463131	1317.0	1240.0	37	0.0
3232494	1704.1262207	9.0	12235.0	9	2289.0	1	3624.37837838	134102.0	2.56965812546	3.0	0.851012947484	131.146256479	102.493386012	2995.80767584	0.542523123205	1050.0	992.0	37	0.0
3232465	3665.24414062	9.0	26586.0	9	4321.0	1	6752.78378378	249853.0	2.57245233065	3.0	0.853702793969	228.901188495	13.1132721019	6229.51545795	0.649552535217	1387.0	1346.0	37	0.0
3232464	2126.95239258	9.0	15428.0	9	2750.0	1	4331.0	160247.0	2.57187802508	3.0	0.866303285927	270.012711725	7.27347048557	3604.61465039	0.56373253047	1164.0	1100.0	37	0.0
3232467	251.669464111	9.0	3173.0	9	1245.0	1	1431.7027027	52973.0	2.52930610038	3.0	0.722326052041	255.457477773	25.4554564189	555.855839867	0.163089388571	1011.0	713.0	37	0.0
3232466	5452.48535156	9.0	37104.0	9	5212.0	1	9343.64864865	345715.0	2.54713433016	3.0	0.837323008998	198.011447153	18.1546710347	9334.01333599	0.718891679173	1434.0	1268.0	37	0.0
3232469	2128.38476562	9.0	15048.0	9	2457.0	1	4300.37837838	159114.0	2.57587598773	3.0	0.860156110137	25.3456121692	32.904517442	3692.76477537	0.585567561167	1073.0	1150.0	37	0.0
3232468	1162.65002441	9.0	8016.0	9	1978.0	1	2835.48648649	104913.0	2.62123204798	3.0	0.869197938172	91.2674705049	31.2648036607	2001.78822309	0.442620227598	1083.0	707.0	37	0.0
3232471	2070.22998047	9.0	15639.0	9	3306.0	1	4442.51351351	164373.0	2.55867698332	3.0	0.850061629119	374.979099136	37.0256898553	3461.9043621	0.495243269393	1444.0	1310.0	37	0.0
3232472	3044.26928711	9.0	21359.0	9	3600.0	1	6257.97297297	231545.0	2.54283498924	3.0	0.877601484298	385.746204311	40.3219530962	5265.59954108	0.585330837122	1566.0	1699.0	37	0.0
3232474	2306.14648438	9.0	16993.0	9	3042.0	1	4642.64864865	171778.0	2.58900852682	3.0	0.88259359205	80.8218325638	42.2419655846	3914.98215702	0.592686515674	1168.0	1236.0	37	0.0
3232476	1305.5357666	9.0	9694.0	9	1988.0	1	2976.32432432	110124.0	2.58072986889	3.0	0.810618499751	63.7172869602	48.5378395839	2390.41602672	0.482627072258	989.0	700.0	37	0.0
3232478	1500.3034668	9.0	11181.0	9	2151.0	1	3457.72972973	127936.0	2.53834049534	3.0	0.82598310779	360.982667237	48.7432611674	2624.60931112	0.456629388435	1247.0	1341.0	37	0.0
3232463	1395.76953125	9.0	10048.0	9	2033.0	1	3317.83783784	122760.0	2.59238478597	3.0	0.86369145454	89.4757047668	5.47315244147	2538.85274302	0.493549309469	1086.0	1274.0	37	0.0
3232462	497.922485352	9.0	4538.0	9	1642.0	1	1853.81081081	68591.0	2.76549690709	3.0	1.29884925076	342.0	0.0	829.680086869	0.409746208989	879.0	903.0	37	0.0
3232571	866.38269043	10.0	6537.0	10	1788.0	1	2398.35135135	88739.0	2.67864990688	3.0	0.977742246006	19.0852618913	5.90027251815	1395.45128535	0.397513996399	1021.0	768.0	37	0.0
3232570	2211.11865234	10.0	13980.0	10	5720.0	1	6310.94594595	233505.0	4.66574790836	3.0	1.45256206118	298.0	0.0	3555.77388003	0.692643799482	1216.0	1874.0	37	0.0
3232573	1338.62524414	10.0	9483.0	10	2153.0	1	3064.2972973	113379.0	2.56226919152	3.0	0.886830788613	219.903548223	18.9375920258	2235.92827932	0.478299891551	1059.0	863.0	37	0.0
3232572	3827.40625	10.0	27958.0	10	4044.0	1	7062.7027027	261320.0	2.54493148238	3.0	0.838719438459	390.014094799	10.8349824579	6602.57349601	0.64484176116	1422.0	1715.0	37	0.0
3232575	241.626708984	10.0	2877.0	10	1280.0	1	1432.75675676	53012.0	2.80882619265	3.0	0.626239159644	372.77887528	45.3187111155	534.383570388	0.132228454787	1077.0	649.0	37	0.0
3232574	288.177185059	10.0	3426.0	10	1237.0	1	1388.08108108	51359.0	10.2287815891	3.0	0.741854034862	223.148406371	38.1034029016	577.32483531	0.182416616955	953.0	661.0	37	0.0
3232625	3236.4909668	10.0	22361.0	10	3312.0	1	6037.94594595	223404.0	2.56300365754	3.0	0.7828764541	14.3337746666	394.329948205	5789.93632159	0.600921714393	1261.0	1220.0	37	0.0
3232624	358.704284668	10.0	3756.0	10	1211.0	1	1444.56756757	53449.0	2.59424284411	3.0	0.632051402784	200.499241334	388.383155631	771.455966214	0.203036708935	948.0	652.0	37	0.0
3232609	1482.47290039	10.0	11265.0	10	2352.0	1	3326.16216216	123068.0	2.52574974051	3.0	0.842154695927	315.005583676	315.79888544	2581.48886319	0.48545373377	1149.0	975.0	37	0.0
3232608	4005.00488281	10.0	27227.0	10	3765.0	1	7455.05405405	275837.0	2.57396407047	3.0	0.838317502151	323.156741146	291.596595457	7091.35147339	0.663090065681	1402.0	2182.0	37	0.0
3232611	3936.67089844	10.0	28556.0	10	4161.0	1	7468.21621622	276324.0	2.55640441964	3.0	0.891972852199	196.024642641	320.272579658	6678.75554832	0.663454723663	1390.0	2071.0	37	0.0
3232610	2123.30004883	10.0	15442.0	10	2792.0	1	4530.35135135	167623.0	2.56034392609	3.0	0.87044533471	287.657441395	319.277915942	3740.77212184	0.560961520362	1236.0	1253.0	37	0.0
3232613	190.344085693	10.0	2361.0	10	1368.0	1	1453.10810811	53765.0	2.65802184723	3.0	0.389460146939	204.928629323	326.228682343	409.218345941	0.0580208975814	1137.0	805.0	37	0.0
3232612	262.015777588	10.0	2897.0	10	1297.0	1	1372.43243243	50780.0	2.57252085733	3.0	0.84512763714	248.577079491	323.974146401	503.900041925	0.183639038892	932.0	608.0	37	0.0
3232615	1321.48901367	10.0	9921.0	10	2062.0	1	3043.35135135	112604.0	2.57248588846	3.0	0.892535202655	174.452545606	346.943431104	2270.37279387	0.499071528001	990.0	1056.0	37	0.0
3232614	1691.4107666	10.0	14181.0	10	2492.0	1	3613.32432432	133693.0	2.55663109732	3.0	0.806333492341	274.229020214	327.88098402	3026.16040235	0.509781024617	1143.0	905.0	37	0.0
3232617	4002.01196289	10.0	28223.0	10	4239.0	1	7306.83783784	270353.0	2.55453135116	3.0	0.879803200371	99.2345485284	359.167007021	6753.43838975	0.685160415115	1301.0	1681.0	37	0.0
3232616	1529.83618164	10.0	11984.0	10	2327.0	1	3338.51351351	123525.0	2.5387607094	3.0	0.890684416262	29.1578113396	354.182265751	2600.27180867	0.531075139693	971.0	1032.0	37	0.0
3232619	2703.97924805	10.0	21455.0	10	3645.0	1	5420.56756757	200561.0	2.55481853459	3.0	0.896895569343	272.777586177	367.098777532	4554.41845013	0.604597086721	1270.0	1604.0	37	0.0
3232618	224.56854248	10.0	2449.0	10	1575.0	1	1586.51351351	58701.0	4.72267898297	3.0	1.49684662885	259.203769472	361.674391899	342.939630387	0.193002302196	1050.0	955.0	37	0.0
3232621	2017.83215332	10.0	14291.0	10	2665.0	1	4262.59459459	157716.0	2.55719160868	3.0	0.871430104095	56.4606785845	375.0837877	3504.85450213	0.558263882676	1202.0	1210.0	37	0.0
3232620	1431.02319336	10.0	11452.0	10	1791.0	1	3047.16216216	112745.0	2.59313757356	3.0	0.772798601816	41.918122533	371.204513917	2577.93773644	0.485660471836	1045.0	1001.0	37	0.0
3232623	3073.11010742	10.0	22166.0	10	3466.0	1	5802.91891892	214708.0	2.55836373911	3.0	0.85285091646	117.165583183	388.374022374	5365.02690466	0.650838202687	1148.0	1128.0	37	0.0
3232622	341.602172852	10.0	3120.0	10	1295.0	1	1490.16216216	55136.0	2.57478493656	3.0	0.999824791557	6.3335990276	383.355846964	581.215608947	0.242210411773	905.0	748.0	37	0.0
3232593	3079.70117188	10.0	22039.0	10	3685.0	1	6033.83783784	223252.0	2.55851486632	3.0	0.868520813105	219.542599357	200.776695312	5397.85374279	0.635291136795	1299.0	1471.0	37	0.0
3232592	2176.24047852	10.0	17213.0	10	2760.0	1	4486.16216216	165988.0	2.57937716196	3.0	0.800974175891	346.724650609	199.844939548	3877.35616907	0.529374638648	1378.0	1024.0	37	0.0
3232595	720.94708252	10.0	5316.0	10	1856.0	1	2260.89189189	83653.0	2.56593001548	3.0	0.96570602453	365.041430042	212.944973078	1141.46467273	0.322366066412	1174.0	919.0	37	0.0
3232594	683.420837402	10.0	5233.0	10	2027.0	1	2204.40540541	81563.0	2.573335806	3.0	1.01123883501	277.14944961	206.155741906	1112.15207942	0.342447251571	1058.0	870.0	37	0.0
3232597	1787.24499512	10.0	13822.0	10	2532.0	1	3791.21621622	140275.0	2.52784477606	3.0	0.84999481385	198.860119516	219.000525055	3075.04542997	0.526051851336	1131.0	1115.0	37	0.0
3232596	907.487487793	10.0	10037.0	10	2127.0	1	2823.18918919	104458.0	2.56907743718	3.0	0.397299332709	90.2334321705	217.451774101	2105.53562515	0.173919730443	1184.0	715.0	37	0.0
3232599	3329.1809082	10.0	23574.0	10	3499.0	1	6605.35135135	244398.0	2.55429554199	3.0	0.83998644703	89.9283600376	224.498511635	5901.79517989	0.600661933761	1416.0	1652.0	37	0.0
3232598	1851.53149414	10.0	13207.0	10	2537.0	1	4013.35135135	148494.0	2.59641890081	3.0	0.854992289902	314.630717337	218.896143263	3219.85140458	0.522009146476	1215.0	1330.0	37	0.0
3232601	951.457824707	10.0	8102.0	10	1826.0	1	2309.91891892	85467.0	2.56793175683	3.0	0.851009555458	11.7543555409	243.09199052	1656.79829085	0.439252635982	897.0	726.0	37	0.0
3232600	265.544769287	10.0	2863.0	10	1127.0	1	1318.67567568	48791.0	2.4648031271	3.0	0.615155238615	79.3617839105	235.336023284	564.895224014	0.151755698684	960.0	654.0	37	0.0
3232603	1634.53723145	10.0	11259.0	10	2783.0	1	3726.18918919	137869.0	2.56299961543	3.0	0.914518526025	375.144390319	257.687352619	2699.19450781	0.49528601208	1266.0	957.0	37	0.0
3232602	2727.06274414	10.0	26564.0	10	3030.0	1	5264.59459459	194790.0	2.48000017895	3.0	0.766386346589	399.0	253.0	5386.05659942	0.644828844547	1217.0	1186.0	37	0.0
3232605	1486.02038574	10.0	10727.0	10	2291.0	1	3424.02702703	126689.0	2.59309424269	3.0	0.932161844481	127.535199125	277.939013846	2506.04456472	0.517737454311	1040.0	1019.0	37	0.0
3232604	3199.10986328	10.0	23972.0	10	3602.0	1	5850.81081081	216480.0	2.54470113276	3.0	0.808162475099	293.929449685	260.945502859	5597.04145478	0.630137657215	1302.0	1584.0	37	0.0
3232607	244.724380493	10.0	2220.0	10	1158.0	1	1282.40540541	47449.0	2.60066485131	3.0	0.895649006927	225.847847049	285.321462713	447.317278615	0.18512362352	868.0	626.0	37	0.0
3232606	203.526824951	10.0	2368.0	10	964.0	1	1082.56756757	40055.0	2.59573836794	3.0	0.620758448664	19.9909347035	281.787604179	437.593960738	0.143459660622	790.0	449.0	37	0.0
3232577	2790.90991211	10.0	19843.0	10	3361.0	1	5684.78378378	210337.0	2.53849955722	3.0	0.905748966287	352.541118324	53.888377624	4769.43720262	0.612783599808	1288.0	1540.0	37	0.0
3232576	171.365219116	10.0	2730.0	10	1263.0	1	1322.83783784	48945.0	2.49155465149	3.0	0.675855786709	304.397255046	46.6032253443	422.497699765	0.120988139562	1023.0	677.0	37	0.0
3232579	1797.80163574	10.0	13159.0	10	2560.0	1	3685.64864865	136369.0	2.54933777159	3.0	0.862095097816	184.220148103	78.0391325474	3040.44026615	0.551803499748	1018.0	936.0	37	0.0
3232578	1849.5333252	10.0	13264.0	10	2313.0	1	3737.94594595	138304.0	2.58130349482	3.0	0.860051813017	71.9571444735	61.135926024	3113.19669531	0.55800283934	1036.0	1098.0	37	0.0
3232581	465.315185547	10.0	4065.0	10	1367.0	1	1608.27027027	59506.0	2.56017921364	3.0	0.917545875773	74.2043976092	97.1868775108	809.57113642	0.300283820271	842.0	628.0	37	0.0
3232580	232.840667725	10.0	3047.0	10	1181.0	1	1305.35135135	48298.0	2.51338630295	3.0	0.567894618482	319.386891924	83.2215167346	545.3585577	0.134596549086	984.0	464.0	37	0.0
3232583	1460.84020996	10.0	10996.0	10	2006.0	1	3263.94594595	120766.0	2.59170732062	3.0	0.76653808408	270.832718404	123.241793677	2544.19736247	0.426030085839	1187.0	1150.0	37	0.0
3232582	922.471008301	10.0	7280.0	10	2009.0	1	2592.02702703	95905.0	2.59382924269	3.0	0.790429018556	278.56899596	118.850595778	1634.63037763	0.331978679775	1131.0	944.0	37	0.0
3232585	1268.57116699	10.0	11312.0	10	1895.0	1	2868.91891892	106150.0	2.55632279802	3.0	0.749615406525	369.217685947	148.006270843	2334.43305487	0.438807949155	1124.0	878.0	37	0.0
3232584	3343.18505859	10.0	22903.0	10	3108.0	1	6166.83783784	228173.0	2.56383580681	3.0	0.828349078318	137.006718916	125.602235836	5928.08448786	0.661514554404	1208.0	1641.0	37	0.0
3232587	4123.74951172	10.0	29560.0	10	4272.0	1	7479.72972973	276750.0	2.55076922877	3.0	0.831985296714	236.359252849	182.168885614	7276.51745781	0.679799322794	1364.0	1465.0	37	0.0
3232586	2576.91479492	10.0	18632.0	10	2646.0	1	4973.91891892	184035.0	2.55966345189	3.0	0.817994135207	306.786930133	162.245973816	4521.03117158	0.591740427135	1262.0	1164.0	37	0.0
3232589	3935.46875	10.0	25000.0	10	4316.0	1	7397.10810811	273693.0	2.58160132486	3.0	0.893273753436	33.2319091548	185.48608383	6789.43697463	0.694759381313	1221.0	1115.0	37	0.0
3232588	1503.25976562	10.0	11090.0	10	2220.0	1	3520.91891892	130274.0	2.57853012092	3.0	0.874563676844	331.054750742	181.763737052	2599.24493714	0.476699587972	1213.0	1285.0	37	0.0
3232591	166.731170654	10.0	2186.0	10	1061.0	1	1166.62162162	43165.0	2.51985835859	3.0	0.540582471706	194.808253782	189.126853121	387.717705966	0.0986948936375	931.0	601.0	37	0.0
3232590	152.930557251	10.0	2183.0	10	1274.0	1	1320.59459459	48862.0	10.2333001049	3.0	0.781722168058	286.138077616	184.748785981	345.264669771	0.113820434267	1028.0	561.0	37	0.0
3232177	4304.21972656	11.0	29269.0	11	4061.0	1	8004.56756757	296169.0	2.54906636754	3.0	0.862671722407	261.568820961	288.77357616	7595.95730029	0.692956589153	1365.0	2247.0	37	0.0
3232176	3366.38085938	11.0	23042.0	11	3661.0	1	6496.62162162	240375.0	2.56167044187	3.0	0.902456465001	185.350815757	289.190817964	5688.53801932	0.653171598189	1268.0	1483.0	37	0.0
3232179	411.151550293	11.0	4392.0	11	1307.0	1	1627.0	60199.0	2.59095239849	3.0	0.69531476349	300.940517447	301.501860369	822.962163299	0.213372185685	1041.0	832.0	37	0.0
3232178	466.801849365	11.0	4275.0	11	1121.0	1	1514.67567568	56043.0	2.57599995148	3.0	0.753765302429	69.8627259762	295.74237027	876.83753259	0.279059140407	842.0	681.0	37	0.0
3232181	2409.11157227	11.0	18503.0	11	2513.0	1	4807.05405405	177861.0	2.56766848714	3.0	0.833563683537	171.672469341	318.769754135	4260.26627328	0.585726368681	1196.0	1587.0	37	0.0
3232180	2057.08007812	11.0	16221.0	11	2895.0	1	4291.62162162	158790.0	2.57089874143	3.0	0.898804598423	272.036386013	316.860788953	3436.33466188	0.562109230174	1173.0	1460.0	37	0.0
3232183	1863.75683594	11.0	12568.0	11	2429.0	1	3792.51351351	140323.0	2.54128359265	3.0	0.847104191674	109.426661482	342.271484414	3280.5422538	0.578219511129	977.0	1048.0	37	0.0
3232182	2754.59423828	11.0	19151.0	11	3285.0	1	5462.81081081	202124.0	2.56714069788	3.0	0.878797740047	198.564541582	338.773342106	4790.95286763	0.626964029918	1186.0	1378.0	37	0.0
3232185	1973.85925293	11.0	15793.0	11	2453.0	1	3993.94594595	147776.0	2.55595736507	3.0	0.86358471847	54.8581903735	357.246771976	3400.57412592	0.58138247808	1025.0	1058.0	37	0.0
3232184	304.318145752	11.0	3237.0	11	1418.0	1	1528.13513514	56541.0	2.754078802	3.0	0.672831086505	207.448621311	347.434197622	636.10914342	0.162842092339	1056.0	509.0	37	0.0
3232187	1316.90869141	11.0	10331.0	11	2131.0	1	3178.64864865	117610.0	2.58005128688	3.0	0.852689358758	292.396947644	371.919212776	2331.09164003	0.454892190765	1149.0	1021.0	37	0.0
3232186	2453.93115234	11.0	17814.0	11	2995.0	1	4957.32432432	183421.0	2.51790154754	3.0	0.856736565566	251.434350039	364.994930008	4333.19309423	0.598558386533	1178.0	1174.0	37	0.0
3232189	1795.95324707	11.0	13443.0	11	2636.0	1	3899.02702703	144264.0	2.59628037489	3.0	0.925943086373	206.902283163	383.987240481	2961.49543199	0.542373908329	1113.0	1040.0	37	0.0
3232188	418.508850098	11.0	3543.0	11	1514.0	1	1655.72972973	61262.0	2.4947025349	3.0	1.04592692775	84.0756183001	376.491250509	686.372090886	0.276798621361	909.0	773.0	37	0.0
3232191	287.549713135	11.0	3268.0	11	1149.0	1	1365.97297297	50541.0	2.50340446326	3.0	0.623162842191	224.944298713	391.317034656	594.226036608	0.156797220844	977.0	737.0	37	0.0
3232190	564.151245117	11.0	4543.0	11	1421.0	1	1759.08108108	65086.0	2.60736322484	3.0	0.794628119802	103.534177021	388.316560446	1039.16588822	0.306695453697	924.0	630.0	37	0.0
3232161	2676.91357422	11.0	19776.0	11	3021.0	1	5016.37837838	185606.0	2.55856198433	3.0	0.802728242855	7.54265962611	206.015581354	4830.62206916	0.629996161052	1092.0	1036.0	37	0.0
3232160	402.124694824	11.0	3787.0	11	1373.0	1	1539.16216216	56949.0	2.60797712	3.0	0.761142885257	193.731489682	200.071923099	746.936056817	0.226522126566	951.0	480.0	37	0.0
3232163	360.843292236	11.0	3491.0	11	1266.0	1	1482.45945946	54851.0	2.54220965489	3.0	0.783851015715	171.228780522	215.15567046	673.237022592	0.216526022458	925.0	607.0	37	0.0
3232162	615.490234375	11.0	6238.0	11	1651.0	1	2124.13513514	78593.0	2.58800021146	3.0	0.759802185947	391.451461949	213.406680829	1175.16004022	0.266106632903	1183.0	970.0	37	0.0
3232165	4366.80224609	11.0	30681.0	11	4350.0	1	8329.16216216	308179.0	2.57512814045	3.0	0.863579838846	376.67902848	225.438880884	7749.42926039	0.67150326593	1521.0	1952.0	37	0.0
3232164	456.179626465	11.0	5757.0	11	1842.0	1	2052.2972973	75935.0	2.50382486572	3.0	1.12245890965	399.0	221.0	907.971055121	0.330313359597	1152.0	1166.0	37	0.0
3232167	3131.70703125	11.0	21858.0	11	3330.0	1	5803.45945946	214728.0	2.55010225309	3.0	0.853677907389	155.758739012	244.12146332	5356.89189837	0.6501495824	1188.0	1401.0	37	0.0
3232166	1131.44116211	11.0	8224.0	11	2303.0	1	2870.2972973	106201.0	2.57660893995	3.0	0.945165022527	255.787350076	239.175026165	1845.43951201	0.436459519715	1102.0	806.0	37	0.0
3232169	184.157409668	11.0	2442.0	11	1231.0	1	1311.13513514	48512.0	2.57729738541	3.0	0.637967968074	356.887644335	251.962914173	422.570977744	0.114586915533	1042.0	607.0	37	0.0
3232168	2794.51782227	11.0	20295.0	11	3395.0	1	5446.7027027	201528.0	2.55788426211	3.0	0.869911784188	282.257886931	249.989254883	4728.30327135	0.606649883711	1308.0	1498.0	37	0.0
3232171	2270.89257812	11.0	16149.0	11	3278.0	1	4860.75675676	179848.0	2.57330485057	3.0	0.875582335821	292.77129537	265.535642439	3952.59836061	0.552786720878	1373.0	1497.0	37	0.0
3232170	162.014038086	11.0	2058.0	11	968.0	1	1076.59459459	39834.0	10.2495194541	3.0	0.65755624	88.1221421591	262.8054004	368.154817937	0.126671367388	823.0	493.0	37	0.0
3232173	2731.39575195	11.0	20079.0	11	3229.0	1	5482.45945946	202851.0	2.55198139306	3.0	0.8527172733	314.32221853	271.304388798	4805.35434348	0.596683198275	1313.0	1573.0	37	0.0
3232172	275.759063721	11.0	3252.0	11	1270.0	1	1443.64864865	53415.0	2.46567367793	3.0	0.616704441905	344.306783518	269.192716031	583.524836005	0.142382441889	1057.0	804.0	37	0.0
3232175	221.882019043	11.0	3111.0	11	1116.0	1	1214.91891892	44952.0	2.51433911296	3.0	0.611832708907	221.175241115	286.53912894	469.226750349	0.133981254072	911.0	719.0	37	0.0
3232174	239.338806152	11.0	2858.0	11	1198.0	1	1322.24324324	48923.0	2.5566068494	3.0	0.711141982587	148.089304056	275.016207098	494.702514728	0.153446317715	953.0	605.0	37	0.0
3232145	1434.39111328	11.0	10113.0	11	2102.0	1	3340.48648649	123598.0	2.54909163897	3.0	0.829503077658	308.138720295	127.485026492	2571.91801128	0.469133852765	1209.0	1344.0	37	0.0
3232144	3482.18383789	11.0	23091.0	11	4152.0	1	6699.45945946	247880.0	2.56426897059	3.0	0.866415304354	316.391759123	103.269440862	6086.86594962	0.649064203175	1341.0	1847.0	37	0.0
3232147	3555.68041992	11.0	24518.0	11	4585.0	1	6808.16216216	251902.0	2.56180893869	3.0	0.929628421854	189.190153995	131.922437182	5836.32085171	0.662409816483	1285.0	1788.0	37	0.0
3232146	1781.20361328	11.0	14326.0	11	2550.0	1	3813.2972973	141092.0	2.57795715786	3.0	0.835695302229	280.965134788	130.975540804	3079.03610337	0.509183158892	1215.0	1213.0	37	0.0
3232149	201.061889648	11.0	3098.0	11	1327.0	1	1387.27027027	51329.0	10.6238775383	3.0	0.535749591619	198.113140041	138.747138095	433.48238774	0.0913494793076	1086.0	810.0	37	0.0
3232148	285.530792236	11.0	3225.0	11	1269.0	1	1421.27027027	52587.0	10.1596933753	3.0	0.688073308886	241.872624086	135.508569678	606.087115514	0.17193607987	994.0	557.0	37	0.0
3232151	1460.08007812	11.0	11150.0	11	1869.0	1	3204.2972973	118559.0	2.53663067349	3.0	0.784569300097	167.641703546	158.581947462	2725.84182578	0.500847877621	1034.0	793.0	37	0.0
3232150	1508.09448242	11.0	11020.0	11	2101.0	1	3499.10810811	129467.0	2.56190040298	3.0	0.819572949057	267.362454991	139.529628589	2754.02973219	0.476078126944	1268.0	1095.0	37	0.0
3232153	3681.20117188	11.0	23429.0	11	3696.0	1	7071.13513514	261632.0	2.55721831935	3.0	0.888692560168	92.4947523907	170.80483846	6404.3452834	0.67348771618	1276.0	2018.0	37	0.0
3232152	1450.01342773	11.0	9728.0	11	2048.0	1	3202.10810811	118478.0	2.55786251378	3.0	0.873859420604	22.2832465125	165.777007831	2483.51293292	0.512577695967	1023.0	1141.0	37	0.0
3232155	2384.9230957	11.0	17445.0	11	3346.0	1	4818.78378378	178295.0	2.54877962953	3.0	0.89052020394	265.932832889	178.822384875	3975.49609158	0.580626663996	1263.0	1646.0	37	0.0
3232154	201.728500366	11.0	2641.0	11	1513.0	1	1537.37837838	56883.0	6.52811191278	3.0	0.98793367695	252.425568217	172.420245449	464.976842395	0.175639655328	1040.0	697.0	37	0.0
3232157	2305.37329102	11.0	17493.0	11	2856.0	1	4513.64864865	167005.0	2.54149308135	3.0	0.849948959808	49.7356058009	186.77103124	4012.23269249	0.607108720991	1045.0	1121.0	37	0.0
3232156	1345.25756836	11.0	9983.0	11	1773.0	1	2881.81081081	106627.0	2.51385180955	3.0	0.773694674426	35.0903167177	182.931651398	2394.55905054	0.473708673273	983.0	851.0	37	0.0
3232159	3069.56005859	11.0	22046.0	11	3494.0	1	5761.45945946	213174.0	2.54784249764	3.0	0.861801215939	110.331181985	200.029371929	5293.97093449	0.655456619619	1115.0	1770.0	37	0.0
3232158	250.239501953	11.0	3051.0	11	1197.0	1	1330.83783784	49241.0	8.49626591032	3.0	1.14512831453	0.0	195.0	527.127093757	0.293301372268	800.0	552.0	37	0.0
3232129	2353.31323242	11.0	16951.0	11	2954.0	1	4848.48648649	179394.0	2.53619891839	3.0	0.83106896933	340.002320697	11.4475914027	4220.20430404	0.566632518505	1302.0	1189.0	37	0.0
3232128	152.704940796	11.0	1892.0	11	1157.0	1	1165.43243243	43121.0	10.2895004812	3.0	1.71904131862	188.0	0.0	271.072513929	0.249873905302	783.0	709.0	37	0.0
3232131	534.088378906	11.0	4467.0	11	1790.0	1	2014.45945946	74535.0	2.50179135589	3.0	1.00222738693	270.247419459	17.9444742408	928.962880331	0.300537778339	1039.0	849.0	37	0.0
3232130	3404.08642578	11.0	23059.0	11	3940.0	1	6488.89189189	240089.0	2.5656051214	3.0	0.860749068609	212.772221098	12.3952359864	5920.71129259	0.646605693307	1326.0	1171.0	37	0.0
3232133	821.330505371	11.0	8421.0	11	2241.0	1	2815.91891892	104189.0	2.56389406058	3.0	0.334936189656	83.5452709591	29.101017346	1967.34502959	0.13250511337	1253.0	747.0	37	0.0
3232132	420.218719482	11.0	4154.0	11	1578.0	1	1738.59459459	64328.0	2.50388469291	3.0	0.809772890452	358.285285053	24.6373097648	772.187134036	0.219256546971	1069.0	858.0	37	0.0
3232135	1490.18591309	11.0	11529.0	11	2366.0	1	3508.56756757	129817.0	2.55019766515	3.0	0.885280137799	307.911227111	30.5404706803	2619.71821577	0.493658764146	1163.0	1114.0	37	0.0
3232134	1751.87353516	11.0	12544.0	11	2475.0	1	3799.51351351	140582.0	2.58120874084	3.0	0.850975576556	192.049967104	30.5796219691	3086.19861122	0.52813453801	1128.0	1018.0	37	0.0
3232137	265.981018066	11.0	2542.0	11	1322.0	1	1455.67567568	53860.0	2.5713836567	3.0	0.923432101927	72.8254783959	47.0107164661	488.651151076	0.183420744301	974.0	771.0	37	0.0
3232136	3861.90405273	11.0	27650.0	11	4798.0	1	7234.48648649	267676.0	2.53838401752	3.0	0.834753464106	83.1226348114	36.1170701984	6632.13803142	0.619762791967	1484.0	2069.0	37	0.0
3232139	3800.87182617	11.0	28859.0	11	4855.0	1	7051.2972973	260898.0	2.53769775895	3.0	0.837428549946	392.840770352	64.9470947406	6532.40963651	0.633725636664	1494.0	1621.0	37	0.0
3232138	1363.86193848	11.0	10643.0	11	1921.0	1	2991.16216216	110673.0	2.62202951081	3.0	0.79235871626	4.92516368624	54.773250424	2403.17197232	0.466921086376	1018.0	808.0	37	0.0
3232141	2528.05688477	11.0	18736.0	11	2993.0	1	5022.45945946	185831.0	2.57048123053	3.0	0.833737091439	287.152160674	72.6186151691	4459.82116977	0.587727686997	1253.0	1411.0	37	0.0
3232140	2101.84082031	11.0	14954.0	11	2837.0	1	4584.86486486	169640.0	2.58773849916	3.0	0.875727756617	368.508722461	69.2807426411	3697.40168649	0.545856315243	1321.0	1276.0	37	0.0
3232143	172.280654907	11.0	2057.0	11	1080.0	1	1099.08108108	40666.0	2.65784584421	3.0	0.664436194826	13.6002509959	93.4319907209	359.006219257	0.121725673626	835.0	530.0	37	0.0
3232142	2067.14379883	11.0	14370.0	11	2771.0	1	4192.24324324	155113.0	2.53353439337	3.0	0.839596225162	120.777376471	89.5781121062	3676.77372468	0.582730783681	1076.0	1178.0	37	0.0
3232127	216.589401245	11.0	2737.0	11	1545.0	1	1594.21621622	58986.0	10.2638683078	3.0	1.53789153235	26.0	0.0	465.259493612	0.28934232826	976.0	975.0	37	0.0
3232193	3518.98388672	11.0	20383.0	11	4462.0	1	6787.0	251119.0	2.63283351399	3.0	1.00159587593	329.0	399.0	5666.30808179	0.718521694961	1221.0	1513.0	37	0.0
3232192	161.876678467	11.0	2150.0	11	1338.0	1	1298.89189189	48059.0	4.70889184257	3.0	0.731919288222	367.555658173	394.323684233	392.522949349	0.124343876651	999.0	616.0	37	0.0
3232673	240.95123291	12.0	3312.0	12	1260.0	1	1423.51351351	52670.0	2.47963054502	3.0	0.757882950738	301.21717373	301.363978705	500.877154024	0.153847393935	1042.0	868.0	37	0.0
3232672	247.723526001	12.0	2362.0	12	1038.0	1	1206.91891892	44656.0	2.57982363018	3.0	0.764738295498	69.9075273898	295.599523204	479.944347374	0.179319300085	828.0	500.0	37	0.0
3232675	2347.49389648	12.0	18054.0	12	2751.0	1	4605.18918919	170392.0	2.54877984753	3.0	0.791500487546	171.737013924	318.696473139	4297.99685795	0.585669228771	1158.0	1224.0	37	0.0
3232674	1574.54052734	12.0	13023.0	12	2101.0	1	3413.32432432	126293.0	2.58736085414	3.0	0.822175432271	272.219109296	316.798686475	2800.75435329	0.509006050543	1096.0	1121.0	37	0.0
3232677	1904.8729248	12.0	13588.0	12	2260.0	1	3963.81081081	146661.0	2.55836632743	3.0	0.872251940292	109.466858222	342.322816606	3343.30232486	0.581911339505	1015.0	878.0	37	0.0
3232676	2757.06347656	12.0	20007.0	12	3123.0	1	5383.45945946	199188.0	2.56328135516	3.0	0.843277375016	198.594413562	338.799463934	4921.32271964	0.627189982028	1149.0	1419.0	37	0.0
3232679	1858.71875	12.0	15174.0	12	2603.0	1	3812.78378378	141073.0	2.55579957257	3.0	0.85493082273	54.832147666	357.285950806	3214.24505682	0.563381850413	1026.0	996.0	37	0.0
3232678	228.336898804	12.0	2596.0	12	1162.0	1	1323.97297297	48987.0	2.76131280877	3.0	0.633749728875	207.60973073	347.530067146	494.244006679	0.134160476351	986.0	501.0	37	0.0
3232681	1446.54699707	12.0	10035.0	12	2194.0	1	3318.89189189	122799.0	2.55997621409	3.0	0.878034733845	292.32001784	371.90396637	2474.62098988	0.486632166207	1128.0	1049.0	37	0.0
3232680	2711.46337891	12.0	18939.0	12	2814.0	1	5335.89189189	197428.0	2.55247331017	3.0	0.852621259922	251.460480784	365.001331571	4774.2721364	0.61665822025	1221.0	1437.0	37	0.0
3232683	2403.53393555	12.0	18093.0	12	3036.0	1	4690.16216216	173536.0	2.54382897842	3.0	0.858598247701	206.967419177	383.995421736	4069.63128628	0.59362752326	1157.0	1426.0	37	0.0
3232682	425.904022217	12.0	3665.0	12	1256.0	1	1554.67567568	57523.0	2.60414029576	3.0	0.768944234352	84.2473024789	376.403645506	793.47152347	0.244130700796	944.0	544.0	37	0.0
3232685	161.398239136	12.0	2009.0	12	912.0	1	1022.62162162	37837.0	2.59689242152	3.0	0.562477060764	25.1704612553	388.504456673	376.231559264	0.115411827133	810.0	425.0	37	0.0
3232684	487.134521484	12.0	4467.0	12	1354.0	1	1633.13513514	60426.0	2.58272190967	3.0	0.791753927699	103.346132327	388.387844413	911.907194418	0.283777963047	890.0	579.0	37	0.0
3232686	3553.83520508	12.0	21557.0	12	4457.0	1	6763.75675676	250259.0	2.56103386838	3.0	0.98223475074	329.0	399.0	5800.33338316	0.727602256586	1086.0	1478.0	37	0.0
3232657	398.961456299	12.0	4123.0	12	1186.0	1	1494.81081081	55308.0	2.50054788668	3.0	0.649541772832	193.546522736	200.003796875	821.088026065	0.217128609029	945.0	695.0	37	0.0
3232656	2720.60766602	12.0	19198.0	12	2785.0	1	5247.05405405	194141.0	2.55599981938	3.0	0.859202271182	110.409640849	199.972639859	4757.96936697	0.638155817142	1080.0	1557.0	37	0.0
3232659	490.714447021	12.0	4930.0	12	1547.0	1	1893.43243243	70057.0	2.50063740409	3.0	0.723838487932	391.368826916	213.56862865	967.931372124	0.227016121286	1159.0	871.0	37	0.0
3232658	2902.46069336	12.0	20176.0	12	2898.0	1	5410.54054054	200190.0	2.55985879402	3.0	0.832529381037	7.51700629889	205.95256776	5173.84168784	0.661278741852	1036.0	1186.0	37	0.0
3232661	468.658050537	12.0	5394.0	12	1833.0	1	1936.02702703	71633.0	2.49907699295	3.0	1.06009925063	399.0	221.0	915.391703847	0.334432729619	1099.0	1038.0	37	0.0
3232660	412.354797363	12.0	3893.0	12	1262.0	1	1588.83783784	58787.0	2.49434376145	3.0	0.845328109328	171.505500226	215.431844334	791.436265193	0.266686342829	900.0	774.0	37	0.0
3232663	1098.15893555	12.0	8635.0	12	1710.0	1	2718.81081081	100596.0	2.53301677179	3.0	0.859209232685	255.679549536	239.197761732	1915.33523085	0.43399164602	1038.0	862.0	37	0.0
3232662	3618.66430664	12.0	25044.0	12	3936.0	1	6985.18918919	258452.0	2.55564451983	3.0	0.858972775164	376.658054514	225.391027102	6391.88514115	0.647465228077	1418.0	1513.0	37	0.0
3232665	2708.54223633	12.0	21188.0	12	3246.0	1	5252.83783784	194355.0	2.54699791119	3.0	0.838499680233	282.217032734	249.933215895	4686.75897558	0.597619773903	1276.0	1584.0	37	0.0
3232664	2500.56738281	12.0	18352.0	12	2575.0	1	4701.78378378	173966.0	2.55858675563	3.0	0.819686489249	155.842956406	244.06823027	4338.49675153	0.608173078043	1125.0	775.0	37	0.0
3232667	2228.77124023	12.0	16476.0	12	2716.0	1	4697.56756757	173810.0	2.56335971164	3.0	0.850481946415	292.795761807	265.436179076	3947.44282585	0.556025334567	1276.0	1353.0	37	0.0
3232666	211.542938232	12.0	2377.0	12	1207.0	1	1317.97297297	48765.0	2.52719548109	3.0	0.77859739042	357.431074068	252.039056292	421.996938278	0.142397733364	975.0	621.0	37	0.0
3232669	502.363250732	12.0	4822.0	12	1328.0	1	1654.7027027	61224.0	2.52169636419	3.0	0.730310274839	147.89842157	275.011833804	934.723514227	0.259877686032	956.0	593.0	37	0.0
3232668	2395.41210938	12.0	17361.0	12	2580.0	1	4820.48648649	178358.0	2.55224655772	3.0	0.786213292384	314.369329291	271.317542539	4435.53529665	0.566696293769	1273.0	1452.0	37	0.0
3232671	4060.0234375	12.0	29071.0	12	4172.0	1	7622.32432432	282026.0	2.56570489413	3.0	0.84848809335	261.556899383	288.619729038	7321.54490776	0.687772935353	1311.0	2038.0	37	0.0
3232670	2741.37744141	12.0	18944.0	12	3215.0	1	5400.94594595	199835.0	2.57286624494	3.0	0.838548414113	185.501214291	289.170837723	4917.05886541	0.617364446246	1237.0	1407.0	37	0.0
3232641	3318.88598633	12.0	22282.0	12	3876.0	1	6407.91891892	237093.0	2.54947490329	3.0	0.865735011475	316.434502622	103.228024219	5772.56969728	0.639205650599	1328.0	1515.0	37	0.0
3232640	1598.63220215	12.0	11830.0	12	1879.0	1	3431.13513514	126952.0	2.56413795867	3.0	0.84990839201	120.838060146	89.4476752427	2828.68490412	0.539265060865	1005.0	1119.0	37	0.0
3232643	1371.58129883	12.0	11024.0	12	2194.0	1	3196.54054054	118272.0	2.53472737226	3.0	0.847868178518	280.998187774	131.0507708	2370.19524037	0.458452791163	1169.0	1135.0	37	0.0
3232642	1371.22131348	12.0	10235.0	12	2199.0	1	3269.51351351	120972.0	2.52570765648	3.0	0.834674247468	308.2113636	127.420003196	2455.57624626	0.456541357946	1218.0	1020.0	37	0.0
3232645	285.859863281	12.0	3187.0	12	1307.0	1	1413.72972973	52308.0	2.47508203902	3.0	0.798051840808	242.034578631	135.749607124	552.257017895	0.184658415337	964.0	533.0	37	0.0
3232644	3382.3449707	12.0	25322.0	12	3485.0	1	6451.02702703	238688.0	2.54382153138	3.0	0.861128570573	189.208515006	131.836847458	5862.12012504	0.642733578766	1311.0	1871.0	37	0.0
3232647	1705.38391113	12.0	13897.0	12	2460.0	1	3904.54054054	144468.0	2.63657443228	3.0	0.820997746807	267.515872512	139.521636532	3234.99008752	0.515396144392	1240.0	1173.0	37	0.0
3232646	152.911865234	12.0	2515.0	12	1175.0	1	1250.91891892	46284.0	2.46254199762	3.0	0.26801800064	197.750392946	138.573168682	422.649932527	0.0474251379964	1070.0	571.0	37	0.0
3232649	1647.10949707	12.0	11051.0	12	2323.0	1	3515.13513514	130060.0	2.56711224433	3.0	0.87858885627	22.3282439006	165.707312392	2837.76405685	0.549527128247	990.0	1010.0	37	0.0
3232648	1292.48974609	12.0	9445.0	12	2082.0	1	2975.83783784	110106.0	2.60750100011	3.0	0.834657159413	167.635963623	158.614449999	2327.82840521	0.484676003708	1028.0	777.0	37	0.0
3232651	210.509521484	12.0	2527.0	12	1573.0	1	1582.86486486	58566.0	2.7667007359	3.0	1.22822142302	252.486563317	172.930561952	417.133749012	0.193085536414	1060.0	939.0	37	0.0
3232650	3337.22436523	12.0	24173.0	12	3939.0	1	6498.40540541	240441.0	2.57261084529	3.0	0.899914560228	92.4659487978	170.727584041	5790.36394682	0.669258612611	1209.0	1532.0	37	0.0
3232653	1496.21337891	12.0	12344.0	12	2264.0	1	3264.37837838	120782.0	2.54781447521	3.0	0.863371528208	35.117855549	182.890841768	2548.10702452	0.508216193188	1050.0	974.0	37	0.0
3232652	2481.57177734	12.0	16807.0	12	3249.0	1	5076.64864865	187836.0	2.54703611677	3.0	0.91462549132	265.920738165	178.743600078	4101.13154586	0.585883310579	1332.0	1466.0	37	0.0
3232655	336.744506836	12.0	3976.0	12	1149.0	1	1327.54054054	49119.0	2.53918486593	3.0	0.935254938822	0.0	195.0	681.235910949	0.315730653464	769.0	780.0	37	0.0
3232654	2000.46936035	12.0	14124.0	12	2486.0	1	4142.94594595	153289.0	2.55720604149	3.0	0.862843345569	49.7522774233	186.672692992	3479.80967668	0.568299321353	1114.0	1436.0	37	0.0
3232627	2183.03955078	12.0	16754.0	12	2482.0	1	4504.40540541	166663.0	2.57309670507	3.0	0.813212511828	340.049017197	11.3876292001	3942.38664643	0.55249037549	1260.0	1426.0	37	0.0
3232626	235.331069946	12.0	2807.0	12	1518.0	1	1561.75675676	57785.0	10.2261540931	3.0	1.40203234461	25.0	0.0	510.625890746	0.29735594114	936.0	694.0	37	0.0
3232629	542.554016113	12.0	4374.0	12	1821.0	1	2048.0	75776.0	4.72078405149	3.0	1.1164272872	270.161061645	17.9674141218	893.554574594	0.32196781389	1040.0	772.0	37	0.0
3232628	2987.82055664	12.0	20789.0	12	3385.0	1	5905.18918919	218492.0	2.61275521097	3.0	0.879631829431	212.784706655	12.4294217954	5188.06645013	0.629739289462	1295.0	1755.0	37	0.0
3232631	791.869812012	12.0	7451.0	12	2160.0	1	2790.10810811	103234.0	2.60150655664	3.0	0.468901608112	83.4120436778	28.9905660813	1662.87560141	0.162426096737	1232.0	723.0	37	0.0
3232630	688.135864258	12.0	5785.0	12	1696.0	1	2132.48648649	78902.0	2.51913157522	3.0	0.749739950682	358.527077755	24.5319687854	1344.46428037	0.309489256791	1107.0	667.0	37	0.0
3232633	1511.39282227	12.0	11446.0	12	2270.0	1	3367.64864865	124603.0	2.58966210155	3.0	0.871373998144	192.027067755	30.5697143728	2602.45214724	0.507591355532	1062.0	959.0	37	0.0
3232632	1683.24645996	12.0	12762.0	12	2165.0	1	3646.18918919	134909.0	2.53314519853	3.0	0.797847734866	307.963018873	30.4718397171	3068.0368935	0.505274014866	1154.0	942.0	37	0.0
3232635	310.986541748	12.0	3218.0	12	1358.0	1	1455.51351351	53854.0	2.53455979654	3.0	0.762372486235	72.607782849	47.1261370517	599.504546439	0.186246643312	986.0	598.0	37	0.0
3232634	3454.74829102	12.0	25093.0	12	3892.0	1	6577.97297297	243385.0	2.5713945664	3.0	0.835869528438	83.1088335398	36.103520327	5906.29537248	0.600664329153	1462.0	1587.0	37	0.0
3232637	3708.17431641	12.0	25499.0	12	4386.0	1	7050.37837838	260864.0	2.56883146139	3.0	0.884427863752	392.79442703	64.8603192983	6216.57967478	0.639119616528	1459.0	1703.0	37	0.0
3232636	1195.94946289	12.0	9629.0	12	1952.0	1	2772.18918919	102571.0	2.5534860249	3.0	0.826244604221	4.91346307792	54.734485801	2089.46227583	0.452179110026	964.0	888.0	37	0.0
3232639	2615.47924805	12.0	19833.0	12	2829.0	1	5160.16216216	190926.0	2.55716770415	3.0	0.840692065895	287.173135779	72.5902504113	4619.42383681	0.603328690869	1253.0	1243.0	37	0.0
3232638	1777.89172363	12.0	12130.0	12	2766.0	1	4075.62162162	150798.0	2.54884958427	3.0	0.926659667238	368.540804682	69.2267971878	3012.00709523	0.520715254426	1236.0	1269.0	37	0.0
3233201	331.78024292	13.0	3240.0	13	1218.0	1	1366.89189189	50575.0	2.54389930254	3.0	0.826851170166	63.0584877648	105.613271187	608.503573612	0.225559240917	845.0	689.0	37	0.0
3233200	4730.14697266	13.0	32465.0	13	4779.0	1	8485.78378378	313974.0	2.57586246505	3.0	0.825726394436	254.832691259	98.5293710617	8483.78328582	0.702898285435	1387.0	1967.0	37	0.0
3233203	1677.04736328	13.0	13228.0	13	2346.0	1	3764.67567568	139293.0	2.54402719598	3.0	0.859606304128	265.256907689	126.616986876	2972.81893957	0.513772937066	1136.0	1215.0	37	0.0
3233202	388.376831055	13.0	3246.0	13	1325.0	1	1581.78378378	58526.0	2.64039149226	3.0	0.803247062063	294.03102028	111.192633063	690.882211183	0.212736785627	1007.0	823.0	37	0.0
3233205	1974.67236328	13.0	14723.0	13	2503.0	1	4148.18918919	153483.0	2.57600060192	3.0	0.834906192599	191.701350658	148.638758711	3552.60559963	0.556460279124	1133.0	1418.0	37	0.0
3233204	2503.69750977	13.0	19063.0	13	3026.0	1	5032.32432432	186196.0	2.55755215159	3.0	0.850319738477	164.908717818	128.50216568	4481.646393	0.609361105367	1140.0	1365.0	37	0.0
3233207	251.223648071	13.0	2827.0	13	1234.0	1	1364.62162162	50491.0	2.66417429408	3.0	0.591359660991	200.743437241	157.192340967	524.298597671	0.128162113106	1033.0	554.0	37	0.0
3233206	2442.1965332	13.0	17597.0	13	2628.0	1	4705.27027027	174095.0	2.55473903592	3.0	0.853545816307	102.669829604	152.05385406	4219.99583102	0.620110133414	1047.0	1233.0	37	0.0
3233209	2058.39086914	13.0	14781.0	13	2626.0	1	4393.89189189	162574.0	2.56384757742	3.0	0.910655865559	244.631673855	174.969455933	3461.6985457	0.559398473034	1210.0	1312.0	37	0.0
3233208	2829.20068359	13.0	19762.0	13	3116.0	1	5210.51351351	192789.0	2.55811278471	3.0	0.84699342043	47.9761896897	166.986325281	4819.24446373	0.643913263829	1106.0	1330.0	37	0.0
3233211	372.568237305	13.0	3853.0	13	1186.0	1	1465.32432432	54217.0	2.54131052734	3.0	0.777394837311	77.491243068	186.364357868	751.877614674	0.24913477467	876.0	690.0	37	0.0
3233210	1351.33178711	13.0	10687.0	13	1999.0	1	3050.2972973	112861.0	2.55666289717	3.0	0.767260891011	285.464110121	181.796798975	2532.7935375	0.467448158466	1084.0	967.0	37	0.0
3233213	775.104370117	13.0	5717.0	13	1594.0	1	2025.27027027	74935.0	2.57323995093	3.0	0.861477854222	96.7420912371	198.070097419	1310.03324064	0.386233376924	886.0	706.0	37	0.0
3233212	2331.50146484	13.0	16694.0	13	2923.0	1	4595.48648649	170033.0	2.54981997314	3.0	0.847276406624	200.028535858	193.919442215	3978.1294154	0.579097052369	1195.0	1376.0	37	0.0
3233215	2379.0090332	13.0	16444.0	13	3017.0	1	4966.0	183742.0	2.57053398982	3.0	0.90798127822	321.896976847	208.62640955	4005.96667485	0.577846035584	1288.0	1367.0	37	0.0
3233214	151.229660034	13.0	2017.0	13	1365.0	1	1341.2972973	49628.0	4.67796841327	3.0	0.879607978032	361.080980665	203.75197087	340.940599654	0.125863098859	1028.0	658.0	37	0.0
3233185	2111.0234375	13.0	14492.0	13	2744.0	1	4399.48648649	162781.0	2.56277306098	3.0	0.883814190311	103.513659587	9.73254901791	3694.90728061	0.590167747844	1074.0	1266.0	37	0.0
3233187	2930.12744141	13.0	17069.0	13	2980.0	1	5691.89189189	210600.0	2.66292307048	3.0	0.97194974914	0.0	16.0	4963.42362121	0.7354425653	893.0	1108.0	37	0.0
3233186	460.351257324	13.0	3770.0	13	1315.0	1	1572.51351351	58183.0	2.52048212072	3.0	0.716123572313	186.734540758	9.92442080937	880.543601723	0.250781793665	924.0	581.0	37	0.0
3233189	3061.4375	13.0	21626.0	13	3660.0	1	5926.81081081	219292.0	2.53063887396	3.0	0.804785306807	394.137880326	30.8561589602	5304.80629994	0.562896863965	1442.0	1795.0	37	0.0
3233188	377.667694092	13.0	3522.0	13	1569.0	1	1743.78378378	64520.0	2.55154117336	3.0	0.749588090765	384.74481522	23.2487299651	691.171957022	0.174473455501	1196.0	834.0	37	0.0
3233191	1857.98596191	13.0	14416.0	13	2885.0	1	3945.86486486	145997.0	2.58096904654	3.0	0.891414619658	248.861721763	48.9737346705	3094.61677902	0.537406924048	1123.0	1196.0	37	0.0
3233190	3921.77954102	13.0	28744.0	13	4220.0	1	7292.62162162	269827.0	2.55461531915	3.0	0.853345608853	369.96340583	35.2060931581	6708.35940513	0.646061009476	1523.0	1878.0	37	0.0
3233193	2425.64160156	13.0	17385.0	13	2565.0	1	4807.45945946	177876.0	2.55782768758	3.0	0.805677252251	275.411120206	59.8111805037	4363.64973767	0.576416346538	1233.0	1255.0	37	0.0
3233192	3123.38208008	13.0	22959.0	13	3837.0	1	5787.91891892	214153.0	2.54904256785	3.0	0.873913347988	148.954097973	53.9219725689	5241.88260487	0.654899986103	1151.0	1462.0	37	0.0
3233195	383.536468506	13.0	3817.0	13	1189.0	1	1458.45945946	53963.0	2.45589230353	3.0	0.742529273464	81.1507465072	72.7821866987	759.419097973	0.239644793514	869.0	657.0	37	0.0
3233194	229.454849243	13.0	2544.0	13	1309.0	1	1412.62162162	52267.0	10.2170436899	3.0	0.804022375946	350.23281839	62.1627124176	483.677771028	0.159618640152	1018.0	718.0	37	0.0
3233197	2609.90136719	13.0	18416.0	13	3341.0	1	5283.40540541	195486.0	2.5561805106	3.0	0.856186011837	307.622866169	81.1457182969	4569.07015497	0.587839196939	1302.0	1373.0	37	0.0
3233196	2018.66430664	13.0	15641.0	13	2449.0	1	4274.62162162	158161.0	2.5532552956	3.0	0.834655439129	285.983295258	75.3599772469	3566.92563196	0.534297583086	1255.0	1140.0	37	0.0
3233199	3257.04345703	13.0	23006.0	13	3012.0	1	6090.72972973	225357.0	2.54507561993	3.0	0.849942448014	178.627850508	99.0380518362	5654.55730485	0.651631232476	1225.0	1352.0	37	0.0
3233198	323.625549316	13.0	2912.0	13	1385.0	1	1497.45945946	55406.0	2.58333489898	3.0	0.98707563218	140.97357895	84.9113386607	569.803650128	0.231220559207	932.0	622.0	37	0.0
3233233	1717.2779541	13.0	11693.0	13	2386.0	1	4030.10810811	149114.0	2.55422452509	3.0	0.902209907679	339.517260287	390.435834572	3059.84695318	0.520912600072	1228.0	1417.0	37	0.0
3233232	2123.22802734	13.0	14783.0	13	2800.0	1	4627.67567568	171224.0	2.55349264072	3.0	0.878325541244	363.669713021	388.56572072	3742.81447171	0.550844772657	1271.0	1423.0	37	0.0
3233217	2049.91821289	13.0	14069.0	13	2734.0	1	4259.59459459	157605.0	2.55667508059	3.0	0.856505852829	183.210885846	238.35959276	3573.75417655	0.560791937176	1156.0	1263.0	37	0.0
3233216	1663.4987793	13.0	11774.0	13	2180.0	1	3548.89189189	131309.0	2.55845805617	3.0	0.890463478608	41.4877199645	217.902591945	2875.63273022	0.56437472331	959.0	1170.0	37	0.0
3233219	2763.51049805	13.0	19294.0	13	3112.0	1	5325.72972973	197052.0	2.54851167851	3.0	0.836507304509	209.698567302	248.247616404	4854.5744501	0.61616604707	1189.0	1552.0	37	0.0
3233218	2256.78564453	13.0	15963.0	13	2751.0	1	4549.48648649	168331.0	2.58317991315	3.0	0.848162239285	158.2667063	241.34812654	3959.05619801	0.584896732119	1139.0	1253.0	37	0.0
3233221	289.060424805	13.0	3159.0	13	1234.0	1	1370.78378378	50719.0	2.59362981907	3.0	0.837733787545	228.210725449	280.637043181	534.354342233	0.195144780626	904.0	619.0	37	0.0
3233220	4214.74560547	13.0	33181.0	13	3715.0	1	7508.64864865	277820.0	2.55780869082	3.0	0.788882664848	267.939550616	260.425610661	7708.16553048	0.680452746955	1317.0	1481.0	37	0.0
3233223	173.90763855	13.0	1822.0	13	1017.0	1	1109.72972973	41060.0	2.78163537729	3.0	0.737466286653	120.414767913	290.51788234	360.31156646	0.136004475797	834.0	408.0	37	0.0
3233222	1883.95678711	13.0	13467.0	13	2377.0	1	3987.83783784	147550.0	2.54586810058	3.0	0.883856350867	197.281812054	289.218904844	3233.77968151	0.558516552253	1110.0	1398.0	37	0.0
3233225	4121.22900391	13.0	35478.0	13	6856.0	1	9849.02702703	364414.0	8.42156772115	3.0	0.913251802973	396.843334493	320.166515317	8260.97864288	0.620745401225	1516.0	2112.0	37	0.0
3233224	2919.68969727	13.0	20718.0	13	3207.0	1	5808.64864865	214920.0	2.57547391944	3.0	0.858150206497	352.310367862	303.444417485	5178.8289872	0.619567968627	1319.0	1233.0	37	0.0
3233227	1356.39587402	13.0	10221.0	13	2191.0	1	3343.24324324	123700.0	2.60926997554	3.0	0.903948447323	269.520539935	344.312612088	2407.40571992	0.482487423846	1130.0	1159.0	37	0.0
3233226	2017.79406738	13.0	13431.0	13	2663.0	1	4040.13513514	149485.0	2.55919435398	3.0	0.913982991921	38.058079126	343.013827146	3283.98904757	0.590992694136	989.0	1354.0	37	0.0
3233229	458.89151001	13.0	4790.0	13	1964.0	1	2167.91891892	80213.0	10.2116727229	3.0	1.38625419512	399.0	347.0	835.917339693	0.36473966004	1073.0	940.0	37	0.0
3233228	263.896331787	13.0	3285.0	13	1162.0	1	1331.08108108	49250.0	2.48438341045	3.0	0.610484417834	255.870428519	346.312566305	574.947358865	0.151869852853	939.0	727.0	37	0.0
3233231	2321.82446289	13.0	18549.0	13	2870.0	1	4427.45945946	163816.0	2.58774333954	3.0	0.821551129658	165.8678346	366.865725343	4034.61796067	0.598281774139	1090.0	1206.0	37	0.0
3233230	1888.56835938	13.0	14454.0	13	2391.0	1	3901.35135135	144350.0	2.57145077031	3.0	0.853744496345	133.34830277	360.890498529	3328.46397854	0.572794211783	1015.0	1284.0	37	0.0
3232881	159.944732666	14.0	2056.0	14	986.0	1	1026.97297297	37998.0	2.63872723799	3.0	0.559942554979	113.253843225	101.665369765	363.050615272	0.109846032557	818.0	430.0	37	0.0
3232880	2303.05493164	14.0	15568.0	14	2589.0	1	4626.32432432	171174.0	2.54199416542	3.0	0.844829281815	190.543116546	100.218356336	4090.42094448	0.596125997136	1114.0	972.0	37	0.0
3232883	4167.96240234	14.0	29003.0	14	4480.0	1	7888.16216216	291862.0	2.56805291546	3.0	0.887280490737	390.035610464	131.297527205	7036.04837215	0.654851810776	1598.0	1752.0	37	0.0
3232882	2361.55249023	14.0	17314.0	14	2757.0	1	4923.08108108	182154.0	2.58124365413	3.0	0.826506018722	345.521165433	114.424250219	4366.78956175	0.57867355082	1251.0	1167.0	37	0.0
3232885	1097.76647949	14.0	9259.0	14	2058.0	1	2865.51351351	106024.0	2.55169251159	3.0	0.866571252382	262.733765296	155.341020631	1962.20742506	0.421867215616	1140.0	1129.0	37	0.0
3232884	1878.61047363	14.0	14049.0	14	2248.0	1	3799.64864865	140587.0	2.54847287861	3.0	0.847196984209	31.2361635944	153.917465843	3233.99416113	0.563812860375	1033.0	1161.0	37	0.0
3232887	2450.1862793	14.0	16758.0	14	3047.0	1	5129.2972973	189784.0	2.56780268236	3.0	0.851375352495	393.91705212	158.419051864	4249.59320187	0.544830476384	1350.0	1408.0	37	0.0
3232886	463.44342041	14.0	4112.0	14	1410.0	1	1644.32432432	60840.0	2.54019937932	3.0	0.760135683846	249.311211109	157.379637292	860.072640797	0.248122386194	970.0	510.0	37	0.0
3232889	533.959960938	14.0	5342.0	14	1987.0	1	2252.78378378	83353.0	2.48346184174	3.0	1.20531305428	399.0	175.0	981.137750413	0.355877791341	1199.0	966.0	37	0.0
3232888	1649.25927734	14.0	11567.0	14	2092.0	1	3462.24324324	128103.0	2.55290006156	3.0	0.816621156256	126.585390779	171.887381256	2963.54561862	0.537274245896	1008.0	973.0	37	0.0
3232891	2314.91064453	14.0	17127.0	14	2875.0	1	4739.54054054	175363.0	2.55889061588	3.0	0.854716610433	356.912685337	199.661191473	4003.18524979	0.564852391215	1247.0	1201.0	37	0.0
3232890	2115.39575195	14.0	16259.0	14	2657.0	1	4247.62162162	157162.0	2.55578719078	3.0	0.864966605152	159.043328175	177.884928174	3607.99013265	0.580671447349	1088.0	1208.0	37	0.0
3232893	355.161529541	14.0	3268.0	14	1191.0	1	1491.78378378	55196.0	2.62467618756	3.0	0.87258701864	247.898765692	213.043366438	626.970366796	0.224539457238	922.0	591.0	37	0.0
3232892	2247.80639648	14.0	16269.0	14	2700.0	1	4836.05405405	178934.0	2.57934819219	3.0	0.848077024295	332.609943877	201.477932995	4082.07371011	0.557456379866	1356.0	1374.0	37	0.0
3232895	272.633666992	14.0	2845.0	14	1142.0	1	1312.81081081	48574.0	2.59005866932	3.0	0.795685151203	166.584813883	229.690474197	526.935207794	0.190031079096	883.0	646.0	37	0.0
3232894	487.602813721	14.0	4036.0	14	1427.0	1	1727.21621622	63907.0	2.65755778282	3.0	0.828847243984	272.661110899	221.416833777	886.309769498	0.270097364507	974.0	741.0	37	0.0
3232871	795.648132324	14.0	6291.0	14	1589.0	1	2119.40540541	78418.0	2.59734500512	3.0	0.882853518569	89.8337925735	9.13045458257	1371.78686107	0.39999910015	888.0	748.0	37	0.0
3232870	2174.91674805	14.0	15177.0	14	2675.0	1	4366.94594595	161577.0	2.55142143343	3.0	0.799617443387	193.277035401	4.918345471	3784.21178455	0.530122211303	1227.0	1274.0	37	0.0
3232873	1416.39465332	14.0	10465.0	14	1983.0	1	3092.62162162	114427.0	2.5279744253	3.0	0.84052591531	34.7132700044	28.9066215403	2484.81698802	0.509814749606	954.0	640.0	37	0.0
3232872	2825.60546875	14.0	19646.0	14	3092.0	1	5744.48648649	212546.0	2.55425418317	3.0	0.89945744383	315.179306124	19.5605559793	4868.8520243	0.615969360739	1270.0	1726.0	37	0.0
3232875	1702.54772949	14.0	11785.0	14	2382.0	1	3658.67567568	135371.0	2.5689942741	3.0	0.853711818387	151.408534438	52.3676667536	3000.7886561	0.538699565888	1069.0	874.0	37	0.0
3232874	1511.14990234	14.0	10777.0	14	2097.0	1	3470.27027027	128400.0	2.56818614786	3.0	0.87658557811	176.35344687	49.3869302907	2656.38927503	0.50489127946	1130.0	973.0	37	0.0
3232877	2581.66162109	14.0	16444.0	14	3134.0	1	5128.18918919	189743.0	2.55406709031	3.0	0.907002448948	202.787787366	59.1859852797	4276.61344367	0.608218161964	1205.0	1407.0	37	0.0
3232876	268.719451904	14.0	3519.0	14	1312.0	1	1463.13513514	54136.0	2.59499673726	3.0	0.710434105848	376.928518425	54.4439127644	538.519635573	0.150404759855	1068.0	663.0	37	0.0
3232879	298.76083374	14.0	3128.0	14	1106.0	1	1364.0	50468.0	2.64605007455	3.0	0.719001992909	221.75011878	91.491484411	607.725221169	0.190723345988	947.0	581.0	37	0.0
3232878	3589.80126953	14.0	25447.0	14	3684.0	1	6750.43243243	249766.0	2.56845617133	3.0	0.871383822062	261.103951787	71.3922546724	6202.90360566	0.667647408186	1295.0	1363.0	37	0.0
3232897	152.353790283	14.0	2069.0	14	1113.0	1	1199.59459459	44385.0	4.6566580074	3.0	0.718135494129	225.425935421	250.038268813	387.340752902	0.131145557349	893.0	519.0	37	0.0
3232896	2831.87866211	14.0	20867.0	14	3221.0	1	5613.45945946	207698.0	2.56567040614	3.0	0.819515046343	366.236761483	244.497716579	5184.26165103	0.608824067827	1324.0	1680.0	37	0.0
3232899	1082.41308594	14.0	9351.0	14	1984.0	1	2824.27027027	104498.0	2.54712776099	3.0	0.871742498002	369.102237885	275.640872814	1899.61590633	0.414764962104	1156.0	1141.0	37	0.0
3232898	2633.28686523	14.0	16980.0	14	3191.0	1	5112.75675676	189172.0	2.58604105849	3.0	1.02032331195	0.0	271.0	4201.63971567	0.721906801051	859.0	1132.0	37	0.0
3232901	467.106109619	14.0	4067.0	14	1567.0	1	1814.64864865	67142.0	2.56196820281	3.0	0.788414309406	329.297175143	289.289910261	884.451186274	0.23783012851	1104.0	695.0	37	0.0
3232900	2198.74780273	14.0	17094.0	14	2841.0	1	4642.97297297	171790.0	2.5535674087	3.0	0.847655196408	347.585355029	286.12846322	3922.22540634	0.55771760597	1259.0	1498.0	37	0.0
3232903	6448.52148438	14.0	39545.0	14	6376.0	1	11918.9459459	441001.0	2.56063280543	3.0	0.919883180475	323.307507828	313.679764538	10926.661788	0.729057461878	1636.0	2789.0	37	0.0
3232902	2023.82446289	14.0	15523.0	14	2559.0	1	4087.91891892	151253.0	2.58762080004	3.0	0.875254019156	55.2023129357	294.06780653	3412.11032271	0.575495801446	1079.0	943.0	37	0.0
3232905	223.823547363	14.0	2309.0	14	1141.0	1	1251.32432432	46299.0	2.52791361907	3.0	0.851682506688	110.307156289	320.687983397	436.585682952	0.174502323759	867.0	569.0	37	0.0
3232904	2348.71142578	14.0	17246.0	14	2618.0	1	4579.64864865	169447.0	2.54946129652	3.0	0.848264215113	50.3359338057	317.770542359	4114.65901933	0.615687202685	1060.0	1245.0	37	0.0
3232907	2017.29968262	14.0	14394.0	14	2564.0	1	4037.7027027	149395.0	2.52792010732	3.0	0.827903279	132.843602423	324.852023379	3518.07044545	0.5641573278	1083.0	1188.0	37	0.0
3232906	336.984588623	14.0	3007.0	14	1227.0	1	1414.56756757	52339.0	2.54056067312	3.0	0.781939688091	162.935738685	321.507578428	642.425159521	0.215892336609	895.0	753.0	37	0.0
3232909	2907.15917969	14.0	21216.0	14	3476.0	1	5589.43243243	206809.0	2.52304342175	3.0	0.862534325444	263.224182407	339.920696428	5022.7325207	0.632764917125	1180.0	1556.0	37	0.0
3232908	2210.1796875	14.0	16776.0	14	2762.0	1	4361.97297297	161393.0	2.57522819615	3.0	0.862852520948	59.7520659953	339.043988744	3779.08793734	0.59687091137	1056.0	1210.0	37	0.0
3232911	337.61050415	14.0	3822.0	14	1231.0	1	1385.32432432	51257.0	2.57036849118	3.0	0.768190597356	129.576061028	385.866273527	642.903874535	0.216917573375	876.0	642.0	37	0.0
3232910	2227.51489258	14.0	15096.0	14	2462.0	1	4500.27027027	166510.0	2.56067069689	3.0	0.88739215951	136.030537108	348.741871055	3755.08611862	0.587871164752	1119.0	1382.0	37	0.0
3232865	370.391815186	15.0	3535.0	15	1425.0	1	1638.78378378	60635.0	2.56341799081	3.0	0.807759898653	345.361867379	355.598818993	700.405641798	0.20862819011	1056.0	587.0	37	0.0
3232864	308.583679199	15.0	3360.0	15	979.0	1	1268.54054054	46936.0	2.48818511537	3.0	0.610627471009	140.382420696	332.718147864	654.998201634	0.187148907631	868.0	580.0	37	0.0
3232867	2514.64892578	15.0	18127.0	15	2879.0	1	4918.62162162	181989.0	2.55357610221	3.0	0.871155484184	23.8736085676	361.366092504	4343.69407143	0.625128271585	1053.0	765.0	37	0.0
3232866	2625.90185547	15.0	18402.0	15	2892.0	1	4996.16216216	184858.0	2.55143015892	3.0	0.842176964841	160.918641447	356.743769197	4531.37856454	0.617901525075	1110.0	925.0	37	0.0
3232869	485.595825195	15.0	4753.0	15	1370.0	1	1738.75675676	64334.0	2.60118082373	3.0	0.691384856041	343.946500859	385.73480116	941.189979801	0.230199174852	1087.0	473.0	37	0.0
3232868	4581.99804688	15.0	32382.0	15	4600.0	1	8860.59459459	327842.0	2.59612128994	3.0	0.892780070844	303.413640701	374.505225616	8147.62151203	0.696269372484	1497.0	2330.0	37	0.0
3232849	294.741790771	15.0	2916.0	15	1246.0	1	1317.2972973	48740.0	2.49992913573	3.0	0.785477793126	122.846733063	195.040806695	551.311913372	0.196699145382	879.0	599.0	37	0.0
3232848	1513.26977539	15.0	12409.0	15	2263.0	1	3372.13513514	124769.0	2.5395035456	3.0	0.848468321323	129.241503381	157.859869557	2650.67547117	0.500308350831	1066.0	1146.0	37	0.0
3232851	2722.87988281	15.0	19283.0	15	3634.0	1	5356.18918919	198179.0	2.54180999229	3.0	0.891262166402	296.047892469	217.06938356	4528.69408965	0.604580337094	1279.0	1214.0	37	0.0
3232850	2263.90307617	15.0	15441.0	15	2519.0	1	4350.7027027	160976.0	2.57896178372	3.0	0.851514073089	35.0666168476	215.815964742	3870.94292895	0.609808359162	1045.0	1297.0	37	0.0
3232853	863.073120117	15.0	6080.0	15	1609.0	1	2293.32432432	84853.0	2.54814466163	3.0	0.922308023027	81.7883762722	236.875220809	1412.61774443	0.396758824059	962.0	919.0	37	0.0
3232852	2861.80126953	15.0	19878.0	15	3195.0	1	5513.08108108	203984.0	2.52676404355	3.0	0.863527092828	171.656485674	233.938300315	4939.10716953	0.630821461639	1228.0	1548.0	37	0.0
3232855	369.451293945	15.0	3486.0	15	1599.0	1	1695.83783784	62746.0	2.5862926699	3.0	0.960667593303	330.900429885	279.613578554	639.213514733	0.22107964855	1061.0	598.0	37	0.0
3232854	1633.57116699	15.0	12957.0	15	2137.0	1	3419.75675676	126531.0	2.55733594026	3.0	0.839072056723	93.3651941225	249.858019363	2851.27611202	0.537975959403	1010.0	832.0	37	0.0
3232857	1079.40942383	15.0	8851.0	15	2134.0	1	2819.02702703	104304.0	2.53919858623	3.0	0.859151095915	317.589284785	292.191941846	1928.41188959	0.416149282548	1133.0	974.0	37	0.0
3232856	155.687271118	15.0	2197.0	15	991.0	1	1086.83783784	40213.0	10.8123508563	3.0	0.563452160063	108.562144051	288.258641771	381.06666911	0.109605365498	860.0	635.0	37	0.0
3232859	1040.79406738	15.0	11102.0	15	3446.0	1	4083.27027027	151081.0	10.2165297863	3.0	0.999119438813	383.339693912	316.868055351	2194.06114633	0.366919683752	1512.0	1868.0	37	0.0
3232858	2345.95043945	15.0	16801.0	15	3047.0	1	5019.51351351	185722.0	2.57380326932	3.0	0.910293275976	281.497623974	295.410081794	4124.1243961	0.597333930525	1203.0	1357.0	37	0.0
3232861	1694.23864746	15.0	14826.0	15	3669.0	1	4800.18918919	177607.0	2.53277664514	3.0	0.927187200709	382.719374291	321.249804318	3222.94555439	0.451939902234	1551.0	1871.0	37	0.0
3232860	1719.86120605	15.0	12709.0	15	2516.0	1	3977.72972973	147176.0	2.52867387301	3.0	0.859983881695	369.428460557	318.951699525	3041.14370526	0.48975157357	1297.0	1385.0	37	0.0
3232863	2268.88354492	15.0	16380.0	15	2718.0	1	4696.43243243	173768.0	2.55317212144	3.0	0.856949745929	268.151006087	331.543157693	4046.78585451	0.585300937784	1158.0	1433.0	37	0.0
3232862	2447.18188477	15.0	17367.0	15	2570.0	1	4822.16216216	178420.0	2.5565826346	3.0	0.89434619318	60.7374078582	331.777631767	4125.40153947	0.619591777454	1098.0	1318.0	37	0.0
3232833	2118.80249023	15.0	14055.0	15	2962.0	1	4694.59459459	173700.0	2.57764357414	3.0	0.962591368892	325.871305145	10.5311012889	3502.52238838	0.560264329588	1279.0	1259.0	37	0.0
3232832	2573.48413086	15.0	19999.0	15	3181.0	1	5089.59459459	188315.0	2.55637322082	3.0	0.821403288022	350.06013971	8.75723753714	4523.41287365	0.574837783897	1299.0	1408.0	37	0.0
3232835	368.331665039	15.0	3377.0	15	1270.0	1	1516.56756757	56113.0	2.58556709441	3.0	0.756421352126	265.678768708	30.7402501641	695.426309721	0.209818254592	969.0	706.0	37	0.0
3232834	340.41696167	15.0	3070.0	15	1311.0	1	1450.67567568	53675.0	2.5445761532	3.0	0.761077558568	240.987877208	22.1015937572	640.648155042	0.202000709837	927.0	547.0	37	0.0
3232837	1204.18444824	15.0	9689.0	15	2087.0	1	2970.2972973	109901.0	2.60194273068	3.0	0.850464109415	362.273602609	84.7595526993	2100.69706506	0.430080834837	1149.0	653.0	37	0.0
3232836	2999.97680664	15.0	20162.0	15	3227.0	1	6030.62162162	223133.0	2.57739894775	3.0	0.863891764074	359.423393488	53.548671066	5357.12533999	0.622603304239	1352.0	1519.0	37	0.0
3232839	508.231109619	15.0	5018.0	15	1429.0	1	1870.35135135	69203.0	2.58273882723	3.0	0.800739202144	322.656847233	98.2665382532	971.205099526	0.262462558864	1066.0	938.0	37	0.0
3232838	1912.3125	15.0	13286.0	15	2601.0	1	4171.7027027	154353.0	2.57172635122	3.0	0.870379868395	340.698690592	95.3299927927	3349.87341274	0.53717767524	1215.0	985.0	37	0.0
3232841	5526.75634766	15.0	38972.0	15	5258.0	1	10090.7027027	373356.0	2.54712780856	3.0	0.855909564101	316.386580023	122.755654075	9710.70462275	0.70021404099	1658.0	2194.0	37	0.0
3232840	1659.9864502	15.0	12122.0	15	2229.0	1	3573.54054054	132221.0	2.56131744462	3.0	0.87162651431	48.3677123572	103.137617047	2875.59376086	0.540107661159	1009.0	831.0	37	0.0
3232843	367.39642334	15.0	3547.0	15	1152.0	1	1442.16216216	53360.0	2.56161532645	3.0	0.674272924851	156.101380547	130.523876595	735.010450172	0.207473567628	940.0	684.0	37	0.0
3232842	1770.22412109	15.0	12388.0	15	2160.0	1	3766.75675676	139370.0	2.58862324224	3.0	0.862654566302	43.493550004	126.733445045	3130.45197664	0.558760689157	1020.0	949.0	37	0.0
3232845	150.510513306	15.0	2459.0	15	1271.0	1	1376.89189189	50945.0	4.79443209198	3.0	0.483352570686	329.83867057	135.663894945	435.543197487	0.082775920449	1144.0	573.0	37	0.0
3232844	1474.61193848	15.0	10008.0	15	2828.0	1	3280.54054054	121380.0	2.56648268863	3.0	0.924772261684	125.939228819	133.876852169	2407.1840002	0.513519068695	1028.0	895.0	37	0.0
3232847	2936.74707031	15.0	20520.0	15	3602.0	1	5684.05405405	210310.0	2.54255446697	3.0	0.874716457965	256.273237751	149.045933068	5009.07205282	0.627132484912	1255.0	1496.0	37	0.0
3232846	2257.76635742	15.0	15728.0	15	2766.0	1	4443.89189189	164424.0	2.54572515524	3.0	0.879564370862	52.8854811811	148.157303568	3792.73250063	0.600874221602	1066.0	1330.0	37	0.0
3233073	1389.11901855	16.0	11113.0	16	2843.0	1	3660.81081081	135450.0	10.2269243848	3.0	0.918682367433	2.34248308856	311.018737321	2756.46396713	0.528743503007	916.0	966.0	37	0.0
3233072	2230.2277832	16.0	16546.0	16	2707.0	1	4584.02702703	169609.0	2.52020424851	3.0	0.853824800454	275.874109799	308.331702793	3915.05255028	0.573837831107	1177.0	1567.0	37	0.0
3233075	207.164627075	16.0	2523.0	16	1314.0	1	1371.59459459	50749.0	2.7199013003	3.0	0.671998884424	364.45813163	356.222756384	453.464531227	0.124967179245	1040.0	652.0	37	0.0
3233074	2554.28515625	16.0	19696.0	16	3180.0	1	5267.54054054	194899.0	2.55304794256	3.0	0.884536192092	355.843956298	334.63114906	4406.01810403	0.587134787888	1320.0	1588.0	37	0.0
3233077	2602.82739258	16.0	17471.0	16	2962.0	1	4984.56756757	184429.0	2.56294099924	3.0	0.853819259135	28.9185834905	381.716167199	4487.8225699	0.624339815739	1113.0	1381.0	37	0.0
3233076	2808.08374023	16.0	19860.0	16	3698.0	1	5450.59459459	201672.0	2.56132776514	3.0	0.912797409294	194.813199249	369.111648578	4639.76244878	0.635335522787	1155.0	1490.0	37	0.0
3233079	1695.52160645	16.0	12049.0	16	2615.0	1	3927.35135135	145312.0	2.55913979941	3.0	0.831340161663	203.449239299	394.486924478	3065.90143728	0.480372615229	1215.0	1233.0	37	0.0
3233078	3465.68334961	16.0	27190.0	16	3868.0	1	6359.24324324	235292.0	2.55267238679	3.0	0.820397386389	172.953328068	388.247450877	6070.21092625	0.643533544891	1300.0	1116.0	37	0.0
3233080	845.785583496	16.0	10110.0	16	1927.0	1	2622.37837838	97028.0	2.4482445821	3.0	0.727760335031	176.0	399.0	2002.81858821	0.384869498637	1213.0	926.0	37	0.0
3233057	8367.54785156	16.0	37459.0	16	11240.0	1	18250.7297297	675277.0	2.69339588023	3.0	1.19144755331	167.019532716	228.399884322	12331.6684319	0.673693790105	2452.0	4385.0	37	0.0
3233056	2548.16723633	16.0	18268.0	16	2933.0	1	5260.59459459	194642.0	2.61772708049	3.0	0.841400843354	251.468990648	227.49498647	4669.63414853	0.596016638559	1281.0	1074.0	37	0.0
3233059	2211.83813477	16.0	15703.0	16	2770.0	1	4652.91891892	172158.0	2.54894857788	3.0	0.806961179129	265.442120678	230.688526088	4045.24342337	0.540323322556	1358.0	1165.0	37	0.0
3233058	3202.82470703	16.0	27085.0	16	6374.0	1	8519.62162162	315226.0	2.55251648668	3.0	0.626690444197	174.273494915	230.194391821	6016.24497299	0.28414695635	2354.0	3062.0	37	0.0
3233061	254.78125	16.0	2619.0	16	1416.0	1	1490.7027027	55156.0	2.63537800277	3.0	0.934442260856	152.61270504	246.13229363	470.279105359	0.172878107798	1026.0	787.0	37	0.0
3233060	349.160766602	16.0	3221.0	16	1307.0	1	1485.27027027	54955.0	2.59158305179	3.0	0.718324557406	205.035660503	244.856669097	666.139193356	0.192013303406	1001.0	669.0	37	0.0
3233063	1957.20629883	16.0	13664.0	16	2613.0	1	4215.37837838	155969.0	2.56536197627	3.0	0.869102627381	245.514450396	257.694381546	3464.42269001	0.555542440882	1174.0	1284.0	37	0.0
3233062	1104.54064941	16.0	8406.0	16	2350.0	1	2962.05405405	109596.0	2.58699894935	3.0	0.998222203482	306.940601208	250.686605253	1792.34935747	0.432693263345	1130.0	1130.0	37	0.0
3233065	1537.28393555	16.0	12934.0	16	2321.0	1	3421.32432432	126589.0	2.54962037142	3.0	0.813495627864	281.309787718	261.314113731	2791.82673227	0.496802792894	1083.0	936.0	37	0.0
3233064	4877.79833984	16.0	31449.0	16	5279.0	1	9152.48648649	338642.0	2.56093630538	3.0	0.862832384277	180.535654725	258.614135537	8672.32715026	0.691426789436	1575.0	2170.0	37	0.0
3233067	308.093383789	16.0	2731.0	16	1168.0	1	1302.54054054	48194.0	2.53762067508	3.0	0.884952951338	83.1725486967	276.730095603	527.15602764	0.218140005699	827.0	688.0	37	0.0
3233066	2059.66552734	16.0	16637.0	16	2700.0	1	4309.97297297	159469.0	2.53197035188	3.0	0.836707499251	288.114651374	272.282563457	3600.29320941	0.537202590105	1255.0	1029.0	37	0.0
3233069	2026.35180664	16.0	15426.0	16	2963.0	1	4284.32432432	158520.0	2.59243337564	3.0	0.894287634753	320.083430837	290.222103893	3408.36897336	0.552126530598	1212.0	980.0	37	0.0
3233068	273.232391357	16.0	2800.0	16	1084.0	1	1280.21621622	47368.0	2.48702988395	3.0	0.790558144384	23.4315716554	279.689312686	541.831469039	0.200906461078	830.0	599.0	37	0.0
3233071	269.560119629	16.0	3271.0	16	1330.0	1	1429.32432432	52885.0	2.68587720021	3.0	0.615494451087	364.467172228	303.398844002	620.307945659	0.154145671085	1018.0	644.0	37	0.0
3233070	1962.83081055	16.0	13513.0	16	2450.0	1	4103.0	151811.0	2.56010505621	3.0	0.878419421709	154.413835081	298.8597375	3396.06488781	0.571178649571	1076.0	922.0	37	0.0
3233041	179.083740234	16.0	2361.0	16	918.0	1	1024.7027027	37914.0	2.60114528694	3.0	0.462667516449	101.36898082	99.7151739034	436.1565	0.109219721112	807.0	458.0	37	0.0
3233040	476.010803223	16.0	3894.0	16	1438.0	1	1761.75675676	65185.0	2.65428383094	3.0	0.808328406236	324.033702165	91.1235668603	829.133798525	0.234890176573	1053.0	743.0	37	0.0
3233043	2821.65307617	16.0	19279.0	16	3043.0	1	5603.02702703	207312.0	2.57881478668	3.0	0.821983131573	274.581393896	106.618876494	5143.64659603	0.60589744524	1294.0	1053.0	37	0.0
3233042	1736.6875	16.0	12125.0	16	2280.0	1	3903.35135135	144424.0	2.57435312719	3.0	0.876459095954	310.74123975	103.501610097	3049.76295268	0.520674592961	1210.0	1404.0	37	0.0
3233045	2008.73718262	16.0	14193.0	16	3436.0	1	4809.45945946	177950.0	2.53641590177	3.0	0.927651570313	375.899948186	132.733591119	3430.61903707	0.494433192674	1475.0	1718.0	37	0.0
3233044	1561.70202637	16.0	10914.0	16	2284.0	1	3704.35135135	137061.0	2.59248663782	3.0	0.839687001988	362.52833155	130.404959805	2807.60883054	0.466724200276	1305.0	860.0	37	0.0
3233047	2421.64306641	16.0	17972.0	16	2897.0	1	4817.83783784	178260.0	2.57912498357	3.0	0.835282716849	261.274666237	142.937529902	4203.03309471	0.573183155188	1247.0	1228.0	37	0.0
3233046	2494.47607422	16.0	17376.0	16	3276.0	1	4753.05405405	175863.0	2.5563166577	3.0	0.875841619129	53.9413753158	142.998571274	4150.00557527	0.6190639459	1088.0	1075.0	37	0.0
3233049	2818.92236328	16.0	20284.0	16	3259.0	1	5286.40540541	195597.0	2.52917207038	3.0	0.837799500656	154.076858474	168.061765983	4857.79837226	0.625848453489	1170.0	1254.0	37	0.0
3233048	348.131256104	16.0	3583.0	16	1188.0	1	1380.94594595	51095.0	10.1386283241	3.0	0.659617797304	133.242064101	143.547382373	723.18024286	0.208774546514	879.0	665.0	37	0.0
3233051	1107.6237793	16.0	12600.0	16	2186.0	1	2909.32432432	107645.0	2.46867750167	3.0	0.776489770908	399.0	179.0	2414.94899939	0.475516577354	1124.0	1142.0	37	0.0
3233050	2237.49780273	16.0	15762.0	16	2588.0	1	4514.08108108	167021.0	2.54965379788	3.0	0.89899974124	16.9936480648	172.697933285	3784.8655809	0.60484427217	1087.0	1203.0	37	0.0
3233053	731.497009277	16.0	6468.0	16	1776.0	1	2194.78378378	81207.0	2.51277131791	3.0	0.773597528423	337.109569138	196.90678115	1357.02585612	0.314330043854	1122.0	636.0	37	0.0
3233052	4813.79345703	16.0	32445.0	16	4505.0	1	8813.37837838	326095.0	2.55394590503	3.0	0.855635613631	296.584114356	185.851654489	8396.73760507	0.688029488494	1563.0	1589.0	37	0.0
3233055	549.61517334	16.0	4064.0	16	1726.0	1	1900.35135135	70313.0	2.57172845312	3.0	0.887656058646	146.097026695	226.456716566	946.621982989	0.283835563167	1030.0	846.0	37	0.0
3233054	437.820678711	16.0	5094.0	16	1371.0	1	1701.91891892	62971.0	2.52839857557	3.0	0.614899232957	202.64411125	222.614864682	948.764763562	0.206845060193	1089.0	669.0	37	0.0
3233035	1382.93835449	16.0	9156.0	16	2030.0	1	3038.72972973	112433.0	2.5506098586	3.0	0.892438153319	28.1023488	27.0340907783	2284.67071112	0.50486841137	974.0	937.0	37	0.0
3233034	2594.91333008	16.0	18848.0	16	6295.0	1	7801.97297297	288673.0	4.68321579141	3.0	1.06468823402	396.0	0.0	5500.13840981	0.600730884627	1252.0	1833.0	37	0.0
3233037	3286.43237305	16.0	23469.0	16	3416.0	1	6153.35135135	227674.0	2.56155480865	3.0	0.851834959902	164.717566101	45.2380846007	5700.07212048	0.651644357696	1223.0	1495.0	37	0.0
3233036	2313.28759766	16.0	17305.0	16	2713.0	1	4712.83783784	174375.0	2.59513592123	3.0	0.840958007766	289.200745357	28.3354530525	4056.84971864	0.567279708182	1276.0	1138.0	37	0.0
3233039	1758.87768555	16.0	13969.0	16	2197.0	1	3660.40540541	135435.0	2.57513168561	3.0	0.810909020563	86.5498293185	61.0949268869	3180.78193094	0.543990793759	1070.0	741.0	37	0.0
3233038	939.842041016	16.0	7080.0	16	1801.0	1	2425.27027027	89735.0	2.53730537113	3.0	0.915432679379	74.8893182342	48.0852216786	1582.40889941	0.425811104061	958.0	810.0	37	0.0
3232945	1884.17077637	17.0	13550.0	17	2446.0	1	4014.59459459	148540.0	2.57841652943	3.0	0.861457059446	199.372497222	267.007011623	3249.8177766	0.535332095162	1182.0	1072.0	37	0.0
3232944	3817.04760742	17.0	26538.0	17	4516.0	1	7010.94594595	259405.0	2.54867933397	3.0	0.867225036127	218.137597334	260.942158928	6437.51313244	0.661534970479	1383.0	1453.0	37	0.0
3232947	2723.39575195	17.0	21341.0	17	2847.0	1	5104.05405405	188850.0	2.57440890147	3.0	0.82983198233	95.687650702	273.068616708	4772.50421655	0.633890341087	1099.0	1170.0	37	0.0
3232946	3184.96777344	17.0	22902.0	17	3281.0	1	6095.35135135	225528.0	2.571137797	3.0	0.846925322199	155.988566489	270.551007945	5596.03045925	0.636054223825	1312.0	1772.0	37	0.0
3232949	1697.91040039	17.0	13718.0	17	2475.0	1	3911.43243243	144723.0	2.57478537723	3.0	0.830733630696	368.90566866	275.270650456	2906.37124398	0.446416769668	1381.0	1340.0	37	0.0
3232948	1457.34484863	17.0	10279.0	17	2500.0	1	3539.7027027	130969.0	2.57033585717	3.0	0.982919204175	112.409937234	275.203137977	2383.01127037	0.494460449976	1183.0	1267.0	37	0.0
3232951	1380.31335449	17.0	10751.0	17	2389.0	1	3330.64864865	123234.0	2.53794513466	3.0	0.620076384428	295.899715147	288.770820722	2509.82258355	0.304853469596	1327.0	923.0	37	0.0
3232950	1854.04907227	17.0	14072.0	17	2849.0	1	4317.72972973	159756.0	2.56289019992	3.0	0.886548412659	378.745007969	277.707963458	3179.77910351	0.484666275722	1398.0	1487.0	37	0.0
3232953	264.206573486	17.0	2968.0	17	1384.0	1	1540.16216216	56986.0	2.54838289665	3.0	0.619357349058	200.405600131	297.355132131	581.255562148	0.132339203044	1108.0	749.0	37	0.0
3232952	2622.03540039	17.0	19263.0	17	3454.0	1	5047.51351351	186758.0	2.54003235189	3.0	0.845483245689	142.002275246	290.95436498	4462.8578949	0.596870854697	1248.0	1621.0	37	0.0
3232955	2724.8840332	17.0	19489.0	17	3090.0	1	5392.43243243	199520.0	2.55639834721	3.0	0.857475404152	190.853988147	303.256317991	4673.64690781	0.591315266338	1315.0	1438.0	37	0.0
3232954	2266.52905273	17.0	17094.0	17	3173.0	1	4861.37837838	179871.0	2.57339390461	3.0	0.837713799913	295.921891784	297.035613795	3780.79138799	0.483136893148	1426.0	1713.0	37	0.0
3232957	176.746017456	17.0	2676.0	17	1192.0	1	1255.18918919	46442.0	10.3216959524	3.0	1.10048505745	0.579655912356	319.8961429	474.273704254	0.262481754897	778.0	551.0	37	0.0
3232956	4354.96777344	17.0	30047.0	17	4380.0	1	8346.10810811	308806.0	2.56985165301	3.0	0.881116317831	347.7630478	310.428625533	7596.32877259	0.669394073522	1553.0	1372.0	37	0.0
3232959	2963.36645508	17.0	21282.0	17	3775.0	1	6042.51351351	223573.0	2.56266523112	3.0	0.86580956755	185.703807704	321.536758445	5257.01513124	0.604181638815	1453.0	1542.0	37	0.0
3232958	1861.30908203	17.0	14017.0	17	2193.0	1	3938.40540541	145721.0	2.55471290602	3.0	0.838869885457	136.497865998	321.320706356	3378.92928027	0.562137483483	1070.0	995.0	37	0.0
3232929	263.29800415	17.0	3194.0	17	1319.0	1	1431.10810811	52951.0	2.46082188002	3.0	0.627819437451	357.774070004	166.493625453	571.34397033	0.143278868942	1070.0	829.0	37	0.0
3232928	2685.37988281	17.0	19714.0	17	3453.0	1	5175.21621622	191483.0	2.54176798699	3.0	0.820237762334	349.028806261	144.994702956	4643.0067194	0.582135856473	1302.0	1397.0	37	0.0
3232931	2577.48901367	17.0	18858.0	17	3152.0	1	4851.35135135	179500.0	2.58219245352	3.0	0.846438984118	22.0925958674	192.023397688	4388.99524199	0.620442798116	1095.0	1239.0	37	0.0
3232930	2568.02758789	17.0	18186.0	17	2832.0	1	4983.72972973	184398.0	2.52486224153	3.0	0.822691228412	187.87661309	179.435214489	4588.41243816	0.609572532731	1184.0	1169.0	37	0.0
3232933	2009.63635254	17.0	14703.0	17	2618.0	1	4232.05405405	156586.0	2.57685131306	3.0	0.844222211219	196.559050836	204.934129934	3530.07409386	0.543435254922	1228.0	1190.0	37	0.0
3232932	3119.8046875	17.0	22176.0	17	3519.0	1	6054.02702703	223999.0	2.55281880331	3.0	0.849259473795	166.119528843	198.577748117	5468.22079782	0.622168583817	1357.0	1486.0	37	0.0
3232935	3658.53637695	17.0	26638.0	17	4374.0	1	6745.48648649	249583.0	2.5676056739	3.0	0.875266770662	53.3445562575	215.202546266	6291.87273668	0.689771052051	1170.0	1262.0	37	0.0
3232934	3991.47558594	17.0	27756.0	17	4203.0	1	7418.7027027	274492.0	2.56302081569	3.0	0.85016722347	169.658735362	211.008020295	6886.58763614	0.651784081196	1493.0	1694.0	37	0.0
3232937	4278.08056641	17.0	29090.0	17	5217.0	1	7740.45945946	286397.0	2.56276385628	3.0	0.896168965993	109.985672634	223.996553993	7046.05005815	0.688864208424	1365.0	1484.0	37	0.0
3232936	1599.52319336	17.0	12211.0	17	2174.0	1	3739.83783784	138374.0	2.605174528	3.0	0.825868014645	324.666241028	221.505689428	2947.85047406	0.482550592129	1249.0	1236.0	37	0.0
3232939	2335.37670898	17.0	16911.0	17	3284.0	1	4754.83783784	175929.0	2.56545058921	3.0	0.899212456925	86.8896650645	227.058514045	3882.71110547	0.580128271002	1212.0	1218.0	37	0.0
3232938	1450.28991699	17.0	12196.0	17	2703.0	1	3654.56756757	135219.0	2.54516676031	3.0	0.874807637442	299.061860987	224.155642478	2470.16404697	0.419741140338	1411.0	1106.0	37	0.0
3232941	1004.90386963	17.0	6684.0	17	2174.0	1	2681.78378378	99226.0	2.55084317135	3.0	0.937421016638	381.992118702	244.987921314	1623.23945887	0.396068430934	1152.0	1000.0	37	0.0
3232940	10111.0439453	17.0	41473.0	17	15911.0	1	24135.8648649	893027.0	4.6769862426	3.0	1.47744336521	286.967096734	237.544797811	13811.7610354	0.732303236026	3100.0	7923.0	37	0.0
3232943	150.395568848	17.0	1815.0	17	1037.0	1	1006.56756757	37243.0	2.51074820342	3.0	0.790780787208	15.6977147511	260.694637683	301.293465333	0.134238565576	759.0	482.0	37	0.0
3232942	2388.19726562	17.0	17070.0	17	2994.0	1	4874.02702703	180339.0	2.53293902454	3.0	0.825556629155	260.302151307	248.378457867	4300.75273442	0.57289108779	1295.0	1209.0	37	0.0
3232913	153.843139648	17.0	2355.0	17	1426.0	1	1348.43243243	49892.0	10.2061232919	3.0	0.703582937858	388.399154388	27.0317524238	375.303916886	0.108540211162	1069.0	569.0	37	0.0
3232912	608.052246094	17.0	5644.0	17	1584.0	1	1961.64864865	72581.0	2.56987147031	3.0	0.770401221518	330.311155408	7.13986001807	1118.42573429	0.28142783395	1082.0	626.0	37	0.0
3232915	2437.7644043	17.0	18058.0	17	2829.0	1	4925.37837838	182239.0	2.57170165277	3.0	0.851982206152	244.686989292	37.8187993519	4210.47922419	0.572723148959	1309.0	1476.0	37	0.0
3232914	445.156921387	17.0	3559.0	17	1359.0	1	1660.10810811	61424.0	2.57798303226	3.0	0.80764148578	139.145817341	36.7908554541	780.777062497	0.234451709923	1017.0	892.0	37	0.0
3232917	2380.45410156	17.0	20517.0	17	5638.0	1	7124.54054054	263608.0	2.55810831176	3.0	0.591914651523	167.471063806	40.5310209733	4810.48301799	0.249734596595	2163.0	2249.0	37	0.0
3232916	7930.31787109	17.0	36752.0	17	11765.0	1	16453.4324324	608777.0	2.70692513914	3.0	1.14077665379	160.151498612	38.8025164717	11679.2611033	0.680341697138	2221.0	4563.0	37	0.0
3232919	1237.80810547	17.0	9736.0	17	2266.0	1	3132.75675676	115912.0	2.56653380764	3.0	0.957657537586	300.110783276	60.916884609	1997.64856777	0.439537059414	1200.0	1285.0	37	0.0
3232918	2281.38818359	17.0	17167.0	17	3095.0	1	4845.13513514	179270.0	2.54337268794	3.0	0.879480654308	258.690124814	41.0227035289	3889.67877253	0.545652206525	1381.0	1320.0	37	0.0
3232921	5055.86914062	17.0	34055.0	17	4927.0	1	9038.64864865	334430.0	2.55829561136	3.0	0.874270634393	173.739786391	68.9224441847	8543.66020709	0.704147219365	1496.0	1815.0	37	0.0
3232920	1704.28601074	17.0	13654.0	17	2551.0	1	3738.37837838	138320.0	2.58244323556	3.0	0.88938916951	238.731497029	68.0280518172	2877.92135974	0.520542275988	1146.0	1140.0	37	0.0
3232923	2191.46875	17.0	16260.0	17	3048.0	1	4594.02702703	169979.0	2.54638057769	3.0	0.840484598034	281.256038823	82.7150237453	3858.3813423	0.545472088143	1295.0	1308.0	37	0.0
3232922	1584.55957031	17.0	10730.0	17	2466.0	1	3690.45945946	136547.0	2.54103503065	3.0	0.872727149303	274.533369159	71.6892712249	2779.81029123	0.48961925334	1262.0	917.0	37	0.0
3232925	1745.61279297	17.0	12499.0	17	2236.0	1	3641.0	134717.0	2.57827042759	3.0	0.830978276055	147.666993227	109.133559571	3041.65884017	0.531618526965	1071.0	933.0	37	0.0
3232924	3152.91308594	17.0	22031.0	17	3068.0	1	5895.10810811	218119.0	2.6073500491	3.0	0.804076092795	313.30129124	100.653562786	5683.46051072	0.632930270661	1271.0	1401.0	37	0.0
3232927	2004.8717041	17.0	15518.0	17	2347.0	1	4134.37837838	152972.0	2.54949096137	3.0	0.791713365551	269.091161968	118.664640838	3640.71480582	0.535130530414	1232.0	1234.0	37	0.0
3232926	203.590377808	17.0	2730.0	17	1351.0	1	1333.18918919	49328.0	2.60481944702	3.0	0.618336347187	358.079940042	113.951449813	508.928822672	0.133814107169	1006.0	606.0	37	0.0
3232961	1025.68969727	17.0	7479.0	17	1859.0	1	2692.0	99604.0	2.56784354988	3.0	0.90393377511	262.954055895	325.418770902	1751.74747673	0.416642175924	1070.0	802.0	37	0.0
3232960	352.453857422	17.0	4247.0	17	1574.0	1	1830.40540541	67725.0	2.53105787032	3.0	0.71693100306	354.008744796	321.91662225	694.669923995	0.157466008248	1308.0	877.0	37	0.0
3232963	427.828643799	17.0	4659.0	17	1758.0	1	2019.56756757	74724.0	2.54569223236	3.0	0.211178553605	178.983626572	334.637318811	906.94458181	0.0497782649519	1291.0	902.0	37	0.0
3232962	2850.79467773	17.0	19763.0	17	3354.0	1	5741.37837838	212431.0	2.5689154859	3.0	0.852260562823	172.725966016	329.382330546	4974.26076781	0.585273746617	1422.0	1506.0	37	0.0
3232965	1277.22753906	17.0	9694.0	17	1859.0	1	2894.08108108	107081.0	2.52911523131	3.0	0.842014145014	121.276093112	344.215758242	2231.06601798	0.480510055097	1000.0	863.0	37	0.0
3232964	2156.04370117	17.0	15672.0	17	2410.0	1	4292.45945946	158821.0	2.58288532969	3.0	0.797838473523	13.4332063323	343.604096393	3994.54261458	0.590412657401	1066.0	1111.0	37	0.0
3232967	2203.83447266	17.0	15983.0	17	3225.0	1	4758.18918919	176053.0	2.56877461827	3.0	0.857927328376	347.488788501	361.997538608	3886.17545379	0.539288634247	1367.0	1610.0	37	0.0
3232966	4041.57177734	17.0	26921.0	17	4644.0	1	8010.13513514	296375.0	2.5551477354	3.0	0.873625743553	362.479360968	359.444867446	7206.03429681	0.647346653724	1607.0	1967.0	37	0.0
3232969	999.741943359	17.0	7873.0	17	1880.0	1	2627.16216216	97205.0	2.53141755205	3.0	0.81759828862	300.49369319	372.816702888	1839.7473183	0.401097084839	1091.0	895.0	37	0.0
3232968	1511.91040039	17.0	10628.0	17	2622.0	1	3337.62162162	123492.0	2.56522415763	3.0	0.931510107614	223.040503421	365.986668829	2429.67495942	0.512982515492	1039.0	1039.0	37	0.0
3232971	488.387756348	17.0	4334.0	17	1609.0	1	1939.89189189	71776.0	4.71847761841	3.0	0.777360009971	380.498726686	375.55456691	963.217662715	0.239144954417	1158.0	723.0	37	0.0
3232970	1785.61303711	17.0	12992.0	17	2535.0	1	3799.81081081	140593.0	2.55288089918	3.0	0.903961483927	174.255884022	374.85253947	2975.42063168	0.547798323407	1070.0	1247.0	37	0.0
3232973	164.049850464	17.0	2098.0	17	1125.0	1	1235.18918919	45702.0	2.46859925689	3.0	0.647432548902	242.96279905	377.836117866	362.33017768	0.104922165259	972.0	709.0	37	0.0
3232972	266.522979736	17.0	3600.0	17	1254.0	1	1433.37837838	53035.0	2.58917973026	3.0	0.762142767139	282.014444424	377.44427898	571.382648171	0.179113415666	996.0	657.0	37	0.0
3232975	1758.83361816	17.0	12875.0	17	2613.0	1	4024.72972973	148915.0	2.58399242926	3.0	0.889449422099	322.144742209	391.578662827	3030.68953145	0.503499906293	1272.0	1624.0	37	0.0
3232974	2232.54370117	17.0	16053.0	17	2717.0	1	4369.7027027	161679.0	2.54804969229	3.0	0.859798529744	119.04228117	385.097547437	3791.75601994	0.594997637321	1067.0	1183.0	37	0.0
3232817	1365.31433105	18.0	10526.0	18	1956.0	1	3116.62162162	115315.0	2.56690699842	3.0	0.838632562148	48.3514138517	315.368942714	2438.93656643	0.488403610813	1016.0	1051.0	37	0.0
3232816	2407.7956543	18.0	19266.0	18	3353.0	1	4967.40540541	183794.0	2.55946282882	3.0	0.862141448662	365.985459304	313.113569111	4142.39310503	0.561222422288	1372.0	1597.0	37	0.0
3232819	2761.67138672	18.0	18880.0	18	3517.0	1	5687.62162162	210442.0	2.57188830974	3.0	0.879607612648	145.406669341	326.478945403	4930.96134616	0.616276354011	1257.0	1417.0	37	0.0
3232818	287.523345947	18.0	2924.0	18	1020.0	1	1261.32432432	46669.0	2.57697242985	3.0	0.688856364013	33.4711350948	323.360290864	574.686922209	0.186139727892	834.0	665.0	37	0.0
3232821	240.257705688	18.0	2452.0	18	1196.0	1	1255.21621622	46443.0	2.55433746968	3.0	0.808182536597	43.7518706404	337.391794923	473.177505754	0.179704157881	871.0	616.0	37	0.0
3232820	2408.55981445	18.0	17468.0	18	2671.0	1	4766.72972973	176369.0	2.54191491361	3.0	0.853507266388	125.256229923	330.737327248	4206.27299828	0.604048143398	1131.0	1409.0	37	0.0
3232823	2427.4621582	18.0	16319.0	18	3149.0	1	5145.43243243	190381.0	2.55237938829	3.0	0.89389205265	228.542550491	359.502888089	4347.27765734	0.606725540533	1206.0	1599.0	37	0.0
3232822	394.400268555	18.0	3889.0	18	1302.0	1	1525.64864865	56449.0	2.59870005228	3.0	0.857592541027	158.919128809	358.594088483	711.828873638	0.250102256401	919.0	778.0	37	0.0
3232825	2113.86181641	18.0	16360.0	18	2745.0	1	4490.51351351	166149.0	2.54818408382	3.0	0.858425020734	381.012351598	376.272951037	3642.01004195	0.534003028845	1305.0	1075.0	37	0.0
3232824	1613.36633301	18.0	12303.0	18	2101.0	1	3402.10810811	125878.0	2.54935392904	3.0	0.81741680324	13.3682736136	372.912457957	2885.25373219	0.530495162732	1001.0	800.0	37	0.0
3232827	2420.47167969	18.0	17581.0	18	2994.0	1	4853.54054054	179581.0	2.57094503554	3.0	0.851570709851	249.731080391	388.069965188	4176.14466407	0.578182233621	1271.0	1021.0	37	0.0
3232826	281.233703613	18.0	3054.0	18	1137.0	1	1296.86486486	47984.0	2.58885578218	3.0	0.668645423831	155.891877676	384.650214807	573.363621398	0.17344605222	894.0	427.0	37	0.0
3232829	6972.73193359	18.0	43405.0	18	6841.0	1	13040.6756757	482505.0	2.5786093002	3.0	0.93781420332	306.576948539	392.918780624	11609.16969	0.716543863542	1934.0	3249.0	37	0.0
3232828	2814.68334961	18.0	20152.0	18	3626.0	1	5608.48648649	207514.0	2.57534438684	3.0	0.869722653392	333.012371997	390.142548147	4752.31981143	0.583474417714	1425.0	1261.0	37	0.0
3232831	1261.43505859	18.0	11393.0	18	1809.0	1	2817.86486486	104261.0	2.52318420422	3.0	0.830154574556	66.0	399.0	2452.56737547	0.565602378467	824.0	1048.0	37	0.0
3232830	2716.9597168	18.0	21297.0	18	3078.0	1	5335.56756757	197416.0	2.57555727358	3.0	0.786157724239	204.084883512	394.741466322	4769.46973258	0.541719614976	1302.0	1435.0	37	0.0
3232801	220.961166382	18.0	2435.0	18	1260.0	1	1364.35135135	50481.0	10.1565814791	3.0	0.8870730102	178.485273607	240.370637358	423.821058691	0.159796588642	958.0	653.0	37	0.0
3232800	1892.12414551	18.0	14673.0	18	2401.0	1	3792.2972973	140315.0	2.56801846952	3.0	0.811557163582	58.8193617353	227.715995137	3386.13641571	0.568182384057	1013.0	983.0	37	0.0
3232803	1924.47399902	18.0	14134.0	18	2804.0	1	4185.81081081	154875.0	2.58278387417	3.0	0.969089236298	281.188681961	245.201951223	3124.90397931	0.566748017855	1096.0	1463.0	37	0.0
3232802	355.705230713	18.0	3408.0	18	1298.0	1	1526.0	56462.0	2.58005159133	3.0	0.738212078231	68.0968719458	242.476953911	696.883180072	0.202733774767	989.0	637.0	37	0.0
3232805	2155.57348633	18.0	15561.0	18	2796.0	1	4579.67567568	169448.0	2.57364851284	3.0	0.828154501147	392.724774703	249.513087713	3929.66435557	0.551122620511	1271.0	1206.0	37	0.0
3232804	748.169128418	18.0	6309.0	18	1569.0	1	2178.21621622	80594.0	2.54212204417	3.0	0.774953835248	294.930176102	248.745902408	1346.44660197	0.314951535973	1116.0	1016.0	37	0.0
3232807	1871.6081543	18.0	15166.0	18	2689.0	1	3991.91891892	147701.0	2.57683941267	3.0	0.769773780219	3.20988118826	256.994325733	3490.42057621	0.507236627771	1011.0	1036.0	37	0.0
3232806	5598.93945312	18.0	32945.0	18	5234.0	1	9956.81081081	368402.0	2.56555190082	3.0	0.9028353664	57.1932103606	256.2261294	9324.78121232	0.732390658427	1481.0	1922.0	37	0.0
3232809	1215.55358887	18.0	8644.0	18	1824.0	1	2808.83783784	103927.0	2.56054063792	3.0	0.840657619494	42.6851217042	281.12272758	2127.13071627	0.466952526444	1000.0	1008.0	37	0.0
3232808	2687.20214844	18.0	19951.0	18	3397.0	1	5393.13513514	199546.0	2.5501512491	3.0	0.866728409757	313.688833857	273.735093147	4684.9632879	0.603744318526	1288.0	1510.0	37	0.0
3232811	172.817947388	18.0	2018.0	18	1072.0	1	1142.83783784	42285.0	2.58365608697	3.0	0.601169797241	163.009708239	296.083086988	354.421791523	0.102801724512	921.0	583.0	37	0.0
3232810	2639.07983398	18.0	19093.0	18	3114.0	1	5398.18918919	199733.0	2.59761737978	3.0	0.837205409668	376.292113824	292.583728708	4743.31467458	0.581829075205	1354.0	1605.0	37	0.0
3232813	281.710662842	18.0	2682.0	18	1275.0	1	1347.18918919	49846.0	2.56283188987	3.0	0.810564545926	138.268697674	300.915252535	526.156178643	0.188052610539	901.0	525.0	37	0.0
3232812	427.319854736	18.0	4730.0	18	1189.0	1	1509.48648649	55851.0	2.60220464589	3.0	0.719154446303	242.689471638	299.440382652	850.986212893	0.254256327324	877.0	534.0	37	0.0
3232815	204.57649231	18.0	2568.0	18	1358.0	1	1468.37837838	54330.0	2.5819251063	3.0	0.319450942702	55.9596194731	312.555354424	463.343366279	0.0530760870967	1041.0	763.0	37	0.0
3232814	243.812805176	18.0	2394.0	18	1164.0	1	1362.89189189	50427.0	2.56581776667	3.0	0.791046204135	61.7424047213	309.225078328	478.603569645	0.161298464313	949.0	635.0	37	0.0
3232785	1023.22692871	18.0	9050.0	18	1822.0	1	2496.7027027	92378.0	2.51575343162	3.0	0.800052310593	114.303921973	154.097971945	1853.16647727	0.422308465338	1007.0	887.0	37	0.0
3232784	1542.51196289	18.0	11658.0	18	2318.0	1	3425.18918919	126732.0	2.5601303988	3.0	0.847570377965	6.60996246409	153.305415295	2741.87393176	0.513411732075	1078.0	1148.0	37	0.0
3232787	2123.09155273	18.0	15458.0	18	2891.0	1	4532.05405405	167686.0	2.54524071735	3.0	0.856334349187	340.431057032	171.991357243	3701.73755707	0.537805659474	1336.0	1306.0	37	0.0
3232786	4300.80371094	18.0	30298.0	18	4798.0	1	8242.05405405	304956.0	2.56485316879	3.0	0.881354633722	355.733980906	169.374896948	7467.68073823	0.664652309632	1593.0	1747.0	37	0.0
3232789	1318.03283691	18.0	9532.0	18	2180.0	1	3176.2972973	117523.0	2.57182240873	3.0	0.825379765259	293.445372172	182.61731475	2407.13109398	0.455082350829	1177.0	878.0	37	0.0
3232788	1498.49060059	18.0	10642.0	18	2214.0	1	3336.13513514	123437.0	2.52670283116	3.0	0.838510452662	216.107350622	175.729624031	2644.55853449	0.497777629039	1072.0	1149.0	37	0.0
3232791	389.255065918	18.0	4161.0	18	1612.0	1	1822.05405405	67416.0	2.57903732739	3.0	0.905572039352	373.335133029	184.826311695	728.813988841	0.221168980545	1156.0	1092.0	37	0.0
3232790	1814.23632812	18.0	12798.0	18	2301.0	1	3939.24324324	145752.0	2.57108391316	3.0	0.841588209285	167.431254607	184.511153811	3301.93822209	0.544918137046	1145.0	1274.0	37	0.0
3232793	2451.3215332	18.0	16829.0	18	2924.0	1	4719.72972973	174630.0	2.53030710621	3.0	0.860693992552	112.102985219	194.909411628	4142.31544649	0.606937115168	1121.0	1342.0	37	0.0
3232792	169.771728516	18.0	2109.0	18	1099.0	1	1208.13513514	44701.0	2.81515860975	3.0	0.544020036974	274.855197268	187.248738605	397.715082423	0.0983519491482	975.0	587.0	37	0.0
3232795	152.479782104	18.0	2020.0	18	1249.0	1	1261.18918919	46664.0	2.6859032518	3.0	0.526500844222	333.832235568	214.030041805	407.543987935	0.0929767242626	1044.0	618.0	37	0.0
3232794	2100.59545898	18.0	17156.0	18	2884.0	1	4424.67567568	163713.0	2.5970950036	3.0	0.816051746348	315.287545921	201.445062412	3836.22577147	0.547416028706	1276.0	1289.0	37	0.0
3232797	2400.44433594	18.0	17374.0	18	2906.0	1	5069.43243243	187569.0	2.5605672895	3.0	0.825856540353	394.691215067	219.867314341	4148.48003317	0.51037442776	1377.0	1344.0	37	0.0
3232796	3175.09057617	18.0	23500.0	18	3597.0	1	6010.43243243	222386.0	2.53477254096	3.0	0.842094551848	197.039775328	216.731121032	5508.85500576	0.628426865662	1350.0	1512.0	37	0.0
3232799	3017.97973633	18.0	21640.0	18	3050.0	1	5719.51351351	211622.0	2.54625469005	3.0	0.836997194784	137.076608292	223.356729611	5326.75288636	0.638700009094	1197.0	1265.0	37	0.0
3232798	2304.31616211	18.0	17508.0	18	3042.0	1	4469.89189189	165386.0	2.56078596533	3.0	0.854477719621	23.1610997411	221.807571329	3948.80994579	0.606253024399	1070.0	1013.0	37	0.0
3232769	3502.75854492	18.0	24840.0	18	3456.0	1	6439.89189189	238276.0	2.56289175705	3.0	0.850675565469	148.958632732	80.2741125978	6017.66123721	0.659614873521	1234.0	1464.0	37	0.0
3232768	2176.33032227	18.0	14337.0	18	2902.0	1	4595.24324324	170024.0	2.56227761914	3.0	0.881044367289	192.476176268	76.7000476937	3802.33462205	0.573589226914	1219.0	1424.0	37	0.0
3232771	1224.69506836	18.0	7916.0	18	2234.0	1	3009.83783784	111364.0	2.57707281889	3.0	0.967529424981	105.599453423	85.1004208681	1981.12580948	0.467183630689	1066.0	888.0	37	0.0
3232770	1838.79846191	18.0	13690.0	18	2292.0	1	3804.32432432	140760.0	2.56803256847	3.0	0.855981475463	88.7063782552	82.7941603342	3188.26819984	0.559293058731	1061.0	1241.0	37	0.0
3232773	1969.03479004	18.0	14330.0	18	2865.0	1	4470.59459459	165412.0	2.56566114325	3.0	0.850810152995	371.748498079	87.5016021759	3478.12922624	0.494691857216	1415.0	1353.0	37	0.0
3232772	2083.76538086	18.0	16189.0	18	3020.0	1	4493.67567568	166266.0	2.55872187054	3.0	0.856014702782	362.069354898	85.1221015425	3512.82577812	0.502820934923	1342.0	1300.0	37	0.0
3232775	2575.9375	18.0	19246.0	18	2904.0	1	5045.56756757	186686.0	2.56377049491	3.0	0.856509233064	134.997673776	100.705016127	4452.57594321	0.607518128104	1168.0	1462.0	37	0.0
3232774	1748.23962402	18.0	12871.0	18	2496.0	1	4004.67567568	148173.0	2.53195486605	3.0	0.696489597507	288.934960334	98.6585234916	3088.81698906	0.367244905579	1392.0	1377.0	37	0.0
3232777	2329.24145508	18.0	17683.0	18	3504.0	1	4923.67567568	182176.0	2.5677382294	3.0	0.778662518168	288.948796453	106.846421569	3989.82617314	0.460896266843	1506.0	1384.0	37	0.0
3232776	208.123626709	18.0	3163.0	18	1325.0	1	1414.86486486	52350.0	2.5262076744	3.0	0.569685596833	193.579568725	107.222732058	469.305880007	0.104339535156	1114.0	717.0	37	0.0
3232779	4020.55883789	18.0	27194.0	18	3980.0	1	7647.21621622	282947.0	2.5618414108	3.0	0.882242664939	340.77820015	120.309576225	6865.28263615	0.655673946871	1498.0	1725.0	37	0.0
3232778	2631.84106445	18.0	19462.0	18	3310.0	1	5057.91891892	187143.0	2.55611495043	3.0	0.840900191425	183.967892237	113.035209788	4504.24985355	0.598529853567	1214.0	1489.0	37	0.0
3232781	2739.55322266	18.0	18949.0	18	3398.0	1	5528.78378378	204565.0	2.56462216245	3.0	0.856723665673	178.708310201	131.280834624	4779.83939255	0.58814544826	1385.0	1506.0	37	0.0
3232780	1517.29492188	18.0	10834.0	18	2218.0	1	3392.21621622	125512.0	2.566270575	3.0	0.880604373193	129.527431552	131.12545208	2615.69633957	0.514031174464	1056.0	829.0	37	0.0
3232783	3187.62670898	18.0	23283.0	18	3987.0	1	6193.91891892	229175.0	2.58874317523	3.0	0.88397049704	165.748698858	139.138208544	5385.38304311	0.624140707805	1355.0	1625.0	37	0.0
3232782	1811.99890137	18.0	14297.0	18	2497.0	1	4045.10810811	149669.0	2.54081750298	3.0	0.881763864207	256.061221169	135.402929052	3137.60219651	0.519691262594	1243.0	1030.0	37	0.0
3232755	2719.74707031	18.0	19282.0	18	3271.0	1	5499.83783784	203494.0	2.54235297184	3.0	0.878930821486	159.209318284	8.42499614163	4718.0755641	0.60513275957	1313.0	1448.0	37	0.0
3232754	2024.61694336	18.0	15546.0	18	4883.0	1	6126.56756757	226683.0	4.6687025117	3.0	1.29666002094	15.0	0.0	3915.53987721	0.707513399456	1050.0	1745.0	37	0.0
3232757	3979.9309082	18.0	27331.0	18	3771.0	1	7400.51351351	273819.0	2.5604271871	3.0	0.859482807178	162.700841399	20.7674229364	6845.96042942	0.659858444058	1456.0	1910.0	37	0.0
3232756	1732.33093262	18.0	12596.0	18	2279.0	1	3822.35135135	141427.0	2.55435515079	3.0	0.862767633003	189.629925886	14.7193600405	3025.14888721	0.518402174169	1173.0	1278.0	37	0.0
3232759	166.963500977	18.0	3549.0	18	1504.0	1	1738.62162162	64329.0	10.8353219259	3.0	0.397912935935	323.462767382	28.6535064953	660.281436264	0.0817339593276	1196.0	721.0	37	0.0
3232758	3806.37255859	18.0	26286.0	18	3689.0	1	6972.27027027	257974.0	2.54865501283	3.0	0.870618125267	46.3428517585	24.9493478208	6491.3141481	0.681466052706	1266.0	1722.0	37	0.0
3232761	3307.66479492	18.0	23437.0	18	4274.0	1	6338.81081081	234536.0	2.54560648602	3.0	0.915201242999	103.016628627	33.8127967807	5452.96991371	0.649216597046	1279.0	1548.0	37	0.0
3232760	1554.3034668	18.0	13756.0	18	2057.0	1	3450.05405405	127652.0	2.54155700594	3.0	0.744221173335	317.74535881	31.2506997571	2944.04115636	0.465274098287	1199.0	869.0	37	0.0
3232763	2296.97949219	18.0	18081.0	18	3069.0	1	4617.48648649	170847.0	2.54998551302	3.0	0.850939715101	79.9163926662	36.8533915084	3936.36755582	0.569142863047	1212.0	1458.0	37	0.0
3232762	1236.82043457	18.0	9687.0	18	2364.0	1	3183.43243243	117787.0	2.55291328852	3.0	0.786261825455	292.165902887	33.9401672847	2157.6179064	0.363234013452	1403.0	893.0	37	0.0
3232765	1076.62915039	18.0	8828.0	18	2143.0	1	2844.24324324	105237.0	2.5514567804	3.0	0.887896862149	375.123547568	54.6902119533	1855.66872351	0.407747098509	1184.0	742.0	37	0.0
3232764	10327.9121094	18.0	42541.0	18	19135.0	1	25175.8378378	931506.0	4.66664355213	3.0	1.50945042545	280.056454364	47.3423390054	13954.4613864	0.719184990617	3608.0	6501.0	37	0.0
3232767	3782.73266602	18.0	27101.0	18	4031.0	1	7004.89189189	259181.0	2.55670317988	3.0	0.856291978093	211.095811362	70.736537625	6478.73200807	0.655592330677	1385.0	1982.0	37	0.0
3232766	2599.30126953	18.0	18170.0	18	3331.0	1	5224.97297297	193324.0	2.5440889095	3.0	0.84295974011	253.310782622	58.0980222824	4515.85823322	0.573014921107	1386.0	1266.0	37	0.0
3232689	3203.98754883	19.0	22611.0	19	3355.0	1	6253.48648649	231379.0	2.56822437232	3.0	0.871606635131	190.138358764	28.4944900817	5630.97428723	0.645875574118	1280.0	1059.0	37	0.0
3232688	2301.4909668	19.0	15927.0	19	2821.0	1	4746.51351351	175621.0	2.55907501043	3.0	0.870597260971	308.38462191	13.2750519594	4001.76866191	0.579775654415	1239.0	1533.0	37	0.0
3232691	1654.50024414	19.0	10840.0	19	2112.0	1	3583.35135135	132584.0	2.5736133668	3.0	0.88476813703	16.2444645118	33.5928885601	2848.85160309	0.542510294577	1040.0	1018.0	37	0.0
3232690	3135.3515625	19.0	21863.0	19	3844.0	1	6098.32432432	225638.0	2.56119968133	3.0	0.880682187735	387.907412	31.7584824066	5264.55169588	0.613259592691	1391.0	1385.0	37	0.0
3232693	1568.88720703	19.0	11541.0	19	1855.0	1	3331.0	123247.0	2.51867710983	3.0	0.813316128309	51.926830756	39.5280133279	2836.20819836	0.529642461018	1016.0	987.0	37	0.0
3232692	2308.08105469	19.0	14889.0	19	2991.0	1	4719.51351351	174622.0	2.57020210905	3.0	0.954618591115	130.159191197	35.2341188191	3730.87845347	0.605970141837	1109.0	1142.0	37	0.0
3232695	303.976837158	19.0	3056.0	19	1253.0	1	1469.97297297	54389.0	10.2014044749	3.0	0.79204070809	61.2060291835	54.4222669376	595.782841053	0.191196300568	967.0	720.0	37	0.0
3232694	192.124221802	19.0	2688.0	19	1079.0	1	1195.72972973	44242.0	10.4179285389	3.0	0.587315717825	172.088029491	51.8575053927	448.822821306	0.123880730329	941.0	602.0	37	0.0
3232697	528.053161621	19.0	5523.0	19	1509.0	1	1901.7027027	70363.0	2.57920748775	3.0	0.75031018594	287.818203857	60.724351727	1006.25195279	0.247670916202	1153.0	926.0	37	0.0
3232696	2126.18920898	19.0	15730.0	19	2939.0	1	4397.13513514	162694.0	2.56854859279	3.0	0.901119838832	274.18555382	57.0322858041	3527.22639826	0.565982459438	1213.0	1251.0	37	0.0
3232699	226.088653564	19.0	2686.0	19	1385.0	1	1456.81081081	53902.0	4.54255331033	3.0	0.959147533283	224.732358008	66.289536671	477.865034284	0.186676606759	989.0	783.0	37	0.0
3232698	2007.88122559	19.0	15793.0	19	2895.0	1	4298.24324324	159035.0	2.56638777211	3.0	0.849406810114	385.826493633	61.2978404774	3517.81705043	0.532779839909	1268.0	1063.0	37	0.0
3232701	2916.13452148	19.0	21321.0	19	3836.0	1	5952.94594595	220259.0	2.54216023701	3.0	0.890083513018	306.732548828	85.5798159566	5096.80152942	0.615604071025	1297.0	1676.0	37	0.0
3232700	5435.98583984	19.0	34438.0	19	5135.0	1	9711.32432432	359319.0	2.55888058578	3.0	0.902503494915	50.2657683547	68.0230614804	9058.13859973	0.726818845999	1396.0	2117.0	37	0.0
3232703	1674.37133789	19.0	12247.0	19	2158.0	1	3794.2972973	140389.0	2.55016766179	3.0	0.845919145907	369.42295241	104.449862381	3008.21250787	0.50451229816	1235.0	1037.0	37	0.0
3232702	1039.48376465	19.0	7532.0	19	2074.0	1	2546.97297297	94238.0	2.5456531705	3.0	0.882179383177	35.9032016837	92.9309788287	1732.57817663	0.428675987457	1021.0	727.0	37	0.0
3232687	2005.06921387	19.0	14039.0	19	2476.0	1	4026.37837838	148976.0	2.56663946755	3.0	0.868769807933	105.185538844	6.83564369241	3377.99138502	0.573400277497	1090.0	544.0	37	0.0
3232753	2707.80322266	19.0	22699.0	19	3360.0	1	6218.83783784	230097.0	2.58312648005	3.0	0.742510927345	283.49146244	396.403875118	5757.6038926	0.523740972673	1379.0	1504.0	37	0.0
3232752	1508.79968262	19.0	11168.0	19	2062.0	1	3353.2972973	124072.0	2.57086159094	3.0	0.87740532893	71.7965503653	387.211088784	2569.27696125	0.506322275169	1065.0	949.0	37	0.0
3232737	2996.72314453	19.0	21252.0	19	3714.0	1	5950.35135135	220163.0	2.53419058389	3.0	0.872078306985	331.343761405	289.122379088	5198.92706461	0.615443926387	1320.0	1802.0	37	0.0
3232736	3036.20214844	19.0	20975.0	19	3341.0	1	5861.67567568	216882.0	2.56537806938	3.0	0.859075439826	111.545787819	281.195778586	5314.469839	0.637838054119	1215.0	1475.0	37	0.0
3232739	2216.99169922	19.0	15444.0	19	2432.0	1	4364.75675676	161496.0	2.55631856135	3.0	0.877648278787	53.1259875318	302.24053317	3732.61380273	0.600690777605	1043.0	1459.0	37	0.0
3232738	2724.36962891	19.0	20887.0	19	3212.0	1	5377.21621622	198957.0	2.55195556622	3.0	0.88413975414	88.8702243625	290.613262698	4704.08782712	0.630605484198	1150.0	1786.0	37	0.0
3232741	528.232116699	19.0	3956.0	19	1280.0	1	1622.54054054	60034.0	2.52442641471	3.0	0.754916908329	31.227448222	321.866212799	976.742050407	0.294035419889	879.0	585.0	37	0.0
3232740	196.541595459	19.0	2403.0	19	1112.0	1	1205.02702703	44586.0	2.52104572044	3.0	0.634103197136	155.817686966	317.426911213	437.6621913	0.130137844211	918.0	591.0	37	0.0
3232743	1617.89697266	19.0	12027.0	19	2465.0	1	3657.2972973	135320.0	2.54108269862	3.0	0.848110266845	272.879647514	335.48604688	2886.55847435	0.503058172596	1166.0	1183.0	37	0.0
3232742	2711.3605957	19.0	19275.0	19	2968.0	1	5167.83783784	191210.0	2.54400558762	3.0	0.84132287909	93.7526389867	332.73882971	4739.65929691	0.628154709664	1129.0	1345.0	37	0.0
3232745	288.568847656	19.0	3078.0	19	1463.0	1	1607.45945946	59476.0	2.62221428415	3.0	0.948674844072	244.566591222	356.247726405	554.86968413	0.195791492421	1050.0	633.0	37	0.0
3232744	2062.50756836	19.0	15033.0	19	2722.0	1	4323.7027027	159977.0	2.56311158037	3.0	0.87969156685	53.4845662734	352.941773194	3611.00843767	0.580638159669	1098.0	1293.0	37	0.0
3232747	288.369934082	19.0	2747.0	19	1110.0	1	1307.27027027	48369.0	2.49372667967	3.0	0.75676635285	86.1799788878	368.03263829	532.60370136	0.18225615209	891.0	583.0	37	0.0
3232746	2626.26049805	19.0	19349.0	19	2812.0	1	5061.32432432	187269.0	2.56017845841	3.0	0.874724426108	18.8964468125	368.268109096	4454.67223544	0.625857181303	1096.0	1258.0	37	0.0
3232749	154.361343384	19.0	2186.0	19	1211.0	1	1283.86486486	47503.0	8.35113813644	3.0	0.766681355615	326.721132413	379.140232675	351.722678175	0.11734157787	980.0	810.0	37	0.0
3232748	2481.12280273	19.0	18138.0	19	2783.0	1	4934.7027027	182584.0	2.53601490189	3.0	0.847536363509	245.217021486	370.920163688	4297.8185931	0.584976158238	1241.0	1528.0	37	0.0
3232751	1239.0814209	19.0	9909.0	19	2255.0	1	3177.16216216	117555.0	2.57570867396	3.0	0.92979070484	391.83297677	384.840233357	2089.63613943	0.440432567923	1161.0	1036.0	37	0.0
3232750	2556.17651367	19.0	17944.0	19	3188.0	1	5145.48648649	190383.0	2.54375496873	3.0	0.86297720203	299.958031639	380.309848822	4396.64947319	0.584015033437	1271.0	1423.0	37	0.0
3232721	7159.87011719	19.0	42682.0	19	7855.0	1	12976.5135135	480131.0	2.57591979117	3.0	0.926449909664	299.685517398	204.8810933	11760.0248904	0.723542833208	1948.0	3235.0	37	0.0
3232720	3169.09936523	19.0	24256.0	19	3728.0	1	6070.48648649	224608.0	2.55142498707	3.0	0.829490512053	326.100452421	202.048909549	5495.01049247	0.601095980217	1475.0	1807.0	37	0.0
3232723	2028.64855957	19.0	14339.0	19	2498.0	1	4231.27027027	156557.0	2.58348936578	3.0	0.829546584361	59.4762584295	211.471496922	3769.43202801	0.586046013923	1068.0	1033.0	37	0.0
3232722	2929.26953125	19.0	21283.0	19	3089.0	1	5558.08108108	205649.0	2.56438409824	3.0	0.824638932677	197.254917849	206.699644003	5209.4212324	0.62987113249	1239.0	1275.0	37	0.0
3232725	3912.00585938	19.0	26767.0	19	3933.0	1	7517.56756757	278150.0	2.56539431807	3.0	0.848122533074	361.648744891	216.560267287	7013.04132607	0.654536865399	1496.0	1901.0	37	0.0
3232724	2374.83374023	19.0	19685.0	19	2946.0	1	4922.83783784	182145.0	2.52932967299	3.0	0.729224673306	297.08478587	215.905144293	4329.45899567	0.472024431482	1647.0	1797.0	37	0.0
3232727	334.095245361	19.0	3406.0	19	1626.0	1	1832.2972973	67795.0	2.79508197443	3.0	0.715800176046	249.950536314	225.216514718	669.990831814	0.150573717692	1252.0	860.0	37	0.0
3232726	5447.54443359	19.0	35899.0	19	4993.0	1	9552.2972973	353435.0	2.55213201359	3.0	0.838360345143	239.029546124	220.652963577	9489.494454	0.713573505238	1504.0	2093.0	37	0.0
3232729	2354.3203125	19.0	17442.0	19	2757.0	1	4789.86486486	177225.0	2.57241009837	3.0	0.846553113261	392.808103178	240.234446791	4076.67143746	0.563116012973	1304.0	1533.0	37	0.0
3232728	225.136810303	19.0	2663.0	19	1231.0	1	1353.72972973	50088.0	10.7000065328	3.0	0.624622938625	325.596591479	235.074314644	494.091458507	0.128654282398	1041.0	782.0	37	0.0
3232731	2740.77075195	19.0	19802.0	19	3426.0	1	5547.94594595	205274.0	2.56680144781	3.0	0.864414028033	348.174398897	256.546816395	4818.63622907	0.601001309204	1335.0	1459.0	37	0.0
3232730	1457.7154541	19.0	10696.0	19	2189.0	1	3249.37837838	120227.0	2.56569939777	3.0	0.888880040745	76.9283557239	253.598073997	2505.57158428	0.521385520652	1004.0	1214.0	37	0.0
3232733	153.260299683	19.0	2144.0	19	1099.0	1	1184.2972973	43819.0	10.2610834031	3.0	0.59027681981	271.800298447	268.138884898	376.372958119	0.103504048738	958.0	636.0	37	0.0
3232732	208.339172363	19.0	2342.0	19	1192.0	1	1263.37837838	46745.0	2.86819923474	3.0	0.775646150047	163.980664136	265.477774547	407.136296544	0.142830835699	933.0	590.0	37	0.0
3232735	2098.36328125	19.0	17249.0	19	2376.0	1	4196.78378378	155281.0	2.55741030356	3.0	0.815623592418	208.758410507	272.761680719	3731.26031832	0.568813830459	1136.0	1355.0	37	0.0
3232734	1903.05053711	19.0	15344.0	19	2643.0	1	3908.35135135	144609.0	2.54732359231	3.0	0.846286175818	80.1055950649	269.914612622	3276.85108176	0.549841749946	1115.0	1225.0	37	0.0
3232705	183.671798706	19.0	2446.0	19	964.0	1	1075.51351351	39794.0	10.8121185175	3.0	0.490839768102	131.313975225	112.736280389	448.230757883	0.113934480677	846.0	518.0	37	0.0
3232704	282.972808838	19.0	3676.0	19	1247.0	1	1355.83783784	50166.0	10.1643537649	3.0	0.673448304579	235.629756001	111.404939416	610.721636605	0.178791476963	963.0	701.0	37	0.0
3232707	1570.98693848	19.0	13955.0	19	2111.0	1	3368.97297297	124652.0	2.54950017996	3.0	0.757136023189	359.055446237	124.905070404	2850.06154404	0.471147423946	1209.0	772.0	37	0.0
3232706	233.940185547	19.0	2894.0	19	1252.0	1	1328.40540541	49151.0	2.64708174085	3.0	0.688850468164	54.7130728676	120.76420412	492.900060834	0.146523065439	950.0	712.0	37	0.0
3232709	269.210571289	19.0	3344.0	19	1168.0	1	1284.94594595	47543.0	2.54864875564	3.0	0.678883087071	26.7675035255	135.142573833	567.396586072	0.176315586002	890.0	723.0	37	0.0
3232708	1154.08911133	19.0	8417.0	19	1872.0	1	2871.48648649	106245.0	2.6328818696	3.0	0.892849834216	41.447857797	127.312473035	2008.37356283	0.453991943402	1029.0	885.0	37	0.0
3232711	2417.74902344	19.0	16824.0	19	2868.0	1	4872.91891892	180298.0	2.55739812517	3.0	0.852350844673	118.272715554	142.490614445	4335.22965801	0.610695612421	1122.0	1171.0	37	0.0
3232710	2598.06225586	19.0	18252.0	19	2985.0	1	5264.59459459	194790.0	2.57296477133	3.0	0.861435998474	138.529034342	138.335526273	4634.02173818	0.610638607696	1222.0	1494.0	37	0.0
3232713	256.77835083	19.0	2723.0	19	1115.0	1	1282.27027027	47444.0	2.54024227666	3.0	0.680222839041	151.633262499	170.086039636	529.771997532	0.163490920116	888.0	510.0	37	0.0
3232712	201.842300415	19.0	2645.0	19	1097.0	1	1163.51351351	43050.0	11.4000000005	3.0	0.622068393162	36.7542713998	148.831015513	448.985685346	0.136395024041	882.0	571.0	37	0.0
3232715	1910.73181152	19.0	14035.0	19	2441.0	1	4048.64864865	149800.0	2.53606967863	3.0	0.874244400835	6.39548753111	184.669987287	3361.47357912	0.569685412445	1113.0	1295.0	37	0.0
3232714	2285.58544922	19.0	16370.0	19	2751.0	1	4590.45945946	169847.0	2.5441777301	3.0	0.825753342427	221.773618579	171.349149579	4060.23644354	0.575267473401	1198.0	1164.0	37	0.0
3232717	396.06149292	19.0	4182.0	19	1189.0	1	1490.05405405	55132.0	2.62006307486	3.0	0.733626741101	148.953415399	196.310269867	762.739577879	0.231173910927	925.0	509.0	37	0.0
3232716	2298.92236328	19.0	16779.0	19	2892.0	1	4752.56756757	175845.0	2.52579028661	3.0	0.861938753585	374.105219654	188.193821138	3926.54178877	0.552949893874	1302.0	1527.0	37	0.0
3232719	278.387939453	19.0	3013.0	19	1535.0	1	1532.94594595	56719.0	2.48926986502	3.0	0.89046479546	277.121640499	202.069010335	514.934027379	0.175860027109	1061.0	639.0	37	0.0
3232718	3150.78808594	19.0	24432.0	19	3369.0	1	5846.10810811	216306.0	2.56263556191	3.0	0.825164798761	242.863934032	200.011700826	5466.16524013	0.628050305536	1259.0	1612.0	37	0.0
3233081	649.837524414	20.0	8394.0	20	1824.0	1	2172.78378378	80393.0	10.2400377017	3.0	0.820639522494	367.0	0.0	1471.32191385	0.384757815579	1076.0	750.0	37	0.0
3233083	2257.72583008	20.0	16701.0	20	3091.0	1	4587.43243243	169735.0	2.57251062976	3.0	0.845332252205	235.893654906	10.7237798099	3906.44854724	0.562312582842	1250.0	1347.0	37	0.0
3233082	265.850891113	20.0	2642.0	20	1306.0	1	1311.51351351	48526.0	2.63746193976	3.0	0.901720511019	142.235868918	7.0214168175	473.196436871	0.194273970183	877.0	379.0	37	0.0
3233085	3192.17504883	20.0	22835.0	20	3670.0	1	6114.51351351	226237.0	2.57565769985	3.0	0.839584578058	319.275952971	12.6900096563	5593.88757495	0.623504933622	1380.0	1551.0	37	0.0
3233084	266.299957275	20.0	3356.0	20	1224.0	1	1380.45945946	51077.0	2.52098264537	3.0	0.518546396598	270.121204968	12.7856352203	600.242941307	0.127059741232	1059.0	537.0	37	0.0
3233087	2050.24902344	20.0	14850.0	20	2581.0	1	4261.72972973	157684.0	2.57686191317	3.0	0.809237569007	190.342614629	17.4101204654	3759.92089639	0.555151561596	1200.0	990.0	37	0.0
3233086	6799.52246094	20.0	40580.0	20	6270.0	1	12757.9459459	472044.0	2.59767424782	3.0	0.913400282643	292.72231287	15.5066701479	11648.1657425	0.71518641969	1970.0	2976.0	37	0.0
3233137	2146.39624023	20.0	16000.0	20	2778.0	1	4283.94594595	158506.0	2.56704014864	3.0	0.861872422892	15.250526416	384.078986572	3684.90935322	0.58900952161	1078.0	1285.0	37	0.0
3233136	1831.03137207	20.0	13577.0	20	2345.0	1	3868.05405405	143118.0	2.57282648433	3.0	0.837932485608	224.693076855	363.308090096	3219.48047867	0.535429270481	1150.0	1019.0	37	0.0
3233139	2101.64892578	20.0	16570.0	20	3004.0	1	4709.75675676	174261.0	2.54955920783	3.0	0.800201088463	367.946341797	395.295665872	3766.83378984	0.470583683534	1428.0	1531.0	37	0.0
3233138	3386.15576172	20.0	24197.0	20	3562.0	1	6575.75675676	243303.0	2.54459783944	3.0	0.723293934407	39.7583027362	395.406554858	6468.37861105	0.552171969306	1289.0	1228.0	37	0.0
3233121	258.665374756	20.0	2818.0	20	1260.0	1	1329.7027027	49199.0	2.74618398116	3.0	0.831495834441	242.846072526	225.344989817	481.450001146	0.177206368521	913.0	553.0	37	0.0
3233120	313.21105957	20.0	3864.0	20	1323.0	1	1542.02702703	57055.0	10.2097981056	3.0	0.676820393117	174.547194535	224.509963928	687.344062577	0.177638759233	1081.0	841.0	37	0.0
3233123	151.152954102	20.0	2543.0	20	1065.0	1	1175.0	43475.0	10.2445634258	3.0	0.34498098977	283.18428284	238.394600606	420.488340438	0.0657888721255	1003.0	512.0	37	0.0
3233122	3500.39453125	20.0	24937.0	20	5696.0	1	7878.62162162	291509.0	2.57433166357	3.0	1.03317177702	154.545853413	229.609002949	5978.64998395	0.644759688661	1460.0	1992.0	37	0.0
3233125	2408.02880859	20.0	17544.0	20	2706.0	1	4622.75675676	171042.0	2.56553202547	3.0	0.875282528706	43.2207274738	246.010861094	4051.43688095	0.622201602521	1018.0	1024.0	37	0.0
3233124	2333.09667969	20.0	17508.0	20	2496.0	1	4627.64864865	171223.0	2.51751023697	3.0	0.814565900322	174.850903084	243.288443046	4113.51529997	0.567480854117	1257.0	1251.0	37	0.0
3233127	2295.78833008	20.0	20666.0	20	3330.0	1	5712.02702703	211345.0	2.50327790789	3.0	0.730932189988	255.628109194	266.535977106	4891.95628039	0.455596545486	1476.0	1395.0	37	0.0
3233126	2579.91357422	20.0	22322.0	20	4073.0	1	6030.10810811	223114.0	2.5308814096	3.0	0.804935759394	257.903150912	261.925896586	4925.00638344	0.489669159357	1463.0	1476.0	37	0.0
3233129	1571.81433105	20.0	10784.0	20	2415.0	1	3585.05405405	132647.0	2.64768021057	3.0	0.924318487189	91.5266289733	298.432666657	2717.10391109	0.5390994068	1046.0	1025.0	37	0.0
3233128	3178.02807617	20.0	23973.0	20	3844.0	1	6112.40540541	226159.0	2.59991488024	3.0	0.881826116191	287.076292027	295.821097343	5363.25900331	0.630986213741	1323.0	1968.0	37	0.0
3233131	2456.61669922	20.0	19406.0	20	2770.0	1	4815.59459459	178177.0	2.54683949615	3.0	0.778668449177	305.760363647	318.249491451	4531.87549758	0.578272675999	1237.0	1466.0	37	0.0
3233130	4312.22998047	20.0	29730.0	20	4192.0	1	7700.75675676	284928.0	2.54440432212	3.0	0.853525270264	201.047731464	303.224198671	7370.80466889	0.69055208392	1316.0	1608.0	37	0.0
3233133	5761.24462891	20.0	39242.0	20	6996.0	1	10613.5405405	392701.0	2.54380364345	3.0	0.926911652431	384.935815344	337.978738534	9421.0315565	0.6988980791	1744.0	2976.0	37	0.0
3233132	2326.00146484	20.0	18327.0	20	2921.0	1	4900.2972973	181311.0	2.56688843171	3.0	0.860640994802	318.597717236	332.322850572	4122.1138918	0.567359255182	1313.0	1392.0	37	0.0
3233135	1797.92675781	20.0	13845.0	20	2664.0	1	4135.89189189	153028.0	2.56739427049	3.0	0.824853286685	375.984986384	350.492432101	3236.61267363	0.476562880561	1408.0	1237.0	37	0.0
3233134	3535.27124023	20.0	26560.0	20	3888.0	1	6528.91891892	241570.0	2.54171012482	3.0	0.875778754533	150.047589989	339.205555042	5993.80783892	0.672240535683	1213.0	1838.0	37	0.0
3233105	505.412811279	20.0	4186.0	20	1319.0	1	1688.67567568	62481.0	2.54943867514	3.0	0.837870439636	24.3485203272	132.426387878	930.149810337	0.299978111779	889.0	750.0	37	0.0
3233104	151.645111084	20.0	2274.0	20	1085.0	1	1133.64864865	41945.0	10.2189939872	3.0	0.781016846296	148.293187074	127.892556072	319.36170857	0.123608964992	864.0	635.0	37	0.0
3233107	1836.26342773	20.0	15350.0	20	2514.0	1	3937.86486486	145701.0	2.56645675952	3.0	0.840334488704	265.985245492	146.149163495	3184.47736129	0.514649752015	1205.0	1147.0	37	0.0
3233106	2495.88891602	20.0	19045.0	20	3015.0	1	4766.18918919	176349.0	2.55913195143	3.0	0.833443489854	86.7494904619	143.300417019	4387.88248626	0.622442382673	1076.0	878.0	37	0.0
3233109	250.25189209	20.0	2690.0	20	1145.0	1	1218.02702703	45067.0	2.52360904244	3.0	0.641218899871	115.382564668	164.078831759	529.873542906	0.162079231531	839.0	504.0	37	0.0
3233108	1971.3293457	20.0	13437.0	20	2423.0	1	4059.21621622	150191.0	2.58802313095	3.0	0.851135223969	46.5928385548	163.632571826	3493.98927632	0.578056942478	1073.0	1040.0	37	0.0
3233111	2214.10083008	20.0	16447.0	20	2901.0	1	4351.86486486	161019.0	2.55173376989	3.0	0.889675858363	11.8922913081	178.914678061	3684.263564	0.604099338303	1038.0	1268.0	37	0.0
3233110	322.498138428	20.0	3166.0	20	1706.0	1	1765.75675676	65333.0	2.83225000687	3.0	1.19369314218	236.967796396	167.88085783	577.837607205	0.242723718735	1053.0	709.0	37	0.0
3233113	2968.10424805	20.0	21500.0	20	3579.0	1	5790.78378378	214259.0	2.574397493	3.0	0.869307583088	238.276153955	181.681060539	5157.92127129	0.631724371463	1264.0	1669.0	37	0.0
3233112	243.557159424	20.0	3070.0	20	1142.0	1	1220.81081081	45170.0	2.54695731517	3.0	0.78995475745	79.014295919	178.504894677	472.516245331	0.180465358257	829.0	592.0	37	0.0
3233115	2975.3737793	20.0	21396.0	20	3340.0	1	5615.59459459	207777.0	2.55908041825	3.0	0.840578530301	292.991890594	191.026578239	5083.64094402	0.61414281757	1293.0	1205.0	37	0.0
3233114	156.652679443	20.0	2379.0	20	1318.0	1	1296.45945946	47969.0	11.4000000005	3.0	0.605042548481	319.535632371	189.478793675	379.898275463	0.0972697276701	1061.0	730.0	37	0.0
3233117	1949.48071289	20.0	14050.0	20	2614.0	1	4004.48648649	148166.0	2.54033338114	3.0	0.897422926537	64.9317129122	197.882808699	3257.48455801	0.574823645844	1077.0	1088.0	37	0.0
3233116	1499.10656738	20.0	11609.0	20	2191.0	1	3485.21621622	128953.0	2.53981550188	3.0	0.847740878986	384.876734419	195.496844442	2666.36377587	0.479907236081	1214.0	1174.0	37	0.0
3233119	2366.25830078	20.0	16897.0	20	2725.0	1	4729.89189189	175006.0	2.55808192618	3.0	0.842639698679	134.345826376	224.946014017	4143.05375688	0.584903240592	1167.0	1357.0	37	0.0
3233118	3561.41552734	20.0	24248.0	20	3658.0	1	6716.2972973	248503.0	2.56278860624	3.0	0.812473828405	276.46973037	207.363442076	6527.92605259	0.65246437587	1320.0	1022.0	37	0.0
3233089	2237.90332031	20.0	15972.0	20	2856.0	1	4885.91891892	180779.0	2.54509851397	3.0	0.796431818145	290.203224195	26.5514054957	4080.6041109	0.498308090132	1555.0	1393.0	37	0.0
3233088	1575.54504395	20.0	10523.0	20	2199.0	1	3413.59459459	126303.0	2.57908388178	3.0	0.831650836671	52.5043735208	22.1230511457	2828.95580912	0.525804217709	1020.0	786.0	37	0.0
3233091	5452.02734375	20.0	37648.0	20	4743.0	1	9670.2972973	357801.0	2.58506166841	3.0	0.851945727276	232.046998834	31.3700866184	9423.99086217	0.709761666063	1569.0	1835.0	37	0.0
3233090	2746.11694336	20.0	19950.0	20	3517.0	1	5602.89189189	207307.0	2.55511377977	3.0	0.86136564014	354.781416377	27.2577954787	4777.51381639	0.58037227825	1412.0	1452.0	37	0.0
3233093	2490.84887695	20.0	16774.0	20	2973.0	1	5033.48648649	186239.0	2.55077054295	3.0	0.856251518659	386.01995166	50.9108138717	4209.63533405	0.557760221314	1435.0	1553.0	37	0.0
3233092	217.616851807	20.0	2986.0	20	1654.0	1	1724.81081081	63818.0	10.6900580856	3.0	0.627807924542	243.127204	36.1545407019	493.428866754	0.0986605209085	1338.0	831.0	37	0.0
3233095	2913.51660156	20.0	19835.0	20	3344.0	1	5704.56756757	211069.0	2.52674177305	3.0	0.857448641598	341.225588397	67.2101502778	5021.93511032	0.606222821307	1330.0	1006.0	37	0.0
3233094	1426.60986328	20.0	10298.0	20	2093.0	1	3115.35135135	115268.0	2.53216641188	3.0	0.828766938433	69.8171903032	64.2975743996	2500.27067664	0.498283338779	1023.0	882.0	37	0.0
3233097	2059.44067383	20.0	13844.0	20	2048.0	1	4241.67567568	156942.0	2.61343975241	3.0	0.849375429092	73.2256845042	80.4970436204	3637.75632204	0.572875378887	1112.0	1224.0	37	0.0
3233096	288.589813232	20.0	2982.0	20	1234.0	1	1403.32432432	51923.0	10.2026820104	3.0	0.755117938921	264.294876103	78.5640247886	576.290197636	0.183500082603	952.0	647.0	37	0.0
3233099	3029.30297852	20.0	20587.0	20	3167.0	1	5811.27027027	215017.0	2.55798056955	3.0	0.852003417805	104.595215535	91.8142396764	5332.1620258	0.641713011169	1200.0	1921.0	37	0.0
3233098	1594.43139648	20.0	11050.0	20	2087.0	1	3438.21621622	127214.0	2.55237099992	3.0	0.831423093162	201.802075642	83.3725989708	2845.55648859	0.524514822779	1045.0	1071.0	37	0.0
3233101	3247.26049805	20.0	22828.0	20	3744.0	1	6365.27027027	235515.0	2.58986130226	3.0	0.868651670561	324.47765436	99.8152661823	5700.21364925	0.636518109469	1351.0	1756.0	37	0.0
3233100	370.981384277	20.0	3490.0	20	1275.0	1	1522.51351351	56333.0	2.49129943416	3.0	0.72264347153	265.139916318	96.0848842358	714.147456825	0.204066264314	1003.0	773.0	37	0.0
3233103	2385.63061523	20.0	18051.0	20	3015.0	1	4757.13513514	176014.0	2.57326050234	3.0	0.895112003875	46.2085506048	112.937770846	4004.00204769	0.604365137369	1115.0	1599.0	37	0.0
3233102	3172.02197266	20.0	24197.0	20	3294.0	1	5902.21621622	218382.0	2.5456622712	3.0	0.844418988452	81.9040194738	101.254279604	5468.73265907	0.642577325844	1228.0	1272.0	37	0.0
3233141	1313.01245117	21.0	9483.0	21	2222.0	1	3125.86486486	115657.0	2.5379021216	3.0	0.802758306406	377.859390238	4.7015085644	2293.16946074	0.417346530931	1227.0	1043.0	37	0.0
3233140	3102.18481445	21.0	21088.0	21	4362.0	1	5971.86486486	220959.0	2.60166581245	3.0	0.984085313048	286.0	0.0	4973.24229788	0.694233770318	1175.0	1303.0	37	0.0
3233143	2604.95629883	21.0	19695.0	21	2766.0	1	5167.40540541	191194.0	2.55804091636	3.0	0.81281321212	269.406915073	16.3540078695	4726.607413	0.591694366669	1265.0	1319.0	37	0.0
3233142	1737.95910645	21.0	13373.0	21	2731.0	1	3693.94594595	136676.0	2.56567155382	3.0	0.888274471565	57.9923673913	6.9580561854	2916.62608492	0.540065810145	1059.0	964.0	37	0.0
3233145	277.08013916	21.0	2605.0	21	1133.0	1	1331.81081081	49277.0	2.53363666837	3.0	0.578507378654	167.741577112	33.8451084881	561.149902622	0.138790266395	985.0	692.0	37	0.0
3233144	2270.96166992	21.0	16377.0	21	2363.0	1	4454.05405405	164800.0	2.5807503037	3.0	0.828087639756	127.248553679	34.0898976781	3959.48918525	0.582452825886	1148.0	1412.0	37	0.0
3233147	3221.80419922	21.0	23446.0	21	6865.0	1	8105.56756757	299906.0	4.6829367525	3.0	1.21846164581	147.416783892	38.7213136062	5300.92253261	0.662311520502	1447.0	1947.0	37	0.0
3233146	190.127120972	21.0	2053.0	21	1261.0	1	1301.27027027	48147.0	4.72942826405	3.0	0.903373433928	235.730801701	34.7351464339	361.851692199	0.143645431735	966.0	568.0	37	0.0
3233149	2701.46142578	21.0	17446.0	21	3226.0	1	5155.94594595	190770.0	2.5733026275	3.0	0.894177047239	36.1632466349	55.137916941	4468.44282438	0.632580919512	1142.0	1188.0	37	0.0
3233148	1502.91455078	21.0	10968.0	21	2029.0	1	3276.18918919	121219.0	2.54355034158	3.0	0.778683957445	167.679954586	52.4671094277	2792.10712782	0.496588640208	1099.0	865.0	37	0.0
3233151	1473.44140625	21.0	14461.0	21	3456.0	1	4337.7027027	160495.0	2.5659820343	3.0	0.778962387153	248.572250095	75.6265048179	3126.59134473	0.39030974844	1398.0	1380.0	37	0.0
3233150	2032.63513184	21.0	16262.0	21	3605.0	1	5043.45945946	186608.0	2.56823215521	3.0	0.86491418502	250.738406987	71.1503924356	3738.29715092	0.471766699131	1413.0	1010.0	37	0.0
3233184	2152.6809082	21.0	17309.0	21	3027.0	1	4726.24324324	174871.0	2.54055696938	3.0	0.785271683927	72.2222539319	395.541499074	4072.19513834	0.511259689324	1223.0	1465.0	37	0.0
3233169	177.667373657	21.0	2840.0	21	1235.0	1	1315.59459459	48677.0	2.70578338943	3.0	0.6506465594	377.252651404	286.143255453	424.908974531	0.117408921873	1007.0	638.0	37	0.0
3233168	1059.31201172	21.0	8093.0	21	1680.0	1	2473.97297297	91537.0	2.55688484367	3.0	0.820443252876	80.1272111176	254.972570518	1834.38556904	0.437129521109	951.0	923.0	37	0.0
3233171	214.286483765	21.0	2860.0	21	1295.0	1	1401.51351351	51856.0	2.57599648394	3.0	0.48819832174	271.581838733	295.381633857	499.072952896	0.0951974834867	1132.0	767.0	37	0.0
3233170	6194.49414062	21.0	39481.0	21	6423.0	1	11400.8108108	421830.0	2.55681984221	3.0	0.921105251163	286.972934749	289.330656996	10256.6869728	0.70745797973	1789.0	2224.0	37	0.0
3233173	185.804275513	21.0	2614.0	21	1340.0	1	1355.54054054	50155.0	4.73314248522	3.0	0.705621773099	306.268120173	310.179134663	378.88143811	0.109401015996	1084.0	775.0	37	0.0
3233172	1900.7532959	21.0	13929.0	21	2986.0	1	4492.32432432	166216.0	2.56711818642	3.0	0.869218011884	288.052549174	301.269591625	3189.9613987	0.44636621417	1603.0	1672.0	37	0.0
3233175	3130.33203125	21.0	22296.0	21	3457.0	1	5882.27027027	217644.0	2.57745639626	3.0	0.828471895459	161.628865341	340.786755736	5585.93046387	0.648444139691	1195.0	1485.0	37	0.0
3233174	2341.21069336	21.0	17340.0	21	2831.0	1	4769.37837838	176467.0	2.58004851173	3.0	0.862260467566	270.779643288	319.274684014	4052.15779521	0.578025644503	1239.0	1156.0	37	0.0
3233177	2964.6171875	21.0	23466.0	21	3176.0	1	5701.27027027	210947.0	2.54714447817	3.0	0.776958423318	115.988835839	351.298773323	5235.5628088	0.554596677778	1293.0	1534.0	37	0.0
3233176	3297.72558594	21.0	21893.0	21	3255.0	1	6463.18918919	239138.0	2.59411964788	3.0	0.858291513184	201.495220703	347.562204088	6019.47862193	0.665789522505	1222.0	1397.0	37	0.0
3233179	2180.32519531	21.0	15731.0	21	3135.0	1	4717.48648649	174547.0	2.55884082669	3.0	0.764548256195	123.958349421	354.640156431	3826.21921471	0.449383920721	1341.0	1334.0	37	0.0
3233178	1360.84643555	21.0	10334.0	21	2302.0	1	3248.51351351	120195.0	2.55633750424	3.0	0.886585804834	281.028569142	351.631150782	2361.64372632	0.475514820768	1138.0	1214.0	37	0.0
3233181	2084.93383789	21.0	14979.0	21	2511.0	1	4216.05405405	155994.0	2.54495536642	3.0	0.848714411456	114.900525701	378.648401266	3657.54043758	0.582632331181	1078.0	1216.0	37	0.0
3233180	9209.06933594	21.0	47746.0	21	9403.0	1	17322.5135135	640933.0	2.5813724264	3.0	1.01755080176	360.292313984	378.167265841	14577.5766459	0.748724138347	2138.0	3866.0	37	0.0
3233183	269.417480469	21.0	2925.0	21	1264.0	1	1410.37837838	52184.0	2.64612032857	3.0	0.751844209872	257.816513477	386.225167672	549.996179348	0.171777857667	985.0	670.0	37	0.0
3233182	1964.8112793	21.0	13294.0	21	2349.0	1	3980.78378378	147289.0	2.55358917663	3.0	0.84973046433	58.7862965527	384.137679071	3370.1454233	0.561749350275	1084.0	1025.0	37	0.0
3233153	2624.57617188	21.0	17802.0	21	3327.0	1	5112.32432432	189156.0	2.54259964253	3.0	0.880403731844	279.955010154	105.017019203	4356.07715378	0.600216188049	1276.0	1298.0	37	0.0
3233152	220.590377808	21.0	2799.0	21	1378.0	1	1401.32432432	51849.0	10.1318796016	3.0	0.782449673173	351.434256436	101.088012555	489.191683293	0.15817633518	999.0	463.0	37	0.0
3233155	4164.27685547	21.0	29521.0	21	3883.0	1	7376.40540541	272927.0	2.571410048	3.0	0.820049878044	193.955082947	112.346165548	7314.56560364	0.685168443408	1324.0	1169.0	37	0.0
3233154	1873.89074707	21.0	12416.0	21	2634.0	1	4016.83783784	148623.0	2.60580360275	3.0	0.880561044654	84.5017887729	107.623252551	3318.5669055	0.57169423277	1059.0	826.0	37	0.0
3233157	2459.61425781	21.0	18269.0	21	3009.0	1	5145.59459459	190387.0	2.57067043176	3.0	0.829343677297	311.482695343	141.500097213	4578.26299218	0.584665174956	1290.0	1395.0	37	0.0
3233156	1979.01928711	21.0	14679.0	21	2719.0	1	4344.75675676	160756.0	2.56547888012	3.0	0.852893777772	298.664153112	127.521138887	3577.7754293	0.54122645246	1269.0	1473.0	37	0.0
3233159	3088.66601562	21.0	21938.0	21	3338.0	1	5810.51351351	214989.0	2.58468592227	3.0	0.850780692047	142.999957781	148.356716246	5336.7793587	0.64124932861	1213.0	939.0	37	0.0
3233158	5737.64453125	21.0	39254.0	21	5543.0	1	10137.1621622	375075.0	2.55339585539	3.0	0.85057846807	377.887547291	147.135890647	9773.82856724	0.695047770152	1713.0	1658.0	37	0.0
3233161	1353.84558105	21.0	9984.0	21	1991.0	1	3214.27027027	118928.0	2.58023157989	3.0	0.850677067391	217.497427212	172.399352446	2442.05870173	0.477439169705	1084.0	957.0	37	0.0
3233160	2116.48657227	21.0	15568.0	21	2875.0	1	4565.48648649	168923.0	2.5806951147	3.0	0.826637149017	368.943969513	159.633676057	3733.11805645	0.510490356671	1441.0	1476.0	37	0.0
3233163	3796.89355469	21.0	24991.0	21	4020.0	1	7078.08108108	261889.0	2.56065597726	3.0	0.853280615648	32.6146507464	204.577671907	6782.75005837	0.691586144273	1240.0	1739.0	37	0.0
3233162	2279.17529297	21.0	16887.0	21	2724.0	1	4452.81081081	164754.0	2.54445454484	3.0	0.843379039445	8.24211205827	193.159501656	3965.70092472	0.601433094572	1049.0	1232.0	37	0.0
3233165	168.897262573	21.0	2084.0	21	1226.0	1	1301.10810811	48141.0	6.55869198804	3.0	1.04024099115	280.632754606	228.322888982	329.032823741	0.151452254845	924.0	757.0	37	0.0
3233164	2247.52636719	21.0	15316.0	21	3233.0	1	4855.08108108	179638.0	2.56196550428	3.0	0.924286716045	361.02295536	204.657490974	3753.50951613	0.555905489921	1330.0	1235.0	37	0.0
3233167	251.8802948	21.0	2586.0	21	1339.0	1	1433.27027027	53031.0	2.61323077079	3.0	0.850618566129	331.828403327	249.651662693	485.358495722	0.168259107398	978.0	606.0	37	0.0
3233166	1339.41662598	21.0	8927.0	21	2002.0	1	3082.62162162	114057.0	2.60449529708	3.0	0.882058636894	71.8520742316	236.485028989	2317.16528628	0.495921707919	1012.0	801.0	37	0.0
3233025	1477.00537109	22.0	11135.0	22	1954.0	1	3252.67567568	120349.0	2.57515237283	3.0	0.803743480927	100.379967433	348.54134602	2753.72006015	0.515668708655	1027.0	957.0	37	0.0
3233024	2867.25415039	22.0	20038.0	22	3230.0	1	5655.21621622	209243.0	2.59401957149	3.0	0.877486268533	176.359036838	343.84888003	4924.20453325	0.618200919428	1272.0	1766.0	37	0.0
3233027	1859.39953613	22.0	13129.0	22	2602.0	1	4139.45945946	153160.0	2.56200966957	3.0	0.902501427994	161.426738202	356.559369881	3295.91537272	0.560778983365	1119.0	1443.0	37	0.0
3233026	568.870788574	22.0	4308.0	22	1520.0	1	1919.05405405	71005.0	2.57172184283	3.0	0.823861611721	314.983525067	348.998858792	1020.82896451	0.280613138363	1058.0	791.0	37	0.0
3233029	176.696228027	22.0	2488.0	22	1276.0	1	1279.32432432	47335.0	10.2048175862	3.0	0.700017002815	277.889075481	369.30724485	393.316670131	0.120582450714	1000.0	447.0	37	0.0
3233028	1568.02758789	22.0	12381.0	22	2487.0	1	3734.32432432	138170.0	2.54305679428	3.0	0.885004914296	385.019252916	357.45629197	2738.08590944	0.480280152057	1295.0	1319.0	37	0.0
3233031	2711.10620117	22.0	19464.0	22	3334.0	1	5407.64864865	200083.0	2.55232467239	3.0	0.863662665289	325.78210573	371.186050244	4667.72309005	0.594245644177	1322.0	1440.0	37	0.0
3233030	340.64163208	22.0	3691.0	22	1253.0	1	1396.89189189	51685.0	2.5439519598	3.0	0.710559663765	63.4150911184	369.682660428	680.064734818	0.209138542982	878.0	616.0	37	0.0
3233033	1643.43457031	22.0	12233.0	22	2533.0	1	3730.51351351	138029.0	2.57617684589	3.0	0.808453373205	123.56586745	394.194010572	2911.06097136	0.460778232696	1223.0	1054.0	37	0.0
3233032	2531.84692383	22.0	17876.0	22	2958.0	1	5008.72972973	185323.0	2.58040155665	3.0	0.824222239787	134.58220944	391.116312959	4510.67454705	0.59015844997	1254.0	1415.0	37	0.0
3233009	1331.87487793	22.0	9345.0	22	2352.0	1	3127.37837838	115713.0	2.5397107722	3.0	0.8495791715	348.903294972	297.247751572	2311.15769873	0.457562152542	1149.0	1039.0	37	0.0
3233008	3025.06005859	22.0	21476.0	22	2863.0	1	5785.7027027	214071.0	2.56085647296	3.0	0.818383585903	111.513546783	281.278019983	5550.2468607	0.646196924467	1173.0	1595.0	37	0.0
3233011	1256.79528809	22.0	9977.0	22	2035.0	1	2973.59459459	110023.0	2.56910901181	3.0	0.82006260302	4.34583921645	301.33550715	2221.16922988	0.441501231571	1028.0	687.0	37	0.0
3233010	2246.98925781	22.0	15897.0	22	2870.0	1	4696.7027027	173778.0	2.55178723341	3.0	0.834410059744	313.168942902	298.570190727	4017.03681465	0.554800708217	1309.0	1534.0	37	0.0
3233013	224.427490234	22.0	2926.0	22	1251.0	1	1416.83783784	52423.0	2.68690248703	3.0	0.572179456633	324.806655347	306.442855405	497.741594801	0.111734456232	1145.0	738.0	37	0.0
3233012	2376.67578125	22.0	17471.0	22	2771.0	1	4878.91891892	180520.0	2.55688703887	3.0	0.873911502545	246.378876157	301.872231076	4118.8606797	0.584497205184	1236.0	1476.0	37	0.0
3233015	511.088012695	22.0	4078.0	22	1552.0	1	1856.21621622	68680.0	2.61720285769	3.0	0.866500192964	308.981858704	313.292234104	893.074562494	0.26334095065	1069.0	845.0	37	0.0
3233014	436.33795166	22.0	4288.0	22	1456.0	1	1757.78378378	65038.0	2.54050567858	3.0	0.780921888531	237.028586474	311.90557201	828.48409544	0.225540150657	1106.0	831.0	37	0.0
3233017	1917.16308594	22.0	13569.0	22	2886.0	1	4233.43243243	156637.0	2.55854491561	3.0	0.911832676821	180.489259184	315.272440431	3295.05330037	0.550047066858	1183.0	1142.0	37	0.0
3233016	2899.21728516	22.0	22176.0	22	3373.0	1	5613.13513514	207686.0	2.53099362417	3.0	0.840100579235	252.230103746	314.101544455	5046.64281788	0.606832800378	1295.0	1392.0	37	0.0
3233019	257.4609375	22.0	2793.0	22	1114.0	1	1313.21621622	48589.0	11.4000000005	3.0	0.77754723937	147.390111088	319.569415822	519.788051631	0.181867765578	898.0	508.0	37	0.0
3233018	1663.27832031	22.0	12324.0	22	2231.0	1	3549.97297297	131349.0	2.61448779505	3.0	0.854473098282	15.3583586091	316.307482034	2940.28725436	0.547655412337	1011.0	1049.0	37	0.0
3233021	1088.68457031	22.0	8057.0	22	2000.0	1	2706.64864865	100146.0	2.56252353681	3.0	0.847377911571	162.176974536	332.427419185	1925.67880119	0.431513742209	1090.0	814.0	37	0.0
3233020	159.44342041	22.0	3426.0	22	1615.0	1	1641.24324324	60726.0	10.2297054916	3.0	1.43232733723	399.0	326.0	459.336804861	0.250677905126	1107.0	1043.0	37	0.0
3233023	3179.51123047	22.0	22982.0	22	3164.0	1	5870.13513514	217195.0	2.53863222143	3.0	0.836513974889	220.888855411	339.212699964	5503.78130199	0.645152626103	1194.0	1325.0	37	0.0
3233022	914.654785156	22.0	7662.0	22	1469.0	1	2208.97297297	81732.0	2.56143271664	3.0	0.746334679688	37.8619630217	337.49077364	1741.58817186	0.416853752845	882.0	673.0	37	0.0
3232993	2283.81835938	22.0	17823.0	22	2666.0	1	4417.13513514	163434.0	2.57403982636	3.0	0.832741996689	108.146589307	190.198549795	3955.38182004	0.594501884765	1068.0	765.0	37	0.0
3232992	2603.9309082	22.0	18649.0	22	4155.0	1	5380.48648649	199078.0	2.55160559949	3.0	0.764376547714	117.215084616	166.112164136	4410.30757696	0.456185372749	1449.0	1569.0	37	0.0
3232995	1721.29699707	22.0	12442.0	22	2247.0	1	3596.75675676	133080.0	2.5474897215	3.0	0.831819607688	51.9560508823	195.621084218	3062.06219007	0.548180708803	991.0	828.0	37	0.0
3232994	8689.55273438	22.0	43669.0	22	10458.0	1	17191.3513514	636080.0	2.60520147154	3.0	1.07782845595	353.505713655	189.807111315	13617.4384343	0.744833030687	2208.0	4457.0	37	0.0
3232997	1899.53527832	22.0	13533.0	22	2603.0	1	3978.94594595	147221.0	2.53367338963	3.0	0.839415048865	65.5025905532	207.203755486	3416.69185313	0.563476657491	1061.0	1079.0	37	0.0
3232996	319.897521973	22.0	3675.0	22	1206.0	1	1440.48648649	53298.0	9.01434775189	3.0	0.76471697688	250.942037729	197.916065754	607.069674823	0.192092306746	962.0	805.0	37	0.0
3232999	1303.0246582	22.0	10174.0	22	1898.0	1	2966.0	109742.0	2.56638383126	3.0	0.837713443522	70.1138527227	224.524448441	2331.25949507	0.490799647349	984.0	1145.0	37	0.0
3232998	1605.1081543	22.0	10989.0	22	2538.0	1	3916.97297297	144928.0	2.60371800021	3.0	0.932962061943	346.783175546	216.506319852	2738.74194037	0.484038148158	1341.0	1035.0	37	0.0
3233001	2504.85717773	22.0	18077.0	22	2658.0	1	5002.97297297	185110.0	2.58184705065	3.0	0.82935099828	346.025479216	236.617806317	4411.09246664	0.576334801347	1323.0	1273.0	37	0.0
3233000	2555.1105957	22.0	18016.0	22	3368.0	1	5069.45945946	187570.0	2.57473911813	3.0	0.885286763187	131.291036343	236.733821365	4345.07443099	0.611326201575	1208.0	1255.0	37	0.0
3233003	353.333251953	22.0	3693.0	22	1399.0	1	1565.91891892	57939.0	2.61502872618	3.0	0.617989519459	356.66147859	252.108491202	745.744794684	0.172544633841	1089.0	706.0	37	0.0
3233002	236.373916626	22.0	2839.0	22	1238.0	1	1338.08108108	49509.0	2.48728856947	3.0	0.585160341842	138.825892785	247.474357833	512.901245551	0.126315378125	1038.0	699.0	37	0.0
3233005	2855.21850586	22.0	21799.0	22	3703.0	1	5441.37837838	201331.0	2.5506878172	3.0	0.839461874249	251.190784109	261.07453058	4942.67215376	0.61619373419	1241.0	1252.0	37	0.0
3233004	542.22052002	22.0	5635.0	22	1296.0	1	1725.0	63825.0	2.54464904078	3.0	0.630323801907	181.57337277	256.882911176	1143.47270773	0.264087274618	1018.0	653.0	37	0.0
3233007	2108.84814453	22.0	14878.0	22	2775.0	1	4416.18918919	163399.0	2.55335068703	3.0	0.837710069613	306.6172008	279.335398112	3765.6751928	0.555589302748	1233.0	1259.0	37	0.0
3233006	2030.68395996	22.0	15160.0	22	2936.0	1	4213.64864865	155905.0	2.56608162025	3.0	0.875331444224	207.897384043	279.085943278	3426.5539558	0.552581214194	1174.0	1423.0	37	0.0
3232977	3381.90527344	22.0	23341.0	22	4263.0	1	6356.81081081	235202.0	2.56341020661	3.0	0.902497606305	25.8235412867	16.1467433783	5605.13988247	0.660826619923	1222.0	1378.0	37	0.0
3232976	1756.01757812	22.0	11141.0	22	3795.0	1	4913.02702703	181782.0	4.66597938648	3.0	1.13737624456	0.0	5.0	3338.51884562	0.629824802262	1057.0	837.0	37	0.0
3232979	1300.90356445	22.0	10186.0	22	2093.0	1	2975.89189189	110108.0	2.55608856431	3.0	0.8651550238	65.0504488421	47.9161478692	2188.24380096	0.466457335794	1069.0	817.0	37	0.0
3232978	1648.18945312	22.0	10852.0	22	2641.0	1	3805.91891892	140819.0	2.5281868238	3.0	0.88574050029	354.272420057	16.1615902139	2806.92735704	0.485054504978	1303.0	810.0	37	0.0
3232981	700.302368164	22.0	5572.0	22	1633.0	1	2107.13513514	77964.0	2.66564851033	3.0	0.943752452782	73.3512738152	66.5892465814	1217.39702193	0.37480935568	940.0	767.0	37	0.0
3232980	230.365097046	22.0	2348.0	22	1252.0	1	1351.81081081	50017.0	2.60143916886	3.0	0.689732096374	324.874412948	61.0095807317	445.971899827	0.128380009646	1051.0	617.0	37	0.0
3232983	1535.15979004	22.0	13988.0	22	2308.0	1	3472.13513514	128469.0	2.53252190337	3.0	0.838696125186	399.0	90.0	2935.5499027	0.549287088134	1102.0	1161.0	37	0.0
3232982	163.266998291	22.0	2208.0	22	1082.0	1	1167.64864865	43203.0	2.48690571795	3.0	0.578193783611	342.057136775	89.6700903367	363.192114468	0.0988073390261	935.0	597.0	37	0.0
3232985	162.208374023	22.0	2556.0	22	1220.0	1	1325.10810811	49029.0	2.52067317414	3.0	0.450296977097	264.283603431	106.760563811	445.904747164	0.0819741057315	1092.0	718.0	37	0.0
3232984	5742.88769531	22.0	39222.0	22	6128.0	1	10203.2432432	377520.0	2.55341807825	3.0	0.878083405307	280.108364554	100.970571646	9562.82846758	0.699191736115	1726.0	2031.0	37	0.0
3232987	1713.36120605	22.0	12584.0	22	2529.0	1	3758.89189189	139079.0	2.58767868627	3.0	0.889857734454	263.924418176	130.974650972	2842.13693845	0.506966646522	1205.0	1389.0	37	0.0
3232986	2229.17089844	22.0	17182.0	22	3396.0	1	4863.02702703	179932.0	2.5432852612	3.0	0.852455978215	281.188916304	112.807926635	3803.40661255	0.500050592055	1583.0	1459.0	37	0.0
3232989	3781.94580078	22.0	26261.0	22	3634.0	1	6901.89189189	255370.0	2.57429912158	3.0	0.836751867847	194.640706962	159.208098148	6628.76296816	0.671736266846	1312.0	1030.0	37	0.0
3232988	2410.02734375	22.0	18572.0	22	2743.0	1	4817.2972973	178240.0	2.57283075101	3.0	0.851314792147	154.73753774	152.363445725	4242.1134268	0.59957522718	1160.0	812.0	37	0.0
3232991	1658.72680664	22.0	12592.0	22	2294.0	1	3549.0	131313.0	2.54052497121	3.0	0.824564746098	274.259493405	163.220178766	2914.11807699	0.511782134852	1128.0	846.0	37	0.0
3232990	3479.13574219	22.0	25716.0	22	4086.0	1	6477.16216216	239655.0	2.55902854004	3.0	0.78295431106	109.131875662	162.847219996	6044.71381784	0.575647166023	1332.0	1499.0	37	0.0
3233297	169.496200562	23.0	2276.0	23	1298.0	1	1376.56756757	50933.0	2.57911633906	3.0	-0.466927992075	88.1073148679	353.47266067	403.488712533	-0.0640482450642	1066.0	717.0	37	0.0
3233296	4132.26074219	23.0	29365.0	23	4229.0	1	7549.54054054	279333.0	2.56951209254	3.0	0.864150752616	113.396111245	346.951198897	7150.9142834	0.692795514328	1296.0	1577.0	37	0.0
3233299	307.461639404	23.0	3675.0	23	1490.0	1	1631.86486486	60379.0	2.6050565926	3.0	0.797829134878	393.825857639	374.642303196	631.201154861	0.182451195631	1093.0	787.0	37	0.0
3233298	1431.13769531	23.0	10124.0	23	2125.0	1	3189.05405405	117995.0	2.55240018152	3.0	0.918883868514	37.7427623747	355.165723769	2359.48681975	0.514985108107	996.0	1000.0	37	0.0
3233281	1488.0032959	23.0	11784.0	23	2519.0	1	3537.51351351	130888.0	2.55938115953	3.0	0.883679401011	300.963207359	241.089699955	2536.04851888	0.463604936887	1248.0	1112.0	37	0.0
3233280	2267.6081543	23.0	17724.0	23	3224.0	1	5165.81081081	191135.0	2.57736280382	3.0	0.730781802138	24.7499914279	237.50958138	4424.05719296	0.455444731642	1422.0	1582.0	37	0.0
3233283	5840.34716797	23.0	40061.0	23	5561.0	1	10706.6486486	396146.0	2.56229773993	3.0	0.889448771599	391.246677109	248.675647715	9983.8877704	0.7085340385	1683.0	2935.0	37	0.0
3233282	4712.51855469	23.0	34424.0	23	4910.0	1	8916.2972973	329903.0	2.57658550496	3.0	0.890361319179	333.221238891	244.643266914	8118.29137697	0.681625071325	1551.0	2516.0	37	0.0
3233285	2632.44311523	23.0	18580.0	23	3040.0	1	5228.64864865	193460.0	2.53864943446	3.0	0.837298993378	307.070175368	261.320566495	4606.42028536	0.58435587074	1316.0	1709.0	37	0.0
3233284	1466.42553711	23.0	10773.0	23	2044.0	1	3336.83783784	123463.0	2.5434319213	3.0	0.806817761612	228.436817479	258.440772174	2717.26021648	0.489213692936	1122.0	1057.0	37	0.0
3233287	943.221130371	23.0	13356.0	23	4439.0	1	5157.54054054	190829.0	10.4217990646	3.0	0.965875937997	0.0	274.0	3084.60211368	0.406140855995	1247.0	1286.0	37	0.0
3233286	217.98374939	23.0	2591.0	23	1072.0	1	1186.7027027	43908.0	2.57520858026	3.0	0.642833930953	46.1328512215	271.364471382	455.545025514	0.140750091534	900.0	535.0	37	0.0
3233289	3217.17700195	23.0	23493.0	23	3570.0	1	5989.32432432	221605.0	2.55570691779	3.0	0.851349921301	114.247642048	282.900164846	5522.10976215	0.646006417947	1257.0	1099.0	37	0.0
3233288	3484.00537109	23.0	24763.0	23	4439.0	1	7083.54054054	262091.0	2.52677143887	3.0	0.794273596516	4.78436393364	275.139680796	6344.49686997	0.552078070578	1383.0	1389.0	37	0.0
3233291	166.648422241	23.0	2524.0	23	1149.0	1	1217.45945946	45046.0	2.4532363913	3.0	0.622571188922	116.18851003	300.386346026	363.547917871	0.102479422279	967.0	715.0	37	0.0
3233290	2758.8059082	23.0	18964.0	23	3017.0	1	5387.05405405	199321.0	2.54954345612	3.0	0.832629877973	136.096595968	286.4862527	4881.81809226	0.605832344082	1284.0	912.0	37	0.0
3233293	1823.08544922	23.0	14066.0	23	2271.0	1	3862.62162162	142917.0	2.56916407224	3.0	0.836037379596	148.248535022	308.802162294	3221.01357712	0.535114769737	1123.0	1382.0	37	0.0
3233292	218.936935425	23.0	2409.0	23	1149.0	1	1227.72972973	45426.0	2.48773755714	3.0	0.884077908872	62.2736092126	308.674694203	413.561808403	0.174951720501	853.0	620.0	37	0.0
3233295	2556.09399414	23.0	18458.0	23	3280.0	1	4891.10810811	180971.0	2.53777854838	3.0	0.842652820232	87.1073111833	344.840901729	4356.50283283	0.600703840489	1196.0	1304.0	37	0.0
3233294	340.527832031	23.0	2905.0	23	1329.0	1	1463.08108108	54134.0	2.57101023813	3.0	0.820237463475	100.044123507	332.096322805	590.250529595	0.198256475471	966.0	535.0	37	0.0
3233265	2650.80761719	23.0	17899.0	23	3724.0	1	5522.10810811	204318.0	2.56007982854	3.0	0.909912266503	169.481079854	154.262821647	4565.62012208	0.602956830755	1299.0	1400.0	37	0.0
3233264	2218.13549805	23.0	15881.0	23	2791.0	1	4424.62162162	163711.0	2.56632346516	3.0	0.845579950875	214.117529459	149.76663747	3813.45524537	0.573293351855	1197.0	1197.0	37	0.0
3233267	768.455932617	23.0	6968.0	23	1713.0	1	2253.72972973	83388.0	2.55206170906	3.0	0.822704576057	308.198953843	159.333930356	1398.77932198	0.342833714021	1082.0	887.0	37	0.0
3233266	1888.40917969	23.0	13545.0	23	2306.0	1	3850.67567568	142475.0	2.53808523634	3.0	0.838745771801	93.6222471459	158.989999612	3317.57149344	0.565712379791	1039.0	1154.0	37	0.0
3233269	2143.12695312	23.0	16694.0	23	2984.0	1	4369.86486486	161685.0	2.54946108145	3.0	0.812954214494	378.205063349	167.975674718	3755.62001955	0.53690367907	1305.0	1276.0	37	0.0
3233268	2746.94750977	23.0	18502.0	23	3824.0	1	5414.56756757	200339.0	2.55532161219	3.0	0.899690707351	154.768660086	167.043562271	4555.72671079	0.608990696923	1291.0	1513.0	37	0.0
3233271	2070.38183594	23.0	15610.0	23	2838.0	1	4316.10810811	159696.0	2.53998295879	3.0	0.827365826086	318.972335793	181.683401731	3648.76826845	0.537801161371	1259.0	1039.0	37	0.0
3233270	302.883148193	23.0	2797.0	23	1212.0	1	1327.89189189	49132.0	2.56748612952	3.0	0.877829009837	56.5665746639	179.947741919	550.313788457	0.222341271133	833.0	624.0	37	0.0
3233273	2300.23803711	23.0	16404.0	23	2822.0	1	4762.35135135	176207.0	2.56849420344	3.0	0.863933032125	116.773376128	204.657197005	3932.50376292	0.554474146043	1275.0	1322.0	37	0.0
3233272	3195.6862793	23.0	22388.0	23	3283.0	1	6221.43243243	230193.0	2.57020339204	3.0	0.828046051015	127.774473274	201.50981362	5742.29421118	0.618482818435	1429.0	1563.0	37	0.0
3233275	353.839355469	23.0	3732.0	23	1301.0	1	1435.37837838	53109.0	2.63231821878	3.0	0.717990498273	83.8597540009	222.790057843	676.152569541	0.203527457214	928.0	708.0	37	0.0
3233274	362.723022461	23.0	4251.0	23	1385.0	1	1614.05405405	59720.0	2.6154755299	3.0	0.689949518474	387.876283295	219.340544803	751.565068742	0.191374533197	1063.0	778.0	37	0.0
3233277	3334.39672852	23.0	22513.0	23	3933.0	1	6336.51351351	234451.0	2.57946213435	3.0	0.868809888213	55.5230633927	226.805588656	5824.91454216	0.664812764266	1172.0	1491.0	37	0.0
3233276	1352.61914062	23.0	10528.0	23	2574.0	1	3446.16216216	127508.0	2.57434982308	3.0	0.687737686619	30.2369025478	226.564359123	2433.54116137	0.320701006831	1291.0	1331.0	37	0.0
3233279	2022.44311523	23.0	15188.0	23	3044.0	1	4884.7027027	180734.0	2.57469602041	3.0	0.638899368082	23.5102039387	231.32996436	4113.65372783	0.368035167837	1506.0	1323.0	37	0.0
3233278	419.415527344	23.0	3709.0	23	1329.0	1	1605.51351351	59404.0	2.5537348509	3.0	0.730090098133	277.965259875	226.859065265	769.736810057	0.212142943623	1031.0	732.0	37	0.0
3233249	3231.1418457	23.0	23255.0	23	3125.0	1	6158.94594595	227881.0	2.56134117823	3.0	0.874561628045	104.71468321	91.6474443849	5582.29714736	0.65655932574	1239.0	1449.0	37	0.0
3233248	1852.6842041	23.0	12145.0	23	2586.0	1	4060.10810811	150224.0	2.58313358476	3.0	0.889322559205	299.910473016	89.7197987928	3122.91354155	0.519803350029	1239.0	1291.0	37	0.0
3233251	2074.3996582	23.0	14684.0	23	2800.0	1	4431.40540541	163962.0	2.55539542538	3.0	0.883172267657	306.392474122	109.031674752	3564.03333832	0.550755873135	1208.0	1502.0	37	0.0
3233250	1402.31787109	23.0	10244.0	23	2277.0	1	3291.54054054	121787.0	2.63357361319	3.0	0.890631772496	342.115149201	107.773680224	2338.16922202	0.462701061807	1191.0	1006.0	37	0.0
3233253	2417.76879883	23.0	17323.0	23	3038.0	1	5013.56756757	185502.0	2.5890225879	3.0	0.846502871505	239.521086915	112.299309188	4330.25776459	0.576207081035	1284.0	1494.0	37	0.0
3233252	154.5519104	23.0	2532.0	23	1310.0	1	1245.13513514	46070.0	10.7040735171	3.0	1.13882740721	0.0	111.0	414.155175036	0.233650462391	864.0	372.0	37	0.0
3233255	435.555053711	23.0	5023.0	23	1525.0	1	1806.16216216	66828.0	2.57066521121	3.0	0.688508384162	230.212353875	122.13352019	904.732910665	0.20837442308	1145.0	726.0	37	0.0
3233254	166.027603149	23.0	2406.0	23	1308.0	1	1427.64864865	52823.0	10.7845716486	3.0	0.610312788939	317.925440228	116.750843201	428.137582781	0.100731648838	1141.0	831.0	37	0.0
3233257	2337.4206543	23.0	17024.0	23	2932.0	1	4988.89189189	184589.0	2.57998984753	3.0	0.854490075489	245.401464019	124.568726799	4200.36489674	0.561807350592	1331.0	1514.0	37	0.0
3233256	448.604095459	23.0	3988.0	23	1600.0	1	1812.94594595	67079.0	2.56519738669	3.0	0.799255481263	302.130793486	123.735283522	798.089487671	0.213478682506	1162.0	802.0	37	0.0
3233259	1927.6628418	23.0	13159.0	23	2403.0	1	4095.40540541	151530.0	2.58130122571	3.0	0.828648731856	8.50881134904	126.577795166	3555.13952265	0.561686691642	1119.0	1066.0	37	0.0
3233258	2291.85742188	23.0	15502.0	23	3133.0	1	4626.78378378	171191.0	2.57177765876	3.0	0.850499310743	173.632705124	125.704943665	4020.68548699	0.586150757998	1154.0	1160.0	37	0.0
3233261	2541.5690918	23.0	19254.0	23	3225.0	1	5261.56756757	194678.0	2.56610697449	3.0	0.762794718481	395.228307614	137.075963357	4551.02655416	0.492296959471	1456.0	1199.0	37	0.0
3233260	271.409637451	23.0	2489.0	23	1344.0	1	1439.67567568	53268.0	2.59516687852	3.0	1.10142526513	140.581057702	130.072115204	450.803606787	0.208377245235	939.0	757.0	37	0.0
3233263	639.482971191	23.0	5380.0	23	1440.0	1	1881.32432432	69609.0	2.5551978329	3.0	0.784569223175	31.019803838	147.684637574	1163.85232106	0.320447236325	960.0	631.0	37	0.0
3233262	1271.80578613	23.0	9408.0	23	1759.0	1	2899.78378378	107292.0	2.54160043393	3.0	0.794332984471	155.437433545	142.959609405	2319.64441881	0.465648532038	1051.0	962.0	37	0.0
3233235	8944.54785156	23.0	42922.0	23	10457.0	1	16966.1891892	627749.0	2.62843676915	3.0	1.09342956127	347.0	0.0	13624.9905277	0.782686022891	2100.0	3529.0	37	0.0
3233234	2392.27832031	23.0	12900.0	23	2720.0	1	4946.59459459	183024.0	2.63426735068	3.0	1.08765575243	101.0	0.0	3750.06528432	0.701495199391	954.0	1384.0	37	0.0
3233237	185.789550781	23.0	2064.0	23	1107.0	1	1223.72972973	45278.0	2.76581408524	3.0	0.683593322004	244.392558667	8.22762811872	371.972792363	0.115940306387	950.0	689.0	37	0.0
3233236	1631.40942383	23.0	12385.0	23	2305.0	1	3463.94594595	128166.0	2.57355227812	3.0	0.864530014028	45.050022039	6.12710901987	2763.87629312	0.52649261109	1060.0	854.0	37	0.0
3233239	1727.74316406	23.0	12708.0	23	2721.0	1	3897.81081081	144219.0	2.56374800733	3.0	0.864428233703	339.926004961	26.8474011903	2929.48198718	0.481129614234	1337.0	644.0	37	0.0
3233238	1701.26379395	23.0	11983.0	23	2296.0	1	3730.0	138010.0	2.60824884797	3.0	0.866686893251	58.698293447	17.620174113	2970.06560908	0.526847839274	1118.0	751.0	37	0.0
3233241	1982.27807617	23.0	14510.0	23	2586.0	1	4179.35135135	154636.0	2.58347242417	3.0	0.893106432327	124.494547294	47.053551094	3402.31067084	0.571161931447	1130.0	1156.0	37	0.0
3233240	1119.06774902	23.0	7923.0	23	1959.0	1	2812.83783784	104075.0	2.60158540129	3.0	0.947379457871	63.3100125875	34.8368321587	1856.58900965	0.45487295861	1016.0	877.0	37	0.0
3233243	159.93913269	23.0	2118.0	23	1125.0	1	1171.75675676	43355.0	11.4000000005	3.0	0.569485798181	132.192408098	57.5736790867	375.307977637	0.100354246843	931.0	703.0	37	0.0
3233242	1833.83813477	23.0	13614.0	23	2430.0	1	3932.16216216	145490.0	2.55206439509	3.0	0.85186750798	339.130378829	47.0264453071	3145.11187324	0.516714366753	1230.0	1368.0	37	0.0
3233245	359.955200195	23.0	3334.0	23	1174.0	1	1459.78378378	54012.0	2.4669515212	3.0	0.774759766959	174.940864654	67.2302308012	690.684327925	0.224418094144	900.0	610.0	37	0.0
3233244	339.548583984	23.0	3050.0	23	1353.0	1	1575.59459459	58297.0	2.61586485455	3.0	0.809095974719	350.208724666	62.6344940136	641.563604687	0.197213633853	1034.0	766.0	37	0.0
3233247	1558.7923584	23.0	11854.0	23	2130.0	1	3536.51351351	130851.0	2.57600273952	3.0	0.881228267089	201.087565385	89.4231480273	2697.47833501	0.506202755728	1135.0	891.0	37	0.0
3233246	2189.55859375	23.0	14996.0	23	2888.0	1	4626.35135135	171175.0	2.56247820562	3.0	0.856817915413	244.440905274	71.4658524211	3943.37997448	0.575211230437	1224.0	1021.0	37	0.0
3233585	4411.3515625	24.0	28652.0	24	4745.0	1	8201.2972973	303448.0	2.56432183162	3.0	0.857791964703	106.463660283	155.387815215	7913.9551492	0.70610354725	1315.0	1436.0	37	0.0
3233584	3265.87060547	24.0	23445.0	24	3582.0	1	6051.7027027	223913.0	2.5399143236	3.0	0.832826797826	80.1542413701	153.289122705	5736.07664923	0.652060776868	1204.0	1404.0	37	0.0
3233587	195.586868286	24.0	2656.0	24	1288.0	1	1381.75675676	51125.0	10.7229429565	3.0	0.712659051386	387.149822689	183.131710882	428.238731797	0.124144761367	1036.0	393.0	37	0.0
3233586	1196.07226562	24.0	8133.0	24	1859.0	1	2886.05405405	106784.0	2.63759646031	3.0	0.872887142354	30.7462064982	163.621194436	2092.86194196	0.463042980869	1037.0	1034.0	37	0.0
3233589	2871.02490234	24.0	21680.0	24	2952.0	1	5554.81081081	205528.0	2.5634957391	3.0	0.86491730785	308.940724731	225.107821725	4872.55736434	0.611196345974	1291.0	1556.0	37	0.0
3233588	270.299377441	24.0	2643.0	24	1096.0	1	1295.40540541	47930.0	2.49933418554	3.0	0.734170216615	94.1094994761	224.089842173	512.936668143	0.170074096765	915.0	487.0	37	0.0
3233591	2224.63476562	24.0	15818.0	24	2906.0	1	4543.83783784	168122.0	2.54837844628	3.0	0.814009790277	33.7813681369	238.616938895	3889.01056764	0.534566322972	1217.0	1459.0	37	0.0
3233590	1856.15710449	24.0	14870.0	24	2501.0	1	3969.59459459	146875.0	2.54470359262	3.0	0.788665683703	366.715044984	236.823539884	3413.1068403	0.512978981679	1238.0	1185.0	37	0.0
3233593	2226.078125	24.0	17294.0	24	3156.0	1	4470.54054054	165410.0	2.53201120717	3.0	0.807603817926	43.9990501543	239.938006897	3826.54315708	0.528193949151	1218.0	1203.0	37	0.0
3233592	292.944458008	24.0	2820.0	24	1169.0	1	1341.59459459	49639.0	2.62505396554	3.0	0.764856028655	104.271604473	239.040403237	549.083198485	0.185562901451	903.0	650.0	37	0.0
3233595	909.623962402	24.0	6633.0	24	1739.0	1	2358.16216216	87252.0	2.54430635642	3.0	0.859904969477	139.922648728	240.738645583	1568.87279977	0.400648718906	972.0	923.0	37	0.0
3233594	2632.46923828	24.0	20459.0	24	3597.0	1	5128.08108108	189739.0	2.54205607805	3.0	0.787112259655	4.08865907277	241.104050584	4565.86871604	0.539430129521	1187.0	1392.0	37	0.0
3233597	170.338134766	24.0	2500.0	24	1259.0	1	1322.43243243	48930.0	2.48979901964	3.0	0.556458973014	386.629051073	268.94538485	469.125992348	0.109509048939	1025.0	539.0	37	0.0
3233596	3938.58691406	24.0	26620.0	24	4611.0	1	7547.97297297	279275.0	2.58201604528	3.0	0.898817600953	325.708101633	265.766690472	6706.57212693	0.66475640467	1447.0	2366.0	37	0.0
3233599	251.003326416	24.0	3187.0	24	1164.0	1	1263.08108108	46734.0	10.2884458412	3.0	0.594865050602	98.1398734218	281.271372795	548.044522643	0.14817743681	924.0	642.0	37	0.0
3233598	3603.49023438	24.0	23774.0	24	3817.0	1	6921.37837838	256091.0	2.56264707514	3.0	0.896144667773	16.0930067377	272.565270489	6151.24183646	0.661724873831	1318.0	1799.0	37	0.0
3233569	2864.88085938	24.0	22204.0	24	4094.0	1	6316.48648649	233710.0	2.57667372875	3.0	0.767206576971	16.609982789	39.8818552348	5264.41491221	0.469962358643	1677.0	1849.0	37	0.0
3233568	396.47366333	24.0	4100.0	24	1361.0	1	1596.86486486	59084.0	2.60660379122	3.0	0.741825507143	271.107830792	35.2126128751	745.303337283	0.209359158987	1017.0	700.0	37	0.0
3233571	1788.85546875	24.0	14150.0	24	2614.0	1	4092.05405405	151406.0	2.56650065196	3.0	0.842316745991	294.033075773	49.5906364278	3228.1330255	0.497550173572	1318.0	1363.0	37	0.0
3233570	1793.83068848	24.0	15494.0	24	3095.0	1	4446.05405405	164504.0	2.56921359891	3.0	0.639666267099	17.8977814586	45.968224131	3576.08608169	0.346349422015	1417.0	1302.0	37	0.0
3233573	5797.12255859	24.0	38543.0	24	5900.0	1	10469.6216216	387376.0	2.56856454882	3.0	0.852862112862	384.407195608	57.1662716725	10093.717274	0.698139853261	1665.0	1823.0	37	0.0
3233572	3213.45825195	24.0	22340.0	24	3248.0	1	6260.05405405	231622.0	2.56831528626	3.0	0.855892342528	326.391856172	53.0562052934	5574.56493542	0.615731180569	1424.0	1505.0	37	0.0
3233575	2213.21118164	24.0	16641.0	24	3040.0	1	4566.78378378	168971.0	2.52756317412	3.0	0.859541605816	300.172567584	69.8717885669	3761.86249775	0.548038623676	1272.0	1061.0	37	0.0
3233574	1094.21679688	24.0	8903.0	24	1782.0	1	2679.7027027	99149.0	2.54014757473	3.0	0.798180210842	221.511951197	66.9466397027	2007.77921629	0.426574313461	1060.0	887.0	37	0.0
3233577	566.969360352	24.0	6709.0	24	1880.0	1	2191.45945946	81084.0	2.45428072533	3.0	1.02904200818	0.0	84.0	1179.41651286	0.382951556471	1111.0	821.0	37	0.0
3233576	292.379821777	24.0	2702.0	24	1230.0	1	1403.59459459	51933.0	2.49781405155	3.0	0.994080193458	39.3586693806	80.1016391643	505.429380684	0.218000621607	867.0	756.0	37	0.0
3233579	2536.61181641	24.0	18340.0	24	3163.0	1	5027.16216216	186005.0	2.58214602736	3.0	0.911381433978	129.190431605	95.0247656046	4167.11529927	0.607022437963	1198.0	1492.0	37	0.0
3233578	3353.44946289	24.0	22615.0	24	3678.0	1	6473.86486486	239533.0	2.5665219939	3.0	0.87833752428	107.343908625	91.387490834	5852.56352266	0.658433728044	1272.0	1394.0	37	0.0
3233581	256.783508301	24.0	2557.0	24	1202.0	1	1277.51351351	47268.0	2.543244362	3.0	0.878834104566	55.7615773983	117.010762322	466.381973972	0.191068921723	859.0	565.0	37	0.0
3233580	371.95892334	24.0	4045.0	24	1241.0	1	1486.24324324	54991.0	2.54266996997	3.0	0.74443089588	176.28572761	109.524265743	760.487431608	0.235264568318	896.0	647.0	37	0.0
3233583	248.645278931	24.0	2755.0	24	1260.0	1	1304.62162162	48271.0	2.57384807268	3.0	0.760797080134	92.9264348603	140.606153345	485.516697925	0.164911690699	930.0	721.0	37	0.0
3233582	1875.41992188	24.0	14101.0	24	2423.0	1	3782.51351351	139953.0	2.55395110062	3.0	0.813022921953	141.274426789	117.169194959	3323.81788194	0.555729822144	1070.0	843.0	37	0.0
3233563	1752.94714355	24.0	12535.0	24	2743.0	1	3962.24324324	146603.0	2.5254449835	3.0	0.878816713713	109.793825618	13.1548757621	2932.92249401	0.482047587866	1282.0	1408.0	37	0.0
3233562	3545.78442383	24.0	23633.0	24	4125.0	1	6671.48648649	246845.0	2.54155319422	3.0	0.885296229297	120.830822225	9.99785425099	5890.64103106	0.641603769757	1404.0	1661.0	37	0.0
3233565	333.073150635	24.0	3376.0	24	1259.0	1	1468.0	54316.0	2.54193428673	3.0	0.845305028339	76.8431942009	31.0753412817	616.865508483	0.215956286708	931.0	735.0	37	0.0
3233564	500.383850098	24.0	4494.0	24	1564.0	1	1817.48648649	67247.0	2.56644773594	3.0	0.714136391213	380.87247277	27.9009466702	939.430697037	0.226336362201	1123.0	826.0	37	0.0
3233567	2864.83398438	24.0	18556.0	24	3116.0	1	5556.86486486	205604.0	2.5785834262	3.0	0.863154520451	48.6102176213	35.278422256	4984.9384102	0.63174260821	1220.0	722.0	37	0.0
3233566	1517.87744141	24.0	12363.0	24	2671.0	1	3756.94594595	139007.0	2.5640523123	3.0	0.659398784819	23.2764634464	34.9266816837	2680.84257014	0.307639912644	1361.0	1093.0	37	0.0
3233601	2144.78173828	24.0	15954.0	24	2915.0	1	4400.24324324	162809.0	2.55382044374	3.0	0.883496876602	107.898319332	289.719123986	3650.93995816	0.578593055609	1136.0	1369.0	37	0.0
3233600	295.615722656	24.0	3493.0	24	1297.0	1	1452.56756757	53745.0	2.64393245414	3.0	0.702598664905	279.68928663	289.435730019	640.082049451	0.183154747337	996.0	578.0	37	0.0
3233603	194.649291992	24.0	2604.0	24	1062.0	1	1176.24324324	43521.0	2.43934327178	3.0	0.580634365772	252.36760594	301.516296191	473.122159783	0.132213987991	872.0	444.0	37	0.0
3233602	2010.71191406	24.0	13506.0	24	2476.0	1	4208.94594595	155731.0	2.57736024619	3.0	0.886512830173	141.814432895	300.372530831	3420.64984848	0.563082849431	1168.0	1278.0	37	0.0
3233605	529.895751953	24.0	4505.0	24	1493.0	1	1839.59459459	68065.0	2.58900832082	3.0	0.822500451277	329.587640533	309.739691095	982.387241464	0.281422721346	1015.0	781.0	37	0.0
3233604	472.760253906	24.0	4159.0	24	1363.0	1	1691.24324324	62576.0	2.57239560727	3.0	0.814425610906	193.471812202	307.525590176	911.984143545	0.281369502562	925.0	727.0	37	0.0
3233607	2609.80297852	24.0	18718.0	24	3110.0	1	4973.32432432	184013.0	2.56385686273	3.0	0.839404784978	122.102947218	333.293762575	4533.4035292	0.619635586798	1121.0	1384.0	37	0.0
3233606	1388.34460449	24.0	10325.0	24	2299.0	1	3172.18918919	117371.0	2.52869368891	3.0	0.913113739677	86.138473659	316.693215107	2340.93509139	0.508110795131	993.0	1115.0	37	0.0
3233609	2731.05712891	24.0	19118.0	24	3688.0	1	5558.67567568	205671.0	2.56346348654	3.0	0.884816898308	352.106618385	357.923629777	4624.88873773	0.582502451989	1404.0	1311.0	37	0.0
3233608	182.142425537	24.0	2925.0	24	1172.0	1	1180.7027027	43686.0	2.62984766109	3.0	0.640259338213	223.901101779	335.119607816	434.150374926	0.133418427634	882.0	427.0	37	0.0
3233611	2474.22021484	24.0	19282.0	24	3050.0	1	4872.78378378	180293.0	2.54640298295	3.0	0.857268715104	312.897100526	360.147264095	4233.30290104	0.593326969789	1180.0	1425.0	37	0.0
3233610	3066.46362305	24.0	20638.0	24	3685.0	1	5876.35135135	217425.0	2.5376625232	3.0	0.882758234933	104.546603767	360.014743032	5277.65303066	0.656754409588	1186.0	1457.0	37	0.0
3233613	323.522460938	24.0	3592.0	24	1508.0	1	1652.67567568	61149.0	2.54893763482	3.0	0.835353207109	353.800929589	375.046935876	595.752281389	0.177250328112	1120.0	706.0	37	0.0
3233612	249.742431641	24.0	2598.0	24	1743.0	1	1710.2972973	63281.0	8.92857501055	3.0	1.53325763903	399.0	369.0	535.03446747	0.315487367835	971.0	619.0	37	0.0
3233615	1705.26550293	24.0	13947.0	24	2938.0	1	4451.64864865	164711.0	10.2109075388	3.0	0.873772252246	47.2832492708	396.984710401	3598.37559197	0.545943079679	1068.0	1215.0	37	0.0
3233614	2032.68566895	24.0	15745.0	24	2481.0	1	4222.2972973	156225.0	2.55248169802	3.0	0.852985108171	162.338422166	389.662081472	3610.36504668	0.574013721583	1118.0	1381.0	37	0.0
3233665	2015.33959961	25.0	16141.0	25	2688.0	1	4058.75675676	150174.0	2.56243369433	3.0	0.812635755419	165.876554901	384.754874026	3577.5197523	0.55797638255	1123.0	1073.0	37	0.0
3233664	2740.25097656	25.0	20119.0	25	2938.0	1	5320.62162162	196863.0	2.56468338789	3.0	0.846781074436	144.565182718	377.924416074	4869.9040565	0.632718400559	1149.0	1534.0	37	0.0
3233666	439.068481445	25.0	4108.0	25	1563.0	1	1722.83783784	63745.0	2.48882257303	3.0	0.831249225692	175.280105241	391.834005224	794.838401239	0.23724117248	1019.0	855.0	37	0.0
3233649	2266.40625	25.0	16972.0	25	3254.0	1	5144.59459459	190350.0	2.58520281852	3.0	0.662013211332	282.312092296	282.498881897	4114.17003551	0.360004676359	1520.0	1503.0	37	0.0
3233648	189.679336548	25.0	2495.0	25	1135.0	1	1252.89189189	46357.0	2.53987691274	3.0	0.554542723751	140.380671493	283.242468684	461.119458118	0.113645380057	982.0	660.0	37	0.0
3233651	2251.63354492	25.0	15830.0	25	2998.0	1	4639.13513514	171648.0	2.56223212362	3.0	0.897132565199	149.180274645	294.86671976	3768.90983473	0.573372595047	1241.0	1634.0	37	0.0
3233650	505.228271484	25.0	4859.0	25	1316.0	1	1700.32432432	62912.0	2.54562648496	3.0	0.704609636773	117.140558294	294.779953695	999.331833834	0.261129716018	993.0	631.0	37	0.0
3233653	1749.31274414	25.0	11673.0	25	2502.0	1	3913.16216216	144787.0	2.56214313196	3.0	0.919344063186	196.417372148	312.427043203	3017.90474146	0.54920533236	1111.0	1193.0	37	0.0
3233652	464.689941406	25.0	4020.0	25	1410.0	1	1702.59459459	62996.0	2.53980799093	3.0	0.800389399748	134.303896652	298.783857453	851.558586079	0.250248120868	992.0	797.0	37	0.0
3233655	1322.76220703	25.0	9583.0	25	2146.0	1	3128.54054054	115756.0	2.60705227035	3.0	0.828911194153	262.36486408	316.630710613	2371.20256169	0.457995269506	1142.0	1204.0	37	0.0
3233654	286.934570312	25.0	3337.0	25	1280.0	1	1389.81081081	51423.0	2.50056064868	3.0	0.750064305869	228.42680672	315.935790304	584.375062108	0.187211532563	944.0	610.0	37	0.0
3233657	2470.95458984	25.0	18006.0	25	3064.0	1	4994.67567568	184803.0	2.52748990251	3.0	0.845749992503	340.181415111	325.31043388	4335.07945624	0.579854153077	1282.0	1399.0	37	0.0
3233656	3365.29638672	25.0	23029.0	25	3584.0	1	6241.64864865	230941.0	2.55005873031	3.0	0.887937174075	10.2577019046	317.902541609	5671.51732694	0.676207458731	1160.0	1583.0	37	0.0
3233659	550.708496094	25.0	5088.0	25	1507.0	1	1858.67567568	68771.0	2.55166326267	3.0	0.790344001207	267.467291028	337.252760089	1040.54101991	0.284074270161	1005.0	659.0	37	0.0
3233658	155.400512695	25.0	2031.0	25	1044.0	1	1137.35135135	42082.0	10.1365919508	3.0	0.639164250413	216.696762317	329.430235494	341.310970639	0.106077597918	895.0	648.0	37	0.0
3233661	2373.30957031	25.0	17585.0	25	2903.0	1	4864.78378378	179997.0	2.53039535531	3.0	0.881132544927	347.048060722	354.153748635	4004.90980017	0.569105099209	1284.0	1522.0	37	0.0
3233660	4251.87548828	25.0	29618.0	25	4712.0	1	7699.16216216	284869.0	2.56924189091	3.0	0.894957358895	107.986340582	353.821166186	7072.6798061	0.697986740504	1299.0	2144.0	37	0.0
3233663	2306.2434082	25.0	17885.0	25	2932.0	1	4727.64864865	174923.0	2.58777828279	3.0	0.85246802905	249.507719972	377.099745582	4110.46474269	0.588789808899	1163.0	1493.0	37	0.0
3233662	1505.8861084	25.0	11770.0	25	2260.0	1	3324.0	122988.0	2.55954961992	3.0	0.834127862756	235.999518469	358.018573808	2585.83779675	0.480267339925	1148.0	900.0	37	0.0
3233633	3247.66040039	25.0	22094.0	25	3607.0	1	6364.51351351	235487.0	2.57161824766	3.0	0.843503263204	345.289584384	167.483921822	5816.05849553	0.62709475741	1360.0	1336.0	37	0.0
3233632	171.41166687	25.0	2211.0	25	981.0	1	1129.91891892	41807.0	10.1974903886	3.0	0.434336404014	217.611018915	144.535134939	464.426431106	0.0980104434589	921.0	547.0	37	0.0
3233635	2485.82348633	25.0	19040.0	25	2751.0	1	4937.72972973	182696.0	2.53499822014	3.0	0.835015226243	305.974725548	169.638811349	4363.25814583	0.584618841382	1275.0	1469.0	37	0.0
3233634	2828.49511719	25.0	20717.0	25	3055.0	1	5384.27027027	199218.0	2.5508328925	3.0	0.829554169804	97.657932005	169.318185298	5064.29248458	0.639687270365	1125.0	1282.0	37	0.0
3233637	1845.93530273	25.0	13249.0	25	2717.0	1	3982.78378378	147363.0	2.5469162142	3.0	0.894346079525	155.458235303	199.163419253	3166.26355447	0.551583164862	1133.0	1185.0	37	0.0
3233636	250.23248291	25.0	2620.0	25	1303.0	1	1416.7027027	52418.0	2.83593156291	3.0	0.686827847679	390.985478457	178.026647229	504.031021139	0.139184367603	1057.0	775.0	37	0.0
3233639	3389.34887695	25.0	24896.0	25	3553.0	1	6351.21621622	234995.0	2.55715825085	3.0	0.785154561219	304.399768731	212.678796582	6283.15071412	0.634975553187	1355.0	1626.0	37	0.0
3233638	1902.44287109	25.0	13310.0	25	2517.0	1	3879.89189189	143556.0	2.56556104778	3.0	0.849179308853	40.3266738027	206.175894603	3328.15262223	0.57284876845	1005.0	1074.0	37	0.0
3233641	361.510009766	25.0	3669.0	25	1565.0	1	1693.21621622	62649.0	2.60085584352	3.0	0.899988387341	279.458011979	219.684286311	705.271741763	0.230670962503	1034.0	724.0	37	0.0
3233640	2117.69799805	25.0	15683.0	25	2661.0	1	4437.59459459	164191.0	2.52798277143	3.0	0.808631640219	360.33011943	218.318718611	3866.03649649	0.543782397612	1272.0	1407.0	37	0.0
3233643	2092.87133789	25.0	16309.0	25	3024.0	1	4416.64864865	163416.0	2.54087578234	3.0	0.868473869192	325.981727995	224.017091602	3539.69025023	0.533779888871	1313.0	1189.0	37	0.0
3233642	692.383361816	25.0	5536.0	25	1772.0	1	2293.21621622	84849.0	2.5449518219	3.0	0.776399647308	395.724389073	223.170495174	1355.17805585	0.297701921581	1158.0	970.0	37	0.0
3233645	1643.09399414	25.0	12780.0	25	2191.0	1	3552.08108108	131427.0	2.52440228601	3.0	0.820556509762	231.713537076	254.773221248	2947.04157097	0.516056545452	1083.0	1112.0	37	0.0
3233644	1865.14172363	25.0	13301.0	25	2623.0	1	4124.67567568	152613.0	2.54931299861	3.0	0.875096300699	369.435814598	254.172005937	3259.10936244	0.528417109805	1220.0	933.0	37	0.0
3233647	5388.23681641	25.0	37088.0	25	5523.0	1	10028.3243243	371048.0	2.55331915376	3.0	0.839663968647	287.501739774	275.048378887	9507.30477654	0.661183926586	1746.0	2236.0	37	0.0
3233646	2164.67431641	25.0	15459.0	25	2987.0	1	4402.45945946	162891.0	2.54122156675	3.0	0.88127191558	114.837750245	263.253155014	3675.87722406	0.582061615077	1118.0	1203.0	37	0.0
3233617	2869.40600586	25.0	20181.0	25	3182.0	1	5742.54054054	212474.0	2.55248625856	3.0	0.872070023983	302.145223161	34.4886133651	5034.75335154	0.618888541261	1319.0	1212.0	37	0.0
3233616	344.029052734	25.0	3490.0	25	1376.0	1	1484.78378378	54937.0	2.57440441494	3.0	0.819588820759	87.4405977482	33.4648496235	662.957227342	0.223950589479	926.0	531.0	37	0.0
3233619	1601.3737793	25.0	13348.0	25	2483.0	1	3495.24324324	129324.0	2.54965136672	3.0	0.782078368481	26.8030852416	48.0291199648	2806.21846585	0.457625641968	1156.0	1113.0	37	0.0
3233618	1661.43334961	25.0	13104.0	25	2455.0	1	3698.05405405	136828.0	2.55893508343	3.0	0.855854270006	359.924752612	46.199256042	2854.46925351	0.493228580888	1238.0	1179.0	37	0.0
3233621	1932.08239746	25.0	14597.0	25	2332.0	1	4112.94594595	152179.0	2.55027633313	3.0	0.820834397589	37.0734807104	49.3118946631	3370.96301725	0.506880089885	1249.0	1372.0	37	0.0
3233620	213.945907593	25.0	2509.0	25	1068.0	1	1220.08108108	45143.0	10.7662665415	3.0	0.645990982211	97.4278007769	48.5003831442	469.771538941	0.142026972549	908.0	658.0	37	0.0
3233623	3415.63085938	25.0	22828.0	25	3971.0	1	6419.54054054	237523.0	2.56169986498	3.0	0.855953239691	318.832025371	75.1962883475	5791.67554241	0.628978203866	1384.0	1276.0	37	0.0
3233622	821.834106445	25.0	5535.0	25	1641.0	1	2248.13513514	83181.0	2.55628767398	3.0	0.880468451331	132.891829177	50.1026151677	1389.42034601	0.373775476693	994.0	880.0	37	0.0
3233625	3006.25292969	25.0	21600.0	25	3472.0	1	5671.67567568	209852.0	2.55561167384	3.0	0.878211103821	101.007491814	98.9862480965	5036.51483917	0.639158593558	1182.0	1503.0	37	0.0
3233624	3231.21240234	25.0	22290.0	25	4406.0	1	6300.02702703	233101.0	2.55819313073	3.0	0.928058056043	9.09973427715	81.9903808262	5268.17927902	0.634062207463	1328.0	1522.0	37	0.0
3233627	2033.51086426	25.0	14710.0	25	2980.0	1	4127.0	152699.0	2.56766144668	3.0	0.866171993611	134.802465671	109.778041542	3468.68735179	0.572334184154	1111.0	1137.0	37	0.0
3233626	174.453643799	25.0	2491.0	25	1308.0	1	1367.72972973	50606.0	6.47657211745	3.0	0.845357194064	272.798399663	99.0523197675	400.055041258	0.141072720123	1004.0	844.0	37	0.0
3233629	531.420532227	25.0	4781.0	25	1484.0	1	1841.21621622	68125.0	2.51817019358	3.0	0.79703328846	322.746478946	119.035871883	986.31703082	0.271424289449	1025.0	865.0	37	0.0
3233628	294.744506836	25.0	2999.0	25	1154.0	1	1331.97297297	49283.0	2.60812950984	3.0	0.759840706643	186.790971777	117.289999373	580.338621768	0.198366473227	882.0	504.0	37	0.0
3233631	2408.84204102	25.0	17704.0	25	2564.0	1	4668.86486486	172748.0	2.5424160722	3.0	0.837850234381	115.15025762	142.737318013	4183.80399186	0.601029436251	1128.0	1219.0	37	0.0
3233630	1224.89038086	25.0	9662.0	25	1942.0	1	2806.0	103822.0	2.5572636164	3.0	0.862875611858	79.1804072792	126.030126144	2071.77190669	0.467450979565	1014.0	780.0	37	0.0
3233393	529.680664062	26.0	4584.0	26	1573.0	1	1935.21621622	71603.0	2.58714872876	3.0	0.915960544765	300.611741051	313.85524882	922.835308984	0.2794176346	1069.0	938.0	37	0.0
3233392	2286.40161133	26.0	16327.0	26	2755.0	1	4427.0	163799.0	2.52861679325	3.0	0.847509973573	61.8038061415	314.192897897	3926.83550854	0.602253290914	1056.0	1044.0	37	0.0
3233395	6478.234375	26.0	38356.0	26	6638.0	1	12105.6756757	447910.0	2.60447506062	3.0	0.960389217814	192.758022533	329.555412628	10747.6946212	0.743155493545	1579.0	2981.0	37	0.0
3233394	281.713378906	26.0	3634.0	26	1112.0	1	1365.0	50505.0	2.56340958309	3.0	0.579184939368	276.783456499	315.240926382	628.775706344	0.153932683851	971.0	668.0	37	0.0
3233397	425.424865723	26.0	3850.0	26	1399.0	1	1627.75675676	60227.0	2.63325733244	3.0	0.966754340346	39.9538288772	355.359460402	706.557200854	0.265532169837	915.0	691.0	37	0.0
3233396	170.431121826	26.0	2651.0	26	1247.0	1	1288.54054054	47676.0	2.69107470106	3.0	0.0363276439244	3.27683649764	354.757240116	462.530335017	0.00656281638259	960.0	521.0	37	0.0
3233399	159.726226807	26.0	1722.0	26	1105.0	1	1109.75675676	41061.0	11.4000000005	3.0	0.833484422981	90.8685884667	357.968741331	311.791900455	0.13261298807	817.0	573.0	37	0.0
3233398	3343.62329102	26.0	24338.0	26	3672.0	1	6237.56756757	230790.0	2.54031723922	3.0	0.870291288874	12.7872614573	356.146653715	5673.77588629	0.655120457997	1256.0	1340.0	37	0.0
3233401	1255.00085449	26.0	9075.0	26	2738.0	1	3381.08108108	125100.0	2.61116162741	3.0	0.911079619031	386.496054414	391.340256837	2145.9391285	0.406720371614	1371.0	1120.0	37	0.0
3233400	4937.61035156	26.0	37739.0	26	5110.0	1	8881.21621622	328605.0	2.54647071516	3.0	0.883494710103	313.016343589	371.103472189	8299.89553192	0.703092256996	1423.0	2497.0	37	0.0
3233403	197.76121521	26.0	3515.0	26	1814.0	1	1970.91891892	72924.0	2.55587805152	3.0	0.95115661842	389.0	399.0	583.202908199	0.163772532097	1338.0	868.0	37	0.0
3233402	169.750152588	26.0	2064.0	26	956.0	1	1105.0	40885.0	10.334521747	3.0	1.10558657985	71.0	399.0	387.026341337	0.240103809595	742.0	558.0	37	0.0
3233377	2896.93920898	26.0	20679.0	26	3321.0	1	5473.05405405	202503.0	2.5448177334	3.0	0.844068168435	158.888646605	193.223930677	4973.98771357	0.622192767072	1225.0	1411.0	37	0.0
3233376	2243.00585938	26.0	15441.0	26	2764.0	1	4722.02702703	174715.0	2.54271580505	3.0	0.858840597565	242.531876226	185.664201972	4012.35644594	0.574512998448	1222.0	1261.0	37	0.0
3233379	452.79498291	26.0	4559.0	26	1773.0	1	1938.21621622	71714.0	2.49076081574	3.0	1.0740749203	168.571981262	200.542136957	773.541212546	0.272801291189	1077.0	807.0	37	0.0
3233378	164.020568848	26.0	2534.0	26	975.0	1	1120.67567568	41465.0	10.1387058718	3.0	0.690915479501	84.2980512666	200.418277017	380.634342911	0.132931048644	864.0	735.0	37	0.0
3233381	2474.72119141	26.0	18686.0	26	2515.0	1	4747.56756757	175660.0	2.56701915373	3.0	0.818123116362	138.220682619	240.351854298	4396.86936948	0.609903038513	1125.0	1179.0	37	0.0
3233380	2362.69213867	26.0	17223.0	26	3097.0	1	4633.02702703	171422.0	2.55120670298	3.0	0.868565202603	73.8879369305	239.763872539	4040.18502386	0.60955900952	1092.0	1329.0	37	0.0
3233383	2715.71459961	26.0	18552.0	26	3044.0	1	5407.35135135	200072.0	2.56418228052	3.0	0.86841634103	342.930780997	253.353828407	4656.00096182	0.597125256323	1338.0	1355.0	37	0.0
3233382	1384.80786133	26.0	9491.0	26	2081.0	1	3187.0	117919.0	2.53401084799	3.0	0.859380842856	264.146122145	248.843787749	2371.13226586	0.469918662899	1154.0	852.0	37	0.0
3233385	1259.45153809	26.0	9117.0	26	2133.0	1	2993.45945946	110758.0	2.58673540061	3.0	0.848575115057	285.076375513	272.676070456	2182.37730462	0.447861561836	1130.0	821.0	37	0.0
3233384	157.069900513	26.0	2326.0	26	955.0	1	1135.78378378	42024.0	10.5410978939	3.0	0.515032366923	122.325852107	271.884505033	431.059491585	0.108320717292	902.0	653.0	37	0.0
3233387	1727.67456055	26.0	12287.0	26	2491.0	1	3919.02702703	145004.0	2.57299602195	3.0	0.938030331384	300.203435948	279.230134788	2867.0478379	0.522343553617	1206.0	1379.0	37	0.0
3233386	587.018310547	26.0	4767.0	26	1464.0	1	1851.48648649	68505.0	2.58112136015	3.0	0.849058483966	252.846263149	276.814741333	1003.86169979	0.298999026395	985.0	923.0	37	0.0
3233389	1811.67773438	26.0	11600.0	26	2498.0	1	3822.10810811	141418.0	2.57674185534	3.0	0.923673587676	94.199477903	288.351276391	3002.22927157	0.569288086436	1017.0	915.0	37	0.0
3233388	2509.10473633	26.0	19865.0	26	2833.0	1	4919.16216216	182009.0	2.57184774245	3.0	0.854366275784	227.955341649	287.301147626	4354.37448317	0.608070249558	1128.0	1085.0	37	0.0
3233391	4637.63037109	26.0	30701.0	26	4941.0	1	8591.2972973	317878.0	2.56980397871	3.0	0.870233850292	346.752120272	303.694639977	8023.05540256	0.684459069984	1482.0	2564.0	37	0.0
3233390	2812.45776367	26.0	19399.0	26	3134.0	1	5575.08108108	206278.0	2.54555676666	3.0	0.837587319334	383.715209783	293.279390671	4968.33181471	0.595444316462	1375.0	1608.0	37	0.0
3233361	509.189880371	26.0	4358.0	26	1364.0	1	1708.97297297	63232.0	2.54445775107	3.0	0.855718471468	110.22299544	103.254640982	902.473560293	0.291895664599	935.0	805.0	37	0.0
3233360	200.01335144	26.0	2310.0	26	1088.0	1	1232.2972973	45595.0	2.68141671242	3.0	0.688417720523	133.651182777	91.5534791026	428.903891388	0.136108890649	934.0	631.0	37	0.0
3233363	331.328460693	26.0	3257.0	26	1307.0	1	1495.0	55315.0	2.51880220291	3.0	0.814835133825	127.266254481	107.324840781	628.620137903	0.2067262392	994.0	699.0	37	0.0
3233362	2238.26318359	26.0	15855.0	26	2960.0	1	4577.7027027	169375.0	2.55312492846	3.0	0.883578957124	142.165832566	103.315919014	3843.88521525	0.589748011978	1139.0	1266.0	37	0.0
3233365	238.578536987	26.0	2651.0	26	1321.0	1	1394.0	51578.0	2.49746347763	3.0	0.99433486374	221.515103537	124.52074945	437.571644927	0.184917080962	931.0	755.0	37	0.0
3233364	1793.67443848	26.0	12960.0	26	2343.0	1	3783.72972973	139998.0	2.54814714161	3.0	0.877006103988	189.398197	120.924322188	3083.78225244	0.556141497414	1066.0	912.0	37	0.0
3233367	3019.69482422	26.0	22349.0	26	3615.0	1	6279.72972973	232350.0	2.56808490736	3.0	0.799653248438	3.40519996443	126.347384816	5650.3874727	0.561906427486	1255.0	1196.0	37	0.0
3233366	1378.2434082	26.0	10609.0	26	2170.0	1	3222.45945946	119231.0	2.56887326407	3.0	0.852614527948	255.333824842	125.069273609	2387.23461113	0.461589291972	1171.0	859.0	37	0.0
3233369	171.28843689	26.0	2257.0	26	1000.0	1	1122.2972973	41525.0	2.63391897119	3.0	0.505855105115	209.76595953	137.871476098	423.992457013	0.105648527086	895.0	453.0	37	0.0
3233368	2643.44824219	26.0	20294.0	26	3051.0	1	4959.45945946	183500.0	2.54675638218	3.0	0.778851356461	333.131737232	133.938282104	4720.36603803	0.588945092935	1265.0	1235.0	37	0.0
3233371	4059.31396484	26.0	27992.0	26	4294.0	1	7430.2972973	274921.0	2.54990856685	3.0	0.880287521835	101.03559511	162.32089558	6887.53487535	0.689167763692	1304.0	1561.0	37	0.0
3233370	484.100952148	26.0	4691.0	26	1616.0	1	1840.97297297	68116.0	2.49459277947	3.0	0.835180345533	260.609915394	145.567419024	910.761844907	0.260381183063	1065.0	874.0	37	0.0
3233373	1675.95568848	26.0	13244.0	26	2436.0	1	3602.35135135	133287.0	2.53108089061	3.0	0.781757666052	229.105172821	166.498456523	3152.44510232	0.519897842074	1106.0	816.0	37	0.0
3233372	2188.66674805	26.0	15563.0	26	2752.0	1	4508.94594595	166831.0	2.5515317246	3.0	0.857615228357	340.050994147	162.769560566	3753.83862752	0.555199698809	1254.0	1388.0	37	0.0
3233375	2615.17211914	26.0	18957.0	26	2937.0	1	5149.48648649	190531.0	2.56133697145	3.0	0.846792641889	137.588773845	186.391338846	4700.8911485	0.630024608525	1117.0	1308.0	37	0.0
3233374	268.040130615	26.0	2565.0	26	1058.0	1	1232.08108108	45587.0	2.51866890616	3.0	0.704578777949	25.2065762333	178.739678555	522.206928886	0.175523000501	867.0	586.0	37	0.0
3233347	2177.67700195	26.0	15223.0	26	2930.0	1	4570.81081081	169120.0	2.53585225018	3.0	0.879747803374	148.413987865	7.68179854171	3818.63964898	0.58099865617	1153.0	1263.0	37	0.0
3233349	3907.65917969	26.0	28163.0	26	3548.0	1	7120.48648649	263458.0	2.5427286501	3.0	0.790422435327	297.483796003	21.203116196	7180.77971479	0.662669876802	1416.0	1395.0	37	0.0
3233348	1751.41101074	26.0	13169.0	26	2166.0	1	3738.67567568	138331.0	2.57649912108	3.0	0.835980099337	33.4326845726	14.6334251338	3197.42315566	0.556364842631	1024.0	1015.0	37	0.0
3233351	344.650482178	26.0	3201.0	26	1678.0	1	1733.81081081	64151.0	2.54481879269	3.0	1.17946508814	272.369632482	28.67456927	553.9214163	0.23214765405	1093.0	992.0	37	0.0
3233350	1655.43725586	26.0	12648.0	26	2596.0	1	3759.62162162	139106.0	2.56781863445	3.0	0.86580518646	353.405959353	26.8560637418	2895.7063651	0.500210442135	1188.0	901.0	37	0.0
3233353	1996.24572754	26.0	13901.0	26	2449.0	1	4288.0	158656.0	2.52629093829	3.0	0.834863204346	318.998701465	32.4959639861	3582.50211289	0.535513914108	1277.0	1241.0	37	0.0
3233352	582.096740723	26.0	4984.0	26	1573.0	1	2048.24324324	75785.0	2.57556323579	3.0	0.830643947572	389.056970232	31.3638400305	1065.4982769	0.275593060764	1128.0	797.0	37	0.0
3233355	1884.19567871	26.0	13459.0	26	2340.0	1	4123.78378378	152580.0	2.56700781722	3.0	0.841834776354	362.497394749	62.6341553562	3400.94022241	0.531713184927	1257.0	933.0	37	0.0
3233354	1127.8927002	26.0	8778.0	26	1918.0	1	2788.08108108	103159.0	2.56983305208	3.0	0.857778035225	224.608705139	63.3153801712	2029.46097631	0.453891771483	1028.0	827.0	37	0.0
3233357	5108.61328125	26.0	32469.0	26	4852.0	1	9712.59459459	359366.0	2.57758185768	3.0	0.826940955716	280.542295406	83.5952088241	9159.1087887	0.639097816129	1757.0	2847.0	37	0.0
3233356	1920.07348633	26.0	13141.0	26	2407.0	1	3866.18918919	143049.0	2.54976649787	3.0	0.848910520088	107.827319755	71.8545419409	3265.56568043	0.558882724063	1060.0	1162.0	37	0.0
3233359	2228.77099609	26.0	18242.0	26	2785.0	1	4893.37837838	181055.0	2.53945659668	3.0	0.657242548155	275.369872945	91.063915308	4047.03933176	0.373219425323	1566.0	1566.0	37	0.0
3233358	286.024993896	26.0	2874.0	26	1415.0	1	1534.37837838	56772.0	2.64483189004	3.0	0.908634771947	386.679429442	86.992122207	515.337287143	0.180062591832	1047.0	857.0	37	0.0
3233457	2270.98730469	27.0	16286.0	27	2931.0	1	4658.89189189	172379.0	2.57956587106	3.0	0.846896958039	336.077979734	62.7126411245	3956.7034524	0.561588181869	1279.0	1425.0	37	0.0
3233456	1315.39831543	27.0	9808.0	27	2166.0	1	3091.08108108	114370.0	2.59847297939	3.0	0.841134070133	257.276396995	58.295362431	2304.56006139	0.4567796218	1145.0	914.0	37	0.0
3233459	1197.05859375	27.0	8300.0	27	2169.0	1	2977.75675676	110177.0	2.545528969	3.0	0.899040893245	278.198520018	82.1588949667	2005.73367576	0.434276574288	1153.0	890.0	37	0.0
3233458	192.654693604	27.0	2529.0	27	1233.0	1	1229.02702703	45474.0	2.53101641873	3.0	0.910362070971	115.233578548	80.6626849682	362.664559314	0.155155961468	888.0	652.0	37	0.0
3233461	1777.62145996	27.0	13550.0	27	2327.0	1	3908.08108108	144599.0	2.55064047783	3.0	0.773104032348	293.321018428	88.50660712	3387.80986593	0.503966325093	1249.0	1292.0	37	0.0
3233460	603.265563965	27.0	5073.0	27	1385.0	1	1858.48648649	68764.0	2.56435004898	3.0	0.755825223315	245.914894073	86.149299529	1103.29978855	0.289240799709	1002.0	620.0	37	0.0
3233463	2440.59082031	27.0	15696.0	27	2875.0	1	4786.51351351	177101.0	2.56062282922	3.0	0.879548778019	87.1980646158	97.6954252248	4147.11063822	0.615580534087	1085.0	1319.0	37	0.0
3233462	2064.8112793	27.0	14688.0	27	2657.0	1	4191.81081081	155097.0	2.56884903996	3.0	0.833788340922	221.00293546	96.6414407804	3593.7414026	0.556210759359	1177.0	1126.0	37	0.0
3233465	5550.98291016	27.0	38732.0	27	5589.0	1	9704.21621622	359056.0	2.56489634644	3.0	0.849022312462	339.819064021	113.069153763	9446.40920061	0.704255099477	1575.0	2307.0	37	0.0
3233464	1938.546875	27.0	13492.0	27	3039.0	1	4259.51351351	157602.0	2.56565703766	3.0	0.917311247541	376.89815911	102.723720221	3214.5329419	0.529365981551	1286.0	1384.0	37	0.0
3233467	627.163818359	27.0	5542.0	27	1598.0	1	2006.21621622	74230.0	2.52399234593	3.0	0.785618853917	293.828443994	123.205369106	1161.51816686	0.294365668511	1079.0	761.0	37	0.0
3233466	1814.35583496	27.0	12550.0	27	2474.0	1	3857.62162162	142732.0	2.54630129842	3.0	0.870158401656	54.8608346317	123.41309036	3137.89346671	0.547760378035	1085.0	759.0	37	0.0
3233469	6196.11914062	27.0	36126.0	27	6761.0	1	11048.027027	408777.0	2.57805279026	3.0	0.93009255873	185.886772851	138.864505594	10053.6590588	0.733673726815	1547.0	2703.0	37	0.0
3233468	312.694122314	27.0	3759.0	27	1257.0	1	1462.18918919	54101.0	2.56833146498	3.0	0.70398959706	269.596204892	124.684617943	641.246868645	0.18254781779	1030.0	521.0	37	0.0
3233471	2933.39501953	27.0	19463.0	27	3099.0	1	5822.40540541	215429.0	2.57138858572	3.0	0.916937896815	5.91494235444	165.519212441	4964.87937338	0.641889113156	1218.0	1741.0	37	0.0
3233470	327.0574646	27.0	3169.0	27	1189.0	1	1392.67567568	51529.0	2.56588051017	3.0	0.762291077308	33.14302324	164.671664921	632.614199355	0.209384298824	902.0	617.0	37	0.0
3233453	479.791229248	27.0	4763.0	27	1593.0	1	1887.40540541	69834.0	2.50934849722	3.0	0.743927691268	161.498335388	9.62942317415	947.42092779	0.229580810686	1141.0	754.0	37	0.0
3233452	2567.70898438	27.0	23245.0	27	3012.0	1	5615.05405405	207757.0	2.56325177179	3.0	0.729757151687	151.97687594	2.73888169295	5179.47053786	0.507325753622	1391.0	1358.0	37	0.0
3233455	2475.6472168	27.0	18074.0	27	2735.0	1	4905.94594595	181520.0	2.53953336637	3.0	0.841628199105	131.372867716	49.6670189427	4431.23220226	0.613150118181	1136.0	1346.0	37	0.0
3233454	2891.63549805	27.0	20316.0	27	3573.0	1	5420.75675676	200568.0	2.55886009765	3.0	0.872571832914	66.9425451758	49.082358009	4825.52782608	0.635000311118	1145.0	1092.0	37	0.0
3233504	326.204528809	27.0	2797.0	27	1537.0	1	1609.2972973	59544.0	2.63166436374	3.0	1.23514899356	248.201738319	380.421875807	498.91698624	0.236799420082	980.0	778.0	37	0.0
3233506	1682.57519531	27.0	13322.0	27	2484.0	1	3888.94594595	143891.0	2.518145245	3.0	0.764772865409	188.697276972	395.792708821	3219.02762187	0.463091420438	1175.0	1009.0	37	0.0
3233489	210.366622925	27.0	2681.0	27	1272.0	1	1369.56756757	50674.0	2.48677105292	3.0	0.68129490297	351.642963402	292.930801044	440.514064635	0.123049660902	1050.0	770.0	37	0.0
3233488	2244.84863281	27.0	16049.0	27	2811.0	1	4495.2972973	166326.0	2.58354067987	3.0	0.842616311507	178.076031848	292.740283438	3884.65433086	0.572518636391	1150.0	1370.0	37	0.0
3233491	3238.18334961	27.0	23018.0	27	3275.0	1	6255.21621622	231443.0	2.57307538536	3.0	0.845146386754	99.3174369405	304.542522679	5840.32541966	0.651650708628	1267.0	1770.0	37	0.0
3233490	2306.18798828	27.0	15897.0	27	2998.0	1	4867.83783784	180110.0	2.56938831059	3.0	0.857138702081	192.537729893	299.507588064	4167.73827229	0.579608840704	1271.0	1320.0	37	0.0
3233493	2259.63134766	27.0	14833.0	27	2961.0	1	4746.35135135	175615.0	2.56219740031	3.0	0.900429934066	72.550794393	308.518161468	3963.64478883	0.602490571471	1145.0	1207.0	37	0.0
3233492	1194.99536133	27.0	9889.0	27	2021.0	1	2859.59459459	105805.0	2.56047794338	3.0	0.794766244514	267.662753767	305.333053105	2183.11532575	0.435495201078	1102.0	892.0	37	0.0
3233495	1406.10644531	27.0	11183.0	27	2010.0	1	3234.51351351	119677.0	2.56030726545	3.0	0.834221675388	76.0031193708	350.551095153	2551.29811862	0.490326115177	1066.0	916.0	37	0.0
3233494	2218.51953125	27.0	17857.0	27	2615.0	1	4545.91891892	168199.0	2.56385906938	3.0	0.80293865541	254.299063678	320.363581566	4093.05910033	0.56611027977	1200.0	790.0	37	0.0
3233497	527.289855957	27.0	5013.0	27	1404.0	1	1772.21621622	65572.0	2.54017169931	3.0	0.844891340113	219.9550277	357.073916342	931.397788724	0.285377773557	975.0	764.0	37	0.0
3233498	2722.31469727	27.0	20087.0	27	3280.0	1	5275.18918919	195182.0	2.56027739055	3.0	0.867280111717	32.797126463	367.801316248	4646.81286737	0.618084224081	1188.0	1209.0	37	0.0
3233500	1859.63842773	27.0	13927.0	27	2327.0	1	3993.59459459	147763.0	2.59300699537	3.0	0.869005010298	41.6968502251	375.9044858	3171.51489792	0.526858249505	1191.0	1277.0	37	0.0
3233502	3212.46850586	27.0	22194.0	27	3305.0	1	6136.64864865	227056.0	2.55193118425	3.0	0.850067571702	191.251591545	376.576169401	5680.75269473	0.648689701181	1286.0	1755.0	37	0.0
3233473	5004.12011719	27.0	33269.0	27	4778.0	1	9159.59459459	338905.0	2.56025904784	3.0	0.857784716682	306.246783728	180.579535623	8781.62978881	0.698353382998	1480.0	2135.0	37	0.0
3233472	164.411743164	27.0	2145.0	27	1049.0	1	1098.89189189	40659.0	10.1247946384	3.0	0.609863522872	84.4718318873	167.484250391	366.582473954	0.113242418935	877.0	443.0	37	0.0
3233475	1277.67260742	27.0	9148.0	27	2585.0	1	3446.24324324	127511.0	2.55733709936	3.0	0.838498359522	379.598063518	200.757544397	2133.4910281	0.350525811887	1412.0	1128.0	37	0.0
3233474	283.863342285	27.0	3415.0	27	1452.0	1	1592.97297297	58940.0	10.1316098582	3.0	0.882273164687	395.916933427	181.505317933	594.365043391	0.197024897127	1052.0	817.0	37	0.0
3233477	3904.2512207	27.0	26359.0	27	4651.0	1	7296.89189189	269985.0	2.53744119264	3.0	0.849515511037	380.985061285	211.096253687	6578.14314303	0.620532356303	1604.0	2231.0	37	0.0
3233476	177.201782227	27.0	2169.0	27	1060.0	1	1172.56756757	43385.0	2.65874817027	3.0	0.816322833068	64.0335504514	207.299872693	364.724442448	0.145419831827	877.0	666.0	37	0.0
3233479	167.206436157	27.0	2046.0	27	1328.0	1	1311.64864865	48531.0	11.4000000005	3.0	0.688849556772	351.23950412	215.219808803	366.259714791	0.106409911506	1055.0	750.0	37	0.0
3233478	1754.41687012	27.0	14059.0	27	2425.0	1	3522.16216216	130320.0	2.54461356575	3.0	0.818769918976	30.1834343387	215.02995906	3054.59801423	0.55048240651	1010.0	838.0	37	0.0
3233481	150.602828979	27.0	2088.0	27	1153.0	1	1227.62162162	45422.0	10.9964323036	3.0	0.50801555037	329.775959672	258.480394078	371.981581933	0.0833847511993	1041.0	567.0	37	0.0
3233480	480.540252686	27.0	4275.0	27	1284.0	1	1611.86486486	59639.0	2.57343405057	3.0	0.857621339052	60.1965862566	218.230562672	840.441060203	0.287972320364	894.0	739.0	37	0.0
3233483	1760.08569336	27.0	13802.0	27	2677.0	1	3714.75675676	137446.0	2.58061892033	3.0	0.860771553746	75.8814851243	263.673484927	3076.83298039	0.553945888125	1005.0	1249.0	37	0.0
3233482	3707.89233398	27.0	26359.0	27	3779.0	1	7017.91891892	259663.0	2.55495934171	3.0	0.868448938534	263.763150685	258.67491283	6441.28484154	0.662637533126	1342.0	1585.0	37	0.0
3233485	1627.95373535	27.0	10942.0	27	2248.0	1	3364.81081081	124498.0	2.5420044124	3.0	0.851950469512	11.1376927646	278.164737465	2778.34038029	0.542566637604	984.0	825.0	37	0.0
3233484	2502.28808594	27.0	17763.0	27	3500.0	1	5255.86486486	194467.0	2.54996949655	3.0	0.910175986705	387.014245109	276.697378023	4197.01483969	0.57085909119	1395.0	1788.0	37	0.0
3233487	3226.74169922	27.0	23004.0	27	3589.0	1	6278.27027027	232296.0	2.54749979126	3.0	0.853342983733	240.616157685	280.467391629	5786.50222812	0.648127747262	1242.0	1481.0	37	0.0
3233486	340.085327148	27.0	3722.0	27	1181.0	1	1434.08108108	53061.0	2.52939556367	3.0	0.732717751449	99.1636948041	279.056264161	683.266597488	0.211462390461	920.0	799.0	37	0.0
3233329	212.323440552	28.0	2809.0	28	1440.0	1	1582.48648649	58552.0	2.53527986311	3.0	-0.460658817556	194.134137384	244.432358499	494.797580477	-0.0671792495907	1342.0	850.0	37	0.0
3233328	304.003875732	28.0	2996.0	28	1238.0	1	1337.89189189	49502.0	2.55291775173	3.0	0.92369526206	31.1603894233	243.20114175	528.920377529	0.223370616594	818.0	706.0	37	0.0
3233331	289.962005615	28.0	4121.0	28	1930.0	1	2007.08108108	74262.0	2.55489660372	3.0	0.614104042176	202.213378991	250.382779426	717.693271622	0.123337829761	1271.0	1003.0	37	0.0
3233330	1366.98925781	28.0	10911.0	28	2209.0	1	3412.2972973	126255.0	2.55747535505	3.0	0.851115432206	207.362906205	247.003087672	2402.5622187	0.427818070531	1277.0	1335.0	37	0.0
3233333	2578.67529297	28.0	18683.0	28	3421.0	1	4972.05405405	183966.0	2.57239515021	3.0	0.89067359427	105.089656355	270.956044727	4296.03002748	0.625452495644	1103.0	1372.0	37	0.0
3233332	2256.53686523	28.0	14873.0	28	2836.0	1	4520.40540541	167255.0	2.56982725802	3.0	0.871839078863	148.111792799	255.900649158	3797.10193919	0.57770685236	1178.0	1388.0	37	0.0
3233335	175.029541016	28.0	2964.0	28	1123.0	1	1201.40540541	44452.0	2.4371387489	3.0	0.59130514618	253.267405303	277.841152077	439.627143754	0.121311776885	916.0	561.0	37	0.0
3233334	1974.64880371	28.0	15249.0	28	2627.0	1	4123.89189189	152584.0	2.54634995312	3.0	0.808623610905	198.339467366	273.264102056	3574.73319738	0.53957847195	1191.0	1199.0	37	0.0
3233337	2787.10424805	28.0	21437.0	28	3166.0	1	5480.83783784	202791.0	2.57411546496	3.0	0.80636322877	35.3967842288	285.841016996	5071.48473501	0.595071267814	1321.0	1268.0	37	0.0
3233336	2967.99291992	28.0	21211.0	28	3101.0	1	5724.27027027	211798.0	2.54116443587	3.0	0.835230796493	307.624176626	278.186285068	5276.81087215	0.625939323651	1266.0	1482.0	37	0.0
3233339	2332.47387695	28.0	16540.0	28	2869.0	1	4811.97297297	178043.0	2.60478085782	3.0	1.00037582787	399.0	290.0	3826.34540962	0.660399611647	1112.0	1592.0	37	0.0
3233338	3347.09814453	28.0	23546.0	28	3705.0	1	6166.62162162	228165.0	2.53078834319	3.0	0.837615820811	22.9868925444	289.84214215	5760.99511732	0.642736561149	1257.0	1694.0	37	0.0
3233341	387.40914917	28.0	3321.0	28	1287.0	1	1561.21621622	57765.0	2.56807703292	3.0	0.71719968814	157.448306647	299.178157736	756.524477651	0.210313941769	997.0	608.0	37	0.0
3233340	2258.65405273	28.0	15829.0	28	2809.0	1	4654.91891892	172232.0	2.56303045169	3.0	0.885956988697	114.568145005	295.246252611	3890.47090393	0.58788362561	1157.0	991.0	37	0.0
3233343	3376.15258789	28.0	24362.0	28	3552.0	1	6688.62162162	247479.0	2.55616092073	3.0	0.874949345552	317.597460356	308.389756436	5990.0571939	0.644154100208	1360.0	1637.0	37	0.0
3233342	1205.48632812	28.0	9161.0	28	1957.0	1	2783.18918919	102978.0	2.58493221339	3.0	0.881551924523	92.9887597562	303.763714142	2057.72519812	0.483423410168	986.0	760.0	37	0.0
3233313	1634.96252441	28.0	11474.0	28	2248.0	1	3591.54054054	132887.0	2.54183674989	3.0	0.847137476129	185.680988963	109.278088514	2858.91658378	0.508674840874	1126.0	963.0	37	0.0
3233312	220.345703125	28.0	2586.0	28	1308.0	1	1320.62162162	48863.0	2.48704236944	3.0	0.642267790956	345.083746155	103.028072195	475.496077291	0.130743049182	1012.0	627.0	37	0.0
3233315	1866.48754883	28.0	13565.0	28	2532.0	1	3919.64864865	145027.0	2.53765870652	3.0	0.811363291753	260.80387668	115.005516296	3284.68898592	0.515068055636	1225.0	1336.0	37	0.0
3233314	2757.79760742	28.0	18369.0	28	3284.0	1	5514.45945946	204035.0	2.59242483936	3.0	0.899991669519	92.4912536402	114.320466233	4772.78139031	0.637928555132	1173.0	1406.0	37	0.0
3233317	172.404632568	28.0	2463.0	28	1205.0	1	1264.45945946	46785.0	2.472801604	3.0	0.647040389518	282.014843331	118.036797741	385.595325769	0.109455652272	986.0	555.0	37	0.0
3233316	2257.46142578	28.0	16416.0	28	2901.0	1	4566.51351351	168961.0	2.55344126349	3.0	0.905220684143	65.7699584891	118.214780633	3774.82960338	0.597807883619	1085.0	995.0	37	0.0
3233319	1509.85327148	28.0	11075.0	28	2228.0	1	3363.78378378	124460.0	2.56522134068	3.0	0.893653381811	69.1923515744	160.143895444	2545.43365804	0.510851365916	1043.0	1245.0	37	0.0
3233318	2614.64672852	28.0	18662.0	28	3015.0	1	5238.2972973	193817.0	2.55953294483	3.0	0.841619605748	247.440707561	130.011376485	4623.27062481	0.590843536242	1304.0	1648.0	37	0.0
3233321	268.560089111	28.0	3675.0	28	1145.0	1	1358.91891892	50280.0	2.48244809628	3.0	0.573883292258	212.965681392	166.800745622	599.677199202	0.144982821732	1002.0	728.0	37	0.0
3233320	173.349609375	28.0	2624.0	28	1102.0	1	1181.13513514	43702.0	2.65099734306	3.0	0.491271642698	242.242843318	164.039717057	431.389625523	0.0985562343958	959.0	597.0	37	0.0
3233323	2177.0078125	28.0	15975.0	28	2759.0	1	4531.86486486	167679.0	2.55434319037	3.0	0.867227544471	34.8375704229	185.5548762	3788.65149098	0.568633125504	1199.0	1499.0	37	0.0
3233322	3068.11938477	28.0	22907.0	28	2704.0	1	5691.67567568	210592.0	2.55127483564	3.0	0.811239849769	25.8575219245	177.34867694	5432.55252597	0.63172968236	1231.0	985.0	37	0.0
3233325	544.718322754	28.0	4320.0	28	1736.0	1	1894.0	70078.0	2.55438328405	3.0	1.00634462488	241.077462406	189.950626851	873.289948032	0.302089888201	990.0	739.0	37	0.0
3233324	3184.5612793	28.0	23434.0	28	3161.0	1	5935.18918919	219602.0	2.5631236473	3.0	0.800145340989	184.371956394	186.305294487	5789.61307879	0.640042858727	1266.0	1178.0	37	0.0
3233327	4267.52929688	28.0	29803.0	28	3890.0	1	7932.24324324	293493.0	2.55331740063	3.0	0.816448094197	194.365836975	234.492718698	7847.77347195	0.677505883729	1459.0	1466.0	37	0.0
3233326	2434.21899414	28.0	17031.0	28	2622.0	1	4823.08108108	178454.0	2.56842764103	3.0	0.832233215723	181.812743948	205.586561881	4302.30436561	0.590295446717	1223.0	1387.0	37	0.0
3233301	183.194717407	28.0	2049.0	28	1094.0	1	1154.0	42698.0	10.2411343242	3.0	0.670656543422	57.2454965127	16.8656493566	389.231008243	0.12752587433	866.0	596.0	37	0.0
3233300	1560.33752441	28.0	11335.0	28	2528.0	1	3798.59459459	140548.0	2.55304626481	3.0	0.827846068499	372.821070477	10.3906565698	2710.23707921	0.419099001563	1463.0	1049.0	37	0.0
3233303	2117.8972168	28.0	14742.0	28	2653.0	1	4405.91891892	163019.0	2.63371560997	3.0	0.901756534564	23.3398704031	24.7438625886	3622.77212289	0.589156099192	1091.0	1065.0	37	0.0
3233302	3978.00488281	28.0	28056.0	28	4736.0	1	7529.56756757	278594.0	2.53437765484	3.0	0.844827473416	374.139770537	20.7927641025	6829.13223925	0.621057800253	1658.0	2265.0	37	0.0
3233305	3756.0715332	28.0	27580.0	28	4128.0	1	6878.89189189	254519.0	2.56070883455	3.0	0.836072089479	256.882578447	68.322428411	6548.55163284	0.661021931163	1345.0	1454.0	37	0.0
3233304	209.763153076	28.0	3211.0	28	1256.0	1	1358.45945946	50263.0	2.51772198404	3.0	0.545032676393	344.08560382	24.9981545169	513.071827038	0.114734925672	1065.0	711.0	37	0.0
3233307	2645.67211914	28.0	17854.0	28	3786.0	1	5511.78378378	203936.0	2.55824643412	3.0	0.891597131276	380.151380813	86.4383478345	4591.77070744	0.590803858432	1339.0	1194.0	37	0.0
3233306	2300.16748047	28.0	17959.0	28	2675.0	1	4455.67567568	164860.0	2.52460654699	3.0	0.846864592903	69.035147879	73.2138964534	3966.76017435	0.605058169662	1074.0	1112.0	37	0.0
3233309	396.654571533	28.0	3941.0	28	1171.0	1	1479.67567568	54748.0	2.52141886942	3.0	0.766537056129	91.754382437	88.6944805916	751.723687935	0.241793237623	877.0	516.0	37	0.0
3233308	1591.76416016	28.0	11318.0	28	2477.0	1	3626.16216216	134168.0	2.57568295813	3.0	0.860068882677	4.31568702734	87.8474251898	2698.25638673	0.470571110548	1128.0	1200.0	37	0.0
3233311	2130.44042969	28.0	15184.0	28	2539.0	1	4447.37837838	164553.0	2.57025258022	3.0	0.856704408457	171.244247062	102.435528201	3758.70617775	0.567452865817	1179.0	1254.0	37	0.0
3233310	3069.40893555	28.0	22525.0	28	3677.0	1	5798.59459459	214548.0	2.52820612416	3.0	0.839099592896	233.698545539	90.1618229552	5354.45523456	0.632425637529	1234.0	1389.0	37	0.0
3233345	289.899658203	28.0	3295.0	28	1451.0	1	1588.54054054	58776.0	2.74082878452	3.0	0.806709800782	395.396489668	334.266324697	578.490064958	0.172178393539	1096.0	748.0	37	0.0
3233344	234.559631348	28.0	2713.0	28	1192.0	1	1301.48648649	48155.0	2.47996458366	3.0	0.629131628459	266.602434296	321.667110259	509.712098565	0.140505817946	959.0	700.0	37	0.0
3233346	166.238204956	28.0	2015.0	28	1052.0	1	1114.56756757	41239.0	10.27157225	3.0	0.616175843813	103.508365234	373.124786489	365.572727264	0.112410574853	891.0	558.0	37	0.0
3233405	1893.42944336	29.0	12282.0	29	2689.0	1	4075.43243243	150791.0	2.56533655368	3.0	0.927504341144	175.016755424	15.6323903737	3112.11587135	0.54830954782	1158.0	1141.0	37	0.0
3233404	354.311248779	29.0	3049.0	29	1395.0	1	1607.02702703	59460.0	2.60111517998	3.0	1.45361948855	234.0	0.0	576.319186567	0.352542586952	825.0	669.0	37	0.0
3233407	3478.72802734	29.0	23341.0	29	3424.0	1	6774.72972973	250665.0	2.58628742345	3.0	0.835201688826	187.440176067	44.4935213109	6361.15412156	0.645028095642	1410.0	1355.0	37	0.0
3233406	160.191986084	29.0	2196.0	29	1216.0	1	1259.94594595	46618.0	11.4000000005	3.0	0.749534066633	330.338779974	30.7429391732	350.548930326	0.116407469089	986.0	758.0	37	0.0
3233441	4553.22216797	29.0	29880.0	29	4265.0	1	8087.18918919	299226.0	2.54411382064	3.0	0.854679382428	104.738025215	303.136624375	7838.21996104	0.707019960927	1273.0	1671.0	37	0.0
3233440	223.051635742	29.0	2437.0	29	1156.0	1	1267.72972973	46906.0	10.1753710231	3.0	0.819020900078	235.669821218	296.086277097	419.275078667	0.156653723855	912.0	712.0	37	0.0
3233443	4680.10400391	29.0	34883.0	29	4905.0	1	8771.56756757	324548.0	2.56484899754	3.0	0.868813812244	248.509071019	334.243718464	8320.7429908	0.70091190504	1391.0	1978.0	37	0.0
3233442	3156.39672852	29.0	21914.0	29	3362.0	1	6278.54054054	232306.0	2.55857761096	3.0	0.87576877655	298.686244052	323.55884681	5571.57509943	0.635532886902	1327.0	1709.0	37	0.0
3233445	800.053100586	29.0	6302.0	29	1870.0	1	2280.64864865	84384.0	2.51236002475	3.0	0.947312288201	399.0	340.0	1485.74785165	0.446272358463	966.0	783.0	37	0.0
3233444	290.282592773	29.0	3467.0	29	1268.0	1	1438.02702703	53207.0	2.48293044741	3.0	0.523571193116	316.899243091	333.650753751	645.102080057	0.133064350105	1093.0	511.0	37	0.0
3233447	245.691604614	29.0	2927.0	29	1190.0	1	1294.97297297	47914.0	2.62243215941	3.0	0.757345782902	28.0190686357	371.44703761	524.195388004	0.181033487989	885.0	595.0	37	0.0
3233446	365.437805176	29.0	3746.0	29	1109.0	1	1369.2972973	50664.0	2.55593385287	3.0	0.589718707802	3.60874219657	365.553455122	789.131902257	0.204715801658	844.0	514.0	37	0.0
3233449	7199.63574219	29.0	37448.0	29	9069.0	1	13111.0	485107.0	2.55955182409	3.0	1.00567798249	181.0733829	375.949266516	11248.1774005	0.75869067783	1577.0	3022.0	37	0.0
3233448	445.10848999	29.0	4215.0	29	1518.0	1	1686.43243243	62398.0	2.5252017279	3.0	0.961215639862	52.2728006509	373.614491822	770.388053031	0.281310391187	934.0	617.0	37	0.0
3233451	3046.68457031	29.0	24673.0	29	3848.0	1	6783.2972973	250982.0	2.57720211897	3.0	0.766405156602	370.117867642	396.397435257	6134.79803102	0.530379967776	1443.0	1472.0	37	0.0
3233450	886.078430176	29.0	6394.0	29	2062.0	1	2490.78378378	92159.0	2.567171019	3.0	1.12142804322	76.8807757487	381.121631377	1318.895037	0.422280291952	983.0	1200.0	37	0.0
3233425	287.479431152	29.0	3067.0	29	1215.0	1	1389.56756757	51414.0	2.59221555983	3.0	0.759337146489	151.806933511	166.541037297	579.971864286	0.188303958843	937.0	623.0	37	0.0
3233424	256.348999023	29.0	3379.0	29	1261.0	1	1431.45945946	52964.0	2.68726802963	3.0	0.652151461331	388.625359238	144.699070058	579.390848439	0.152048369803	1017.0	644.0	37	0.0
3233427	406.339538574	29.0	4208.0	29	1239.0	1	1532.27027027	56694.0	2.58753939562	3.0	0.782617928906	240.853791168	212.979752392	759.769177252	0.240739051006	925.0	779.0	37	0.0
3233426	178.08454895	29.0	2107.0	29	956.0	1	1073.27027027	39711.0	2.46225687848	3.0	0.587370773293	96.4930963618	182.977646445	401.900530027	0.123563256256	815.0	456.0	37	0.0
3233429	1774.8581543	29.0	13164.0	29	3602.0	1	4697.83783784	173820.0	2.54125253343	3.0	0.898845306491	4.41481074337	225.426445203	3223.50304201	0.445878931467	1303.0	1299.0	37	0.0
3233428	1850.93457031	29.0	13380.0	29	2522.0	1	4069.24324324	150562.0	2.56540236321	3.0	0.865037404049	377.77458108	216.390351151	3259.23965575	0.53004312835	1215.0	1458.0	37	0.0
3233431	212.947463989	29.0	2908.0	29	1109.0	1	1212.2972973	44855.0	2.49482423612	3.0	0.629387510836	165.039131134	231.328621531	482.956281945	0.143338039667	903.0	527.0	37	0.0
3233430	211.647094727	29.0	2177.0	29	1292.0	1	1347.0	49839.0	2.52439663229	3.0	0.836904720571	320.89374405	226.079201244	406.721444398	0.14462322853	1000.0	733.0	37	0.0
3233433	223.219497681	29.0	2417.0	29	1051.0	1	1293.02702703	47842.0	10.8474784531	3.0	0.942768819065	399.0	234.0	513.777918219	0.23046978748	883.0	753.0	37	0.0
3233432	1371.07666016	29.0	9556.0	29	1973.0	1	3209.45945946	118750.0	2.55078237407	3.0	0.826599049162	353.869151969	232.694010486	2419.35247988	0.452544973468	1173.0	983.0	37	0.0
3233435	1431.78601074	29.0	10859.0	29	2251.0	1	3293.32432432	121853.0	2.54486642079	3.0	0.876039510554	320.844635471	271.285243847	2445.24447828	0.481971461762	1129.0	689.0	37	0.0
3233434	1215.44702148	29.0	10633.0	29	1962.0	1	2757.18918919	102016.0	2.59789289768	3.0	0.813493966004	105.179085264	250.095588651	2154.75813077	0.466006850722	1005.0	909.0	37	0.0
3233437	1609.29260254	29.0	11954.0	29	1951.0	1	3475.91891892	128609.0	2.554803535	3.0	0.814001878582	128.39314234	287.069424053	2879.19845499	0.508591382648	1099.0	1065.0	37	0.0
3233436	2426.45336914	29.0	17855.0	29	2999.0	1	4838.27027027	179016.0	2.54082135762	3.0	0.853040854347	190.697623336	271.996605063	4219.53482592	0.592294459917	1218.0	1195.0	37	0.0
3233439	221.280395508	29.0	2394.0	29	1126.0	1	1242.43243243	45970.0	2.7323357859	3.0	0.695405797602	193.044850561	295.541787132	448.451566847	0.143513355455	930.0	620.0	37	0.0
3233438	2731.13769531	29.0	20276.0	29	3308.0	1	5451.56756757	201708.0	2.5623659098	3.0	0.898961069948	154.379980862	287.910118664	4640.7951578	0.619780841091	1227.0	1454.0	37	0.0
3233409	243.717224121	29.0	2886.0	29	1577.0	1	1666.32432432	61654.0	10.2991712721	3.0	0.430220618784	186.961926213	54.6447721905	517.686684205	0.071615613713	1294.0	916.0	37	0.0
3233408	207.957138062	29.0	2643.0	29	982.0	1	1125.91891892	41659.0	2.59829697821	3.0	0.573176892699	24.2290676865	53.170142006	473.372497111	0.136998020434	840.0	547.0	37	0.0
3233411	215.106124878	29.0	3659.0	29	1634.0	1	1842.32432432	68166.0	11.4000000005	3.0	0.332118651756	195.227432689	60.595607661	708.372863762	0.0682045795222	1239.0	786.0	37	0.0
3233410	1726.12854004	29.0	13276.0	29	2607.0	1	3956.75675676	146400.0	2.54605796125	3.0	0.835200785327	200.381754239	56.9309217391	3084.51846058	0.48267513026	1302.0	1163.0	37	0.0
3233413	2637.16894531	29.0	18256.0	29	3176.0	1	5026.05405405	185964.0	2.554886247	3.0	0.853004275819	98.1938618305	80.9331993307	4517.5028128	0.621658536469	1119.0	966.0	37	0.0
3233412	1906.57531738	29.0	13569.0	29	2761.0	1	3930.78378378	145439.0	2.54046393063	3.0	0.871920500818	141.034560792	65.8845296073	3221.71822803	0.555980265222	1075.0	982.0	37	0.0
3233415	3221.83276367	29.0	23373.0	29	3352.0	1	5945.59459459	219987.0	2.54782374544	3.0	0.808680809329	300.781289517	88.2198958082	5691.16077039	0.631420357499	1298.0	1423.0	37	0.0
3233414	1988.77294922	29.0	14566.0	29	2397.0	1	4091.40540541	151382.0	2.5542948985	3.0	0.815384066715	191.318896809	83.3334094447	3582.65534252	0.555203043701	1130.0	1013.0	37	0.0
3233417	3145.14306641	29.0	23011.0	29	3681.0	1	5894.21621622	218086.0	2.54831763694	3.0	0.856958968087	16.0712773396	99.8359758619	5343.09007626	0.635096822252	1251.0	1449.0	37	0.0
3233416	2500.03637695	29.0	17806.0	29	3279.0	1	5134.16216216	189964.0	2.5523991509	3.0	0.866943935079	28.533236302	95.8748663046	4376.17694971	0.585982616161	1277.0	1367.0	37	0.0
3233419	2831.56542969	29.0	19802.0	29	3270.0	1	5544.32432432	205140.0	2.59272031333	3.0	0.869232564603	107.566775911	105.226124218	4934.77771116	0.630880490536	1193.0	1432.0	37	0.0
3233418	2236.06445312	29.0	15379.0	29	2910.0	1	4668.45945946	172733.0	2.55349590484	3.0	0.870261996463	391.869781047	99.8156352553	3780.86894476	0.544167233744	1324.0	1464.0	37	0.0
3233421	1582.88989258	29.0	12625.0	29	2336.0	1	3290.59459459	121752.0	2.52497571395	3.0	0.762075269102	86.0976765524	113.76887754	2899.19535254	0.505378358699	1073.0	963.0	37	0.0
3233420	260.520935059	29.0	2657.0	29	1285.0	1	1329.40540541	49188.0	2.53120746797	3.0	0.824307194487	150.779385876	109.14685493	491.22649559	0.179654581386	894.0	574.0	37	0.0
3233423	210.433059692	29.0	2535.0	29	1222.0	1	1340.0	49580.0	2.54978270276	3.0	0.67437041725	260.208216517	131.779492102	463.987128653	0.132186678614	1009.0	537.0	37	0.0
3233422	3386.01196289	29.0	23890.0	29	3376.0	1	6452.10810811	238728.0	2.59865789285	3.0	0.816741209993	310.77850517	118.490977705	6126.92993986	0.633424405389	1383.0	1437.0	37	0.0
3233713	5001.25732422	30.0	38464.0	30	5185.0	1	9879.72972973	365550.0	2.54981089617	3.0	0.757502363973	193.350408843	395.6197752	9568.28682753	0.579308900882	1743.0	2277.0	37	0.0
3233712	3500.60888672	30.0	24936.0	30	3784.0	1	6809.7027027	251959.0	2.57347336507	3.0	0.778322794204	85.4184653667	395.157256933	6321.05818701	0.565524162003	1372.0	1455.0	37	0.0
3233697	1791.86901855	30.0	12892.0	30	2472.0	1	3727.67567568	137924.0	2.54693233104	3.0	0.884361022958	27.0445636008	255.703840127	3047.73797771	0.566233609539	1017.0	1122.0	37	0.0
3233696	2613.58984375	30.0	20288.0	30	3167.0	1	4859.86486486	179815.0	2.53959351046	3.0	0.824223880534	102.955508356	248.999789912	4507.38542199	0.618704498673	1107.0	1037.0	37	0.0
3233699	1057.32287598	30.0	7865.0	30	1884.0	1	2716.81081081	100522.0	2.53616938114	3.0	0.924508178157	237.105610934	280.534334046	1794.60755286	0.439563587324	1023.0	1089.0	37	0.0
3233698	1643.24853516	30.0	11900.0	30	2407.0	1	3689.32432432	136505.0	2.62249351079	3.0	0.895037562372	287.674400335	266.166695317	2777.52999838	0.508107294438	1193.0	1247.0	37	0.0
3233701	2593.4362793	30.0	19278.0	30	3179.0	1	5240.97297297	193916.0	2.56970278737	3.0	0.862340768125	164.443065055	299.228199907	4576.83512974	0.603932403879	1253.0	1413.0	37	0.0
3233700	1216.40600586	30.0	10347.0	30	1995.0	1	2991.89189189	110700.0	2.56006797167	3.0	0.817609860999	296.906053628	285.40373476	2197.2345091	0.429030457885	1195.0	1008.0	37	0.0
3233703	1590.54943848	30.0	11943.0	30	2205.0	1	3517.56756757	130150.0	2.5790827435	3.0	0.822532336512	193.712674177	321.492133042	2933.16616513	0.521929306098	1080.0	1232.0	37	0.0
3233702	239.96194458	30.0	3032.0	30	1144.0	1	1277.48648649	47267.0	2.49524523748	3.0	0.629590217441	243.277641133	306.758297623	508.4377828	0.143233430174	948.0	562.0	37	0.0
3233705	5979.234375	30.0	35050.0	30	6363.0	1	11260.0810811	416623.0	2.60013718164	3.0	0.944766785499	37.5241298562	328.391503974	10138.562443	0.740139400617	1509.0	2018.0	37	0.0
3233704	217.621444702	30.0	2427.0	30	1325.0	1	1400.21621622	51808.0	2.58583517236	3.0	0.58373657079	378.010115847	322.138895403	477.717846475	0.110590330961	1092.0	557.0	37	0.0
3233707	213.109054565	30.0	2501.0	30	1224.0	1	1283.32432432	47483.0	4.75618917906	3.0	0.970218959557	54.2358493138	348.734036683	384.904104511	0.170271749816	900.0	690.0	37	0.0
3233706	2961.97973633	30.0	23281.0	30	3373.0	1	6029.2972973	223084.0	2.54568682793	3.0	0.842906554601	390.276148272	340.299226185	5293.44795145	0.587343789081	1484.0	1932.0	37	0.0
3233709	4072.26879883	30.0	28469.0	30	4643.0	1	7641.05405405	282719.0	2.55685084666	3.0	0.87776415704	274.151914014	366.639330934	6996.20474871	0.671803639651	1436.0	2059.0	37	0.0
3233708	2706.78857422	30.0	19973.0	30	3194.0	1	5363.86486486	198463.0	2.57581892888	3.0	0.890285244954	115.945259205	357.607529341	4680.77367277	0.635198525801	1134.0	1471.0	37	0.0
3233711	1693.0090332	30.0	13170.0	30	2473.0	1	3860.24324324	142829.0	2.53137214034	3.0	0.831727243048	326.515508172	389.832922827	3072.29056248	0.494718168407	1248.0	1084.0	37	0.0
3233710	3532.80297852	30.0	26575.0	30	3631.0	1	6611.78378378	244636.0	2.56303733485	3.0	0.839639404171	189.77607603	378.351244778	6247.00477178	0.65743423577	1286.0	1336.0	37	0.0
3233681	338.538543701	30.0	3336.0	30	1310.0	1	1547.54054054	57259.0	2.50054807169	3.0	0.727690668569	309.860869933	144.155851727	647.69109555	0.179634703837	1084.0	508.0	37	0.0
3233680	3124.00024414	30.0	21532.0	30	3445.0	1	5900.83783784	218331.0	2.56982088945	3.0	0.857292218327	291.816782591	133.861295368	5287.95387605	0.623706788286	1322.0	1571.0	37	0.0
3233683	160.337493896	30.0	1882.0	30	1132.0	1	1159.81081081	42913.0	4.72542294739	3.0	0.752646383272	183.639310564	149.136180583	341.660474565	0.124680241903	900.0	488.0	37	0.0
3233682	5243.46289062	30.0	35847.0	30	4854.0	1	9439.10810811	349247.0	2.57202337035	3.0	0.841306368065	241.646398184	144.653410443	9320.48371356	0.710473887925	1477.0	1952.0	37	0.0
3233685	423.922912598	30.0	4082.0	30	1267.0	1	1512.7027027	55970.0	2.55350702244	3.0	0.921802730796	45.3116234466	183.851150288	727.808921233	0.284941024697	827.0	819.0	37	0.0
3233684	1088.90405273	30.0	9403.0	30	1982.0	1	2726.51351351	100881.0	2.52744913695	3.0	0.752903787205	392.165290343	150.833253464	2019.66082991	0.386685946203	1182.0	884.0	37	0.0
3233687	1167.99987793	30.0	7269.0	30	2005.0	1	2886.51351351	106801.0	2.61414760331	3.0	1.06876907832	69.9623137066	191.701274697	1803.42508426	0.501210202799	924.0	791.0	37	0.0
3233686	6785.01904297	30.0	37052.0	30	6735.0	1	12133.0810811	448924.0	2.57335325484	3.0	0.932185460549	174.147415169	186.278126404	11119.6813438	0.745697122676	1624.0	1822.0	37	0.0
3233689	3332.39355469	30.0	24897.0	30	3440.0	1	6353.56756757	235082.0	2.55829288324	3.0	0.8596132384	255.72326078	218.84474771	5714.39358375	0.630171817861	1371.0	2027.0	37	0.0
3233688	3389.61010742	30.0	22867.0	30	3970.0	1	6606.67567568	244447.0	2.57193286792	3.0	0.891430970511	363.324445038	206.935452603	5730.94764829	0.630350631909	1420.0	1788.0	37	0.0
3233691	2823.84765625	30.0	20734.0	30	3023.0	1	5675.64864865	209999.0	2.53302554509	3.0	0.833619520093	343.003324376	232.348526726	4980.69369452	0.57672371721	1482.0	1675.0	37	0.0
3233690	4478.07421875	30.0	29938.0	30	4357.0	1	8189.35135135	303006.0	2.55103214301	3.0	0.846063379596	325.140141399	231.24770762	7732.20086613	0.665048743323	1563.0	2032.0	37	0.0
3233693	3767.38623047	30.0	26721.0	30	4798.0	1	7205.67567568	266610.0	2.53311063394	3.0	0.82083026303	249.844477216	239.047224205	6433.93875845	0.578430196596	1621.0	1847.0	37	0.0
3233692	3900.06518555	30.0	27304.0	30	3875.0	1	7351.05405405	271989.0	2.5424137507	3.0	0.789417898473	258.033698798	233.275790419	6828.85477199	0.578955374004	1709.0	1329.0	37	0.0
3233695	524.542724609	30.0	4096.0	30	1363.0	1	1760.59459459	65142.0	2.57797084202	3.0	0.928027398938	81.3520724042	247.23179342	883.453213861	0.303506680594	927.0	729.0	37	0.0
3233694	178.902191162	30.0	2228.0	30	1025.0	1	1135.7027027	42021.0	2.68642849973	3.0	0.614697085462	19.9810555913	246.952461349	390.33958612	0.118112115942	869.0	636.0	37	0.0
3233667	308.699584961	30.0	3004.0	30	1153.0	1	1348.7027027	49902.0	2.54925327946	3.0	0.612982691629	233.759735411	23.1829590052	636.971823242	0.169250415167	916.0	570.0	37	0.0
3233669	209.824966431	30.0	2670.0	30	1231.0	1	1317.97297297	48765.0	2.47163001892	3.0	0.642364809823	313.781759066	36.5818541056	469.543364847	0.129209844801	1018.0	714.0	37	0.0
3233668	1859.77258301	30.0	13492.0	30	2440.0	1	3963.91891892	146665.0	2.5390953	3.0	0.837647147205	370.914167162	26.8054059838	3230.33225311	0.518173059421	1214.0	1433.0	37	0.0
3233671	1817.73327637	30.0	12983.0	30	2656.0	1	3964.83783784	146699.0	2.52746769232	3.0	0.896045746458	347.02672613	42.9927670724	3037.9478592	0.52273101159	1212.0	1124.0	37	0.0
3233670	198.86618042	30.0	2382.0	30	1502.0	1	1551.45945946	57404.0	10.2702513	3.0	2.05000782182	0.0	38.0	365.44893203	0.318289759719	885.0	884.0	37	0.0
3233673	986.199829102	30.0	6792.0	30	2029.0	1	2636.67567568	97557.0	2.60882702112	3.0	0.956209349144	98.3408529818	60.4252956693	1678.64427861	0.437579290276	1008.0	768.0	37	0.0
3233672	228.725128174	30.0	3386.0	30	1326.0	1	1350.7027027	49976.0	10.3340858846	3.0	0.481639130307	391.91362457	44.0623264645	579.483432074	0.115221686794	1061.0	490.0	37	0.0
3233675	1665.19946289	30.0	11203.0	30	2265.0	1	3797.24324324	140498.0	2.53502587154	3.0	0.920599534971	313.85694353	81.6008599494	2781.6345455	0.508723966331	1207.0	1125.0	37	0.0
3233674	1807.51037598	30.0	13848.0	30	2577.0	1	3838.83783784	142037.0	2.55016496387	3.0	0.864300574871	183.775364767	82.3333599688	3134.13865106	0.545165273298	1104.0	882.0	37	0.0
3233677	2781.99829102	30.0	18640.0	30	3057.0	1	5557.02702703	205610.0	2.55036423202	3.0	0.890106264779	147.495738223	98.3093112754	4839.84756697	0.632960756061	1184.0	1580.0	37	0.0
3233676	1759.05749512	30.0	12254.0	30	2320.0	1	3750.64864865	138774.0	2.58391905974	3.0	0.85151001535	121.504133669	97.2733504349	3134.40266519	0.55231734181	1043.0	930.0	37	0.0
3233679	4905.19042969	30.0	32114.0	30	4465.0	1	8706.02702703	322123.0	2.56491821121	3.0	0.866230974648	97.8439258481	113.410023755	8469.75127041	0.728193292677	1283.0	1343.0	37	0.0
3233678	252.66242981	30.0	2904.0	30	1162.0	1	1333.45945946	49338.0	2.46267742964	3.0	0.648161601295	228.486903093	106.364387873	551.889360621	0.15490760913	961.0	537.0	37	0.0
3233553	1692.81652832	31.0	13110.0	31	2094.0	1	3633.32432432	134433.0	2.59414520488	3.0	0.784810088007	128.381740549	329.615797236	3126.37496911	0.50978417318	1086.0	1077.0	37	0.0
3233552	2225.88598633	31.0	16851.0	31	2498.0	1	4323.51351351	159970.0	2.56936436893	3.0	0.818400584678	59.3478445688	320.907728559	3944.61054705	0.595758861682	1048.0	987.0	37	0.0
3233555	170.164733887	31.0	2261.0	31	1157.0	1	1270.67567568	47015.0	2.46927784806	3.0	0.497248607012	347.928425468	332.114761817	450.094252725	0.0965715750442	1042.0	420.0	37	0.0
3233554	2219.1003418	31.0	17295.0	31	3013.0	1	4809.16216216	177939.0	2.52324733198	3.0	0.805562893292	386.665690827	330.495883888	4223.940916	0.547430564029	1337.0	1268.0	37	0.0
3233557	1241.69946289	31.0	8757.0	31	1930.0	1	3021.13513514	111782.0	2.57242685399	3.0	0.948001762372	104.455079012	370.270892214	2100.01784598	0.491384761103	974.0	1230.0	37	0.0
3233556	453.919281006	31.0	4465.0	31	1575.0	1	1833.48648649	67839.0	2.56021322695	3.0	0.503860691107	124.701503135	336.114865736	888.099488346	0.138990271573	1031.0	919.0	37	0.0
3233559	1718.83166504	31.0	14289.0	31	2509.0	1	3885.40540541	143760.0	2.53453730675	3.0	0.852555117104	392.011952513	381.638062734	3047.65813061	0.502327571391	1252.0	1098.0	37	0.0
3233558	1897.72766113	31.0	12983.0	31	2640.0	1	3929.40540541	145388.0	2.54833156428	3.0	0.891676052372	153.299755606	377.967042115	3190.88534788	0.567506457294	1054.0	1162.0	37	0.0
3233561	5128.62841797	31.0	34852.0	31	4977.0	1	9472.0	350464.0	2.55110833116	3.0	0.807293825358	69.2483173024	394.593780044	9029.15546069	0.625422130885	1563.0	2257.0	37	0.0
3233560	957.899414062	31.0	6734.0	31	1933.0	1	2684.43243243	99324.0	2.53582023523	3.0	0.890484812698	367.629507301	393.617937512	1658.87002271	0.379579965573	1170.0	781.0	37	0.0
3233537	2853.98242188	31.0	18859.0	31	3023.0	1	5514.05405405	204020.0	2.57332138712	3.0	0.85975510773	35.3805079015	239.35142337	5025.44362854	0.644156294699	1112.0	1307.0	37	0.0
3233536	3361.37255859	31.0	24095.0	31	3944.0	1	6503.7027027	240637.0	2.56999800174	3.0	0.899455974153	172.709826354	233.273626506	5672.03643552	0.645328552418	1347.0	1248.0	37	0.0
3233539	3425.72607422	31.0	25330.0	31	3368.0	1	6312.83783784	233575.0	2.56036516247	3.0	0.808434577428	214.365116918	244.826111423	6155.07435425	0.650479685813	1271.0	1543.0	37	0.0
3233538	261.176086426	31.0	2886.0	31	1415.0	1	1500.18918919	55507.0	2.65446180688	3.0	0.83217272775	382.432891565	243.531032043	497.986715454	0.160253745264	1075.0	795.0	37	0.0
3233541	2907.51953125	31.0	19943.0	31	3437.0	1	5829.21621622	215681.0	2.56832906092	3.0	0.913664703397	104.6183899	250.54822395	5052.36969778	0.655495748105	1130.0	1420.0	37	0.0
3233540	240.839065552	31.0	2924.0	31	1337.0	1	1393.40540541	51556.0	2.51970100236	3.0	0.798490301091	283.362164295	247.596508572	504.952608308	0.169155013838	970.0	710.0	37	0.0
3233543	301.042816162	31.0	2802.0	31	1137.0	1	1336.45945946	49449.0	2.59332451471	3.0	0.69749236806	102.126007924	268.571365402	602.289778659	0.186473544929	905.0	631.0	37	0.0
3233542	285.378753662	31.0	3242.0	31	1444.0	1	1537.16216216	56875.0	2.52009041668	3.0	0.938962417842	307.917800563	250.559163393	529.385887059	0.192869641802	1009.0	564.0	37	0.0
3233545	1359.53491211	31.0	10426.0	31	2144.0	1	3102.2972973	114785.0	2.53070607561	3.0	0.862987172573	253.095796457	276.959730806	2327.81900624	0.478792566089	1086.0	1195.0	37	0.0
3233544	300.338012695	31.0	3492.0	31	1367.0	1	1462.54054054	54114.0	4.743268928	3.0	0.731798417142	192.352566202	271.457623316	626.924662964	0.186020652602	987.0	509.0	37	0.0
3233547	1385.69702148	31.0	11014.0	31	2188.0	1	3069.43243243	113569.0	2.57980921861	3.0	0.864444009576	81.8088706301	289.270862134	2400.20136355	0.510538099907	971.0	1009.0	37	0.0
3233546	2033.51208496	31.0	14348.0	31	2413.0	1	4203.37837838	155525.0	2.58551713423	3.0	0.824503362658	215.83471586	286.496824515	3684.77848235	0.565899315023	1136.0	1057.0	37	0.0
3233549	2032.72021484	31.0	15533.0	31	2600.0	1	4288.40540541	158671.0	2.5929839865	3.0	0.865975095603	356.874759251	288.833899751	3464.19362478	0.53791577718	1248.0	1233.0	37	0.0
3233548	271.938690186	31.0	3329.0	31	1168.0	1	1338.2972973	49517.0	2.60761701893	3.0	0.663380634048	135.812075672	288.545100647	582.845027281	0.168845912031	948.0	567.0	37	0.0
3233551	250.366149902	31.0	2705.0	31	1294.0	1	1320.56756757	48861.0	2.67610953653	3.0	0.771905399139	110.22439232	310.585066694	494.867577155	0.169086576221	922.0	557.0	37	0.0
3233550	731.090942383	31.0	6670.0	31	1327.0	1	1957.48648649	72427.0	2.52360602971	3.0	0.733309527938	98.8676128904	307.304926524	1389.62162359	0.351878557221	931.0	540.0	37	0.0
3233521	270.72644043	31.0	2627.0	31	1322.0	1	1496.08108108	55355.0	2.52413514183	3.0	0.873246456743	371.183766953	131.478870783	490.033240277	0.16687961931	1039.0	774.0	37	0.0
3233520	1910.72851562	31.0	13599.0	31	2583.0	1	3946.56756757	146023.0	2.56892592419	3.0	0.878553607073	186.797949612	130.992660946	3213.67999116	0.556909697726	1062.0	1086.0	37	0.0
3233523	2667.06298828	31.0	19052.0	31	3291.0	1	5359.02702703	198284.0	2.57627595828	3.0	0.84983328329	383.45456162	149.767100769	4714.40048908	0.596944794174	1272.0	1531.0	37	0.0
3233522	5838.05615234	31.0	35858.0	31	6076.0	1	10804.4594595	399765.0	2.57582604551	3.0	0.925106808984	30.5875088027	137.695513605	9859.41492403	0.730387554097	1537.0	1828.0	37	0.0
3233525	2637.95654297	31.0	19415.0	31	3105.0	1	5051.72972973	186914.0	2.5732727754	3.0	0.885623178819	109.055081278	166.995711461	4385.80350961	0.624535776987	1111.0	1322.0	37	0.0
3233524	245.125701904	31.0	2536.0	31	1080.0	1	1269.40540541	46968.0	2.49089427147	3.0	0.65477305481	47.185208903	158.488007726	504.388874418	0.149537098718	928.0	754.0	37	0.0
3233527	164.085449219	31.0	2412.0	31	1101.0	1	1274.78378378	47167.0	2.59619764284	3.0	0.519514009397	367.478653711	178.888241834	410.816472618	0.091357825423	1043.0	742.0	37	0.0
3233526	3110.4284668	31.0	20725.0	31	3433.0	1	6043.2972973	223602.0	2.55770823563	3.0	0.896223199676	267.377672377	176.034041908	5258.68394956	0.63916254798	1262.0	1706.0	37	0.0
3233529	1874.5637207	31.0	14251.0	31	2547.0	1	4086.62162162	151205.0	2.52994766696	3.0	0.824888332542	319.679802143	199.45328549	3427.87923869	0.528959147618	1239.0	796.0	37	0.0
3233528	3006.56005859	31.0	22045.0	31	3711.0	1	5727.48648649	211917.0	2.57332143149	3.0	0.848444023717	182.908686236	187.75371326	5181.14782232	0.622733690714	1254.0	1575.0	37	0.0
3233531	5148.5390625	31.0	35511.0	31	5196.0	1	9538.94594595	352941.0	2.55805845756	3.0	0.87453354393	186.45031954	205.223093572	8929.14067953	0.692944561497	1582.0	2419.0	37	0.0
3233530	4805.32128906	31.0	31640.0	31	4490.0	1	8773.91891892	324635.0	2.56879615101	3.0	0.846068453957	78.5380263469	204.638329568	8655.38946546	0.716205902765	1347.0	2030.0	37	0.0
3233533	1986.06665039	31.0	13769.0	31	2383.0	1	4314.40540541	159633.0	2.56886079983	3.0	0.899232354027	264.514560632	214.845430591	3434.84522099	0.557522658671	1204.0	1430.0	37	0.0
3233532	1374.97131348	31.0	10858.0	31	2051.0	1	3276.0	121212.0	2.56231721186	3.0	0.852919100034	296.628266188	212.145213759	2428.6045719	0.46230520848	1176.0	835.0	37	0.0
3233535	1519.38500977	31.0	11314.0	31	1924.0	1	3259.35135135	120596.0	2.55412507289	3.0	0.881014191758	28.8618303679	222.908429079	2545.98959385	0.524611018551	1012.0	916.0	37	0.0
3233534	1359.54846191	31.0	9794.0	31	2006.0	1	3129.89189189	115806.0	2.54990074169	3.0	0.847163184048	224.210739431	216.348092491	2388.83209242	0.477739658715	1075.0	1135.0	37	0.0
3233505	349.098266602	31.0	3562.0	31	1655.0	1	1730.94594595	64045.0	2.53715885913	3.0	0.897823972572	394.507624688	34.6842513561	636.604575766	0.197748439617	1151.0	607.0	37	0.0
3233507	3968.26196289	31.0	28002.0	31	4219.0	1	7405.83783784	274016.0	2.55268236027	3.0	0.827026537051	318.33799079	40.6779212525	7052.68931966	0.649606503875	1512.0	1640.0	37	0.0
3233509	2918.00366211	31.0	21450.0	31	3632.0	1	6051.0	223887.0	2.54571047384	3.0	0.821602899787	251.095477765	42.6958236821	4989.44041062	0.512246933984	1674.0	1471.0	37	0.0
3233508	2354.01538086	31.0	18420.0	31	3331.0	1	4930.64864865	182434.0	2.57418212583	3.0	0.862904804063	336.240601163	41.8427905378	4040.65085665	0.54696716542	1402.0	1515.0	37	0.0
3233511	695.620239258	31.0	5381.0	31	1607.0	1	2052.37837838	75938.0	2.56971875693	3.0	0.929788855308	74.5661366308	56.3450093638	1198.32026769	0.372565802554	918.0	873.0	37	0.0
3233510	3319.02685547	31.0	24017.0	31	3507.0	1	6596.02702703	244053.0	2.58250924252	3.0	0.814912930526	242.885932961	48.4360099401	5833.2656924	0.563326606977	1531.0	1863.0	37	0.0
3233513	1814.20739746	31.0	12907.0	31	2418.0	1	3774.32432432	139650.0	2.57806496319	3.0	0.906058577708	20.085508869	65.0036048007	2986.95097283	0.558898608237	1038.0	1208.0	37	0.0
3233512	3309.67163086	31.0	23827.0	31	3149.0	1	6110.10810811	226074.0	2.53414355738	3.0	0.836196038217	96.0819543262	58.3620740929	5830.90719444	0.663874304888	1128.0	1138.0	37	0.0
3233515	1371.48364258	31.0	8944.0	31	2389.0	1	3201.02702703	118438.0	2.58278071562	3.0	0.926105259712	230.218818894	89.9370608698	2254.5976789	0.483997699378	1079.0	1186.0	37	0.0
3233514	1928.62207031	31.0	14940.0	31	2406.0	1	4047.18918919	149746.0	2.61519388246	3.0	0.823103192159	280.759944649	75.6309353922	3439.13840823	0.53779904221	1207.0	1130.0	37	0.0
3233517	177.020019531	31.0	3333.0	31	1269.0	1	1378.94594595	51021.0	2.55259145947	3.0	0.685083590438	271.158043428	95.7123071976	452.326452045	0.126585010406	1037.0	665.0	37	0.0
3233516	1369.6550293	31.0	10300.0	31	2294.0	1	3267.64864865	120903.0	2.53899866983	3.0	0.910704373043	290.049611021	94.8103635169	2277.89769325	0.465048566104	1163.0	857.0	37	0.0
3233519	250.832809448	31.0	2976.0	31	1277.0	1	1374.37837838	50852.0	4.74435378416	3.0	0.771416200147	236.501095533	115.989144532	493.012584432	0.160577459089	995.0	613.0	37	0.0
3233518	2972.29077148	31.0	19668.0	31	3079.0	1	5840.89189189	216113.0	2.58465279559	3.0	0.842161280715	157.48310809	108.595938965	5419.19888393	0.641173809877	1192.0	1634.0	37	0.0
3233496	1104.50561523	31.0	6224.0	31	2966.0	1	3358.10810811	124250.0	4.6933207021	3.0	1.55686762539	63.0	0.0	1627.53600035	0.605844368801	875.0	1065.0	37	0.0
3233499	179.386154175	31.0	2487.0	31	1664.0	1	1719.21621622	63611.0	11.4000000005	3.0	2.14751024897	165.0	0.0	337.265320477	0.266853445341	1098.0	1023.0	37	0.0
3233501	2872.77172852	31.0	20592.0	31	3481.0	1	5849.0	216413.0	2.56298697638	3.0	0.860492624847	356.505506557	16.3278285927	5126.47549492	0.605389399497	1388.0	1375.0	37	0.0
3233503	2741.53808594	31.0	18286.0	31	3441.0	1	5508.02702703	203797.0	2.55191246196	3.0	0.875709630994	248.827261177	28.1838129798	4647.85131053	0.585982582471	1390.0	1514.0	37	0.0
3233841	1807.63659668	32.0	13368.0	32	2793.0	1	4027.02702703	149000.0	2.55353468502	3.0	0.909119278599	257.654279309	25.2414526276	3070.84115771	0.530521735525	1225.0	1300.0	37	0.0
3233840	1559.25671387	32.0	10712.0	32	2361.0	1	3654.37837838	135212.0	2.54622648853	3.0	0.895003796822	289.671576842	22.6253274436	2689.51750476	0.49108749023	1205.0	1068.0	37	0.0
3233843	1074.07629395	32.0	7784.0	32	1890.0	1	2636.83783784	97563.0	2.58474398478	3.0	0.892099919019	21.9524706063	33.3734883673	1820.3234681	0.444935579153	1004.0	636.0	37	0.0
3233842	908.399841309	32.0	7230.0	32	1620.0	1	2363.13513514	87436.0	2.54326645728	3.0	0.795143789612	217.287426639	26.9746640258	1630.25146598	0.377927009253	1048.0	780.0	37	0.0
3233845	2886.65649414	32.0	20262.0	32	3364.0	1	5610.32432432	207582.0	2.59562093288	3.0	0.866774549426	28.5652047968	49.7557947904	5047.00868532	0.639000807572	1168.0	1361.0	37	0.0
3233844	3594.8671875	32.0	24342.0	32	3919.0	1	6841.89189189	253150.0	2.55426239375	3.0	0.908326544723	165.823076237	43.7449469039	5988.37942177	0.65977115609	1341.0	1664.0	37	0.0
3233847	3003.66601562	32.0	21206.0	32	3375.0	1	5820.0	215340.0	2.57468803545	3.0	0.833292495698	207.497961601	55.2713457692	5435.07602421	0.636902432967	1235.0	1319.0	37	0.0
3233846	328.808929443	32.0	3873.0	32	1423.0	1	1665.89189189	61638.0	2.47845656166	3.0	0.74122768497	375.727918827	53.9859150363	660.446304647	0.172237608606	1185.0	954.0	37	0.0
3233849	331.953186035	32.0	3560.0	32	1356.0	1	1580.18918919	58467.0	2.62784985832	3.0	0.775166593018	301.160934225	61.0028771975	622.581669691	0.180226014522	1082.0	677.0	37	0.0
3233848	3134.01513672	32.0	21214.0	32	3775.0	1	5784.75675676	214036.0	2.58241005659	3.0	0.873846326087	97.8454832353	60.892333563	5251.93231321	0.657492138643	1141.0	1265.0	37	0.0
3233851	315.571136475	32.0	3016.0	32	1280.0	1	1387.62162162	51342.0	2.61674114528	3.0	0.812336892695	185.496786956	81.9136575042	566.20379877	0.198656427277	895.0	674.0	37	0.0
3233850	205.08807373	32.0	2950.0	32	1040.0	1	1138.89189189	42139.0	2.55565432839	3.0	0.480579401967	95.6813115397	79.0283852608	479.773603078	0.112625870098	909.0	391.0	37	0.0
3233853	194.768493652	32.0	2082.0	32	1122.0	1	1183.35135135	43784.0	10.1964897973	3.0	1.01812335563	19.0830168086	96.2366987704	345.786158728	0.174746486963	823.0	644.0	37	0.0
3233852	1735.99816895	32.0	12117.0	32	2356.0	1	3744.81081081	138558.0	2.59900675745	3.0	0.832129898442	246.280354111	87.3609460592	3093.73748112	0.523758068129	1155.0	931.0	37	0.0
3233855	265.020568848	32.0	3307.0	32	1151.0	1	1304.18918919	48255.0	2.65843364549	3.0	0.768911284182	128.934009018	98.9302316313	520.981277006	0.181443155159	892.0	761.0	37	0.0
3233854	2181.46142578	32.0	16637.0	32	2633.0	1	4299.59459459	159085.0	2.54835889152	3.0	0.800460122855	208.937421947	96.9410021445	3827.17610183	0.553409480417	1182.0	1042.0	37	0.0
3233837	1861.49731445	32.0	13770.0	32	2571.0	1	3966.54054054	146762.0	2.573724198	3.0	0.846106381477	312.750047788	9.83860658256	3245.4455061	0.529389835369	1212.0	1309.0	37	0.0
3233836	533.250671387	32.0	7338.0	32	1782.0	1	2165.24324324	80114.0	2.43836000182	3.0	0.861478839973	176.0	0.0	1358.04228795	0.370163525344	1111.0	927.0	37	0.0
3233839	6200.57080078	32.0	37324.0	32	6688.0	1	11471.2972973	424438.0	2.57611861921	3.0	0.897395965146	179.590948685	15.6904352749	10645.8010524	0.713528317027	1754.0	2166.0	37	0.0
3233838	4135.32519531	32.0	30709.0	32	4069.0	1	7494.83783784	277309.0	2.57560768085	3.0	0.837985708921	71.6923372188	15.1437981315	7243.19835552	0.680460876797	1335.0	1393.0	37	0.0
3233889	2304.78637695	32.0	16139.0	32	3172.0	1	5145.08108108	190368.0	2.55574196826	3.0	0.944151884278	379.611526485	342.686245172	3900.71495141	0.557394136032	1408.0	1970.0	37	0.0
3233888	6079.02880859	32.0	39559.0	32	5920.0	1	11252.5405405	416344.0	2.55779995548	3.0	0.874785718731	247.021087794	342.474311257	10487.623893	0.688219888746	1713.0	2075.0	37	0.0
3233891	3869.42749023	32.0	27263.0	32	3800.0	1	7116.94594595	263327.0	2.55455542944	3.0	0.85890824299	11.6982629656	348.690747083	6772.6337399	0.691124473635	1215.0	1827.0	37	0.0
3233890	1155.48352051	32.0	9675.0	32	2996.0	1	3861.78378378	142886.0	2.51518404544	3.0	0.487721732252	255.019355075	345.473427535	2113.28510901	0.153998910799	1624.0	1834.0	37	0.0
3233893	2882.24267578	32.0	22612.0	32	3227.0	1	5602.0	207274.0	2.57990983654	3.0	0.863127541697	193.850706002	372.351571306	5020.41921667	0.630683655498	1200.0	848.0	37	0.0
3233892	2140.93603516	32.0	15844.0	32	2776.0	1	4456.89189189	164905.0	2.54816327083	3.0	0.845801582264	290.387007416	352.081354341	3788.05665351	0.561126862963	1199.0	1222.0	37	0.0
3233895	362.319274902	32.0	3817.0	32	1369.0	1	1507.45945946	55776.0	2.56978671169	3.0	0.688673296969	250.856344246	387.880961818	734.921409048	0.201738328738	981.0	589.0	37	0.0
3233894	208.693496704	32.0	2991.0	32	1142.0	1	1229.24324324	45482.0	4.75250134025	3.0	0.588427323764	178.187509828	387.595028456	487.962282548	0.132235488169	934.0	662.0	37	0.0
3233896	198.67628479	32.0	2368.0	32	1228.0	1	1291.35135135	47780.0	2.68696290987	3.0	0.688997009568	221.595815168	390.286708292	412.375585023	0.123609313673	975.0	690.0	37	0.0
3233873	2471.46386719	32.0	19088.0	32	2979.0	1	4692.86486486	173636.0	2.54541533673	3.0	0.822377765565	62.9244621808	219.942660156	4253.0121232	0.594003942799	1176.0	1196.0	37	0.0
3233872	362.710418701	32.0	3297.0	32	1369.0	1	1517.35135135	56142.0	2.50325181886	3.0	0.886984061957	151.280701088	219.053271641	656.20217143	0.237309872532	922.0	591.0	37	0.0
3233875	2777.49731445	32.0	19909.0	32	3158.0	1	5415.94594595	200390.0	2.54760984054	3.0	0.813063753705	248.806550519	226.487948958	5061.6174948	0.61273483898	1239.0	1182.0	37	0.0
3233874	2018.25195312	32.0	13941.0	32	2679.0	1	4228.2972973	156447.0	2.62293496512	3.0	0.844030715651	222.433263884	220.91787992	3564.83419331	0.552305309369	1195.0	1219.0	37	0.0
3233877	385.12210083	32.0	3979.0	32	1280.0	1	1548.72972973	57303.0	2.56813519571	3.0	0.581641217931	376.959017592	235.981565203	800.820504533	0.176994207891	1064.0	644.0	37	0.0
3233876	166.649169922	32.0	2973.0	32	903.0	1	1026.21621622	37970.0	10.8174646068	3.0	0.673639566275	0.0	234.0	527.500560038	0.209385382102	757.0	423.0	37	0.0
3233879	2736.51928711	32.0	19192.0	32	3204.0	1	5424.43243243	200704.0	2.55073878279	3.0	0.887461482195	195.258474379	261.722864502	4670.98983407	0.618378163697	1210.0	1610.0	37	0.0
3233878	163.250534058	32.0	2488.0	32	1230.0	1	1271.32432432	47039.0	2.49679288759	3.0	0.544751304671	326.058415551	247.604683011	403.635152503	0.0946632586581	1033.0	693.0	37	0.0
3233881	2135.79638672	32.0	17939.0	32	3207.0	1	4624.94594595	171123.0	2.53641448422	3.0	0.862674549644	340.344152786	294.104030569	3762.71488088	0.540648889079	1309.0	1465.0	37	0.0
3233880	855.357116699	32.0	7711.0	32	1491.0	1	2175.02702703	80476.0	2.61631935405	3.0	0.79371496669	109.943379189	289.730011492	1528.56989239	0.386778490671	938.0	512.0	37	0.0
3233883	6015.11621094	32.0	40739.0	32	6680.0	1	10739.0810811	397346.0	2.54904757649	3.0	0.901245594513	358.055996354	303.048409353	9875.76796558	0.707642394774	1718.0	2829.0	37	0.0
3233882	188.070983887	32.0	2669.0	32	1582.0	1	1713.10810811	63385.0	2.55281112109	3.0	0.295842327377	351.900540837	293.875263017	457.534624299	0.0411315540389	1444.0	774.0	37	0.0
3233885	262.75302124	32.0	2555.0	32	1113.0	1	1281.81081081	47427.0	2.54755729206	3.0	0.84031069975	26.1574252283	310.851834711	471.240257066	0.182682289231	888.0	653.0	37	0.0
3233884	1644.24194336	32.0	12803.0	32	2695.0	1	3739.18918919	138350.0	2.57092243628	3.0	0.9485179824	303.936732461	308.852572753	2680.88392179	0.515218426605	1166.0	947.0	37	0.0
3233887	2189.5480957	32.0	17504.0	32	3218.0	1	4656.08108108	172275.0	2.54552792816	3.0	0.823826190332	363.330313794	333.336257188	3950.78299116	0.53731906972	1346.0	987.0	37	0.0
3233886	163.179351807	32.0	1960.0	32	1198.0	1	1146.18918919	42409.0	2.49186838622	3.0	0.646927445363	180.206440746	321.08146582	350.483779767	0.109766216884	914.0	473.0	37	0.0
3233857	1310.2142334	32.0	10078.0	32	1953.0	1	3023.97297297	111887.0	2.54633221241	3.0	0.88507805082	74.8905763989	99.6178085942	2267.98977911	0.496794778001	997.0	1029.0	37	0.0
3233856	2462.63989258	32.0	19165.0	32	2808.0	1	4980.10810811	184264.0	2.57122761504	3.0	0.856792551461	349.940974839	99.3196695112	4281.59035084	0.583051830997	1268.0	1208.0	37	0.0
3233859	633.405883789	32.0	5319.0	32	1323.0	1	1762.35135135	65207.0	2.58363186678	3.0	0.736577169045	91.8565115604	117.82274891	1137.04954979	0.311674459075	924.0	629.0	37	0.0
3233858	175.251968384	32.0	2150.0	32	1736.0	1	1602.10810811	59278.0	10.8038716972	3.0	1.60686203944	399.0	106.0	393.719216348	0.246018579995	1079.0	651.0	37	0.0
3233861	2313.38183594	32.0	15906.0	32	2912.0	1	4696.43243243	173768.0	2.58036333099	3.0	0.879184042981	52.4840902573	131.311684048	4049.45784808	0.61039511673	1094.0	1047.0	37	0.0
3233860	325.534667969	32.0	3109.0	32	1274.0	1	1404.2972973	51959.0	2.48915056998	3.0	0.843044073925	103.185525569	120.994599678	610.287084761	0.224270902779	883.0	609.0	37	0.0
3233863	2708.7578125	32.0	19186.0	32	3123.0	1	5369.97297297	198689.0	2.53191084206	3.0	0.849793288595	379.80286936	140.986637391	4667.05669493	0.585486373381	1354.0	1578.0	37	0.0
3233862	1305.70397949	32.0	10001.0	32	2068.0	1	3056.83783784	113103.0	2.54557544728	3.0	0.814388641023	121.544806547	140.133454145	2338.86500862	0.452548470401	1076.0	673.0	37	0.0
3233865	370.700714111	32.0	4153.0	32	1440.0	1	1636.81081081	60562.0	2.5151776582	3.0	0.404568971633	117.942240224	146.731452115	831.760176368	0.114569603163	1044.0	638.0	37	0.0
3233864	349.795379639	32.0	3258.0	32	1487.0	1	1619.2972973	59914.0	2.63495584647	3.0	0.821115364899	341.002867013	142.413922387	644.794319698	0.195430921772	1085.0	513.0	37	0.0
3233867	2505.25952148	32.0	18556.0	32	2607.0	1	4948.7027027	183102.0	2.5517988306	3.0	0.813710481993	146.510436	188.365975509	4607.88578215	0.609878575127	1148.0	1138.0	37	0.0
3233866	1404.3894043	32.0	10255.0	32	2104.0	1	3184.48648649	117826.0	2.55661910805	3.0	0.895390011492	97.4962635193	180.711037055	2448.47191146	0.524905081719	994.0	994.0	37	0.0
3233869	2351.18774414	32.0	19207.0	32	4832.0	1	6353.54054054	235081.0	10.2213883459	3.0	0.946578710271	396.59482654	203.405821026	4760.83415074	0.549535031884	1474.0	1593.0	37	0.0
3233868	3080.51660156	32.0	20757.0	32	3723.0	1	6052.91891892	223958.0	2.55109487693	3.0	0.882372886237	385.175146343	192.195962955	5175.43198078	0.605724055084	1466.0	1578.0	37	0.0
3233871	4455.53369141	32.0	31952.0	32	4484.0	1	7951.10810811	294191.0	2.54926213977	3.0	0.875512880636	62.3080909965	205.055291135	7579.36294151	0.716118413714	1233.0	2273.0	37	0.0
3233870	2233.93383789	32.0	16166.0	32	3266.0	1	4623.54054054	171071.0	2.53413139626	3.0	0.85802971933	360.891260896	204.055927303	3798.67873663	0.544345617448	1305.0	1258.0	37	0.0
3233715	2446.76220703	33.0	21190.0	33	3438.0	1	5620.37837838	207954.0	2.57972928102	3.0	0.759213298067	378.451280665	3.34692057024	4820.24765587	0.482722408324	1546.0	1230.0	37	0.0
3233714	1923.15808105	33.0	16823.0	33	2190.0	1	3859.75675676	142811.0	2.53076411183	3.0	0.797849653717	140.0	0.0	3693.84855315	0.617540345536	991.0	990.0	37	0.0
3233717	1325.52050781	33.0	9822.0	33	2186.0	1	3170.72972973	117317.0	2.54860030811	3.0	0.830346337415	354.038734076	15.0907698651	2322.34989526	0.436961016751	1214.0	967.0	37	0.0
3233716	2702.63574219	33.0	21195.0	33	2946.0	1	5512.37837838	203958.0	2.59032959151	3.0	0.838697213607	389.889459425	14.3507608463	4753.67563255	0.566492262303	1469.0	1820.0	37	0.0
3233719	321.790710449	33.0	2864.0	33	1279.0	1	1425.72972973	52752.0	2.69518880395	3.0	0.911539489206	144.666009019	30.030155986	556.980333218	0.216622759273	899.0	667.0	37	0.0
3233718	4226.15380859	33.0	30296.0	33	4010.0	1	7694.62162162	284701.0	2.57648905653	3.0	0.864123262144	55.3744295265	16.1101934362	7292.98379095	0.693506534001	1301.0	1242.0	37	0.0
3233721	2037.97460938	33.0	15351.0	33	2533.0	1	4198.7027027	155352.0	2.56859763321	3.0	0.846013243917	215.648601479	32.0178982028	3573.23616834	0.562482316664	1120.0	1222.0	37	0.0
3233720	2155.0925293	33.0	16364.0	33	2755.0	1	4278.75675676	158314.0	2.55015438914	3.0	0.832771413969	56.0079743997	31.0167140605	3689.26353239	0.560109574392	1182.0	1236.0	37	0.0
3233723	323.442230225	33.0	3725.0	33	1323.0	1	1515.75675676	56083.0	2.52523635457	3.0	0.598346676647	370.036972741	47.0078701078	674.221254708	0.153502052049	1105.0	610.0	37	0.0
3233722	2536.59082031	33.0	18065.0	33	2643.0	1	5008.67567568	185321.0	2.56387819914	3.0	0.824179768539	241.89563028	37.5972807216	4510.26898714	0.590035856375	1237.0	1312.0	37	0.0
3233725	2736.41723633	33.0	18739.0	33	2896.0	1	5259.2972973	194594.0	2.52964886331	3.0	0.863701961345	188.302793635	72.8305914135	4710.76444531	0.630815623038	1141.0	1188.0	37	0.0
3233724	151.511199951	33.0	2212.0	33	1247.0	1	1275.97297297	47211.0	10.2788280718	3.0	0.573308155595	318.843441429	58.6098126743	381.749444188	0.0938071212808	1041.0	787.0	37	0.0
3233727	3437.63476562	33.0	24934.0	33	3755.0	1	6618.89189189	244899.0	2.56245208467	3.0	0.849265550141	333.582695134	105.183100211	6002.75879068	0.626293824734	1451.0	1091.0	37	0.0
3233726	1122.17871094	33.0	9438.0	33	1752.0	1	2631.94594595	97382.0	2.55671497602	3.0	0.859817223789	103.145393604	100.877240062	1906.30159596	0.452179837401	998.0	1041.0	37	0.0
3233761	2310.96923828	33.0	17038.0	33	2599.0	1	4710.10810811	174274.0	2.60133107201	3.0	0.864775700868	240.067322241	322.593273443	4021.26374404	0.585167771875	1210.0	1533.0	37	0.0
3233760	2302.96240234	33.0	17267.0	33	2583.0	1	4647.43243243	171955.0	2.55152933598	3.0	0.837917804641	154.340533765	308.222878851	4088.32753458	0.583672849135	1196.0	1438.0	37	0.0
3233763	1705.38989258	33.0	13411.0	33	2157.0	1	3678.7027027	136112.0	2.53141242239	3.0	0.81672950474	170.402617884	329.755545507	3124.39720288	0.531000875787	1088.0	966.0	37	0.0
3233762	230.879730225	33.0	2368.0	33	1200.0	1	1227.78378378	45428.0	10.2790122893	3.0	0.76959778985	62.2173481743	325.831070591	464.792315337	0.17050822431	866.0	358.0	37	0.0
3233765	2705.3034668	33.0	18457.0	33	3024.0	1	5201.64864865	192461.0	2.55527594556	3.0	0.855094743013	115.289219067	334.73079281	4713.21977831	0.63238964384	1131.0	1379.0	37	0.0
3233764	1854.89697266	33.0	12418.0	33	2449.0	1	4035.89189189	149328.0	2.52679605312	3.0	0.892391123962	198.377734047	332.872614155	3184.77989632	0.543446363309	1164.0	1370.0	37	0.0
3233767	2148.99609375	33.0	14368.0	33	2775.0	1	4458.51351351	164965.0	2.55405737791	3.0	0.891884206245	102.260203065	349.388923979	3697.28919181	0.586808358017	1105.0	1113.0	37	0.0
3233766	2556.98486328	33.0	18689.0	33	3471.0	1	5483.72972973	202898.0	2.56643661077	3.0	0.822611549307	394.826303623	346.590386867	4554.1277897	0.518790200533	1399.0	1675.0	37	0.0
3233769	3428.52856445	33.0	25671.0	33	3726.0	1	6433.7027027	238047.0	2.54558809691	3.0	0.853462249087	322.121502787	373.809655489	5912.21923865	0.645122292381	1353.0	1527.0	37	0.0
3233768	2252.43188477	33.0	17972.0	33	2963.0	1	4573.51351351	169220.0	2.5549316063	3.0	0.867813195723	62.9220513337	365.343830818	3926.18013838	0.593604220918	1122.0	1300.0	37	0.0
3233771	229.684707642	33.0	2890.0	33	1421.0	1	1454.48648649	53816.0	2.56583487865	3.0	0.702013368836	364.170634582	386.401925283	496.461737455	0.136117772309	1082.0	701.0	37	0.0
3233770	914.424255371	33.0	7108.0	33	1904.0	1	2605.08108108	96388.0	2.51120720091	3.0	0.911475787163	382.950246053	385.147112281	1566.79665025	0.377597219566	1153.0	786.0	37	0.0
3233773	3229.51660156	33.0	22157.0	33	3578.0	1	6359.64864865	235307.0	2.58164013592	3.0	0.837238310237	67.5238239065	392.475616383	6026.17697686	0.657463956257	1228.0	1153.0	37	0.0
3233772	2180.64501953	33.0	14947.0	33	2735.0	1	4332.75675676	160312.0	2.54590746209	3.0	0.885208942328	29.8290676473	387.92170378	3638.98356081	0.591680980297	1060.0	1318.0	37	0.0
3233775	2624.44042969	33.0	21338.0	33	3693.0	1	6551.45945946	242404.0	10.2302318071	3.0	0.889089146613	110.470576663	396.773434328	5499.30315583	0.595281192622	1179.0	1374.0	37	0.0
3233774	464.154052734	33.0	3614.0	33	1463.0	1	1729.94594595	64008.0	2.58308741747	3.0	0.942923724266	154.846769452	394.814284453	772.522525596	0.266681285304	954.0	718.0	37	0.0
3233745	2392.18994141	33.0	16870.0	33	2663.0	1	4734.86486486	175190.0	2.55015385376	3.0	0.863585338452	121.20917016	224.345716486	4145.13681695	0.607750217579	1118.0	1194.0	37	0.0
3233744	323.485900879	33.0	3116.0	33	1186.0	1	1385.94594595	51280.0	2.52441991283	3.0	0.736090570078	3.50636981632	223.523816947	681.716132922	0.221050911414	827.0	235.0	37	0.0
3233747	2240.04907227	33.0	16952.0	33	2918.0	1	4786.24324324	177091.0	2.58801934913	3.0	0.874135230638	344.766792685	234.495326046	3973.14016173	0.569408094268	1269.0	1225.0	37	0.0
3233746	1316.01696777	33.0	9158.0	33	1901.0	1	3020.81081081	111770.0	2.58189307095	3.0	0.930661974619	60.025031279	227.564401444	2199.56199981	0.512457467017	950.0	1106.0	37	0.0
3233749	3324.15356445	33.0	21746.0	33	3711.0	1	6461.72972973	239084.0	2.5844358215	3.0	0.881583951465	166.456391414	257.257152429	5752.95133267	0.645933663048	1303.0	1561.0	37	0.0
3233748	177.464019775	33.0	2224.0	33	1061.0	1	1092.78378378	40433.0	10.7971457981	3.0	0.554936161023	61.3177337189	244.515162808	420.742804463	0.119608385431	841.0	445.0	37	0.0
3233751	2004.79284668	33.0	16016.0	33	2403.0	1	4071.56756757	150648.0	2.56442080804	3.0	0.798141802782	132.844693245	267.268953857	3561.9668766	0.536388275835	1196.0	1064.0	37	0.0
3233750	1339.74645996	33.0	9612.0	33	1831.0	1	3001.83783784	111068.0	2.54694706761	3.0	0.869831662848	34.8421757566	261.564053726	2326.18602382	0.50835305624	971.0	951.0	37	0.0
3233753	192.230911255	33.0	2402.0	33	1116.0	1	1180.24324324	43669.0	2.58078227147	3.0	0.679732429176	97.980703049	280.426673186	433.480129328	0.142630152356	856.0	587.0	37	0.0
3233752	2034.00952148	33.0	14788.0	33	2204.0	1	4152.43243243	153640.0	2.53387109029	3.0	0.794327122007	128.376505875	278.067415705	3670.90597008	0.541087266634	1201.0	1237.0	37	0.0
3233755	2569.90136719	33.0	18627.0	33	3279.0	1	5256.48648649	194490.0	2.55967033922	3.0	0.866695671688	329.447702466	281.124595002	4521.53748815	0.59428152491	1265.0	1615.0	37	0.0
3233754	1540.83398438	33.0	11479.0	33	2037.0	1	3342.78378378	123683.0	2.55414882261	3.0	0.846632562781	49.3838350183	281.109837968	2713.4508895	0.523508124476	1010.0	1016.0	37	0.0
3233757	285.596191406	33.0	2962.0	33	1196.0	1	1312.21621622	48552.0	2.56645155955	3.0	0.815525956306	13.4138483425	290.450270889	552.214488076	0.207142221249	845.0	653.0	37	0.0
3233756	165.358764648	33.0	2573.0	33	1204.0	1	1311.54054054	48527.0	10.2664846916	3.0	0.635853446512	369.391485062	288.432345018	403.141524267	0.108308768348	1041.0	547.0	37	0.0
3233759	1246.44067383	33.0	10177.0	33	2071.0	1	3015.10810811	111559.0	2.5338973583	3.0	0.857042892242	322.996326887	304.512626094	2231.02476185	0.4643085201	1068.0	928.0	37	0.0
3233758	2528.77319336	33.0	15606.0	33	3313.0	1	5545.67567568	205190.0	2.59768737653	3.0	1.17424414184	399.0	292.0	3885.38398684	0.698792458757	1060.0	1563.0	37	0.0
3233729	6412.97753906	33.0	41147.0	33	6404.0	1	11539.8648649	426975.0	2.55240712522	3.0	0.897604676202	351.063696294	114.202153525	10645.4224752	0.70653169188	1866.0	2525.0	37	0.0
3233728	419.343902588	33.0	4448.0	33	1956.0	1	2129.89189189	78806.0	2.51317981525	3.0	0.634307898135	344.699377059	105.07851156	754.487492856	0.126567376684	1491.0	1168.0	37	0.0
3233731	1151.55419922	33.0	9476.0	33	1951.0	1	2849.35135135	105426.0	2.58135158248	3.0	0.757459757172	356.410249938	144.365075221	2169.33772813	0.405173042274	1189.0	874.0	37	0.0
3233730	1454.32971191	33.0	10962.0	33	2332.0	1	3367.78378378	124608.0	2.56285814566	3.0	0.887975947554	297.212005573	119.945057302	2454.34202696	0.478339540843	1176.0	1233.0	37	0.0
3233733	1451.92028809	33.0	10615.0	33	2371.0	1	3442.51351351	127373.0	2.54989305492	3.0	0.88670513252	372.789358756	153.794694973	2467.49550964	0.465808139133	1234.0	1122.0	37	0.0
3233732	6817.76416016	33.0	37468.0	33	7038.0	1	12760.7567568	472148.0	2.59944143936	3.0	0.940851696416	240.135392826	153.6510125	11121.2064454	0.694868588658	1898.0	3613.0	37	0.0
3233735	2843.10888672	33.0	19467.0	33	3004.0	1	5471.37837838	202441.0	2.55017612645	3.0	0.828188573666	4.81715131487	159.675024717	4923.74538645	0.593999886146	1191.0	1313.0	37	0.0
3233734	1463.79199219	33.0	12456.0	33	3089.0	1	4399.10810811	162767.0	2.619412499	3.0	0.540659357653	248.123961984	156.570466299	2656.17884254	0.1950642388	1622.0	1820.0	37	0.0
3233737	2820.12353516	33.0	19526.0	33	3088.0	1	5592.94594595	206939.0	2.5395564651	3.0	0.86032004496	186.866742789	183.484019663	4966.07947841	0.617984187689	1279.0	1225.0	37	0.0
3233736	1513.03369141	33.0	11653.0	33	2336.0	1	3460.81081081	128050.0	2.56112585979	3.0	0.835985874861	283.422225765	163.292974932	2730.39167762	0.492033395643	1159.0	1119.0	37	0.0
3233739	438.715393066	33.0	4122.0	33	1509.0	1	1648.56756757	60997.0	2.59761841222	3.0	0.829590779181	244.07903065	199.052596564	770.078262276	0.240324025171	990.0	742.0	37	0.0
3233738	380.07723999	33.0	3824.0	33	1283.0	1	1536.75675676	56860.0	2.55943276609	3.0	0.838577230452	170.990142161	198.577638638	689.636192552	0.231770253946	947.0	757.0	37	0.0
3233741	273.271759033	33.0	3274.0	33	1213.0	1	1338.05405405	49508.0	2.59200627186	3.0	0.704027653531	260.81344868	213.125761731	552.417160504	0.170041300282	929.0	608.0	37	0.0
3233740	185.515258789	33.0	2605.0	33	1154.0	1	1229.56756757	45494.0	2.55315141575	3.0	0.429382142413	215.074282732	201.356709595	456.608423326	0.086634092238	1006.0	547.0	37	0.0
3233743	2140.31494141	33.0	15301.0	33	2493.0	1	4546.13513514	168207.0	2.59357298685	3.0	0.821061667339	204.491576953	217.478060026	3992.47797018	0.563804274986	1240.0	1175.0	37	0.0
3233742	983.792419434	33.0	8301.0	33	1953.0	1	2610.40540541	96585.0	2.56620294928	3.0	0.80355966436	282.421010653	213.536302634	1864.65438352	0.402520153951	1090.0	837.0	37	0.0
3233825	2148.59155273	34.0	17190.0	34	2580.0	1	4210.35135135	155783.0	2.54487615707	3.0	0.844206321346	31.262065656	335.109917718	3757.38074562	0.604341210198	984.0	986.0	37	0.0
3233824	1858.98583984	34.0	14454.0	34	2602.0	1	4046.7027027	149728.0	2.5505707549	3.0	0.887773597757	226.685485628	330.709006522	3237.29946496	0.550634164043	1119.0	1384.0	37	0.0
3233827	2630.70751953	34.0	19918.0	34	2918.0	1	5096.16216216	188558.0	2.55224182024	3.0	0.826931558468	174.428363199	349.120551378	4703.7048726	0.61714073489	1164.0	1297.0	37	0.0
3233826	2245.3581543	34.0	18317.0	34	2689.0	1	4430.02702703	163911.0	2.52529120303	3.0	0.838804979224	133.228533808	339.85327203	3915.68825004	0.589089095575	1114.0	1376.0	37	0.0
3233829	327.772460938	34.0	2859.0	34	1348.0	1	1528.16216216	56542.0	2.56795546779	3.0	0.872419361674	258.304220815	355.800798417	604.08215563	0.208362235604	956.0	681.0	37	0.0
3233828	3438.68261719	34.0	24937.0	34	3627.0	1	6369.2972973	235664.0	2.57360033333	3.0	0.875223935858	72.0998042152	351.851559344	5820.4077743	0.666388111653	1203.0	1533.0	37	0.0
3233831	2806.35009766	34.0	20694.0	34	3247.0	1	5741.10810811	212421.0	2.53393707713	3.0	0.858709672749	343.605526908	358.459495565	5063.19880106	0.609416172613	1326.0	1399.0	37	0.0
3233830	1449.40209961	34.0	13779.0	34	2665.0	1	3577.21621622	132357.0	2.55158963317	3.0	0.906060456184	391.254087921	356.067617364	2520.84146153	0.468962684442	1224.0	1145.0	37	0.0
3233833	602.98059082	34.0	4788.0	34	1589.0	1	1944.72972973	71955.0	2.51958868521	3.0	0.859261929122	234.104857522	361.262277978	1060.26371585	0.305882216052	1031.0	836.0	37	0.0
3233832	6648.26318359	34.0	35972.0	34	7389.0	1	13273.9459459	491136.0	2.59618239893	3.0	1.05184632228	127.434239746	361.513306854	10775.5859597	0.745006904785	1696.0	3492.0	37	0.0
3233835	255.289291382	34.0	3399.0	34	1577.0	1	1648.59459459	60998.0	4.65526662457	3.0	1.35726482997	286.0	399.0	615.815288841	0.339577639318	918.0	759.0	37	0.0
3233834	202.777099609	34.0	2285.0	34	1160.0	1	1174.08108108	43441.0	2.81698064151	3.0	0.779288629607	27.8980479758	386.605293225	405.824563792	0.155644111745	843.0	518.0	37	0.0
3233809	2825.40405273	34.0	19582.0	34	3070.0	1	5564.94594595	205903.0	2.57954903853	3.0	0.875070203216	103.535447952	205.135753767	4911.44739328	0.629075234796	1202.0	1470.0	37	0.0
3233808	502.624847412	34.0	4700.0	34	1367.0	1	1722.89189189	63747.0	2.53419802381	3.0	0.788870393582	147.896089623	203.136493431	916.301981511	0.265464325594	983.0	785.0	37	0.0
3233811	200.19342041	34.0	2217.0	34	1317.0	1	1364.7027027	50494.0	10.8542616075	3.0	0.752451542485	392.707858545	222.697968482	430.100948413	0.134522174327	1010.0	533.0	37	0.0
3233810	3204.37182617	34.0	24269.0	34	3711.0	1	6308.62162162	233419.0	2.56665821323	3.0	0.785823001267	131.830649358	217.052131491	5627.43260166	0.539612481066	1511.0	1812.0	37	0.0
3233813	2562.44262695	34.0	17150.0	34	3252.0	1	5178.10810811	191590.0	2.5715029309	3.0	0.910062833904	211.162325745	227.682297864	4274.35397187	0.601571129551	1270.0	1502.0	37	0.0
3233812	1605.01586914	34.0	12877.0	34	2911.0	1	4195.32432432	155227.0	2.54949639846	3.0	0.652394119772	132.265370832	224.032527681	3065.23866258	0.312904618158	1466.0	1442.0	37	0.0
3233815	2469.47192383	34.0	19746.0	34	3054.0	1	5125.40540541	189640.0	2.53755377797	3.0	0.776461521805	324.791391838	234.645037864	4584.98272419	0.532087381721	1493.0	1255.0	37	0.0
3233814	1938.38745117	34.0	13598.0	34	2639.0	1	4250.0	157250.0	2.56375721192	3.0	0.896875429153	242.394605218	234.607630034	3389.02389258	0.55664320379	1187.0	1460.0	37	0.0
3233817	2094.08129883	34.0	14838.0	34	2568.0	1	4194.97297297	155214.0	2.56093288991	3.0	0.868177882983	46.0593052019	249.668869978	3593.87428277	0.592073340043	1048.0	1080.0	37	0.0
3233816	4532.69335938	34.0	32068.0	34	4266.0	1	8366.54054054	309562.0	2.57122754185	3.0	0.841416475165	310.989481068	236.606556028	7945.78922237	0.665420158429	1584.0	2066.0	37	0.0
3233819	1310.52148438	34.0	10050.0	34	2157.0	1	3085.48648649	114163.0	2.56416597961	3.0	0.847226469228	204.619510325	268.708736564	2336.2933323	0.472222524828	1101.0	852.0	37	0.0
3233818	1297.82885742	34.0	9155.0	34	2253.0	1	3245.51351351	120084.0	2.55849886939	3.0	0.904439625025	318.551322748	259.836007759	2236.82146287	0.452795301543	1197.0	1099.0	37	0.0
3233821	190.532699585	34.0	2356.0	34	1329.0	1	1348.18918919	49883.0	2.82711044087	3.0	0.650273659386	360.417407624	315.854687216	423.375840244	0.113714332579	1048.0	600.0	37	0.0
3233820	1210.27722168	34.0	10001.0	34	1970.0	1	2909.40540541	107648.0	2.5652020535	3.0	0.825605300356	174.328771763	271.772190254	2177.15404778	0.446982728156	1106.0	1017.0	37	0.0
3233823	2358.43725586	34.0	19067.0	34	3342.0	1	5515.32432432	204067.0	2.58014724591	3.0	0.793976317511	396.1032121	328.518780061	4664.41267027	0.505435280137	1403.0	1615.0	37	0.0
3233822	1880.40600586	34.0	13764.0	34	2511.0	1	3964.10810811	146672.0	2.54457467575	3.0	0.839000077344	195.323942708	323.650681091	3358.09117228	0.551274003553	1133.0	1330.0	37	0.0
3233793	2910.71484375	34.0	19745.0	34	3855.0	1	5890.7027027	217956.0	2.55105817218	3.0	0.850737183389	391.3851388	100.590708497	5215.23630478	0.604088640287	1409.0	1490.0	37	0.0
3233792	294.176483154	34.0	2847.0	34	1190.0	1	1347.16216216	49845.0	2.50233886118	3.0	0.661986664461	6.41680215249	98.7086827261	621.462768775	0.180207496494	927.0	316.0	37	0.0
3233795	2346.67211914	34.0	16264.0	34	2305.0	1	4682.51351351	173253.0	2.59764316841	3.0	0.802839007616	147.43735807	116.614078638	4345.33726233	0.593661752801	1164.0	1327.0	37	0.0
3233794	1199.14550781	34.0	8980.0	34	2085.0	1	2955.94594595	109370.0	2.55747174519	3.0	0.878243179067	316.118684681	113.120864984	2015.24753023	0.427298697284	1165.0	955.0	37	0.0
3233797	192.037872314	34.0	2563.0	34	1100.0	1	1156.48648649	42790.0	2.51961022401	3.0	0.61899185429	55.2625459439	134.034405956	422.465358318	0.127470823338	868.0	641.0	37	0.0
3233796	1844.06066895	34.0	13706.0	34	2558.0	1	3836.54054054	141952.0	2.55849089643	3.0	0.819115382805	233.10491566	131.040850681	3183.04172831	0.514682199532	1166.0	1023.0	37	0.0
3233799	1963.08911133	34.0	14644.0	34	2446.0	1	4191.7027027	155093.0	2.56135970849	3.0	0.85482230545	191.496603564	141.322129941	3519.52164414	0.559749819189	1125.0	907.0	37	0.0
3233798	2185.99194336	34.0	16295.0	34	2791.0	1	4410.81081081	163200.0	2.55145819749	3.0	0.82663784313	163.44125099	138.139954239	3920.78941766	0.580780327109	1139.0	1096.0	37	0.0
3233801	2336.53417969	34.0	19491.0	34	2753.0	1	4501.24324324	166546.0	2.55679047592	3.0	0.787994066831	387.952074079	155.075240794	4122.7760699	0.564625768135	1223.0	1233.0	37	0.0
3233800	3298.39770508	34.0	24190.0	34	3522.0	1	6176.75675676	228540.0	2.55788541852	3.0	0.855747226595	108.327208135	143.066583838	5698.28670842	0.652153172288	1227.0	1292.0	37	0.0
3233803	2724.01367188	34.0	20553.0	34	2981.0	1	5167.18918919	191186.0	2.5633152602	3.0	0.844430801742	55.971095718	173.695316604	4741.18720387	0.632403651769	1140.0	1313.0	37	0.0
3233802	2845.51489258	34.0	19730.0	34	3096.0	1	5475.97297297	202611.0	2.55641746253	3.0	0.856803520536	95.3516155146	157.86538802	4915.00164737	0.624735741111	1218.0	1244.0	37	0.0
3233805	1224.27966309	34.0	8820.0	34	2004.0	1	3086.21621622	114190.0	2.58946343623	3.0	0.909721595013	376.172124003	193.597310731	2083.06649138	0.443026344482	1167.0	1241.0	37	0.0
3233804	2268.53320312	34.0	15537.0	34	2645.0	1	4717.72972973	174556.0	2.59289158269	3.0	0.888219390991	315.178978528	182.260314702	3840.44435832	0.566232730919	1282.0	1275.0	37	0.0
3233807	3940.42504883	34.0	26999.0	34	4702.0	1	7362.16216216	272400.0	2.56576707575	3.0	0.871114069881	60.5401521991	200.853059266	6860.28824513	0.683120257285	1330.0	1904.0	37	0.0
3233806	1809.81787109	34.0	13401.0	34	2390.0	1	3755.45945946	138952.0	2.56537156411	3.0	0.898558521847	22.903101608	196.183464239	3018.87164898	0.565333705754	1000.0	970.0	37	0.0
3233777	319.170471191	34.0	3035.0	34	1478.0	1	1579.78378378	58452.0	2.49809373323	3.0	0.912862493591	237.359413812	7.31106002398	585.301638053	0.203522072063	1042.0	717.0	37	0.0
3233776	236.351379395	34.0	2795.0	34	1234.0	1	1338.35135135	49519.0	11.4000000005	3.0	0.776138175714	164.190373505	7.05051386345	467.487921188	0.156808989882	963.0	763.0	37	0.0
3233779	2113.65844727	34.0	15504.0	34	2583.0	1	4337.16216216	160475.0	2.56301561542	3.0	0.821827734144	197.579499593	25.9023524421	3764.01490369	0.55427310088	1191.0	908.0	37	0.0
3233778	1290.39465332	34.0	9732.0	34	2229.0	1	3157.91891892	116843.0	2.59358894617	3.0	0.933644801894	275.499524178	21.9961189729	2177.871532	0.474808689967	1095.0	1014.0	37	0.0
3233781	1732.66992188	34.0	12709.0	34	2409.0	1	3612.02702703	133645.0	2.55778488116	3.0	0.86554430887	52.8389722213	36.0288487609	2925.52577883	0.539692230277	1056.0	1192.0	37	0.0
3233780	2009.89855957	34.0	13808.0	34	2685.0	1	4114.16216216	152224.0	2.56436380451	3.0	0.890578897392	114.179364017	32.8140473304	3376.75076001	0.575986904526	1080.0	1205.0	37	0.0
3233783	2921.05883789	34.0	20908.0	34	3546.0	1	5842.67567568	216179.0	2.5828775406	3.0	0.888598093951	159.490256498	65.7130917329	5141.233391	0.64192487241	1226.0	1736.0	37	0.0
3233782	1578.09729004	34.0	12113.0	34	2393.0	1	3542.54054054	131074.0	2.54805681113	3.0	0.863310780966	337.805915295	42.8513532297	2703.90542235	0.491354141641	1190.0	1116.0	37	0.0
3233785	1836.49816895	34.0	14279.0	34	2599.0	1	3820.81081081	141370.0	2.54311919796	3.0	0.830817826305	125.872422607	75.7685937159	3201.44656399	0.533906902939	1131.0	974.0	37	0.0
3233784	1262.55273438	34.0	9060.0	34	1926.0	1	2929.18918919	108380.0	2.54781951852	3.0	0.848927618877	27.8691888264	69.9028746093	2203.73816046	0.469162150232	1046.0	1124.0	37	0.0
3233787	1765.04467773	34.0	12276.0	34	2224.0	1	3864.62162162	142991.0	2.59226447593	3.0	0.829148448661	121.4830358	86.4563848072	3241.84215764	0.533192193873	1143.0	1019.0	37	0.0
3233786	231.704467773	34.0	2681.0	34	1263.0	1	1391.94594595	51502.0	2.5208690575	3.0	0.667170249337	367.198048135	79.4407082766	490.870708591	0.133323016815	1065.0	697.0	37	0.0
3233789	310.604095459	34.0	3488.0	34	1215.0	1	1335.37837838	49409.0	2.58446008263	3.0	0.734238273498	91.1595340082	88.7711139736	598.880685174	0.197092826816	889.0	654.0	37	0.0
3233788	1322.58081055	34.0	9779.0	34	1914.0	1	3108.89189189	115029.0	2.59533502882	3.0	0.813580792373	42.5027998644	89.5211644444	2503.45990341	0.487146295879	1042.0	876.0	37	0.0
3233791	223.708709717	34.0	2919.0	34	1268.0	1	1388.08108108	51359.0	2.623533564	3.0	0.663218525137	362.142723563	97.3681811379	502.146247974	0.136313976939	1056.0	571.0	37	0.0
3233790	2677.14575195	34.0	18622.0	34	2962.0	1	5451.16216216	201693.0	2.54693050314	3.0	0.834269629653	322.433245076	89.5344919515	4932.18849055	0.606223971041	1270.0	1418.0	37	0.0
3233953	2631.43798828	35.0	19360.0	35	3199.0	1	5266.78378378	194871.0	2.52950162173	3.0	0.846893334579	343.701492787	358.961211365	4619.02333433	0.590753434493	1318.0	1309.0	37	0.0
3233952	1485.1862793	35.0	10550.0	35	2974.0	1	3796.97297297	140488.0	2.5548690595	3.0	1.03031204357	391.358384975	356.566815195	2436.41070802	0.493788355447	1241.0	1195.0	37	0.0
3233955	507.112365723	35.0	4178.0	35	1531.0	1	1757.54054054	65029.0	2.65737870889	3.0	0.847889392651	234.10761852	361.872120205	892.149109193	0.274209212754	983.0	688.0	37	0.0
3233954	6923.40576172	35.0	35699.0	35	7023.0	1	13082.6756757	484059.0	2.60602403064	3.0	1.00823821911	127.442128044	362.009105674	11104.8767517	0.747970371821	1692.0	2845.0	37	0.0
3233957	177.994934082	35.0	1944.0	35	985.0	1	1148.91891892	42510.0	8.48046325658	3.0	0.811272111087	27.7535400251	386.738018197	378.680925375	0.154330092827	837.0	558.0	37	0.0
3233956	173.141967773	35.0	2115.0	35	1085.0	1	1162.7027027	43020.0	2.71254625017	3.0	0.72138315992	180.612304083	372.912910821	365.674480687	0.127953832906	897.0	540.0	37	0.0
3233958	303.354736328	35.0	2977.0	35	1253.0	1	1520.51351351	56259.0	10.2493305884	3.0	1.18265773646	287.0	399.0	639.689448162	0.331160374823	850.0	716.0	37	0.0
3233937	2755.83007812	35.0	19617.0	35	3260.0	1	5634.27027027	208468.0	2.5638377166	3.0	0.859781384884	324.825396574	235.223996975	4709.93240485	0.560949759158	1524.0	1744.0	37	0.0
3233936	1957.09802246	35.0	14001.0	35	2394.0	1	3990.24324324	147639.0	2.53567725872	3.0	0.812249405103	242.429241648	235.038702275	3519.82170007	0.558228175176	1112.0	1197.0	37	0.0
3233939	2155.54638672	35.0	14855.0	35	2869.0	1	4187.81081081	154949.0	2.5571560531	3.0	0.87303905555	45.9817088971	250.161155619	3589.16379025	0.597748113432	1004.0	703.0	37	0.0
3233938	5606.38818359	35.0	39608.0	35	5709.0	1	10098.5945946	373648.0	2.55381186457	3.0	0.875791830192	311.012892996	237.145373202	9451.08991792	0.694394802857	1664.0	2569.0	37	0.0
3233941	1266.88916016	35.0	8849.0	35	2028.0	1	2925.51351351	108244.0	2.59608781635	3.0	0.819638672686	204.740397609	269.27118762	2228.98352047	0.45400873759	1072.0	956.0	37	0.0
3233940	1356.07922363	35.0	9835.0	35	2164.0	1	3296.27027027	121962.0	2.55562799978	3.0	0.888843021686	318.608083556	260.376266698	2371.72683982	0.470089740548	1151.0	834.0	37	0.0
3233943	329.851043701	35.0	3617.0	35	1370.0	1	1515.81081081	56085.0	2.58455044924	3.0	0.662299624992	359.955883252	316.415679065	674.349309328	0.172774173383	1068.0	670.0	37	0.0
3233942	1512.37390137	35.0	11212.0	35	2278.0	1	3356.56756757	124193.0	2.57270532445	3.0	0.855140913709	174.345822908	272.227355829	2625.8252834	0.502598299085	1099.0	979.0	37	0.0
3233945	1662.15942383	35.0	14910.0	35	2471.0	1	3979.83783784	147254.0	2.56375030833	3.0	0.743684883297	396.156385532	329.053895327	3310.26967275	0.447772293861	1260.0	1193.0	37	0.0
3233944	1515.40100098	35.0	12331.0	35	2035.0	1	3345.21621622	123773.0	2.53605108751	3.0	0.818231009844	195.401583948	324.09189976	2737.98584867	0.503424884478	1062.0	1147.0	37	0.0
3233947	1958.18200684	35.0	13787.0	35	2589.0	1	4100.83783784	151731.0	2.55219111044	3.0	0.886692698624	31.4473236457	335.701846741	3459.70674346	0.597528102199	996.0	1416.0	37	0.0
3233946	1915.92175293	35.0	15024.0	35	2214.0	1	3933.64864865	145545.0	2.52901074593	3.0	0.804684994491	226.705734598	331.204296911	3448.82434249	0.545006587169	1107.0	1121.0	37	0.0
3233949	2349.39794922	35.0	16796.0	35	2876.0	1	4757.35135135	176022.0	2.56989428452	3.0	0.85753909489	174.437013703	349.621952806	4194.19481888	0.607751925508	1101.0	1051.0	37	0.0
3233948	2385.46020508	35.0	17699.0	35	2417.0	1	4586.05405405	169684.0	2.55575078677	3.0	0.799867195423	133.274943351	340.300791759	4315.18411443	0.60336574873	1069.0	1312.0	37	0.0
3233951	282.122589111	35.0	3628.0	35	1229.0	1	1354.72972973	50125.0	2.54008766225	3.0	0.630563810779	258.354559598	356.221848289	608.697272352	0.165039717583	960.0	664.0	37	0.0
3233950	3515.55078125	35.0	24837.0	35	3047.0	1	6371.40540541	235742.0	2.55061693271	3.0	0.833239654174	72.1144749823	352.350406466	6169.39292196	0.676194246502	1145.0	1344.0	37	0.0
3233921	2488.98901367	35.0	18539.0	35	2891.0	1	5066.64864865	187466.0	2.55009381604	3.0	0.845121724722	108.466037642	143.564370248	4574.32132317	0.616816269582	1135.0	1390.0	37	0.0
3233920	1549.34875488	35.0	10765.0	35	2180.0	1	3490.75675676	129158.0	2.55200078492	3.0	0.897329759278	191.478447172	141.844997975	2654.69384514	0.517925669885	1053.0	1108.0	37	0.0
3233923	2317.50024414	35.0	15760.0	35	2607.0	1	4728.02702703	174937.0	2.55885811314	3.0	0.86241652331	95.4400376879	158.375732852	4130.78176275	0.604461565686	1113.0	1286.0	37	0.0
3233922	1862.89611816	35.0	14002.0	35	2368.0	1	4052.21621622	149932.0	2.55582815899	3.0	0.853831211395	388.019018387	155.556092382	3291.22153222	0.530788915363	1216.0	1449.0	37	0.0
3233925	3048.48925781	35.0	22464.0	35	3161.0	1	5715.89189189	211488.0	2.53705147069	3.0	0.812632440449	315.217234773	182.835620216	5366.77873995	0.616813272024	1317.0	1618.0	37	0.0
3233924	2492.54882812	35.0	17235.0	35	2945.0	1	4805.2972973	177796.0	2.58059124431	3.0	0.87859225025	56.1219794207	174.188886073	4174.04224453	0.617043205566	1114.0	1129.0	37	0.0
3233927	227.797363281	35.0	2786.0	35	1399.0	1	1514.72972973	56045.0	11.4000000005	3.0	0.827533442346	357.695411272	195.231969396	486.492243209	0.153257857863	1099.0	769.0	37	0.0
3233926	968.23614502	35.0	8169.0	35	1902.0	1	2624.0	97088.0	2.56881651391	3.0	0.909818025996	376.176971612	194.156860454	1638.40810274	0.396730276813	1092.0	674.0	37	0.0
3233929	3764.93164062	35.0	24590.0	35	4000.0	1	7130.10810811	263814.0	2.5608576005	3.0	0.882173505318	60.5615681152	201.355483457	6577.86907315	0.68612406427	1255.0	1671.0	37	0.0
3233928	1629.98425293	35.0	12341.0	35	2064.0	1	3497.48648649	129407.0	2.55237427776	3.0	0.869068280179	22.9471377685	196.721543624	2791.55396411	0.530989808615	1038.0	1020.0	37	0.0
3233931	2657.53295898	35.0	18339.0	35	2764.0	1	5221.94594595	193212.0	2.55258970004	3.0	0.816094015706	103.607754372	205.570408687	4897.84648225	0.620014614644	1192.0	1571.0	37	0.0
3233930	343.820617676	35.0	3526.0	35	1294.0	1	1494.21621622	55286.0	2.51919254254	3.0	0.763197256278	147.894714044	203.629005621	666.860435804	0.205262694541	972.0	731.0	37	0.0
3233933	166.752731323	35.0	2413.0	35	1234.0	1	1320.35135135	48853.0	11.4000000005	3.0	0.666667505423	393.053603002	223.049294643	381.290660215	0.10651295884	1066.0	657.0	37	0.0
3233932	2837.41430664	35.0	22316.0	35	3572.0	1	6011.62162162	222430.0	2.55147854173	3.0	0.802182523315	131.843179235	217.595279202	5128.07213803	0.520083605006	1489.0	1466.0	37	0.0
3233935	2590.27026367	35.0	16946.0	35	3152.0	1	5221.72972973	193204.0	2.54650451097	3.0	0.912310877624	211.168607662	228.204611138	4309.06795574	0.603663808089	1237.0	1373.0	37	0.0
3233934	1645.7722168	35.0	14994.0	35	3168.0	1	4384.35135135	162221.0	2.53682851537	3.0	0.691199198236	132.246063363	224.456313578	3248.31161457	0.344177191806	1478.0	1743.0	37	0.0
3233905	2244.76049805	35.0	17770.0	35	2485.0	1	4522.56756757	167335.0	2.54878916486	3.0	0.829407543871	159.426073455	66.2501672955	4059.16812455	0.592893526065	1142.0	1000.0	37	0.0
3233904	188.697967529	35.0	2639.0	35	1159.0	1	1238.40540541	45821.0	2.47002268592	3.0	0.563785732349	265.993225827	52.0845118216	442.79820206	0.112090046387	978.0	524.0	37	0.0
3233907	2159.80493164	35.0	15921.0	35	2716.0	1	4337.24324324	160478.0	2.56860131961	3.0	0.838138284399	125.969699361	76.2153285541	3705.80989353	0.557776451097	1193.0	1349.0	37	0.0
3233906	1178.22631836	35.0	8790.0	35	2045.0	1	2820.97297297	104376.0	2.56710958999	3.0	0.917766733271	27.9565007692	70.3683464341	1972.1712159	0.472342229462	995.0	934.0	37	0.0
3233909	2417.14282227	35.0	16996.0	35	2732.0	1	4722.94594595	174749.0	2.56859387672	3.0	0.805784943457	121.470507429	86.947238168	4363.62024742	0.592965651615	1157.0	1188.0	37	0.0
3233908	265.161407471	35.0	2735.0	35	1328.0	1	1427.32432432	52811.0	2.74088120008	3.0	0.818761252314	367.23503019	79.6514159377	497.074835303	0.166275181262	1015.0	546.0	37	0.0
3233911	1402.49377441	35.0	10188.0	35	1969.0	1	3081.0	113997.0	2.5320396239	3.0	0.84113058214	42.4399692501	90.0675818394	2469.391423	0.50847531242	972.0	971.0	37	0.0
3233910	381.637786865	35.0	3112.0	35	1172.0	1	1453.67567568	53786.0	2.61331195304	3.0	0.896273831267	91.1837374154	88.9213394645	651.211224226	0.251179864103	841.0	745.0	37	0.0
3233913	354.015838623	35.0	3529.0	35	1371.0	1	1588.45945946	58773.0	2.49679657544	3.0	0.75493667962	362.271404961	97.3457147377	688.382588819	0.195573793566	1045.0	618.0	37	0.0
3233912	3116.84399414	35.0	22422.0	35	3002.0	1	5908.18918919	218603.0	2.58513453729	3.0	0.824544917603	322.554689429	90.0510614019	5541.46789537	0.630477426477	1285.0	1420.0	37	0.0
3233915	2801.73486328	35.0	21705.0	35	3288.0	1	5496.94594595	203387.0	2.54502700601	3.0	0.813119985867	391.37041549	101.093328936	5016.74063592	0.589935063226	1379.0	1361.0	37	0.0
3233914	276.78125	35.0	2815.0	35	1214.0	1	1353.0	50061.0	2.50840788554	3.0	0.876958975367	6.57869325393	99.3919799611	535.290056366	0.209886959814	862.0	659.0	37	0.0
3233917	1761.18029785	35.0	12753.0	35	1984.0	1	3625.94594595	134160.0	2.57504851376	3.0	0.787005473346	147.460378464	117.192207522	3238.21678419	0.541841148054	1046.0	1098.0	37	0.0
3233916	1143.50244141	35.0	8803.0	35	2166.0	1	2883.37837838	106685.0	2.61722670914	3.0	0.851193515732	316.118946488	113.495929647	2035.44289954	0.429466904433	1135.0	837.0	37	0.0
3233919	2595.45214844	35.0	18840.0	35	2916.0	1	5093.32432432	188453.0	2.5641048051	3.0	0.828753186034	163.451138016	138.706792123	4701.46799801	0.619423794849	1148.0	1433.0	37	0.0
3233918	1772.26904297	35.0	13686.0	35	2486.0	1	3841.62162162	142140.0	2.55818085067	3.0	0.849785968152	233.168494039	131.573428381	3140.63504151	0.532243248927	1125.0	1203.0	37	0.0
3233897	429.956695557	35.0	3622.0	35	1409.0	1	1711.40540541	63322.0	2.5504275879	3.0	0.841394525515	237.075171366	8.04257665791	765.173344901	0.231670778221	1043.0	742.0	37	0.0
3233899	1577.9197998	35.0	11941.0	35	2294.0	1	3673.18918919	135908.0	2.53349550058	3.0	0.845873161015	275.49181046	22.4777857589	2929.46440723	0.508985206832	1156.0	1160.0	37	0.0
3233898	262.658233643	35.0	2701.0	35	1246.0	1	1399.0	51763.0	2.54232296466	3.0	0.886772999575	253.764577951	21.5970368081	455.852741817	0.168871377724	973.0	758.0	37	0.0
3233901	2105.48803711	35.0	14558.0	35	2325.0	1	4202.32432432	155486.0	2.57655107347	3.0	0.844038818253	114.233092313	33.329522367	3692.51588467	0.589374779395	1046.0	957.0	37	0.0
3233900	1705.62084961	35.0	12837.0	35	2368.0	1	3765.83783784	139336.0	2.591635942	3.0	0.851059699425	197.587137561	26.457163669	3083.56454551	0.53476569962	1120.0	1183.0	37	0.0
3233903	1283.82495117	35.0	8601.0	35	2319.0	1	3147.83783784	116470.0	2.57499786729	3.0	0.963778110269	337.898195171	43.394194306	2107.04194328	0.476141251264	1104.0	1047.0	37	0.0
3233902	2254.25097656	35.0	16550.0	35	2379.0	1	4538.7027027	167932.0	2.54428709577	3.0	0.866757113429	52.898146713	36.4907159594	3984.87695241	0.614195728936	1050.0	1134.0	37	0.0
3234097	2379.1796875	36.0	17158.0	36	2816.0	1	4722.43243243	174730.0	2.59234859814	3.0	0.8599287478	167.674052996	159.852027622	4114.82536784	0.599087716742	1134.0	1559.0	37	0.0
3234096	1982.65234375	36.0	13597.0	36	2610.0	1	4174.21621622	154446.0	2.57856598219	3.0	0.820491485466	126.455608751	150.496623061	3685.85935355	0.568011533229	1077.0	809.0	37	0.0
3234099	362.144378662	36.0	3509.0	36	1316.0	1	1565.21621622	57913.0	2.50936380719	3.0	0.87777423033	251.272655109	166.282943784	634.011134459	0.216214947155	993.0	829.0	37	0.0
3234098	2333.10766602	36.0	15482.0	36	2909.0	1	4753.43243243	175877.0	2.56880802627	3.0	0.91036387337	65.2001265968	162.527061089	3997.2905236	0.620154361807	1052.0	1329.0	37	0.0
3234101	3625.87915039	36.0	25665.0	36	3817.0	1	6724.94594595	248823.0	2.5350641061	3.0	0.83975149134	336.812461891	169.189116059	6284.58580331	0.645769819551	1362.0	1367.0	37	0.0
[truncated: 819 more rows]
