# Supplementary material for: Breakage of the oligomeric CaMKII hub by the regulatory segment of the kinase
Source: eLife. 2020 Sep 9;9:e57784. doi: 10.7554/eLife.57784 (PMC7538161; doi:10.7554/eLife.57784)
Supplement: Figure 8—source data 1. [file elife-57784-fig8-data1.zip › figure8_source_data/Activated_WT_3.csv]

SPOT_ID	QUALITY	POSITION_T	MAX_INTENSITY	FRAME	MEDIAN_INTENSITY	VISIBILITY	MEAN_INTENSITY	TOTAL_INTENSITY	ESTIMATED_DIAMETER	RADIUS	SNR	POSITION_X	POSITION_Y	STANDARD_DEVIATION	CONTRAST	OUTER_INTENSITY	MIN_INTENSITY	PIXEL_COUNT	POSITION_Z
3240433	1329.12023926	0.0	9153.0	0	2176.0	1	3313.2972973	122592.0	2.56022999627	3.0	0.884866941434	304.678337116	175.863237818	2259.14560872	0.43198726987	1277.0	1261.0	37	0.0
3240432	2689.61791992	0.0	19652.0	0	3156.0	1	5514.78378378	204047.0	2.57972448759	3.0	0.866897636564	264.965961228	154.53837992	4735.70617833	0.592902488957	1360.0	1675.0	37	0.0
3240435	606.019348145	0.0	5760.0	0	1586.0	1	2016.48648649	74610.0	2.51660659767	3.0	0.821790535921	235.530357501	198.839950586	1131.31532645	0.299588693391	1063.0	1006.0	37	0.0
3240434	183.223419189	0.0	2371.0	0	1396.0	1	1426.48648649	52780.0	8.92614494245	3.0	0.890398349919	296.827637981	197.59708591	372.131594229	0.131401383541	1071.0	877.0	37	0.0
3240437	415.863311768	0.0	3848.0	0	1434.0	1	1702.18918919	62981.0	2.51647409777	3.0	0.829497833512	219.453245411	217.876520838	772.143799138	0.231735835033	1042.0	772.0	37	0.0
3240436	1768.70715332	0.0	13915.0	0	2486.0	1	3863.7027027	142957.0	2.54955646508	3.0	0.840395755622	211.788144983	204.246477765	3102.97965103	0.509354831108	1223.0	927.0	37	0.0
3240439	161.096557617	0.0	1855.0	0	1157.0	1	1200.51351351	44419.0	4.66487305977	3.0	0.869824921174	110.256278664	235.691964171	318.016126567	0.13020957573	910.0	673.0	37	0.0
3240438	2886.44873047	0.0	22355.0	0	3332.0	1	5359.18918919	198290.0	2.56816056089	3.0	0.840137247976	13.9987033679	218.83518813	4934.96517402	0.630833792492	1174.0	1508.0	37	0.0
3240441	1640.6842041	0.0	11208.0	0	2142.0	1	3677.64864865	136073.0	2.55597448461	3.0	0.88058843141	213.352892294	252.17043277	2812.57067285	0.507671729506	1180.0	1180.0	37	0.0
3240440	816.765319824	0.0	7015.0	0	1616.0	1	2148.21621622	79484.0	2.52302426957	3.0	0.794229102517	92.2307935983	249.293383352	1483.35470275	0.377808450058	957.0	894.0	37	0.0
3240443	1050.31054688	0.0	8847.0	0	1838.0	1	2654.89189189	98231.0	2.56338795876	3.0	0.854590375689	120.218104926	264.16501068	1824.53092577	0.415731977983	1074.0	969.0	37	0.0
3240442	530.217163086	0.0	4429.0	0	1559.0	1	1913.10810811	70785.0	2.51124950494	3.0	0.856673187909	229.133880062	254.926893517	922.204026106	0.260203672152	1099.0	753.0	37	0.0
3240445	154.593566895	0.0	2340.0	0	1250.0	1	1264.10810811	46772.0	11.4000000005	3.0	0.59106303637	173.074522638	267.813436547	374.965537956	0.0960848987806	1019.0	592.0	37	0.0
3240444	162.337387085	0.0	2297.0	0	1294.0	1	1316.32432432	48704.0	11.4000000005	3.0	0.673545337773	177.484540453	263.847177616	390.922701513	0.111129540104	1019.0	439.0	37	0.0
3240447	3302.35229492	0.0	25028.0	0	3940.0	1	6280.24324324	232369.0	2.55073114812	3.0	0.859711531924	303.964019319	292.930393887	5603.03434858	0.622069793558	1428.0	1503.0	37	0.0
3240446	2460.07104492	0.0	14142.0	0	3612.0	1	5146.18918919	190409.0	2.63929557864	3.0	1.0276081441	399.0	268.0	4009.41208518	0.667518097999	1146.0	1251.0	37	0.0
3240419	2779.6171875	0.0	19647.0	0	2993.0	1	5401.78378378	199866.0	2.55764085519	3.0	0.870686247391	48.8686431707	6.18899271281	4713.09908738	0.612487931171	1269.0	1480.0	37	0.0
3240421	1595.83203125	0.0	10656.0	0	2554.0	1	3678.35135135	136099.0	2.54433248797	3.0	0.883315874055	82.5212954144	12.8482675346	2770.78727497	0.498547473414	1154.0	1297.0	37	0.0
3240420	1731.07592773	0.0	11319.0	0	2521.0	1	3877.89189189	143482.0	2.56646400333	3.0	0.888279785963	95.6922011969	7.33996336668	2958.12869512	0.51239767652	1231.0	1164.0	37	0.0
3240423	222.764099121	0.0	2422.0	0	1040.0	1	1241.64864865	45941.0	2.54372200903	3.0	0.623186768773	164.771240224	35.2038130213	478.458184416	0.136453673852	911.0	635.0	37	0.0
3240422	4335.76855469	0.0	30246.0	0	4828.0	1	8359.08108108	309286.0	2.57433503054	3.0	0.862212620181	248.436445153	21.4506942503	7797.11926283	0.672587691821	1549.0	1695.0	37	0.0
3240425	1789.09020996	0.0	13565.0	0	2847.0	1	4010.32432432	148382.0	2.55584626819	3.0	0.918249532896	335.044306641	49.8190735544	2957.57961341	0.511945633334	1267.0	1442.0	37	0.0
3240424	1130.6809082	0.0	9017.0	0	2119.0	1	2821.54054054	104397.0	2.55580007289	3.0	0.860820454472	46.8385030422	39.386605412	1969.71713416	0.429529890066	1085.0	1052.0	37	0.0
3240427	3464.07446289	0.0	24105.0	0	3560.0	1	6644.86486486	245860.0	2.55499088295	3.0	0.87127589964	165.55240726	66.7344277667	6043.10487784	0.656140540723	1332.0	1519.0	37	0.0
3240426	1257.11523438	0.0	9559.0	0	1867.0	1	2970.0	109890.0	2.58930688	3.0	0.866399424163	43.9397526962	52.6190003401	2167.30757188	0.462245281839	1072.0	951.0	37	0.0
3240429	193.921279907	0.0	2733.0	0	1246.0	1	1302.21621622	48182.0	2.46244748706	3.0	0.789841101917	141.592878101	92.4790117174	419.289222318	0.145681434673	959.0	685.0	37	0.0
3240428	341.416412354	0.0	3442.0	0	1297.0	1	1583.62162162	58594.0	2.50280095154	3.0	0.632738754036	391.355466502	67.2115920478	691.222964163	0.160213491945	1137.0	722.0	37	0.0
3240431	736.014709473	0.0	7147.0	0	1415.0	1	1977.91891892	73183.0	2.47286374214	3.0	0.804598290402	0.0	130.0	1485.88419951	0.433119868872	895.0	658.0	37	0.0
3240430	3117.61376953	0.0	20103.0	0	3438.0	1	6055.62162162	224058.0	2.57428333573	3.0	0.894157621276	126.603994218	115.85421503	5312.56086162	0.645331065588	1256.0	1573.0	37	0.0
3240449	216.930480957	0.0	2736.0	0	1301.0	1	1386.40540541	51297.0	8.34188833661	3.0	0.794670169798	266.108463218	304.690759046	442.091208504	0.145082613887	1046.0	774.0	37	0.0
3240448	235.707550049	0.0	2537.0	0	1319.0	1	1438.94594595	53241.0	2.56616354149	3.0	0.711520999308	292.039081767	304.176399097	459.338530809	0.12811483905	1085.0	832.0	37	0.0
3240451	1841.81799316	0.0	13694.0	0	2562.0	1	4020.91891892	148774.0	2.53678210597	3.0	0.825455444353	57.3242007421	319.229503419	3278.32162664	0.507167479976	1271.0	1130.0	37	0.0
3240450	677.570861816	0.0	5706.0	0	1463.0	1	1873.59459459	69323.0	2.59664368803	3.0	0.789525859846	12.9825938367	316.044473837	1196.46359603	0.337064055457	921.0	683.0	37	0.0
3240453	484.434814453	0.0	4188.0	0	1386.0	1	1681.45945946	62214.0	2.48496893285	3.0	0.781283894727	133.066825381	338.166984431	897.26143826	0.263351410253	960.0	544.0	37	0.0
3240452	4246.65429688	0.0	27549.0	0	4825.0	1	8123.02702703	300552.0	2.55445099435	3.0	0.907637843811	50.5949547242	329.196665645	7203.57880766	0.673502932429	1485.0	2071.0	37	0.0
3240455	264.735198975	0.0	2689.0	0	1250.0	1	1337.89189189	49502.0	2.51435180623	3.0	0.767943360154	133.11563733	368.728350382	543.729139257	0.184902809272	898.0	517.0	37	0.0
3240454	1637.13122559	0.0	11708.0	0	2279.0	1	3725.83783784	137856.0	2.5352873933	3.0	0.838901472438	343.457011634	348.916059819	2888.49707666	0.481885063461	1268.0	1092.0	37	0.0
3240457	242.721572876	0.0	2395.0	0	1254.0	1	1286.62162162	47605.0	2.47342124547	3.0	0.743338685309	129.94446699	386.23625023	477.689831455	0.160081177894	912.0	541.0	37	0.0
3240456	351.628356934	0.0	3748.0	0	1299.0	1	1527.40540541	56514.0	2.53305409856	3.0	0.824517300673	173.88414803	382.303942846	660.090711757	0.216787243776	976.0	542.0	37	0.0
3240458	2715.71606445	0.0	16174.0	0	4556.0	1	5445.08108108	201468.0	2.64999134791	3.0	1.14304636985	0.0	399.0	4208.5475086	0.791263760705	644.0	971.0	37	0.0
3240573	2708.06469727	1.0	19961.0	1	3039.0	1	5280.21621622	195368.0	2.54276974463	3.0	0.873874681648	48.7629386046	6.17598207452	4598.48369414	0.614267661518	1243.0	1414.0	37	0.0
3240575	1446.22021484	1.0	10504.0	1	2519.0	1	3388.35135135	125369.0	2.56585632398	3.0	0.888366687037	82.4822364346	12.8664187785	2497.42545452	0.486747253949	1146.0	821.0	37	0.0
3240574	1475.50073242	1.0	10574.0	1	2002.0	1	3294.51351351	121897.0	2.53518402965	3.0	0.788286981547	95.6269646931	7.35548055003	2712.11993366	0.480314912048	1134.0	793.0	37	0.0
3240609	380.206542969	1.0	3362.0	1	1398.0	1	1547.0	57239.0	2.492937692	3.0	0.933293319687	173.83581942	382.450823184	660.032617039	0.248589602355	919.0	644.0	37	0.0
3240608	369.54776001	1.0	3196.0	1	1210.0	1	1477.02702703	54650.0	2.55145341016	3.0	0.850210223187	133.134511352	368.685348696	651.696993603	0.230868878617	903.0	678.0	37	0.0
3240611	2412.6640625	1.0	13402.0	1	4971.0	1	4970.59459459	183912.0	4.72549208364	3.0	1.20907535019	0.0	399.0	3602.54122083	0.779838217974	697.0	1043.0	37	0.0
3240610	212.757583618	1.0	2279.0	1	1116.0	1	1234.27027027	45668.0	9.04364086081	3.0	0.755436741554	130.311176931	386.072158727	422.42722244	0.148466342276	917.0	668.0	37	0.0
3240593	167.223052979	1.0	1824.0	1	1050.0	1	1154.86486486	42730.0	2.5439466265	3.0	0.677120038648	109.724408486	235.792635089	328.481367826	0.106558913415	925.0	476.0	37	0.0
3240592	2312.50927734	1.0	17453.0	1	2756.0	1	4542.72972973	168081.0	2.54874939195	3.0	0.856784377813	13.9201449598	218.740569382	3982.19086579	0.601362561353	1085.0	1280.0	37	0.0
3240595	811.804016113	1.0	6941.0	1	1438.0	1	2159.24324324	79892.0	2.53311624984	3.0	0.762176881087	92.0857883965	249.266838515	1517.25492997	0.365715079979	988.0	820.0	37	0.0
3240594	192.858703613	1.0	2100.0	1	1250.0	1	1267.18918919	46886.0	2.52205238614	3.0	0.780243449016	163.25929819	241.695810693	392.422592355	0.137414095862	929.0	560.0	37	0.0
3240597	382.97366333	1.0	3752.0	1	1604.0	1	1740.2972973	64391.0	2.5934884049	3.0	0.916358330221	229.423134928	254.846859319	687.810813171	0.22112696886	1095.0	729.0	37	0.0
3240596	1894.20202637	1.0	12769.0	1	2515.0	1	4037.40540541	149384.0	2.56819093652	3.0	0.881182244871	213.217148488	252.258355279	3197.77750476	0.536015262955	1183.0	1119.0	37	0.0
3240599	226.942672729	1.0	2520.0	1	1218.0	1	1335.21621622	49403.0	11.4000000005	3.0	0.761911829079	173.198507663	268.044063621	453.097373342	0.148468277801	949.0	743.0	37	0.0
3240598	1097.72399902	1.0	8410.0	1	2039.0	1	2782.56756757	102955.0	2.50544951647	3.0	0.871821629294	120.322686661	264.068484791	1918.72888393	0.429763805829	1073.0	944.0	37	0.0
3240601	3071.99707031	1.0	20606.0	1	4283.0	1	6089.78378378	225322.0	2.58447788035	3.0	0.92721489714	304.006494656	292.889638583	4967.43154141	0.608141591764	1409.0	1137.0	37	0.0
3240600	2192.74975586	1.0	12923.0	1	3239.0	1	4759.05405405	176085.0	2.63526366712	3.0	1.03496395171	399.0	268.0	3616.64616696	0.648154480052	1079.0	1614.0	37	0.0
3240603	362.701538086	1.0	3648.0	1	1162.0	1	1402.7027027	51900.0	2.59691040902	3.0	0.776357601983	13.3210840597	316.255321661	668.388312986	0.226944682108	865.0	660.0	37	0.0
3240602	242.788208008	1.0	2767.0	1	1343.0	1	1467.24324324	54288.0	2.62178409542	3.0	0.664507914467	291.908965784	304.510935459	513.139379236	0.131476771462	1123.0	707.0	37	0.0
3240605	4439.7265625	1.0	29564.0	1	4501.0	1	8316.56756757	307713.0	2.5552210472	3.0	0.879652308498	50.4836094089	329.155576018	7670.36818811	0.682514699108	1474.0	1740.0	37	0.0
3240604	2653.69750977	1.0	19001.0	1	2900.0	1	5225.72972973	193352.0	2.56888853046	3.0	0.852751416618	57.1757138517	319.215923404	4533.4987387	0.587038255922	1305.0	1305.0	37	0.0
3240607	1440.99438477	1.0	10545.0	1	2184.0	1	3444.94594595	127463.0	2.5615298739	3.0	0.824691578221	343.534047914	348.71363286	2619.78484004	0.456828523655	1228.0	1143.0	37	0.0
3240606	513.158935547	1.0	5067.0	1	1487.0	1	1774.91891892	65672.0	2.52764555374	3.0	0.890448645668	133.010685405	338.522825898	909.159727391	0.295429919893	943.0	700.0	37	0.0
3240577	187.208618164	1.0	2669.0	1	1355.0	1	1456.40540541	53887.0	10.8220862942	3.0	0.480999029238	257.419954834	32.1927388438	464.997757429	0.0831726348797	1216.0	747.0	37	0.0
3240576	3914.29589844	1.0	25762.0	1	4247.0	1	7510.83783784	277901.0	2.56444665616	3.0	0.857278267019	248.349273881	21.3786181435	6951.16160362	0.657546671785	1453.0	1670.0	37	0.0
3240579	1816.35998535	1.0	13271.0	1	2614.0	1	3958.81081081	146476.0	2.53545122228	3.0	0.874166882569	335.045283611	49.8720262777	3045.37463338	0.506552745119	1266.0	1258.0	37	0.0
3240578	1263.48364258	1.0	9726.0	1	2222.0	1	2978.10810811	110190.0	2.55475079147	3.0	0.848684543054	47.0005940632	39.3514233863	2226.52836127	0.464668779396	1063.0	920.0	37	0.0
3240581	3091.42749023	1.0	20680.0	1	3722.0	1	6015.89189189	222588.0	2.57463507039	3.0	0.866012478207	165.587667214	66.7099752563	5407.29278015	0.637199963918	1268.0	1344.0	37	0.0
3240580	971.744506836	1.0	8731.0	1	1677.0	1	2491.7027027	92193.0	2.54465786759	3.0	0.798179086141	44.0019035252	52.5988631805	1780.36420845	0.398907213489	1047.0	891.0	37	0.0
3240583	194.831176758	1.0	2536.0	1	1110.0	1	1160.18918919	42927.0	2.52460551492	3.0	0.52133839048	141.636793029	92.7225093189	441.37265924	0.110083427557	897.0	413.0	37	0.0
3240582	229.966781616	1.0	2441.0	1	1429.0	1	1505.27027027	55695.0	2.61242456503	3.0	0.916468568396	391.015051721	67.5280095174	431.235540733	0.15111451099	1110.0	748.0	37	0.0
3240585	497.77053833	1.0	5348.0	1	1309.0	1	1667.86486486	61711.0	2.55304313386	3.0	0.917204726988	0.0	130.0	1001.9067145	0.380239424561	838.0	791.0	37	0.0
3240584	3357.54345703	1.0	22850.0	1	3594.0	1	6418.43243243	237482.0	2.55349606828	3.0	0.878366888567	126.519626709	115.861444545	5803.35717753	0.658640804178	1273.0	1663.0	37	0.0
3240587	1560.78479004	1.0	11344.0	1	2260.0	1	3569.10810811	132057.0	2.57738836822	3.0	0.830656874842	304.598969901	175.911456879	2768.7804253	0.475353300599	1214.0	804.0	37	0.0
3240586	2425.6652832	1.0	16605.0	1	3084.0	1	5018.32432432	185678.0	2.59321590867	3.0	0.907617147036	264.950742536	154.614892652	4071.12839295	0.582662530613	1282.0	1243.0	37	0.0
3240589	480.758178711	1.0	4598.0	1	1390.0	1	1767.72972973	65406.0	2.52501086837	3.0	0.893870965752	235.807950925	198.871844696	842.588295691	0.270699339123	995.0	904.0	37	0.0
3240588	265.798370361	1.0	2867.0	1	1401.0	1	1523.24324324	56360.0	2.76824162901	3.0	0.801654633727	297.270372399	197.009806136	512.208367182	0.155779251826	1119.0	630.0	37	0.0
3240591	233.919998169	1.0	2747.0	1	1291.0	1	1411.67567568	52232.0	2.55275094764	3.0	0.764234952233	219.573076158	217.812339652	488.24163269	0.152284821849	1022.0	420.0	37	0.0
3240590	1659.65405273	1.0	12333.0	1	2364.0	1	3574.83783784	132269.0	2.56462013775	3.0	0.799559791336	211.705891358	204.177893226	3005.64977735	0.506311462787	1118.0	1176.0	37	0.0
3240881	350.263977051	2.0	3737.0	2	1571.0	1	1669.48648649	61771.0	2.47832379603	3.0	0.80909772256	222.3481627	62.8038062197	674.764223086	0.195469296096	1091.0	627.0	37	0.0
3240880	1882.86523438	2.0	13695.0	2	2562.0	1	4085.16216216	151151.0	2.60398707257	3.0	0.932447794053	206.274314714	60.0609841949	3090.14193771	0.544797712218	1164.0	1289.0	37	0.0
3240883	1853.58898926	2.0	12869.0	2	2772.0	1	4156.40540541	153787.0	2.6173570403	3.0	0.93043707173	391.65747774	76.2511771089	3080.37914747	0.526207192345	1243.0	1340.0	37	0.0
3240882	976.570556641	2.0	7323.0	2	1916.0	1	2596.83783784	96083.0	2.55228801116	3.0	0.927335965644	113.298541884	71.9604900989	1640.46830227	0.414241624394	1081.0	645.0	37	0.0
3240885	3076.20776367	2.0	21127.0	2	3962.0	1	5961.97297297	220593.0	2.54347995125	3.0	0.877642840241	296.98996169	100.844285856	5158.82064734	0.612140544237	1364.0	1155.0	37	0.0
3240884	241.379806519	2.0	3117.0	2	1389.0	1	1437.45945946	53186.0	2.50680377582	3.0	0.700315034063	353.474423354	97.3136353365	544.316931504	0.152860977241	1053.0	573.0	37	0.0
3240887	1738.47827148	2.0	12470.0	2	2486.0	1	3804.51351351	140767.0	2.56989661191	3.0	0.878051007936	50.2355439155	127.066071872	2912.78062665	0.506303415784	1173.0	1381.0	37	0.0
3240886	154.033065796	2.0	2368.0	2	1199.0	1	1348.81081081	49906.0	11.4000000005	3.0	0.577281399614	284.940876637	112.152671078	396.373199413	0.0926841464634	1108.0	657.0	37	0.0
3240889	521.04284668	2.0	4036.0	2	1391.0	1	1756.7027027	64998.0	2.64169497378	3.0	0.946149110813	126.097794573	146.135251363	859.712706046	0.301266566079	921.0	782.0	37	0.0
3240888	3596.25708008	2.0	24513.0	2	3771.0	1	6904.02702703	255449.0	2.5531981547	3.0	0.886146632257	43.5726462834	137.008198332	6165.23385826	0.654698986249	1347.0	1478.0	37	0.0
3240891	301.171630859	2.0	3015.0	2	1203.0	1	1372.83783784	50795.0	2.65119079877	3.0	0.783636557595	126.167625814	176.607337493	599.993125586	0.206625676845	907.0	632.0	37	0.0
3240890	1547.49169922	2.0	10647.0	2	2551.0	1	3646.89189189	134935.0	2.60951370253	3.0	0.91245327081	336.58796176	156.801861184	2606.13076102	0.483739594077	1251.0	1067.0	37	0.0
3240893	186.211608887	2.0	2073.0	2	1072.0	1	1191.45945946	44084.0	2.6684009704	3.0	0.860245989124	122.951850479	193.964632048	363.431989251	0.15101397488	869.0	531.0	37	0.0
3240892	347.341094971	2.0	3590.0	2	1238.0	1	1431.43243243	52963.0	2.49437385057	3.0	0.695670942242	167.170555466	190.106789888	685.032827297	0.199704960876	928.0	703.0	37	0.0
3240895	1224.2590332	2.0	8097.0	2	2107.0	1	2848.94594595	105411.0	2.53477882722	3.0	0.907126230022	38.808652944	217.237081958	2026.99940999	0.476463857627	1015.0	949.0	37	0.0
3240894	215.86907959	2.0	3153.0	2	1179.0	1	1316.51351351	48711.0	2.58927969993	3.0	0.629418247764	258.432620502	215.044765555	506.864304744	0.13786949142	964.0	537.0	37	0.0
3240873	194.75163269	2.0	2647.0	2	1240.0	1	1316.2972973	48703.0	2.52717024418	3.0	0.456793243544	290.483322436	5.14772303384	519.78525827	0.0991309032355	1048.0	529.0	37	0.0
3240875	1707.76428223	2.0	12031.0	2	2862.0	1	3736.89189189	138265.0	2.54889579778	3.0	0.900150817555	204.761138708	12.1753763536	2865.35401908	0.526965647557	1137.0	1072.0	37	0.0
3240874	636.537963867	2.0	6025.0	2	1536.0	1	1982.2972973	73345.0	2.57228246175	3.0	0.769054562072	228.637585846	6.83655689815	1199.9480513	0.303384478379	1049.0	855.0	37	0.0
3240877	2485.38989258	2.0	18593.0	2	2953.0	1	4913.48648649	181799.0	2.58643312697	3.0	0.853813691813	6.94391594631	26.6617418213	4312.79707912	0.599273600362	1198.0	1115.0	37	0.0
3240876	421.27456665	2.0	5185.0	2	1537.0	1	1739.94594595	64378.0	2.55583915994	3.0	0.877022655246	212.534374692	25.9731927229	811.946117053	0.257278696088	1029.0	663.0	37	0.0
3240879	945.616577148	2.0	7031.0	2	1687.0	1	2368.21621622	87624.0	2.54938962241	3.0	0.843679837502	85.1885008777	57.3148749198	1666.13435058	0.42203245577	936.0	797.0	37	0.0
3240878	190.153274536	2.0	2574.0	2	1156.0	1	1269.64864865	46977.0	2.57848266472	3.0	0.768015360018	103.155121929	43.5628185233	446.40018271	0.156088871106	908.0	592.0	37	0.0
3240912	565.638244629	2.0	8138.0	2	1462.0	1	1838.86486486	68038.0	2.4925937528	3.0	0.806121825453	65.0	399.0	1338.39475081	0.415153418846	859.0	859.0	37	0.0
3240897	1686.83679199	2.0	13811.0	2	2273.0	1	3550.86486486	131382.0	2.53244841465	3.0	0.828466208457	43.7782774511	273.894749129	2980.10133275	0.532918423125	1069.0	1086.0	37	0.0
3240896	302.728210449	2.0	3410.0	2	1438.0	1	1473.54054054	54521.0	2.50443695784	3.0	0.876473409356	233.011934161	267.429527025	565.200583598	0.202057236727	942.0	698.0	37	0.0
3240899	214.428604126	2.0	2348.0	2	1493.0	1	1464.86486486	54200.0	4.6561626043	3.0	0.747158333239	329.404334465	282.138012183	459.911837093	0.132874441758	1110.0	574.0	37	0.0
3240898	2933.2565918	2.0	20486.0	2	3270.0	1	5510.94594595	203905.0	2.55049078199	3.0	0.826510365178	264.917724711	273.843830462	5060.67455948	0.611578097382	1274.0	987.0	37	0.0
3240901	2189.13745117	2.0	14660.0	2	2909.0	1	4536.32432432	167844.0	2.54069116054	3.0	0.88253216033	328.978577344	299.222749577	3690.38654294	0.560009810842	1252.0	1438.0	37	0.0
3240900	385.460632324	2.0	4279.0	2	1530.0	1	1682.08108108	62237.0	2.67818467923	3.0	0.846889157753	394.640729331	295.036962475	696.386920643	0.212573028928	1066.0	881.0	37	0.0
3240903	1188.91687012	2.0	9189.0	2	1874.0	1	2788.16216216	103162.0	2.52479933092	3.0	0.813101804886	61.7298095366	330.726139966	2142.1861045	0.454247314814	1045.0	1143.0	37	0.0
3240902	2876.32324219	2.0	21139.0	2	3242.0	1	5524.05405405	204390.0	2.5552743568	3.0	0.87739550169	37.0533653335	310.287733327	4905.53963475	0.638210589969	1152.0	1288.0	37	0.0
3240905	293.918609619	2.0	2547.0	2	1336.0	1	1450.21621622	53658.0	10.2083754631	3.0	0.931627193802	76.5340532378	346.02911659	522.878153171	0.201850790305	949.0	758.0	37	0.0
3240904	2015.21374512	2.0	14230.0	2	2501.0	1	4334.94594595	160393.0	2.56915013041	3.0	0.862352112133	218.515294364	344.372048167	3571.08260076	0.55086433156	1224.0	1114.0	37	0.0
3240907	5367.48291016	2.0	35032.0	2	5483.0	1	9782.37837838	361948.0	2.56701965403	3.0	0.888954784884	184.729570671	355.373356242	9184.21306842	0.716145523229	1534.0	1548.0	37	0.0
3240906	1952.06115723	2.0	15480.0	2	2954.0	1	4481.67567568	165822.0	2.57592072084	3.0	0.899463378836	376.392544325	352.199382454	3367.78117736	0.510467888754	1422.0	1392.0	37	0.0
3240909	560.044677734	2.0	5260.0	2	1612.0	1	1918.13513514	70971.0	2.57006262346	3.0	0.845879359897	307.054424339	363.262005935	1008.64929381	0.286012158175	1054.0	865.0	37	0.0
3240908	338.494873047	2.0	3230.0	2	1531.0	1	1679.10810811	62127.0	2.54080177417	3.0	0.920941939489	357.871187802	355.834381406	578.233410378	0.188455957157	1109.0	770.0	37	0.0
3240911	765.067932129	2.0	5832.0	2	2025.0	1	2366.05405405	87544.0	2.56296984743	3.0	1.06962977616	203.24140926	379.665495589	1220.18554932	0.38084666768	1027.0	1036.0	37	0.0
3240910	4633.06542969	2.0	31148.0	2	5713.0	1	8387.32432432	310331.0	2.55920897151	3.0	0.902589465177	129.936979924	372.879645703	7637.01629512	0.697571204574	1371.0	1895.0	37	0.0
3240497	2261.20800781	3.0	16482.0	3	2585.0	1	4538.2972973	167917.0	2.54680665703	3.0	0.822612580097	65.6906004942	352.316156365	4034.19989909	0.576342001361	1167.0	1278.0	37	0.0
3240496	1873.59130859	3.0	13534.0	3	2591.0	1	3996.54054054	147872.0	2.54155415934	3.0	0.82673931055	41.4354825133	343.434305182	3457.92512928	0.55680708957	1092.0	703.0	37	0.0
3240499	181.079467773	3.0	2101.0	3	1060.0	1	1133.64864865	41945.0	2.52303210239	3.0	0.575572732297	143.203269735	360.951384332	431.80597599	0.123112977455	872.0	451.0	37	0.0
3240498	1951.88647461	3.0	16073.0	3	3007.0	1	4359.54054054	161303.0	2.56436400153	3.0	0.876157958854	376.976864939	352.335916425	3380.64157779	0.514490528704	1360.0	1531.0	37	0.0
3240501	196.220565796	3.0	2534.0	3	1365.0	1	1310.37837838	48484.0	10.157892659	3.0	0.619019589142	306.488474516	382.688287649	462.111058763	0.122523527747	994.0	578.0	37	0.0
3240500	1769.16577148	3.0	12785.0	3	2296.0	1	3835.67567568	141920.0	2.54555408652	3.0	0.838412263787	220.236713682	365.505223915	3182.44855989	0.533305070102	1140.0	1101.0	37	0.0
3240503	441.281036377	3.0	5084.0	3	1672.0	1	1835.62162162	67918.0	2.44089590607	3.0	0.958391852862	366.0	399.0	942.784626971	0.326466608033	991.0	884.0	37	0.0
3240502	3266.19433594	3.0	22387.0	3	3869.0	1	6311.75675676	233535.0	2.56926689085	3.0	0.871947695189	191.300847142	384.322070874	5631.66676238	0.636655290196	1304.0	1316.0	37	0.0
3240481	2935.67919922	3.0	17420.0	3	6086.0	1	7466.67567568	276267.0	4.68014572494	3.0	1.22165747875	211.515080246	225.574660383	4716.54814959	0.628261863627	1492.0	1277.0	37	0.0
3240480	4986.59277344	3.0	33234.0	3	5046.0	1	9682.48648649	358252.0	2.56904918672	3.0	0.91762104793	328.5683073	225.329109761	8504.09755034	0.674962886138	1814.0	2059.0	37	0.0
3240483	2300.81787109	3.0	19248.0	3	3713.0	1	5600.37837838	207214.0	2.55605471211	3.0	0.816619868223	336.7857045	243.622684919	4275.89597077	0.45295016978	1676.0	2053.0	37	0.0
3240482	2797.98120117	3.0	20698.0	3	2951.0	1	5521.72972973	204304.0	2.56868815739	3.0	0.830912800719	254.233732988	238.383661214	5005.11534249	0.604070997931	1355.0	1606.0	37	0.0
3240485	1565.46313477	3.0	12091.0	3	2312.0	1	3568.97297297	132052.0	2.57354472077	3.0	0.824394854402	377.377999335	246.78592387	2777.50799065	0.472293116962	1225.0	944.0	37	0.0
3240484	1849.25292969	3.0	17529.0	3	3354.0	1	4789.94594595	177228.0	2.56092387214	3.0	0.755408901977	331.038279932	246.0014175	3487.61441824	0.379331139377	1606.0	1646.0	37	0.0
3240487	1446.73327637	3.0	11852.0	3	2147.0	1	3450.94594595	127685.0	2.57162682925	3.0	0.776403029357	259.320618535	274.509285118	2746.44622847	0.44707622866	1260.0	1199.0	37	0.0
3240486	302.468078613	3.0	2544.0	3	1190.0	1	1308.16216216	48402.0	2.50592591707	3.0	0.914666267766	48.991329149	255.035988709	517.041289643	0.220639788455	837.0	530.0	37	0.0
3240489	2494.14672852	3.0	17630.0	3	2846.0	1	4796.78378378	177481.0	2.54897714275	3.0	0.86114736568	69.9196705731	282.160818286	4217.70557119	0.609253562409	1145.0	1073.0	37	0.0
3240488	2488.31567383	3.0	18222.0	3	3409.0	1	5163.37837838	191045.0	2.53853831042	3.0	0.87037726425	270.775658789	277.234245907	4254.20748822	0.558993108194	1402.0	1260.0	37	0.0
3240491	2982.15917969	3.0	20088.0	3	3288.0	1	5883.05405405	217673.0	2.58514932033	3.0	0.874139878963	187.65314732	312.599957474	5251.31596177	0.639710373107	1234.0	1706.0	37	0.0
3240490	278.41305542	3.0	2822.0	3	1238.0	1	1374.7027027	50864.0	2.52074635495	3.0	0.735578311912	221.519869359	307.371984822	564.896050657	0.178040542623	943.0	611.0	37	0.0
3240493	2548.44311523	3.0	17156.0	3	3402.0	1	5094.64864865	188502.0	2.53626889469	3.0	0.836329368804	351.190745484	324.810235576	4418.51050328	0.569040462962	1320.0	1359.0	37	0.0
3240492	2352.16601562	3.0	16865.0	3	3384.0	1	4989.56756757	184614.0	2.58380025289	3.0	0.899279056508	263.45365158	320.776892865	4051.68985007	0.575105282764	1337.0	1340.0	37	0.0
3240495	2260.53588867	3.0	16268.0	3	2952.0	1	4569.59459459	169075.0	2.65138817485	3.0	0.89584920539	126.147805013	336.236675979	3783.24336501	0.589431496957	1170.0	1128.0	37	0.0
3240494	3741.44458008	3.0	27290.0	3	3964.0	1	7196.32432432	266264.0	2.55831764717	3.0	0.852926836644	314.532673326	327.232564596	6652.45593352	0.650799945891	1467.0	1648.0	37	0.0
3240465	2058.30004883	3.0	16137.0	3	2414.0	1	4220.37837838	156154.0	2.54952930593	3.0	0.778754902239	258.184306613	86.5616088324	3802.80751077	0.540480360097	1223.0	1135.0	37	0.0
3240464	1969.15820312	3.0	13509.0	3	2534.0	1	4198.37837838	155340.0	2.57057905957	3.0	0.894433063699	36.922469349	86.4979123999	3407.49654236	0.569786769889	1123.0	1002.0	37	0.0
3240467	369.208068848	3.0	4155.0	3	1597.0	1	1690.75675676	62558.0	2.49694420199	3.0	0.797420271767	387.905280169	107.764200312	714.990458577	0.202801044505	1119.0	578.0	37	0.0
3240466	375.513427734	3.0	3393.0	3	1496.0	1	1710.72972973	63297.0	2.59101149084	3.0	1.0172871944	321.806526032	95.0431177796	605.84507777	0.21971032294	1081.0	895.0	37	0.0
3240469	3287.13867188	3.0	22815.0	3	3765.0	1	6250.40540541	231265.0	2.55966715972	3.0	0.885998698941	30.2698049191	122.8943854	5544.60209703	0.647379502293	1290.0	1549.0	37	0.0
3240468	1887.10717773	3.0	13938.0	3	2886.0	1	4042.05405405	149556.0	2.54600890585	3.0	0.874028379031	322.209112527	111.944136381	3182.57735304	0.524600034319	1249.0	1209.0	37	0.0
3240471	1290.02355957	3.0	10205.0	3	2071.0	1	3003.59459459	111133.0	2.57715265034	3.0	0.846684025633	211.746873467	157.102176177	2225.039119	0.456894317218	1079.0	858.0	37	0.0
3240470	889.63067627	3.0	6635.0	3	1823.0	1	2337.56756757	86490.0	2.56400430045	3.0	0.826090050151	55.0401589545	143.350941964	1577.0158271	0.386302206878	1014.0	680.0	37	0.0
3240473	2740.51611328	3.0	19828.0	3	3465.0	1	5660.59459459	209442.0	2.56915448761	3.0	0.912640212418	369.674293579	164.890088837	4606.31147002	0.590661411441	1371.0	1322.0	37	0.0
3240472	264.648742676	3.0	2738.0	3	1095.0	1	1250.97297297	46286.0	2.54289836252	3.0	0.744816685205	70.1210483821	158.338271607	507.779725126	0.178083123887	861.0	653.0	37	0.0
3240475	316.69732666	3.0	3998.0	3	1451.0	1	1639.62162162	60666.0	10.1446116292	3.0	0.640763759589	351.420356816	168.600094546	704.440098839	0.159618622689	1176.0	752.0	37	0.0
3240474	4800.77050781	3.0	33972.0	3	5502.0	1	8698.48648649	321844.0	2.55711606238	3.0	0.897592720507	177.962019285	168.063721294	7921.57199474	0.691222198685	1494.0	2165.0	37	0.0
3240477	4844.26855469	3.0	32339.0	3	4158.0	1	8915.05405405	329857.0	2.57127692078	3.0	0.875355081193	123.161180964	185.510699525	8420.57091607	0.704742898597	1444.0	2315.0	37	0.0
3240476	504.941772461	3.0	5304.0	3	1497.0	1	1824.37837838	67502.0	2.55550662481	3.0	0.780149136128	300.199050762	175.924555828	949.564296324	0.254750079591	1074.0	873.0	37	0.0
3240479	1226.73303223	3.0	9376.0	3	1712.0	1	2790.16216216	103236.0	2.56507587491	3.0	0.810586604978	58.4432571113	213.253374865	2236.8468943	0.481305585241	949.0	798.0	37	0.0
3240478	749.097839355	3.0	5966.0	3	1796.0	1	2251.43243243	83303.0	2.56456666109	3.0	0.834593721882	196.484999433	192.23775613	1364.49065671	0.338517181578	1071.0	794.0	37	0.0
3240459	387.435974121	3.0	3932.0	3	1301.0	1	1582.7027027	58560.0	2.61090263739	3.0	0.813874805469	160.311348671	3.13749741521	759.698509822	0.24274588268	897.0	632.0	37	0.0
3240461	170.885940552	3.0	2213.0	3	1194.0	1	1268.94594595	46951.0	2.52913823458	3.0	0.72389461091	251.475679783	27.4010062498	388.482156458	0.124617210809	987.0	615.0	37	0.0
3240460	158.959411621	3.0	2191.0	3	1043.0	1	1126.56756757	41683.0	4.79068943381	3.0	0.697741746176	116.5784389	6.76299948468	343.682228919	0.119106653279	883.0	679.0	37	0.0
3240463	348.317993164	3.0	3480.0	3	1250.0	1	1493.91891892	55275.0	2.57934802924	3.0	0.779131457259	226.22175554	80.0089839556	640.440663327	0.200489138766	983.0	773.0	37	0.0
3240462	986.266601562	3.0	7770.0	3	1914.0	1	2479.2972973	91734.0	2.57733309809	3.0	0.898723060917	31.9353121463	29.8970639952	1644.3659005	0.424570328277	958.0	832.0	37	0.0
3240753	2901.57861328	4.0	19100.0	4	3352.0	1	5447.59459459	201561.0	2.56358267387	3.0	0.864277429047	180.924208703	124.951101457	4852.24673882	0.625783209306	1208.0	1408.0	37	0.0
3240752	239.635971069	4.0	2383.0	4	1309.0	1	1377.16216216	50955.0	10.6735768337	3.0	0.791700678299	214.816717631	119.856584077	509.699067725	0.171656422076	952.0	428.0	37	0.0
3240755	2593.84057617	4.0	18261.0	4	2889.0	1	5253.89189189	194394.0	2.55305584423	3.0	0.855876027548	344.304538513	137.217634274	4487.59779704	0.576099068406	1371.0	949.0	37	0.0
3240754	2242.44946289	4.0	16050.0	4	2839.0	1	4709.16216216	174239.0	2.55962272779	3.0	0.866710411499	256.668413281	133.140669531	3862.12926674	0.551368885669	1344.0	1393.0	37	0.0
3240757	2761.53393555	4.0	19331.0	4	3017.0	1	5570.56756757	206111.0	2.55905664312	3.0	0.858212345106	119.442006568	148.504881523	5034.98198463	0.633585206144	1189.0	1447.0	37	0.0
3240756	3814.90576172	4.0	25440.0	4	3825.0	1	7160.94594595	264955.0	2.55679509948	3.0	0.830888645618	307.736155891	139.659703735	6768.77605852	0.646612232863	1506.0	1525.0	37	0.0
3240759	1753.46179199	4.0	12275.0	4	2323.0	1	3685.72972973	136372.0	2.57472708347	3.0	0.843625072834	58.9305025734	164.740680481	3038.24661285	0.533063908381	1094.0	1017.0	37	0.0
3240758	2047.61730957	4.0	16475.0	4	2611.0	1	4288.45945946	158673.0	2.55499982028	3.0	0.864740441028	34.6277070381	155.766995282	3592.90613257	0.567996019812	1125.0	1304.0	37	0.0
3240761	158.028274536	4.0	2225.0	4	1070.0	1	1147.59459459	42461.0	2.53864334425	3.0	0.53737668945	136.718621203	172.833659854	367.679696011	0.0941942541628	922.0	600.0	37	0.0
3240760	2607.34082031	4.0	18375.0	4	3361.0	1	5387.54054054	199339.0	2.55954118428	3.0	0.867309862264	370.108730636	164.796222633	4460.89245925	0.560225480595	1477.0	1425.0	37	0.0
3240763	251.039154053	4.0	2609.0	4	1227.0	1	1392.16216216	51510.0	2.56791187959	3.0	0.650110042558	299.946853445	194.984669074	513.952792553	0.136366861019	1041.0	729.0	37	0.0
3240762	1705.91491699	4.0	12462.0	4	2266.0	1	3854.89189189	142631.0	2.56018895428	3.0	0.867107571931	213.476417115	177.79788445	2987.28696854	0.505968732251	1240.0	1196.0	37	0.0
3240765	1660.41162109	4.0	12524.0	4	3275.0	1	4169.75675676	154281.0	2.59925083959	3.0	1.05556690391	360.153980718	213.073529732	2592.50951359	0.488415756166	1407.0	1523.0	37	0.0
3240764	3577.82348633	4.0	23748.0	4	4600.0	1	7025.83783784	259956.0	2.55791475632	3.0	0.901216968285	184.591508934	196.712754329	6138.52207834	0.649347644613	1428.0	1726.0	37	0.0
3240767	2020.99719238	4.0	17513.0	4	2816.0	1	4323.05405405	159953.0	2.57420796598	3.0	0.809880444733	379.813723009	216.953363785	3603.60041368	0.509545706525	1375.0	1114.0	37	0.0
3240766	2249.28564453	4.0	15481.0	4	2485.0	1	4509.7027027	166859.0	2.54447597846	3.0	0.855666112133	52.5609185406	214.112217296	3929.05681264	0.59425429363	1132.0	1213.0	37	0.0
3240739	425.514892578	4.0	5571.0	4	1705.0	1	2012.81081081	74474.0	10.3000299634	3.0	1.02753945931	116.0	0.0	1026.49727601	0.355037993157	1072.0	1027.0	37	0.0
3240741	892.373535156	4.0	6604.0	4	1450.0	1	2378.97297297	88022.0	2.63913529226	3.0	0.847356630969	51.515789031	25.4292459215	1628.40039928	0.408463859291	961.0	841.0	37	0.0
3240740	925.081848145	4.0	6709.0	4	1788.0	1	2539.16216216	93949.0	2.54344853258	3.0	0.857822383445	189.728671526	4.59455194349	1585.6599312	0.365834974115	1081.0	861.0	37	0.0
3240743	4526.18701172	4.0	31342.0	4	4576.0	1	8764.10810811	324272.0	2.57974125116	3.0	0.92560079955	321.902373414	37.6644327667	7527.02831942	0.659681493575	1702.0	1905.0	37	0.0
3240742	2255.15917969	4.0	12269.0	4	5500.0	1	5950.48648649	220168.0	4.66938329113	3.0	1.29411468514	204.625639622	37.9456020089	3412.34230911	0.589974080427	1422.0	1938.0	37	0.0
3240745	1780.85009766	4.0	14999.0	4	3743.0	1	4713.97297297	174417.0	2.52416581867	3.0	0.851446759027	330.102929769	55.9003705315	3177.01326796	0.402365401814	1608.0	1600.0	37	0.0
3240744	2608.18969727	4.0	18734.0	4	3432.0	1	5300.83783784	196131.0	2.5858267936	3.0	0.861021966116	247.438096063	50.7456260315	4581.12672648	0.592506754662	1296.0	1324.0	37	0.0
3240747	2084.05151367	4.0	15395.0	4	2912.0	1	4469.37837838	165367.0	2.57353937618	3.0	0.897766823132	370.710373453	59.1365071244	3519.72293221	0.546801106164	1236.0	1493.0	37	0.0
3240746	1718.57958984	4.0	12554.0	4	3757.0	1	4542.67567568	168079.0	2.55663485716	3.0	0.8039886362	324.375853977	58.299687443	3195.07589072	0.394197241038	1559.0	960.0	37	0.0
3240749	1227.96008301	4.0	9448.0	4	2177.0	1	3094.24324324	114487.0	2.58593055624	3.0	0.80232417003	252.561790009	86.7894519843	2186.47204933	0.395617844348	1250.0	956.0	37	0.0
3240748	374.244415283	4.0	3618.0	4	1287.0	1	1458.64864865	53970.0	2.52139519192	3.0	0.765501835023	42.121412199	67.3574818288	716.417368121	0.231509895027	905.0	570.0	37	0.0
3240751	2298.78979492	4.0	16831.0	4	2691.0	1	4679.35135135	173136.0	2.60284757316	3.0	0.876698221032	63.1645664626	94.5302124817	3999.9287092	0.599239058628	1117.0	1500.0	37	0.0
3240750	2352.66870117	4.0	18244.0	4	2861.0	1	4971.32432432	183939.0	2.55937470236	3.0	0.840468286225	263.965965568	89.5489709916	4185.92693872	0.547612027297	1374.0	1308.0	37	0.0
3240800	668.410583496	4.0	8568.0	4	1513.0	1	2079.2972973	76934.0	2.45757940705	3.0	0.735901206692	178.0	399.0	1619.35925025	0.401660301588	977.0	914.0	37	0.0
3240785	1929.98364258	4.0	15482.0	4	4531.0	1	5771.91891892	213561.0	2.57353236843	3.0	0.697829239702	39.376681648	335.057369183	3412.89873843	0.25993931952	2690.0	2200.0	37	0.0
3240784	6470.85839844	4.0	36898.0	4	8334.0	1	12709.8108108	470263.0	2.57428357904	3.0	0.882802704029	31.233745951	328.100524191	10565.9823013	0.579648911192	2688.0	2427.0	37	0.0
3240787	7506.75488281	4.0	38233.0	4	36948.0	1	36159.1081081	1337887.0	6.38166673085	3.0	9.28399603927	22.7551846457	338.51958061	2974.65928753	0.617803216831	5545.0	23916.0	37	0.0
3240786	2725.12207031	4.0	19836.0	4	3263.0	1	5462.21621622	202102.0	2.54812747797	3.0	0.822464863822	311.133355071	338.453658647	4927.83881599	0.589827397803	1341.0	1346.0	37	0.0
3240789	2324.47729492	4.0	16280.0	4	3083.0	1	5005.05405405	185187.0	2.58925112313	3.0	0.893530737737	363.007104068	352.303280006	3898.56710106	0.533735731676	1471.0	1252.0	37	0.0
3240788	389.313232422	4.0	3906.0	4	1560.0	1	1829.67567568	67698.0	2.57454016733	3.0	0.610074237787	368.010497633	341.940207118	769.760679044	0.147225520358	1310.0	927.0	37	0.0
3240791	2957.1730957	4.0	21095.0	4	3519.0	1	5980.27027027	221270.0	2.54209657539	3.0	0.851712232844	26.0119910414	360.135730383	5036.96471459	0.559291657399	1664.0	1438.0	37	0.0
3240790	305.754180908	4.0	3079.0	4	1299.0	1	1539.67567568	56968.0	2.6801398906	3.0	0.759212320554	6.55811603874	358.584727668	613.419969155	0.178187059532	1058.0	895.0	37	0.0
3240792	2742.88037109	4.0	18616.0	4	3410.0	1	5398.05405405	199728.0	2.58300836767	3.0	0.85824026691	176.082105125	363.564278505	4781.13728303	0.61310649286	1272.0	1630.0	37	0.0
3240795	158.034576416	4.0	2506.0	4	1252.0	1	1305.02702703	48286.0	2.51288304077	3.0	0.42975931815	390.073349091	379.0268135	432.375382592	0.076649837562	1108.0	518.0	37	0.0
3240794	419.054168701	4.0	3899.0	4	1544.0	1	1701.45945946	62954.0	2.577921874	3.0	0.772396402128	286.833461572	371.059235645	784.68580388	0.216705484116	1081.0	721.0	37	0.0
3240796	2165.89160156	4.0	17784.0	4	2565.0	1	4385.16216216	162251.0	2.54844236471	3.0	0.800245972047	256.302230007	380.013576017	3903.5841402	0.553232840377	1227.0	1321.0	37	0.0
3240798	299.821807861	4.0	4098.0	4	1347.0	1	1455.89189189	53868.0	2.63000665845	3.0	0.722426538863	164.172279523	383.234152107	646.070764261	0.190891637421	963.0	634.0	37	0.0
3240769	154.802001953	4.0	2503.0	4	1595.0	1	1571.08108108	58130.0	10.2123037989	3.0	1.34339116902	399.0	233.0	415.592173115	0.216073241212	1150.0	797.0	37	0.0
3240768	221.814727783	4.0	2416.0	4	1243.0	1	1271.21621622	47035.0	10.8078026733	3.0	0.70208997291	151.271557563	231.13416476	457.560265316	0.144629387	936.0	463.0	37	0.0
3240771	461.969116211	4.0	3645.0	4	1623.0	1	1830.97297297	67746.0	2.57864920802	3.0	0.839598182945	366.877171448	241.306354341	806.911033458	0.227002514109	1149.0	786.0	37	0.0
3240770	1296.52319336	4.0	9422.0	4	1897.0	1	3013.45945946	111498.0	2.56206592978	3.0	0.781564451352	262.733170993	235.384007175	2390.26861106	0.449207097542	1130.0	902.0	37	0.0
3240773	273.530975342	4.0	3463.0	4	1288.0	1	1426.67567568	52787.0	2.518282381	3.0	0.636140455141	289.49816838	260.182655199	591.923749503	0.152029202065	1048.0	726.0	37	0.0
3240772	160.424957275	4.0	1869.0	4	978.0	1	1058.97297297	39182.0	2.52824163639	3.0	0.719637558685	19.8609125028	244.862102173	317.657090314	0.120993049583	824.0	502.0	37	0.0
3240775	3933.11572266	4.0	28519.0	4	4489.0	1	7137.67567568	264094.0	2.55802485542	3.0	0.894659330892	9.94633274013	281.108493799	6515.42633573	0.69013787635	1241.0	1346.0	37	0.0
3240774	2616.08325195	4.0	18584.0	4	3036.0	1	5235.0	193695.0	2.5667528817	3.0	0.84827823228	50.5496665687	260.567387305	4719.18921355	0.619035148432	1184.0	1402.0	37	0.0
3240777	8379.421875	4.0	37932.0	4	12204.0	1	16502.027027	610575.0	2.71276750123	3.0	1.15050816877	93.1563590286	289.142491045	12324.444264	0.753233181694	2016.0	3486.0	37	0.0
3240776	1773.19946289	4.0	13868.0	4	2791.0	1	3960.89189189	146553.0	2.55528054774	3.0	0.845522656472	333.792361551	288.227172996	3092.73388394	0.49275891579	1303.0	1401.0	37	0.0
3240779	2841.13769531	4.0	21101.0	4	4513.0	1	6204.05405405	229550.0	2.56183568942	3.0	0.669451662785	364.671200166	301.741816488	5222.91560734	0.392351794502	1828.0	1623.0	37	0.0
3240778	3203.26879883	4.0	23354.0	4	3335.0	1	6196.35135135	229265.0	2.55932817561	3.0	0.834488785484	117.104047305	299.450954071	5697.39935417	0.622445316606	1408.0	920.0	37	0.0
3240781	1948.86816406	4.0	14025.0	4	2407.0	1	4198.08108108	155329.0	2.57980797674	3.0	0.8473121595	293.469190153	311.04928897	3425.71935169	0.528378842318	1273.0	1267.0	37	0.0
3240780	4194.61669922	4.0	29469.0	4	4561.0	1	8225.62162162	304348.0	2.55501998451	3.0	0.759872612015	362.865424322	309.33634051	7437.61742896	0.523319476526	1989.0	2491.0	37	0.0
3240783	5201.58789062	4.0	34111.0	4	5249.0	1	9811.83783784	363038.0	2.57985704326	3.0	0.882445384482	195.420158963	326.518197286	9253.49592951	0.712665867535	1498.0	2489.0	37	0.0
3240782	168.403640747	4.0	2367.0	4	1228.0	1	1283.18918919	47478.0	2.56156718797	3.0	0.658128692025	243.546065852	323.812799328	380.158507719	0.108019525425	1009.0	573.0	37	0.0
3240865	1906.34350586	5.0	13920.0	5	2422.0	1	4175.32432432	154487.0	2.55313215317	3.0	0.852533887169	277.312185736	358.251199161	3345.6121268	0.518741311153	1316.0	1078.0	37	0.0
3240864	1297.85998535	5.0	9776.0	5	2363.0	1	3079.72972973	113950.0	2.60798599897	3.0	0.863903812153	74.2688584908	352.53914886	2298.70821995	0.475815694122	1082.0	1096.0	37	0.0
3240867	225.913894653	5.0	3120.0	5	1356.0	1	1467.45945946	54296.0	2.63344195589	3.0	0.574463651436	286.371498665	369.865885606	554.907129096	0.121848744047	1121.0	791.0	37	0.0
3240866	1157.62646484	5.0	10365.0	5	1771.0	1	2659.54054054	98403.0	2.51478784366	3.0	0.804363575704	0.0	359.0	2262.61355264	0.520120889878	932.0	850.0	37	0.0
3240869	1310.98840332	5.0	9688.0	5	2177.0	1	3058.86486486	113178.0	2.52946729737	3.0	0.834902658614	256.697818251	391.162577244	2310.33059397	0.460487012266	1100.0	1078.0	37	0.0
3240868	1807.38793945	5.0	12398.0	5	2655.0	1	4163.05405405	154033.0	2.55478799527	3.0	0.895293442548	373.382707997	382.268935115	3091.96427989	0.498069225524	1330.0	986.0	37	0.0
3240871	213.661361694	5.0	3345.0	5	1597.0	1	1611.75675676	59635.0	10.2575175257	3.0	1.36713813979	302.0	399.0	492.884672414	0.264285528965	1043.0	767.0	37	0.0
3240870	216.560897827	5.0	2277.0	5	1255.0	1	1359.18918919	50290.0	2.50742193721	3.0	0.819529707766	199.770186523	394.428475107	436.131914157	0.151389167511	960.0	505.0	37	0.0
3240872	195.95135498	5.0	3171.0	5	1888.0	1	1911.83783784	70738.0	6.11801785989	3.0	1.69736522904	366.0	399.0	491.924142386	0.279377230092	1208.0	1098.0	37	0.0
3240849	1535.49047852	5.0	11527.0	5	2512.0	1	3560.54054054	131740.0	2.5658084416	3.0	0.856127848986	172.359338855	282.224505075	2682.0169607	0.475892627866	1227.0	1268.0	37	0.0
3240848	1466.65356445	5.0	11413.0	5	2778.0	1	4022.24324324	148823.0	2.56247205571	3.0	0.764999567305	76.5291100196	279.662732346	2712.62183961	0.347635975002	1353.0	1715.0	37	0.0
3240851	1046.28369141	5.0	8298.0	5	1835.0	1	2645.18918919	97872.0	2.55003832399	3.0	0.833889589912	132.72006436	285.805220996	1846.51059566	0.410544733474	1081.0	963.0	37	0.0
3240850	1406.01965332	5.0	11137.0	5	2363.0	1	3442.43243243	127370.0	2.56873533914	3.0	0.856165890242	343.632536964	281.770967302	2500.66590621	0.451315135687	1273.0	1103.0	37	0.0
3240853	6474.1640625	5.0	37262.0	5	7524.0	1	11662.0540541	431496.0	2.5578502617	3.0	0.968991400963	100.027175722	294.813343442	10312.0210244	0.749502949085	1484.0	2498.0	37	0.0
3240852	1737.45336914	5.0	12671.0	5	2531.0	1	3886.97297297	143818.0	2.5552040843	3.0	0.823745801643	179.497133468	292.897676364	3128.78532951	0.495961356596	1286.0	1057.0	37	0.0
3240855	2809.62548828	5.0	20072.0	5	2964.0	1	5636.43243243	208548.0	2.56228485294	3.0	0.794157801664	194.540602865	304.495776374	5309.83101081	0.597623453477	1355.0	1275.0	37	0.0
3240854	183.804580688	5.0	2863.0	5	1507.0	1	1523.08108108	56354.0	2.59198453169	3.0	0.776878310017	369.920162205	302.023871785	422.364006935	0.120721487223	1187.0	712.0	37	0.0
3240857	2934.84814453	5.0	21323.0	5	3893.0	1	6057.81081081	224139.0	2.55885926491	3.0	0.893987551841	360.938196138	315.562000828	5080.90570906	0.599769369932	1445.0	1337.0	37	0.0
3240856	3088.64697266	5.0	21388.0	5	4099.0	1	6083.56756757	225092.0	2.55888280147	3.0	0.928534585077	235.977484584	314.838827583	5038.0927638	0.624647623936	1355.0	1593.0	37	0.0
3240859	2158.95751953	5.0	16427.0	5	2998.0	1	4535.72972973	167822.0	2.57364508192	3.0	0.853465039778	254.850058853	320.944982514	3680.80619678	0.529751902934	1385.0	1530.0	37	0.0
3240858	2861.15136719	5.0	20733.0	5	3574.0	1	5407.05405405	200061.0	2.57718916907	3.0	0.892448298033	52.1072428117	320.918792043	4732.93616847	0.640935959807	1137.0	1537.0	37	0.0
3240861	3479.4296875	5.0	23719.0	5	4364.0	1	6881.10810811	254601.0	2.57471419704	3.0	0.939483330843	336.971177467	329.259159359	5661.01655469	0.629863308519	1504.0	1583.0	37	0.0
3240860	174.777282715	5.0	2255.0	5	937.0	1	1077.40540541	39864.0	2.53711400397	3.0	0.523263954284	18.2465079791	324.359365915	425.951839965	0.115369477974	834.0	426.0	37	0.0
3240863	424.091674805	5.0	4031.0	5	1234.0	1	1564.16216216	57874.0	2.61676706043	3.0	0.690088657148	6.70967798801	348.801607927	802.644743385	0.215153024469	990.0	643.0	37	0.0
3240862	285.714202881	5.0	3029.0	5	1257.0	1	1419.48648649	52521.0	2.58799745599	3.0	0.771352381297	204.245722197	337.800304673	564.915068426	0.181318309321	962.0	729.0	37	0.0
3240833	3592.19750977	5.0	25883.0	5	3668.0	1	6444.81081081	238458.0	2.55629460056	3.0	0.832145528422	34.1808374363	211.917068792	6217.12497345	0.670490742098	1227.0	1746.0	37	0.0
3240832	1587.82519531	5.0	12806.0	5	2426.0	1	3478.56756757	128707.0	2.56400582477	3.0	0.826079382677	170.869081673	208.18535741	2769.3569705	0.489933555376	1149.0	1334.0	37	0.0
3240835	253.399658203	5.0	2800.0	5	1320.0	1	1432.05405405	52986.0	2.58315646163	3.0	0.692194086247	46.526555991	214.98463357	545.893912463	0.151982107649	1011.0	699.0	37	0.0
3240834	347.216674805	5.0	3960.0	5	1474.0	1	1602.40540541	59289.0	2.59892734686	3.0	0.762909016819	327.357335657	214.387660733	685.357062635	0.194957368961	1066.0	848.0	37	0.0
3240837	197.773956299	5.0	2243.0	5	1091.0	1	1194.97297297	44214.0	10.2311447751	3.0	0.69639487537	69.0925352139	233.737029311	395.257404631	0.130163351594	906.0	684.0	37	0.0
3240836	2166.26757812	5.0	14412.0	5	2724.0	1	4414.72972973	163345.0	2.55170643553	3.0	0.880536310007	133.141252302	216.895348528	3631.58428581	0.56780933188	1180.0	1301.0	37	0.0
3240839	179.488479614	5.0	2178.0	5	1270.0	1	1310.89189189	48503.0	10.8830516123	3.0	1.26648096305	399.0	246.0	390.933340708	0.232809353439	893.0	581.0	37	0.0
3240838	2969.49633789	5.0	21404.0	5	3184.0	1	5735.37837838	212209.0	2.55336943272	3.0	0.789176245441	218.709392512	245.630112377	5442.61798908	0.598584318272	1377.0	1363.0	37	0.0
3240841	307.743927002	5.0	3661.0	5	1655.0	1	1811.51351351	67026.0	2.52618035728	3.0	0.258470106155	226.081429747	251.2145972	614.555242143	0.0458532833604	1255.0	910.0	37	0.0
3240840	2864.95239258	5.0	20055.0	5	2950.0	1	5586.21621622	206690.0	2.53693432136	3.0	0.796327248253	275.415800129	247.366088765	5253.66371706	0.598620285299	1358.0	1002.0	37	0.0
3240843	358.43548584	5.0	3093.0	5	1278.0	1	1511.16216216	55913.0	2.72036406499	3.0	0.806470936521	107.010868917	266.06512009	629.016009049	0.20169973002	970.0	768.0	37	0.0
3240842	168.57975769	5.0	3427.0	5	1669.0	1	1654.21621622	61206.0	2.47758973087	3.0	-0.253291714447	270.309433674	263.919193828	587.894413004	-0.0430703174698	1292.0	749.0	37	0.0
3240845	3046.96240234	5.0	20127.0	5	3238.0	1	6109.48648649	226051.0	2.54420057452	3.0	0.879592890903	387.341233814	273.711179249	5266.24974943	0.610553247949	1396.0	1866.0	37	0.0
3240844	2736.50219727	5.0	18789.0	5	2965.0	1	5371.40540541	198742.0	2.56223197726	3.0	0.824307862905	262.830392729	267.320306565	4818.17977075	0.586556940792	1347.0	1449.0	37	0.0
3240847	800.095703125	5.0	7028.0	5	1620.0	1	2223.89189189	82284.0	2.57266173464	3.0	0.751400581375	205.102991569	277.3201278	1486.39729966	0.335308312373	1096.0	853.0	37	0.0
3240846	2672.41430664	5.0	20678.0	5	3438.0	1	5615.51351351	207774.0	2.57488696542	3.0	0.806274853541	83.4730790204	277.199361735	4797.9483788	0.525423783004	1385.0	1190.0	37	0.0
3240817	213.053482056	5.0	2531.0	5	1335.0	1	1357.05405405	50211.0	2.47337709011	3.0	0.78203233017	236.3225075	132.036163968	444.207593233	0.146778748167	983.0	724.0	37	0.0
3240816	1597.10827637	5.0	11573.0	5	2804.0	1	3750.27027027	138760.0	2.59767211475	3.0	0.893784991153	286.648865923	118.920078246	2722.80351485	0.480290095302	1285.0	1287.0	37	0.0
3240819	6403.01318359	5.0	38530.0	5	7471.0	1	12596.1351351	466057.0	2.56782788011	3.0	0.858722984351	24.2978021061	135.864511533	10647.9638146	0.569746920946	2872.0	3769.0	37	0.0
3240818	4775.39501953	5.0	32326.0	5	4978.0	1	8868.48648649	328134.0	2.58068647107	3.0	0.855248056714	188.495498542	134.408236623	8571.86061295	0.704510231347	1437.0	1118.0	37	0.0
3240821	7592.296875	5.0	38291.0	5	37079.0	1	35460.0810811	1312023.0	8.37452833562	3.0	5.55718295293	16.2864130822	146.364475781	4829.80197074	0.608894082888	6119.0	16467.0	37	0.0
3240820	1501.76831055	5.0	12084.0	5	4399.0	1	5099.89189189	188696.0	2.55116579132	3.0	0.742785441302	32.5259547733	142.828513892	2774.77877781	0.253241991079	2632.0	2121.0	37	0.0
3240823	349.053833008	5.0	3760.0	5	1674.0	1	1792.81081081	66334.0	2.59149439355	3.0	0.729958968256	361.191990832	149.885975903	685.881907467	0.16229264017	1262.0	773.0	37	0.0
3240822	2690.7409668	5.0	18049.0	5	3734.0	1	5590.97297297	206866.0	2.5401632359	3.0	0.91344060085	304.26295098	146.355070721	4549.23597667	0.591398746033	1381.0	1652.0	37	0.0
3240825	198.158935547	5.0	2497.0	5	1285.0	1	1328.81081081	49166.0	2.49909658975	3.0	0.669890133423	192.781563749	165.242304189	447.510076723	0.127142939085	992.0	588.0	37	0.0
3240824	2140.7956543	5.0	13888.0	5	3191.0	1	4735.7027027	175221.0	2.57686106845	3.0	0.915833935854	356.14209694	160.188008546	3555.90891541	0.52401216185	1431.0	1385.0	37	0.0
3240827	2559.23339844	5.0	18480.0	5	3683.0	1	5430.18918919	200917.0	2.5733934893	3.0	0.884110721905	19.0317129365	168.014579143	4254.20149733	0.52980459041	1623.0	1745.0	37	0.0
3240826	274.671325684	5.0	3060.0	5	1292.0	1	1467.83783784	54310.0	2.5480541661	3.0	1.22097612717	0.0	167.0	526.779023538	0.280561447864	920.0	857.0	37	0.0
3240829	333.797058105	5.0	3392.0	5	1288.0	1	1518.05405405	56168.0	2.74603081222	3.0	0.723478149857	279.912508282	179.245779018	631.957274661	0.177287654823	1061.0	722.0	37	0.0
3240828	1447.70153809	5.0	9667.0	5	2160.0	1	3410.89189189	126203.0	2.63158343892	3.0	0.868826748581	169.29714119	171.428615304	2552.87815551	0.48178046242	1172.0	958.0	37	0.0
3240831	334.416229248	5.0	3262.0	5	1389.0	1	1588.94594595	58791.0	2.60813776625	3.0	0.928390539827	157.363783934	190.937360189	607.305750652	0.215685058152	1019.0	773.0	37	0.0
3240830	2408.55444336	5.0	16653.0	5	2883.0	1	4835.62162162	178918.0	2.54392626495	3.0	0.831476409307	249.424351719	187.977539411	4254.1367668	0.576654338109	1293.0	826.0	37	0.0
3240801	2115.90063477	5.0	14677.0	5	2745.0	1	4368.83783784	161647.0	2.55663462814	3.0	0.866344892632	45.6348713592	21.9167759164	3650.48119746	0.567267991275	1136.0	1073.0	37	0.0
3240803	198.93460083	5.0	2511.0	5	1091.0	1	1181.75675676	43725.0	10.2625689277	3.0	0.537581958683	144.570821407	39.1035605123	476.804083071	0.121641143102	909.0	532.0	37	0.0
3240802	1786.44177246	5.0	14191.0	5	2840.0	1	4049.32432432	149825.0	2.55789435224	3.0	0.847351211402	373.145933456	24.7134840542	3098.12423585	0.479624304304	1392.0	1264.0	37	0.0
3240805	1119.68505859	5.0	8469.0	5	2337.0	1	2871.10810811	106231.0	2.5694540013	3.0	0.920018894611	255.851297301	43.1741233487	1861.17676013	0.424903459722	1137.0	877.0	37	0.0
3240804	5788.56884766	5.0	33555.0	5	10328.0	1	12528.2162162	463544.0	4.67880340243	3.0	1.14032486416	399.0	40.0	9634.49492747	0.780843713831	1546.0	2161.0	37	0.0
3240807	2388.68725586	5.0	15420.0	5	2866.0	1	4865.83783784	180036.0	2.5948308878	3.0	0.858783089677	43.6445272803	68.4267898715	4205.01608871	0.59001864533	1231.0	847.0	37	0.0
3240806	460.07611084	5.0	3928.0	5	1553.0	1	1779.97297297	65859.0	2.56802020119	3.0	0.702203030419	360.006244823	49.2206442174	880.071824294	0.210060559956	1139.0	597.0	37	0.0
3240809	449.398162842	5.0	4896.0	5	1478.0	1	1638.54054054	60626.0	2.61731320306	3.0	0.727913295794	217.927051557	84.0466103793	874.345615449	0.241020895566	975.0	503.0	37	0.0
3240808	385.87878418	5.0	3891.0	5	1573.0	1	1734.89189189	64191.0	2.53035039659	3.0	1.02404459891	282.479134859	68.3526975793	667.460018935	0.245312769942	1026.0	762.0	37	0.0
3240811	1772.20996094	5.0	13732.0	5	2608.0	1	3887.2972973	143830.0	2.53926582942	3.0	0.829437708903	326.758427216	96.187980895	3143.09672019	0.504490895944	1250.0	1038.0	37	0.0
3240810	3615.41601562	5.0	26770.0	5	4722.0	1	7353.37837838	272075.0	2.55290351359	3.0	0.800390980571	3.20794064977	88.8679662505	6611.44038076	0.562052712178	1478.0	1791.0	37	0.0
3240813	3774.5065918	5.0	28091.0	5	3871.0	1	7021.7027027	259803.0	2.55754158165	3.0	0.842151735415	110.239296774	107.244710913	6579.48951019	0.651684041811	1410.0	1775.0	37	0.0
3240812	8490.40332031	5.0	36822.0	5	12035.0	1	18006.0	666222.0	2.73151585928	3.0	1.28061218439	86.2842703293	96.9872107465	11966.8667137	0.740796277559	2390.0	4547.0	37	0.0
3240815	3224.83032227	5.0	23692.0	5	3939.0	1	6668.24324324	246725.0	2.55921132565	3.0	0.723522486555	356.025480502	117.171644721	5667.94879322	0.444030626728	1871.0	1763.0	37	0.0
3240814	3242.98657227	5.0	23611.0	5	3936.0	1	6907.27027027	255569.0	2.53764659151	3.0	0.749167068405	357.800389725	109.616742617	5828.83372005	0.462201148562	1871.0	2034.0	37	0.0
3240793	180.63218689	5.0	2950.0	5	1333.0	1	1353.32432432	50073.0	2.77498241735	3.0	0.725670620098	292.452630352	3.21828152401	465.628431624	0.142645719809	1007.0	622.0	37	0.0
3240797	3209.24438477	5.0	21164.0	5	3965.0	1	6525.81081081	241455.0	2.58418227906	3.0	0.849520247709	177.673341774	4.55773459357	5580.54576103	0.570434452709	1463.0	1452.0	37	0.0
3240799	1671.59936523	5.0	11809.0	5	3403.0	1	4088.7027027	151282.0	2.58952774651	3.0	0.962827885431	353.29269007	20.7489687433	2791.40044367	0.489572340582	1362.0	1284.0	37	0.0
3240625	3154.59057617	6.0	21975.0	6	3621.0	1	6415.91891892	237389.0	2.53555472887	3.0	0.884584699371	380.525535423	84.361701491	5555.25356646	0.620642869396	1424.0	1333.0	37	0.0
3240624	2420.67260742	6.0	18113.0	6	3162.0	1	4878.97297297	180522.0	2.59062966827	3.0	0.862588445702	256.073095777	77.893105761	4093.0692741	0.566959619691	1292.0	1280.0	37	0.0
3240627	665.340942383	6.0	5244.0	6	1699.0	1	2085.94594595	77180.0	2.55505161107	3.0	0.914441280289	198.097271373	88.0364653036	1104.96078226	0.319605027982	1069.0	958.0	37	0.0
3240626	3121.88989258	6.0	21462.0	6	4109.0	1	6385.54054054	236265.0	2.56693893383	3.0	0.865254214092	76.7203499505	87.8144961867	5306.82213756	0.561384579595	1428.0	1622.0	37	0.0
3240629	1283.00976562	6.0	9584.0	6	1985.0	1	3114.89189189	115251.0	2.61016346747	3.0	0.811860998685	336.958942417	92.4008966217	2301.16555954	0.428339347037	1197.0	924.0	37	0.0
3240628	1429.35437012	6.0	11755.0	6	2788.0	1	3892.24324324	144013.0	2.54759170459	3.0	0.696631084412	69.7361554352	90.1998114775	2636.26671435	0.308761123278	1360.0	1329.0	37	0.0
3240631	1598.61364746	6.0	12140.0	6	2459.0	1	3544.10810811	131132.0	2.55607768266	3.0	0.881155102326	125.976789933	96.3090775393	2726.90454121	0.512833651469	1101.0	1253.0	37	0.0
3240630	1571.69348145	6.0	11047.0	6	2882.0	1	3657.40540541	135324.0	2.55020580767	3.0	0.933586441786	165.406648793	92.8701559244	2627.74594429	0.504615075888	1172.0	1148.0	37	0.0
3240633	6291.33349609	6.0	35357.0	6	6589.0	1	11558.3513514	427659.0	2.6000747353	3.0	0.952737602913	93.2139171503	105.378934637	10333.1015652	0.741768982799	1517.0	1918.0	37	0.0
3240632	1668.73327637	6.0	11450.0	6	2660.0	1	3885.75675676	143773.0	2.55477264335	3.0	0.902890062473	172.759361725	103.437136897	2871.19975316	0.500542528736	1260.0	1004.0	37	0.0
3240635	174.181808472	6.0	2851.0	6	1353.0	1	1470.45945946	54407.0	10.8973558631	3.0	0.786020673715	394.458986427	108.837268023	415.844895938	0.125040418434	1138.0	895.0	37	0.0
3240634	162.421844482	6.0	2306.0	6	1019.0	1	1151.02702703	42588.0	11.4000000005	3.0	0.521040280627	17.2164710311	106.170220079	402.186281224	0.100145936863	931.0	504.0	37	0.0
3240637	3654.5222168	6.0	25334.0	6	4081.0	1	7111.08108108	263110.0	2.55391404266	3.0	0.86604637188	229.126311962	125.479079957	6410.23983508	0.640274806627	1486.0	1244.0	37	0.0
3240636	3001.96240234	6.0	22173.0	6	3472.0	1	5804.64864865	214772.0	2.5700880819	3.0	0.864947700604	187.718948992	115.113609999	5123.92468511	0.61748615626	1328.0	1424.0	37	0.0
3240639	1959.18359375	6.0	12815.0	6	2754.0	1	4210.27027027	155780.0	2.56514689942	3.0	0.895958000137	45.3528397447	131.333035126	3363.75406725	0.557410239248	1168.0	794.0	37	0.0
3240638	2896.10229492	6.0	19723.0	6	3538.0	1	5861.83783784	216888.0	2.56869133026	3.0	0.908041640824	354.131533888	126.137530284	4803.09960982	0.592401480671	1444.0	1830.0	37	0.0
3240613	404.288787842	6.0	5288.0	6	1433.0	1	1671.37837838	61841.0	10.2018591931	3.0	0.832784679054	242.0	0.0	966.466167464	0.317135694949	948.0	645.0	37	0.0
3240612	403.377716064	6.0	3748.0	6	1625.0	1	2007.0	74259.0	4.61435129455	3.0	1.35401123482	150.0	0.0	849.051300636	0.40135282566	962.0	852.0	37	0.0
3240615	2715.87670898	6.0	18343.0	6	3050.0	1	5471.37837838	202441.0	2.54772339406	3.0	0.886210818929	27.3449091598	22.5524287843	4762.73314012	0.62790892149	1170.0	1256.0	37	0.0
3240614	1596.59936523	6.0	12827.0	6	2567.0	1	3592.10810811	132908.0	2.58401758346	3.0	0.886090054721	163.976531545	18.794376297	2727.7538153	0.507015715424	1144.0	1198.0	37	0.0
3240617	197.400375366	6.0	2641.0	6	1274.0	1	1362.7027027	50420.0	10.2694913093	3.0	0.596178236662	39.7955438135	25.5274385781	461.165062331	0.112197539552	1084.0	619.0	37	0.0
3240616	272.080444336	6.0	3471.0	6	1317.0	1	1498.40540541	55441.0	10.8259226373	3.0	0.837970889305	320.787898815	24.8958708886	529.791387637	0.17390282959	1029.0	846.0	37	0.0
3240619	2615.84741211	6.0	18971.0	6	2974.0	1	5171.32432432	191339.0	2.57946055257	3.0	0.842654594186	211.919690814	56.1787179777	4481.67228867	0.575147312166	1335.0	1488.0	37	0.0
3240618	1760.26501465	6.0	12142.0	6	2732.0	1	3952.62162162	146247.0	2.58211599832	3.0	0.903652203012	126.433493541	27.4171579461	3070.69396202	0.54086177787	1143.0	1281.0	37	0.0
3240621	348.567565918	6.0	3562.0	6	1719.0	1	1843.21621622	68199.0	2.55153315715	3.0	0.656243191735	219.506868543	61.8032040906	678.271992932	0.137324063233	1236.0	978.0	37	0.0
3240620	2284.47998047	6.0	14987.0	6	2733.0	1	4746.13513514	175607.0	2.58475342582	3.0	0.887917393749	268.633751899	57.9549882794	3870.57181508	0.56753949647	1252.0	1143.0	37	0.0
3240623	245.619567871	6.0	2872.0	6	1203.0	1	1287.81081081	47649.0	2.50957070257	3.0	0.586510523203	99.5651107802	77.0071638636	536.484070274	0.139167623408	978.0	612.0	37	0.0
3240622	256.873260498	6.0	3089.0	6	1367.0	1	1481.91891892	54831.0	2.65696028799	3.0	0.632056546687	394.03807611	69.3401344004	531.571798139	0.127854661465	1121.0	711.0	37	0.0
3240673	200.068817139	6.0	2574.0	6	1350.0	1	1430.10810811	52914.0	10.070284051	3.0	0.586727226738	341.598292605	370.589339434	509.474608667	0.11670767661	1107.0	731.0	37	0.0
3240672	273.487487793	6.0	3500.0	6	1377.0	1	1514.81081081	56048.0	10.8964931672	3.0	0.716800233793	265.670822752	365.503646367	618.294825299	0.171353665673	1060.0	493.0	37	0.0
3240675	379.028167725	6.0	4253.0	6	1268.0	1	1531.91891892	56681.0	2.53168235797	3.0	0.655496959127	198.701280544	382.622918866	774.184171972	0.198514638289	1000.0	650.0	37	0.0
3240674	2566.67504883	6.0	18347.0	6	3635.0	1	5426.43243243	200778.0	2.56686505683	3.0	0.885749359672	374.599614677	371.775086812	4431.61411866	0.566620318443	1434.0	1582.0	37	0.0
3240677	594.422790527	6.0	5335.0	6	1404.0	1	1778.0	65786.0	2.58972102548	3.0	0.696822981918	130.142633537	388.56346066	1181.36982637	0.30123219616	933.0	693.0	37	0.0
3240676	1371.88916016	6.0	9234.0	6	2130.0	1	3285.32432432	121557.0	2.60592477169	3.0	0.876671312525	293.422185807	384.743330152	2371.26533327	0.462800473892	1168.0	899.0	37	0.0
3240678	1723.4440918	6.0	12924.0	6	2881.0	1	3907.78378378	144588.0	2.5600598208	3.0	0.881797337231	216.182936839	393.884223066	2890.84409179	0.484035510415	1242.0	1101.0	37	0.0
3240657	2261.80151367	6.0	15564.0	6	2993.0	1	4890.48648649	180948.0	2.57097138735	3.0	0.858583030508	208.520485746	264.518604896	4152.06639064	0.573495544949	1287.0	1188.0	37	0.0
3240656	1912.12316895	6.0	14259.0	6	2748.0	1	4075.24324324	150784.0	2.54804447566	3.0	0.865811552386	227.768546003	252.915634854	3266.84608696	0.531466733914	1196.0	1334.0	37	0.0
3240659	2407.15209961	6.0	16147.0	6	2850.0	1	4738.35135135	175319.0	2.5818847792	3.0	0.88284423851	41.8354260358	273.170735081	4022.74837101	0.599378039646	1123.0	1283.0	37	0.0
3240658	1335.17675781	6.0	11061.0	6	2522.0	1	3262.89189189	120727.0	2.60538738267	3.0	0.8969470725	167.881122317	270.982820028	2246.86086925	0.446808413992	1230.0	1204.0	37	0.0
3240661	238.41519165	6.0	2243.0	6	1217.0	1	1329.54054054	49193.0	2.54988423885	3.0	0.811417409906	45.1438886458	290.594665553	444.567804764	0.156951680939	970.0	594.0	37	0.0
3240660	2591.73828125	6.0	17296.0	6	3388.0	1	5385.32432432	199257.0	2.57508637183	3.0	0.890854965621	191.431609891	279.215514759	4477.8361283	0.588229069327	1311.0	1174.0	37	0.0
3240663	2577.39990234	6.0	18782.0	6	3058.0	1	5283.67567568	195496.0	2.58496193154	3.0	0.895558535142	313.859828505	304.755008222	4321.53074124	0.577883661407	1367.0	1476.0	37	0.0
3240662	1859.15649414	6.0	14261.0	6	2772.0	1	3935.05405405	145597.0	2.56344995846	3.0	0.868655306594	114.856327248	296.727107758	3197.20347375	0.545327867346	1132.0	1288.0	37	0.0
3240665	533.97052002	6.0	4740.0	6	1517.0	1	1825.10810811	67529.0	2.60308332268	3.0	0.90293834904	130.412819013	331.453799111	945.983256364	0.305489549071	964.0	759.0	37	0.0
3240664	2989.2590332	6.0	21429.0	6	3135.0	1	5924.37837838	219202.0	2.58593668225	3.0	0.837190084104	261.956114597	316.495648949	5356.71906919	0.608974987634	1328.0	1454.0	37	0.0
3240667	1116.09912109	6.0	11550.0	6	2948.0	1	3407.37837838	126073.0	2.48486077872	3.0	0.992273050326	399.0	341.0	2224.14894275	0.478963078433	1334.0	1152.0	37	0.0
3240666	385.646209717	6.0	4583.0	6	1490.0	1	1662.67567568	61519.0	2.5467988357	3.0	0.795378926973	278.330929229	339.600193269	757.898888524	0.221417504307	1037.0	667.0	37	0.0
3240669	4276.46386719	6.0	26866.0	6	5403.0	1	8018.89189189	296699.0	2.56601835211	3.0	0.92345260402	83.222544599	356.218595904	7044.69319884	0.682459698994	1434.0	1535.0	37	0.0
3240668	2005.95922852	6.0	15351.0	6	2641.0	1	4255.54054054	157455.0	2.57955513838	3.0	0.844255876803	20.5064105222	352.583865921	3661.40837804	0.57033463297	1106.0	1416.0	37	0.0
3240671	199.135864258	6.0	2433.0	6	1385.0	1	1413.40540541	52296.0	2.48765141666	3.0	0.907808764239	98.3211364462	364.548893725	370.688508009	0.135130203058	1065.0	640.0	37	0.0
3240670	2207.0715332	6.0	15014.0	6	2532.0	1	4491.40540541	166182.0	2.55587874237	3.0	0.843336915508	205.181133708	361.616856382	3874.88890493	0.571802580981	1203.0	1244.0	37	0.0
3240641	3220.02539062	6.0	21259.0	6	4037.0	1	6354.27027027	235108.0	2.56619370867	3.0	0.892096094084	330.063227418	139.838834169	5371.95775222	0.605376255861	1508.0	1904.0	37	0.0
3240640	2723.9934082	6.0	20945.0	6	3532.0	1	5764.10810811	213272.0	2.57859652323	3.0	0.878487830014	247.993013115	131.473519713	4761.96680179	0.56955678987	1528.0	1593.0	37	0.0
3240643	221.058929443	6.0	2266.0	6	1337.0	1	1379.16216216	51029.0	4.6749707281	3.0	1.66114843957	0.0	159.0	380.149496435	0.29691225812	858.0	746.0	37	0.0
3240642	284.464782715	6.0	2972.0	6	1237.0	1	1450.37837838	53664.0	2.48126120927	3.0	0.714669938604	197.349583505	148.577361788	591.361628004	0.170543375422	1017.0	695.0	37	0.0
3240645	2323.25146484	6.0	15493.0	6	3135.0	1	4970.37837838	183904.0	2.5672444457	3.0	0.941496868644	270.363564283	169.093253795	3840.71754256	0.571727441388	1344.0	1442.0	37	0.0
3240644	1608.28466797	6.0	12338.0	6	2372.0	1	3578.2972973	132397.0	2.56838242646	3.0	0.893556768069	67.4736867335	163.071985687	2789.69734385	0.534484900729	1025.0	1025.0	37	0.0
3240647	1358.21179199	6.0	9546.0	6	1953.0	1	3150.59459459	116572.0	2.51305003974	3.0	0.827779157594	249.807670112	201.761878143	2382.00248926	0.455435901448	1146.0	1073.0	37	0.0
3240646	1604.61962891	6.0	11861.0	6	2471.0	1	3811.86486486	141039.0	2.57114696133	3.0	0.884361266465	366.476494829	192.971737819	2768.18381256	0.472997998055	1337.0	1197.0	37	0.0
3240649	4366.95703125	6.0	29777.0	6	5153.0	1	8631.59459459	319369.0	2.59782270094	3.0	0.858872220561	356.520627278	212.513289933	7972.84498734	0.657446368633	1659.0	1800.0	37	0.0
3240648	2788.43237305	6.0	18196.0	6	3434.0	1	5684.78378378	210337.0	2.54510652979	3.0	0.918919087927	294.824574036	212.226658088	4595.35079144	0.590858630717	1441.0	1437.0	37	0.0
3240651	2017.32385254	6.0	13727.0	6	3070.0	1	4451.37837838	164701.0	2.55664878727	3.0	0.912908377913	376.899602129	226.701876185	3353.02364666	0.523987094304	1366.0	1538.0	37	0.0
3240650	270.859130859	6.0	2715.0	6	1274.0	1	1395.40540541	51630.0	2.49639976707	3.0	0.690778739167	158.895691357	219.63880411	539.786658446	0.154211232562	984.0	716.0	37	0.0
3240653	2560.79736328	6.0	20002.0	6	2952.0	1	4940.08108108	182783.0	2.54526188473	3.0	0.802980915047	154.791897896	239.03756921	4485.23348444	0.573623715777	1312.0	1273.0	37	0.0
3240652	2000.16259766	6.0	13706.0	6	2793.0	1	4161.67567568	153982.0	2.5668146116	3.0	0.911352346651	103.112025384	234.050025297	3292.3226777	0.563691644516	1126.0	1379.0	37	0.0
3240655	4954.96972656	6.0	33707.0	6	5465.0	1	9025.83783784	333956.0	2.56389936321	3.0	0.893956436341	160.998238453	250.191973767	8201.74096869	0.683975780021	1588.0	1910.0	37	0.0
3240654	2479.5859375	6.0	16429.0	6	3352.0	1	5238.13513514	193811.0	2.5520310548	3.0	0.917760592756	320.598247035	241.830864919	4164.12674027	0.574290278735	1378.0	1306.0	37	0.0
3240961	2631.90112305	7.0	17171.0	7	2989.0	1	5321.45945946	196894.0	2.58096550413	3.0	0.87449115999	252.654008839	358.212405632	4484.7967413	0.583531152932	1369.0	1191.0	37	0.0
3240960	1743.3104248	7.0	13044.0	7	2705.0	1	4061.37837838	150271.0	2.57876852638	3.0	0.942656851756	390.890151686	348.757256691	2825.86170094	0.487973571737	1368.0	1177.0	37	0.0
3240963	1618.24584961	7.0	12171.0	7	2267.0	1	3554.02702703	131499.0	2.55113369752	3.0	0.875182203326	78.0119865928	368.738956008	2752.90004144	0.5127494479	1124.0	1188.0	37	0.0
3240962	2845.93798828	7.0	19117.0	7	3994.0	1	5800.16216216	214606.0	2.54691588271	3.0	0.93347095791	268.975435117	365.950036092	4621.63079992	0.592102625	1437.0	1616.0	37	0.0
3240965	4562.09619141	7.0	32542.0	7	4722.0	1	8393.91891892	310575.0	2.58292492795	3.0	0.873055287577	231.324400457	388.928979926	7799.72170222	0.682443171022	1492.0	2146.0	37	0.0
3240964	368.687011719	7.0	3711.0	7	1130.0	1	1460.97297297	54056.0	2.53295606902	3.0	0.746296943665	35.1943320727	380.571483831	734.169503834	0.230791830103	908.0	601.0	37	0.0
3240966	2711.47265625	7.0	18333.0	7	3349.0	1	5412.7027027	200270.0	2.57629545671	3.0	0.869187319768	108.390323497	390.649319419	4795.21561249	0.626055222441	1196.0	1421.0	37	0.0
3240945	1596.13696289	7.0	11420.0	7	2484.0	1	3757.51351351	139028.0	2.55938665248	3.0	0.902613881872	209.327095066	202.246736662	2732.78156648	0.488601563006	1222.0	1030.0	37	0.0
3240944	651.490966797	7.0	5385.0	7	1408.0	1	1920.62162162	71063.0	2.57807147522	3.0	0.761497152915	123.255909277	196.848289826	1197.32916553	0.311237010439	968.0	732.0	37	0.0
3240947	2257.82080078	7.0	16673.0	7	2571.0	1	4415.21621622	163363.0	2.53266117802	3.0	0.721342224882	3.90040231823	229.243066964	4152.67312928	0.513373158251	1153.0	1201.0	37	0.0
3240946	1520.45422363	7.0	11178.0	7	2388.0	1	3519.27027027	130213.0	2.53391563134	3.0	0.87073915323	308.033669439	227.223447846	2609.04135916	0.476592297398	1203.0	1102.0	37	0.0
3240949	3017.46777344	7.0	20332.0	7	3732.0	1	5992.51351351	221723.0	2.54930781534	3.0	0.883258349422	155.235867039	264.653624624	5185.37482638	0.618504353009	1344.0	1637.0	37	0.0
3240948	2645.59887695	7.0	17699.0	7	2926.0	1	5249.0	194213.0	2.55626650402	3.0	0.894120128411	89.9803198576	250.434221401	4502.06067016	0.62190967033	1191.0	1390.0	37	0.0
3240951	1190.8918457	7.0	8548.0	7	2371.0	1	2938.72972973	108733.0	2.53982275011	3.0	0.886033764767	288.649663479	270.11681313	2020.33448343	0.437954583606	1137.0	749.0	37	0.0
3240950	3309.43432617	7.0	24789.0	7	3415.0	1	6421.75675676	237605.0	2.56423266917	3.0	0.862746985356	120.203725963	267.349338658	5810.77957767	0.640236614117	1302.0	1716.0	37	0.0
3240953	2446.55859375	7.0	17216.0	7	3263.0	1	5000.0	185000.0	2.56065305381	3.0	0.830369508315	168.508550695	303.216819669	4402.21331958	0.576159319201	1287.0	1159.0	37	0.0
3240952	3686.21337891	7.0	26171.0	7	3767.0	1	6890.89189189	254963.0	2.57600394537	3.0	0.840635355202	102.566155351	286.727673328	6557.54094656	0.666623786961	1325.0	1679.0	37	0.0
3240955	2500.9375	7.0	17105.0	7	3212.0	1	5031.56756757	186168.0	2.55955628097	3.0	0.886570282023	209.028179739	305.109110494	4156.04277957	0.577662083235	1285.0	1351.0	37	0.0
3240954	1345.83422852	7.0	8639.0	7	2499.0	1	3455.83783784	127866.0	2.62441031983	3.0	1.01797017747	185.916313956	303.459214322	2156.70247927	0.465512690797	1217.0	1099.0	37	0.0
3240957	221.620925903	7.0	2462.0	7	1114.0	1	1202.78378378	44503.0	10.1615222119	3.0	0.663146240935	43.2330197908	332.336224731	457.073184946	0.144167399606	890.0	384.0	37	0.0
3240956	161.420196533	7.0	2680.0	7	1139.0	1	1199.24324324	44372.0	2.48244345822	3.0	0.487036287019	301.086255092	316.924040748	416.221589314	0.0923206355006	963.0	536.0	37	0.0
3240959	208.26071167	7.0	2571.0	7	1076.0	1	1236.45945946	45749.0	2.4740215647	3.0	0.620892602943	64.8746005208	343.753450178	466.99771559	0.132826512354	930.0	476.0	37	0.0
3240958	174.623138428	7.0	2181.0	7	1162.0	1	1162.51351351	43013.0	10.1174557869	3.0	0.540378578883	77.9820301313	332.987559912	409.534805306	0.105196271567	934.0	521.0	37	0.0
3240929	372.619445801	7.0	3355.0	7	1341.0	1	1537.16216216	56875.0	2.50441969969	3.0	0.75872816767	38.063084265	99.2145541056	700.239185863	0.208920280343	994.0	515.0	37	0.0
3240928	171.057312012	7.0	2970.0	7	1862.0	1	1874.59459459	69360.0	8.55082776505	3.0	1.46632472592	399.0	95.0	464.061984573	0.221742211121	1342.0	1222.0	37	0.0
3240931	2488.73681641	7.0	17782.0	7	3830.0	1	5056.54054054	187092.0	2.57261296426	3.0	0.868924107216	307.013139199	112.974833033	4159.82102042	0.556214805987	1405.0	1160.0	37	0.0
3240930	2566.5769043	7.0	16534.0	7	3359.0	1	4994.32432432	184790.0	2.53059295896	3.0	0.88395265322	107.993074932	104.975957759	4255.9498878	0.604192330212	1215.0	1418.0	37	0.0
3240933	355.577453613	7.0	3370.0	7	1298.0	1	1497.16216216	55395.0	2.55881007336	3.0	0.950726272119	123.857923085	139.295391252	613.241773669	0.241788763144	921.0	649.0	37	0.0
3240932	2885.9909668	7.0	20361.0	7	4155.0	1	5825.08108108	215528.0	2.57159652234	3.0	0.927004879984	255.042443806	124.813521838	4703.14584069	0.598030997487	1426.0	1391.0	37	0.0
3240935	292.660583496	7.0	2874.0	7	1526.0	1	1554.18918919	57505.0	2.56872900352	3.0	0.742097483932	271.418350121	147.79046053	585.197869568	0.162399735948	1106.0	655.0	37	0.0
3240934	159.943008423	7.0	2208.0	7	1093.0	1	1134.43243243	41974.0	2.5561183018	3.0	0.810841184645	69.9862094517	141.86922239	302.658823369	0.121281689824	880.0	604.0	37	0.0
3240937	2163.86645508	7.0	14760.0	7	2577.0	1	4393.16216216	162547.0	2.56981754697	3.0	0.857978130435	13.5634521626	160.850013125	3752.39946578	0.578330301636	1144.0	1115.0	37	0.0
3240936	4834.61328125	7.0	34089.0	7	5041.0	1	9146.43243243	338418.0	2.57837096141	3.0	0.863229837718	393.68566712	148.73381418	8291.01249192	0.642705455193	1682.0	2384.0	37	0.0
3240939	2081.45751953	7.0	14998.0	7	3028.0	1	4431.94594595	163982.0	2.55091003308	3.0	0.892562661879	198.378743856	169.903721868	3582.32549351	0.564278259075	1198.0	1001.0	37	0.0
3240938	4222.51074219	7.0	26985.0	7	4105.0	1	8005.54054054	296205.0	2.55350242781	3.0	0.920658409087	76.3205218335	164.389151233	7122.46256803	0.693626517178	1359.0	1606.0	37	0.0
3240941	2407.0222168	7.0	15629.0	7	3503.0	1	5024.21621622	185896.0	2.57539305842	3.0	0.892638728949	367.772661098	180.163940801	4031.32702948	0.557917322449	1389.0	1276.0	37	0.0
3240940	303.46963501	7.0	3363.0	7	1364.0	1	1540.45945946	56997.0	2.55250189896	3.0	0.717176215387	334.661409777	179.055879426	597.560577803	0.161575276275	1116.0	866.0	37	0.0
3240943	1407.68737793	7.0	10990.0	7	2275.0	1	3330.48648649	123228.0	2.53560601402	3.0	0.810814559836	286.557741911	193.075052353	2567.22939309	0.454543204578	1209.0	1070.0	37	0.0
3240942	395.203582764	7.0	4251.0	7	1456.0	1	1640.02702703	60681.0	2.52412185814	3.0	0.826027113662	191.722077236	191.186730707	734.855899952	0.22708608225	1019.0	662.0	37	0.0
3240913	1978.19421387	7.0	10933.0	7	3946.0	1	5260.27027027	194630.0	4.69021401788	3.0	1.37075158041	360.0	0.0	3021.7853502	0.649395112603	1233.0	1716.0	37	0.0
3240915	3037.70019531	7.0	21280.0	7	3331.0	1	6128.94594595	226771.0	2.55093577724	3.0	0.867599437634	288.002667964	20.5060435692	5320.66275083	0.604081726719	1528.0	1771.0	37	0.0
3240914	1558.28808594	7.0	13041.0	7	2193.0	1	3396.27027027	125662.0	2.53988597233	3.0	0.810582842914	242.976482332	10.0387480225	2739.76507152	0.48576898182	1136.0	1004.0	37	0.0
3240917	334.14263916	7.0	3559.0	7	1335.0	1	1487.86486486	55051.0	2.44876525525	3.0	0.731797625031	152.323817016	28.2753184062	679.912582705	0.200776439443	984.0	647.0	37	0.0
3240916	4063.37792969	7.0	28492.0	7	4334.0	1	7770.18918919	287497.0	2.57918896769	3.0	0.86399843725	349.645911532	20.7793385507	7039.09352134	0.642987092773	1593.0	2189.0	37	0.0
3240919	1435.48303223	7.0	11229.0	7	2288.0	1	3297.67567568	122014.0	2.53954941033	3.0	0.872720648528	96.1860432104	42.2803543462	2482.14595835	0.489084624862	1091.0	1021.0	37	0.0
3240918	2074.95654297	7.0	14240.0	7	3209.0	1	4481.2972973	165808.0	2.54728923469	3.0	0.85617556721	370.08363454	35.0240787382	3486.78169715	0.499439319949	1470.0	1069.0	37	0.0
3240921	2429.06787109	7.0	17875.0	7	3831.0	1	5046.43243243	186718.0	2.5690227953	3.0	0.849628881788	313.798360933	50.0625760181	4193.01782425	0.5455306179	1448.0	1360.0	37	0.0
3240920	2400.61279297	7.0	16279.0	7	2780.0	1	4858.13513514	179751.0	2.53389273352	3.0	0.840654518886	147.85764146	47.4071108569	4186.1847597	0.567864837283	1303.0	1094.0	37	0.0
3240923	1369.12316895	7.0	9431.0	7	2596.0	1	3380.45945946	125077.0	2.62294111278	3.0	1.01470424781	220.944562658	61.1173621117	2125.99269094	0.468594861979	1208.0	1310.0	37	0.0
3240922	4288.02929688	7.0	28936.0	7	4293.0	1	8106.48648649	299940.0	2.56333967723	3.0	0.871688494392	154.103931539	58.4754332191	7446.42881828	0.6676570548	1519.0	1440.0	37	0.0
3240925	1257.11938477	7.0	10683.0	7	2057.0	1	3122.72972973	115541.0	2.55169227442	3.0	0.852187320531	161.140494014	79.2700682599	2238.25814776	0.439694734654	1152.0	1186.0	37	0.0
3240924	2241.66186523	7.0	16689.0	7	2490.0	1	4638.72972973	171633.0	2.57228967901	3.0	0.867503721591	201.561726611	72.858399919	3895.19093562	0.572886144987	1219.0	1225.0	37	0.0
3240927	2282.85546875	7.0	16213.0	7	3483.0	1	4796.94594595	177487.0	2.59423062955	3.0	0.885441384525	184.616121768	87.6274291795	3943.53436333	0.572221883688	1293.0	992.0	37	0.0
3240926	2603.53710938	7.0	19029.0	7	2952.0	1	5121.86486486	189509.0	2.55366894678	3.0	0.873957957563	34.963374255	81.3644405148	4474.32152003	0.617423987118	1145.0	1501.0	37	0.0
3241009	2925.33154297	8.0	22345.0	8	3485.0	1	5623.89189189	208084.0	2.56580738575	3.0	0.881878788241	118.893367442	295.057877526	4893.24245933	0.622462844049	1282.0	1242.0	37	0.0
3241008	2427.89160156	8.0	18223.0	8	2797.0	1	4876.62162162	180435.0	2.56582443556	3.0	0.863777663643	194.180968143	287.237648578	4179.42434467	0.587661620744	1206.0	1400.0	37	0.0
3241011	1567.61254883	8.0	11809.0	8	2544.0	1	3724.62162162	137811.0	2.56209073949	3.0	0.85391341336	388.600557614	313.243135458	2771.68486015	0.465675450015	1328.0	1104.0	37	0.0
3241010	4862.62792969	8.0	35137.0	8	5226.0	1	8887.94594595	328854.0	2.55842481978	3.0	0.856729581025	319.867309988	296.158475016	8295.13070001	0.666092911556	1666.0	2144.0	37	0.0
3241013	2062.25219727	8.0	18483.0	8	3660.0	1	5419.56756757	200524.0	2.53160953641	3.0	0.691360952654	144.419817808	360.977252526	4334.36674563	0.382097934698	1494.0	1454.0	37	0.0
3241012	327.080657959	8.0	2943.0	8	1178.0	1	1413.67567568	52306.0	2.57399681588	3.0	0.536810695258	136.088201909	352.991905278	644.191226529	0.139352328119	1008.0	551.0	37	0.0
3241015	3757.98046875	8.0	30242.0	8	5396.0	1	8025.27027027	296935.0	2.55268242892	3.0	0.85602546859	149.386230132	363.960474629	6815.25559824	0.571039759179	1621.0	2378.0	37	0.0
3241014	3584.63989258	8.0	24775.0	8	4360.0	1	7093.40540541	262456.0	2.55012462591	3.0	0.873963629452	270.51256661	360.752113569	6323.32147451	0.638113261201	1469.0	2022.0	37	0.0
3241017	2339.46557617	8.0	17262.0	8	3422.0	1	4818.56756757	178287.0	2.58178941188	3.0	0.883005810492	229.994522006	374.20447762	3940.49829435	0.565066481788	1289.0	1087.0	37	0.0
3241016	219.740844727	8.0	2549.0	8	1217.0	1	1332.97297297	49320.0	2.57310598727	3.0	0.673437369598	46.2108153948	367.492704704	502.167882866	0.145280249488	958.0	531.0	37	0.0
3241019	204.007507324	8.0	2881.0	8	1229.0	1	1259.97297297	46619.0	2.47953804459	3.0	0.688944632331	73.3040437357	385.130648321	452.329862827	0.14111670217	945.0	672.0	37	0.0
3241018	349.013702393	8.0	3966.0	8	1253.0	1	1437.10810811	53173.0	2.49572556403	3.0	0.684588150554	113.449944008	380.646006985	731.183735223	0.210881280431	922.0	525.0	37	0.0
3241021	2311.90478516	8.0	17004.0	8	2996.0	1	4901.16216216	181343.0	2.57727424268	3.0	0.881414619237	387.61342678	385.15433273	3962.34477799	0.55349421191	1360.0	1584.0	37	0.0
3241020	352.093933105	8.0	3210.0	8	1329.0	1	1501.2972973	55548.0	2.6053213982	3.0	0.861162106785	100.09696971	384.638253671	630.298556456	0.220663488749	939.0	645.0	37	0.0
3240993	3093.26538086	8.0	23114.0	8	3571.0	1	6024.32432432	222900.0	2.5765419903	3.0	0.825021675275	193.613300782	218.326915732	5575.15377991	0.617479755096	1343.0	1412.0	37	0.0
3240992	2454.1550293	8.0	18955.0	8	3192.0	1	5192.67567568	192129.0	2.58040089932	3.0	0.851630234597	323.516583452	217.079714085	4382.79228	0.561041958333	1438.0	1653.0	37	0.0
3240995	7156.94873047	8.0	38395.0	8	10226.0	1	14285.8108108	528575.0	2.59529971248	3.0	1.11103274404	133.784352757	225.4714601	11075.6153324	0.756497105808	1641.0	2208.0	37	0.0
3240994	1410.78308105	8.0	10356.0	8	2008.0	1	3089.24324324	114302.0	2.5793574869	3.0	0.803853028844	15.4050880054	221.287822491	2557.80348917	0.498763794234	1014.0	637.0	37	0.0
3240997	3602.50048828	8.0	27316.0	8	3685.0	1	6791.81081081	251297.0	2.56913865443	3.0	0.814828575366	370.708720741	227.145763242	6393.775488	0.622159209629	1533.0	1741.0	37	0.0
3240996	524.880493164	8.0	5268.0	8	1858.0	1	2095.02702703	77516.0	2.50943675142	3.0	0.796610048627	334.682004051	225.556598915	1020.79077426	0.240805636871	1253.0	885.0	37	0.0
3240999	928.457885742	8.0	6658.0	8	1967.0	1	2496.64864865	92376.0	2.56187880704	3.0	0.971467030168	96.0908888344	240.8796815	1503.59918596	0.413490609635	1004.0	1003.0	37	0.0
3240998	2518.30200195	8.0	19349.0	8	3108.0	1	5012.16216216	185450.0	2.56956663346	3.0	0.866635788479	55.6472817212	230.710015027	4416.19743113	0.617585834844	1151.0	1493.0	37	0.0
3241001	1192.28588867	8.0	9681.0	8	1834.0	1	2919.78378378	108032.0	2.6439650139	3.0	0.802749370271	186.537897179	250.799634599	2188.88056289	0.430409340864	1116.0	1055.0	37	0.0
3241000	412.712493896	8.0	3727.0	8	1519.0	1	1691.40540541	62582.0	2.53680080708	3.0	0.951914033866	150.180878496	244.750942091	718.186042883	0.253283064204	987.0	833.0	37	0.0
3241003	462.775604248	8.0	4397.0	8	1560.0	1	1812.78378378	67073.0	2.52661852931	3.0	0.829201491558	291.954788184	255.172758332	877.658283766	0.251139672128	1056.0	786.0	37	0.0
3241002	2573.05517578	8.0	18756.0	8	3071.0	1	4902.37837838	181388.0	2.5448364588	3.0	0.835065643176	29.1551239089	252.924101386	4423.79187118	0.60454890059	1186.0	1109.0	37	0.0
3241005	2020.03198242	8.0	14525.0	8	3043.0	1	4548.54054054	168296.0	2.57690574204	3.0	0.836244639204	395.229211542	271.754099485	3467.20026818	0.467826680472	1357.0	1326.0	37	0.0
3241004	1598.46594238	8.0	11389.0	8	2431.0	1	3635.75675676	134523.0	2.54809101683	3.0	0.820218749405	246.551388264	264.491823517	2981.00391745	0.506600354047	1170.0	976.0	37	0.0
3241007	3054.24951172	8.0	21608.0	8	3514.0	1	6089.08108108	225296.0	2.54693998499	3.0	0.847649051358	315.376894232	284.132172447	5337.20058946	0.591066151766	1507.0	1371.0	37	0.0
3241006	1258.31176758	8.0	8622.0	8	1775.0	1	2859.05405405	105785.0	2.56970414844	3.0	0.794297845508	46.3839225616	282.275307418	2301.61897061	0.469974432443	1005.0	779.0	37	0.0
3240977	2672.54443359	8.0	18276.0	8	3454.0	1	5493.35135135	203254.0	2.56918710207	3.0	0.871176677891	161.649578385	111.501658939	4754.99421203	0.605242708806	1288.0	914.0	37	0.0
3240976	3115.46655273	8.0	20629.0	8	3592.0	1	5998.56756757	221947.0	2.55166616927	3.0	0.904116093755	95.711241609	95.0077907564	5209.36417287	0.646315166407	1225.0	1543.0	37	0.0
3240979	3274.62084961	8.0	23078.0	8	4036.0	1	6601.89189189	244270.0	2.55365673984	3.0	0.908782305056	202.168559554	113.508705828	5646.92260726	0.635759228687	1379.0	1544.0	37	0.0
3240978	1231.8894043	8.0	8047.0	8	2387.0	1	3142.56756757	116275.0	2.58492223705	3.0	0.923754787747	179.042676681	111.891649186	2014.63776094	0.420657230713	1267.0	1164.0	37	0.0
3240981	221.578231812	8.0	2280.0	8	1212.0	1	1278.83783784	47317.0	2.78378098573	3.0	0.716894526052	36.3967974127	140.601120091	477.219522833	0.154415192345	920.0	601.0	37	0.0
3240980	158.320236206	8.0	2264.0	8	1186.0	1	1248.13513514	46181.0	10.1017767097	3.0	0.444220253399	293.543730458	125.473823685	434.28320011	0.0837550316845	1039.0	332.0	37	0.0
3240983	174.275192261	8.0	2020.0	8	978.0	1	1125.45945946	41642.0	2.49744336754	3.0	0.60148959427	58.1515608083	152.497677863	386.09754054	0.115042031034	891.0	612.0	37	0.0
3240982	158.746871948	8.0	1864.0	8	1104.0	1	1144.05405405	42330.0	2.68818955951	3.0	0.746295197458	71.5664050343	141.227612953	335.941210626	0.123054729747	879.0	550.0	37	0.0
3240985	193.730743408	8.0	2456.0	8	1329.0	1	1388.18918919	51363.0	11.4000000005	3.0	0.667351492122	345.495019764	162.051827448	399.852878349	0.106331377151	1126.0	768.0	37	0.0
3240984	1836.91308594	8.0	13884.0	8	2669.0	1	4116.97297297	152328.0	2.56411896657	3.0	0.913062879896	384.086245785	157.198458659	3032.92054413	0.506752023908	1313.0	1468.0	37	0.0
3240987	2375.09033203	8.0	17129.0	8	2686.0	1	4920.78378378	182069.0	2.56308298176	3.0	0.830130930934	262.127066671	174.385586696	4191.44130696	0.546900044393	1416.0	1316.0	37	0.0
3240986	2447.69042969	8.0	17114.0	8	2714.0	1	5025.10810811	185929.0	2.57169117554	3.0	0.844075608333	245.802189331	166.609531893	4310.57456717	0.567464753037	1346.0	891.0	37	0.0
3240989	219.753646851	8.0	2385.0	8	1061.0	1	1197.86486486	44321.0	2.51314118921	3.0	0.631512471312	28.0838649947	189.138195984	454.556998147	0.136132364968	899.0	640.0	37	0.0
3240988	1648.31164551	8.0	11483.0	8	2498.0	1	3495.59459459	129337.0	2.54245456019	3.0	0.897895606375	71.0719471453	177.076894531	2722.37113213	0.537611863449	1039.0	1091.0	37	0.0
3240991	2649.05761719	8.0	17698.0	8	3457.0	1	5339.16216216	197549.0	2.56778097174	3.0	0.899103283295	101.545164403	198.987540914	4522.79579534	0.615024853445	1216.0	1337.0	37	0.0
3240990	3667.64355469	8.0	24036.0	8	4261.0	1	7150.94594595	264585.0	2.55220082256	3.0	0.889225583879	224.386819755	197.325470279	6337.87974512	0.650328662539	1432.0	1588.0	37	0.0
3240967	298.552154541	8.0	3898.0	8	1300.0	1	1431.67567568	52972.0	10.6491000813	3.0	1.10818523148	185.0	0.0	598.437597882	0.301421804939	859.0	651.0	37	0.0
3240969	468.686981201	8.0	4555.0	8	1350.0	1	1643.05405405	60793.0	2.60241156232	3.0	0.688496652624	116.515086219	5.292755242	943.842322812	0.24649631609	962.0	571.0	37	0.0
3240968	1527.08874512	8.0	9534.0	8	4092.0	1	4574.86486486	169270.0	4.69376969438	3.0	1.36352052544	280.0	0.0	2602.31094054	0.633464548768	1115.0	1343.0	37	0.0
3240971	1334.70629883	8.0	9303.0	8	2341.0	1	3350.0	123950.0	2.59609946593	3.0	0.919697704212	301.270605313	35.6388780829	2271.99916862	0.453221164064	1221.0	1204.0	37	0.0
3240970	1355.26452637	8.0	9702.0	8	2741.0	1	3586.40540541	132697.0	2.56643549695	3.0	0.953250172218	202.50691293	10.5336200883	2384.12493217	0.463796129835	1238.0	1371.0	37	0.0
3240973	3465.46875	8.0	24325.0	8	3510.0	1	6567.27027027	242989.0	2.60373389156	3.0	0.859053193344	148.383580434	73.1077066988	6013.98236357	0.648367813177	1330.0	1286.0	37	0.0
3240972	2280.88818359	8.0	15722.0	8	3096.0	1	4521.78378378	167306.0	2.58131458562	3.0	0.8802092732	83.0449006374	58.8609032708	3805.36052559	0.588247609665	1145.0	979.0	37	0.0
3240975	1498.69995117	8.0	10757.0	8	2844.0	1	3620.51351351	133959.0	2.56398194884	3.0	0.955937156255	281.717866161	78.4410374491	2513.03110055	0.496473492517	1199.0	1136.0	37	0.0
3240974	4082.24365234	8.0	27589.0	8	4354.0	1	7576.86486486	280344.0	2.55874969352	3.0	0.848760145478	113.347569222	75.7126769347	7165.36870092	0.67037539996	1414.0	1198.0	37	0.0
3240737	547.875244141	9.0	6985.0	9	1556.0	1	2004.05405405	74150.0	2.44323348114	3.0	0.767183280779	306.0	399.0	1335.86388915	0.343534901317	1075.0	790.0	37	0.0
3240736	1850.06921387	9.0	12274.0	9	2544.0	1	4035.05405405	149297.0	2.57102485532	3.0	0.858222365277	247.535439144	385.0221759	3229.71791807	0.523152777004	1242.0	913.0	37	0.0
3240738	398.158935547	9.0	4679.0	9	1451.0	1	1762.43243243	65210.0	2.48697096803	3.0	0.885941575393	386.0	399.0	887.629725747	0.287162586606	1068.0	797.0	37	0.0
3240721	258.371063232	9.0	2816.0	9	1246.0	1	1424.67567568	52713.0	2.50683318132	3.0	0.651672500178	248.845878962	287.355032133	532.807504017	0.138767871941	1066.0	918.0	37	0.0
3240720	292.537567139	9.0	3096.0	9	1335.0	1	1559.40540541	57698.0	2.75731494207	3.0	0.795125103543	171.209487213	285.331106928	574.506573769	0.171601627719	1096.0	722.0	37	0.0
3240723	2309.52905273	9.0	16506.0	9	2905.0	1	4851.13513514	179492.0	2.55626093734	3.0	0.859433720225	370.186175376	295.253482031	3974.46397617	0.543354520097	1396.0	890.0	37	0.0
3240722	3642.86254883	9.0	21353.0	9	7048.0	1	8771.64864865	324551.0	4.66819067536	3.0	1.30353025341	110.860858872	293.118100864	5409.72591325	0.672134948647	1531.0	1620.0	37	0.0
3240725	2211.24731445	9.0	15180.0	9	2738.0	1	4712.86486486	174376.0	2.58446969331	3.0	0.925236626511	108.224301181	332.504660079	3781.72869174	0.590374532618	1134.0	1688.0	37	0.0
3240724	6099.85498047	9.0	38244.0	9	5630.0	1	11162.1621622	413000.0	2.57058491504	3.0	0.922177887902	168.057928966	312.639505688	10154.9192664	0.722598113684	1691.0	2727.0	37	0.0
3240727	6854.37451172	9.0	48045.0	9	9534.0	1	13568.7837838	502045.0	2.559078262	3.0	0.923801836886	378.347538978	340.901553269	11770.5009478	0.668571017646	2200.0	2948.0	37	0.0
3240726	1126.42175293	9.0	7777.0	9	1970.0	1	2880.27027027	106570.0	2.60328304742	3.0	0.874155706925	312.01141686	335.141931	1917.46781298	0.410384792493	1197.0	1239.0	37	0.0
3240729	2856.97265625	9.0	22502.0	9	3271.0	1	5363.05405405	198433.0	2.55264106062	3.0	0.834763728342	37.099687056	353.943027976	4957.54246884	0.628194493264	1164.0	1221.0	37	0.0
3240728	249.190505981	9.0	2928.0	9	1270.0	1	1379.40540541	51038.0	2.52730387789	3.0	0.872729643563	206.599739495	343.574526795	474.810515391	0.176751399164	957.0	748.0	37	0.0
3240731	369.978729248	9.0	3368.0	9	1422.0	1	1582.7027027	58560.0	2.56433975838	3.0	0.769084928583	73.1582568689	364.744538992	701.683644484	0.205523790013	1042.0	696.0	37	0.0
3240730	1761.98278809	9.0	14163.0	9	2327.0	1	3832.94594595	141819.0	2.58215363502	3.0	0.821658802562	345.278930226	357.983006122	3067.68097307	0.489881001159	1304.0	1278.0	37	0.0
3240733	1756.98303223	9.0	12810.0	9	2293.0	1	3820.18918919	141347.0	2.53458398846	3.0	0.836945179722	228.692682745	378.179387851	3083.51081325	0.510060990359	1198.0	959.0	37	0.0
3240732	3679.71704102	9.0	25214.0	9	3778.0	1	6938.43243243	256722.0	2.57132939264	3.0	0.85630095974	104.753087855	376.438522341	6461.92407509	0.663192079381	1314.0	1339.0	37	0.0
3240735	2267.39672852	9.0	17901.0	9	2949.0	1	4505.97297297	166721.0	2.54110390758	3.0	0.838792735147	55.8558389363	385.202953281	3948.68250522	0.581093147801	1147.0	969.0	37	0.0
3240734	1042.61560059	9.0	8208.0	9	2081.0	1	2857.75675676	105737.0	2.55451318007	3.0	0.930955377577	294.75002855	384.284770717	1767.44670524	0.404268744622	1213.0	888.0	37	0.0
3240705	3030.7355957	9.0	21721.0	9	4019.0	1	6856.0	253672.0	2.55535538162	3.0	0.788799919726	142.578943749	175.647055056	5814.40119206	0.502585998536	1654.0	1908.0	37	0.0
3240704	3616.31958008	9.0	25110.0	9	3710.0	1	6989.64864865	258617.0	2.54304692185	3.0	0.851323362812	263.766271538	172.547549462	6438.70834707	0.645034575547	1441.0	1808.0	37	0.0
3240707	2053.66894531	9.0	14302.0	9	3235.0	1	4417.18918919	163436.0	2.54744801127	3.0	0.934938720883	223.17887236	186.069964554	3338.23378815	0.546273653254	1280.0	1563.0	37	0.0
3240706	259.493041992	9.0	2522.0	9	1216.0	1	1329.0	49173.0	10.2661228321	3.0	0.799382152571	39.1589340187	178.956808576	502.575643837	0.178060941828	914.0	634.0	37	0.0
3240709	236.168914795	9.0	2584.0	9	1204.0	1	1286.37837838	47596.0	2.74518215926	3.0	0.897475000366	66.3731155971	197.104327497	446.480393457	0.184482247454	871.0	530.0	37	0.0
3240708	524.429016113	9.0	3972.0	9	1574.0	1	1842.0	68154.0	2.57001647275	3.0	0.972645172262	93.4920652288	196.27897556	913.102768951	0.317655474583	939.0	656.0	37	0.0
3240711	1990.26318359	9.0	14498.0	9	2683.0	1	4319.89189189	159836.0	2.55439176292	3.0	0.819534467154	208.695706205	229.730817393	3536.88793514	0.504878866587	1398.0	1434.0	37	0.0
3240710	2613.43041992	9.0	19243.0	9	3028.0	1	5197.27027027	192299.0	2.54278482771	3.0	0.842903088852	380.820014161	196.981347142	4479.75114418	0.570517596031	1389.0	1196.0	37	0.0
3240713	6369.80712891	9.0	41621.0	9	5378.0	1	11430.1891892	422917.0	2.58148481459	3.0	0.874905989439	218.892802118	240.691999782	10812.9171335	0.705986620868	1819.0	2499.0	37	0.0
3240712	1851.73828125	9.0	13841.0	9	2364.0	1	4035.10810811	149299.0	2.54993971053	3.0	0.849756019331	58.431867039	234.173596252	3278.81025834	0.52728506292	1238.0	1324.0	37	0.0
3240715	250.179580688	9.0	2499.0	9	1269.0	1	1376.48648649	50930.0	2.54240720943	3.0	0.82149715034	104.686749017	259.349341975	497.496712531	0.174335823782	950.0	611.0	37	0.0
3240714	4638.83398438	9.0	26710.0	9	8544.0	1	9998.54054054	369946.0	2.60832023384	3.0	1.16634340306	49.2752550488	246.143476669	7104.9630916	0.707655585762	1565.0	2063.0	37	0.0
3240717	195.080383301	9.0	2677.0	9	1554.0	1	1473.59459459	54523.0	10.1985555718	3.0	1.32137714437	399.0	268.0	452.583967621	0.254574130165	945.0	568.0	37	0.0
3240716	6573.36083984	9.0	40401.0	9	11725.0	1	15635.0540541	578497.0	4.66680093771	3.0	1.31557859789	193.786223443	260.452098363	10081.8157204	0.736583076176	1995.0	4237.0	37	0.0
3240719	2667.77539062	9.0	18863.0	9	3393.0	1	5531.64864865	204671.0	2.5867700154	3.0	0.88557773051	263.174781451	282.554558925	4666.11225407	0.596183831176	1331.0	1747.0	37	0.0
3240718	1036.90222168	9.0	8280.0	9	1875.0	1	2670.27027027	98800.0	2.52693572613	3.0	0.770705113768	171.572785042	273.922919297	1906.10970374	0.379452799904	1165.0	952.0	37	0.0
3240689	1250.2310791	9.0	9360.0	9	2179.0	1	3050.13513514	112855.0	2.54829248852	3.0	0.901680239003	89.2584686888	52.5778245114	2139.9900592	0.462654799328	1116.0	1110.0	37	0.0
3240688	2014.94104004	9.0	14456.0	9	2805.0	1	4246.54054054	157122.0	2.59229493926	3.0	0.826965764362	48.7894903302	42.4992136019	3669.92634345	0.556028705079	1159.0	766.0	37	0.0
3240691	1201.74658203	9.0	9179.0	9	2143.0	1	2871.18918919	106234.0	2.56560960461	3.0	0.794975142373	179.702070005	62.3836523609	2210.57793898	0.440989708116	1102.0	901.0	37	0.0
3240690	267.784790039	9.0	2521.0	9	1295.0	1	1403.72972973	51938.0	2.69796852283	3.0	0.883640203236	143.772233339	56.0215178623	474.754301873	0.175678901137	989.0	726.0	37	0.0
3240693	161.220352173	9.0	2719.0	9	1125.0	1	1206.35135135	44635.0	2.51965927256	3.0	0.345378606805	285.161626334	66.9922279551	421.453517683	0.0642046460724	1041.0	610.0	37	0.0
3240692	2429.35620117	9.0	15923.0	9	3164.0	1	5015.21621622	185563.0	2.59282590735	3.0	0.908084484173	22.3218282782	64.6681800333	4129.7298885	0.597129169831	1207.0	1412.0	37	0.0
3240695	1592.30932617	9.0	12039.0	9	2392.0	1	3756.86486486	139004.0	2.56045186257	3.0	0.825105227602	388.556341626	83.5018372386	2933.02025945	0.475108495789	1316.0	1224.0	37	0.0
3240694	1071.43212891	9.0	7804.0	9	1775.0	1	2744.72972973	101555.0	2.55914222103	3.0	0.822692035045	239.601374556	76.2925778434	1934.65945394	0.408337127154	1135.0	931.0	37	0.0
3240697	2317.04199219	9.0	15912.0	9	3527.0	1	5014.7027027	185544.0	2.56726160139	3.0	0.904696821377	308.590311313	96.0361987532	3911.84456963	0.545274341207	1435.0	1383.0	37	0.0
3240696	1082.09619141	9.0	7935.0	9	1781.0	1	2672.62162162	98887.0	2.55586360418	3.0	0.875378757137	39.5602038664	93.858302369	1884.02853469	0.446221987567	1006.0	763.0	37	0.0
3240699	3947.24829102	9.0	27644.0	9	4212.0	1	7177.75675676	265577.0	2.54719900304	3.0	0.885096336843	112.082748704	106.877463478	6577.371661	0.682173860025	1277.0	1682.0	37	0.0
3240698	2086.9284668	9.0	15152.0	9	2819.0	1	4254.02702703	157399.0	2.54495824351	3.0	0.848365301409	187.212559738	99.1187210008	3586.949102	0.556822888894	1164.0	1266.0	37	0.0
3240701	1622.29541016	9.0	12222.0	9	2607.0	1	3728.64864865	137960.0	2.61208073566	3.0	0.857034277694	381.884024343	125.086630894	2740.65836795	0.459793864225	1357.0	959.0	37	0.0
3240700	4739.74951172	9.0	33389.0	9	5205.0	1	8495.64864865	314339.0	2.54280108415	3.0	0.828114569863	313.061813477	107.961273513	8117.77413463	0.654644567261	1703.0	1919.0	37	0.0
3240703	2373.26147461	9.0	20142.0	9	4155.0	1	6159.2972973	227894.0	2.52799404489	3.0	0.845605986363	137.591714792	172.737947519	4528.26494161	0.451044582582	1586.0	2136.0	37	0.0
3240702	337.783477783	9.0	3275.0	9	1326.0	1	1534.37837838	56772.0	2.67494016973	3.0	0.591967573606	129.484248334	164.933934486	701.582114912	0.156518862007	1050.0	717.0	37	0.0
3240679	282.511688232	9.0	2282.0	9	1382.0	1	1384.7027027	51234.0	2.62490152237	3.0	1.46290837346	21.0	0.0	477.523871705	0.337339658578	751.0	483.0	37	0.0
3240681	2635.15356445	9.0	18451.0	9	3406.0	1	5234.37837838	193672.0	2.5717309766	3.0	0.883195705082	94.720408852	10.7576280208	4487.58828667	0.609256377911	1225.0	848.0	37	0.0
3240680	2840.01074219	9.0	18417.0	9	3954.0	1	5938.21621622	219714.0	2.56143071883	3.0	0.981406103921	217.643232927	9.05108328694	4584.05652558	0.609793715706	1360.0	1930.0	37	0.0
3240683	2831.00585938	9.0	21111.0	9	3516.0	1	5624.08108108	208091.0	2.56454067185	3.0	0.867696831397	186.789475139	30.0792195423	4850.87996816	0.597961632034	1357.0	1554.0	37	0.0
3240682	2779.71435547	9.0	18537.0	9	3655.0	1	5577.67567568	206374.0	2.55648350206	3.0	0.855615398636	316.686326799	28.8198112545	4793.72738328	0.581474903601	1443.0	1130.0	37	0.0
3240685	7651.6796875	9.0	37474.0	9	12309.0	1	15365.1891892	568512.0	2.58454120606	3.0	1.18808089345	126.761844716	37.2342121217	11221.3153092	0.766261085243	1721.0	2952.0	37	0.0
3240684	1333.59802246	9.0	10460.0	9	2052.0	1	3097.51351351	114608.0	2.54857656687	3.0	0.886907112619	8.55155136107	33.0498560047	2310.22279615	0.494191138637	1012.0	740.0	37	0.0
3240687	3704.34667969	9.0	27083.0	9	3826.0	1	6968.72972973	257843.0	2.55260910129	3.0	0.849051798534	363.952476968	38.8297274777	6314.31123476	0.625116713417	1552.0	1821.0	37	0.0
3240686	472.140441895	9.0	4195.0	9	1696.0	1	1946.94594595	72037.0	2.50129987018	3.0	0.715456339222	327.931696876	37.1279377298	898.510648733	0.197734818492	1268.0	909.0	37	0.0
3240505	280.014465332	10.0	3137.0	10	1181.0	1	1343.64864865	49715.0	2.47883450096	3.0	0.764687024124	59.4898381273	6.95427510669	555.613485568	0.187794101829	913.0	663.0	37	0.0
3240504	266.627868652	10.0	2807.0	10	1262.0	1	1373.62162162	50824.0	2.49584503705	3.0	0.808455723995	99.6391219978	3.07575486381	551.974101212	0.193936235033	913.0	644.0	37	0.0
3240507	2524.59960938	10.0	16839.0	10	3145.0	1	5125.35135135	189638.0	2.56739933515	3.0	0.860097728852	374.099925665	7.20016696519	4298.49471854	0.564138554545	1360.0	1336.0	37	0.0
3240506	211.313537598	10.0	2573.0	10	1157.0	1	1261.02702703	46658.0	10.2130912314	3.0	0.727155061589	86.765417442	6.81640267442	449.285759505	0.148814481722	943.0	564.0	37	0.0
3240509	1400.25061035	10.0	10464.0	10	2319.0	1	3304.16216216	122254.0	2.58997015946	3.0	0.812512739311	51.7199207807	44.4869879634	2558.88402882	0.459049408775	1204.0	1061.0	37	0.0
3240508	2001.32836914	10.0	15416.0	10	3012.0	1	4272.43243243	158080.0	2.57499018188	3.0	0.847454952071	201.77467628	40.0413985402	3434.40199825	0.516562479939	1328.0	1249.0	37	0.0
3240511	4888.72558594	10.0	27345.0	10	9126.0	1	10957.2972973	405420.0	2.64691487294	3.0	1.17477984035	42.4868463999	56.4304514799	7722.19752425	0.706383631187	1658.0	2143.0	37	0.0
3240510	6509.45117188	10.0	39494.0	10	8015.0	1	11719.3243243	433615.0	2.55681075422	3.0	0.919930882043	212.056414865	50.9806071616	10564.2641881	0.708324467956	1838.0	2582.0	37	0.0
3240561	1902.30224609	10.0	15904.0	10	3120.0	1	4548.64864865	168300.0	2.54624685918	3.0	0.673474586829	333.99557778	321.969009936	3680.19768654	0.374467875472	1558.0	1474.0	37	0.0
3240560	523.813964844	10.0	4432.0	10	1526.0	1	1849.67567568	68438.0	2.55122008009	3.0	0.892762352871	24.2422717417	322.009445586	895.582803854	0.275722533034	1031.0	856.0	37	0.0
3240563	2110.38867188	10.0	15186.0	10	3431.0	1	4738.48648649	175324.0	2.59158324636	3.0	0.926883388247	391.862258659	334.864990541	3476.56849192	0.515200635961	1476.0	1823.0	37	0.0
3240562	2062.72729492	10.0	15184.0	10	3484.0	1	5249.43243243	194229.0	2.56879684571	3.0	0.835710258681	333.539436377	328.233226874	3774.56719771	0.429502177849	1699.0	1934.0	37	0.0
3240565	2601.77954102	10.0	18502.0	10	3044.0	1	5041.27027027	186527.0	2.54212453081	3.0	0.838312552424	19.3062410298	342.187360626	4558.4133244	0.610329682349	1159.0	1091.0	37	0.0
3240564	373.529327393	10.0	3534.0	10	1280.0	1	1549.40540541	57328.0	2.52725061017	3.0	0.933989427456	143.888122428	341.104259982	630.850636463	0.234781289326	936.0	827.0	37	0.0
3240567	2497.5390625	10.0	19528.0	10	3265.0	1	5233.10810811	193625.0	2.54164132704	3.0	0.860252612842	313.664290669	382.21322266	4382.92961882	0.563104115335	1421.0	1450.0	37	0.0
3240566	319.701629639	10.0	4300.0	10	1394.0	1	1540.43243243	56996.0	2.4708090838	3.0	0.690734358982	299.773121893	344.989888634	675.118571501	0.17835951274	1044.0	708.0	37	0.0
3240569	2034.8034668	10.0	16530.0	10	3026.0	1	4305.94594595	159320.0	2.5537188708	3.0	0.827182125422	64.8539956252	392.02968301	3523.5374976	0.511578306587	1308.0	1093.0	37	0.0
3240568	1583.75598145	10.0	12976.0	10	2564.0	1	3618.94594595	133901.0	2.52951883864	3.0	0.794024663539	73.9308554519	386.48221392	2907.92744012	0.468452195897	1217.0	828.0	37	0.0
3240571	3050.08105469	10.0	19560.0	10	4214.0	1	6355.91891892	235169.0	2.61839076618	3.0	0.791219213609	188.0	399.0	5385.11444415	0.504175833835	1685.0	1860.0	37	0.0
3240570	2542.54516602	10.0	18278.0	10	3501.0	1	5445.48648649	201483.0	2.57828595224	3.0	0.700320872754	182.275248393	393.837536055	4517.15546938	0.409375896192	1569.0	1219.0	37	0.0
3240572	605.797607422	10.0	4704.0	10	1556.0	1	2071.43243243	76643.0	2.59544455858	3.0	1.14867485071	211.0	399.0	1062.52253677	0.41763777431	917.0	740.0	37	0.0
3240545	2646.15527344	10.0	18511.0	10	3319.0	1	5551.56756757	205408.0	2.57282268034	3.0	0.884578348247	269.213331195	244.522105274	4569.88622239	0.572523279379	1480.0	1627.0	37	0.0
3240544	1273.96484375	10.0	8605.0	10	2239.0	1	3154.91891892	116732.0	2.62187079879	3.0	1.007546044	155.331204853	241.105680352	2022.05555999	0.476840901486	1074.0	641.0	37	0.0
3240547	1744.84997559	10.0	13933.0	10	3286.0	1	4688.02702703	173457.0	2.5458417644	3.0	0.671915213698	277.544212045	254.462520868	3454.11105694	0.328959482159	1730.0	1288.0	37	0.0
3240546	2661.05664062	10.0	20334.0	10	2984.0	1	4912.7027027	181770.0	2.54721586795	3.0	0.802658467132	8.90671229257	251.041548432	4665.21418982	0.615799586908	1147.0	1182.0	37	0.0
3240549	2867.48803711	10.0	20539.0	10	3583.0	1	6239.02702703	230844.0	2.55453596955	3.0	0.799948655052	271.208560073	257.655613574	5137.13264427	0.491054250662	1658.0	1803.0	37	0.0
3240548	2643.12939453	10.0	20148.0	10	3474.0	1	5406.13513514	200027.0	2.56363487216	3.0	0.845028050827	329.979961695	255.645357219	4613.80710574	0.563941733631	1447.0	1397.0	37	0.0
3240551	2439.93237305	10.0	17546.0	10	3194.0	1	4658.94594595	172381.0	2.54080404423	3.0	0.84949956306	48.1046059499	261.989205147	4163.77777149	0.611878826931	1073.0	1028.0	37	0.0
3240550	615.26763916	10.0	4751.0	10	1570.0	1	1977.37837838	73163.0	2.55004618164	3.0	0.846549270221	228.189235253	259.20099048	1081.52460165	0.301252304157	1054.0	896.0	37	0.0
3240553	391.039672852	10.0	3833.0	10	1307.0	1	1575.35135135	58288.0	2.57926883781	3.0	0.735230343281	244.938298393	275.730022486	722.26177219	0.202707964614	1023.0	693.0	37	0.0
3240552	1922.7902832	10.0	14742.0	10	2922.0	1	4247.18918919	157146.0	2.5412953774	3.0	0.851433325069	328.932996298	269.072455647	3255.17940142	0.484301967992	1477.0	969.0	37	0.0
3240555	1418.32946777	10.0	10789.0	10	2161.0	1	3201.91891892	118471.0	2.54987432403	3.0	0.872434573779	233.952255069	291.803394109	2398.58494601	0.485385545407	1078.0	777.0	37	0.0
3240554	688.947753906	10.0	7491.0	10	1869.0	1	2340.48648649	86598.0	2.49735457566	3.0	1.01642367622	0.0	277.0	1405.872695	0.4394088561	995.0	908.0	37	0.0
3240557	280.217498779	10.0	2857.0	10	1140.0	1	1349.67567568	49938.0	2.47473533871	3.0	0.616585544203	140.910127965	303.283041521	608.911189203	0.161558133341	947.0	675.0	37	0.0
3240556	290.871795654	10.0	2940.0	10	1344.0	1	1494.40540541	55293.0	10.8267833145	3.0	0.815309530439	263.190917941	300.115647307	556.341944184	0.178915795598	1011.0	649.0	37	0.0
3240559	1540.62817383	10.0	10930.0	10	2016.0	1	3339.16216216	123549.0	2.58655856528	3.0	0.806649674007	28.8268342468	310.676542505	2750.58554891	0.497528064583	1103.0	1095.0	37	0.0
3240558	1949.41491699	10.0	13981.0	10	2873.0	1	4226.18918919	156369.0	2.56342131287	3.0	0.850828898527	173.511712016	306.350828096	3501.89774613	0.544416337988	1205.0	855.0	37	0.0
3240529	709.273681641	10.0	5765.0	10	1533.0	1	1991.16216216	73673.0	2.54010333024	3.0	0.833768644331	66.2079404411	174.943642802	1244.43808188	0.352346768077	920.0	841.0	37	0.0
3240528	257.700866699	10.0	2889.0	10	1110.0	1	1275.51351351	47194.0	2.52820012303	3.0	0.654319107015	127.941112539	172.080566513	521.549008117	0.154432298505	910.0	611.0	37	0.0
3240531	1241.08984375	10.0	10064.0	10	2027.0	1	2928.86486486	108368.0	2.55664316599	3.0	0.747816940369	222.042323419	188.438466218	2336.72897162	0.425139824066	1147.0	779.0	37	0.0
3240530	4588.17626953	10.0	30774.0	10	5040.0	1	8396.32432432	310664.0	2.56705661643	3.0	0.894299103958	97.9501678369	186.692784461	7735.75905223	0.700596077521	1348.0	2042.0	37	0.0
3240533	2169.94384766	10.0	16757.0	10	2662.0	1	4560.10810811	168724.0	2.54307200771	3.0	0.830495894089	240.738541592	195.283791731	3856.04638331	0.54115355717	1320.0	1469.0	37	0.0
3240532	1668.2565918	10.0	11738.0	10	2375.0	1	3617.16216216	133835.0	2.55530620709	3.0	0.874763504667	49.1618340292	195.499389859	2898.79830958	0.539689231797	1073.0	902.0	37	0.0
3240535	2383.40673828	10.0	19416.0	10	3793.0	1	5722.51351351	211733.0	2.55391951478	3.0	0.830310655045	395.977980313	206.609140274	4500.58596569	0.484797012908	1577.0	1581.0	37	0.0
3240534	1455.46264648	10.0	10705.0	10	2239.0	1	3438.54054054	127226.0	2.55268084813	3.0	0.889916942493	287.921175323	194.72338056	2444.55603325	0.462701696601	1234.0	984.0	37	0.0
3240537	442.490997314	10.0	4805.0	10	1709.0	1	1986.21621622	73490.0	10.2415941072	3.0	0.559386783575	379.637478632	209.82364896	980.809193561	0.160247323932	1396.0	839.0	37	0.0
3240536	1523.44140625	10.0	11520.0	10	2446.0	1	3653.94594595	135196.0	2.54350270415	3.0	0.833569370531	299.297636498	210.453075118	2754.87741153	0.458221417913	1333.0	1032.0	37	0.0
3240539	2429.18481445	10.0	17920.0	10	3869.0	1	5352.24324324	198033.0	2.56867198884	3.0	0.800963321129	387.343240624	219.868960602	4217.72023995	0.461114549366	1700.0	1700.0	37	0.0
3240538	276.03793335	10.0	3773.0	10	1564.0	1	1762.78378378	65223.0	10.8216435699	3.0	0.610997652649	373.987728649	212.036186784	606.269015057	0.117404966753	1320.0	946.0	37	0.0
3240541	1778.8704834	10.0	12993.0	10	3360.0	1	4578.7027027	169412.0	2.55710009253	3.0	0.863231027636	392.997627169	226.661233532	2915.83284143	0.379050885514	1732.0	1680.0	37	0.0
3240540	2103.68579102	10.0	14067.0	10	2957.0	1	4506.27027027	166732.0	2.55468901958	3.0	0.877720741053	333.021407045	221.291044001	3560.27536114	0.530763065075	1366.0	1224.0	37	0.0
3240543	289.49407959	10.0	3462.0	10	1275.0	1	1343.97297297	49727.0	2.59298947068	3.0	0.594104673887	88.2305339341	236.691719926	628.081845626	0.161200288071	942.0	344.0	37	0.0
3240542	2072.06835938	10.0	16964.0	10	3118.0	1	4449.67567568	164638.0	2.54401020836	3.0	0.819364319632	285.049872622	234.751266479	3654.62585905	0.507117733247	1417.0	1275.0	37	0.0
3240513	6896.50976562	10.0	37032.0	10	13001.0	1	15264.6486486	564792.0	2.58620102493	3.0	1.25843945998	187.075217081	70.6705482345	10188.1779044	0.724030853104	1893.0	3500.0	37	0.0
3240512	225.514877319	10.0	2621.0	10	1217.0	1	1248.54054054	46196.0	2.48815342944	3.0	0.636316046906	97.6752843357	69.3530998909	510.980951732	0.149703040922	909.0	535.0	37	0.0
3240515	1483.62451172	10.0	10722.0	10	2487.0	1	3378.59459459	125008.0	2.5511432563	3.0	0.874881271914	164.744722704	84.1968150295	2515.66143787	0.483048252695	1145.0	991.0	37	0.0
3240514	191.935028076	10.0	2550.0	10	1497.0	1	1526.37837838	56476.0	2.83719849503	3.0	0.955539158498	392.430727144	77.7936713871	379.708100706	0.134883008637	1124.0	780.0	37	0.0
3240517	324.496765137	10.0	3372.0	10	1451.0	1	1619.51351351	59922.0	2.50467835849	3.0	0.857322057404	164.422464945	96.0878684786	601.287905787	0.189275481503	1078.0	604.0	37	0.0
3240516	2834.77197266	10.0	20150.0	10	3468.0	1	5677.2972973	210060.0	2.55642263313	3.0	0.878114700666	256.407938083	92.8775477859	4868.64500238	0.6038999597	1356.0	1506.0	37	0.0
3240519	4220.76806641	10.0	24673.0	10	9689.0	1	10360.9459459	383355.0	4.688074933	3.0	1.28177572741	104.361851936	103.417494445	6615.57215946	0.692659117893	1616.0	2083.0	37	0.0
3240518	283.66394043	10.0	3377.0	10	1323.0	1	1525.27027027	56435.0	2.58491729015	3.0	0.752836467052	242.148213739	97.2918439016	556.963625815	0.15935560614	1074.0	861.0	37	0.0
3240521	5881.26611328	10.0	38056.0	10	5825.0	1	10599.4054054	392178.0	2.56765802104	3.0	0.90223079781	161.277301889	122.917397772	9783.69994333	0.713498324691	1621.0	2075.0	37	0.0
3240520	2247.69946289	10.0	16082.0	10	3192.0	1	4985.62162162	184468.0	2.57622187409	3.0	0.885828690999	363.436261943	105.481513166	4007.92997521	0.552934513595	1384.0	1136.0	37	0.0
3240523	1228.00878906	10.0	8582.0	10	2300.0	1	3131.7027027	115873.0	2.56146735129	3.0	0.907808037682	305.232842446	145.328521052	2091.17798893	0.43490966734	1220.0	939.0	37	0.0
3240522	2915.14794922	10.0	20195.0	10	3808.0	1	5847.27027027	216349.0	2.57288523714	3.0	0.896757487502	101.529672142	142.809978356	5023.05232928	0.626482502829	1273.0	1420.0	37	0.0
3240525	2288.02807617	10.0	15755.0	10	2723.0	1	4694.43243243	173694.0	2.56349584814	3.0	0.902215424121	30.4073807733	164.133354028	3881.73619904	0.594927672221	1153.0	1290.0	37	0.0
3240524	7013.875	10.0	43994.0	10	10461.0	1	14455.972973	534871.0	2.57821732899	3.0	1.02392049714	371.579126175	151.131703848	11491.8641281	0.686300632445	2222.0	3019.0	37	0.0
3240527	1321.82202148	10.0	9430.0	10	2259.0	1	3359.32432432	124295.0	2.62747783669	3.0	0.875710374693	338.56525672	168.360574525	2330.33129564	0.436236776323	1290.0	1172.0	37	0.0
3240526	166.43989563	10.0	2363.0	10	1189.0	1	1248.16216216	46182.0	2.68684540836	3.0	0.557446610516	286.704015122	166.413259278	368.719067517	0.0897252960078	1035.0	663.0	37	0.0
3241023	901.428283691	11.0	8621.0	11	1674.0	1	2335.0	86395.0	2.48524342263	3.0	0.864295249906	215.0	0.0	1692.72259327	0.456195078036	940.0	993.0	37	0.0
3241022	352.696563721	11.0	5008.0	11	1779.0	1	1909.48648649	70651.0	2.44160769982	3.0	1.09880759802	90.0	0.0	858.785208614	0.328184466544	1090.0	974.0	37	0.0
3241073	5871.68457031	11.0	37165.0	11	6265.0	1	10645.6486486	393889.0	2.54805201813	3.0	0.896505812842	70.1836587355	284.699842298	9888.15199906	0.713376856282	1644.0	2416.0	37	0.0
3241072	2041.56726074	11.0	14605.0	11	2669.0	1	4274.48648649	158156.0	2.53376011491	3.0	0.844237914449	54.4361414664	278.994622078	3581.51624953	0.54723548539	1221.0	1228.0	37	0.0
3241075	2012.16162109	11.0	13912.0	11	2832.0	1	4464.78378378	165197.0	2.59395634525	3.0	0.865042858255	84.3243191986	297.506310819	3610.08301024	0.53780655854	1310.0	1351.0	37	0.0
3241074	2404.86914062	11.0	15483.0	11	2971.0	1	4853.78378378	179590.0	2.56780734976	3.0	0.903739454251	213.150460917	291.935116508	3968.51718834	0.58592864316	1227.0	1497.0	37	0.0
3241077	230.985321045	11.0	2692.0	11	1106.0	1	1285.83783784	47576.0	2.52832950035	3.0	0.647866781146	130.509058489	308.598165338	501.918846556	0.144748129852	933.0	647.0	37	0.0
3241076	246.409042358	11.0	2879.0	11	1257.0	1	1427.7027027	52825.0	2.50835566549	3.0	0.601381615539	207.134290724	302.412207531	539.538993795	0.128201091687	1069.0	618.0	37	0.0
3241079	3022.85302734	11.0	22670.0	11	4210.0	1	6829.2972973	252684.0	2.57046358787	3.0	0.900483396095	354.627460033	363.594449905	5341.21600733	0.543532687894	1698.0	2389.0	37	0.0
3241078	3733.05981445	11.0	26480.0	11	3625.0	1	6873.51351351	254320.0	2.54778074842	3.0	0.808699733737	228.335359255	347.788172224	6730.47441626	0.65545172831	1348.0	1598.0	37	0.0
3241081	230.015899658	11.0	2607.0	11	1201.0	1	1291.02702703	47768.0	2.53428207366	3.0	0.826299693538	173.149890446	366.878195953	452.46267412	0.169310945416	891.0	556.0	37	0.0
3241080	274.614135742	11.0	2979.0	11	1436.0	1	1516.75675676	56120.0	2.65778530118	3.0	0.854665213332	322.343327712	366.285732313	514.06978587	0.169364360364	1072.0	603.0	37	0.0
3241083	1064.56774902	11.0	11272.0	11	2877.0	1	3924.45945946	145205.0	11.4000000005	3.0	0.611929184937	358.659092621	368.223320018	2442.08461263	0.235167891021	1711.0	1340.0	37	0.0
3241082	172.091400146	11.0	2307.0	11	1221.0	1	1282.78378378	47463.0	2.49397004042	3.0	0.550397628513	242.160369566	367.990804293	436.27827098	0.103260638046	1027.0	561.0	37	0.0
3241084	1700.25952148	11.0	12114.0	11	2382.0	1	3637.45945946	134586.0	2.57975870952	3.0	0.856335590333	72.69080613	373.211219124	2945.3092895	0.530677065831	1105.0	1034.0	37	0.0
3241057	167.993637085	11.0	2543.0	11	1153.0	1	1218.94594595	45101.0	2.49996479649	3.0	0.527192940861	191.041297258	179.662191455	440.155272221	0.105196302425	985.0	432.0	37	0.0
3241056	222.819900513	11.0	2671.0	11	1397.0	1	1429.02702703	52874.0	11.4000000005	3.0	0.77533670769	292.477549019	156.112246168	468.135336942	0.145470618861	1048.0	615.0	37	0.0
3241059	1553.9152832	11.0	12276.0	11	2243.0	1	3667.0	135679.0	2.55068450376	3.0	0.787501576991	66.9543876023	197.548550621	2859.46175976	0.443084534957	1286.0	1269.0	37	0.0
3241058	2178.99707031	11.0	15906.0	11	3530.0	1	4970.64864865	183914.0	2.57627437635	3.0	0.946993652417	306.777365855	193.285327756	3623.32053981	0.527072613125	1441.0	1353.0	37	0.0
3241061	3435.24169922	11.0	24103.0	11	3899.0	1	6964.7027027	257694.0	2.57268558818	3.0	0.791713149287	175.449297907	204.839525517	6103.09974004	0.531124345896	1633.0	1756.0	37	0.0
3241060	2218.05371094	11.0	15279.0	11	3088.0	1	4624.13513514	171093.0	2.52905038839	3.0	0.863801856125	58.0442244057	202.985563922	3765.59491509	0.542524372901	1240.0	1424.0	37	0.0
3241063	2376.76123047	11.0	17701.0	11	3209.0	1	5439.94594595	201278.0	2.57521436576	3.0	0.666953919574	181.372801904	209.641242084	4476.11323798	0.378155638499	1735.0	1487.0	37	0.0
3241062	629.409973145	11.0	4861.0	11	1498.0	1	2019.56756757	74724.0	2.56419508516	3.0	0.738305501871	204.319039179	209.059662839	1150.92314495	0.26642387033	1139.0	842.0	37	0.0
3241065	173.786239624	11.0	2266.0	11	1183.0	1	1290.48648649	47748.0	4.7958293923	3.0	0.516552282833	287.770290764	250.379790119	434.781338505	0.095310073746	1039.0	604.0	37	0.0
3241064	242.182693481	11.0	2938.0	11	1343.0	1	1488.59459459	55078.0	2.5289488947	3.0	0.728892904754	373.867064018	233.948019889	492.419675314	0.137083449825	1134.0	673.0	37	0.0
3241067	265.399383545	11.0	2712.0	11	1248.0	1	1381.37837838	51111.0	10.1668932569	3.0	0.671932791105	268.831469263	257.89661093	538.503345257	0.150708166692	1008.0	755.0	37	0.0
3241066	2032.54211426	11.0	15925.0	11	2872.0	1	4397.45945946	162706.0	2.58362762858	3.0	0.855801276257	358.757070563	251.236435501	3526.5005285	0.522419503438	1350.0	1632.0	37	0.0
3241069	3411.11938477	11.0	25682.0	11	3934.0	1	6631.83783784	245378.0	2.55382134595	3.0	0.844789214138	312.147538095	265.810234903	5861.02389857	0.595659736912	1582.0	1842.0	37	0.0
3241068	1945.57324219	11.0	14471.0	11	2400.0	1	4172.43243243	154380.0	2.58024487031	3.0	0.812076472954	382.956439889	263.30397059	3428.59734472	0.500717987103	1363.0	1121.0	37	0.0
3241071	3181.64111328	11.0	22988.0	11	3125.0	1	5908.97297297	218632.0	2.55718954078	3.0	0.814042756192	28.4498188052	279.018630022	5711.62287935	0.648607614396	1223.0	1584.0	37	0.0
3241070	6967.31787109	11.0	44475.0	11	6792.0	1	13008.4864865	481314.0	2.55744411395	3.0	0.904833025342	326.217227669	268.297063476	11757.2113323	0.691758136719	2229.0	3319.0	37	0.0
3241041	2870.5390625	11.0	19602.0	11	3846.0	1	6255.59459459	231457.0	2.55450455827	3.0	0.839980184239	264.369629622	68.7153637658	5075.93800012	0.516967126859	1700.0	1684.0	37	0.0
3241040	2670.61376953	11.0	19150.0	11	2967.0	1	5480.81081081	202790.0	2.55010577203	3.0	0.846872323197	323.1873882	66.6987381998	4612.66584067	0.553675772664	1538.0	1608.0	37	0.0
3241043	2165.07226562	11.0	16020.0	11	3068.0	1	4425.48648649	163743.0	2.57142779079	3.0	0.904481995682	41.2101548397	72.8994750733	3591.68176038	0.579864668555	1139.0	1087.0	37	0.0
3241042	804.50567627	11.0	7278.0	11	1706.0	1	2287.48648649	84637.0	2.51647203219	3.0	0.788557715618	221.283249575	70.2140431834	1492.54548826	0.346366440505	1098.0	766.0	37	0.0
3241045	1333.99035645	11.0	10185.0	11	2213.0	1	3150.83783784	116581.0	2.54455766379	3.0	0.890618547269	227.062102387	102.891470334	2246.26770089	0.465128445264	1124.0	1118.0	37	0.0
3241044	1645.62109375	11.0	13326.0	11	2610.0	1	3875.67567568	143400.0	2.52721246773	3.0	0.81388107755	322.115408806	80.0746394276	2889.29014787	0.435485206246	1482.0	1100.0	37	0.0
3241047	314.432983398	11.0	2758.0	11	1230.0	1	1402.56756757	51895.0	2.52900055184	3.0	0.832068618563	134.207172337	114.191996367	566.256593807	0.201872424067	921.0	699.0	37	0.0
3241046	324.954956055	11.0	3152.0	11	1452.0	1	1561.91891892	57791.0	2.53896925945	3.0	0.811172326126	256.234740685	111.103250886	594.191251402	0.182444941093	1075.0	522.0	37	0.0
3241049	1566.91699219	11.0	10193.0	11	2144.0	1	3508.72972973	129823.0	2.56375035781	3.0	0.881849505522	21.9796116696	121.528342427	2728.6080563	0.521816868394	1058.0	1263.0	37	0.0
3241048	1932.43725586	11.0	13689.0	11	2716.0	1	4199.43243243	155379.0	2.55708537232	3.0	0.869152577136	166.606287628	117.31508812	3377.31285805	0.537278145034	1230.0	818.0	37	0.0
3241051	2236.73193359	11.0	19747.0	11	3126.0	1	5133.27027027	189931.0	2.56169728772	3.0	0.685002566449	327.153358501	133.059317138	4328.75130602	0.406118311362	1628.0	1555.0	37	0.0
3241050	653.029296875	11.0	5484.0	11	1473.0	1	1952.91891892	72258.0	2.5009193746	3.0	0.770808145399	17.3288877262	132.927761596	1200.45714391	0.310457061798	1009.0	759.0	37	0.0
3241053	2101.69873047	11.0	15231.0	11	3309.0	1	4662.10810811	172498.0	2.55721991799	3.0	0.955338530696	385.019074949	145.878538375	3398.57912944	0.534238573278	1358.0	1482.0	37	0.0
3241052	2231.77661133	11.0	16992.0	11	3550.0	1	5485.59459459	202967.0	2.53267053096	3.0	0.802407330948	326.67286218	139.284723791	4131.8079407	0.433056587693	1672.0	1825.0	37	0.0
3241055	2251.24365234	11.0	16549.0	11	2840.0	1	4610.2972973	170581.0	2.5774195062	3.0	0.88880111739	12.4627745369	153.118593083	3867.91749786	0.594490245593	1140.0	1062.0	37	0.0
3241054	324.482971191	11.0	3050.0	11	1235.0	1	1407.05405405	52061.0	2.50386496215	3.0	0.797790371681	137.110902874	152.03114486	595.58355818	0.203146432959	915.0	586.0	37	0.0
3241025	1571.08337402	11.0	10897.0	11	2237.0	1	3604.45945946	133365.0	2.57475688608	3.0	0.924054109018	42.3526047694	6.47796582424	2717.90547005	0.534652610854	1084.0	708.0	37	0.0
3241024	1346.11633301	11.0	9871.0	11	2553.0	1	3412.59459459	126266.0	2.57467056904	3.0	0.910221933519	281.176604791	5.47233024933	2312.08438258	0.44580658755	1243.0	1136.0	37	0.0
3241027	2170.32324219	11.0	14439.0	11	3162.0	1	5036.86486486	186364.0	2.5903476173	3.0	0.91967572159	389.350243332	17.4817334657	3736.69791217	0.517772709078	1543.0	1592.0	37	0.0
3241026	2162.53686523	11.0	16202.0	11	2739.0	1	4559.91891892	168717.0	2.52823602736	3.0	0.865520936005	233.944097388	6.29122832119	3731.68836065	0.548363919595	1272.0	1082.0	37	0.0
3241029	505.108398438	11.0	5585.0	11	1943.0	1	2109.72972973	78060.0	2.60138981686	3.0	0.726987530899	372.817700847	21.0449229871	951.096608268	0.195983745665	1382.0	1003.0	37	0.0
3241028	1295.23486328	11.0	9741.0	11	2158.0	1	3358.45945946	124263.0	2.59228328521	3.0	0.844201974754	292.499490001	21.4896859862	2418.14048846	0.436614323184	1270.0	1124.0	37	0.0
3241031	2215.36523438	11.0	16858.0	11	3185.0	1	5084.16216216	188114.0	2.53727048105	3.0	0.803591356422	380.492061025	30.8336773736	3946.0666669	0.453178426139	1654.0	1720.0	37	0.0
3241030	155.021896362	11.0	2686.0	11	1367.0	1	1543.02702703	57092.0	2.6715889554	3.0	0.286718406778	367.074815914	23.1332586533	528.304441191	0.0516171432533	1283.0	665.0	37	0.0
3241033	1411.62414551	11.0	11535.0	11	3230.0	1	3970.21621622	146898.0	2.57737121115	3.0	0.854527100012	386.26259356	37.5228657913	2360.99564844	0.340633061341	1619.0	1466.0	37	0.0
3241032	2036.06103516	11.0	14855.0	11	3003.0	1	4526.91891892	167496.0	2.56513054085	3.0	0.924617713382	326.187328421	32.3127103862	3421.87144523	0.537176345	1329.0	1432.0	37	0.0
3241035	254.884460449	11.0	2753.0	11	1234.0	1	1310.67567568	48495.0	2.57461548097	3.0	0.719844865073	81.2791287509	47.8175969201	504.250491877	0.16072753889	930.0	519.0	37	0.0
3241034	2576.22265625	11.0	18040.0	11	3115.0	1	5364.75675676	198496.0	2.56291740128	3.0	0.872205950114	278.391425954	45.7470807458	4466.28328209	0.570020763455	1408.0	1743.0	37	0.0
3241037	2317.05664062	11.0	16722.0	11	3049.0	1	5014.24324324	185527.0	2.53251694772	3.0	0.825129899109	262.333959877	55.5094965786	4236.32380861	0.535058012705	1510.0	1529.0	37	0.0
3241036	1409.24169922	11.0	9661.0	11	2162.0	1	3287.67567568	121644.0	2.57766984139	3.0	0.898935363827	148.401304075	52.0977167498	2427.2241353	0.496631505148	1074.0	910.0	37	0.0
3241039	1142.14794922	11.0	9454.0	11	3286.0	1	3910.40540541	144685.0	2.56594089059	3.0	0.73294385081	270.821465895	65.4918775294	2174.12872024	0.255891825218	1716.0	1732.0	37	0.0
3241038	1829.7791748	11.0	16006.0	11	2990.0	1	4618.18918919	170873.0	8.39190312776	3.0	0.895054252864	1.73313724222	62.0567880568	3705.28503056	0.560212951661	1067.0	1217.0	37	0.0
3241137	1913.68676758	12.0	12912.0	12	2323.0	1	4076.10810811	150816.0	2.55368462733	3.0	0.841512409972	137.754560044	334.557450853	3418.97767195	0.545413341424	1171.0	1351.0	37	0.0
3241136	1877.28710938	12.0	12706.0	12	2582.0	1	4224.21621622	156296.0	2.5672206075	3.0	0.897482673755	262.244284219	333.626340262	3232.13905036	0.522886650156	1297.0	1464.0	37	0.0
3241139	1278.90637207	12.0	9683.0	12	1897.0	1	3030.62162162	112133.0	2.56839516732	3.0	0.85470989136	156.548325958	340.212090627	2251.51458099	0.465182712351	1078.0	1227.0	37	0.0
3241138	2378.49438477	12.0	16683.0	12	3464.0	1	5339.08108108	197546.0	2.56774187163	3.0	0.913551307161	357.543309359	335.426754755	4179.57751306	0.556605265718	1475.0	1820.0	37	0.0
3241141	1209.54052734	12.0	9656.0	12	2310.0	1	3128.13513514	115741.0	2.53251315862	3.0	0.835700007223	368.106177458	351.350165076	2134.91350543	0.398948601504	1296.0	869.0	37	0.0
3241140	1569.71398926	12.0	10768.0	12	2578.0	1	3760.91891892	139154.0	2.53742517386	3.0	0.923018762035	335.70751863	346.669037874	2657.34337239	0.483872309005	1258.0	1215.0	37	0.0
3241143	190.733551025	12.0	2692.0	12	1257.0	1	1395.75675676	51643.0	10.8303506345	3.0	0.760987049646	302.970119235	352.822457802	400.385536799	0.12252095382	1052.0	774.0	37	0.0
3241142	2018.91870117	12.0	14527.0	12	2946.0	1	4369.37837838	161667.0	2.56944505366	3.0	0.901241619818	114.328665714	352.141304946	3405.84723797	0.541426626616	1248.0	1454.0	37	0.0
3241145	209.210372925	12.0	2430.0	12	1248.0	1	1326.97297297	49098.0	2.55798512788	3.0	0.530276269384	321.917673537	359.235788266	466.261043151	0.102732908927	1023.0	496.0	37	0.0
3241144	245.036346436	12.0	2848.0	12	1203.0	1	1291.86486486	47799.0	2.6024225993	3.0	0.608279088735	72.1208388184	356.907978822	515.902077388	0.138248405654	986.0	550.0	37	0.0
3241147	3277.04052734	12.0	22739.0	12	3537.0	1	6367.35135135	235592.0	2.53177110045	3.0	0.832259484347	280.559022418	365.618715279	5924.79674858	0.631872898802	1353.0	1530.0	37	0.0
3241146	1982.97070312	12.0	15972.0	12	2515.0	1	4069.78378378	150582.0	2.54193858019	3.0	0.807666482242	106.070090543	359.969763321	3454.45297274	0.521550531767	1239.0	1146.0	37	0.0
3241149	2430.67700195	12.0	17307.0	12	3015.0	1	4985.83783784	184476.0	2.56431471036	3.0	0.866302388694	135.251599823	377.551511328	4281.58616451	0.592276586123	1239.0	1670.0	37	0.0
3241148	201.95111084	12.0	2810.0	12	1295.0	1	1321.62162162	48900.0	2.51372365164	3.0	0.634217098292	149.652307029	374.991169529	441.502947728	0.11848537056	1004.0	683.0	37	0.0
3241151	153.80279541	12.0	2111.0	12	1119.0	1	1128.67567568	41761.0	8.54476792884	3.0	1.18117515585	120.0	399.0	354.989440692	0.228125172686	805.0	621.0	37	0.0
3241150	284.405334473	12.0	3844.0	12	1555.0	1	1718.10810811	63570.0	10.1562225618	3.0	0.889970058346	349.48709853	396.598252143	701.091957187	0.22186770052	1116.0	874.0	37	0.0
3241121	277.550079346	12.0	3238.0	12	1784.0	1	1914.67567568	70843.0	2.51633389911	3.0	0.730945229608	385.765752481	235.834718456	588.117007163	0.126455393628	1417.0	891.0	37	0.0
3241120	1997.00354004	12.0	16247.0	12	2990.0	1	4258.78378378	157575.0	2.56990989607	3.0	0.810109001313	285.857795452	236.135904955	3521.98412463	0.503707871271	1333.0	1068.0	37	0.0
3241123	5017.0	12.0	33137.0	12	4698.0	1	9149.35135135	338526.0	2.56953687912	3.0	0.902398875622	67.4126314238	241.944096381	8457.90478788	0.715562522611	1403.0	1942.0	37	0.0
3241122	182.781951904	12.0	3425.0	12	1582.0	1	1782.89189189	65967.0	2.50276566672	3.0	0.125328127377	291.501917029	239.781946058	691.384753142	0.0249056117722	1294.0	859.0	37	0.0
3241125	2801.84667969	12.0	19887.0	12	3532.0	1	5572.10810811	206168.0	2.5574333938	3.0	0.912057296893	158.15091276	249.749826795	4659.08675949	0.616307329913	1273.0	1512.0	37	0.0
3241124	2825.79931641	12.0	19926.0	12	3415.0	1	5551.05405405	205389.0	2.5485935243	3.0	0.836197563842	215.614786174	244.155058797	4947.70599451	0.594020064232	1339.0	1568.0	37	0.0
3241127	179.078689575	12.0	2031.0	12	1047.0	1	1179.89189189	43656.0	10.751741464	3.0	0.65459871695	91.0535874472	267.78598473	385.850703985	0.11986361412	914.0	621.0	37	0.0
3241126	1418.27429199	12.0	10359.0	12	2234.0	1	3371.59459459	124749.0	2.5523776871	3.0	0.928696168008	399.0	264.0	2554.69355044	0.542832611618	1073.0	1050.0	37	0.0
3241129	5760.00830078	12.0	37019.0	12	5787.0	1	10270.3513514	380003.0	2.55202175715	3.0	0.906767892349	25.9035355895	277.301950383	9584.77460529	0.73346038654	1452.0	1774.0	37	0.0
3241128	301.84664917	12.0	3393.0	12	1365.0	1	1530.97297297	56646.0	2.48572790429	3.0	0.617503904395	384.031718347	271.84347799	618.908828615	0.142616343653	1155.0	756.0	37	0.0
3241131	489.096496582	12.0	4929.0	12	1540.0	1	1774.72972973	65665.0	2.55296685364	3.0	0.74612809583	291.910516306	285.278623401	936.101331429	0.244984059959	1052.0	646.0	37	0.0
3241130	1619.9987793	12.0	11695.0	12	2139.0	1	3482.91891892	128868.0	2.56079951189	3.0	0.841976089712	7.08165262364	283.403216827	2837.04177287	0.521883447472	1075.0	483.0	37	0.0
3241133	3223.37719727	12.0	22063.0	12	3464.0	1	6223.89189189	230284.0	2.59054076017	3.0	0.862883206725	88.1643760001	312.566609379	5610.93479429	0.636530711232	1322.0	1414.0	37	0.0
3241132	224.565383911	12.0	2952.0	12	1141.0	1	1310.16216216	48476.0	2.56874530999	3.0	0.664488181922	86.3102665825	298.082235892	480.616185139	0.138795849919	980.0	766.0	37	0.0
3241135	1883.32971191	12.0	15787.0	12	3797.0	1	5281.27027027	195407.0	8.42963093356	3.0	0.987303814165	397.248198943	332.075103642	3679.97171372	0.524332201813	1364.0	1357.0	37	0.0
3241134	2281.91137695	12.0	16007.0	12	2973.0	1	4563.54054054	168851.0	2.54663919959	3.0	0.899034875945	29.8086544543	316.85760917	3799.44199554	0.598088112543	1113.0	1327.0	37	0.0
3241105	296.593902588	12.0	2898.0	12	1204.0	1	1341.18918919	49624.0	2.54948176738	3.0	0.837372138667	123.771177776	120.157581498	537.024303083	0.201411459941	869.0	689.0	37	0.0
3241104	376.363464355	12.0	3686.0	12	1449.0	1	1622.67567568	60039.0	2.56561122649	3.0	0.798748789605	200.025867806	114.314003119	675.979456215	0.199576795452	1044.0	834.0	37	0.0
3241107	5225.54052734	12.0	28578.0	12	6642.0	1	10264.2972973	379779.0	2.68219455734	3.0	1.10978555784	399.0	154.0	8053.21132242	0.771041280456	1392.0	2016.0	37	0.0
3241106	163.253738403	12.0	2052.0	12	1067.0	1	1154.59459459	42720.0	2.56760109566	3.0	0.612488852998	152.277742541	132.768713907	358.251809289	0.105000011994	911.0	682.0	37	0.0
3241109	3314.97290039	12.0	23852.0	12	4182.0	1	6896.10810811	255156.0	2.56017306352	3.0	0.855195665335	347.703068304	174.996184937	5781.45758142	0.55880557052	1749.0	1098.0	37	0.0
3241108	3438.09399414	12.0	23363.0	12	3637.0	1	6422.75675676	237642.0	2.54450434666	3.0	0.818233618123	221.422037198	159.14929563	6159.23883016	0.645633393344	1329.0	1560.0	37	0.0
3241111	223.306106567	12.0	3871.0	12	1325.0	1	1409.97297297	52169.0	2.51531091422	3.0	0.493795313668	315.069660044	178.141735311	553.279539879	0.107277123018	1116.0	776.0	37	0.0
3241110	333.744598389	12.0	2943.0	12	1300.0	1	1465.35135135	54218.0	2.5612413287	3.0	0.848007508725	166.344214729	177.696186731	609.565200971	0.214151415501	934.0	650.0	37	0.0
3241113	723.85534668	12.0	7978.0	12	3066.0	1	3442.05405405	127356.0	11.4000000005	3.0	0.544521963851	351.888499269	179.719796249	1778.67914391	0.163725306296	1716.0	1456.0	37	0.0
3241112	150.054321289	12.0	2137.0	12	1210.0	1	1285.10810811	47549.0	10.6374558315	3.0	0.634812661864	234.890127348	180.043556949	327.743445039	0.0880785561923	1066.0	791.0	37	0.0
3241115	254.240371704	12.0	2753.0	12	1429.0	1	1559.94594595	57718.0	4.75642714063	3.0	0.947189179997	332.082006985	213.525022086	472.414715757	0.167438179128	1082.0	893.0	37	0.0
3241114	1715.47949219	12.0	12607.0	12	2363.0	1	3761.37837838	139171.0	2.59855718239	3.0	0.862202096738	65.7044859963	184.466210016	3044.55245161	0.535965768225	1125.0	1019.0	37	0.0
3241117	154.003341675	12.0	2263.0	12	1250.0	1	1222.10810811	45218.0	11.4000000005	3.0	0.739241723678	135.965469618	217.56240395	346.834317137	0.117191627008	966.0	564.0	37	0.0
3241116	2659.17578125	12.0	17804.0	12	2904.0	1	5211.91891892	192841.0	2.55475316633	3.0	0.827715436895	58.4514620469	216.430532092	4854.72912838	0.627325265073	1131.0	964.0	37	0.0
3241119	4808.37988281	12.0	33079.0	12	4970.0	1	8893.81081081	329071.0	2.55276972199	3.0	0.857274657935	373.730179975	232.806395071	8293.65452164	0.665869239272	1666.0	2244.0	37	0.0
3241118	277.175048828	12.0	2899.0	12	1275.0	1	1386.51351351	51301.0	2.50797886695	3.0	0.735423329436	81.0358125553	221.614802457	547.843074734	0.169989199624	988.0	593.0	37	0.0
3241089	451.520080566	12.0	4295.0	12	1529.0	1	1842.02702703	68155.0	2.58228266087	3.0	0.863305178924	197.429293099	20.2176661563	823.95592137	0.239283668401	1113.0	834.0	37	0.0
3241088	3033.48461914	12.0	21608.0	12	3830.0	1	6337.35135135	234482.0	2.59529408792	3.0	0.792401482088	168.521409009	16.2214843813	5428.84794519	0.513781332917	1539.0	1362.0	37	0.0
3241091	547.577453613	12.0	5558.0	12	1982.0	1	2312.62162162	85567.0	10.2420954608	3.0	0.925798131662	396.665837807	28.6351337549	1209.69363319	0.319495776974	1158.0	745.0	37	0.0
3241090	2068.42626953	12.0	15321.0	12	3217.0	1	4939.18918919	182750.0	2.55559582769	3.0	0.726592060547	174.350303988	20.9921560416	3654.2109183	0.367579385544	1615.0	1669.0	37	0.0
3241093	274.043579102	12.0	3287.0	12	1336.0	1	1478.45945946	54703.0	4.78325204933	3.0	0.672187706225	280.899608144	61.9594835298	580.800625315	0.152115812643	1057.0	702.0	37	0.0
3241092	168.5131073	12.0	2318.0	12	1416.0	1	1461.05405405	54059.0	2.53585515988	3.0	0.726545575449	366.742020581	45.2600901218	408.630568413	0.113091017884	1141.0	710.0	37	0.0
3241095	406.733184814	12.0	3793.0	12	1444.0	1	1631.16216216	60353.0	2.59571379125	3.0	0.79160692289	261.833982392	69.1171655109	731.913721141	0.215952930594	1030.0	646.0	37	0.0
3241094	1789.73999023	12.0	13417.0	12	2757.0	1	4022.48648649	148832.0	2.5454894048	3.0	0.848760054224	351.841147058	62.5772094948	3159.10386046	0.499905896086	1304.0	1102.0	37	0.0
3241097	2496.67431641	12.0	20857.0	12	3560.0	1	5216.7027027	193018.0	2.55757184315	3.0	0.82496266175	305.117941837	76.9508920918	4332.59721225	0.521087623671	1574.0	1442.0	37	0.0
3241096	2254.42675781	12.0	16483.0	12	3073.0	1	4763.78378378	176260.0	2.57213187851	3.0	0.852678787583	375.957489427	74.6915765906	3892.49261139	0.534595198001	1413.0	1425.0	37	0.0
3241099	2760.33154297	12.0	18940.0	12	3247.0	1	5592.18918919	206911.0	2.57412997528	3.0	0.870579549171	21.4676662562	90.3252105685	4896.45050486	0.615859338104	1278.0	1663.0	37	0.0
3241098	7787.12792969	12.0	45598.0	12	7956.0	1	14667.4054054	542694.0	2.57702978703	3.0	0.931665954517	319.31907605	79.6010621506	13114.5256077	0.713836941134	2273.0	3630.0	37	0.0
3241101	6138.81054688	12.0	36039.0	12	7400.0	1	11277.1621622	417255.0	2.56820957392	3.0	0.9579445101	63.2340994699	95.9583779436	9882.32882617	0.723335174674	1669.0	2166.0	37	0.0
3241100	2008.20507812	12.0	14442.0	12	2686.0	1	4296.02702703	158953.0	2.54985826544	3.0	0.857222445629	47.6132338095	90.3163243514	3574.72380041	0.554357521664	1210.0	1292.0	37	0.0
3241103	1808.79577637	12.0	12626.0	12	2801.0	1	4142.35135135	153267.0	2.58841496582	3.0	0.930224958246	77.430308769	108.805721418	3074.39999762	0.527185065573	1243.0	1299.0	37	0.0
3241102	2232.7668457	12.0	16939.0	12	3009.0	1	4706.51351351	174141.0	2.53914758775	3.0	0.890751963843	206.15335999	103.339701309	3818.14659533	0.565705005906	1274.0	1381.0	37	0.0
3241085	2504.90722656	12.0	17837.0	12	4019.0	1	5649.27027027	209023.0	2.60571960896	3.0	0.918247899348	300.004485266	4.54557314317	4192.15289856	0.516764848916	1550.0	1964.0	37	0.0
3241087	1723.9708252	12.0	13220.0	12	2677.0	1	4006.02702703	148223.0	2.54742646737	3.0	0.883714679861	51.088741646	14.2819712025	2952.0991071	0.482823817127	1341.0	1524.0	37	0.0
3241086	1395.00671387	12.0	10832.0	12	2301.0	1	3433.78378378	127050.0	2.58371643664	3.0	0.861868523669	60.0557786749	8.84939336617	2352.71541858	0.418966940062	1321.0	1239.0	37	0.0
3241265	2509.14135742	13.0	18033.0	13	2820.0	1	5189.0	191993.0	2.57809122657	3.0	0.818790611264	361.394255895	331.205731673	4476.82300546	0.546089338491	1499.0	1242.0	37	0.0
3241264	1916.44433594	13.0	14327.0	13	2792.0	1	4267.0	157879.0	2.56674424184	3.0	0.853475712778	358.349527215	301.86067337	3325.52407733	0.498311204245	1430.0	1332.0	37	0.0
3241267	2292.15893555	13.0	16641.0	13	2685.0	1	4817.89189189	178262.0	2.55996026196	3.0	0.817986351454	378.952808621	349.398430689	4083.336672	0.530541404432	1450.0	1413.0	37	0.0
3241266	3575.2421875	13.0	25550.0	13	4697.0	1	7252.35135135	268337.0	2.54758469529	3.0	0.876395197661	330.50953949	344.667879897	6353.31258835	0.623050883901	1614.0	1684.0	37	0.0
3241269	1350.6517334	13.0	11587.0	13	2240.0	1	3337.51351351	123488.0	2.57342188252	3.0	0.841424981685	315.142403898	357.945816352	2324.06891299	0.414351250406	1342.0	1111.0	37	0.0
3241268	176.160385132	13.0	2854.0	13	1477.0	1	1554.2972973	57509.0	2.5218235555	3.0	0.114859961557	307.639889109	357.746699115	513.729709784	0.0193491652222	1233.0	851.0	37	0.0
3241271	263.347869873	13.0	3420.0	13	1284.0	1	1462.13513514	54099.0	2.59771160504	3.0	0.596264979483	299.02212492	370.72401247	605.28345803	0.14079536082	1093.0	673.0	37	0.0
3241270	4800.65283203	13.0	33417.0	13	5882.0	1	8906.7027027	329548.0	2.55494936523	3.0	0.861503862417	330.881520065	364.032861243	8167.46600464	0.652893846313	1751.0	1908.0	37	0.0
3241273	2725.30004883	13.0	19207.0	13	3570.0	1	5490.81081081	203160.0	2.55385534936	3.0	0.87911470095	322.011892445	388.102971958	4546.61982404	0.572257271841	1469.0	1220.0	37	0.0
3241272	421.51675415	13.0	3944.0	13	1155.0	1	1474.78378378	54567.0	2.60534962587	3.0	0.704761845322	21.7630350286	383.031596838	798.887912286	0.235916969011	908.0	514.0	37	0.0
3241275	1438.91516113	13.0	14500.0	13	2717.0	1	4235.45945946	156712.0	10.1975058331	3.0	0.853139354534	342.656037544	397.089558233	3137.3403155	0.461932319074	1390.0	1188.0	37	0.0
3241274	2282.34960938	13.0	15940.0	13	2975.0	1	4597.59459459	170111.0	2.53593444299	3.0	0.865206507006	171.758131937	391.969471588	3890.6778077	0.577503681307	1191.0	1296.0	37	0.0
3241249	2041.17736816	13.0	16123.0	13	2637.0	1	4289.83783784	158724.0	2.54919663088	3.0	0.846104860628	128.304027425	188.20307587	3588.47834135	0.547715009517	1223.0	1263.0	37	0.0
3241248	218.533233643	13.0	2696.0	13	1337.0	1	1406.35135135	52035.0	2.5537894056	3.0	0.755918161135	142.327456092	185.802013554	465.952979043	0.143151850118	1035.0	791.0	37	0.0
3241251	3488.52612305	13.0	24382.0	13	3712.0	1	6815.94594595	252190.0	2.55838355425	3.0	0.840261621995	295.596305385	235.628225139	6252.67812375	0.627104491514	1514.0	1547.0	37	0.0
3241250	582.218383789	13.0	4844.0	13	1423.0	1	1820.89189189	67373.0	2.57819758741	3.0	0.734886994949	113.377111405	210.936954247	1119.5170284	0.291840884611	975.0	633.0	37	0.0
3241253	341.252838135	13.0	3497.0	13	1452.0	1	1598.89189189	59159.0	2.5369253657	3.0	0.619393235222	329.010960929	238.089855017	691.104220464	0.154551907801	1165.0	723.0	37	0.0
3241252	2842.57641602	13.0	21162.0	13	3349.0	1	5664.40540541	209583.0	2.54957927512	3.0	0.824087143651	391.251949733	235.753889528	5002.92348121	0.572143274737	1495.0	1442.0	37	0.0
3241255	2130.53564453	13.0	17444.0	13	2731.0	1	4443.40540541	164406.0	2.54920138799	3.0	0.799454273348	366.209097161	249.214102945	3783.91964223	0.516070430494	1376.0	1365.0	37	0.0
3241254	1172.05371094	13.0	9109.0	13	2006.0	1	2963.91891892	109665.0	2.54325474374	3.0	0.836864594966	204.446207778	238.509168107	2158.70515946	0.438343868324	1136.0	927.0	37	0.0
3241257	2307.07763672	13.0	16999.0	13	3578.0	1	5129.21621622	189781.0	2.5368022567	3.0	0.894611585604	351.292968866	261.668728157	3996.55612257	0.534988710668	1517.0	1692.0	37	0.0
3241256	1996.28137207	13.0	14462.0	13	2925.0	1	4531.24324324	167656.0	2.6134436254	3.0	0.915989766129	334.909992119	249.708499144	3327.40865477	0.506744434237	1458.0	1474.0	37	0.0
3241259	1138.79553223	13.0	10909.0	13	2506.0	1	3438.10810811	127210.0	2.54116892581	3.0	0.794856818889	396.116029294	271.754007495	2255.2845076	0.352630521622	1488.0	1232.0	37	0.0
3241258	1756.84130859	13.0	13280.0	13	2922.0	1	3939.18918919	145750.0	2.54307712243	3.0	0.928650740779	246.115522609	270.122495671	2894.84296099	0.517968488988	1207.0	1026.0	37	0.0
3241261	3379.1328125	13.0	24543.0	13	4297.0	1	6562.16216216	242800.0	2.54981218359	3.0	0.838607071805	358.884464075	284.314247848	5876.41706084	0.601246077835	1609.0	1505.0	37	0.0
3241260	2011.74841309	13.0	16067.0	13	2685.0	1	4132.78378378	152913.0	2.55753746329	3.0	0.850407433247	172.948339658	275.978464244	3425.23378063	0.544179869657	1194.0	1324.0	37	0.0
3241263	342.723571777	13.0	3192.0	13	1201.0	1	1400.18918919	51807.0	2.55428669994	3.0	0.688507859057	67.8984962468	300.997205623	680.380401681	0.200883829179	906.0	559.0	37	0.0
3241262	2485.10620117	13.0	16752.0	13	3231.0	1	5049.89189189	186846.0	2.58340181964	3.0	0.828986995144	255.361551299	291.58238524	4499.02087363	0.585485029366	1285.0	1544.0	37	0.0
3241233	3193.21875	13.0	21534.0	13	4104.0	1	6023.97297297	222887.0	2.54898282487	3.0	0.871745822747	81.1324060807	123.249553349	5425.85325336	0.646348341739	1261.0	1405.0	37	0.0
3241232	195.483108521	13.0	2378.0	13	1133.0	1	1225.72972973	45352.0	2.71070812473	3.0	0.537994736824	79.5037792596	109.261537698	434.198792711	0.10532512012	972.0	476.0	37	0.0
3241235	2190.81274414	13.0	15574.0	13	3092.0	1	4728.05405405	174938.0	2.58394846834	3.0	0.926559141791	389.919757835	142.789003197	3601.62935308	0.545371875673	1339.0	1325.0	37	0.0
3241234	2260.80053711	13.0	15688.0	13	2697.0	1	4719.35135135	174616.0	2.57715357863	3.0	0.916864293746	22.8143000477	127.594502737	3826.34428241	0.591562194379	1174.0	1222.0	37	0.0
3241237	2311.57983398	13.0	17591.0	13	2836.0	1	4539.2972973	167954.0	2.5564148331	3.0	0.817952318682	130.8681089	145.216043154	4039.15673862	0.572117170358	1221.0	1279.0	37	0.0
3241236	2133.90234375	13.0	14916.0	13	3098.0	1	4705.59459459	174107.0	2.56038297972	3.0	0.904817337919	255.191391369	144.338453362	3628.55031857	0.535764974892	1372.0	1455.0	37	0.0
3241239	998.674926758	13.0	8695.0	13	1885.0	1	2622.72972973	97041.0	2.52884200551	3.0	0.809796433619	149.541932354	150.901211713	1827.42547574	0.392988108227	1107.0	1014.0	37	0.0
3241238	2060.72192383	13.0	15303.0	13	3010.0	1	4559.48648649	168701.0	2.57738182505	3.0	0.854573641653	350.624257626	146.201573307	3614.92114269	0.512328524292	1427.0	1450.0	37	0.0
3241241	1174.5123291	13.0	8874.0	13	2221.0	1	3081.86486486	114029.0	2.5140936536	3.0	0.868895010529	361.25776766	162.069350955	2011.04740762	0.395664462609	1346.0	1441.0	37	0.0
3241240	1718.50866699	13.0	11315.0	13	2708.0	1	4129.05405405	152775.0	2.58031398105	3.0	0.929564125968	328.681889331	157.521673541	2953.34570112	0.497992351731	1352.0	1274.0	37	0.0
3241243	294.662811279	13.0	3341.0	13	1312.0	1	1516.83783784	56123.0	2.55793078862	3.0	0.789853253861	295.854215533	163.947639499	553.598054825	0.168409640768	1087.0	871.0	37	0.0
3241242	1633.92687988	13.0	11941.0	13	2565.0	1	3879.62162162	143546.0	2.56080245435	3.0	0.940380948755	107.353648813	162.839044413	2703.85944687	0.487418061905	1245.0	1210.0	37	0.0
3241245	265.662719727	13.0	3034.0	13	1331.0	1	1484.24324324	54917.0	2.60282616509	3.0	0.624612987701	314.804858649	169.629193148	551.96323375	0.131402359839	1100.0	797.0	37	0.0
3241244	327.067565918	13.0	3270.0	13	1243.0	1	1392.91891892	51538.0	2.52650022291	3.0	0.809324542045	64.7033581354	167.730967684	613.743041526	0.216990455116	892.0	632.0	37	0.0
3241247	2583.45263672	13.0	17528.0	13	3031.0	1	5399.08108108	199766.0	2.56455581682	3.0	0.866171864889	273.602727382	176.420637352	4622.39295518	0.589279583385	1323.0	1511.0	37	0.0
3241246	2094.36767578	13.0	15275.0	13	2628.0	1	4449.37837838	164627.0	2.54239628958	3.0	0.896454403041	98.9974974631	170.762778494	3486.62929674	0.541403357332	1233.0	1418.0	37	0.0
3241217	165.497711182	13.0	2401.0	13	1069.0	1	1212.27027027	44854.0	2.58636862621	3.0	0.620302771644	129.4095493	27.9817272143	402.840652854	0.114906916962	921.0	667.0	37	0.0
3241216	2371.97167969	13.0	17566.0	13	3119.0	1	4855.59459459	179657.0	2.55195980496	3.0	0.889501811677	51.4131835655	27.188974156	4080.34881039	0.596785566228	1195.0	1132.0	37	0.0
3241219	3646.48339844	13.0	24309.0	13	3909.0	1	7288.67567568	269681.0	2.58771252464	3.0	0.885168954826	366.811503553	43.4674918767	6361.0808876	0.62935146083	1538.0	1758.0	37	0.0
3241218	260.050964355	13.0	3114.0	13	1263.0	1	1345.67567568	49790.0	10.3031635309	3.0	0.656305291736	74.0392204984	32.525180714	535.64499303	0.150246147563	997.0	679.0	37	0.0
3241221	2030.2199707	13.0	13966.0	13	3382.0	1	4764.05405405	176270.0	2.55658713194	3.0	1.04836445935	279.030940484	46.8614915406	3147.71952677	0.529845434201	1370.0	1951.0	37	0.0
3241220	281.526672363	13.0	4015.0	13	1620.0	1	1832.08108108	67787.0	2.50723992856	3.0	0.500588160868	378.812920294	46.4606605401	685.210972312	0.103279924801	1421.0	776.0	37	0.0
3241223	4999.43994141	13.0	34640.0	13	5154.0	1	9105.05405405	336887.0	2.58490707415	3.0	0.835174951544	60.4822205627	52.7122288477	8997.49382991	0.702575148709	1507.0	1960.0	37	0.0
3241222	196.76335144	13.0	3655.0	13	1596.0	1	1870.08108108	69193.0	11.4000000005	3.0	0.108854907761	284.978690403	50.6843881666	686.809021586	0.0203968298826	1343.0	941.0	37	0.0
3241225	2346.81225586	13.0	16793.0	13	2600.0	1	4755.62162162	175958.0	2.55864490591	3.0	0.850691582129	151.156597468	60.4182253468	4159.27322278	0.592377010802	1133.0	1338.0	37	0.0
3241224	2870.58105469	13.0	19434.0	13	3438.0	1	5808.56756757	214917.0	2.56842508053	3.0	0.896940941457	208.521557969	54.9417251056	4911.77445047	0.61090380446	1347.0	996.0	37	0.0
3241227	159.896057129	13.0	2069.0	13	1122.0	1	1175.86486486	43507.0	10.8322053485	3.0	0.596820515799	84.6836646236	77.8274520693	359.819952056	0.100491229895	956.0	651.0	37	0.0
3241226	1189.08483887	13.0	9041.0	13	2230.0	1	3060.83783784	113251.0	2.49735431469	3.0	0.863451252716	391.934023264	74.2066876989	2050.70126913	0.40695991164	1273.0	1084.0	37	0.0
3241229	6151.28076172	13.0	38192.0	13	6826.0	1	10894.4324324	403094.0	2.56688722978	3.0	0.917137863896	18.8381339806	88.0191821224	10049.067186	0.733059544054	1533.0	1799.0	37	0.0
3241228	273.238464355	13.0	2663.0	13	1538.0	1	1620.21621622	59948.0	2.58135769852	3.0	0.912360475165	377.268143313	82.6778572791	501.219464857	0.16430826128	1142.0	763.0	37	0.0
3241231	425.53918457	13.0	3566.0	13	1489.0	1	1701.24324324	62946.0	2.52514574855	3.0	0.730631120198	284.993330566	96.228277937	823.168823153	0.214716609521	1076.0	750.0	37	0.0
3241230	1615.86547852	13.0	9836.0	13	2452.0	1	3568.35135135	132029.0	2.63979129558	3.0	1.02114943272	0.0	94.0	2618.89861515	0.599291261648	975.0	1116.0	37	0.0
3241215	204.298034668	13.0	2646.0	13	1250.0	1	1369.97297297	50689.0	2.60289076166	3.0	0.448035734019	325.304730251	24.4354452688	523.713422827	0.0936582401084	1106.0	616.0	37	0.0
3241277	3025.0480957	14.0	21682.0	14	3497.0	1	6036.89189189	223365.0	2.57151249024	3.0	0.812795327362	288.529529666	44.7455678023	5496.66306238	0.58737714323	1487.0	1193.0	37	0.0
3241276	287.343536377	14.0	2982.0	14	1249.0	1	1423.35135135	52664.0	2.47759693907	3.0	0.877330569071	106.080875648	20.3441434363	531.258423003	0.195785357318	935.0	667.0	37	0.0
3241279	150.365509033	14.0	2276.0	14	1358.0	1	1421.78378378	52606.0	4.79214945459	3.0	0.755448757705	321.644512271	47.4014180202	312.457831389	0.0905249922691	1194.0	926.0	37	0.0
3241278	2108.87524414	14.0	16404.0	14	3427.0	1	4751.91891892	175821.0	2.59054017352	3.0	0.919821158408	384.330355999	44.905083691	3544.41662163	0.52217070252	1449.0	1496.0	37	0.0
3241329	2013.44970703	14.0	15285.0	14	2494.0	1	4092.08108108	151407.0	2.52205842875	3.0	0.805927794676	187.7655	348.841284003	3571.64044459	0.542529038778	1196.0	1391.0	37	0.0
3241328	215.742935181	14.0	3051.0	14	1411.0	1	1520.35135135	56253.0	10.4925696606	3.0	0.583790478771	383.857748712	345.097559916	515.106473148	0.109750190656	1216.0	783.0	37	0.0
3241331	1603.78723145	14.0	12752.0	14	2704.0	1	3685.27027027	136355.0	2.52640041526	3.0	0.911242519963	197.003267695	358.066948354	2662.57784079	0.490718770171	1234.0	1142.0	37	0.0
3241330	2793.85058594	14.0	20404.0	14	3764.0	1	5531.91891892	204681.0	2.54935349528	3.0	0.876388712623	341.034951539	354.926090776	4657.00928338	0.584512380386	1438.0	1522.0	37	0.0
3241333	2015.88671875	14.0	14346.0	14	2854.0	1	4405.37837838	162999.0	2.55548292443	3.0	0.917994922949	111.480002999	365.821603149	3438.27380261	0.558201790027	1194.0	1217.0	37	0.0
3241332	578.234436035	14.0	6172.0	14	1707.0	1	2112.21621622	78152.0	2.6794243381	3.0	0.753033435355	379.464920319	363.013056011	1120.5839533	0.249612012659	1242.0	783.0	37	0.0
3241335	318.521697998	14.0	3355.0	14	1378.0	1	1501.48648649	55555.0	2.51384572578	3.0	0.696702216493	273.237623364	371.090463078	636.961913288	0.173402916065	1035.0	643.0	37	0.0
3241334	1512.86779785	14.0	10518.0	14	2174.0	1	3420.75675676	126568.0	2.54837216481	3.0	0.844060367676	124.345579752	369.902953745	2629.49715731	0.480187347854	1148.0	771.0	37	0.0
3241337	2701.63037109	14.0	17866.0	14	3356.0	1	5380.56756757	199081.0	2.56810311968	3.0	0.878792942516	161.318938293	382.698466578	4657.75777924	0.61386432901	1260.0	1466.0	37	0.0
3241336	1216.2878418	14.0	9382.0	14	2306.0	1	3150.54054054	116570.0	2.60445273884	3.0	0.833103387998	361.589772308	379.406686748	2219.60143563	0.415361457219	1262.0	956.0	37	0.0
3241313	2073.05859375	14.0	13689.0	14	2513.0	1	4168.32432432	154228.0	2.56396560283	3.0	0.847901587922	71.9866571652	242.745812561	3541.49168238	0.562981277366	1153.0	1234.0	37	0.0
3241312	2201.05810547	14.0	15449.0	14	2746.0	1	4460.48648649	165038.0	2.55720286312	3.0	0.876557141945	52.9277399703	238.281340549	3720.67663815	0.576258569968	1187.0	1100.0	37	0.0
3241315	244.025970459	14.0	2888.0	14	1348.0	1	1496.78378378	55381.0	2.66635328845	3.0	0.782559493157	289.208066685	259.557811959	502.545417247	0.151241129884	1078.0	809.0	37	0.0
3241314	189.276931763	14.0	2335.0	14	1318.0	1	1353.0	50061.0	11.4000000005	3.0	0.639707152569	352.316401585	255.837633994	403.057412508	0.105319331164	1076.0	706.0	37	0.0
3241317	669.633789062	14.0	6013.0	14	1530.0	1	1994.83783784	73809.0	2.51702400586	3.0	0.714414846233	160.955947565	267.143421283	1248.70287173	0.287996040168	1096.0	663.0	37	0.0
3241316	2157.04394531	14.0	15452.0	14	2872.0	1	4497.59459459	166411.0	2.57586598747	3.0	0.886170286777	64.545431063	264.178774585	3742.94760152	0.584134126303	1147.0	1237.0	37	0.0
3241319	2186.00439453	14.0	14995.0	14	3001.0	1	4602.75675676	170302.0	2.56989203572	3.0	0.866325148095	118.504109475	273.433331222	3927.9359112	0.586434347149	1172.0	996.0	37	0.0
3241318	7049.11181641	14.0	41044.0	14	7152.0	1	12437.3243243	460181.0	2.55606537923	3.0	0.902538799538	257.180333883	267.078403352	11670.0926614	0.73439949248	1738.0	2694.0	37	0.0
3241321	2428.11230469	14.0	17002.0	14	3055.0	1	4994.97297297	184814.0	2.56705393503	3.0	0.897559986576	27.1470697209	287.51617061	4211.58973341	0.608740955567	1153.0	1266.0	37	0.0
3241320	3419.11108398	14.0	23492.0	14	4169.0	1	6761.59459459	250179.0	2.58132568756	3.0	0.919404994713	193.32866837	282.651012396	5775.27027487	0.646483466153	1349.0	2068.0	37	0.0
3241323	596.787353516	14.0	5617.0	14	1436.0	1	1942.54054054	71874.0	2.59031154091	3.0	0.773960509761	294.00323895	322.501468069	1130.36136293	0.290627696915	1046.0	894.0	37	0.0
3241322	1667.24865723	14.0	12251.0	14	2637.0	1	3869.86486486	143185.0	2.53701165193	3.0	0.821276470704	375.186779629	310.411570363	3005.37024122	0.468224340393	1388.0	1119.0	37	0.0
3241325	3245.53515625	14.0	23444.0	14	3959.0	1	6711.37837838	248321.0	2.55999977647	3.0	0.78566121021	260.299569895	328.46551383	5894.8849077	0.526809828395	1627.0	1994.0	37	0.0
3241324	1427.33984375	14.0	11351.0	14	2101.0	1	3189.35135135	118006.0	2.55292704888	3.0	0.808816188254	183.093228315	324.213340935	2516.00356845	0.468489041298	1135.0	1109.0	37	0.0
3241327	1410.26782227	14.0	9164.0	14	2539.0	1	3463.0	128131.0	2.65401004966	3.0	0.901325987169	325.644167335	330.175539204	2406.43215616	0.455953467753	1270.0	821.0	37	0.0
3241326	1825.27575684	14.0	14491.0	14	3282.0	1	4541.51351351	168036.0	2.57523219203	3.0	0.698876048822	252.494998341	329.376383064	3422.8942888	0.357529982422	1400.0	1277.0	37	0.0
3241297	189.237457275	14.0	2908.0	14	1453.0	1	1521.56756757	56298.0	2.56815596913	3.0	0.15874657836	300.935987615	167.164487838	535.895643891	0.0287592199458	1214.0	674.0	37	0.0
3241296	2341.51245117	14.0	18264.0	14	3122.0	1	4919.67567568	182028.0	2.5562219037	3.0	0.828589056933	371.922929886	158.629242186	4144.66013252	0.536166997754	1451.0	1173.0	37	0.0
3241299	5409.14501953	14.0	39309.0	14	5433.0	1	10150.4324324	375566.0	2.57322950205	3.0	0.880500667308	323.832147274	173.304504731	9238.04617252	0.668551566545	1856.0	1459.0	37	0.0
3241298	990.998352051	14.0	7422.0	14	2390.0	1	2927.75675676	108327.0	2.61625508572	3.0	0.888086362614	308.41131215	167.341276788	1725.43737459	0.354447138484	1367.0	898.0	37	0.0
3241301	281.113983154	14.0	3422.0	14	1232.0	1	1375.81081081	50905.0	2.74340131877	3.0	0.861695050962	14.9748802926	192.164297654	534.430893456	0.201001884539	903.0	641.0	37	0.0
3241300	283.921875	14.0	3445.0	14	1425.0	1	1549.59459459	57335.0	2.50091138082	3.0	0.720088659065	291.837449461	179.746489387	569.225714822	0.152416450277	1135.0	818.0	37	0.0
3241303	2839.85351562	14.0	21640.0	14	3109.0	1	5469.27027027	202363.0	2.55344241133	3.0	0.845856495981	164.797038454	201.062276176	4892.92191531	0.60864894084	1282.0	1394.0	37	0.0
3241302	2928.91894531	14.0	21579.0	14	3985.0	1	5956.94594595	220407.0	2.54169318548	3.0	0.858083159305	315.067834118	197.310353006	5085.45621217	0.577968085925	1531.0	1470.0	37	0.0
3241305	181.806304932	14.0	2933.0	14	1627.0	1	1598.45945946	59143.0	2.47785898306	3.0	0.764601069054	178.023162363	209.332958396	474.725452504	0.12808145618	1198.0	914.0	37	0.0
3241304	1821.796875	14.0	13289.0	14	2716.0	1	4124.54054054	152608.0	2.56137513893	3.0	0.837551335069	335.575953601	206.179179333	3221.53124905	0.486084405183	1404.0	1209.0	37	0.0
3241307	1911.76818848	14.0	13413.0	14	2339.0	1	4040.0	149480.0	2.58519229772	3.0	0.889336044619	27.1495632134	222.372929966	3260.49690317	0.559748427673	1122.0	888.0	37	0.0
3241306	182.423965454	14.0	2933.0	14	1627.0	1	1648.7027027	61002.0	7.84321173699	3.0	0.810831663596	178.914794183	210.807455351	464.717349272	0.129017262547	1248.0	914.0	37	0.0
3241309	1954.12890625	14.0	14438.0	14	2526.0	1	3988.75675676	147584.0	2.57158403434	3.0	0.844141785458	6.86172292712	231.246606187	3350.30418524	0.549217729497	1154.0	1249.0	37	0.0
3241308	2139.17529297	14.0	14813.0	14	3144.0	1	4632.0	171384.0	2.53643319295	3.0	0.896362749356	183.635934744	224.06295552	3634.52725032	0.542420263118	1323.0	1293.0	37	0.0
3241311	1805.60534668	14.0	12634.0	14	2787.0	1	4100.13513514	151705.0	2.55551100312	3.0	0.861756202188	303.326613711	230.775526245	3169.89826477	0.499521650041	1323.0	984.0	37	0.0
3241310	3642.88598633	14.0	23021.0	14	3954.0	1	7004.81081081	259178.0	2.57146682765	3.0	0.88540690237	147.254567213	230.629671697	6289.7092003	0.659776078178	1409.0	1642.0	37	0.0
3241281	2443.90039062	14.0	16360.0	14	3092.0	1	5000.08108108	185003.0	2.57257197228	3.0	0.853674840693	359.142221532	58.2674848003	4176.6682055	0.554112345596	1387.0	1214.0	37	0.0
3241280	1151.94262695	14.0	9187.0	14	1894.0	1	2835.83783784	104926.0	2.54546613912	3.0	0.846618566341	197.347769928	47.7395443787	2052.36188483	0.441667508094	1108.0	969.0	37	0.0
3241283	1749.17260742	14.0	12001.0	14	2512.0	1	4008.81081081	148326.0	2.55781926591	3.0	0.877403825403	344.318090408	70.8075243079	2995.09014739	0.487577182918	1346.0	1590.0	37	0.0
3241282	1645.12255859	14.0	12035.0	14	2932.0	1	3875.94594595	143410.0	2.57012478482	3.0	0.945471273003	327.911432832	58.8256545365	2655.24091757	0.478962847076	1359.0	959.0	37	0.0
3241285	1471.73095703	14.0	10439.0	14	2460.0	1	3522.94594595	130349.0	2.59262168592	3.0	0.926737402443	239.183904139	79.1864195997	2412.57660726	0.464822011486	1248.0	1087.0	37	0.0
3241284	349.192626953	14.0	3545.0	14	1446.0	1	1652.24324324	61133.0	2.54944951129	3.0	0.646652435475	229.263644625	77.2075099386	670.945038542	0.151141045754	1138.0	841.0	37	0.0
3241287	2263.03540039	14.0	15390.0	14	2598.0	1	4568.72972973	169043.0	2.53658050329	3.0	0.865816547361	165.820860892	85.1610473803	3848.15731262	0.573887826734	1211.0	1336.0	37	0.0
3241286	1256.57324219	14.0	9347.0	14	2661.0	1	3396.97297297	125688.0	2.57372420803	3.0	0.798598762379	389.169598829	80.8780968284	2176.65675708	0.343826872003	1520.0	1160.0	37	0.0
3241289	3129.25390625	14.0	21285.0	14	3755.0	1	6402.97297297	236910.0	2.54944039388	3.0	0.871120602588	351.866756888	93.4637749525	5462.49174668	0.591303463229	1556.0	1420.0	37	0.0
3241288	6770.33935547	14.0	45536.0	14	6867.0	1	12263.5405405	453751.0	2.55473478579	3.0	0.887380402412	399.0	88.0	11825.5783875	0.747777826073	1922.0	3028.0	37	0.0
3241291	286.205078125	14.0	2800.0	14	1126.0	1	1337.16216216	49475.0	2.61010087944	3.0	0.766960998944	60.7376128349	110.301240787	527.034076144	0.178059489325	911.0	676.0	37	0.0
3241290	2839.33276367	14.0	19595.0	14	3442.0	1	5688.51351351	210475.0	2.56050678329	3.0	0.860511405025	248.387039076	100.76069315	4930.22814224	0.594647404551	1394.0	1468.0	37	0.0
3241293	195.408035278	14.0	2319.0	14	1170.0	1	1255.81081081	46465.0	10.2327156898	3.0	0.732680991837	201.920340302	113.336276579	406.037959216	0.134362897647	930.0	527.0	37	0.0
3241292	2159.95019531	14.0	16728.0	14	2997.0	1	4753.35135135	175874.0	2.55408170748	3.0	0.855593685833	351.462900322	111.041129067	3804.53677437	0.520691636398	1466.0	1269.0	37	0.0
3241295	3183.03979492	14.0	22785.0	14	3816.0	1	6169.75675676	228281.0	2.58618743606	3.0	0.823931336856	323.57692938	153.956568076	5612.6402007	0.59940118885	1495.0	1449.0	37	0.0
3241294	2517.58691406	14.0	17618.0	14	3199.0	1	5484.86486486	202940.0	2.58372610577	3.0	0.86782907314	354.48879358	140.480268234	4565.59397476	0.565410351833	1451.0	1606.0	37	0.0
3241201	2034.35595703	15.0	15510.0	15	3382.0	1	4973.32432432	184013.0	11.4000000005	3.0	0.86126573861	55.3173583344	284.761895024	3753.97153436	0.481593198191	1322.0	1191.0	37	0.0
3241200	815.313537598	15.0	6491.0	15	1848.0	1	2417.91891892	89463.0	2.58255046767	3.0	0.927433851865	190.587093453	282.076930348	1397.09073471	0.366006263964	1088.0	1181.0	37	0.0
3241203	1820.61608887	15.0	13039.0	15	2487.0	1	3823.16216216	141457.0	2.57318024284	3.0	0.840926296449	43.367541655	300.155748096	3170.62142974	0.53538633103	1147.0	979.0	37	0.0
3241202	1877.62255859	15.0	14371.0	15	2621.0	1	4188.59459459	154978.0	2.53774853983	3.0	0.900576721906	150.005643649	285.49334746	3227.04706314	0.53120289695	1262.0	1036.0	37	0.0
3241205	2701.73339844	15.0	18975.0	15	3047.0	1	5397.02702703	199690.0	2.53770061186	3.0	0.84288364052	183.86174993	316.478599214	4787.50935878	0.597051059443	1312.0	1307.0	37	0.0
3241204	6255.74658203	15.0	38398.0	15	6219.0	1	11646.4324324	430918.0	2.56639790872	3.0	0.934409581324	229.229956804	307.638953398	10400.8071817	0.715959495502	1796.0	3225.0	37	0.0
3241207	1372.51245117	15.0	10145.0	15	1907.0	1	2948.64864865	109100.0	2.56083064046	3.0	0.781300836368	105.27884024	325.146071139	2454.12090185	0.48177372534	1023.0	689.0	37	0.0
3241206	1214.69287109	15.0	9874.0	15	2127.0	1	2974.78378378	110067.0	2.54396318195	3.0	0.824293042442	257.86193187	321.157321697	2125.05843234	0.41727346125	1172.0	1023.0	37	0.0
3241209	1525.40087891	15.0	10768.0	15	2457.0	1	3666.83783784	135673.0	2.54469832437	3.0	0.907711070539	248.459043853	337.237921663	2640.80045224	0.485574637049	1220.0	1288.0	37	0.0
3241208	1992.64221191	15.0	14371.0	15	2524.0	1	4200.24324324	155409.0	2.56136209091	3.0	0.857815003251	139.426587401	337.245583984	3514.11548382	0.559681899844	1144.0	1313.0	37	0.0
3241211	2776.01611328	15.0	19368.0	15	3513.0	1	5389.02702703	199394.0	2.54740005092	3.0	0.876623038512	52.7205550925	364.919213184	4707.2487157	0.620377116216	1185.0	1499.0	37	0.0
3241210	1728.76477051	15.0	13596.0	15	2632.0	1	3744.24324324	138537.0	2.53936165708	3.0	0.82367430062	353.051674275	343.138855377	3004.13002202	0.493497048438	1274.0	1025.0	37	0.0
3241213	183.559005737	15.0	2126.0	15	1255.0	1	1236.59459459	45754.0	2.59877490618	3.0	0.908608798627	127.981740911	389.60207318	357.389956604	0.151144274433	896.0	690.0	37	0.0
3241212	1912.65881348	15.0	18098.0	15	3532.0	1	4854.21621622	179606.0	10.2268723781	3.0	0.872948627839	2.22340057116	388.220792814	3939.03949188	0.548430552963	1098.0	759.0	37	0.0
3241214	176.008178711	15.0	2396.0	15	1355.0	1	1515.18918919	56062.0	8.46718691346	3.0	1.07249870853	0.0	398.0	538.048316595	0.235214156559	789.0	686.0	37	0.0
3241185	202.086776733	15.0	2659.0	15	1537.0	1	1610.37837838	59584.0	10.2314497356	3.0	1.23436258284	399.0	192.0	514.337024795	0.245517493664	1121.0	809.0	37	0.0
3241184	2652.1262207	15.0	17480.0	15	3167.0	1	5489.10810811	203097.0	2.55706462551	3.0	0.882644224545	154.424948598	191.491695702	4730.94487734	0.613856154689	1252.0	1255.0	37	0.0
3241187	3426.24438477	15.0	23107.0	15	3965.0	1	6462.45945946	239111.0	2.56855307054	3.0	0.867207575264	50.4580001377	212.925505333	5970.77695761	0.668373870311	1220.0	1463.0	37	0.0
3241186	2254.71777344	15.0	16203.0	15	3104.0	1	4648.54054054	171996.0	2.54868460004	3.0	0.879243910777	122.942492996	211.216937268	3798.83786027	0.560704801057	1299.0	1265.0	37	0.0
3241189	170.108337402	15.0	2371.0	15	1331.0	1	1375.45945946	50892.0	8.95999933875	3.0	0.764565063408	299.075598144	222.302161733	363.731707795	0.112461194314	1063.0	700.0	37	0.0
3241188	4543.74560547	15.0	30813.0	15	4385.0	1	8474.94594595	313573.0	2.56991944115	3.0	0.862161533843	205.155267713	220.408625462	7932.81192946	0.676459849955	1521.0	1954.0	37	0.0
3241191	241.909408569	15.0	3369.0	15	1297.0	1	1341.83783784	49648.0	2.56912252675	3.0	0.707101283553	65.4596701619	228.568614822	533.013159808	0.163385352293	942.0	641.0	37	0.0
3241190	4059.76757812	15.0	28988.0	15	4669.0	1	7590.51351351	280849.0	2.5752625763	3.0	0.881813251703	351.900763794	223.040122895	6774.59634969	0.648839483647	1541.0	1965.0	37	0.0
3241193	158.097045898	15.0	2079.0	15	1193.0	1	1217.40540541	45044.0	2.46053749178	3.0	0.67056984223	147.267508192	246.918077565	344.011341824	0.104659855088	965.0	693.0	37	0.0
3241192	345.794952393	15.0	3244.0	15	1180.0	1	1439.10810811	53247.0	2.53664376441	3.0	0.697290781512	54.0545412462	231.394519526	642.069171757	0.184203896139	981.0	709.0	37	0.0
3241195	1393.65869141	15.0	9731.0	15	2650.0	1	3566.08108108	131945.0	2.56554831821	3.0	0.906656655077	358.495909548	258.425503225	2450.40704531	0.452435588107	1331.0	1053.0	37	0.0
3241194	2041.06433105	15.0	13832.0	15	2733.0	1	4445.27027027	164475.0	2.54855299726	3.0	0.885453548174	324.738436281	249.767676991	3473.76662084	0.528981501032	1331.0	1361.0	37	0.0
3241197	7202.07958984	15.0	40068.0	15	7243.0	1	13299.027027	492064.0	2.59217043568	3.0	0.944981884406	237.737615632	263.299476709	11837.8728722	0.725859969409	1888.0	2745.0	37	0.0
3241196	2326.51782227	15.0	16962.0	15	3368.0	1	4741.81081081	175447.0	2.55744952559	3.0	0.88012386846	165.198625952	260.941021556	3901.60477552	0.56761172531	1278.0	1415.0	37	0.0
3241199	1765.85620117	15.0	15602.0	15	3289.0	1	4417.7027027	163455.0	11.4000000005	3.0	0.735802795578	59.0315119882	280.934541356	3531.18408583	0.416577283538	1332.0	1188.0	37	0.0
3241198	2376.00317383	15.0	19559.0	15	3585.0	1	5015.43243243	185571.0	2.58923829024	3.0	0.870462602232	383.404105084	269.905757084	4128.77997544	0.558333896553	1366.0	1311.0	37	0.0
3241169	2407.45532227	15.0	15516.0	15	3137.0	1	4961.08108108	183560.0	2.58580422141	3.0	0.924561060544	20.2254644643	96.4124718651	4047.83235804	0.605607362979	1169.0	1075.0	37	0.0
3241168	2879.98266602	15.0	18513.0	15	3624.0	1	5955.37837838	220349.0	2.57000792871	3.0	0.90953528597	186.463207644	91.4606947107	5037.1781637	0.625095556592	1301.0	1226.0	37	0.0
3241171	534.004821777	15.0	5480.0	15	1568.0	1	1893.43243243	70057.0	2.54627263504	3.0	0.746145630565	287.050615115	131.190749559	1016.83450911	0.250550521514	1122.0	834.0	37	0.0
3241170	1990.39611816	15.0	14757.0	15	2950.0	1	4272.59459459	158086.0	2.52946099337	3.0	0.851613258844	368.189209799	119.048747111	3413.15889414	0.51550811251	1355.0	1282.0	37	0.0
3241173	2854.68164062	15.0	19869.0	15	3877.0	1	6021.51351351	222796.0	2.56189350067	3.0	0.820574181789	253.338223803	137.27616494	4986.71939935	0.514645388559	1541.0	1475.0	37	0.0
3241172	1559.40124512	15.0	12444.0	15	2318.0	1	3434.62162162	127081.0	2.52645448709	3.0	0.830794774153	176.086521508	132.976991032	2708.62942332	0.487194243844	1169.0	1089.0	37	0.0
3241175	1431.51672363	15.0	10446.0	15	2657.0	1	3483.27027027	128881.0	2.54087911839	3.0	0.912840785023	318.860724307	138.981176688	2385.24718785	0.454638693782	1269.0	1244.0	37	0.0
3241174	1589.56738281	15.0	12978.0	15	3157.0	1	4077.64864865	150873.0	2.53913259592	3.0	0.702657642477	245.629127134	138.184656158	2888.65188872	0.331354522718	1369.0	1085.0	37	0.0
3241177	1775.66296387	15.0	12663.0	15	2380.0	1	3848.54054054	142396.0	2.53229245767	3.0	0.833608833587	180.949999757	157.579286008	3132.2469978	0.513382313052	1224.0	1241.0	37	0.0
3241176	291.893035889	15.0	3368.0	15	1595.0	1	1610.72972973	59597.0	2.6653024027	3.0	0.728764862909	376.793716054	154.491003105	600.197867774	0.157110008921	1153.0	663.0	37	0.0
3241179	2085.48071289	15.0	15815.0	15	2706.0	1	4356.62162162	161195.0	2.58101600836	3.0	0.868053144113	190.052071556	166.871559397	3517.74471905	0.539536414853	1246.0	1142.0	37	0.0
3241178	2526.63671875	15.0	17559.0	15	3241.0	1	5087.40540541	188234.0	2.5978242013	3.0	0.851891267336	334.14322329	163.81031363	4288.51555811	0.560203990132	1397.0	1307.0	37	0.0
3241181	2226.5637207	15.0	15990.0	15	2767.0	1	4670.64864865	172814.0	2.60802043085	3.0	0.851635961481	104.624491622	174.535678372	3991.14129609	0.572000856464	1225.0	1401.0	37	0.0
3241180	540.460571289	15.0	4376.0	15	1781.0	1	1955.51351351	72354.0	2.52007472391	3.0	0.801461722687	372.761162066	171.873017967	949.738227724	0.24165572115	1165.0	909.0	37	0.0
3241183	1452.96582031	15.0	11270.0	15	2328.0	1	3572.18918919	132171.0	2.55989460342	3.0	0.884931534501	354.736527388	188.289892394	2505.25085058	0.449927786506	1329.0	1201.0	37	0.0
3241182	1384.09350586	15.0	10996.0	15	2359.0	1	3241.45945946	119934.0	2.57316599621	3.0	0.852749579896	117.360730894	178.735648542	2446.20913745	0.474424400896	1146.0	1048.0	37	0.0
3241153	2628.8828125	15.0	19677.0	15	3178.0	1	5129.7027027	189799.0	2.5745641277	3.0	0.846915457677	157.88372283	9.93339844621	4499.56968847	0.590938406429	1276.0	1334.0	37	0.0
3241152	2623.18188477	15.0	18871.0	15	3596.0	1	5399.86486486	199795.0	2.56906753277	3.0	0.878674091205	308.243512742	6.09214268564	4399.9188576	0.557585550579	1482.0	1775.0	37	0.0
3241155	1665.48095703	15.0	12205.0	15	2496.0	1	3670.08108108	135793.0	2.54558554632	3.0	0.907109058703	20.2280749209	31.1427138396	2815.90295739	0.533727797284	1092.0	1224.0	37	0.0
3241154	1828.30310059	15.0	14797.0	15	2816.0	1	4018.18918919	148673.0	2.55903799176	3.0	0.845137153978	328.815802396	14.9087256221	3152.8616	0.496036978758	1355.0	956.0	37	0.0
3241157	2976.75219727	15.0	20368.0	15	3781.0	1	5926.56756757	219283.0	2.57870652454	3.0	0.886126198041	140.300709099	39.3792716184	5159.85795207	0.627987861171	1303.0	1716.0	37	0.0
3241156	2484.43579102	15.0	16809.0	15	3316.0	1	5075.40540541	187790.0	2.58628435148	3.0	0.887297349155	176.735807692	32.8324734927	4196.19459524	0.579268775802	1312.0	1131.0	37	0.0
3241159	2010.42749023	15.0	13598.0	15	3233.0	1	4660.67567568	172445.0	2.57006315302	3.0	0.900354507931	296.506507626	39.5187311291	3598.8448228	0.532835846279	1330.0	1398.0	37	0.0
3241158	1751.01904297	15.0	11325.0	15	2556.0	1	3606.08108108	133425.0	2.53216555702	3.0	0.953782371671	0.0	40.0	2912.03115805	0.626295487767	936.0	1038.0	37	0.0
3241161	2000.52624512	15.0	15212.0	15	2378.0	1	4079.83783784	150954.0	2.54757876377	3.0	0.783770416382	65.1712762835	51.4448103301	3690.99189855	0.549270575376	1157.0	908.0	37	0.0
3241160	2587.04638672	15.0	20043.0	15	3230.0	1	5171.54054054	191347.0	2.56108243665	3.0	0.890711912127	46.0982302874	47.0217875683	4326.65895348	0.593873278458	1278.0	1741.0	37	0.0
3241163	376.670410156	15.0	4289.0	15	1291.0	1	1608.56756757	59517.0	2.56724355351	3.0	0.60185483299	282.102580727	67.9787249384	786.987524274	0.172646327297	1103.0	597.0	37	0.0
3241162	405.87890625	15.0	4499.0	15	1304.0	1	1624.18918919	60095.0	2.54121764431	3.0	0.558756200727	344.66820624	64.793161704	886.018304233	0.179808373641	1107.0	627.0	37	0.0
3241165	611.45526123	15.0	5312.0	15	1568.0	1	1923.21621622	71159.0	2.56947738647	3.0	0.843254479591	153.98210774	75.8940583109	1050.48370169	0.299203840254	1033.0	901.0	37	0.0
3241164	2445.22460938	15.0	15982.0	15	2944.0	1	4789.43243243	177209.0	2.54548220669	3.0	0.835976256133	57.56676198	72.9099053099	4275.35315332	0.595208982686	1164.0	859.0	37	0.0
3241167	2360.27294922	15.0	18583.0	15	2971.0	1	4768.2972973	176427.0	2.57877427436	3.0	0.838011648474	111.553245065	82.1181984478	4205.16197247	0.586096375322	1182.0	1157.0	37	0.0
3241166	6634.3203125	15.0	40696.0	15	6759.0	1	11845.0540541	438267.0	2.55780316785	3.0	0.898781831344	250.248546563	75.839635752	11080.0661198	0.725232404724	1737.0	2305.0	37	0.0
3241600	2432.21166992	16.0	18252.0	16	2860.0	1	4966.72972973	183769.0	2.53807573295	3.0	0.806875069698	262.416706054	385.379518947	4517.05801901	0.579558241817	1286.0	1197.0	37	0.0
3241585	218.28692627	16.0	2425.0	16	1207.0	1	1304.64864865	48272.0	2.60308216954	3.0	0.433129514167	249.026126671	282.649554292	499.299966409	0.0903712166808	1045.0	604.0	37	0.0
3241584	1345.94030762	16.0	10097.0	16	1882.0	1	3030.51351351	112129.0	2.58795662837	3.0	0.859932644617	28.294972473	274.808582945	2334.67437203	0.495307736631	998.0	994.0	37	0.0
3241587	302.13760376	16.0	2922.0	16	1377.0	1	1474.24324324	54547.0	2.57437291004	3.0	0.665347648411	251.205098909	290.322443661	609.760809453	0.159550708961	1018.0	567.0	37	0.0
3241586	1849.56384277	16.0	12477.0	16	2730.0	1	4053.35135135	149974.0	2.55237529048	3.0	0.866824511582	154.508949953	286.249551147	3249.70497991	0.532522068332	1216.0	1081.0	37	0.0
3241589	2117.65576172	16.0	15416.0	16	2409.0	1	4351.64864865	161011.0	2.58377498587	3.0	0.805180535679	83.5922437125	307.414126329	3892.28409247	0.562725668706	1177.0	1083.0	37	0.0
3241588	176.725631714	16.0	2690.0	16	1384.0	1	1356.51351351	50191.0	2.57557381688	3.0	-0.0833904132188	90.7490743871	303.11831743	489.567020813	-0.01482475923	1093.0	661.0	37	0.0
3241591	270.364685059	16.0	3840.0	16	1345.0	1	1442.43243243	53370.0	2.54998004567	3.0	0.629932795262	329.345010458	314.508867451	630.854823084	0.159759251835	1015.0	783.0	37	0.0
3241590	687.355651855	16.0	5830.0	16	1483.0	1	1923.67567568	71176.0	2.56102205293	3.0	0.77323961464	60.7360078906	310.168976231	1242.20543242	0.332725797977	936.0	438.0	37	0.0
3241593	311.610290527	16.0	3205.0	16	1297.0	1	1462.32432432	54106.0	2.56178487245	3.0	0.92174909388	138.693750137	317.760162195	573.713926683	0.220725449974	913.0	553.0	37	0.0
3241592	225.325119019	16.0	2759.0	16	1222.0	1	1337.05405405	49471.0	2.69022223433	3.0	0.886184640212	173.173793443	315.478306645	442.21563028	0.171711804238	934.0	610.0	37	0.0
3241595	2096.75927734	16.0	16770.0	16	2970.0	1	4665.05405405	172607.0	2.56531660917	3.0	0.847345490455	388.050791338	340.859617788	3611.43205626	0.488060873533	1568.0	1929.0	37	0.0
3241594	822.125427246	16.0	6301.0	16	1603.0	1	2185.43243243	80861.0	2.54468197507	3.0	0.843578874943	7.75471068525	335.671884182	1453.22301838	0.389801318326	925.0	723.0	37	0.0
3241597	2770.98999023	16.0	19882.0	16	4440.0	1	5969.24324324	220862.0	2.58656639247	3.0	0.932538831817	380.91866888	350.855143915	4546.62517946	0.550738377469	1655.0	1618.0	37	0.0
3241596	1469.44299316	16.0	10474.0	16	2241.0	1	3416.18918919	126399.0	2.56128096095	3.0	0.870104895055	76.6095937763	342.501348995	2648.29452287	0.508889377835	1074.0	1022.0	37	0.0
3241599	1873.28894043	16.0	13178.0	16	2601.0	1	4175.2972973	154486.0	2.53883273641	3.0	0.876279695156	327.628452574	366.256083059	3256.54478503	0.519132209667	1301.0	1206.0	37	0.0
3241598	3278.66577148	16.0	23623.0	16	3627.0	1	6303.0	233211.0	2.55938504538	3.0	0.92224826126	113.14904267	358.368071728	5525.47846093	0.67853127547	1094.0	1516.0	37	0.0
3241569	2053.7668457	16.0	14461.0	16	2427.0	1	4337.0	160469.0	2.55511670195	3.0	0.830373874409	36.5343964202	111.387497141	3741.1927391	0.557995188011	1212.0	1249.0	37	0.0
3241568	2372.30175781	16.0	17072.0	16	3157.0	1	4922.7027027	182140.0	2.57158428816	3.0	0.914915466937	143.131480898	96.7966333009	3917.39994458	0.572418006862	1289.0	1404.0	37	0.0
3241571	2962.71142578	16.0	21175.0	16	3758.0	1	5913.81081081	218811.0	2.55486290883	3.0	0.937141736374	177.080921592	127.805734683	4828.92958485	0.619727309783	1350.0	1597.0	37	0.0
3241570	6558.38476562	16.0	40940.0	16	6290.0	1	12005.6216216	444208.0	2.58294842993	3.0	0.897897912822	222.403400191	118.924182544	11130.3297454	0.712966755913	1893.0	2748.0	37	0.0
3241573	1404.56225586	16.0	10524.0	16	1860.0	1	3075.86486486	113807.0	2.54542437125	3.0	0.775444525348	98.4090837783	136.387763108	2659.94405917	0.504424876876	987.0	956.0	37	0.0
3241572	763.161743164	16.0	5516.0	16	1937.0	1	2414.0	89318.0	2.61067454661	3.0	0.917190930138	250.982130222	132.486562719	1295.12732107	0.326329548601	1190.0	838.0	37	0.0
3241575	1801.04492188	16.0	13093.0	16	2644.0	1	4071.24324324	150636.0	2.56659845762	3.0	0.905327219789	132.561402782	148.523902782	3189.73211524	0.549552205685	1143.0	1203.0	37	0.0
3241574	1919.68603516	16.0	13777.0	16	2804.0	1	4327.05405405	160101.0	2.54881278109	3.0	0.871214229987	241.650953063	148.513341804	3429.27674547	0.527247634221	1289.0	1514.0	37	0.0
3241577	1275.47949219	16.0	10872.0	16	1962.0	1	3168.94594595	117251.0	2.60282657296	3.0	0.779406618181	346.226650452	154.406882121	2389.79670156	0.416203710288	1285.0	1156.0	37	0.0
3241576	155.354293823	16.0	2265.0	16	1018.0	1	1153.89189189	42694.0	8.34951102833	3.0	0.400567965967	202.803256536	150.176052862	390.43542529	0.0726953642736	978.0	663.0	37	0.0
3241579	2807.69995117	16.0	19630.0	16	3297.0	1	5476.48648649	202630.0	2.5913873731	3.0	0.918095054791	45.8923699105	176.155647254	4604.23303796	0.628489182307	1208.0	1280.0	37	0.0
3241578	1813.20568848	16.0	15819.0	16	2571.0	1	3849.62162162	142436.0	2.53392232503	3.0	0.857002493432	399.0	158.0	3268.85393909	0.571971166778	1168.0	1383.0	37	0.0
3241581	254.58140564	16.0	2573.0	16	1093.0	1	1262.91891892	46728.0	2.63663945513	3.0	0.55954009212	150.059434478	221.263387876	526.987316861	0.132171606024	963.0	541.0	37	0.0
3241580	293.090606689	16.0	2948.0	16	1232.0	1	1373.75675676	50829.0	2.7549837299	3.0	0.865918070706	121.235711714	201.116390045	523.43138176	0.197557268907	905.0	754.0	37	0.0
3241583	210.597167969	16.0	2499.0	16	1257.0	1	1349.37837838	49927.0	2.47774250608	3.0	0.629996861286	305.953300092	260.964209714	460.446724591	0.120431265598	1055.0	624.0	37	0.0
3241582	310.113433838	16.0	2819.0	16	1216.0	1	1423.91891892	52685.0	2.65238318538	3.0	0.867167954368	110.912475244	245.915551206	542.956227946	0.198078893202	966.0	815.0	37	0.0
3241553	1951.27197266	16.0	13621.0	16	2549.0	1	4125.21621622	152633.0	2.55326391768	3.0	0.851411722201	116.149527755	22.5282560289	3447.85816877	0.552325505814	1182.0	896.0	37	0.0
3241552	2519.51538086	16.0	19842.0	16	3238.0	1	5655.75675676	209263.0	2.56803230912	3.0	0.766824646084	147.545520124	2.98127231299	4950.64541474	0.50514403237	1395.0	1272.0	37	0.0
3241555	4713.55322266	16.0	33474.0	16	4721.0	1	8832.94594595	326819.0	2.57179893949	3.0	0.887785401801	198.352030724	31.7156764157	8093.83787192	0.685628328316	1559.0	2113.0	37	0.0
3241554	2738.13818359	16.0	19489.0	16	3290.0	1	5456.91891892	201906.0	2.58579729807	3.0	0.902436573157	43.6663758919	24.1587897684	4631.72973076	0.620707615006	1213.0	1004.0	37	0.0
3241557	4558.92089844	16.0	32240.0	16	4476.0	1	8450.35135135	312663.0	2.55318831922	3.0	0.852824978493	345.093338456	34.2576886409	7860.82487266	0.657452451371	1648.0	1753.0	37	0.0
3241556	166.537643433	16.0	2172.0	16	1205.0	1	1310.72972973	48497.0	10.6486327372	3.0	0.473049322264	291.536576611	33.6030380464	425.243567372	0.0831142108233	1087.0	685.0	37	0.0
3241559	470.971130371	16.0	4254.0	16	1336.0	1	1659.86486486	61415.0	2.59155964244	3.0	0.733671450649	47.1556057375	42.5382144757	885.039991631	0.243157689353	1021.0	733.0	37	0.0
3241558	254.864776611	16.0	2691.0	16	1344.0	1	1422.27027027	52624.0	8.9875584283	3.0	0.913153269821	58.7181366379	39.9587598668	451.329680478	0.169434272844	1011.0	782.0	37	0.0
3241561	1384.9720459	16.0	10262.0	16	2443.0	1	3461.02702703	128058.0	2.60067242485	3.0	0.919026581242	351.712479195	69.7163436794	2326.50920535	0.446938748732	1306.0	1181.0	37	0.0
3241560	1739.96411133	16.0	13365.0	16	2522.0	1	3844.75675676	142256.0	2.53783175008	3.0	0.834800209106	317.952539424	61.0942479613	2999.54750667	0.482890253894	1306.0	1185.0	37	0.0
3241563	6718.48339844	16.0	40795.0	16	7011.0	1	12586.1621622	465688.0	2.57658045396	3.0	0.955840224787	230.95602563	74.5894277381	11033.3985963	0.721048282177	1868.0	2750.0	37	0.0
3241562	2217.3605957	16.0	16769.0	16	2947.0	1	4620.08108108	170943.0	2.55854733122	3.0	0.867637361414	158.348679476	72.2273802197	3896.86882409	0.577063528719	1182.0	1402.0	37	0.0
3241565	1460.17932129	16.0	12221.0	16	3214.0	1	4312.0	159544.0	11.4000000005	3.0	0.807403265279	52.0593791398	92.2653168797	2929.9325362	0.377996152245	1360.0	1203.0	37	0.0
3241564	1994.2487793	16.0	13511.0	16	3041.0	1	4359.24324324	161292.0	2.57304562564	3.0	0.860478482735	376.713514336	81.1035841457	3393.02182923	0.50348174561	1434.0	1411.0	37	0.0
3241567	2297.43334961	16.0	18090.0	16	4222.0	1	5710.43243243	211286.0	2.56634455818	3.0	0.935804556892	48.5378093942	96.0279398365	4133.47632508	0.512148776782	1472.0	2093.0	37	0.0
3241566	685.082092285	16.0	6846.0	16	1611.0	1	2141.32432432	79229.0	2.52949569621	3.0	0.851218605319	183.691555192	93.339637125	1245.55980395	0.329022481408	1052.0	1021.0	37	0.0
3241551	5095.49755859	16.0	30145.0	16	13994.0	1	15758.7837838	583075.0	4.7441254895	3.0	1.64165936996	399.0	0.0	8602.11301282	0.811788856294	1264.0	2994.0	37	0.0
3241550	983.12677002	16.0	9533.0	16	1976.0	1	2564.24324324	94877.0	2.49125932733	3.0	0.858042086661	348.0	0.0	1860.13003436	0.451835109833	1088.0	780.0	37	0.0
3241521	1683.11560059	17.0	12378.0	17	3136.0	1	4263.75675676	157759.0	2.56679588458	3.0	0.77192334899	296.337966957	231.655500752	3130.05168936	0.395355950253	1493.0	970.0	37	0.0
3241520	2798.63476562	17.0	20095.0	17	3074.0	1	5502.18918919	203581.0	2.56299438896	3.0	0.805055332459	255.647557517	195.545391268	5184.31064655	0.611012608749	1267.0	1471.0	37	0.0
3241523	5181.54638672	17.0	33355.0	17	6412.0	1	10085.1351351	373150.0	2.57222192071	3.0	0.9627889056	345.723829147	247.220921598	8498.87968487	0.682588473342	1756.0	2621.0	37	0.0
3241522	1618.54504395	17.0	13589.0	17	2622.0	1	4179.54054054	154643.0	2.55672350385	3.0	0.6943322058	302.374343635	234.564606294	3234.16496689	0.367315988621	1556.0	1153.0	37	0.0
3241525	2992.27172852	17.0	21754.0	17	3398.0	1	5743.51351351	212510.0	2.54861824896	3.0	0.834083143195	184.03534178	249.73475434	5220.7816072	0.610527821376	1344.0	1578.0	37	0.0
3241524	1081.9654541	17.0	8025.0	17	1981.0	1	2752.27027027	101834.0	2.59084827631	3.0	0.940984978232	72.3988583442	250.083827241	1804.31228279	0.44601003213	1048.0	980.0	37	0.0
3241527	171.291595459	17.0	2648.0	17	1249.0	1	1380.97297297	51096.0	9.02608695885	3.0	0.626342342314	395.38933547	269.617009746	452.597594539	0.11437766842	1075.0	770.0	37	0.0
3241526	6199.72900391	17.0	39237.0	17	5907.0	1	11243.1891892	415998.0	2.56273033938	3.0	0.904536557626	227.133312831	257.326062765	10375.4339958	0.716331515731	1730.0	2627.0	37	0.0
3241529	2485.37231445	17.0	19012.0	17	3425.0	1	5084.43243243	188124.0	2.55802529989	3.0	0.864259959744	237.139590197	276.807646292	4249.43661325	0.565344566699	1395.0	1484.0	37	0.0
3241528	1842.06188965	17.0	13266.0	17	2580.0	1	3989.27027027	147603.0	2.52652396872	3.0	0.845029771443	192.963797329	272.046298092	3148.90140145	0.500395454179	1281.0	1213.0	37	0.0
3241531	2589.25976562	17.0	20543.0	17	3387.0	1	5503.35135135	203624.0	2.54961296773	3.0	0.907684756983	310.050081802	281.271866869	4338.16476312	0.55703448024	1482.0	1305.0	37	0.0
3241530	3276.60205078	17.0	22096.0	17	3833.0	1	6356.02702703	235173.0	2.56680578485	3.0	0.871783394056	211.196029126	279.230472531	5598.0107751	0.623132877869	1414.0	1818.0	37	0.0
3241533	331.814147949	17.0	3725.0	17	1423.0	1	1575.21621622	58283.0	2.53176264201	3.0	0.812938726797	187.504176031	294.528028393	636.468343244	0.196507903606	1033.0	648.0	37	0.0
3241532	243.701370239	17.0	3711.0	17	1870.0	1	2033.94594595	75256.0	2.59292043631	3.0	0.103226272672	317.671344569	281.251670947	703.262237558	0.0181701495517	1424.0	994.0	37	0.0
3241535	1844.70458984	17.0	13423.0	17	2521.0	1	3962.67567568	146619.0	2.53305796502	3.0	0.879818630097	168.823851243	297.077540734	3095.97609858	0.5236800136	1207.0	1428.0	37	0.0
3241534	1651.01196289	17.0	12505.0	17	2279.0	1	3539.16216216	130949.0	2.58850891423	3.0	0.832548390313	65.6398761655	295.294899456	2913.86344828	0.521437643904	1079.0	1068.0	37	0.0
3241505	357.84463501	17.0	3557.0	17	1404.0	1	1527.54054054	56519.0	2.58991563693	3.0	0.619837269207	242.220814423	92.8896600225	710.989513698	0.168566637325	1035.0	790.0	37	0.0
3241504	1689.37353516	17.0	12938.0	17	2483.0	1	3719.83783784	137634.0	2.54878319393	3.0	0.869153061791	21.4786435782	84.8435727501	2978.60777054	0.533697726916	1113.0	1092.0	37	0.0
3241507	292.915710449	17.0	3067.0	17	1218.0	1	1455.94594595	53870.0	10.8714070034	3.0	0.57996280995	244.108566897	100.607505283	616.721932026	0.140033485672	1041.0	756.0	37	0.0
3241506	1605.28369141	17.0	11488.0	17	2291.0	1	3562.94594595	131829.0	2.57899879421	3.0	0.870964500385	147.786843126	96.3818780431	2786.81405059	0.516574502791	1102.0	988.0	37	0.0
3241509	2490.13574219	17.0	17864.0	17	2958.0	1	4951.7027027	183213.0	2.53687824761	3.0	0.823013491826	76.8533774207	117.514017877	4495.40052513	0.596388761186	1210.0	1276.0	37	0.0
3241508	239.52230835	17.0	2696.0	17	1323.0	1	1368.0	50616.0	2.55391469537	3.0	0.736050665988	141.62136877	106.821273957	456.320489228	0.139940628092	1007.0	722.0	37	0.0
3241511	259.198669434	17.0	3699.0	17	1403.0	1	1531.37837838	56661.0	11.4000000005	3.0	0.779946239079	322.425717743	124.978647	571.76623775	0.170416253277	1059.0	737.0	37	0.0
3241510	636.209350586	17.0	5702.0	17	1384.0	1	1826.59459459	67584.0	2.52823417436	3.0	0.699210131985	53.905163729	120.277565703	1207.48842781	0.300575965153	964.0	727.0	37	0.0
3241513	300.69833374	17.0	2820.0	17	1288.0	1	1427.05405405	52801.0	2.54180134686	3.0	0.887339376968	131.929476691	127.952195154	524.026714011	0.194628070674	934.0	655.0	37	0.0
3241512	266.380126953	17.0	2923.0	17	1204.0	1	1307.43243243	48375.0	2.52601384961	3.0	0.672957659414	166.204703765	125.51239171	559.442060377	0.168193130358	924.0	495.0	37	0.0
3241515	2428.56835938	17.0	17842.0	17	3132.0	1	5032.18918919	186191.0	2.57338477787	3.0	0.819115953971	381.210644203	150.99804123	4187.03727021	0.516928300356	1572.0	1599.0	37	0.0
3241514	932.64855957	17.0	6217.0	17	1898.0	1	2540.35135135	93993.0	2.65105998074	3.0	1.14207248802	0.0	146.0	1546.25564252	0.532748215028	843.0	766.0	37	0.0
3241517	2973.57592773	17.0	21972.0	17	4631.0	1	6158.16216216	227852.0	2.56356813126	3.0	0.911029223462	374.099040638	161.046667693	4900.19255015	0.568537762778	1651.0	1685.0	37	0.0
3241516	2232.62402344	17.0	16084.0	17	2714.0	1	4508.72972973	166823.0	2.56199570154	3.0	0.858197391046	69.8637274248	152.629480323	3888.87134904	0.58756965098	1121.0	1317.0	37	0.0
3241519	2107.90380859	17.0	16648.0	17	2840.0	1	4686.05405405	173384.0	2.55550770444	3.0	0.908092130424	320.808832772	176.378124293	3605.31400964	0.536877058648	1383.0	1460.0	37	0.0
3241518	3500.99853516	17.0	23195.0	17	3668.0	1	6777.40540541	250764.0	2.580999717	3.0	0.924936249966	106.320976326	168.415317341	5939.80579303	0.681556990604	1155.0	1604.0	37	0.0
3241503	231.548065186	17.0	3273.0	17	995.0	1	1217.86486486	45061.0	2.58672300919	3.0	0.533463041834	104.18876146	55.9928351344	554.732676469	0.138297659952	904.0	502.0	37	0.0
3241502	264.984222412	17.0	2957.0	17	1318.0	1	1355.81081081	50165.0	8.47081399367	3.0	0.843765520391	143.167974465	31.6613764007	488.287701954	0.179160076441	922.0	707.0	37	0.0
3241537	267.210113525	17.0	3415.0	17	1078.0	1	1299.56756757	48084.0	2.46236477708	3.0	0.610044289086	31.2530596213	310.403108159	583.080065997	0.15855390616	913.0	704.0	37	0.0
3241536	2149.20825195	17.0	15193.0	17	3055.0	1	4485.2972973	165956.0	2.55694530093	3.0	0.898476794663	332.089603626	308.929204445	3562.51113733	0.554760168359	1273.0	1145.0	37	0.0
3241539	188.177719116	17.0	2791.0	17	1405.0	1	1475.18918919	54582.0	8.64662747788	3.0	0.827659948068	374.502348623	336.81188746	385.998477101	0.121431877873	1141.0	849.0	37	0.0
3241538	2169.4230957	17.0	15737.0	17	2487.0	1	4477.91891892	165683.0	2.5506583136	3.0	0.851397275902	84.1241484902	337.483658055	3850.92245355	0.577517175337	1145.0	1097.0	37	0.0
3241541	1800.44311523	17.0	12991.0	17	2598.0	1	3712.56756757	137365.0	2.52505233335	3.0	0.83170226696	12.0698750405	357.195722775	3111.61654611	0.535007929056	1105.0	776.0	37	0.0
3241540	1630.31811523	17.0	14633.0	17	2702.0	1	3828.56756757	141657.0	2.51077786887	3.0	0.93225928456	399.0	356.0	2951.66030999	0.560953267824	1203.0	1484.0	37	0.0
3241543	259.113586426	17.0	3132.0	17	1648.0	1	1870.83783784	69221.0	2.61856827388	3.0	-0.231648783033	127.893300678	366.935989878	602.556660015	-0.0359629651094	1395.0	1015.0	37	0.0
3241542	6693.74658203	17.0	37490.0	17	7194.0	1	12555.7837838	464564.0	2.5695107927	3.0	0.974081228388	125.148861949	357.565583235	10908.6682254	0.733549222233	1742.0	3047.0	37	0.0
3241545	292.411956787	17.0	3624.0	17	1362.0	1	1537.2972973	56880.0	10.1857359317	3.0	0.674905096711	277.808392	378.230811173	633.540267284	0.161532726118	1097.0	806.0	37	0.0
3241544	6677.05224609	17.0	43843.0	17	6885.0	1	12183.1891892	450778.0	2.54891015011	3.0	0.922357104025	246.68069433	373.125647539	11085.6620983	0.723047990547	1773.0	2729.0	37	0.0
3241547	4653.94335938	17.0	26845.0	17	10190.0	1	11488.6486486	425080.0	4.66983279656	3.0	1.2011020644	72.7592875115	384.678196811	7381.41611382	0.628271783655	1877.0	2316.0	37	0.0
3241546	2660.33813477	17.0	21709.0	17	3972.0	1	6014.89189189	222551.0	2.54490115314	3.0	0.644655739057	65.0093355761	384.163108436	4979.52190802	0.363966466372	1527.0	1227.0	37	0.0
3241549	396.999267578	17.0	4232.0	17	1526.0	1	1708.86486486	63228.0	2.6915233326	3.0	0.698861149299	376.879720441	394.443236191	779.185228376	0.189525498961	1144.0	491.0	37	0.0
3241548	3330.50439453	17.0	23574.0	17	3621.0	1	6430.62162162	237933.0	2.55764696949	3.0	0.826664444107	306.317556921	393.926893936	5761.23668896	0.588075679238	1491.0	1568.0	37	0.0
3241393	247.833145142	18.0	2875.0	18	1229.0	1	1348.45945946	49893.0	2.50665032196	3.0	0.96170492951	137.512631323	360.447198119	456.380116581	0.194375515998	889.0	692.0	37	0.0
3241392	179.789428711	18.0	2239.0	18	1182.0	1	1273.83783784	47132.0	2.52907024909	3.0	0.539648007035	224.335956865	356.749928273	447.138712849	0.104621834961	1031.0	436.0	37	0.0
3241395	1545.39624023	18.0	12069.0	18	2104.0	1	3274.37837838	121152.0	2.54945020294	3.0	0.84083060165	126.954567425	379.981925744	2634.3135449	0.511107894552	1039.0	1039.0	37	0.0
3241394	437.415588379	18.0	4128.0	18	1496.0	1	1690.7027027	62556.0	2.5467535588	3.0	0.812990297643	207.699720081	360.690185802	810.212176081	0.241926041546	1020.0	856.0	37	0.0
3241397	1108.73779297	18.0	8299.0	18	2307.0	1	2950.45945946	109167.0	2.53029066512	3.0	0.825934035972	360.09556249	393.380132555	2019.47289045	0.394038316027	1261.0	742.0	37	0.0
3241396	154.097732544	18.0	1967.0	18	1087.0	1	1119.05405405	41405.0	10.2017927385	3.0	0.577613447431	81.2239303485	392.155723674	350.590291583	0.0994819336347	899.0	548.0	37	0.0
3241377	863.60144043	18.0	7825.0	18	1648.0	1	2271.37837838	84041.0	2.53096970694	3.0	0.790215582902	87.2477435063	254.005854442	1586.6731679	0.381220927959	981.0	817.0	37	0.0
3241376	637.25567627	18.0	6057.0	18	1889.0	1	2274.72972973	84165.0	2.53264454081	3.0	0.545008070958	274.009103189	250.669364631	1251.24643742	0.176324724352	1347.0	916.0	37	0.0
3241379	1753.14245605	18.0	12997.0	18	2519.0	1	4003.2972973	148122.0	2.54368937101	3.0	0.885153126878	279.214161041	260.701741054	3008.3947719	0.4983228417	1267.0	1132.0	37	0.0
3241378	654.25793457	18.0	5782.0	18	1514.0	1	1986.21621622	73490.0	2.5246908459	3.0	0.874969741889	64.0150851454	258.115163026	1135.16193498	0.333388935346	983.0	972.0	37	0.0
3241381	2947.10424805	18.0	21227.0	18	3217.0	1	5907.59459459	218581.0	2.56853178392	3.0	0.854453094361	320.793673794	289.645037954	5182.250243	0.599413863923	1439.0	1815.0	37	0.0
3241380	669.943725586	18.0	5313.0	18	1838.0	1	2190.08108108	81033.0	2.6139565324	3.0	0.893778759692	308.224262991	275.066355251	1131.29275557	0.300123007875	1162.0	927.0	37	0.0
3241383	4240.74365234	18.0	24309.0	18	6521.0	1	8993.10810811	332745.0	2.62652615331	3.0	1.12900014762	231.028952405	301.275744556	6509.54874603	0.690920992557	1498.0	2146.0	37	0.0
3241382	1630.75866699	18.0	10413.0	18	3798.0	1	4607.16216216	170465.0	4.69497618589	3.0	1.4176234727	165.311650179	296.686673922	2270.85020194	0.536972386187	1329.0	1478.0	37	0.0
3241385	2753.09667969	18.0	19037.0	18	3507.0	1	5716.37837838	211506.0	2.56668230884	3.0	0.864879981621	141.264464616	306.036511621	4668.48216085	0.545995008876	1458.0	979.0	37	0.0
3241384	369.296051025	18.0	4409.0	18	2135.0	1	2218.75675676	82094.0	6.06368210835	3.0	0.832628176487	155.647522552	303.965465756	699.27563336	0.15102328778	1431.0	1033.0	37	0.0
3241387	3593.39306641	18.0	26684.0	18	4043.0	1	6601.59459459	244259.0	2.55340923376	3.0	0.870313456942	68.9406876673	317.835780979	6072.98091485	0.667534193494	1244.0	1947.0	37	0.0
3241386	650.37512207	18.0	6992.0	18	2952.0	1	3258.67567568	120571.0	4.70730081121	3.0	0.947471084361	148.767445566	306.992022625	1116.07188274	0.193674750264	1576.0	1726.0	37	0.0
3241389	3111.42138672	18.0	22004.0	18	3757.0	1	6138.86486486	227138.0	2.54308456885	3.0	0.892112101856	250.820819267	336.191832333	5254.63981302	0.617618782154	1402.0	1682.0	37	0.0
3241388	263.490142822	18.0	3560.0	18	1557.0	1	1620.43243243	59956.0	8.76268688179	3.0	1.53403612605	0.0	334.0	510.647548627	0.318757932323	944.0	760.0	37	0.0
3241391	7097.79052734	18.0	45459.0	18	6899.0	1	12879.4324324	476539.0	2.56574576094	3.0	0.871042419536	354.541169508	347.285273228	12423.8803353	0.724484618878	1900.0	2477.0	37	0.0
3241390	283.206481934	18.0	3469.0	18	1378.0	1	1515.2972973	56066.0	2.50472460345	3.0	0.769207907756	282.816033416	345.254950132	565.337159228	0.167529499408	1035.0	841.0	37	0.0
3241361	1551.0916748	18.0	10902.0	18	2442.0	1	3442.37837838	127368.0	2.55395174971	3.0	0.85732045014	5.1516905395	166.552674286	2665.11572973	0.496719263998	1072.0	689.0	37	0.0
3241360	2140.81274414	18.0	15825.0	18	3170.0	1	4754.0	175898.0	2.57428761303	3.0	0.899251111992	392.646049912	165.128499257	3624.33300377	0.521568607207	1455.0	1604.0	37	0.0
3241363	167.913467407	18.0	3052.0	18	1662.0	1	1729.48648649	63991.0	10.9195960887	3.0	-1.06859478357	120.725122682	176.265360436	498.979660108	-0.133562879741	1449.0	882.0	37	0.0
3241362	7122.51464844	18.0	37542.0	18	7785.0	1	13212.8108108	488874.0	2.59044218533	3.0	0.991195865057	118.226014075	166.846153789	11270.3916989	0.732321471834	1887.0	3043.0	37	0.0
3241365	151.584503174	18.0	2765.0	18	1284.0	1	1306.48648649	48340.0	8.06587496529	3.0	0.569705027552	271.125604649	187.589233263	386.728487991	0.0920824179561	1060.0	640.0	37	0.0
3241364	7038.53710938	18.0	42310.0	18	7082.0	1	13061.5405405	483277.0	2.57527906039	3.0	0.916701673537	239.780629491	182.49090776	12006.2719318	0.728069987495	1854.0	2078.0	37	0.0
3241367	4950.21044922	18.0	32726.0	18	8919.0	1	11663.027027	431532.0	4.65880012033	3.0	1.1365079231	65.5238022335	193.899050303	7937.8188037	0.630661190464	1898.0	2502.0	37	0.0
3241366	2431.39453125	18.0	19953.0	18	4443.0	1	5964.62162162	220691.0	2.54185516068	3.0	0.641451376398	58.0352651896	193.507783583	4802.08979017	0.348099145201	1574.0	1561.0	37	0.0
3241369	3540.71655273	18.0	24791.0	18	3654.0	1	6937.48648649	256687.0	2.5741826149	3.0	0.837373845605	299.457166564	203.360763469	6349.95337088	0.6213459537	1551.0	1345.0	37	0.0
3241368	150.482421875	18.0	2175.0	18	1123.0	1	1154.91891892	42732.0	10.3432402557	3.0	0.604423037194	38.9499138396	200.546854536	354.829801014	0.102352926491	913.0	522.0	37	0.0
3241371	3446.60058594	18.0	23818.0	18	3668.0	1	6507.51351351	240778.0	2.5396143228	3.0	0.833320882742	147.857064227	217.708207745	6042.24197547	0.630976081362	1407.0	1345.0	37	0.0
3241370	387.662414551	18.0	3672.0	18	1463.0	1	1723.2972973	63762.0	2.64015230228	3.0	0.797843951881	369.708654124	203.828647591	714.838476894	0.198288247982	1159.0	822.0	37	0.0
3241373	1893.69763184	18.0	12647.0	18	2401.0	1	4058.86486486	150178.0	2.57956395562	3.0	0.853989115095	107.382120894	235.312698575	3345.53485312	0.54309531941	1161.0	920.0	37	0.0
3241372	2326.09228516	18.0	16482.0	18	3118.0	1	4905.51351351	181504.0	2.55255714794	3.0	0.901788989368	128.330311712	230.796373702	3952.42733169	0.570575601249	1294.0	1702.0	37	0.0
3241375	1600.57019043	18.0	12744.0	18	2033.0	1	3533.97297297	130757.0	2.55865466452	3.0	0.792432172459	182.601833511	251.329157562	2923.05620585	0.487480632561	1194.0	788.0	37	0.0
3241374	1455.58093262	18.0	9996.0	18	2535.0	1	3593.48648649	132959.0	2.57006228463	3.0	0.854841127287	274.150944231	242.355717474	2499.87334814	0.423169045972	1347.0	1248.0	37	0.0
3241345	6342.93554688	18.0	40131.0	18	6702.0	1	11424.5405405	422708.0	2.55018133708	3.0	0.896924793645	220.228423715	66.7418981646	10664.6391292	0.720083857046	1749.0	2265.0	37	0.0
3241344	2753.58862305	18.0	19845.0	18	3466.0	1	5385.89189189	199278.0	2.55951602695	3.0	0.907341450493	177.068075207	59.0331253373	4518.13669057	0.614405553632	1221.0	1415.0	37	0.0
3241347	2366.83666992	18.0	16711.0	18	3248.0	1	4899.51351351	181282.0	2.59280818112	3.0	0.886740396017	230.089096874	86.0698623815	3940.98028289	0.554315411212	1400.0	1580.0	37	0.0
3241346	1874.94067383	18.0	13277.0	18	2954.0	1	4270.67567568	158015.0	2.54708991928	3.0	0.980968380762	186.116242396	81.3436181464	3066.75880345	0.543722445325	1213.0	1192.0	37	0.0
3241349	3040.81005859	18.0	21189.0	18	3191.0	1	6033.18918919	223228.0	2.55205086455	3.0	0.834924866156	303.144194293	90.6037934535	5355.75967657	0.588784850397	1498.0	1120.0	37	0.0
3241348	3213.3737793	18.0	21582.0	18	3493.0	1	6426.75675676	237790.0	2.57174481634	3.0	0.87107407106	204.22805486	88.5751335287	5611.79025409	0.613703042363	1455.0	1924.0	37	0.0
3241351	341.338348389	18.0	3752.0	18	1397.0	1	1561.27027027	57767.0	2.59439499064	3.0	0.675665901701	180.268952124	103.765048068	680.82791302	0.172772698695	1061.0	808.0	37	0.0
3241350	150.818496704	18.0	3298.0	18	1849.0	1	1962.16216216	72600.0	4.77678426153	3.0	-0.141773668564	310.823761848	90.9204867892	595.957376995	-0.0210763169334	1448.0	1149.0	37	0.0
3241353	2436.07446289	18.0	17031.0	18	2757.0	1	4878.51351351	180505.0	2.55108323177	3.0	0.860384231283	161.907281545	106.353284561	4183.25080677	0.584492676499	1259.0	1207.0	37	0.0
3241352	1758.20178223	18.0	13626.0	18	2219.0	1	3768.7027027	139442.0	2.55870401074	3.0	0.836530808548	58.875148528	104.570435528	3142.18837282	0.53546711107	1115.0	1145.0	37	0.0
3241355	225.364532471	18.0	2525.0	18	1129.0	1	1269.7027027	46979.0	8.96333470128	3.0	0.556573434329	23.9203854048	119.512491359	502.783190786	0.12384471914	950.0	634.0	37	0.0
3241354	1369.39379883	18.0	11127.0	18	2497.0	1	3384.62162162	125231.0	2.58382251923	3.0	0.855391595559	325.155042786	118.24535351	2396.90805868	0.43448135195	1304.0	976.0	37	0.0
3241357	242.566436768	18.0	3140.0	18	1146.0	1	1245.05405405	46067.0	2.59076575281	3.0	0.426733734697	26.1784003968	128.129847265	559.987001136	0.106152905194	966.0	481.0	37	0.0
3241356	167.923690796	18.0	2158.0	18	1146.0	1	1174.13513514	43443.0	4.70862268732	3.0	0.721388623689	67.642904121	122.449640094	330.671132544	0.113067849078	924.0	613.0	37	0.0
3241359	2771.02539062	18.0	20456.0	18	3519.0	1	5450.75675676	201678.0	2.55622054173	3.0	0.883108014856	77.1580440222	146.669098421	4773.9049146	0.630586421785	1157.0	1406.0	37	0.0
3241358	197.726760864	18.0	2320.0	18	1298.0	1	1418.27027027	52476.0	2.62262240083	3.0	0.597993895582	367.340712119	146.073675171	444.6319732	0.103431762718	1145.0	632.0	37	0.0
3241339	244.815246582	18.0	2447.0	18	1119.0	1	1243.62162162	46014.0	2.65087798419	3.0	0.608622586693	78.8137354302	9.65601025585	518.079967624	0.145177537827	913.0	452.0	37	0.0
3241338	2062.05664062	18.0	15149.0	18	3116.0	1	4336.43243243	160448.0	2.54107629409	3.0	0.819734916981	248.723478907	4.88992114003	3570.86936614	0.509453510672	1300.0	898.0	37	0.0
3241341	1919.87890625	18.0	15875.0	18	3586.0	1	4738.67567568	175331.0	2.53015125131	3.0	0.744463594661	295.37127662	43.9081033571	3612.18386586	0.39614841122	1632.0	1417.0	37	0.0
3241340	1901.26696777	18.0	14698.0	18	2976.0	1	4633.08108108	171424.0	2.55180462224	3.0	0.764496679476	289.404421512	40.9702022587	3504.8312955	0.406792410774	1523.0	1281.0	37	0.0
3241343	991.035888672	18.0	7378.0	18	2111.0	1	2627.13513514	97204.0	2.51717223245	3.0	0.906324908406	65.6383616216	59.3849180871	1728.50012313	0.424814383711	1036.0	791.0	37	0.0
3241342	4446.64160156	18.0	27758.0	18	5713.0	1	9315.45945946	344672.0	2.59239892342	3.0	1.05527449082	338.918620583	56.4860567668	7082.43318435	0.669884898814	1737.0	2434.0	37	0.0
3241399	3678.03808594	19.0	30286.0	19	9922.0	1	11017.5945946	407651.0	4.6567111574	3.0	0.951541486639	58.7034748844	2.68423058587	7384.16628281	0.468146540552	2202.0	1823.0	37	0.0
3241398	1802.47595215	19.0	17407.0	19	4397.0	1	6323.37837838	233965.0	2.53360317202	3.0	0.604033775859	51.0284849733	1.79350712282	4229.15384465	0.253121272079	1723.0	1956.0	37	0.0
3241401	396.544158936	19.0	4127.0	19	1534.0	1	1783.37837838	65985.0	2.72239601159	3.0	0.767653452943	362.952239991	12.1453299692	743.015453382	0.190355925171	1196.0	906.0	37	0.0
3241400	3261.53027344	19.0	22994.0	19	4041.0	1	6521.08108108	241280.0	2.58926671158	3.0	0.907937090941	292.551555839	11.8498384114	5534.74251322	0.626820567649	1467.0	1661.0	37	0.0
3241403	3504.80419922	19.0	24857.0	19	3737.0	1	6593.0	243941.0	2.55750577988	3.0	0.860622289737	140.797632433	26.3347111215	6062.76887605	0.654818394585	1322.0	1357.0	37	0.0
3241402	177.524688721	19.0	2519.0	19	1158.0	1	1187.7027027	43945.0	10.170293799	3.0	0.46495051188	99.714658155	15.774836263	445.982863701	0.0956437335205	982.0	383.0	37	0.0
3241405	1224.99267578	19.0	9528.0	19	2117.0	1	3057.91891892	113143.0	2.54688279724	3.0	0.933383764089	100.365659497	43.9578682371	2056.60787839	0.457458917027	1085.0	863.0	37	0.0
3241404	1990.2479248	19.0	13178.0	19	3027.0	1	4403.2972973	162922.0	2.57648084271	3.0	0.924079758259	121.413439217	39.3567041421	3400.08586382	0.554659830953	1221.0	1017.0	37	0.0
3241407	1758.24377441	19.0	14083.0	19	2648.0	1	4068.0	150516.0	2.55599325972	3.0	0.809621840908	267.427789679	50.9741054554	3125.90680177	0.451509939292	1474.0	1391.0	37	0.0
3241406	219.003982544	19.0	2929.0	19	1177.0	1	1342.75675676	49682.0	2.52169299404	3.0	0.422600425713	327.361240161	48.2375563173	556.869693785	0.0960473744146	1081.0	531.0	37	0.0
3241441	923.551757812	19.0	7476.0	19	1915.0	1	2516.0	93092.0	2.5710243718	3.0	0.850832322019	282.131310981	320.761112272	1607.37292568	0.373214344664	1105.0	874.0	37	0.0
3241440	158.926742554	19.0	2296.0	19	1099.0	1	1223.08108108	45254.0	11.4000000005	3.0	0.612840856695	179.369715931	320.395517586	391.698465261	0.108810739121	961.0	721.0	37	0.0
3241443	1046.42260742	19.0	9007.0	19	2010.0	1	2601.16216216	96243.0	2.5547439104	3.0	0.853713798827	76.865068978	340.063376603	1793.60184659	0.417101671438	1065.0	940.0	37	0.0
3241442	173.875930786	19.0	2230.0	19	1135.0	1	1213.7027027	44907.0	2.5384285605	3.0	0.77046427238	94.2151276675	332.7540447	347.309809253	0.123894743025	892.0	673.0	37	0.0
3241445	2129.64111328	19.0	15289.0	19	2848.0	1	4620.56756757	170961.0	2.58667155484	3.0	0.81793027695	189.282260552	362.246635435	3736.8945332	0.494213254772	1359.0	1084.0	37	0.0
3241444	2674.47729492	19.0	18612.0	19	3188.0	1	5289.59459459	195715.0	2.57421103368	3.0	0.869708142701	239.998396956	348.221071415	4515.31924834	0.590334348579	1345.0	1523.0	37	0.0
3241447	2806.15600586	19.0	20211.0	19	3303.0	1	5586.18918919	206689.0	2.56455932565	3.0	0.815780791757	180.434523311	367.158371684	5002.87542229	0.575543026035	1352.0	1232.0	37	0.0
3241446	2391.15893555	19.0	14450.0	19	4461.0	1	5837.91891892	216003.0	4.70738933164	3.0	1.2371934011	399.0	365.0	3756.02309171	0.661116221231	1265.0	1763.0	37	0.0
3241449	1793.88439941	19.0	14370.0	19	2294.0	1	3878.64864865	143510.0	2.54966879801	3.0	0.7930973208	290.297203107	374.662820445	3295.9784942	0.50824357996	1245.0	1054.0	37	0.0
3241448	1543.99523926	19.0	11094.0	19	2569.0	1	3754.40540541	138913.0	2.57378119934	3.0	0.873685160151	383.350915568	369.579957257	2689.38015844	0.455438670787	1360.0	981.0	37	0.0
3241450	1639.27404785	19.0	14761.0	19	2909.0	1	4542.16216216	168060.0	8.41099842339	3.0	0.875621521222	185.559774447	397.336869935	3529.28673557	0.515568383689	1219.0	1049.0	37	0.0
3241425	3338.41064453	19.0	21355.0	19	3890.0	1	6701.35135135	247950.0	2.57925092772	3.0	0.909333183829	343.357991644	216.736904499	5618.58508887	0.616041861149	1531.0	2000.0	37	0.0
3241424	865.770324707	19.0	8477.0	19	2072.0	1	2575.24324324	95284.0	2.55680244364	3.0	0.807922879242	353.266650756	202.193817695	1611.95082647	0.338430263536	1250.0	1077.0	37	0.0
3241427	2687.11816406	19.0	18491.0	19	2736.0	1	5104.10810811	188852.0	2.55222404169	3.0	0.826621445603	33.8464584197	245.343047812	4748.63293067	0.624763296796	1115.0	1006.0	37	0.0
3241426	2448.9140625	19.0	19413.0	19	3169.0	1	4886.51351351	180801.0	2.54966971352	3.0	0.811450006727	269.88504918	231.265917104	4317.52172112	0.558802405252	1319.0	1350.0	37	0.0
3241429	2884.4230957	19.0	20195.0	19	3508.0	1	5827.45945946	215616.0	2.56224631226	3.0	0.843461571183	340.325340291	264.328641287	5070.89925509	0.579726029655	1504.0	1355.0	37	0.0
3241428	3024.2043457	19.0	21790.0	19	3173.0	1	5956.89189189	220405.0	2.58781768999	3.0	0.913581124393	77.936014745	254.5624202	5104.81437133	0.643252930982	1228.0	1438.0	37	0.0
3241431	1624.38427734	19.0	11875.0	19	2348.0	1	3458.56756757	127967.0	2.56671678306	3.0	0.868983095844	33.9736511195	268.892070296	2734.20143268	0.523208753644	1072.0	1158.0	37	0.0
3241430	2188.42675781	19.0	15937.0	19	2801.0	1	4690.43243243	173546.0	2.54199317066	3.0	0.889304525032	383.376100622	266.875088019	3756.45228271	0.553062934646	1307.0	1469.0	37	0.0
3241433	218.955978394	19.0	3044.0	19	1466.0	1	1542.94594595	57089.0	2.54545669361	3.0	0.719047203433	309.133761777	290.974421956	483.567756136	0.126984914773	1178.0	774.0	37	0.0
3241432	4361.87060547	19.0	30328.0	19	4303.0	1	8333.43243243	308337.0	2.57865002592	3.0	0.902897286852	216.567146221	280.29308814	7479.43131209	0.681194077419	1450.0	2083.0	37	0.0
3241435	291.927886963	19.0	3247.0	19	1226.0	1	1370.0	50690.0	2.55647117015	3.0	0.765385257774	44.8748821015	296.957276952	585.56321416	0.195557127299	914.0	540.0	37	0.0
3241434	2498.28955078	19.0	17951.0	19	3140.0	1	5035.51351351	186314.0	2.54625796346	3.0	0.830319708403	347.229692177	292.119658619	4343.76673216	0.557942621252	1368.0	1277.0	37	0.0
3241437	1045.5201416	19.0	8313.0	19	2329.0	1	3040.78378378	112509.0	2.63396308271	3.0	0.960739625531	392.675722095	303.421607899	1774.39057042	0.389488133102	1317.0	1227.0	37	0.0
3241436	370.167663574	19.0	3645.0	19	1533.0	1	1651.62162162	61110.0	2.55926792231	3.0	0.875459758818	264.246951367	303.334850185	659.129069781	0.211664770252	1050.0	633.0	37	0.0
3241439	1436.59106445	19.0	10847.0	19	2453.0	1	3438.43243243	127222.0	2.60358865401	3.0	0.874372954029	251.89294882	316.562107085	2526.64126571	0.473307216743	1175.0	1455.0	37	0.0
3241438	1186.14892578	19.0	9125.0	19	1909.0	1	2825.43243243	104541.0	2.52560160698	3.0	0.843002984638	120.417548185	307.124067953	2086.1874788	0.451842428238	1035.0	1035.0	37	0.0
3241409	1988.76977539	19.0	15233.0	19	2492.0	1	4101.64864865	151761.0	2.54791575227	3.0	0.84381587339	175.677237906	59.9444758462	3454.77861661	0.551274917562	1180.0	1003.0	37	0.0
3241408	529.617126465	19.0	5252.0	19	1801.0	1	2179.13513514	80628.0	2.52453326361	3.0	0.410027122307	267.28129372	59.2310242426	1045.0283665	0.109036623303	1435.0	1018.0	37	0.0
3241411	543.447143555	19.0	4665.0	19	1443.0	1	1776.75675676	65740.0	2.55609521611	3.0	0.771962531888	56.9681198382	66.6765457449	1010.27423135	0.281182695949	986.0	653.0	37	0.0
3241410	833.654418945	19.0	6179.0	19	1630.0	1	2280.64864865	84384.0	2.65143285292	3.0	0.897064329747	80.3501186326	62.6521676419	1442.89587705	0.396204283898	960.0	884.0	37	0.0
3241413	518.747192383	19.0	4995.0	19	1722.0	1	1941.75675676	71845.0	2.56492270078	3.0	0.832778215712	301.03021341	83.551224394	957.849396809	0.258495833611	1142.0	633.0	37	0.0
3241412	1386.65429688	19.0	9582.0	19	2550.0	1	3362.78378378	124423.0	2.55511290616	3.0	0.871723187106	272.256278428	69.160299201	2335.99411547	0.434259226766	1324.0	1034.0	37	0.0
3241415	4959.64404297	19.0	27379.0	19	7117.0	1	10304.6216216	381271.0	2.60724447752	3.0	1.13394298164	224.200013702	109.940077956	7528.86095617	0.707201665112	1639.0	2815.0	37	0.0
3241414	2623.0090332	19.0	17663.0	19	3329.0	1	5335.45945946	197412.0	2.58230792947	3.0	0.874182595825	313.889269697	98.26966567	4464.67745877	0.57667810402	1401.0	1287.0	37	0.0
3241417	2465.99682617	19.0	14876.0	19	3537.0	1	5314.94594595	196653.0	2.59499215256	3.0	0.986839429327	399.0	125.0	4090.8933074	0.612339539261	1334.0	1538.0	37	0.0
3241416	2471.99682617	19.0	17128.0	19	2741.0	1	5063.18918919	187338.0	2.60382815432	3.0	0.84101059925	134.479148055	114.560010646	4541.9094971	0.605683491351	1218.0	1144.0	37	0.0
3241419	3231.44970703	19.0	23744.0	19	4437.0	1	6365.75675676	235533.0	2.54242613245	3.0	0.904877526866	243.916592584	144.81282359	5371.61749075	0.617550998893	1463.0	1994.0	37	0.0
3241418	3630.97045898	19.0	24185.0	19	3637.0	1	6892.40540541	255019.0	2.55466805912	3.0	0.903585051421	62.055956383	126.280943624	6059.49412291	0.658913328525	1330.0	919.0	37	0.0
3241421	284.420135498	19.0	2942.0	19	1264.0	1	1345.83783784	49796.0	2.62403671849	3.0	0.749300206203	130.632108522	168.787591724	543.113120687	0.178120125264	922.0	421.0	37	0.0
3241420	7082.92382812	19.0	44983.0	19	7437.0	1	12819.4594595	474320.0	2.56209304128	3.0	0.895026803319	347.657381288	155.854131349	11953.4172325	0.71609244127	1968.0	3276.0	37	0.0
3241423	1330.88720703	19.0	9491.0	19	2176.0	1	3137.18918919	116076.0	2.53930141845	3.0	0.891008415836	120.147911102	188.411751778	2298.87640234	0.484687426441	1042.0	937.0	37	0.0
3241422	521.594482422	19.0	4628.0	19	1520.0	1	1837.40540541	67984.0	2.5773429922	3.0	0.766321391468	200.642160785	169.196100619	996.157993366	0.262199753213	1038.0	832.0	37	0.0
3241489	1570.50024414	20.0	10677.0	20	2449.0	1	3617.94594595	133864.0	2.55119228793	3.0	0.889294084507	161.742484573	283.652577242	2692.1071667	0.494457973294	1206.0	1012.0	37	0.0
3241488	2014.53198242	20.0	14614.0	20	2971.0	1	4521.48648649	167295.0	2.56930872018	3.0	0.913592918186	306.006210251	278.561766544	3430.22937054	0.530336633294	1369.0	1425.0	37	0.0
3241491	2079.06298828	20.0	14814.0	20	2802.0	1	4526.89189189	167495.0	2.55971426848	3.0	0.874071501241	276.015385842	301.452027866	3612.27640434	0.53547758669	1326.0	1169.0	37	0.0
3241490	2467.1862793	20.0	17074.0	20	3393.0	1	5002.7027027	185100.0	2.53626479467	3.0	0.911172235167	127.843880721	294.832251123	4109.74171171	0.598123031918	1225.0	1294.0	37	0.0
3241493	293.81072998	20.0	3757.0	20	1204.0	1	1454.94594595	53833.0	2.48522337119	3.0	0.509245657073	261.872686635	318.428766978	703.995065716	0.140514412717	1071.0	630.0	37	0.0
3241492	7418.42724609	20.0	37266.0	20	12354.0	1	16712.0	618344.0	2.63592982488	3.0	1.28128317306	56.7939372824	312.90727024	10775.1388003	0.703741812108	2290.0	4731.0	37	0.0
3241495	397.131317139	20.0	4273.0	20	1610.0	1	1774.37837838	65652.0	2.50760960397	3.0	0.738182010275	317.107830638	343.512852537	755.762762282	0.186531400144	1126.0	917.0	37	0.0
3241494	1898.55444336	20.0	13854.0	20	2777.0	1	4218.59459459	156088.0	2.53807985063	3.0	0.923086133566	278.76612946	325.653442629	3214.53008022	0.5424756532	1241.0	1218.0	37	0.0
3241497	3803.73046875	20.0	26252.0	20	4473.0	1	7092.24324324	262413.0	2.55380833404	3.0	0.8609325094	274.966270731	351.135488674	6413.16673123	0.637329706699	1467.0	1428.0	37	0.0
3241496	541.112609863	20.0	5584.0	20	1784.0	1	2056.48648649	76090.0	2.48339355587	3.0	0.805933555181	326.217599645	345.445989712	1000.18075093	0.24375722073	1213.0	967.0	37	0.0
3241499	375.587860107	20.0	3752.0	20	1385.0	1	1612.83783784	59675.0	2.68692573135	3.0	0.786632269531	266.631521027	378.110668638	676.822499031	0.197682132148	1017.0	815.0	37	0.0
3241498	3077.39916992	20.0	20699.0	20	3022.0	1	5938.94594595	219741.0	2.56149543147	3.0	0.861790397117	210.068132635	358.421038941	5350.20164182	0.634465927227	1232.0	1481.0	37	0.0
3241501	3071.09082031	20.0	26844.0	20	3998.0	1	6443.08108108	238394.0	2.53314778308	3.0	0.763887983498	319.966754379	395.839387925	5815.48546927	0.526112481713	1511.0	1936.0	37	0.0
3241500	562.863891602	20.0	5011.0	20	1359.0	1	1809.97297297	66969.0	2.55919213245	3.0	0.779785264361	57.7970375115	382.812200882	1040.03144948	0.288720951025	987.0	737.0	37	0.0
3241473	918.309387207	20.0	7384.0	20	2102.0	1	2502.81081081	92604.0	2.53582075299	3.0	0.979164432926	70.1573647263	152.375527182	1521.9406624	0.42391585242	993.0	1096.0	37	0.0
3241472	505.589019775	20.0	4735.0	20	1444.0	1	1705.51351351	63104.0	2.60816779404	3.0	0.822832230137	87.1553079162	145.539907868	917.43191154	0.284207200764	947.0	650.0	37	0.0
3241475	2034.0378418	20.0	14614.0	20	2959.0	1	4648.35135135	171989.0	2.56989423034	3.0	0.848612451394	182.408995527	174.667032456	3554.87861346	0.480369395501	1423.0	1672.0	37	0.0
3241474	2309.13134766	20.0	16771.0	20	2764.0	1	4728.37837838	174950.0	2.57339406215	3.0	0.857161898411	233.13925347	160.672860453	4004.69589185	0.569824843047	1257.0	1209.0	37	0.0
3241477	2239.49291992	20.0	17422.0	20	3551.0	1	4971.10810811	183931.0	2.54751053907	3.0	0.85531605963	173.643950418	179.532882898	3968.18889408	0.518322004251	1410.0	1472.0	37	0.0
3241476	2456.64453125	20.0	18248.0	20	3098.0	1	5260.21621622	194628.0	2.58239655338	3.0	0.842984717135	391.170306616	177.503644913	4410.72752336	0.546609183648	1515.0	1810.0	37	0.0
3241479	1945.72094727	20.0	15536.0	20	2651.0	1	4205.97297297	155621.0	2.51013504563	3.0	0.816260358149	283.497383534	186.996041616	3571.21535091	0.530306022481	1287.0	1134.0	37	0.0
3241478	2087.55029297	20.0	14321.0	20	3123.0	1	4629.40540541	171288.0	2.57782632312	3.0	0.867550448088	376.543295155	181.955759791	3630.39007285	0.515536141826	1458.0	1066.0	37	0.0
3241481	1953.69311523	20.0	14115.0	20	2768.0	1	4034.75675676	149286.0	2.58563865381	3.0	0.852867341282	23.9433026582	218.135351719	3277.3158174	0.529940229814	1155.0	1150.0	37	0.0
3241480	2126.70336914	20.0	14287.0	20	2763.0	1	4447.89189189	164572.0	2.56887348371	3.0	0.87488831953	178.796613923	209.28686249	3626.48217043	0.554387126899	1248.0	1155.0	37	0.0
3241483	521.205505371	20.0	4518.0	20	1596.0	1	1916.2972973	70903.0	2.62618346888	3.0	0.708639624878	15.0737323981	220.978808823	885.987266803	0.195911037647	1082.0	989.0	37	0.0
3241482	1751.51245117	20.0	11151.0	20	2432.0	1	4062.10810811	150298.0	2.57761033306	3.0	0.923785700052	366.044361124	219.504330753	2949.25880316	0.504558846439	1317.0	1186.0	37	0.0
3241485	2065.13012695	20.0	16515.0	20	3149.0	1	4849.7027027	179439.0	2.56190101456	3.0	0.763488268174	335.62934127	269.222634522	3786.86486325	0.424669666397	1618.0	1429.0	37	0.0
3241484	1325.25976562	20.0	11360.0	20	1885.0	1	3061.24324324	113266.0	2.54352370589	3.0	0.8057710683	184.968522862	259.291167326	2349.1990527	0.447543531546	1128.0	886.0	37	0.0
3241487	2370.51171875	20.0	19488.0	20	2934.0	1	4727.67567568	174924.0	2.58914851999	3.0	0.793466754452	376.88716431	275.218097299	4207.01594597	0.545693153353	1395.0	1186.0	37	0.0
3241486	1683.26550293	20.0	14312.0	20	2970.0	1	4272.48648649	158082.0	2.52993564505	3.0	0.693588630136	330.151817425	273.767165849	3188.88269027	0.34923462204	1617.0	1450.0	37	0.0
3241457	2670.12792969	20.0	18304.0	20	3341.0	1	5705.75675676	211113.0	2.5680381287	3.0	0.868921425521	333.51194577	76.6661962032	4747.21677761	0.566105421317	1510.0	1585.0	37	0.0
3241456	2481.29199219	20.0	16946.0	20	2844.0	1	4847.48648649	179357.0	2.54918695692	3.0	0.878428262538	71.1256333044	66.8027002521	4142.06923343	0.600765018264	1169.0	1444.0	37	0.0
3241459	1947.70996094	20.0	15178.0	20	2918.0	1	4087.64864865	151243.0	2.58396574422	3.0	0.892495207475	27.1408626774	81.2463684999	3275.76921599	0.556698681526	1131.0	1184.0	37	0.0
3241458	2294.51733398	20.0	16116.0	20	2996.0	1	4891.75675676	180995.0	2.54080268319	3.0	0.866608512963	376.648198167	79.2789530307	3988.55861883	0.546312908306	1423.0	1525.0	37	0.0
3241461	170.346984863	20.0	2857.0	20	1259.0	1	1399.48648649	51781.0	2.41595588023	3.0	0.46124710148	302.777190716	103.473852952	515.473548283	0.092831305195	1106.0	648.0	37	0.0
3241460	3933.35620117	20.0	26257.0	20	4763.0	1	7625.21621622	282133.0	2.5448567879	3.0	0.929976550312	209.767250977	92.792471863	6511.38782841	0.658558091426	1498.0	1837.0	37	0.0
3241463	394.139648438	20.0	3397.0	20	1318.0	1	1562.43243243	57810.0	2.48840373396	3.0	0.882704803013	38.0820862979	108.993506658	677.779484811	0.236793557612	961.0	887.0	37	0.0
3241462	2601.69116211	20.0	18225.0	20	3407.0	1	5462.16216216	202100.0	2.59431512858	3.0	0.848034487491	340.50755526	104.496391217	4766.67798666	0.587372469865	1366.0	942.0	37	0.0
3241465	399.549316406	20.0	3991.0	20	1659.0	1	1746.05405405	64604.0	2.51513832567	3.0	0.833803521699	257.170448092	115.578565218	757.7711816	0.220899073306	1089.0	752.0	37	0.0
3241464	333.253723145	20.0	4098.0	20	1535.0	1	1672.32432432	61876.0	10.8190851316	3.0	0.743644823848	304.145411736	108.900063006	653.550986452	0.170014414314	1140.0	592.0	37	0.0
3241467	1288.75610352	20.0	8924.0	20	1913.0	1	3071.10810811	113631.0	2.5900531291	3.0	0.858024429652	113.548856412	119.443970881	2318.03973439	0.478882715585	1061.0	998.0	37	0.0
3241466	1120.21850586	20.0	9479.0	20	2225.0	1	2939.51351351	108762.0	2.57949068358	3.0	0.793408190653	385.957982806	116.025107918	1970.71072376	0.362321054099	1359.0	970.0	37	0.0
3241469	175.936447144	20.0	2541.0	20	1168.0	1	1246.67567568	46127.0	11.4000000005	3.0	0.647238775448	172.297096269	132.505072709	425.857243559	0.124285895895	948.0	599.0	37	0.0
3241468	1138.43115234	20.0	7986.0	20	2078.0	1	2903.24324324	107420.0	2.5050864853	3.0	0.890468763762	245.078033687	128.898979807	1928.45747808	0.419937373356	1149.0	1280.0	37	0.0
3241471	151.014816284	20.0	2288.0	20	1362.0	1	1382.16216216	51140.0	10.3352899837	3.0	1.3560640469	399.0	140.0	380.403624348	0.229423150511	947.0	745.0	37	0.0
3241470	720.974487305	20.0	5468.0	20	1824.0	1	2242.86486486	82986.0	2.58521646286	3.0	0.896338923444	275.250538848	133.268130989	1231.647658	0.326449849671	1115.0	504.0	37	0.0
3241451	1429.33178711	20.0	8390.0	20	2871.0	1	3603.18918919	133318.0	2.74930254987	3.0	1.26810780581	113.0	0.0	2153.94872318	0.610385766982	947.0	1250.0	37	0.0
3241453	2295.38061523	20.0	15867.0	20	3265.0	1	4980.43243243	184276.0	2.61348336227	3.0	0.902344439306	336.524603218	28.9968430359	3927.31996928	0.552245120538	1395.0	1141.0	37	0.0
3241452	1014.68164062	20.0	8193.0	20	1998.0	1	2743.83783784	101522.0	2.57533958464	3.0	0.806206139064	346.399078673	14.4990773454	1867.08723705	0.377975644474	1230.0	819.0	37	0.0
3241455	2448.93188477	20.0	16204.0	20	3118.0	1	4798.48648649	177544.0	2.56078694094	3.0	0.871957000767	27.0532816455	57.7671478431	4127.30588494	0.599991569604	1170.0	979.0	37	0.0
3241454	2042.79394531	20.0	14278.0	20	3090.0	1	4444.27027027	164438.0	2.53287620891	3.0	0.902745569626	263.00420646	43.6604256414	3432.94145538	0.535294913009	1318.0	1362.0	37	0.0
3241649	1123.94348145	21.0	8765.0	21	1883.0	1	2852.35135135	105537.0	2.52504063499	3.0	0.796101994372	258.618781919	347.028051213	2075.34973246	0.407695226916	1144.0	839.0	37	0.0
3241648	3117.21923828	21.0	22984.0	21	3474.0	1	6058.91891892	224180.0	2.55436824026	3.0	0.857636817073	199.689404445	344.171943729	5405.61683385	0.619645978177	1346.0	1336.0	37	0.0
3241651	2283.27416992	21.0	16144.0	21	2857.0	1	4703.43243243	174027.0	2.56223907937	3.0	0.885983656827	182.318587558	355.891886978	3885.16252013	0.577096130421	1223.0	1417.0	37	0.0
3241650	2736.85546875	21.0	18451.0	21	3009.0	1	5316.81081081	196722.0	2.55204176822	3.0	0.863154178609	86.3928475499	351.828147691	4757.49061912	0.62913108912	1169.0	1158.0	37	0.0
3241653	2449.62915039	21.0	16697.0	21	2800.0	1	5045.91891892	186699.0	2.5371210044	3.0	0.867816286834	195.247939857	370.648853261	4264.55509845	0.579073326221	1330.0	1705.0	37	0.0
3241652	948.393005371	21.0	6687.0	21	2598.0	1	2842.89189189	105187.0	2.59536015114	3.0	1.08655400155	131.077299752	361.893155601	1476.37210726	0.393019378582	1111.0	1009.0	37	0.0
3241655	1376.28393555	21.0	10516.0	21	2499.0	1	3491.10810811	129171.0	2.56402415602	3.0	0.890151440181	367.40974411	372.795372613	2358.92178505	0.430073248469	1383.0	1189.0	37	0.0
3241654	1038.76538086	21.0	8837.0	21	2726.0	1	3156.64864865	116796.0	2.56339229344	3.0	0.973642472578	129.755773699	372.258836625	1761.86528707	0.373091609092	1303.0	1120.0	37	0.0
3241657	2644.50952148	21.0	19181.0	21	2955.0	1	5133.37837838	189935.0	2.57912851799	3.0	0.825889388681	22.3135002504	381.324924924	4707.50982386	0.609493493629	1216.0	1204.0	37	0.0
3241656	1260.4699707	21.0	9708.0	21	2563.0	1	3498.59459459	129448.0	2.58511807264	3.0	0.883492988352	2.59012057007	380.537945285	2449.90926657	0.44788058332	1130.0	1116.0	37	0.0
3241633	1328.92675781	21.0	9773.0	21	2431.0	1	3300.13513514	122105.0	2.56466255051	3.0	0.907718503308	367.268148753	268.831074948	2214.03864468	0.437796213903	1267.0	1016.0	37	0.0
3241632	2455.48266602	21.0	17736.0	21	2633.0	1	4834.89189189	178891.0	2.56434452667	3.0	0.8352008415	39.2575106352	264.68074071	4314.20371038	0.593949161267	1207.0	1229.0	37	0.0
3241635	187.274261475	21.0	2707.0	21	1184.0	1	1263.18918919	46738.0	10.1731838834	3.0	0.651311950238	97.8843206564	275.693099598	442.77206563	0.128857595752	971.0	605.0	37	0.0
3241634	475.584747314	21.0	4329.0	21	1501.0	1	1725.86486486	63857.0	2.5942815668	3.0	0.750671097781	64.927125767	270.406724546	922.698493013	0.251040717919	1011.0	641.0	37	0.0
3241637	373.466949463	21.0	3954.0	21	1267.0	1	1516.91891892	56126.0	2.55597143945	3.0	0.625142455714	292.099632806	278.843667697	773.294014028	0.189544907832	1009.0	693.0	37	0.0
3241636	239.713577271	21.0	3207.0	21	1113.0	1	1294.51351351	47897.0	2.50203272989	3.0	0.338558023872	67.3926069625	279.493358799	562.148735835	0.0793427293184	1024.0	615.0	37	0.0
3241639	204.010604858	21.0	2434.0	21	1186.0	1	1281.91891892	47431.0	2.48628636165	3.0	0.602557322151	232.889982242	297.799845187	418.116369924	0.10897496241	958.0	555.0	37	0.0
3241638	1155.93994141	21.0	8889.0	21	2239.0	1	3014.02702703	111519.0	2.52447186062	3.0	0.896606097265	350.075979371	286.880690503	1958.04104892	0.410908589292	1229.0	1149.0	37	0.0
3241641	383.623657227	21.0	3826.0	21	1291.0	1	1549.72972973	57340.0	2.53706941939	3.0	0.695937418873	227.214133273	303.386618453	753.445185231	0.203622738275	985.0	578.0	37	0.0
3241640	5760.75097656	21.0	36373.0	21	4943.0	1	10527.9189189	389533.0	2.57237041588	3.0	0.903016777038	73.923848099	299.569728906	9742.0799752	0.717641391124	1608.0	2294.0	37	0.0
3241643	181.010971069	21.0	2344.0	21	1142.0	1	1248.16216216	46182.0	10.7941096532	3.0	0.691621643044	173.762835993	324.111637599	387.577985953	0.120298565364	952.0	615.0	37	0.0
3241642	1669.25866699	21.0	12088.0	21	2673.0	1	3874.75675676	143366.0	2.57095814681	3.0	0.895737056608	360.96817205	304.762279007	2790.81610332	0.476188882662	1359.0	1255.0	37	0.0
3241645	2016.75317383	21.0	14731.0	21	3017.0	1	4426.86486486	163794.0	2.5659000727	3.0	0.88284004243	244.518188812	330.278945602	3534.05125696	0.544148952973	1239.0	1256.0	37	0.0
3241644	156.782302856	21.0	2377.0	21	1332.0	1	1359.75675676	50311.0	2.78014546271	3.0	0.495867869316	379.549401766	323.44550374	417.496068205	0.0823974758372	1155.0	689.0	37	0.0
3241647	307.759979248	21.0	3482.0	21	1104.0	1	1381.18918919	51104.0	2.50001962264	3.0	0.676275706084	126.866645165	338.404282021	661.801322899	0.193345703254	905.0	537.0	37	0.0
3241646	3987.31689453	21.0	28918.0	21	4468.0	1	7283.45945946	269488.0	2.53950198113	3.0	0.840452448233	298.941703284	337.13479238	6845.20864301	0.65273116862	1419.0	1419.0	37	0.0
3241617	663.052856445	21.0	5368.0	21	1928.0	1	2241.45945946	82934.0	2.56242244904	3.0	0.935065527625	319.109723811	152.842778202	1081.9275647	0.29144383373	1218.0	1039.0	37	0.0
3241616	226.50567627	21.0	2713.0	21	1384.0	1	1517.16216216	56135.0	4.31921258783	3.0	0.690491851748	310.163848763	150.649765412	455.228423341	0.115563363313	1106.0	711.0	37	0.0
3241619	2634.27172852	21.0	18121.0	21	3092.0	1	5428.02702703	200837.0	2.56491643122	3.0	0.890948923683	203.176656814	165.59633675	4544.4601347	0.594796451996	1343.0	1440.0	37	0.0
3241618	3991.33935547	21.0	25998.0	21	4133.0	1	7420.72972973	274567.0	2.54715380341	3.0	0.832777684788	267.997715826	158.382947303	6965.70412668	0.641649672786	1536.0	1430.0	37	0.0
3241621	184.528427124	21.0	3053.0	21	1206.0	1	1340.02702703	49581.0	10.7508648086	3.0	0.523923106575	259.565244285	185.396693131	492.921251683	0.106636676571	1077.0	672.0	37	0.0
3241620	172.593643188	21.0	2203.0	21	1032.0	1	1131.43243243	41863.0	2.52108592195	3.0	0.533567308834	95.6522518768	171.03478674	384.034470425	0.0995687840536	916.0	617.0	37	0.0
3241623	3379.71044922	21.0	22455.0	21	3462.0	1	6491.64864865	240191.0	2.55098627361	3.0	0.859304757455	313.055393439	203.279142742	5777.4569339	0.619127236094	1509.0	1526.0	37	0.0
3241622	397.912200928	21.0	3721.0	21	1248.0	1	1468.48648649	54334.0	2.56745265006	3.0	0.755880953379	50.9491531788	189.988806665	725.950894483	0.229764318092	900.0	639.0	37	0.0
3241625	1773.4107666	21.0	12500.0	21	2232.0	1	3884.94594595	143743.0	2.56531157901	3.0	0.830073711165	162.556466192	220.500212464	3237.61858595	0.528775048902	1152.0	1157.0	37	0.0
3241624	1508.47009277	21.0	11732.0	21	2360.0	1	3421.10810811	126581.0	2.54866987068	3.0	0.815013079033	3.88312617571	217.946066632	2599.50711978	0.448522211096	1118.0	739.0	37	0.0
3241627	1020.30932617	21.0	6971.0	21	1938.0	1	2609.83783784	96564.0	2.53440659195	3.0	0.907525443847	30.9597089288	228.103905128	1659.33223707	0.405485083338	1076.0	754.0	37	0.0
3241626	170.629928589	21.0	2550.0	21	1299.0	1	1400.62162162	51823.0	10.4689754783	3.0	0.706544359315	301.246043157	226.766187897	404.542564122	0.113630218404	1086.0	706.0	37	0.0
3241629	3782.12597656	21.0	25512.0	21	4138.0	1	7029.56756757	260094.0	2.55774570907	3.0	0.871117554773	39.9929117688	237.642906706	6468.66862285	0.668905610666	1338.0	1633.0	37	0.0
3241628	1709.78588867	21.0	13392.0	21	2642.0	1	4060.7027027	150246.0	2.57639347151	3.0	0.896848337519	357.338899776	227.512728341	3026.8912441	0.502088293715	1326.0	1571.0	37	0.0
3241631	1697.80895996	21.0	11976.0	21	2554.0	1	3683.59459459	136293.0	2.57447089414	3.0	0.892332713584	241.957722572	257.94293599	2823.82132205	0.519822502607	1154.0	1260.0	37	0.0
3241630	2809.39526367	21.0	20468.0	21	3366.0	1	5412.94594595	200279.0	2.54947711249	3.0	0.856373951101	33.8766566826	252.114394656	4766.53671703	0.605273682931	1282.0	1170.0	37	0.0
3241601	1660.13635254	21.0	12255.0	21	2323.0	1	3626.18918919	134169.0	2.54988159897	3.0	0.806266347238	171.771001141	16.5070250332	3053.64610696	0.513963338913	1120.0	880.0	37	0.0
3241603	1152.59973145	21.0	8252.0	21	2292.0	1	2985.81081081	110475.0	2.56154805312	3.0	0.864681506657	358.998762375	26.7257180674	1969.72619132	0.399018724025	1276.0	1032.0	37	0.0
3241602	1811.94689941	21.0	12285.0	21	2385.0	1	3864.37837838	142982.0	2.55996674673	3.0	0.837379830809	16.9243341477	25.2542469261	3138.66334211	0.515292939422	1154.0	962.0	37	0.0
3241605	1462.9708252	21.0	10812.0	21	2203.0	1	3337.02702703	123470.0	2.52396006453	3.0	0.872039897658	178.07652128	66.4179889002	2534.22622956	0.495047732749	1072.0	1204.0	37	0.0
3241604	496.08795166	21.0	4623.0	21	1419.0	1	1840.32432432	68092.0	2.62747213557	3.0	0.554409470062	8.26416352251	28.0830752356	976.143490535	0.172380681786	1083.0	634.0	37	0.0
3241607	1536.19970703	21.0	11975.0	21	2637.0	1	3914.83783784	144849.0	2.6051696648	3.0	0.755693468411	323.12557265	80.9879930138	2718.76847645	0.355759801641	1478.0	1581.0	37	0.0
3241606	1618.09655762	21.0	12664.0	21	2883.0	1	4140.16216216	153186.0	2.56863911093	3.0	0.728821389383	328.627944213	76.4239863561	3118.93430441	0.378404955362	1536.0	1292.0	37	0.0
3241609	2495.68701172	21.0	18229.0	21	3170.0	1	5270.2972973	195001.0	2.58608799771	3.0	0.89947620045	299.002593902	85.7084772926	4182.13260899	0.554920075798	1428.0	1498.0	37	0.0
3241608	2162.83691406	21.0	16178.0	21	2787.0	1	4680.72972973	173187.0	2.58361377765	3.0	0.897481102028	370.041721205	82.3787707438	3672.44669161	0.543392495416	1356.0	1621.0	37	0.0
3241611	2326.33276367	21.0	16675.0	21	3027.0	1	4646.32432432	171914.0	2.55644183105	3.0	0.88865963134	120.875097359	101.943237225	3863.61336384	0.585989646181	1187.0	1520.0	37	0.0
3241610	2133.29663086	21.0	15734.0	21	3122.0	1	4470.0	165390.0	2.57436405345	3.0	0.849748514406	154.628938584	90.7853376634	3722.83295653	0.547642398779	1282.0	1108.0	37	0.0
3241613	6960.33886719	21.0	38074.0	21	11864.0	1	14808.2972973	547907.0	2.6075607358	3.0	1.13290543162	49.8270626021	120.057364684	10696.8638885	0.692564525448	2154.0	3618.0	37	0.0
3241612	2811.22460938	21.0	18691.0	21	3692.0	1	5813.7027027	215107.0	2.58456062538	3.0	0.938421403238	269.058756248	108.781556748	4605.81851131	0.591660007342	1413.0	1703.0	37	0.0
3241615	1865.55456543	21.0	14618.0	21	2698.0	1	3995.64864865	147839.0	2.55114454301	3.0	0.832464016526	271.793238135	132.983733346	3219.60474814	0.504642924813	1256.0	1003.0	37	0.0
3241614	322.60043335	21.0	3404.0	21	1362.0	1	1570.56756757	58111.0	2.53120150825	3.0	0.709586540037	254.988559137	125.572233578	625.55031508	0.164568201511	1113.0	854.0	37	0.0
3241659	3543.46630859	22.0	24385.0	22	3717.0	1	7027.72972973	260026.0	2.56609594389	3.0	0.883365242164	306.317697353	16.4192616769	6188.26690264	0.636456586792	1456.0	1906.0	37	0.0
3241658	430.602935791	22.0	4459.0	22	1427.0	1	1677.13513514	62054.0	2.484481006	3.0	0.823737778912	44.1770722157	3.2050290007	844.45676694	0.261639742287	939.0	851.0	37	0.0
3241661	1728.86608887	22.0	12878.0	22	2227.0	1	3560.78378378	131749.0	2.53347470777	3.0	0.778783925472	155.824213164	33.6615877819	3140.82200082	0.523152108758	1112.0	888.0	37	0.0
3241660	174.896835327	22.0	2469.0	22	1335.0	1	1372.89189189	50797.0	8.32796542422	3.0	1.64823551589	0.0	31.0	350.174542493	0.266147044411	884.0	771.0	37	0.0
3241663	2063.33447266	22.0	15377.0	22	2648.0	1	4454.89189189	164831.0	2.56453057619	3.0	0.812093208303	350.616297931	40.5914250147	3791.93913881	0.52816630457	1343.0	1135.0	37	0.0
3241662	1102.25085449	22.0	9067.0	22	1838.0	1	2686.81081081	99412.0	2.534093832	3.0	0.794221786861	24.1335861821	41.0832448194	1968.55856512	0.410344027899	1104.0	899.0	37	0.0
3241713	254.545166016	22.0	2885.0	22	1195.0	1	1379.0	51023.0	2.57630328221	3.0	0.601060728621	290.760854729	350.339348676	567.726166387	0.141196315385	1012.0	555.0	37	0.0
3241712	1871.71936035	22.0	14121.0	22	2162.0	1	3805.83783784	140816.0	2.56188762173	3.0	0.841801239784	91.9919380415	340.921878396	3196.8975891	0.546924011536	1088.0	1108.0	37	0.0
3241715	216.782287598	22.0	2746.0	22	1202.0	1	1230.10810811	45514.0	10.1186679356	3.0	0.714799576353	16.8526350625	373.751651018	434.521817876	0.144488784869	881.0	501.0	37	0.0
3241714	1681.70092773	22.0	12717.0	22	2593.0	1	3712.72972973	137371.0	2.57193455075	3.0	0.944621476345	70.9170836294	354.107589719	2735.03038424	0.533586656269	1075.0	1007.0	37	0.0
3241717	2773.58398438	22.0	20830.0	22	3215.0	1	5417.24324324	200438.0	2.57213945876	3.0	0.871464329323	161.299210949	385.16837818	4751.57477057	0.618619530701	1215.0	905.0	37	0.0
3241716	198.832565308	22.0	2482.0	22	1146.0	1	1197.0	44289.0	2.56791109718	3.0	0.581846141096	101.603408654	375.431514875	457.858541959	0.125213211938	921.0	606.0	37	0.0
3241719	161.854690552	22.0	2811.0	22	1462.0	1	1449.35135135	53626.0	10.2323309164	3.0	1.46669398619	310.0	399.0	397.262033327	0.251576664041	970.0	853.0	37	0.0
3241718	281.710083008	22.0	3067.0	22	1095.0	1	1264.51351351	46787.0	2.51296362587	3.0	0.635383027442	14.2370072534	394.748320347	586.275467185	0.172736587275	876.0	544.0	37	0.0
3241697	2021.08813477	22.0	15149.0	22	2735.0	1	4142.0	153254.0	2.57074172505	3.0	0.888538880959	66.9273107657	246.871974123	3376.32038369	0.567749310534	1099.0	1228.0	37	0.0
3241696	3965.27587891	22.0	26974.0	22	4059.0	1	7722.51351351	285733.0	2.57387019517	3.0	0.872063268882	230.343567336	230.513566686	7120.70704441	0.672386780897	1392.0	2089.0	37	0.0
3241699	1093.72241211	22.0	8649.0	22	1877.0	1	2737.27027027	101279.0	2.54763194687	3.0	0.810930327071	265.185933068	265.785067239	1958.91111546	0.408785483019	1143.0	1075.0	37	0.0
3241698	1631.71789551	22.0	13125.0	22	2242.0	1	3649.27027027	135023.0	2.5719402368	3.0	0.824869211878	146.512626522	262.399826034	3008.11141978	0.515086946675	1111.0	911.0	37	0.0
3241701	162.399795532	22.0	2327.0	22	1334.0	1	1388.7027027	51382.0	11.0140604071	3.0	0.621266143747	343.234756383	279.277790491	393.93582845	0.0966329366667	1127.0	783.0	37	0.0
3241700	1762.37890625	22.0	12034.0	22	2238.0	1	3782.7027027	139960.0	2.52830853639	3.0	0.856240765207	291.821093156	278.760102802	3025.46361796	0.520721147001	1181.0	1120.0	37	0.0
3241703	2302.09790039	22.0	14423.0	22	3022.0	1	4861.37837838	179871.0	2.60498461	3.0	0.925595107309	56.6388647277	298.369629776	3881.53868654	0.586087996863	1218.0	1320.0	37	0.0
3241702	1923.7857666	22.0	13982.0	22	2511.0	1	3984.51351351	147427.0	2.5907505427	3.0	0.842212059722	45.2412014073	286.356982048	3376.60319636	0.554868059212	1095.0	865.0	37	0.0
3241705	1761.5871582	22.0	12392.0	22	2246.0	1	3657.72972973	135336.0	2.5589907868	3.0	0.833386184246	10.296019905	304.751380957	3118.80529698	0.551104603013	1019.0	1148.0	37	0.0
3241704	3049.40600586	22.0	21805.0	22	3641.0	1	5847.7027027	216365.0	2.54223438553	3.0	0.881235646819	122.220668765	298.977022244	5125.36954692	0.629170844391	1278.0	1295.0	37	0.0
3241707	506.261932373	22.0	4717.0	22	1409.0	1	1767.75675676	65407.0	2.53224694383	3.0	0.789206948783	205.997460518	322.623820419	944.586841058	0.267191424468	1010.0	818.0	37	0.0
3241706	1565.86462402	22.0	11145.0	22	2359.0	1	3594.2972973	132989.0	2.55192364459	3.0	0.887290052139	251.671889788	320.978310037	2662.7777045	0.489574453618	1193.0	1317.0	37	0.0
3241709	6417.39208984	22.0	39896.0	22	6436.0	1	11474.5405405	424558.0	2.58813276671	3.0	0.883021653667	172.326956591	325.204389151	10904.8583174	0.722922733276	1704.0	2411.0	37	0.0
3241708	3431.74902344	22.0	25874.0	22	3780.0	1	6459.16216216	238989.0	2.54146499813	3.0	0.819620881033	326.796687656	323.762086667	6085.28896654	0.62890204058	1418.0	1720.0	37	0.0
3241711	175.850646973	22.0	2453.0	22	1236.0	1	1278.67567568	47311.0	2.57722137826	3.0	0.675131645566	131.882631342	328.240677766	422.310513331	0.125477798866	981.0	581.0	37	0.0
3241710	1335.20471191	22.0	10721.0	22	2244.0	1	3310.43243243	122486.0	2.60155476411	3.0	0.914080161672	276.411598404	324.887727432	2269.4603928	0.456288598246	1215.0	1308.0	37	0.0
3241681	4554.18066406	22.0	32196.0	22	4959.0	1	8230.94594595	304545.0	2.55628860359	3.0	0.821697871013	292.166853481	150.255636541	8024.74723709	0.668213921659	1547.0	1773.0	37	0.0
3241680	2099.88500977	22.0	14957.0	22	2552.0	1	4431.86486486	163979.0	2.57522471831	3.0	0.842220965693	237.703944955	143.42272514	3732.7739846	0.54962769325	1234.0	850.0	37	0.0
3241683	1052.65270996	22.0	9081.0	22	1919.0	1	2758.2972973	102057.0	2.54263500135	3.0	0.8392053767	251.75905716	160.191241995	1870.14339713	0.397611020162	1168.0	1014.0	37	0.0
3241682	2674.90771484	22.0	18651.0	22	3193.0	1	5326.86486486	197094.0	2.56611183911	3.0	0.856639015811	192.885356705	157.293278266	4598.01219225	0.586582181707	1326.0	1132.0	37	0.0
3241685	2289.75830078	22.0	16100.0	22	2820.0	1	4537.32432432	167881.0	2.56286457395	3.0	0.798074021756	175.680065523	169.008833519	4060.10439147	0.555373693539	1274.0	1116.0	37	0.0
3241684	3294.49707031	22.0	22181.0	22	3419.0	1	6210.2972973	229781.0	2.57249903615	3.0	0.880335340182	79.6843493932	164.957579773	5572.05064917	0.652703029368	1232.0	1077.0	37	0.0
3241687	2571.16210938	22.0	19062.0	22	2917.0	1	5250.0	194250.0	2.54166701665	3.0	0.857097892811	188.502786984	183.852525816	4520.53888749	0.584796663407	1340.0	1290.0	37	0.0
3241686	891.767883301	22.0	7017.0	22	2559.0	1	2929.67567568	108398.0	4.67876944239	3.0	1.19389119815	124.576924065	175.002140528	1436.59605499	0.413863817639	1110.0	910.0	37	0.0
3241689	1841.87890625	22.0	13918.0	22	3237.0	1	4215.18918919	155962.0	2.61848940952	3.0	0.933073783104	360.767053702	186.019819124	3011.13223295	0.499861874232	1350.0	1421.0	37	0.0
3241688	1281.07592773	22.0	11667.0	22	2521.0	1	3376.83783784	124943.0	2.5334340118	3.0	0.83973650076	122.873497411	185.347537275	2333.90600727	0.40883268679	1303.0	1253.0	37	0.0
3241691	295.286987305	22.0	3022.0	22	1317.0	1	1411.32432432	52219.0	2.52145046692	3.0	0.744734304426	67.3258285836	199.990115005	588.440172266	0.183789819571	951.0	483.0	37	0.0
3241690	2581.86767578	22.0	18578.0	22	3003.0	1	5202.7027027	192500.0	2.52350925232	3.0	0.822350689152	15.5484430357	194.463932643	4758.85129034	0.602813969232	1243.0	1145.0	37	0.0
3241693	2094.24951172	22.0	16245.0	22	2626.0	1	4185.89189189	154878.0	2.51823723717	3.0	0.849883703615	10.0760392705	217.984648658	3592.45636163	0.574053749602	1092.0	1061.0	37	0.0
3241692	186.071655273	22.0	2773.0	22	1296.0	1	1340.45945946	49597.0	2.57403672832	3.0	0.59221848619	327.478469398	210.534013241	451.63656693	0.110823662965	1045.0	679.0	37	0.0
3241695	3396.50585938	22.0	25111.0	22	3706.0	1	6542.40540541	242069.0	2.56557967059	3.0	0.834757326169	282.469257155	227.960385748	6084.84520692	0.634489552	1367.0	1501.0	37	0.0
3241694	3262.67822266	22.0	23165.0	22	3677.0	1	6342.56756757	234675.0	2.60134536315	3.0	0.844990731446	109.491060897	217.647844236	5912.09842677	0.649676827954	1265.0	1213.0	37	0.0
3241665	2628.71362305	22.0	20383.0	22	3206.0	1	5322.81081081	196944.0	2.54784070313	3.0	0.865347309419	27.0205873268	65.2682188085	4492.88223402	0.575327871498	1403.0	1718.0	37	0.0
3241664	3565.19824219	22.0	23861.0	22	4163.0	1	6734.05405405	249160.0	2.57308524968	3.0	0.883809791715	33.205718446	50.7617864961	6001.99573728	0.649798740839	1366.0	1687.0	37	0.0
3241667	1635.4309082	22.0	11826.0	22	2186.0	1	3446.75675676	127530.0	2.57057319594	3.0	0.794832772737	235.130185606	71.1618432714	2893.23222179	0.500587069776	1128.0	980.0	37	0.0
3241666	224.180282593	22.0	2785.0	22	1386.0	1	1503.0	55611.0	4.68766812272	3.0	0.778522752378	389.399934006	66.3488395245	483.975952111	0.143307593801	1134.0	700.0	37	0.0
3241669	1997.11730957	22.0	15594.0	22	3079.0	1	4330.97297297	160246.0	2.56526370799	3.0	0.837643811828	360.436324411	82.0550141244	3554.10466524	0.52368350461	1325.0	1150.0	37	0.0
3241668	2143.05126953	22.0	14408.0	22	2587.0	1	4512.91891892	166978.0	2.54227331747	3.0	0.847832590559	32.5464583059	77.7744833196	3780.97358404	0.550776564288	1259.0	1183.0	37	0.0
3241671	405.846832275	22.0	3768.0	22	1458.0	1	1656.89189189	61305.0	2.49043348571	3.0	0.733667235289	284.83302175	92.0730252441	774.188492114	0.20686117299	1060.0	636.0	37	0.0
3241670	338.800598145	22.0	3521.0	22	1315.0	1	1463.18918919	54138.0	2.48315729489	3.0	0.678070380101	58.2219255752	83.3277322401	679.40610658	0.186837986544	988.0	572.0	37	0.0
3241673	1208.13049316	22.0	8470.0	22	2143.0	1	2977.32432432	110161.0	2.55330502809	3.0	0.827052480478	343.358450566	100.078082998	2105.80910887	0.413387275342	1205.0	991.0	37	0.0
3241672	195.315475464	22.0	2301.0	22	1120.0	1	1235.08108108	45698.0	2.51006932785	3.0	0.536279603329	60.2535951246	92.5239885592	432.392914063	0.103599030988	958.0	641.0	37	0.0
3241675	270.18661499	22.0	3437.0	22	1300.0	1	1423.08108108	52654.0	2.56810066191	3.0	0.647353192712	226.20380896	110.990064236	544.893179051	0.141467461684	1017.0	686.0	37	0.0
3241674	223.134399414	22.0	2947.0	22	1431.0	1	1505.27027027	55695.0	2.51777993917	3.0	0.677985302358	393.388743182	108.028370409	526.096349892	0.134402821511	1129.0	740.0	37	0.0
3241677	264.487365723	22.0	3215.0	22	1404.0	1	1495.59459459	55337.0	4.75214869853	3.0	0.765312892694	220.572425988	116.750798208	529.592897079	0.156737165418	1060.0	700.0	37	0.0
3241676	6037.67089844	22.0	37147.0	22	6606.0	1	10983.3243243	406383.0	2.56286336166	3.0	0.918918379283	67.1707189184	112.707929017	10064.3456873	0.727163673089	1590.0	2809.0	37	0.0
3241679	216.981323242	22.0	2668.0	22	1206.0	1	1328.62162162	49159.0	2.53737190234	3.0	0.803832814098	166.646939528	137.312242122	438.569983732	0.152963934862	962.0	754.0	37	0.0
3241678	1528.18151855	22.0	9712.0	22	2623.0	1	3628.59459459	134258.0	2.55286132559	3.0	0.91172431384	354.196339062	117.798281369	2522.43349719	0.463902900843	1291.0	876.0	37	0.0
3241777	4821.83203125	23.0	33903.0	23	5536.0	1	8667.75675676	320707.0	2.53493180464	3.0	0.875246074502	84.9515238589	389.148336606	8124.34504849	0.695452432507	1443.0	2151.0	37	0.0
3241776	330.191558838	23.0	3292.0	23	1580.0	1	1696.83783784	62783.0	2.4857646712	3.0	0.808147190786	384.972084401	386.179436831	632.758533614	0.177413735802	1145.0	1012.0	37	0.0
3241779	229.981369019	23.0	2602.0	23	1408.0	1	1466.18918919	54249.0	8.897163123	3.0	1.30094334276	323.0	399.0	480.321179457	0.270798936284	953.0	713.0	37	0.0
3241778	299.972808838	23.0	2892.0	23	1288.0	1	1471.78378378	54456.0	2.67264000732	3.0	0.774835070426	58.5610071443	395.292103483	606.077879811	0.189821554801	982.0	664.0	37	0.0
3241761	2521.0871582	23.0	18622.0	23	3347.0	1	5159.7027027	190909.0	2.54893039933	3.0	0.87912978688	158.688501037	272.03462561	4288.43369402	0.575646376862	1372.0	1426.0	37	0.0
3241760	2627.57788086	23.0	18275.0	23	3016.0	1	5187.86486486	191951.0	2.5399800307	3.0	0.833372031069	141.228523127	260.386123333	4639.1224096	0.593908387074	1268.0	1183.0	37	0.0
3241763	1664.44274902	23.0	11352.0	23	2663.0	1	3852.48648649	142542.0	2.59104924811	3.0	0.958486746631	266.682028434	286.988211545	2717.73176076	0.510760322533	1261.0	1550.0	37	0.0
3241762	2662.31616211	23.0	18514.0	23	3561.0	1	5445.13513514	201470.0	2.5408838256	3.0	0.89156025707	173.098870094	271.974116855	4440.96642487	0.571267795338	1456.0	1428.0	37	0.0
3241765	151.936294556	23.0	1982.0	23	1255.0	1	1298.51351351	48045.0	10.656277129	3.0	0.725693419707	341.831792639	301.223426143	356.029619681	0.110477152997	1016.0	699.0	37	0.0
3241764	2519.75170898	23.0	18411.0	23	3083.0	1	4787.21621622	177127.0	2.51077834312	3.0	0.806850752485	94.9522404179	296.269992299	4463.98373488	0.603042253519	1157.0	1311.0	37	0.0
3241767	1600.88244629	23.0	11313.0	23	2244.0	1	3607.51351351	133478.0	2.55547592438	3.0	0.896536378196	74.6227790564	324.257130428	2722.15782077	0.511154383919	1159.0	952.0	37	0.0
3241766	2792.90087891	23.0	16422.0	23	4238.0	1	5968.37837838	220830.0	2.71015407265	3.0	1.17573094101	0.0	324.0	4317.73557777	0.7399856924	940.0	1504.0	37	0.0
3241769	5252.25244141	23.0	35223.0	23	5048.0	1	9807.51351351	362878.0	2.549645722	3.0	0.85856067638	241.737802899	326.474745611	9297.50147926	0.686217876499	1712.0	2001.0	37	0.0
3241768	2812.90234375	23.0	21497.0	23	2969.0	1	5506.32432432	203734.0	2.55867489073	3.0	0.830508937175	320.268383827	324.041771673	4929.40759938	0.591714972247	1364.0	1669.0	37	0.0
3241771	2618.05175781	23.0	18826.0	23	3256.0	1	5366.48648649	198560.0	2.54257886058	3.0	0.83703923101	213.06477222	330.431959585	4661.56634156	0.571201898197	1445.0	1519.0	37	0.0
3241770	3016.74975586	23.0	21542.0	23	3261.0	1	5778.83783784	213817.0	2.55611828956	3.0	0.852064318046	198.122964842	330.215384486	5188.52710053	0.619466750055	1266.0	1196.0	37	0.0
3241773	4014.24633789	23.0	26672.0	23	4912.0	1	7709.45945946	285250.0	2.5689202142	3.0	0.941965775989	195.216657636	375.006549236	6482.56526554	0.655711405069	1564.0	2276.0	37	0.0
3241772	3018.53491211	23.0	20582.0	23	4266.0	1	5949.78378378	220142.0	2.57658828607	3.0	0.910312671115	231.873483182	348.916334653	4952.13744051	0.609882738958	1387.0	1229.0	37	0.0
3241775	166.455215454	23.0	2696.0	23	1193.0	1	1306.54054054	48342.0	2.46572061988	3.0	0.601994980372	303.67261917	383.232540897	416.103392239	0.106024433838	1014.0	748.0	37	0.0
3241774	2038.83569336	23.0	15224.0	23	2486.0	1	4355.2972973	161146.0	2.53825834399	3.0	0.838015358987	244.569665287	377.890176062	3618.36432403	0.534001079407	1323.0	1300.0	37	0.0
3241745	278.569671631	23.0	2818.0	23	1236.0	1	1344.02702703	49729.0	11.4000000005	3.0	0.78778835506	7.71313260764	204.878737173	528.299656471	0.183192303412	899.0	616.0	37	0.0
3241744	2819.78100586	23.0	20538.0	23	3391.0	1	5515.86486486	204087.0	2.57171687667	3.0	0.839920074053	154.42630606	195.282944394	5037.69365309	0.622201143537	1280.0	966.0	37	0.0
3241747	255.143493652	23.0	2390.0	23	1227.0	1	1313.81081081	48611.0	4.77656100304	3.0	1.26655543845	0.0	220.0	471.449763898	0.294073371337	825.0	635.0	37	0.0
3241746	2055.26171875	23.0	15227.0	23	2911.0	1	4474.32432432	165550.0	2.55983519177	3.0	0.883744157771	303.9493347	211.76422231	3503.88515361	0.529131836	1354.0	1550.0	37	0.0
3241749	624.996582031	23.0	5483.0	23	1571.0	1	2001.56756757	74058.0	2.56328314582	3.0	0.748793241323	201.128624346	222.248709636	1163.45134408	0.278160356082	1093.0	712.0	37	0.0
3241748	196.531646729	23.0	2782.0	23	1440.0	1	1446.81081081	53532.0	8.48625797446	3.0	0.584376722627	376.947592473	219.981527886	480.79955617	0.107541265309	1127.0	724.0	37	0.0
3241751	1769.98657227	23.0	11760.0	23	2177.0	1	3786.21621622	140090.0	2.58344204325	3.0	0.898058339041	74.0879089083	228.60077751	3029.54949103	0.56077268363	1078.0	1083.0	37	0.0
3241750	1230.88085938	23.0	9394.0	23	1975.0	1	2943.51351351	108910.0	2.56678730069	3.0	0.81312070696	228.27186465	225.843832239	2193.73031642	0.434719654928	1152.0	814.0	37	0.0
3241753	1980.20397949	23.0	13422.0	23	2923.0	1	4441.32432432	164329.0	2.57980650095	3.0	0.90710570354	303.200217113	231.625660847	3363.19783386	0.523121146189	1362.0	1264.0	37	0.0
3241752	365.420288086	23.0	3235.0	23	1294.0	1	1546.13513514	57207.0	2.53267271936	3.0	0.81272781083	99.3735704911	231.421294094	709.50088725	0.229218526389	954.0	556.0	37	0.0
3241755	1773.30004883	23.0	14480.0	23	2640.0	1	3982.91891892	147368.0	2.56387567818	3.0	0.845008701666	318.254020485	243.759885635	3104.88734255	0.491120913806	1356.0	1174.0	37	0.0
3241754	3480.6887207	23.0	23560.0	23	4162.0	1	7290.91891892	269764.0	2.57772282441	3.0	0.905591397528	381.504587019	239.510424106	6172.9795137	0.621710468147	1610.0	1779.0	37	0.0
3241757	317.316894531	23.0	3611.0	23	1406.0	1	1589.86486486	58825.0	2.6218001946	3.0	0.598135915437	141.14973385	250.057431481	628.91282571	0.134178010345	1082.0	782.0	37	0.0
3241756	1833.24597168	23.0	12920.0	23	2289.0	1	3677.48648649	136067.0	2.53978064596	3.0	0.836000258325	7.74279471011	244.974695477	3162.25230582	0.561124815605	1026.0	1067.0	37	0.0
3241759	1610.64404297	23.0	12938.0	23	2445.0	1	3559.54054054	131703.0	2.55294114327	3.0	0.819985903276	193.625286981	259.034413941	2848.18553932	0.488223838683	1223.0	1237.0	37	0.0
3241758	268.445404053	23.0	2614.0	23	1094.0	1	1259.35135135	46596.0	2.53262742007	3.0	0.758608548719	24.885688022	258.379505428	508.45496994	0.180835023438	853.0	626.0	37	0.0
3241729	1299.69470215	23.0	9864.0	23	2192.0	1	3056.45945946	113089.0	2.55199988922	3.0	0.807735206029	284.793411824	88.8815477244	2294.61748924	0.435134159575	1193.0	984.0	37	0.0
3241728	1271.89038086	23.0	10536.0	23	1997.0	1	2990.05405405	110632.0	2.56118820165	3.0	0.824267515755	258.260548846	75.9725370925	2234.2046055	0.444985087997	1135.0	1086.0	37	0.0
3241731	1648.86669922	23.0	11209.0	23	2426.0	1	3816.0	141192.0	2.53230176688	3.0	0.934445525234	38.2636588013	96.4354694308	2832.99795074	0.53107967093	1120.0	1072.0	37	0.0
3241730	193.07421875	23.0	2366.0	23	1298.0	1	1389.2972973	51404.0	10.2197541717	3.0	0.746386890889	336.784394113	89.6610708947	379.774338322	0.113604463575	1094.0	658.0	37	0.0
3241733	3591.10180664	23.0	25055.0	23	3944.0	1	6609.67567568	244558.0	2.56334518062	3.0	0.843844909977	115.359454575	109.067199057	6258.31905038	0.665262112313	1290.0	1474.0	37	0.0
3241732	1884.30249023	23.0	12704.0	23	3074.0	1	4303.2972973	159222.0	2.55068028434	3.0	0.950033985538	49.7300597793	108.452792366	3187.90687917	0.54296048867	1198.0	1055.0	37	0.0
3241735	1476.56994629	23.0	10493.0	23	2265.0	1	3439.72972973	127270.0	2.59101469521	3.0	0.876581658578	244.842956125	130.999267997	2478.63467848	0.461620692256	1252.0	1256.0	37	0.0
3241734	1928.88720703	23.0	13653.0	23	2534.0	1	4194.64864865	155202.0	2.57523667714	3.0	0.7535495743	3.52795027208	114.827373778	3639.65535774	0.485715827507	1163.0	924.0	37	0.0
3241737	2813.80517578	23.0	20505.0	23	3341.0	1	5478.81081081	202716.0	2.56897925232	3.0	0.839494160031	319.85045292	133.896749046	4808.07049448	0.583179743729	1404.0	1436.0	37	0.0
3241736	427.842254639	23.0	4144.0	23	1275.0	1	1566.54054054	57962.0	2.55898019531	3.0	0.672515887343	198.945741839	132.574239865	857.636856413	0.225628019663	967.0	772.0	37	0.0
3241739	1306.46484375	23.0	9802.0	23	2694.0	1	3324.16216216	122994.0	2.53525348568	3.0	0.903652780519	269.505704731	135.089341639	2270.22242564	0.446284098022	1268.0	1265.0	37	0.0
3241738	6687.42626953	23.0	38700.0	23	7101.0	1	12547.5135135	464258.0	2.59587253691	3.0	0.94215387043	165.499503685	135.271835817	11266.1137848	0.733008453407	1752.0	2040.0	37	0.0
3241741	287.091186523	23.0	3005.0	23	1269.0	1	1476.7027027	54638.0	2.56068887172	3.0	0.68928339817	283.660402475	160.75855157	585.538397302	0.158287450308	1053.0	717.0	37	0.0
3241740	1569.91516113	23.0	12426.0	23	2098.0	1	3356.10810811	124176.0	2.54770823223	3.0	0.844826685494	85.0901901155	151.058414943	2695.70852142	0.513529697659	1030.0	1128.0	37	0.0
3241743	342.160186768	23.0	3239.0	23	1241.0	1	1443.02702703	53392.0	2.49169148387	3.0	0.784978686564	95.0619256958	185.62031583	666.731183815	0.22151489823	894.0	563.0	37	0.0
3241742	1685.3392334	23.0	12478.0	23	2247.0	1	3608.64864865	133520.0	2.54539387245	3.0	0.892215332002	64.0458398948	164.104875036	2836.93026797	0.540135417941	1056.0	1320.0	37	0.0
3241721	2002.38659668	23.0	14595.0	23	3017.0	1	4431.78378378	163976.0	2.54936722582	3.0	0.87852707653	8.69231341506	4.58305376583	3430.37225981	0.515167557881	1239.0	1370.0	37	0.0
3241720	234.099807739	23.0	2848.0	23	1610.0	1	1686.7027027	62408.0	10.2305894177	3.0	1.77143537351	119.0	0.0	473.789443674	0.33119506343	949.0	908.0	37	0.0
3241723	2966.19702148	23.0	20811.0	23	3548.0	1	5835.91891892	215929.0	2.54651770839	3.0	0.86896072335	102.576521838	27.7090403953	5196.71995578	0.631035115076	1238.0	1144.0	37	0.0
3241722	1495.12451172	23.0	11124.0	23	2657.0	1	3629.91891892	134307.0	2.5704073402	3.0	0.852484896769	3.39199404792	28.0828690956	2678.06698923	0.458728430463	1129.0	914.0	37	0.0
3241725	3558.85546875	23.0	23428.0	23	4228.0	1	7074.86486486	261770.0	2.56717068987	3.0	0.871204957155	223.555594824	40.536372435	6354.22070212	0.642662189269	1504.0	1403.0	37	0.0
3241724	2362.7956543	23.0	16907.0	23	3312.0	1	4958.56756757	183467.0	2.57133200188	3.0	0.883446527242	275.662886524	38.0888123226	4011.13126562	0.555991459111	1397.0	1282.0	37	0.0
3241727	1258.27648926	23.0	9439.0	23	2142.0	1	3058.7027027	113172.0	2.55837225791	3.0	0.878052640651	139.711919585	72.4898415035	2230.77167596	0.471000284067	1092.0	1127.0	37	0.0
3241726	1752.34423828	23.0	12585.0	23	2688.0	1	3760.32432432	139132.0	2.54641123867	3.0	0.894454412592	60.027310325	56.9498668746	2913.19879604	0.530165454923	1117.0	1275.0	37	0.0
3241889	196.583892822	24.0	2725.0	24	1329.0	1	1368.83783784	50647.0	9.00634916036	3.0	0.60675998129	290.545381004	342.527039876	484.227076754	0.120223287357	1066.0	707.0	37	0.0
3241888	4186.59960938	24.0	30638.0	24	4535.0	1	7726.24324324	285871.0	2.55514554172	3.0	0.851834719637	265.185074639	332.998156985	7160.70270219	0.652186183296	1525.0	1825.0	37	0.0
3241891	2946.52612305	24.0	20624.0	24	3515.0	1	5654.08108108	209201.0	2.55274591574	3.0	0.874995424584	220.044983061	355.989795122	4932.30739545	0.617203918176	1296.0	1794.0	37	0.0
3241890	2363.625	24.0	16165.0	24	3300.0	1	5159.83783784	190914.0	2.55996261975	3.0	0.748772390015	122.39705337	353.440677838	4292.62183231	0.452354686263	1427.0	1097.0	37	0.0
3241893	2476.76000977	24.0	17823.0	24	3057.0	1	5355.94594595	198170.0	2.53823535272	3.0	0.876268234898	125.787515422	371.660465595	4255.18085492	0.533949102058	1576.0	1685.0	37	0.0
3241892	3357.41210938	24.0	24952.0	24	3779.0	1	6708.40540541	248211.0	2.53163917868	3.0	0.778467761488	116.808746605	360.40998431	5963.9309625	0.529141116944	1562.0	1654.0	37	0.0
3241895	3641.19140625	24.0	25915.0	24	4233.0	1	7004.56756757	259169.0	2.54589508435	3.0	0.826118425298	115.528484963	379.296908114	6549.12624172	0.629200078877	1524.0	1369.0	37	0.0
3241894	2729.49462891	24.0	20009.0	24	3863.0	1	5357.24324324	198218.0	2.54902869077	3.0	0.849021509781	248.830626998	375.927221908	4665.79958853	0.586597435879	1376.0	1241.0	37	0.0
3241897	585.889038086	24.0	5569.0	24	1683.0	1	2003.37837838	74125.0	2.59513296364	3.0	0.753370111485	262.313248298	385.961285098	1090.86080565	0.258034142183	1142.0	782.0	37	0.0
3241896	3482.97973633	24.0	23514.0	24	4197.0	1	6720.89189189	248673.0	2.55876197846	3.0	0.884178152804	294.824667496	378.956680054	5843.58126867	0.624381431409	1478.0	1828.0	37	0.0
3241899	2484.89624023	24.0	21080.0	24	4296.0	1	6447.02702703	238540.0	8.4072055229	3.0	0.936336413328	397.496538069	389.250036086	5008.88220779	0.571668358718	1389.0	1613.0	37	0.0
3241898	274.863098145	24.0	2957.0	24	1331.0	1	1463.24324324	54140.0	4.70306947743	3.0	0.758210807645	100.674103237	386.536978061	539.434858873	0.162466098541	1029.0	685.0	37	0.0
3241873	5364.91650391	24.0	35652.0	24	6230.0	1	9880.59459459	365582.0	2.55943054176	3.0	0.911605866153	78.2173311417	198.630001886	9066.64137699	0.718964311914	1467.0	2563.0	37	0.0
3241872	220.011154175	24.0	2669.0	24	1436.0	1	1457.75675676	53937.0	10.201697996	3.0	0.716806682247	377.89467406	195.567193118	465.644261296	0.129283877617	1122.0	660.0	37	0.0
3241875	240.954910278	24.0	2699.0	24	1442.0	1	1518.67567568	56191.0	2.47615558021	3.0	0.818941377448	315.86212571	208.051432188	461.288717379	0.142040472895	1142.0	855.0	37	0.0
3241874	246.112426758	24.0	2702.0	24	1112.0	1	1281.05405405	47399.0	2.62053194139	3.0	0.733997603935	51.7330693491	205.164306964	475.617957442	0.157750360229	920.0	615.0	37	0.0
3241877	4380.58007812	24.0	30530.0	24	4763.0	1	8255.2972973	305446.0	2.5629321381	3.0	0.834372302054	303.690378159	232.451448899	7919.13992196	0.667217533661	1548.0	1478.0	37	0.0
3241876	2259.71630859	24.0	16159.0	24	2895.0	1	4820.35135135	178353.0	2.54372194593	3.0	0.861143520723	206.743365012	231.409897409	3979.14795609	0.551427500234	1337.0	1391.0	37	0.0
3241879	824.536010742	24.0	6655.0	24	1625.0	1	2210.13513514	81775.0	2.52463181568	3.0	0.86187132634	56.7130369565	254.785531386	1456.25787861	0.396537797959	921.0	912.0	37	0.0
3241878	2302.80883789	24.0	15771.0	24	2924.0	1	4855.51351351	179654.0	2.54474195716	3.0	0.88929165909	129.406497631	239.650382536	4016.07851587	0.581713350925	1238.0	1451.0	37	0.0
3241881	4711.97216797	24.0	32076.0	24	4934.0	1	8731.35135135	323060.0	2.55992073284	3.0	0.884989559298	180.882462873	271.601806152	8059.64554368	0.69048419957	1508.0	2023.0	37	0.0
3241880	206.002212524	24.0	2487.0	24	1313.0	1	1402.32432432	51886.0	6.53781426431	3.0	0.77680414346	157.558481959	257.643382783	476.992782036	0.15222346086	1004.0	742.0	37	0.0
3241883	2240.58862305	24.0	17554.0	24	3005.0	1	4583.13513514	169576.0	2.5441067785	3.0	0.872476570828	43.8512159509	294.551253021	3925.48905773	0.596529298658	1094.0	1019.0	37	0.0
3241882	1494.7800293	24.0	11039.0	24	2192.0	1	3406.94594595	126057.0	2.56402658485	3.0	0.888849585119	118.219637662	279.895197089	2511.5220147	0.487253594712	1167.0	1298.0	37	0.0
3241885	1634.38378906	24.0	10602.0	24	2569.0	1	3905.64864865	144509.0	2.59555131998	3.0	0.863861281027	394.349394977	302.562921954	2834.42248886	0.456584418627	1336.0	1292.0	37	0.0
3241884	4127.08886719	24.0	26419.0	24	4554.0	1	7876.32432432	291424.0	2.54151907634	3.0	0.868836672211	114.549959125	299.345064532	7260.80465794	0.667971506464	1517.0	1807.0	37	0.0
3241887	1677.76672363	24.0	13204.0	24	2478.0	1	3685.75675676	136373.0	2.59013651834	3.0	0.868465617914	92.65905383	318.630937895	2956.84944386	0.534583782681	1090.0	943.0	37	0.0
3241886	1531.1295166	24.0	12599.0	24	2334.0	1	3550.7027027	131376.0	2.53571708471	3.0	0.860582096349	272.553342665	310.944519615	2693.74719247	0.48465116101	1172.0	920.0	37	0.0
3241857	1397.69946289	24.0	11032.0	24	2036.0	1	3281.56756757	121418.0	2.57410750572	3.0	0.877231854064	186.839955483	68.3992662796	2421.72503417	0.478609590613	1123.0	1004.0	37	0.0
3241856	225.734466553	24.0	2521.0	24	1138.0	1	1312.35135135	48557.0	2.53105798941	3.0	0.654731437226	18.1607547439	67.8088759526	505.680960917	0.144350671004	964.0	602.0	37	0.0
3241859	2176.64013672	24.0	16037.0	24	2683.0	1	4746.64864865	175626.0	2.57031606676	3.0	0.884270705204	166.272444435	81.4124187548	3762.37172698	0.539534621004	1400.0	1474.0	37	0.0
3241858	2904.87915039	24.0	21348.0	24	3708.0	1	5627.24324324	208208.0	2.5573476706	3.0	0.862776687405	134.326747217	69.8453940754	5005.53460573	0.622659416471	1283.0	1722.0	37	0.0
3241861	2032.25476074	24.0	14115.0	24	3187.0	1	4491.78378378	166196.0	2.55137783627	3.0	0.916764484103	259.911416202	96.4246008849	3449.5983674	0.543277076716	1280.0	1373.0	37	0.0
3241860	2278.60546875	24.0	16791.0	24	2922.0	1	4874.05405405	180340.0	2.54669641536	3.0	0.850771756789	151.80410445	81.5238355963	4071.94522138	0.551304832826	1369.0	1167.0	37	0.0
3241863	212.646499634	24.0	2674.0	24	1358.0	1	1421.35135135	52590.0	2.55073846518	3.0	0.736852986557	334.408981537	110.68583143	460.180291735	0.135438111044	1068.0	673.0	37	0.0
3241862	2077.75390625	24.0	15066.0	24	2800.0	1	4232.51351351	156603.0	2.54812280585	3.0	0.848709850151	88.1494296374	105.767541859	3592.25198341	0.562895197749	1145.0	991.0	37	0.0
3241865	2847.08178711	24.0	19562.0	24	3537.0	1	6017.7027027	222655.0	2.56647657781	3.0	0.878065626266	313.513625925	133.508569671	5131.69938208	0.598447013617	1478.0	1597.0	37	0.0
3241864	1303.81933594	24.0	9664.0	24	2119.0	1	3038.35135135	112419.0	2.57188273031	3.0	0.87716678248	67.8354481423	133.695132282	2214.04787934	0.469714830405	1080.0	853.0	37	0.0
3241867	2387.0625	24.0	15739.0	24	2908.0	1	4926.48648649	182280.0	2.55395848954	3.0	0.856841839719	191.281673239	139.672797931	4170.40984944	0.569046847593	1296.0	1429.0	37	0.0
3241866	6497.69287109	24.0	41248.0	24	6690.0	1	11397.6486486	421713.0	2.55455986332	3.0	0.873709639366	235.045332361	135.961477313	10874.0768298	0.714639699875	1754.0	2702.0	37	0.0
3241869	2401.91577148	24.0	16867.0	24	3005.0	1	4985.32432432	184457.0	2.58033382432	3.0	0.862825483521	224.989851879	158.310477992	4129.34133875	0.55603015251	1367.0	1503.0	37	0.0
3241868	2520.97192383	24.0	18766.0	24	2993.0	1	5048.67567568	186801.0	2.53316899979	3.0	0.82783258224	206.278936541	139.924978947	4386.286838	0.561549068986	1363.0	1162.0	37	0.0
3241871	2260.6315918	24.0	16051.0	24	3010.0	1	4795.32432432	177427.0	2.54500475229	3.0	0.816368969042	237.62398191	187.362129084	4147.23149324	0.54563792877	1367.0	1195.0	37	0.0
3241870	3397.29638672	24.0	22397.0	24	4126.0	1	7044.78378378	260657.0	2.60196295704	3.0	0.924000730955	188.480516706	184.464768459	5926.49553153	0.635757595733	1523.0	1401.0	37	0.0
3241843	227.066070557	24.0	2438.0	24	1103.0	1	1255.75675676	46463.0	10.333296437	3.0	1.11007642817	0.0	14.0	485.227690277	0.273022963098	812.0	541.0	37	0.0
3241842	2218.80444336	24.0	16733.0	24	3192.0	1	4679.51351351	173142.0	2.58324577604	3.0	0.843605155373	147.658907383	4.75344928953	3828.18573668	0.526870215031	1281.0	1202.0	37	0.0
3241845	266.996795654	24.0	3246.0	24	1489.0	1	1582.81081081	58564.0	10.1976921574	3.0	0.843208740392	370.059022229	29.8260896076	497.676871844	0.152821972168	1160.0	854.0	37	0.0
3241844	1540.68566895	24.0	11301.0	24	2415.0	1	3650.05405405	135052.0	2.54232731571	3.0	0.920899640321	297.005863189	21.1660587212	2545.32133909	0.472947441718	1287.0	1345.0	37	0.0
3241847	503.33996582	24.0	4249.0	24	1581.0	1	1878.48648649	69504.0	2.61956531067	3.0	0.916283759648	221.343708817	35.2846552911	879.572611544	0.273103549743	1042.0	836.0	37	0.0
3241846	462.535217285	24.0	4072.0	24	1440.0	1	1763.08108108	65234.0	2.58344668541	3.0	0.751127161438	194.453578726	31.483085759	933.168032337	0.248095477804	1053.0	706.0	37	0.0
3241849	392.726257324	24.0	3622.0	24	1232.0	1	1518.78378378	56195.0	2.61941336483	3.0	0.726151948018	92.75981459	40.974552552	744.764248125	0.216605909963	948.0	689.0	37	0.0
3241848	1646.88989258	24.0	11828.0	24	2565.0	1	3630.81081081	134340.0	2.55982629987	3.0	0.914323621656	67.272169168	38.0188311453	2751.08652109	0.529974112018	1060.0	1031.0	37	0.0
3241851	296.883117676	24.0	3264.0	24	1418.0	1	1566.05405405	57944.0	2.48902736253	3.0	0.939162525325	267.801698377	44.3483295715	524.121749318	0.18646184108	1071.0	790.0	37	0.0
3241850	2526.51513672	24.0	17783.0	24	3772.0	1	5391.13513514	199472.0	2.57124920289	3.0	0.905753511177	296.353868908	41.0608972409	4244.37873455	0.554109423958	1488.0	1543.0	37	0.0
3241853	1675.41088867	24.0	12929.0	24	2820.0	1	4009.10810811	148337.0	2.52707406703	3.0	0.851457049893	311.503204737	53.2499195921	3016.91960067	0.471383857908	1422.0	1364.0	37	0.0
3241852	3061.14282227	24.0	23855.0	24	3840.0	1	6153.94594595	227696.0	2.56570210384	3.0	0.858468163906	374.737383412	49.0064072505	5293.01099431	0.58524926673	1552.0	1558.0	37	0.0
3241855	399.655517578	24.0	3961.0	24	1359.0	1	1676.94594595	62047.0	2.55456416089	3.0	0.47588662211	134.037798128	59.6702907924	741.583476456	0.117598048852	1092.0	850.0	37	0.0
3241854	1818.53808594	24.0	9722.0	24	3291.0	1	4338.59459459	160528.0	4.6992199537	3.0	1.22506633667	0.0	55.0	2839.17956126	0.669009303175	913.0	1245.0	37	0.0
3241905	4693.83349609	25.0	31740.0	25	4963.0	1	8756.35135135	323985.0	2.60352958635	3.0	0.892942036673	296.881217128	41.3333534181	7922.15446011	0.677674391592	1563.0	1519.0	37	0.0
3241904	3312.23730469	25.0	24971.0	25	4000.0	1	6204.62162162	229571.0	2.55772843575	3.0	0.827449971385	199.747086087	40.2032546111	5817.05162695	0.633671318499	1329.0	1244.0	37	0.0
3241907	756.397888184	25.0	6421.0	25	1523.0	1	2147.35135135	79452.0	2.61340289183	3.0	0.866023292154	49.8106861884	63.6242219142	1338.90710441	0.369843355519	981.0	785.0	37	0.0
3241906	1832.65405273	25.0	12285.0	25	2714.0	1	4107.32432432	151971.0	2.59088848805	3.0	0.922268909035	122.572140943	48.4491780706	3152.52690582	0.547839422577	1174.0	1108.0	37	0.0
3241909	1945.98730469	25.0	13640.0	25	2295.0	1	4194.94594595	155213.0	2.58267416573	3.0	0.863649256326	111.408587046	88.6261852399	3416.81042743	0.54255270698	1228.0	949.0	37	0.0
3241908	4301.46679688	25.0	29234.0	25	4353.0	1	8070.16216216	298596.0	2.5686525684	3.0	0.897455904641	173.963454386	80.3890579363	7262.74885025	0.677382561539	1441.0	1546.0	37	0.0
3241911	3876.73120117	25.0	26586.0	25	4025.0	1	7231.16216216	267553.0	2.57209795968	3.0	0.87311208709	107.701291134	108.155353059	6609.23352639	0.663919215246	1394.0	1668.0	37	0.0
3241910	2082.9855957	25.0	15687.0	25	2515.0	1	4280.62162162	158383.0	2.54486080645	3.0	0.860801044817	36.9516677165	103.369787655	3616.57303528	0.571420058588	1138.0	987.0	37	0.0
3241913	1523.59777832	25.0	9718.0	25	2504.0	1	3628.67567568	134261.0	2.56650381127	3.0	0.941925802509	265.854922789	119.739602971	2498.28581291	0.479838332441	1245.0	1173.0	37	0.0
3241912	2121.32641602	25.0	14432.0	25	2904.0	1	4588.56756757	169777.0	2.56405360181	3.0	0.816664564041	387.44472915	111.37307089	3897.13029421	0.530929211111	1342.0	1068.0	37	0.0
3241915	3777.4909668	25.0	25397.0	25	4025.0	1	7153.08108108	264664.0	2.55661028358	3.0	0.854811305295	258.268033707	141.931435034	6479.03840335	0.631669395286	1540.0	1730.0	37	0.0
3241914	2106.18261719	25.0	14078.0	25	2521.0	1	4365.72972973	161532.0	2.58329204952	3.0	0.888601458503	85.9000598318	127.406017221	3602.72079783	0.578903918104	1139.0	735.0	37	0.0
3241917	2285.11669922	25.0	16175.0	25	2913.0	1	4950.75675676	183178.0	2.56171796895	3.0	0.739966196767	115.517647508	162.3120344	4219.64935619	0.460590740335	1510.0	1233.0	37	0.0
3241916	262.619293213	25.0	3131.0	25	1392.0	1	1494.2972973	55289.0	2.76059044722	3.0	0.736208724395	283.71030827	151.120681714	530.763803132	0.150414457377	1093.0	735.0	37	0.0
3241919	2835.52294922	25.0	20445.0	25	3645.0	1	5809.51351351	214952.0	2.55166582152	3.0	0.813204677435	110.013033427	169.226434202	4788.72195674	0.504117007836	1561.0	1791.0	37	0.0
3241918	2621.52075195	25.0	18672.0	25	3511.0	1	5145.94594595	190400.0	2.55372478428	3.0	0.855464587732	213.121445787	164.817617038	4465.95471282	0.590359255343	1290.0	1684.0	37	0.0
3241901	4002.05664062	25.0	27744.0	25	3991.0	1	7768.43243243	287432.0	2.5693628933	3.0	0.880911786266	71.2840758155	7.52948870266	7061.57651402	0.66771859956	1441.0	2057.0	37	0.0
3241900	190.035324097	25.0	2854.0	25	1401.0	1	1421.56756757	52598.0	10.8106876745	3.0	0.660004359096	371.36284226	4.45734572977	477.732406533	0.124733669852	1094.0	660.0	37	0.0
3241903	312.500152588	25.0	2772.0	25	1390.0	1	1532.89189189	56717.0	2.69392939796	3.0	0.930351997919	308.893250941	17.0207908805	519.640248622	0.187213611355	1030.0	760.0	37	0.0
3241902	255.29296875	25.0	2644.0	25	1235.0	1	1337.67567568	49494.0	2.54201582714	3.0	0.787760785791	44.7430735203	14.0149412084	496.960710165	0.171413864948	923.0	558.0	37	0.0
3241937	2284.28979492	25.0	15030.0	25	3235.0	1	4975.7027027	184101.0	2.5675838498	3.0	0.894971364031	288.490023863	299.688598213	3957.46699898	0.552581674825	1416.0	1228.0	37	0.0
3241936	261.062469482	25.0	2542.0	25	1184.0	1	1325.81081081	49055.0	2.68705253068	3.0	0.590571544853	117.671789517	295.192815841	546.307038102	0.138529421178	996.0	646.0	37	0.0
3241939	232.290481567	25.0	2205.0	25	1405.0	1	1459.05405405	53985.0	4.72339455019	3.0	1.57133492682	0.643846237389	332.818393571	448.135516827	0.318062777678	807.0	689.0	37	0.0
3241938	1541.1295166	25.0	10568.0	25	2378.0	1	3572.64864865	132188.0	2.61049309195	3.0	0.935590519718	150.326027655	317.540515019	2616.47699117	0.521134902243	1094.0	1186.0	37	0.0
3241941	170.605331421	25.0	2901.0	25	1274.0	1	1350.45945946	49967.0	11.4000000005	3.0	0.423850154969	378.859677532	345.050649971	442.391832014	0.0746029364707	1128.0	647.0	37	0.0
3241940	1242.49731445	25.0	9675.0	25	2142.0	1	2972.35135135	109977.0	2.52183810814	3.0	0.827243817784	293.767599108	335.171610034	2195.45180387	0.439908265841	1161.0	1110.0	37	0.0
3241943	2514.15185547	25.0	18475.0	25	2907.0	1	5040.2972973	186491.0	2.56880630244	3.0	0.829810740654	300.777970995	366.279725815	4394.70948898	0.566813895402	1344.0	1244.0	37	0.0
3241942	2839.48608398	25.0	20602.0	25	3533.0	1	5319.18918919	196810.0	2.5487487372	3.0	0.831331529771	83.8067811552	346.09066469	4895.90068798	0.619664189883	1203.0	1284.0	37	0.0
3241945	151.74105835	25.0	2631.0	25	1215.0	1	1321.0	48877.0	10.856400462	3.0	0.442561307182	357.211394337	376.607742266	424.335231732	0.0765194046428	1113.0	693.0	37	0.0
3241944	1479.37866211	25.0	11073.0	25	2133.0	1	3428.21621622	126844.0	2.57512450309	3.0	0.854805735256	124.507750335	372.496218598	2722.5513477	0.513835295709	1078.0	1152.0	37	0.0
3241947	3307.13452148	25.0	24567.0	25	5405.0	1	7573.2972973	280212.0	2.54482536002	3.0	0.927913071026	23.6471619928	382.164703162	5931.98438254	0.570860325867	1344.0	2141.0	37	0.0
3241946	2368.60424805	25.0	18342.0	25	4335.0	1	6136.78378378	227061.0	2.56639564618	3.0	0.81172426267	28.7461832874	380.446860103	4738.21304886	0.456380606416	1387.0	1610.0	37	0.0
3241949	190.36126709	25.0	2789.0	25	1204.0	1	1283.18918919	47478.0	11.4000000005	3.0	0.719597617328	193.266689118	394.72658654	416.506958581	0.132228604029	957.0	661.0	37	0.0
3241948	2833.37915039	25.0	21355.0	25	3758.0	1	5431.10810811	200951.0	2.54573425057	3.0	0.841337881483	68.0919840296	391.799293161	4917.91030477	0.615297441096	1234.0	1415.0	37	0.0
3241950	493.8125	25.0	3842.0	25	1676.0	1	1973.40540541	73016.0	4.69231897552	3.0	1.45138098549	162.0	399.0	837.935374711	0.445375516534	820.0	967.0	37	0.0
3241921	2684.84082031	25.0	19096.0	25	3566.0	1	5331.7027027	197273.0	2.56064584693	3.0	0.865341270729	241.874860814	184.761425834	4554.0967446	0.586212589437	1363.0	1311.0	37	0.0
3241920	2359.98413086	25.0	16917.0	25	3239.0	1	5042.62162162	186577.0	2.54625795673	3.0	0.839923006164	118.99784934	180.430668537	4130.58291791	0.524401291325	1525.0	1263.0	37	0.0
3241923	3654.59399414	25.0	24187.0	25	4305.0	1	6955.67567568	257360.0	2.56835548463	3.0	0.89285516095	288.003807276	187.887738853	6044.21339912	0.633795565114	1510.0	1714.0	37	0.0
3241922	3338.98095703	25.0	21335.0	25	4324.0	1	6495.97297297	240351.0	2.54296167216	3.0	0.889056525807	108.711156	188.120877283	5591.76634529	0.619832382662	1452.0	1459.0	37	0.0
3241925	622.354553223	25.0	6175.0	25	1645.0	1	2148.27027027	79486.0	2.52643464527	3.0	0.816659424456	255.492914288	194.98830749	1150.37406111	0.279845799333	1174.0	996.0	37	0.0
3241924	318.03616333	25.0	4110.0	25	1320.0	1	1527.21621622	56507.0	2.64141219309	3.0	0.754535872584	93.756391759	194.979832567	628.749161039	0.183879988431	1036.0	672.0	37	0.0
3241927	1635.19360352	25.0	12800.0	25	2680.0	1	3641.40540541	134732.0	2.5365828163	3.0	0.858068702	221.865395956	237.005477838	2806.81685524	0.494103265236	1184.0	1139.0	37	0.0
3241926	2450.78369141	25.0	18703.0	25	3447.0	1	5062.81081081	187324.0	2.54522216019	3.0	0.866185499744	390.067237107	198.175307786	4161.39108578	0.552751055208	1441.0	1298.0	37	0.0
3241929	1566.28515625	25.0	11653.0	25	2132.0	1	3548.16216216	131282.0	2.57571271447	3.0	0.845865024863	68.4982610713	254.518215239	2883.23481059	0.523634812592	1073.0	1058.0	37	0.0
3241928	5200.31542969	25.0	34159.0	25	4981.0	1	9681.40540541	358212.0	2.55870079751	3.0	0.855210511655	290.736477366	248.538380679	9205.43271799	0.685154623069	1671.0	2329.0	37	0.0
3241931	1580.53735352	25.0	10910.0	25	2800.0	1	3717.94594595	137564.0	2.54895509059	3.0	0.91983299467	31.3309873398	269.288133914	2697.91521309	0.500908551097	1201.0	1434.0	37	0.0
3241930	3659.56201172	25.0	27038.0	25	3486.0	1	6577.02702703	243350.0	2.54212038401	3.0	0.813505722332	20.1724426831	256.292514199	6510.20314364	0.67397684653	1212.0	1090.0	37	0.0
3241933	1904.20739746	25.0	13830.0	25	2471.0	1	3988.10810811	147560.0	2.58163606675	3.0	0.879645362221	75.1057960372	284.742727689	3240.18871864	0.556031487173	1100.0	1257.0	37	0.0
3241932	322.454315186	25.0	2859.0	25	1236.0	1	1424.16216216	52694.0	2.61134134295	3.0	0.713317339255	116.07814975	278.892715963	617.052289947	0.182775325751	950.0	695.0	37	0.0
3241935	1488.88903809	25.0	10935.0	25	2212.0	1	3532.40540541	130699.0	2.54003826207	3.0	0.836459460516	381.212081035	289.341833061	2650.96115127	0.457446556901	1277.0	1026.0	37	0.0
3241934	1778.46472168	25.0	13734.0	25	2922.0	1	4044.08108108	149631.0	2.54630355131	3.0	0.904782072091	327.049220131	285.894729902	2977.0673991	0.499316855772	1330.0	1549.0	37	0.0
3241781	215.392150879	26.0	2639.0	26	1293.0	1	1398.24324324	51735.0	2.61399518115	3.0	0.860017098158	86.7262980259	3.25903708117	464.105196732	0.166491636128	995.0	788.0	37	0.0
3241780	164.981460571	26.0	2147.0	26	1522.0	1	1507.75675676	55787.0	10.2097953867	3.0	1.70894915705	99.0	0.0	344.570538288	0.242660090487	1026.0	988.0	37	0.0
3241783	2587.52587891	26.0	17027.0	26	3636.0	1	5481.91891892	202831.0	2.54741225213	3.0	0.933475274671	383.210929106	6.00719282943	4219.16634985	0.560610825024	1466.0	1804.0	37	0.0
3241782	449.694854736	26.0	4528.0	26	1559.0	1	1923.24324324	71160.0	2.55194025641	3.0	0.817843711327	248.773672526	2.94018075197	902.492825623	0.237453620943	1155.0	1059.0	37	0.0
3241785	4982.3515625	26.0	33438.0	26	5402.0	1	9249.45945946	342230.0	2.55853498853	3.0	0.869047363611	283.831190468	56.3698551468	8602.07275924	0.678163679755	1671.0	1148.0	37	0.0
3241784	1796.52050781	26.0	14038.0	26	2429.0	1	3786.0	140082.0	2.56451163248	3.0	0.838917291815	214.885137485	44.8425479521	3093.10933097	0.521356525402	1159.0	1400.0	37	0.0
3241787	2518.38598633	26.0	17575.0	26	2979.0	1	4915.94594595	181890.0	2.57645929347	3.0	0.882116624188	13.14026294	64.1416818692	4210.37149289	0.6070820211	1159.0	1236.0	37	0.0
3241786	1509.55847168	26.0	11888.0	26	2340.0	1	3611.43243243	133623.0	2.6105763804	3.0	0.89077676914	61.5028253719	62.4920670506	2738.70814579	0.510021133048	1158.0	1171.0	37	0.0
3241789	231.753417969	26.0	2874.0	26	1261.0	1	1385.24324324	51254.0	10.1787042856	3.0	0.828676357055	109.515922067	87.4849204098	496.518233155	0.174415882259	946.0	746.0	37	0.0
3241788	1314.45739746	26.0	10321.0	26	2230.0	1	3255.51351351	120454.0	2.57718213286	3.0	0.888669008367	24.285607162	77.0431904493	2286.60804859	0.453682195223	1182.0	1231.0	37	0.0
3241791	1568.42504883	26.0	12172.0	26	2497.0	1	3604.59459459	133370.0	2.55664687274	3.0	0.855189864474	320.027813245	93.8066247583	2691.30228142	0.468980257781	1267.0	1016.0	37	0.0
3241790	1523.4050293	26.0	11387.0	26	2556.0	1	3591.83783784	132898.0	2.59436902799	3.0	0.93325015104	68.2336696452	92.509688401	2641.05962019	0.522317903285	1098.0	793.0	37	0.0
3241841	368.689361572	26.0	3992.0	26	1444.0	1	1696.43243243	62768.0	2.55183541124	3.0	1.13339631571	399.0	393.0	700.308247232	0.305380769923	1001.0	935.0	37	0.0
3241840	2242.02124023	26.0	15864.0	26	3179.0	1	4914.56756757	181839.0	2.5764044002	3.0	0.87319025769	351.402821288	384.600861839	3955.88581554	0.541850712636	1423.0	1306.0	37	0.0
3241825	255.837661743	26.0	2864.0	26	1372.0	1	1554.35135135	57511.0	2.55976498036	3.0	0.571854335678	372.236958047	312.794869327	552.116796028	0.113044580303	1218.0	757.0	37	0.0
3241824	424.020721436	26.0	3777.0	26	1395.0	1	1703.81081081	63041.0	2.53610894095	3.0	0.845256572443	249.020073216	306.802954766	741.515072067	0.225388004667	1074.0	740.0	37	0.0
3241827	2646.43603516	26.0	20475.0	26	3170.0	1	5341.21621622	197625.0	2.55882901508	3.0	0.800355791959	303.432179633	316.390955901	4883.27993222	0.576959017084	1381.0	1208.0	37	0.0
3241826	276.219818115	26.0	3221.0	26	1217.0	1	1388.83783784	51387.0	2.55190204952	3.0	0.701973267024	181.919331283	314.868381153	546.947718074	0.160394946591	998.0	799.0	37	0.0
3241829	2874.13891602	26.0	20489.0	26	3434.0	1	5624.05405405	208090.0	2.55561374967	3.0	0.82702153358	239.622385508	322.162682948	5102.33333304	0.600386774795	1360.0	1569.0	37	0.0
3241828	1829.67077637	26.0	14672.0	26	2923.0	1	4012.94594595	148479.0	2.55860387833	3.0	0.8584975891	278.18281006	321.052297679	3171.78542382	0.513484879965	1247.0	1460.0	37	0.0
3241831	157.874328613	26.0	2280.0	26	1563.0	1	1570.2972973	58101.0	10.1612755218	3.0	0.812936606569	392.712127256	327.081356439	354.497991286	0.10103189016	1238.0	883.0	37	0.0
3241830	305.868591309	26.0	3542.0	26	1265.0	1	1409.62162162	52156.0	2.55096726282	3.0	0.716045161347	66.6242866873	323.455445048	666.205063165	0.203667836987	906.0	735.0	37	0.0
3241833	1469.69250488	26.0	11601.0	26	2709.0	1	3661.59459459	135479.0	2.55500787732	3.0	0.841580471823	381.392880636	330.589927906	2667.67399161	0.4421044219	1379.0	1176.0	37	0.0
3241832	248.902145386	26.0	3192.0	26	1351.0	1	1384.56756757	51229.0	2.49697191312	3.0	0.797167054936	216.431049316	330.855605661	494.132659906	0.165839294153	973.0	737.0	37	0.0
3241835	7144.27685547	26.0	44784.0	26	7277.0	1	13137.7297297	486096.0	2.57870308246	3.0	0.922255779457	292.563589004	350.918288109	11959.9849188	0.723512779466	1941.0	3283.0	37	0.0
3241834	2893.90893555	26.0	19419.0	26	3263.0	1	5809.83783784	214964.0	2.57594549083	3.0	0.870153534169	154.588221888	333.505620771	5179.98492873	0.633745247359	1253.0	1371.0	37	0.0
3241837	2389.16870117	26.0	17265.0	26	3440.0	1	5044.43243243	186644.0	2.53677523472	3.0	0.905699595196	300.176718209	370.966468198	3944.97768294	0.548345523241	1455.0	1723.0	37	0.0
3241836	1984.27026367	26.0	13626.0	26	2647.0	1	4357.81081081	161239.0	2.54605657477	3.0	0.833493051022	326.56917475	351.651086898	3588.55131586	0.522488612872	1331.0	1234.0	37	0.0
3241839	5268.85595703	26.0	36250.0	26	5198.0	1	9583.45945946	354588.0	2.55177450681	3.0	0.851026827236	122.516403262	384.332100412	9475.27531876	0.726250950195	1374.0	1667.0	37	0.0
3241838	246.847427368	26.0	2905.0	26	1393.0	1	1518.94594595	56201.0	2.76902414869	3.0	0.727439118522	335.576771768	371.818447602	512.300906908	0.13982603193	1131.0	676.0	37	0.0
3241809	282.661132812	26.0	2741.0	26	1476.0	1	1572.64864865	58188.0	2.58860677821	3.0	0.96593942483	193.681511802	225.641560376	491.306207766	0.177694067816	1113.0	850.0	37	0.0
3241808	265.607391357	26.0	3239.0	26	1303.0	1	1427.2972973	52810.0	2.50628024585	3.0	0.611770949102	273.316853905	220.284233378	616.235338562	0.152161333975	1034.0	523.0	37	0.0
3241811	6747.40478516	26.0	37361.0	26	7161.0	1	13206.8378378	488653.0	2.5999231621	3.0	1.0034178251	84.2842529869	231.50791237	11056.1064513	0.724154869431	1921.0	2565.0	37	0.0
3241810	1476.47058105	26.0	11726.0	26	2354.0	1	3383.21621622	125179.0	2.53115854698	3.0	0.778187937849	71.0075632356	231.728973023	2619.38456656	0.431122685297	1252.0	1102.0	37	0.0
3241813	1763.01098633	26.0	12906.0	26	2723.0	1	3934.48648649	145576.0	2.58956061772	3.0	0.827436001326	74.644917278	245.72165725	3112.77679378	0.486577286636	1319.0	1149.0	37	0.0
3241812	1834.078125	26.0	14248.0	26	2236.0	1	3981.35135135	147310.0	2.54430584971	3.0	0.837071589329	287.167944343	235.831756107	3190.23150689	0.504596699485	1278.0	1506.0	37	0.0
3241815	2189.03662109	26.0	16103.0	26	3052.0	1	4598.72972973	170153.0	2.5619844009	3.0	0.832682289685	300.176675644	253.379778495	3872.79324009	0.539928617912	1344.0	1259.0	37	0.0
3241814	1489.83105469	26.0	13670.0	26	2656.0	1	3780.89189189	139893.0	2.52450828174	3.0	0.666446420695	111.144597629	250.968994137	2747.66896947	0.319542643273	1332.0	1014.0	37	0.0
3241817	2721.30981445	26.0	19678.0	26	3562.0	1	5552.32432432	205436.0	2.54203886377	3.0	0.810468697421	105.071820774	255.071417017	4681.28382233	0.518976062204	1397.0	1203.0	37	0.0
3241816	235.562133789	26.0	2477.0	26	1069.0	1	1197.59459459	44311.0	10.896394181	3.0	0.708982017255	12.2050953721	254.892473035	488.782697654	0.169154304547	839.0	564.0	37	0.0
3241819	207.563400269	26.0	2339.0	26	1158.0	1	1250.16216216	46256.0	2.71117895585	3.0	0.705771209349	54.184982972	283.026342145	448.001209914	0.144764827247	925.0	507.0	37	0.0
3241818	3243.94482422	26.0	22973.0	26	3776.0	1	6351.37837838	235001.0	2.55080405431	3.0	0.862800167892	151.101655784	264.50109397	5703.33460623	0.632342516659	1371.0	1199.0	37	0.0
3241821	1892.07226562	26.0	14051.0	26	2516.0	1	4053.94594595	149996.0	2.5504837641	3.0	0.853629781986	241.596285215	290.860544729	3319.24410694	0.537190823734	1178.0	1116.0	37	0.0
3241820	1457.66125488	26.0	11118.0	26	2142.0	1	3435.91891892	127129.0	2.534941514	3.0	0.840771543391	288.599611252	286.973099535	2576.28138968	0.460299239142	1225.0	1026.0	37	0.0
3241823	399.539001465	26.0	3395.0	26	1515.0	1	1734.81081081	64188.0	2.52800908609	3.0	0.980675866365	328.872658501	302.302738333	642.155391277	0.221751387713	1088.0	760.0	37	0.0
3241822	322.071716309	26.0	3076.0	26	1312.0	1	1446.94594595	53537.0	2.5456703907	3.0	0.82407492037	215.947470494	292.344157237	579.112680743	0.197475981013	958.0	733.0	37	0.0
3241793	299.647247314	26.0	3084.0	26	1217.0	1	1404.56756757	51969.0	2.57264069863	3.0	0.818069890943	110.704413979	103.150430894	559.527853568	0.194663797368	935.0	542.0	37	0.0
3241792	1653.91320801	26.0	12110.0	26	2507.0	1	3822.97297297	141450.0	2.54703022159	3.0	0.856697629573	374.418304444	97.3381227692	2944.72520399	0.492414063857	1248.0	1293.0	37	0.0
3241795	1222.13452148	26.0	9633.0	26	2222.0	1	3012.10810811	111448.0	2.50692000094	3.0	0.901843044631	143.307035696	125.23710736	2113.86923783	0.462956117754	1068.0	871.0	37	0.0
3241794	2480.17285156	26.0	15772.0	26	3504.0	1	5416.08108108	200395.0	2.57466822954	3.0	0.917189211742	281.475896641	107.515197656	4346.82315911	0.582422632158	1392.0	1311.0	37	0.0
3241797	205.707138062	26.0	2680.0	26	1239.0	1	1359.02702703	50284.0	2.5558285602	3.0	0.563415247396	372.093971834	152.880859999	460.603257001	0.105554745848	1083.0	662.0	37	0.0
3241796	1083.30078125	26.0	8523.0	26	1935.0	1	2780.72972973	102887.0	2.60169571688	3.0	0.840269435039	286.828932556	143.108531789	1852.7466045	0.388749361609	1219.0	981.0	37	0.0
3241799	2441.86230469	26.0	18413.0	26	2917.0	1	4951.89189189	183220.0	2.57417624758	3.0	0.820291293969	293.753163588	174.250495109	4339.16072136	0.561025670342	1325.0	1047.0	37	0.0
3241798	2840.23217773	26.0	20605.0	26	3580.0	1	5433.64864865	201045.0	2.56726499362	3.0	0.8763061849	76.7923878504	153.941082122	4792.3661531	0.629837765484	1176.0	1426.0	37	0.0
3241801	2577.35864258	26.0	20617.0	26	4410.0	1	6378.7027027	236012.0	2.54065188558	3.0	0.806119332918	21.8081807893	188.226444969	4969.0487345	0.457696124912	1451.0	972.0	37	0.0
3241800	1839.87573242	26.0	13048.0	26	2452.0	1	3903.62162162	144434.0	2.57412295627	3.0	0.83015791425	117.54923185	180.324135842	3317.21847463	0.544940014996	1124.0	889.0	37	0.0
3241803	2269.53515625	26.0	15511.0	26	2916.0	1	4662.54054054	172514.0	2.56797542	3.0	0.908740853619	61.0713412151	199.630280593	3809.90236529	0.590532556346	1159.0	1179.0	37	0.0
3241802	3573.10107422	26.0	28209.0	26	4884.0	1	7606.78378378	281451.0	2.55850876411	3.0	0.800852868514	16.4693366419	189.91272931	6800.59966774	0.557604101988	1355.0	1851.0	37	0.0
3241805	412.612945557	26.0	3720.0	26	1338.0	1	1615.89189189	59788.0	2.57444840855	3.0	0.703454936292	155.000353757	205.614893365	802.125052033	0.211528977834	1031.0	568.0	37	0.0
3241804	228.084503174	26.0	2788.0	26	1308.0	1	1325.78378378	49054.0	2.45094103952	3.0	0.583644586251	186.576038753	202.864700065	518.801831956	0.128916693876	1022.0	402.0	37	0.0
3241807	1897.74072266	26.0	12880.0	26	2544.0	1	4120.24324324	152449.0	2.57014544844	3.0	0.927984926324	35.606455616	216.684744809	3233.99442903	0.57279549639	1091.0	1289.0	37	0.0
3241806	1438.00354004	26.0	11240.0	26	2324.0	1	3427.64864865	126823.0	2.55367198926	3.0	0.854402965841	344.368265433	215.012482714	2515.72983906	0.456760609938	1240.0	1178.0	37	0.0
3242033	2745.5012207	27.0	18629.0	27	4091.0	1	5705.10810811	211089.0	2.57162749395	3.0	0.914122040664	293.230886065	180.026753572	4541.15800689	0.571862198048	1506.0	1747.0	37	0.0
3242032	2053.76513672	27.0	14413.0	27	2458.0	1	4394.43243243	162594.0	2.55916657062	3.0	0.804415837272	319.737153615	160.682085969	3702.22697651	0.512522097297	1345.0	1058.0	37	0.0
3242035	2602.32080078	27.0	17911.0	27	3230.0	1	5448.72972973	201603.0	2.58508951924	3.0	0.832340171609	344.558158409	193.650584443	4704.06097991	0.560775388223	1500.0	1226.0	37	0.0
3242034	5503.52441406	27.0	35653.0	27	5545.0	1	9919.02702703	367004.0	2.58064346252	3.0	0.872495738606	115.645823328	193.318182834	9551.7829618	0.724423768695	1464.0	1779.0	37	0.0
3242037	3167.98925781	27.0	22050.0	27	3430.0	1	6298.51351351	233045.0	2.56201851168	3.0	0.857698492872	387.563010996	219.878267901	5573.28129273	0.611525862046	1446.0	1775.0	37	0.0
3242036	308.850860596	27.0	3687.0	27	1482.0	1	1615.51351351	59774.0	2.49757744018	3.0	0.729190931711	391.962327569	202.125971952	637.070143601	0.16791936351	1107.0	745.0	37	0.0
3242039	2300.73754883	27.0	16092.0	27	3254.0	1	5034.45945946	186275.0	2.56554732839	3.0	0.895573489967	310.620933212	229.607794652	4044.73185208	0.561904675608	1391.0	1710.0	37	0.0
3242038	155.192199707	27.0	3330.0	27	1187.0	1	1265.05405405	46807.0	10.6120990987	3.0	0.355821424269	292.197108042	229.116233458	487.620067604	0.0736253446604	1088.0	607.0	37	0.0
3242041	247.978027344	27.0	2920.0	27	1294.0	1	1441.08108108	53320.0	11.4000000005	3.0	0.762601829063	199.340822733	238.715817252	502.302607907	0.15327761156	1045.0	788.0	37	0.0
3242040	359.774078369	27.0	3022.0	27	1291.0	1	1513.67567568	56006.0	2.57949695036	3.0	0.813459259534	140.193990333	237.987094288	648.383719295	0.210980449051	969.0	662.0	37	0.0
3242043	359.134063721	27.0	3639.0	27	1158.0	1	1426.81081081	52792.0	2.57940522733	3.0	0.736147261538	64.1558379648	259.54690062	692.418661001	0.217467556385	885.0	671.0	37	0.0
3242042	3428.52856445	27.0	22036.0	27	4288.0	1	6894.72972973	255105.0	2.58978650501	3.0	0.927450663048	175.434362187	258.697200881	5818.95561768	0.643036998201	1449.0	2072.0	37	0.0
3242045	8787.27539062	27.0	45852.0	27	8893.0	1	17429.2702703	644883.0	2.5952587765	3.0	1.0538780219	379.71874659	269.500260765	14003.1968526	0.734179898083	2388.0	4695.0	37	0.0
3242044	459.046936035	27.0	3950.0	27	1492.0	1	1732.43243243	64100.0	2.5890675315	3.0	0.895576023763	156.174591372	260.990356056	764.943989981	0.246444223585	1040.0	924.0	37	0.0
3242047	160.480148315	27.0	1927.0	27	1170.0	1	1185.89189189	43878.0	2.66986964048	3.0	0.826524426149	19.7966955575	288.244084662	318.249621086	0.12473835032	916.0	454.0	37	0.0
3242046	217.544525146	27.0	2436.0	27	1176.0	1	1267.64864865	46903.0	6.09532967121	3.0	0.938903528876	62.3702495602	285.214689933	392.684649858	0.1701709004	889.0	629.0	37	0.0
3242017	270.14151001	27.0	3082.0	27	1313.0	1	1372.10810811	50768.0	2.55007477526	3.0	0.906811143715	47.02021494	91.905283299	477.718930834	0.187450441215	921.0	568.0	37	0.0
3242016	3452.01904297	27.0	23280.0	27	3856.0	1	6717.02702703	248530.0	2.5864456373	3.0	0.873592463395	144.220289499	73.5043924903	6049.68414918	0.648533132264	1363.0	1520.0	37	0.0
3242019	1902.99938965	27.0	13363.0	27	3048.0	1	4268.72972973	157943.0	2.5446886384	3.0	0.928212416039	234.699883749	99.797905259	3198.18676621	0.533070534307	1274.0	971.0	37	0.0
3242018	1774.23181152	27.0	13027.0	27	2579.0	1	3869.13513514	143158.0	2.55032274475	3.0	0.808560711578	281.766556096	95.840974	3170.96958675	0.495506101802	1248.0	1230.0	37	0.0
3242021	424.100006104	27.0	4378.0	27	1652.0	1	1787.10810811	66123.0	2.61283829456	3.0	0.8253205328	321.823466501	111.36716665	819.343496811	0.233340969714	1091.0	838.0	37	0.0
3242020	253.02583313	27.0	2719.0	27	1273.0	1	1403.94594595	51946.0	2.65774609605	3.0	0.80094806957	209.091510389	101.370549335	493.233995964	0.163730415539	999.0	760.0	37	0.0
3242023	240.723327637	27.0	2749.0	27	1447.0	1	1475.86486486	54607.0	2.5052601543	3.0	0.643582078723	365.81756278	122.032703446	528.659581823	0.130283985339	1098.0	494.0	37	0.0
3242022	236.970428467	27.0	2608.0	27	1352.0	1	1508.24324324	55805.0	2.73631503992	3.0	0.776146152535	241.927388966	115.897071636	466.138534809	0.136283697353	1114.0	741.0	37	0.0
3242025	2403.82177734	27.0	15815.0	27	3027.0	1	5215.08108108	192958.0	2.59172194508	3.0	0.894344189647	296.514472068	125.42456982	4251.91766134	0.573773950898	1352.0	1873.0	37	0.0
3242024	238.892486572	27.0	3110.0	27	1174.0	1	1309.10810811	48437.0	2.50154926169	3.0	0.666428846688	174.876449398	123.578266317	516.467369292	0.151356462874	957.0	738.0	37	0.0
3242027	3181.12988281	27.0	23435.0	27	3560.0	1	6207.83783784	229690.0	2.55798409831	3.0	0.857015009035	232.642933457	131.133309977	5521.02341818	0.615766956763	1406.0	1447.0	37	0.0
3242026	1906.51489258	27.0	13801.0	27	2927.0	1	4196.86486486	155284.0	2.5740667426	3.0	0.908979215603	271.23473377	130.258545462	3173.35978772	0.523580918588	1296.0	1306.0	37	0.0
3242029	1672.54553223	27.0	12685.0	27	2732.0	1	3926.10810811	145266.0	2.58863984046	3.0	0.850229137811	374.473817571	139.654915327	3000.12962483	0.481153785535	1319.0	1143.0	37	0.0
3242028	324.776367188	27.0	3999.0	27	1333.0	1	1445.08108108	53468.0	2.55321714962	3.0	0.712411856501	209.587202851	139.82869251	650.477234138	0.190957799836	959.0	649.0	37	0.0
3242031	7164.84765625	27.0	43048.0	27	7484.0	1	13017.4324324	481645.0	2.57182222754	3.0	0.928951700483	285.659689067	159.991148889	11761.7804835	0.723165981269	1915.0	2569.0	37	0.0
3242030	2962.48681641	27.0	20040.0	27	3395.0	1	5801.45945946	214654.0	2.56717146449	3.0	0.844306242598	147.714302863	142.435299517	5270.96213331	0.622193096352	1296.0	1164.0	37	0.0
3242001	2165.6394043	27.0	22767.0	27	3268.0	1	4860.51351351	179839.0	2.4646722295	3.0	0.834998296289	10.0	0.0	4359.55762678	0.598641773202	1251.0	1949.0	37	0.0
3242003	189.894927979	27.0	2912.0	27	1184.0	1	1253.18918919	46368.0	10.1645020308	3.0	0.513716085926	180.258130703	11.9848373121	478.352893783	0.108702619212	980.0	630.0	37	0.0
3242002	1931.39111328	27.0	12856.0	27	2582.0	1	4175.56756757	154496.0	2.56615654303	3.0	0.892699917622	54.1865435863	8.53711563306	3326.90797004	0.551908105349	1157.0	1016.0	37	0.0
3242005	1492.29467773	27.0	10665.0	27	2704.0	1	3566.43243243	131958.0	2.55106939262	3.0	0.89294791163	337.457844639	23.9081477029	2576.53400414	0.476125255913	1234.0	1036.0	37	0.0
3242004	424.017883301	27.0	4391.0	27	1259.0	1	1596.35135135	59065.0	2.50321815007	3.0	0.76024653878	148.066659029	14.676878057	800.913444353	0.235656426554	975.0	721.0	37	0.0
3242007	237.026657104	27.0	2822.0	27	1352.0	1	1475.51351351	54594.0	2.56697788762	3.0	0.739779350211	266.154390969	29.3843436898	540.812692037	0.156836806505	1038.0	685.0	37	0.0
3242006	1769.98498535	27.0	13397.0	27	2519.0	1	3705.02702703	137086.0	2.53259332935	3.0	0.804225958764	28.6983083041	25.6868053698	3182.68712888	0.527703050501	1108.0	922.0	37	0.0
3242009	1110.5592041	27.0	9188.0	27	2172.0	1	3006.89189189	111255.0	2.59857755009	3.0	0.776988131161	64.0681173176	40.7316767977	1962.01770838	0.339575861471	1358.0	928.0	37	0.0
3242008	285.744384766	27.0	3461.0	27	1362.0	1	1507.37837838	55773.0	2.57183936661	3.0	0.750425014945	186.501278537	34.5994778638	639.373362987	0.189274273952	1002.0	535.0	37	0.0
3242011	1185.35876465	27.0	8738.0	27	2033.0	1	3046.35135135	112715.0	2.57027831415	3.0	0.872636177687	280.277980187	44.8693116958	2045.72532934	0.41443111051	1225.0	1000.0	37	0.0
3242010	7166.39160156	27.0	38862.0	27	8430.0	1	14175.7837838	524504.0	2.61982821432	3.0	1.02286103638	77.3696228236	40.4991726229	11676.050712	0.727849081538	2091.0	3107.0	37	0.0
3242013	1603.70019531	27.0	12938.0	27	2841.0	1	3969.37837838	146867.0	2.52995163593	3.0	0.724624059378	104.223026426	59.9697083073	2862.19515942	0.353641426888	1360.0	1190.0	37	0.0
3242012	2559.21337891	27.0	17731.0	27	3941.0	1	5374.43243243	198854.0	2.55303145793	3.0	0.90263372196	67.8276153796	54.7573726422	4268.40626347	0.558697120809	1463.0	1493.0	37	0.0
3242015	2397.89526367	27.0	18323.0	27	3238.0	1	5052.21621622	186932.0	2.55269158144	3.0	0.784044820867	98.1677498463	64.0723781284	4188.08667622	0.481417869227	1377.0	1445.0	37	0.0
3242014	2370.66308594	27.0	16328.0	27	3526.0	1	5002.10810811	185078.0	2.55443938136	3.0	0.854763707831	293.26118344	62.2210344585	4114.37424555	0.542099860692	1432.0	1281.0	37	0.0
3242049	2839.47094727	27.0	20009.0	27	3151.0	1	5498.43243243	203442.0	2.56051950167	3.0	0.869649625887	49.6651247266	312.726477071	4903.52393432	0.633395754579	1187.0	1702.0	37	0.0
3242048	1791.61657715	27.0	13428.0	27	2405.0	1	4069.24324324	150562.0	2.57597476259	3.0	0.832114050163	354.544873694	299.863268506	3244.12882849	0.49632000913	1327.0	1274.0	37	0.0
3242051	2587.31518555	27.0	19148.0	27	3152.0	1	5095.67567568	188540.0	2.54236566292	3.0	0.84827521576	214.704426694	335.011408763	4479.15802513	0.594443370011	1237.0	1440.0	37	0.0
3242050	2142.97729492	27.0	14629.0	27	3097.0	1	4641.32432432	171729.0	2.55135722308	3.0	0.883935249079	193.388932817	330.499707949	3809.1638121	0.569182720557	1244.0	916.0	37	0.0
3242053	234.575683594	27.0	3011.0	27	1195.0	1	1302.56756757	48195.0	2.53816633575	3.0	0.579248723024	67.5210707398	343.151673248	514.478675756	0.129169959429	969.0	617.0	37	0.0
3242052	1600.73693848	27.0	11730.0	27	2324.0	1	3536.45945946	130849.0	2.54531780329	3.0	0.853019213442	45.5558874395	337.919825217	2854.62761333	0.525037123683	1085.0	1032.0	37	0.0
3242055	1665.64306641	27.0	11807.0	27	2567.0	1	3720.45945946	137657.0	2.53851981838	3.0	0.922149835901	87.3224647723	369.088242101	2787.44649769	0.5277602328	1124.0	1256.0	37	0.0
3242054	153.162811279	27.0	1959.0	27	1105.0	1	1168.51351351	43235.0	2.84053956133	3.0	0.73299957723	169.061362677	349.977793013	315.568941369	0.10984956973	921.0	727.0	37	0.0
3242057	216.426269531	27.0	2972.0	27	1420.0	1	1491.40540541	55182.0	2.6512218661	3.0	0.618487480354	376.513730925	370.512394354	492.952976091	0.113851276491	1164.0	731.0	37	0.0
3242056	1472.7791748	27.0	10835.0	27	2289.0	1	3349.10810811	123917.0	2.55708993408	3.0	0.877541566666	111.395540603	369.235072185	2553.90811398	0.502834311251	1076.0	799.0	37	0.0
3242059	262.633178711	27.0	2526.0	27	1332.0	1	1459.91891892	54017.0	2.64138549516	3.0	0.967525228707	257.998200341	393.750385422	443.990639189	0.172500527118	1013.0	812.0	37	0.0
3242058	2797.23535156	27.0	21356.0	27	3449.0	1	5322.48648649	196932.0	2.53862323377	3.0	0.840598723421	164.033868399	384.890826838	4808.15916277	0.61208317988	1247.0	1537.0	37	0.0
3242060	2399.82519531	27.0	17773.0	27	5664.0	1	7165.05405405	265107.0	4.67589692512	3.0	1.28748354395	73.0	399.0	4677.06699965	0.72476076734	1099.0	1604.0	37	0.0
3242000	3210.94042969	28.0	19508.0	28	5866.0	1	7996.35135135	295865.0	4.69405589155	3.0	1.21778152547	332.0	399.0	5492.24241907	0.718841228022	1347.0	2270.0	37	0.0
3241985	7768.83691406	28.0	44072.0	28	7887.0	1	14369.2432432	531662.0	2.56341266821	3.0	0.957131956699	351.290685092	305.395266151	12852.0651613	0.748363430877	1756.0	2613.0	37	0.0
3241984	2207.90649414	28.0	16344.0	28	2893.0	1	4747.24324324	175648.0	2.5716671852	3.0	0.906456000719	329.305472693	305.020662962	3684.99695014	0.542765623707	1371.0	1303.0	37	0.0
3241987	331.675598145	28.0	3751.0	28	1529.0	1	1727.81081081	63929.0	2.52720877658	3.0	-0.146429853206	17.442414523	317.06308275	725.105503352	-0.0298099642735	1163.0	806.0	37	0.0
3241986	4455.86425781	28.0	29198.0	28	3977.0	1	7978.72972973	295213.0	2.54361039679	3.0	0.811512729858	9.52562624096	312.244766968	8032.98656806	0.690661616323	1324.0	1560.0	37	0.0
3241989	1159.42785645	28.0	8433.0	28	1984.0	1	2792.27027027	103314.0	2.55523763837	3.0	0.851887104859	93.7162525276	328.00138532	2017.16314341	0.444472504301	1033.0	537.0	37	0.0
3241988	465.530395508	28.0	4319.0	28	1489.0	1	1735.94594595	64230.0	2.5107422455	3.0	0.871859398117	50.4658176894	319.408702502	879.796502542	0.283588242622	978.0	772.0	37	0.0
3241991	1801.2532959	28.0	14191.0	28	2816.0	1	4159.2972973	153894.0	2.55533320664	3.0	0.881534647787	379.459365646	360.082414374	3112.92143836	0.492272749995	1388.0	1341.0	37	0.0
3241990	211.147384644	28.0	2509.0	28	1087.0	1	1227.64864865	45423.0	10.1006716159	3.0	0.643096395758	138.519799342	340.568436174	471.696360444	0.140963348937	909.0	346.0	37	0.0
3241993	2309.74707031	28.0	17912.0	28	3135.0	1	4833.86486486	178853.0	2.53059878642	3.0	0.859716144231	262.907513271	378.228244666	3964.52819921	0.544523472647	1399.0	1489.0	37	0.0
3241992	2971.07592773	28.0	20178.0	28	3324.0	1	5929.62162162	219396.0	2.53507737603	3.0	0.873167827413	196.553231923	362.759835699	5200.24905574	0.620435504747	1330.0	1633.0	37	0.0
3241995	8442.79003906	28.0	40294.0	28	9234.0	1	16396.6216216	606675.0	2.62731781677	3.0	1.07913627658	88.5960989972	387.078123725	13042.1514167	0.751870845329	2028.0	3299.0	37	0.0
3241994	2596.41357422	28.0	19182.0	28	3479.0	1	5170.67567568	191315.0	2.53836343552	3.0	0.863899075335	60.8880589787	378.966134523	4392.78354586	0.57969333098	1316.0	1512.0	37	0.0
3241997	4339.23046875	28.0	28805.0	28	4351.0	1	8149.67567568	301538.0	2.57859835181	3.0	0.883139629848	236.894959009	389.357502409	7361.12987649	0.66346292285	1578.0	1723.0	37	0.0
3241996	2035.75891113	28.0	16235.0	28	3146.0	1	4336.24324324	160441.0	2.56130191048	3.0	0.835344707767	280.932308672	387.824517337	3538.49153678	0.517063739975	1331.0	1574.0	37	0.0
3241999	5867.77880859	28.0	37973.0	28	11438.0	1	14755.8108108	545965.0	4.6966456049	3.0	1.15835653479	49.0	399.0	9969.00459435	0.642823832521	2017.0	3938.0	37	0.0
3241998	4412.23535156	28.0	34982.0	28	5340.0	1	9207.89189189	340692.0	11.4000000005	3.0	0.642473980393	53.1446062893	393.246080087	8442.88734769	0.417531232612	1928.0	1937.0	37	0.0
3241969	1738.03845215	28.0	11270.0	28	2863.0	1	3762.94594595	139229.0	2.57501139529	3.0	0.91179574663	80.3164402504	177.866322053	2881.19668373	0.536263436797	1085.0	983.0	37	0.0
3241968	171.503601074	28.0	2604.0	28	1180.0	1	1265.32432432	46817.0	2.53200413667	3.0	0.791602006806	162.126450916	158.731566684	403.226986948	0.144337338663	920.0	684.0	37	0.0
3241971	190.707992554	28.0	2629.0	28	1476.0	1	1462.48648649	54112.0	2.4784868946	3.0	0.863616070884	369.731689864	179.715877404	403.991723074	0.135435952707	1100.0	712.0	37	0.0
3241970	1262.75720215	28.0	8508.0	28	2172.0	1	3064.45945946	113385.0	2.56166238784	3.0	0.919091247653	104.418316135	178.024144883	2128.6363866	0.468881340505	1077.0	1051.0	37	0.0
3241973	155.957458496	28.0	1874.0	28	1223.0	1	1241.27027027	45927.0	2.50203740519	3.0	0.661115791763	250.954528221	202.961470738	367.774058708	0.108574311753	976.0	583.0	37	0.0
3241972	2741.55761719	28.0	18791.0	28	2891.0	1	5367.78378378	198608.0	2.54252474716	3.0	0.862544644662	157.049046278	193.714722306	4707.89739655	0.608373912802	1271.0	1564.0	37	0.0
3241975	2783.13085938	28.0	22211.0	28	3293.0	1	5381.45945946	199114.0	2.52897872069	3.0	0.784347101337	73.0751145772	214.273353979	4979.99949573	0.569654629885	1364.0	961.0	37	0.0
3241974	2850.18701172	28.0	19250.0	28	3424.0	1	5457.35135135	201922.0	2.5321943016	3.0	0.852770386819	65.9730103218	206.04403271	4778.51058395	0.595779671207	1299.0	1482.0	37	0.0
3241977	3682.20068359	28.0	25335.0	28	4213.0	1	7115.0	263255.0	2.59557790179	3.0	0.873398568928	235.421058044	240.700848814	6430.38644942	0.652017601348	1442.0	1795.0	37	0.0
3241976	10657.8251953	28.0	43680.0	28	30308.0	1	30816.3783784	1140206.0	4.68436913603	3.0	2.24367143896	329.862839838	219.554906476	11706.2483822	0.742624330995	3206.0	9094.0	37	0.0
3241979	174.271972656	28.0	2444.0	28	1316.0	1	1431.62162162	52970.0	2.55771770247	3.0	0.618276095099	344.94309906	244.685798962	391.77717245	0.0924169818028	1168.0	812.0	37	0.0
3241978	2586.09326172	28.0	17056.0	28	3050.0	1	5210.62162162	192793.0	2.54684000638	3.0	0.84787120176	298.22715449	240.739832989	4462.78107955	0.57008393915	1381.0	1483.0	37	0.0
3241981	539.534790039	28.0	5472.0	28	1857.0	1	2143.35135135	79304.0	2.53319097763	3.0	1.16832856571	399.0	279.0	991.667344992	0.370381317533	1138.0	1024.0	37	0.0
3241980	1805.26855469	28.0	13256.0	28	2669.0	1	4032.72972973	149211.0	2.56988758583	3.0	0.863107337692	298.479224838	271.035454541	3149.15216675	0.508294640081	1300.0	1363.0	37	0.0
3241983	8050.92626953	28.0	44609.0	28	8388.0	1	14330.5675676	530231.0	2.57756641126	3.0	0.927308044115	266.175486339	303.089015891	13124.9872731	0.738067760134	2000.0	3003.0	37	0.0
3241982	1200.53344727	28.0	8980.0	28	1940.0	1	2896.94594595	107187.0	2.62833036862	3.0	0.857594867344	18.5686114346	288.494206858	2160.32055165	0.470078691953	1040.0	657.0	37	0.0
3241953	349.844818115	28.0	3504.0	28	1699.0	1	1821.75675676	67405.0	2.54773754026	3.0	0.927427542378	384.883008357	10.8054678545	644.762462953	0.196342805598	1216.0	940.0	37	0.0
3241952	1953.98510742	28.0	16622.0	28	4082.0	1	5346.64864865	197826.0	10.2176886388	3.0	0.864107848033	337.496064431	2.51961195487	3976.9848379	0.473564909698	1450.0	1678.0	37	0.0
3241955	2129.92749023	28.0	15872.0	28	2792.0	1	4725.91891892	174859.0	2.56366979879	3.0	0.874559977436	303.709632342	38.4966350628	3775.10070048	0.536812769616	1369.0	790.0	37	0.0
3241954	3432.07495117	28.0	24212.0	28	3896.0	1	6891.32432432	254979.0	2.56583714178	3.0	0.8596951072	380.553772312	28.7215859375	6084.71267036	0.611694484471	1601.0	1515.0	37	0.0
3241957	199.89616394	28.0	2297.0	28	1105.0	1	1266.83783784	46873.0	2.72459108472	3.0	0.624891546134	192.129410062	47.799002186	445.559792316	0.123457113469	953.0	739.0	37	0.0
3241956	226.196243286	28.0	2642.0	28	1116.0	1	1273.54054054	47121.0	2.54181729608	3.0	0.670015968911	133.113006108	47.1386600045	493.266132506	0.149101523876	938.0	623.0	37	0.0
3241959	495.751342773	28.0	4119.0	28	1656.0	1	1830.94594595	67745.0	2.4820286734	3.0	0.97276255148	148.901980013	69.7571928328	817.677060198	0.277484539905	1006.0	734.0	37	0.0
3241958	4261.75976562	28.0	27679.0	28	4907.0	1	8181.08108108	302700.0	2.56911981557	3.0	0.910113068444	168.299692581	67.5809709087	7266.03758125	0.678300197235	1500.0	1995.0	37	0.0
3241961	8645.75683594	28.0	44346.0	28	10151.0	1	16765.5675676	620326.0	2.60506147249	3.0	1.02999238215	372.749664939	78.3598021276	13684.2530904	0.725166896838	2405.0	3005.0	37	0.0
3241960	162.673065186	28.0	2055.0	28	1309.0	1	1376.97297297	50948.0	4.70354983047	3.0	0.707731592704	351.754302059	70.0855667915	325.240038406	0.0912061169912	1127.0	681.0	37	0.0
3241963	2761.15722656	28.0	19531.0	28	3511.0	1	5533.35135135	204734.0	2.5377620968	3.0	0.849763262519	42.5669005176	121.517678134	4998.38991974	0.62286105871	1225.0	1115.0	37	0.0
3241962	1521.22009277	28.0	12101.0	28	2641.0	1	3780.08108108	139863.0	2.57092118557	3.0	0.917961576065	347.587702688	108.697981847	2630.73290779	0.46934775213	1354.0	1112.0	37	0.0
3241965	2822.75	28.0	19309.0	28	3098.0	1	5545.67567568	205190.0	2.56226582068	3.0	0.853304835453	207.694146496	143.839035341	4868.10565515	0.598782556675	1362.0	1547.0	37	0.0
3241964	2143.4777832	28.0	15754.0	28	2587.0	1	4483.37837838	165885.0	2.54176261365	3.0	0.82741366921	186.376918814	139.308371404	3893.53473617	0.560740765611	1212.0	869.0	37	0.0
3241967	309.672821045	28.0	3651.0	28	1222.0	1	1397.35135135	51702.0	2.49096984357	3.0	0.699045101307	60.3404192444	151.747307628	620.807324566	0.183829683435	956.0	673.0	37	0.0
3241966	1264.85314941	28.0	9198.0	28	1946.0	1	3088.08108108	114259.0	2.62913247946	3.0	0.86344951503	38.4538848282	146.552385684	2258.18303778	0.461351737743	1129.0	820.0	37	0.0
3241951	4270.87597656	28.0	35268.0	28	6375.0	1	10013.6216216	370504.0	8.42831888907	3.0	0.878906547349	108.634186101	1.88387608644	8850.14714049	0.635038370867	1462.0	1885.0	37	0.0
3242161	2377.85693359	29.0	16024.0	29	3042.0	1	4969.35135135	183866.0	2.56058648277	3.0	0.871912578161	189.575180888	172.981412699	4109.47780013	0.563771617948	1298.0	1402.0	37	0.0
3242160	1764.15917969	29.0	13671.0	29	2623.0	1	4173.32432432	154413.0	2.56979781102	3.0	0.853712512176	372.514668601	170.490318107	3247.29430153	0.49731976903	1386.0	1381.0	37	0.0
3242163	3323.97192383	29.0	23204.0	29	3557.0	1	6275.59459459	232197.0	2.56410247019	3.0	0.860153886953	53.8624665346	189.158847432	5635.73414058	0.629264832759	1391.0	1600.0	37	0.0
3242162	197.883117676	29.0	2279.0	29	1325.0	1	1414.27027027	52328.0	2.84393123527	3.0	0.777608585693	332.089772369	178.46421811	379.632837873	0.116528520323	1099.0	807.0	37	0.0
3242165	8209.26464844	29.0	36988.0	29	12006.0	1	17201.6216216	636460.0	2.68094376008	3.0	1.19539283819	81.6280780974	197.247089298	12217.8055616	0.737698496121	2211.0	3550.0	37	0.0
3242164	2584.9519043	29.0	20123.0	29	3253.0	1	5402.0	199874.0	2.58458627804	3.0	0.866569403331	255.912953413	188.607167853	4532.82104949	0.571263283266	1425.0	1288.0	37	0.0
3242167	3743.60107422	29.0	26776.0	29	3678.0	1	7268.64864865	268940.0	2.59387709478	3.0	0.889765781588	229.992499067	199.619885998	6385.3242292	0.641546576422	1464.0	2006.0	37	0.0
3242166	2173.36791992	29.0	15767.0	29	3481.0	1	4680.81081081	173190.0	2.56991180002	3.0	0.922483390705	273.88619397	197.998671815	3559.8249164	0.540312375452	1339.0	1456.0	37	0.0
3242169	4218.66796875	29.0	32149.0	29	6206.0	1	9181.89189189	339730.0	11.4000000005	3.0	0.874343375544	41.7654543072	208.150840283	7248.95682067	0.527044080465	1862.0	2505.0	37	0.0
3242168	3729.47387695	29.0	29377.0	29	5070.0	1	8458.21621622	312954.0	11.4000000005	3.0	0.773274600238	46.2465934291	203.505184092	7119.14619231	0.482418088679	1921.0	2279.0	37	0.0
3242171	3872.25952148	29.0	27287.0	29	4146.0	1	7418.43243243	274482.0	2.57706637999	3.0	0.88394392648	124.695517979	214.665561089	6667.74451929	0.659056638104	1480.0	1733.0	37	0.0
3242170	2319.11352539	29.0	15705.0	29	3403.0	1	5120.05405405	189442.0	2.5606226534	3.0	0.89104806815	325.297438863	207.974887206	3917.15863539	0.51711340643	1564.0	1539.0	37	0.0
3242173	2339.53100586	29.0	18708.0	29	3265.0	1	4789.94594595	177228.0	2.53975181701	3.0	0.877113770927	187.963503182	218.893090957	3943.59126337	0.565108148945	1297.0	1674.0	37	0.0
3242172	1983.35668945	29.0	15388.0	29	2960.0	1	4643.94594595	171826.0	2.54565654618	3.0	0.852494066734	335.380330484	215.210068493	3465.76811228	0.466506512328	1605.0	1684.0	37	0.0
3242175	2218.48461914	29.0	17561.0	29	3286.0	1	4952.83783784	183255.0	2.55449731364	3.0	0.813420633213	237.799304663	225.240693713	3913.97100507	0.473626681753	1588.0	1198.0	37	0.0
3242174	1702.52160645	29.0	11731.0	29	2430.0	1	3924.86486486	145220.0	2.57320106906	3.0	0.842548861009	370.546462092	221.185728018	3007.22239101	0.476623925368	1406.0	1237.0	37	0.0
3242145	4415.03320312	29.0	30133.0	29	4884.0	1	8388.7027027	310382.0	2.56376858314	3.0	0.886181796223	228.463775646	50.9439478217	7594.63456024	0.669862378788	1546.0	1719.0	37	0.0
3242144	10617.7568359	29.0	44760.0	29	20244.0	1	25138.2432432	930115.0	4.67400920647	3.0	1.57439857961	323.529893918	29.574080368	13949.9820677	0.77569753233	2550.0	8364.0	37	0.0
3242147	2484.99072266	29.0	17897.0	29	3430.0	1	5290.91891892	195764.0	2.59380750989	3.0	0.918989647504	291.693374519	81.3411430939	4227.67009237	0.580168207887	1344.0	1349.0	37	0.0
3242146	2845.23510742	29.0	20553.0	29	3883.0	1	5749.13513514	212718.0	2.56593215307	3.0	0.874540759864	291.207714068	50.9052091961	4794.25593904	0.573920109196	1541.0	1224.0	37	0.0
3242149	152.824539185	29.0	2571.0	29	1192.0	1	1238.72972973	45833.0	2.85805806669	3.0	0.557112789243	218.659812163	89.4398663938	388.132827253	0.095626793128	1013.0	512.0	37	0.0
3242148	1675.40124512	29.0	11560.0	29	2973.0	1	4177.94594595	154584.0	2.54440820869	3.0	0.966663055309	393.286803409	88.3238967231	2803.09832493	0.4799036964	1432.0	1259.0	37	0.0
3242151	6892.04980469	29.0	41739.0	29	7105.0	1	12648.7027027	468002.0	2.56547632914	3.0	0.919683434252	259.235717328	113.325990019	11519.0682539	0.720501217764	1852.0	1872.0	37	0.0
3242150	1234.68310547	29.0	8558.0	29	2042.0	1	3036.48648649	112350.0	2.52876209903	3.0	0.890501322458	11.7263986459	98.6636539738	2135.31247546	0.455833694664	1147.0	962.0	37	0.0
3242153	5355.38623047	29.0	36527.0	29	5086.0	1	9883.37837838	365685.0	2.57216591117	3.0	0.854691154345	344.303867425	115.599771834	9492.36886297	0.696176717422	1653.0	2655.0	37	0.0
3242152	2676.80761719	29.0	19182.0	29	3364.0	1	5581.43243243	206513.0	2.55369653103	3.0	0.873968163413	322.432193433	115.189122545	4655.05276579	0.573454037094	1483.0	1730.0	37	0.0
3242155	3396.45019531	29.0	25935.0	29	4354.0	1	7218.78378378	267095.0	2.56609803399	3.0	0.748345602415	2.7121108753	122.440228493	6928.66744898	0.560391369202	1346.0	1246.0	37	0.0
3242154	331.534118652	29.0	4134.0	29	2009.0	1	2122.35135135	78527.0	4.73823469548	3.0	0.149925270428	354.217721074	115.971061259	659.095432991	0.0238344763701	1428.0	1010.0	37	0.0
3242157	516.408447266	29.0	4277.0	29	1583.0	1	1845.67567568	68290.0	2.53936306701	3.0	0.936224363824	43.4512534315	129.635012366	896.956243639	0.294484697916	973.0	789.0	37	0.0
3242156	255.86164856	29.0	3148.0	29	1483.0	1	1580.59459459	58482.0	2.52668497653	3.0	0.279916632483	10.5715066925	127.622599066	577.468299248	0.0538891453938	1167.0	709.0	37	0.0
3242159	188.662536621	29.0	2344.0	29	1083.0	1	1171.75675676	43355.0	2.49184944708	3.0	0.498188169924	131.660615861	150.685901807	443.523919273	0.104100178645	955.0	456.0	37	0.0
3242158	1390.03149414	29.0	10184.0	29	2000.0	1	3045.08108108	112668.0	2.56849992293	3.0	0.805534380325	86.7238606122	138.044123293	2455.94885916	0.481138671248	1036.0	778.0	37	0.0
3242141	246.02154541	29.0	2592.0	29	1361.0	1	1419.05405405	52505.0	10.9116139515	3.0	0.722923154449	243.753347091	13.0023624828	530.3758597	0.156199536241	1023.0	696.0	37	0.0
3242140	2548.50830078	29.0	18522.0	29	3773.0	1	5140.7027027	190206.0	2.58450732956	3.0	0.797991977937	150.04493904	3.98855771356	4337.84511829	0.507572862077	1365.0	1111.0	37	0.0
3242143	2075.28515625	29.0	14516.0	29	2886.0	1	4563.75675676	168859.0	2.53948902293	3.0	0.839523657291	66.1436811963	24.4600001141	3598.79902348	0.494785433026	1391.0	1353.0	37	0.0
3242142	2690.56494141	29.0	18377.0	29	3184.0	1	5476.89189189	202645.0	2.55554977088	3.0	0.867174836146	58.9526460215	16.3664592636	4622.14335674	0.57708757547	1413.0	1413.0	37	0.0
3242193	1247.46520996	29.0	9291.0	29	2189.0	1	3160.59459459	116942.0	2.57962315607	3.0	0.834915270117	376.020556552	353.477257512	2227.85528978	0.416951551703	1298.0	973.0	37	0.0
3242192	1266.91589355	29.0	10122.0	29	1851.0	1	2896.02702703	107153.0	2.57844998275	3.0	0.80818737111	17.391795907	350.042189196	2267.36836549	0.462789303538	1035.0	842.0	37	0.0
3242195	1353.08874512	29.0	10091.0	29	2072.0	1	3090.83783784	114361.0	2.55651208193	3.0	0.794683627337	49.3778981835	386.503936426	2554.44413951	0.488950206486	1018.0	950.0	37	0.0
3242194	183.589004517	29.0	2198.0	29	1139.0	1	1234.91891892	45692.0	2.59534309245	3.0	0.615163309604	216.129318758	363.991181705	406.572419296	0.112675191279	968.0	596.0	37	0.0
3242196	1314.81323242	29.0	11051.0	29	1859.0	1	2931.97297297	108483.0	2.54816406331	3.0	0.790009314208	119.086629812	388.112624031	2345.77827036	0.462053830957	1080.0	985.0	37	0.0
3242177	2634.7824707	29.0	18955.0	29	3468.0	1	5577.02702703	206350.0	2.54630220018	3.0	0.891055198858	331.437950794	232.993609132	4526.40535872	0.566409678567	1520.0	1546.0	37	0.0
3242176	5538.77880859	29.0	37849.0	29	5806.0	1	10368.8108108	383646.0	2.56710194971	3.0	0.863732642933	227.609234991	229.666853503	9695.41485227	0.677343045344	1859.0	1918.0	37	0.0
3242179	6292.64160156	29.0	38685.0	29	6343.0	1	11691.9189189	432601.0	2.57112925378	3.0	0.906614200826	160.386187639	241.627258914	10787.4863033	0.718925927568	1756.0	2538.0	37	0.0
3242178	272.244354248	29.0	3081.0	29	1623.0	1	1562.32432432	57806.0	2.64399517482	3.0	0.644068804343	181.85715016	236.041723524	537.550465541	0.124609793988	1186.0	743.0	37	0.0
3242181	189.216110229	29.0	2862.0	29	1029.0	1	1125.62162162	41648.0	10.1761566831	3.0	0.589240208692	3.86000345318	258.108717303	463.870752554	0.138191844102	841.0	556.0	37	0.0
3242180	2039.12524414	29.0	14280.0	29	2690.0	1	4319.51351351	159822.0	2.53976217396	3.0	0.814572921795	314.002626391	254.755163642	3597.94393926	0.513431119962	1355.0	1226.0	37	0.0
3242183	3120.44970703	29.0	21606.0	29	3514.0	1	6270.45945946	232007.0	2.5482787929	3.0	0.857311541802	289.633962806	265.53611273	5611.36653783	0.622321655913	1406.0	1794.0	37	0.0
3242182	1426.09777832	29.0	11397.0	29	1855.0	1	3133.67567568	115946.0	2.56838185198	3.0	0.774982388033	115.143248913	264.548219885	2639.26168184	0.484461354783	1066.0	818.0	37	0.0
3242185	1654.45239258	29.0	11432.0	29	2183.0	1	3635.59459459	134517.0	2.54622868912	3.0	0.870436694804	57.4040201263	300.699882363	2908.5533103	0.534175221865	1094.0	1411.0	37	0.0
3242184	1423.7434082	29.0	10442.0	29	2572.0	1	3623.13513514	134056.0	2.55446087381	3.0	0.920435484764	361.617768196	298.427694497	2472.07892901	0.457743631421	1319.0	1096.0	37	0.0
3242187	353.908325195	29.0	3497.0	29	1391.0	1	1500.05405405	55502.0	2.51290545636	3.0	0.733496657371	207.887609242	313.318000083	664.764367023	0.194070185617	1010.0	623.0	37	0.0
3242186	1917.11999512	29.0	13745.0	29	2598.0	1	4097.64864865	151613.0	2.56894862859	3.0	0.885542943675	82.2860623008	307.362764623	3291.39183001	0.551954907814	1138.0	875.0	37	0.0
3242189	3899.3034668	29.0	28387.0	29	4147.0	1	7333.2972973	271332.0	2.55184470543	3.0	0.842441243758	235.116693202	322.135070578	6655.44515109	0.618869968005	1533.0	1691.0	37	0.0
3242188	2417.53686523	29.0	17754.0	29	3546.0	1	5395.78378378	199644.0	2.54347796535	3.0	0.825141940517	245.482700445	319.841706864	4248.27875691	0.481110104942	1608.0	1077.0	37	0.0
3242191	2473.63500977	29.0	17708.0	29	3248.0	1	4997.08108108	184892.0	2.55086806542	3.0	0.878916946154	175.280539538	336.111718734	4219.76046831	0.590074221782	1222.0	1606.0	37	0.0
3242190	165.072174072	29.0	2096.0	29	1118.0	1	1150.91891892	42584.0	2.46896905618	3.0	0.47394384147	146.621165728	335.708123866	416.902291935	0.093899638679	940.0	545.0	37	0.0
3242097	207.014801025	30.0	2693.0	30	1528.0	1	1668.81081081	61746.0	2.54047277703	3.0	-0.181816994666	261.364378588	243.89852531	462.267349163	-0.0245634640318	1289.0	875.0	37	0.0
3242096	3099.5090332	30.0	21699.0	30	3774.0	1	6018.51351351	222685.0	2.5555828908	3.0	0.849858484955	252.330590746	241.908030257	5373.46744364	0.611309100166	1397.0	1579.0	37	0.0
3242099	2872.82495117	30.0	19943.0	30	2971.0	1	5544.67567568	205153.0	2.57417527192	3.0	0.834480887398	6.41457490616	268.632963221	5162.03944437	0.635180767492	1197.0	1443.0	37	0.0
3242098	3096.15063477	30.0	21667.0	30	3361.0	1	5817.48648649	215247.0	2.57410111156	3.0	0.844545367813	23.9313497926	253.479597378	5446.79217329	0.653890836138	1167.0	1147.0	37	0.0
3242101	1656.9967041	30.0	11200.0	30	2306.0	1	3597.59459459	133111.0	2.5826427875	3.0	0.856502401789	110.548267856	300.209612233	2929.74367915	0.535512001987	1060.0	1031.0	37	0.0
3242100	1983.00976562	30.0	14036.0	30	2494.0	1	4073.35135135	150714.0	2.57457547941	3.0	0.845573848133	49.6094512856	279.967488141	3447.43994562	0.557199343817	1121.0	1156.0	37	0.0
3242103	2485.42895508	30.0	17622.0	30	3296.0	1	5298.59459459	196048.0	2.5961918027	3.0	0.891610258602	328.471376705	319.705762331	4352.64252086	0.577824736167	1354.0	1628.0	37	0.0
3242102	6429.29638672	30.0	39800.0	30	6480.0	1	12433.6216216	460044.0	2.5897102065	3.0	0.938254820019	201.508847648	318.559427318	11101.4968319	0.720772355613	1797.0	2515.0	37	0.0
3242105	201.225784302	30.0	2576.0	30	1142.0	1	1238.62162162	45829.0	2.45695622914	3.0	0.636575680721	57.8642906266	347.297561764	450.508746453	0.130923581608	944.0	534.0	37	0.0
3242104	249.283889771	30.0	2476.0	30	1256.0	1	1361.10810811	50361.0	11.4000000005	3.0	0.881528039086	92.7309494301	323.310538167	465.443682223	0.177472672928	933.0	763.0	37	0.0
3242106	2160.28662109	30.0	16330.0	30	2543.0	1	4458.35135135	164959.0	2.59110812482	3.0	0.790976814967	297.289308886	392.673961121	3936.85907811	0.536637017576	1299.0	1202.0	37	0.0
3242081	2725.36791992	30.0	21285.0	30	3909.0	1	5577.21621622	206357.0	2.56091854347	3.0	0.901207502284	282.757448557	76.910833346	4559.19946759	0.58316636856	1438.0	1444.0	37	0.0
3242080	1605.16821289	30.0	11617.0	30	2236.0	1	3416.45945946	126409.0	2.54613003894	3.0	0.833842791732	108.248448453	75.902092807	2783.30461656	0.514361064516	1087.0	821.0	37	0.0
3242083	1849.26928711	30.0	13584.0	30	2589.0	1	3963.10810811	146635.0	2.54999162801	3.0	0.864186781052	50.5630136924	111.875604802	3217.01292423	0.540232662912	1118.0	1069.0	37	0.0
3242082	2313.80566406	30.0	15697.0	30	3200.0	1	4929.43243243	182389.0	2.57149217323	3.0	0.917723970603	354.816213184	109.806490321	3819.96160932	0.55179647334	1364.0	1354.0	37	0.0
3242085	257.266418457	30.0	2794.0	30	1234.0	1	1396.86486486	51684.0	10.1795298179	3.0	0.778139433413	200.771441507	124.506089687	529.921438735	0.173157284518	966.0	717.0	37	0.0
3242084	2316.24365234	30.0	15372.0	30	3120.0	1	4895.62162162	181138.0	2.58340413754	3.0	0.890514209189	75.399063643	118.624062915	4054.96582635	0.584282411233	1222.0	1079.0	37	0.0
3242087	4621.50976562	30.0	30339.0	30	4820.0	1	8706.48648649	322140.0	2.58516589103	3.0	0.877132769206	228.182381225	133.327658469	7841.86578784	0.652929140317	1665.0	1490.0	37	0.0
3242086	1932.50146484	30.0	14753.0	30	3014.0	1	4621.64864865	171001.0	2.56097157362	3.0	0.854599070208	238.592992904	131.120730679	3347.5415624	0.448227146994	1602.0	1106.0	37	0.0
3242089	2136.0859375	30.0	15322.0	30	2993.0	1	4566.81081081	168972.0	2.56027160839	3.0	0.888552878112	168.36617999	147.290349162	3701.87855343	0.562823781794	1224.0	857.0	37	0.0
3242088	221.989700317	30.0	2708.0	30	1124.0	1	1209.18918919	44740.0	2.76050537199	3.0	0.604053126806	139.367781349	146.870035137	457.126522593	0.128896602852	915.0	612.0	37	0.0
3242091	156.533126831	30.0	2351.0	30	1123.0	1	1202.56756757	44495.0	2.47074701783	3.0	0.444580212717	265.867489171	164.247419822	395.495929221	0.0788719476291	1010.0	537.0	37	0.0
3242090	837.344360352	30.0	6200.0	30	1811.0	1	2374.91891892	87872.0	2.57298277374	3.0	0.966659775937	10.4046116638	161.23026791	1406.29711533	0.400955649847	959.0	753.0	37	0.0
3242093	491.181365967	30.0	4680.0	30	1541.0	1	1891.64864865	69991.0	2.49316914742	3.0	0.737530577615	393.997347746	165.821620498	930.463690145	0.221580215851	1212.0	783.0	37	0.0
3242092	1234.7980957	30.0	9131.0	30	2123.0	1	3037.02702703	112370.0	2.5750383026	3.0	0.860674549489	369.159577291	164.856318286	2112.9886744	0.427355967528	1218.0	963.0	37	0.0
3242095	1052.48693848	30.0	7720.0	30	1775.0	1	2654.97297297	98234.0	2.54492154521	3.0	0.901894714671	112.327665278	199.350985106	1820.21951494	0.447522434206	993.0	942.0	37	0.0
3242094	1782.18688965	30.0	12309.0	30	2249.0	1	3827.35135135	141612.0	2.56929749967	3.0	0.865986090771	42.4611746339	197.63627498	3157.2907797	0.555665414544	1079.0	1322.0	37	0.0
3242065	3396.1730957	30.0	21954.0	30	4687.0	1	6712.27027027	248354.0	2.55800956903	3.0	0.939734334724	223.033970334	10.8662284332	5508.40317479	0.627590898234	1435.0	1641.0	37	0.0
3242064	2209.10986328	30.0	16836.0	30	2901.0	1	4705.64864865	174109.0	2.57691676378	3.0	0.889364083427	267.061113862	9.13582994301	3694.61549808	0.536428220329	1379.0	1342.0	37	0.0
3242067	4417.22802734	30.0	30812.0	30	6296.0	1	9429.16216216	348879.0	2.56800337422	3.0	0.894779607858	34.9147354861	19.3041021731	7584.71245157	0.562195733636	1812.0	2957.0	37	0.0
3242066	2881.50170898	30.0	24284.0	30	5019.0	1	7271.54054054	269047.0	11.4000000005	3.0	0.788945863398	39.3171786483	14.7633526155	5437.59484512	0.418406381476	1845.0	2117.0	37	0.0
3242069	3742.64575195	30.0	25437.0	30	4272.0	1	7005.86486486	259217.0	2.55037207959	3.0	0.881386565989	117.776314019	25.9661324881	6308.24907985	0.657854677659	1376.0	1852.0	37	0.0
3242068	2717.40844727	30.0	19973.0	30	3441.0	1	5571.27027027	206137.0	2.58559506156	3.0	0.83502425729	318.373690419	19.1983695747	4806.61150944	0.563009065668	1466.0	1459.0	37	0.0
3242071	165.909408569	30.0	2506.0	30	1198.0	1	1312.97297297	48580.0	10.2525081013	3.0	0.518510480009	138.656260512	27.880323594	437.623727678	0.0945849623125	1075.0	716.0	37	0.0
3242070	1886.86828613	30.0	14583.0	30	2713.0	1	4522.13513514	167319.0	2.59431437895	3.0	0.813273052856	328.456372636	26.4594846836	3475.74765868	0.454638434897	1584.0	1325.0	37	0.0
3242073	1580.64587402	30.0	12187.0	30	2544.0	1	3778.37837838	139800.0	2.5746172799	3.0	0.881653218122	363.787520816	32.3315508074	2725.21309413	0.466174451602	1372.0	893.0	37	0.0
3242072	2365.43847656	30.0	16385.0	30	3084.0	1	4871.27027027	180237.0	2.56623530983	3.0	0.906429078188	181.033678806	30.1425462209	3896.66282897	0.56872281146	1319.0	1063.0	37	0.0
3242075	5703.09521484	30.0	37529.0	30	5840.0	1	10363.0810811	383434.0	2.55415963074	3.0	0.871818849221	220.726222859	40.9014183597	9637.06929396	0.681719995278	1793.0	2381.0	37	0.0
3242074	1687.87780762	30.0	14030.0	30	3071.0	1	4263.0	157731.0	2.62546820627	3.0	0.789058403584	230.82656992	36.557926861	3114.21099335	0.404912430841	1597.0	1246.0	37	0.0
3242077	267.07699585	30.0	3184.0	30	1389.0	1	1555.32432432	57547.0	10.1693633967	3.0	0.660751039357	174.84168985	47.5630797764	555.492226871	0.133780866621	1169.0	867.0	37	0.0
3242076	2040.57678223	30.0	15238.0	30	2846.0	1	4530.32432432	167622.0	2.547665771	3.0	0.852748795682	324.643045722	44.3259525409	3584.9788784	0.509212081965	1424.0	1177.0	37	0.0
3242079	1862.54760742	30.0	13966.0	30	2582.0	1	4032.81081081	149214.0	2.54147469609	3.0	0.83133076754	307.163894639	65.9967243265	3213.41603315	0.495236858614	1347.0	1348.0	37	0.0
3242078	5918.56347656	30.0	36870.0	30	6777.0	1	10916.2162162	403900.0	2.58889274212	3.0	0.908918497551	153.549106515	52.8834296527	9989.36500911	0.711956403078	1737.0	2300.0	37	0.0
3242061	2792.52319336	30.0	15385.0	30	3966.0	1	5706.21621622	211130.0	2.68707871992	3.0	1.06020085544	47.0	0.0	4376.33379119	0.685078950141	1159.0	1335.0	37	0.0
3242063	7800.24414062	30.0	38405.0	30	9031.0	1	15809.1621622	584939.0	2.61358415589	3.0	1.11130404312	74.783573135	8.46163201224	12054.7721245	0.735191452915	2132.0	3538.0	37	0.0
3242062	1857.67541504	30.0	15918.0	30	2188.0	1	3967.43243243	146795.0	2.54094247618	3.0	0.841590857963	249.0	0.0	3441.23733836	0.574768210429	1175.0	1156.0	37	0.0
3242107	1056.25	31.0	8751.0	31	1864.0	1	2643.56756757	97812.0	2.57973409196	3.0	0.848429178642	35.4023743074	4.94129837063	1847.89197527	0.421529042135	1007.0	942.0	37	0.0
3242109	3143.77905273	31.0	21498.0	31	3858.0	1	6237.51351351	230788.0	2.53673191122	3.0	0.888101704102	245.328654996	49.1214324338	5333.7502734	0.612153363364	1435.0	1555.0	37	0.0
3242108	1127.93029785	31.0	8688.0	31	2080.0	1	2806.54054054	103842.0	2.59350185935	3.0	0.854684504025	105.415763397	6.53745420312	2051.14384883	0.45416600107	1036.0	707.0	37	0.0
3242111	2837.47290039	31.0	19973.0	31	3151.0	1	5562.21621622	205802.0	2.57350919882	3.0	0.907012363918	16.9664899868	60.6670480296	4763.44389384	0.635001029346	1178.0	1417.0	37	0.0
3242110	214.676528931	31.0	3073.0	31	1762.0	1	1813.48648649	67099.0	2.59723013285	3.0	-0.0522431230712	254.481260765	50.6405338743	507.348095581	-0.00725485302937	1362.0	781.0	37	0.0
3242129	2248.47729492	31.0	16734.0	31	2874.0	1	4595.97297297	170051.0	2.57200485564	3.0	0.865040938094	172.95892965	330.656407095	3883.57667683	0.575989158384	1226.0	1116.0	37	0.0
3242128	2303.21240234	31.0	16954.0	31	2844.0	1	5018.89189189	185699.0	2.58072854759	3.0	0.846048807946	329.541599151	320.486722104	4234.38541247	0.554970941042	1357.0	1336.0	37	0.0
3242131	212.990997314	31.0	2594.0	31	1136.0	1	1231.10810811	45551.0	4.75431748745	3.0	0.657088079151	41.1409617685	367.721206453	446.26149433	0.135193818251	940.0	525.0	37	0.0
3242130	1842.78649902	31.0	13349.0	31	2770.0	1	4074.56756757	150759.0	2.5642669526	3.0	0.868100808298	187.054053754	342.580762323	3220.41421198	0.52220956459	1241.0	1339.0	37	0.0
3242133	292.10760498	31.0	3050.0	31	1360.0	1	1526.0	56462.0	2.61155564047	3.0	0.73132649106	333.645539821	368.9369178	558.017174168	0.154352139505	1101.0	813.0	37	0.0
3242132	1925.87109375	31.0	15374.0	31	2618.0	1	4092.94594595	151439.0	2.57137965	3.0	0.836224038783	253.256168431	368.850779281	3379.88984819	0.527347790787	1233.0	1311.0	37	0.0
3242135	552.051330566	31.0	4383.0	31	1430.0	1	1838.0	68006.0	2.66357113083	3.0	0.774885259041	178.569488206	385.505452347	1058.23159616	0.287118480388	1012.0	575.0	37	0.0
3242134	5130.96533203	31.0	32839.0	31	4956.0	1	9218.02702703	341067.0	2.55910773052	3.0	0.865214379201	62.6072545098	374.225091837	8881.72895921	0.714749771391	1447.0	1789.0	37	0.0
3242137	244.394973755	31.0	2777.0	31	1266.0	1	1380.81081081	51090.0	2.46608087186	3.0	0.956868907258	121.872781503	391.077823247	467.51980575	0.193303223358	905.0	504.0	37	0.0
3242136	2133.69042969	31.0	14530.0	31	2523.0	1	4458.62162162	164969.0	2.55364960605	3.0	0.827292895237	200.300278001	389.305649915	3789.7612894	0.542241825459	1279.0	1537.0	37	0.0
3242139	235.994552612	31.0	3503.0	31	1389.0	1	1487.05405405	55021.0	4.83599832116	3.0	0.710291969142	318.422915969	395.547055091	593.77221343	0.165240098353	1060.0	599.0	37	0.0
3242138	1189.91320801	31.0	10349.0	31	2427.0	1	3023.86486486	111883.0	2.55398381809	3.0	0.773883150393	78.8051767545	395.899704503	2250.32142349	0.404409474756	1110.0	929.0	37	0.0
3242113	1848.63256836	31.0	12875.0	31	2512.0	1	3771.35135135	139540.0	2.5325182433	3.0	0.833199502268	42.8143787402	87.1393408093	3213.91841333	0.550443610873	1077.0	1079.0	37	0.0
3242112	1809.94140625	31.0	16752.0	31	2236.0	1	3836.56756757	141953.0	2.528876543	3.0	0.847872754108	0.0	76.0	3389.2399143	0.598739367907	1059.0	1349.0	37	0.0
3242115	6319.20214844	31.0	38129.0	31	7043.0	1	11993.5675676	443762.0	2.56866648876	3.0	0.953395790111	194.491285813	125.78358598	10552.5715021	0.722427021074	1736.0	2422.0	37	0.0
3242114	1831.1496582	31.0	13669.0	31	2333.0	1	3806.72972973	140849.0	2.55837872612	3.0	0.806480411221	103.564271836	107.368284273	3346.46536288	0.549151177913	1092.0	1088.0	37	0.0
3242117	247.95892334	31.0	2593.0	31	1094.0	1	1248.67567568	46201.0	2.51128410038	3.0	0.654556223003	86.0257012019	130.581826154	532.536177908	0.162220162089	883.0	410.0	37	0.0
3242116	2334.80200195	31.0	15597.0	31	3300.0	1	4963.37837838	183645.0	2.57799041366	3.0	0.905473585599	321.590447131	127.000665287	3936.49304833	0.560230316425	1323.0	1516.0	37	0.0
3242119	1437.65563965	31.0	10428.0	31	2300.0	1	3447.54054054	127559.0	2.55349286675	3.0	0.869804613892	290.429171045	199.986872141	2514.14942094	0.464464088907	1244.0	1202.0	37	0.0
3242118	318.948944092	31.0	2577.0	31	1251.0	1	1433.48648649	53039.0	2.61713713801	3.0	1.07831419457	50.8816520176	154.427179426	491.476721593	0.226771423907	889.0	846.0	37	0.0
3242121	408.101165771	31.0	4018.0	31	1392.0	1	1645.2972973	60876.0	2.51612203981	3.0	0.855508129037	157.659281698	239.661194604	753.606693208	0.24366832717	979.0	823.0	37	0.0
3242120	1281.94885254	31.0	9443.0	31	1901.0	1	2865.97297297	106041.0	2.54910108612	3.0	0.838416730408	10.9760412475	237.281412278	2236.95583683	0.486329072952	988.0	918.0	37	0.0
3242123	161.801681519	31.0	2683.0	31	1178.0	1	1284.91891892	47542.0	2.48405372222	3.0	0.584832321475	312.200416506	282.310252129	417.69548839	0.105042329876	1002.0	770.0	37	0.0
3242122	2411.01293945	31.0	17413.0	31	3056.0	1	5007.0	185259.0	2.5167442368	3.0	0.822938225835	388.636045629	265.778009251	4317.7211003	0.549967109246	1421.0	1398.0	37	0.0
3242125	2567.29467773	31.0	21170.0	31	3183.0	1	5061.2972973	187268.0	2.58053665739	3.0	0.823893737504	337.938548239	302.996501044	4477.88000971	0.573469113397	1304.0	1439.0	37	0.0
3242124	326.147094727	31.0	3126.0	31	1281.0	1	1451.89189189	53720.0	2.66652386703	3.0	0.86378578677	96.0086672333	299.855704116	572.788878296	0.205381246415	941.0	549.0	37	0.0
3242127	7575.68798828	31.0	44479.0	31	7604.0	1	14240.027027	526881.0	2.58866446738	3.0	0.947158653467	299.862773111	309.502592275	12698.0834348	0.730999386576	1988.0	3530.0	37	0.0
3242126	1698.82836914	31.0	12085.0	31	2410.0	1	3661.40540541	135472.0	2.56479820715	3.0	0.899870876608	104.744536065	309.862874469	2856.44270281	0.540871930169	1073.0	1247.0	37	0.0
3242289	3601.16601562	32.0	24122.0	32	4033.0	1	6818.67567568	252291.0	2.54934994713	3.0	0.893337895141	256.940864331	310.212194887	6009.16632716	0.649187099864	1352.0	1650.0	37	0.0
3242288	1264.90991211	32.0	8558.0	32	2194.0	1	3125.67567568	115650.0	2.57571367553	3.0	0.938033132447	161.783094716	294.225931793	2092.93697222	0.457834696239	1121.0	914.0	37	0.0
3242291	247.599456787	32.0	2852.0	32	1409.0	1	1506.16216216	55728.0	11.4000000005	3.0	0.774079346042	347.945640114	333.5178555	508.430292038	0.150286986139	1088.0	741.0	37	0.0
3242290	325.58996582	32.0	2816.0	32	1220.0	1	1349.62162162	49936.0	2.51617899608	3.0	0.782757282014	14.9314952662	334.413813989	603.296239714	0.212048799336	839.0	583.0	37	0.0
3242293	2419.65014648	32.0	16909.0	32	2889.0	1	4856.94594595	179707.0	2.56510520247	3.0	0.910979335626	179.110890828	355.758041111	4005.37835601	0.601611179878	1169.0	1532.0	37	0.0
3242292	228.404693604	32.0	2850.0	32	1575.0	1	1565.97297297	57941.0	8.23555285207	3.0	0.858424542471	376.021253424	334.098115719	431.281906162	0.134055072357	1189.0	916.0	37	0.0
3242295	198.060455322	32.0	3274.0	32	1271.0	1	1416.48648649	52410.0	10.1414066102	3.0	0.565675779811	396.172758066	375.68716871	551.243675782	0.123683823309	1089.0	660.0	37	0.0
3242294	2194.58154297	32.0	16304.0	32	2903.0	1	4414.13513514	163323.0	2.55659073405	3.0	0.870745568062	77.9242185041	358.162383023	3708.05011025	0.576617020394	1149.0	1292.0	37	0.0
3242297	2900.57885742	32.0	20661.0	32	3768.0	1	5725.45945946	211842.0	2.56005412411	3.0	0.890677494679	267.791608816	384.937331465	4844.49067151	0.604660112757	1340.0	1186.0	37	0.0
3242296	168.69430542	32.0	2372.0	32	1292.0	1	1398.43243243	51742.0	2.54436824803	3.0	0.498879313389	281.316090391	379.756914474	438.597926513	0.0848729860242	1154.0	653.0	37	0.0
3242299	1743.13769531	32.0	11545.0	32	3656.0	1	4516.0	167092.0	4.7000816652	3.0	1.22444484108	204.0	399.0	2874.34739453	0.63845205745	1075.0	1590.0	37	0.0
3242298	1746.17053223	32.0	11457.0	32	3178.0	1	4444.45945946	164445.0	4.66147242943	3.0	1.1784032603	191.0	399.0	2944.27916659	0.64021236585	1068.0	1079.0	37	0.0
3242273	378.805206299	32.0	3965.0	32	1262.0	1	1579.16216216	58429.0	2.48864329678	3.0	0.8124267658	150.529949077	226.245458741	734.330288748	0.232884994511	996.0	925.0	37	0.0
3242272	2224.42822266	32.0	15877.0	32	2904.0	1	4571.02702703	169128.0	2.53814553137	3.0	0.833389834856	194.742935928	210.934838596	3848.60697372	0.540450118717	1327.0	1190.0	37	0.0
3242275	2566.73095703	32.0	18703.0	32	3224.0	1	5139.94594595	190178.0	2.5291136926	3.0	0.778453163686	174.226559398	238.089339759	4473.88257275	0.512375142412	1421.0	1392.0	37	0.0
3242274	3056.04785156	32.0	20234.0	32	3936.0	1	6205.72972973	229612.0	2.56905116878	3.0	0.913870272337	316.639965134	233.853788561	5119.85022919	0.605086348779	1482.0	1832.0	37	0.0
3242277	1251.51306152	32.0	8626.0	32	1750.0	1	2915.59459459	107877.0	2.58394312019	3.0	0.902663111235	73.0481179695	247.317351021	2096.79492797	0.480564772443	997.0	1000.0	37	0.0
3242276	1639.6270752	32.0	12951.0	32	3014.0	1	4005.97297297	148221.0	2.53491779177	3.0	0.795630734288	183.118062734	239.031419873	2713.56175826	0.368872465528	1398.0	1440.0	37	0.0
3242279	2146.35961914	32.0	15397.0	32	2973.0	1	4826.94594595	178597.0	2.52738556074	3.0	0.888373561679	323.586393923	253.656867895	3729.89794279	0.522612025045	1471.0	1803.0	37	0.0
3242278	223.540527344	32.0	2734.0	32	1536.0	1	1563.75675676	57859.0	2.472660773	3.0	0.664874069708	388.298405308	251.238873628	483.590701903	0.114586049187	1223.0	908.0	37	0.0
3242281	1458.19140625	32.0	11454.0	32	2211.0	1	3570.75675676	132118.0	2.54649500742	3.0	0.849884034103	393.359136896	263.76441292	2570.60533733	0.440751638449	1384.0	1202.0	37	0.0
3242280	2410.71508789	32.0	18180.0	32	3299.0	1	5092.43243243	188420.0	2.56494231812	3.0	0.875533543179	358.035677474	257.595194302	4177.50452184	0.560344153414	1390.0	1068.0	37	0.0
3242283	2252.69433594	32.0	15624.0	32	2765.0	1	4669.27027027	172763.0	2.55196389303	3.0	0.907991593133	108.111532086	277.630204338	3810.21285239	0.588484520652	1176.0	1636.0	37	0.0
3242282	1101.3572998	32.0	7843.0	32	1906.0	1	2627.37837838	97213.0	2.57445350663	3.0	0.915433243837	36.0392100101	275.075436996	1791.83991955	0.453820422108	980.0	792.0	37	0.0
3242285	2959.84765625	32.0	21820.0	32	3827.0	1	5760.91891892	213154.0	2.54411598243	3.0	0.884341636534	182.950551532	289.929161444	4957.40982648	0.614201526231	1316.0	1373.0	37	0.0
3242284	2355.46313477	32.0	16833.0	32	3338.0	1	5187.64864865	191943.0	2.61350439748	3.0	0.885408255264	316.399357213	282.494566989	4208.60558998	0.560438378161	1393.0	1473.0	37	0.0
3242287	1581.36401367	32.0	12199.0	32	2280.0	1	3571.48648649	132145.0	2.55851563078	3.0	0.881435702289	130.053153809	293.306411412	2697.59511851	0.49898188991	1184.0	1298.0	37	0.0
3242286	302.243652344	32.0	2991.0	32	1211.0	1	1506.51351351	55741.0	2.52520356915	3.0	0.770122485118	276.581149202	291.082500411	584.046974025	0.175476282514	1022.0	772.0	37	0.0
3242257	239.511230469	32.0	2577.0	32	1205.0	1	1316.08108108	48695.0	2.48995434391	3.0	0.927072914028	89.0895427594	108.308625029	429.37825712	0.178177095539	896.0	726.0	37	0.0
3242256	2559.99609375	32.0	18341.0	32	3328.0	1	5387.35135135	199332.0	2.55674629699	3.0	0.874805714558	381.818272615	74.5101497388	4487.92800012	0.573262197015	1384.0	1332.0	37	0.0
3242259	2066.68823242	32.0	14905.0	32	2697.0	1	4583.83783784	169602.0	2.57124450027	3.0	0.874812896097	348.442348361	115.168669961	3595.16869109	0.522218411164	1393.0	890.0	37	0.0
3242258	2634.78686523	32.0	19114.0	32	3355.0	1	5286.67567568	195607.0	2.54738755976	3.0	0.836810603148	331.113905283	111.704228866	4582.81219494	0.56911769836	1421.0	1307.0	37	0.0
3242261	7948.58203125	32.0	43577.0	32	9352.0	1	14278.5945946	528308.0	2.57331086589	3.0	0.93647633156	292.995220061	118.2245304	12861.6586918	0.729423303763	2093.0	2024.0	37	0.0
3242260	1532.03527832	32.0	9981.0	32	2149.0	1	3473.75675676	128529.0	2.57252196054	3.0	0.925573503025	97.8708530146	118.460249057	2585.66660656	0.525488059915	1058.0	1056.0	37	0.0
3242263	2370.42749023	32.0	16740.0	32	2836.0	1	4811.40540541	178022.0	2.55907771234	3.0	0.853194879186	166.098237917	139.400894058	4136.20635674	0.579109599765	1226.0	1308.0	37	0.0
3242262	2442.81689453	32.0	17417.0	32	3423.0	1	5312.67567568	196569.0	2.57715151186	3.0	0.90136431872	322.761017677	129.276469733	4174.53006706	0.548302978208	1493.0	1209.0	37	0.0
3242265	2181.00878906	32.0	14748.0	32	2611.0	1	4579.56756757	169444.0	2.55690567468	3.0	0.838658073446	246.261800671	177.454757109	3903.31591613	0.556197198493	1269.0	1165.0	37	0.0
3242264	1900.81066895	32.0	13366.0	32	2841.0	1	4251.2972973	157298.0	2.55746479643	3.0	0.934678803972	180.195541389	151.279570652	3130.33932191	0.524655192966	1297.0	1008.0	37	0.0
3242267	5159.19775391	32.0	34356.0	32	5735.0	1	9154.24324324	338707.0	2.54564845091	3.0	0.887673849806	55.7544272437	182.899911465	8621.3794443	0.718217207507	1387.0	2267.0	37	0.0
3242266	504.129608154	32.0	4768.0	32	1670.0	1	1996.48648649	73870.0	2.48371586588	3.0	0.892559984428	326.906813461	177.598843985	900.665267135	0.252078652073	1178.0	710.0	37	0.0
3242269	2094.16040039	32.0	16933.0	32	2963.0	1	4472.78378378	165493.0	2.53960379292	3.0	0.845539263335	193.4202551	198.006120944	3700.5462745	0.537934803518	1301.0	1251.0	37	0.0
3242268	368.486694336	32.0	3571.0	32	1290.0	1	1554.2972973	57509.0	11.4000000005	3.0	0.776714111832	171.893489433	194.180353832	698.682206605	0.21149400468	1006.0	593.0	37	0.0
3242271	1391.52282715	32.0	10302.0	32	2106.0	1	3195.32432432	118227.0	2.57091878882	3.0	0.901771827671	71.9248997314	204.593297184	2343.22038673	0.493980471039	1057.0	1132.0	37	0.0
3242270	213.259765625	32.0	2707.0	32	1124.0	1	1237.56756757	45790.0	2.53511727993	3.0	0.627935452156	114.149065194	199.405564268	469.759840565	0.135301703354	922.0	632.0	37	0.0
3242253	1304.48144531	32.0	11007.0	32	2270.0	1	3341.7027027	123643.0	2.62668977864	3.0	0.89541765448	283.53307724	8.44204990992	2334.58036754	0.455134586761	1227.0	1041.0	37	0.0
3242255	452.234405518	32.0	3917.0	32	1470.0	1	1668.27027027	61726.0	2.58034988341	3.0	0.924573695221	150.914336099	48.1781318773	758.156853042	0.265966087134	966.0	702.0	37	0.0
3242254	1430.71105957	32.0	11518.0	32	2213.0	1	3203.86486486	118543.0	2.61518378371	3.0	0.810394204302	4.24057258952	45.990195974	2450.18394051	0.449019287274	1046.0	1071.0	37	0.0
3242241	1580.44238281	33.0	11278.0	33	2618.0	1	3574.02702703	132239.0	2.59907898504	3.0	0.898698219678	77.2621644215	317.633811105	2720.99530898	0.519989245453	1091.0	739.0	37	0.0
3242240	2354.39916992	33.0	17661.0	33	2877.0	1	4796.91891892	177486.0	2.56996451733	3.0	0.869642497625	281.143705591	314.88954621	3995.02731446	0.567724998348	1285.0	1446.0	37	0.0
3242243	170.847824097	33.0	2516.0	33	1160.0	1	1222.08108108	45217.0	2.51180623578	3.0	0.589232913098	69.5121539196	337.921107056	405.968689158	0.108487671406	968.0	559.0	37	0.0
3242242	190.055343628	33.0	2111.0	33	1088.0	1	1210.94594595	44805.0	10.2403278071	3.0	0.798949503199	102.070488032	335.96094832	358.376814877	0.134074458809	911.0	737.0	37	0.0
3242245	2811.53808594	33.0	20941.0	33	3221.0	1	5481.27027027	202807.0	2.57643337263	3.0	0.881885525813	222.903311969	344.780313571	4735.16227956	0.615304914875	1245.0	1478.0	37	0.0
3242244	1551.92871094	33.0	12383.0	33	3025.0	1	4478.59459459	165708.0	8.42919290823	3.0	0.928217501377	397.429790809	339.805197931	3202.58929496	0.496733983107	1301.0	1156.0	37	0.0
3242247	2305.0222168	33.0	18175.0	33	2999.0	1	4576.91891892	169346.0	2.54336078888	3.0	0.848185811736	130.879720762	369.148322757	3967.89431548	0.581430893483	1176.0	1152.0	37	0.0
3242246	4853.51171875	33.0	33322.0	33	5103.0	1	8774.08108108	324641.0	2.54283774448	3.0	0.862587173374	48.5760865579	354.007496535	8389.32089484	0.701781627264	1477.0	1908.0	37	0.0
3242249	2645.11523438	33.0	20035.0	33	2999.0	1	5294.7027027	195904.0	2.55322441533	3.0	0.845736734945	105.928797409	384.584046968	4679.14364711	0.596694043981	1301.0	1505.0	37	0.0
3242248	1307.97021484	33.0	9739.0	33	2007.0	1	3119.78378378	115432.0	2.55829550229	3.0	0.918915411498	39.1156904981	374.707437982	2185.15575513	0.474519335481	1100.0	1046.0	37	0.0
3242251	1478.06311035	33.0	13201.0	33	2187.0	1	3543.78378378	131120.0	2.52969911079	3.0	0.714056837102	239.760255328	396.188609519	2989.20350907	0.430933851626	1137.0	772.0	37	0.0
3242250	1218.97668457	33.0	9618.0	33	2301.0	1	3116.0	115292.0	2.54070380673	3.0	0.821020045054	115.291128533	394.113789074	2134.73629649	0.39127679417	1291.0	1174.0	37	0.0
3242252	275.72744751	33.0	3843.0	33	1747.0	1	1738.02702703	64307.0	2.53368557136	3.0	1.20590023785	99.0	399.0	653.900794654	0.293408276518	1044.0	771.0	37	0.0
3242225	1385.77502441	33.0	10001.0	33	1914.0	1	3139.86486486	116175.0	2.56578577599	3.0	0.785550160749	184.31716272	207.783079237	2474.47025938	0.448307474057	1154.0	883.0	37	0.0
3242224	2011.68688965	33.0	15843.0	33	2859.0	1	4258.91891892	157580.0	2.53929659686	3.0	0.900991404639	261.081509371	195.126180747	3355.76977738	0.550299357169	1202.0	1281.0	37	0.0
3242227	281.257019043	33.0	2992.0	33	1255.0	1	1428.18918919	52843.0	2.51473319795	3.0	0.681486934964	138.739096751	213.401182174	601.808563039	0.167654185732	1013.0	674.0	37	0.0
3242226	1433.95593262	33.0	10838.0	33	2153.0	1	3369.86486486	124685.0	2.53858413984	3.0	0.824993913096	197.419157931	207.919791042	2539.27331208	0.451012931507	1242.0	1084.0	37	0.0
3242229	4337.3671875	33.0	27548.0	33	4134.0	1	8349.75675676	308941.0	2.57714026667	3.0	0.867770239588	226.401966114	221.498511283	7755.88398646	0.675112673617	1513.0	1553.0	37	0.0
3242228	402.946533203	33.0	3996.0	33	1498.0	1	1743.08108108	64494.0	2.55853896016	3.0	0.747372978773	364.531277297	220.144019191	792.739672079	0.204746265126	1109.0	794.0	37	0.0
3242231	288.657470703	33.0	2811.0	33	1301.0	1	1462.2972973	54105.0	2.54124339598	3.0	0.74990686235	186.019409473	249.994319709	549.120502099	0.163876295012	1024.0	847.0	37	0.0
3242230	1745.1217041	33.0	13418.0	33	2917.0	1	3877.24324324	143458.0	2.5201187569	3.0	0.84417898026	373.994359204	240.822230861	2990.72473013	0.482755905238	1339.0	1060.0	37	0.0
3242233	448.817108154	33.0	4433.0	33	1312.0	1	1612.2972973	59655.0	10.1555963431	3.0	0.819475216634	3.25997814223	268.874871861	869.649446133	0.283707658116	867.0	525.0	37	0.0
3242232	1998.76416016	33.0	14853.0	33	2858.0	1	4255.94594595	157470.0	2.56868642234	3.0	0.862076682442	258.670305438	262.241631988	3475.48602473	0.54319575206	1221.0	873.0	37	0.0
3242235	2887.39892578	33.0	17579.0	33	5167.0	1	6970.27027027	257900.0	2.6398797894	3.0	1.16087814423	336.503271007	276.400484255	4558.67713907	0.611907944994	1557.0	2215.0	37	0.0
3242234	2656.9934082	33.0	18924.0	33	3151.0	1	5232.48648649	193602.0	2.54196551248	3.0	0.843463395465	181.664229433	276.135743317	4605.94518362	0.590414944595	1305.0	1493.0	37	0.0
3242237	247.060195923	33.0	2922.0	33	1395.0	1	1503.51351351	55630.0	2.61901672829	3.0	0.746848737546	375.730750444	293.969335016	507.543026179	0.144239846613	1095.0	731.0	37	0.0
3242236	2325.27709961	33.0	16939.0	33	3058.0	1	4868.24324324	180125.0	2.55066709774	3.0	0.900402906158	266.117940537	279.807077855	3886.81877494	0.561139068516	1369.0	1703.0	37	0.0
3242239	314.974243164	33.0	2734.0	33	1375.0	1	1405.40540541	52000.0	2.60745889224	3.0	0.788209451073	61.1877047385	311.171883141	568.338683233	0.189589541796	964.0	677.0	37	0.0
3242238	1592.04577637	33.0	10685.0	33	2262.0	1	3586.91891892	132716.0	2.56808568364	3.0	0.852386350078	334.882644667	302.66503835	2755.21969661	0.486705266072	1213.0	1175.0	37	0.0
3242209	2993.47583008	33.0	22093.0	33	3301.0	1	5877.2972973	217460.0	2.59405648386	3.0	0.835842457247	351.204443525	67.6824486917	5229.05267002	0.591915689696	1468.0	1367.0	37	0.0
3242208	1802.2253418	33.0	12829.0	33	2925.0	1	4173.7027027	154427.0	2.57726817584	3.0	0.89882345417	316.817643221	63.6855977176	3057.42103437	0.490788155267	1410.0	1212.0	37	0.0
3242211	1143.59326172	33.0	9401.0	33	2160.0	1	2857.37837838	105723.0	2.56235001159	3.0	0.923852969932	29.2579928281	85.0566568527	1929.04787037	0.453175134782	1039.0	932.0	37	0.0
3242210	1829.60595703	33.0	13835.0	33	2786.0	1	4098.67567568	151651.0	2.5538122247	3.0	0.831133158131	386.808875779	73.720461974	3233.45264431	0.487743725202	1357.0	1018.0	37	0.0
3242213	2851.67407227	33.0	20075.0	33	3628.0	1	5972.02702703	220965.0	2.56310299658	3.0	0.897430939618	309.663133672	92.4673620327	4957.75278106	0.593642636356	1425.0	1263.0	37	0.0
3242212	1988.65869141	33.0	13656.0	33	2984.0	1	4320.72972973	159867.0	2.56898486824	3.0	0.941370047303	101.337963074	87.6827935111	3327.85801688	0.568689186957	1153.0	810.0	37	0.0
3242215	238.823562622	33.0	2927.0	33	1353.0	1	1464.7027027	54194.0	2.52171696033	3.0	0.760747396871	270.230855166	101.478232067	500.496079731	0.149392990437	1057.0	711.0	37	0.0
3242214	2787.91040039	33.0	20245.0	33	3539.0	1	5387.59459459	199341.0	2.55939902603	3.0	0.862666478284	176.039134548	100.013193196	4708.40610244	0.605025923991	1268.0	1421.0	37	0.0
3242217	879.231262207	33.0	7634.0	33	1972.0	1	2478.24324324	91695.0	2.60610414936	3.0	0.92989741103	155.267204989	104.39510914	1508.31468507	0.394657851963	1062.0	964.0	37	0.0
3242216	1634.69885254	33.0	11280.0	33	2191.0	1	3521.16216216	130283.0	2.57181418827	3.0	0.877989154375	123.100066989	103.275655706	2737.57981633	0.518148371352	1094.0	1021.0	37	0.0
3242219	258.628448486	33.0	2661.0	33	1252.0	1	1342.16216216	49660.0	2.59054602906	3.0	0.942979089913	8.21052698421	144.05916096	456.177871834	0.190832306178	914.0	758.0	37	0.0
3242218	3351.38745117	33.0	23895.0	33	3995.0	1	6475.67567568	239600.0	2.5609978306	3.0	0.902909046692	250.134324925	120.250574522	5575.55608614	0.635864156663	1385.0	1433.0	37	0.0
3242221	2326.50708008	33.0	16867.0	33	2789.0	1	4628.78378378	171265.0	2.59574787487	3.0	0.838745254452	172.270862154	165.81193645	4053.74332586	0.580461359039	1187.0	988.0	37	0.0
3242220	181.77406311	33.0	2121.0	33	1441.0	1	1409.2972973	52144.0	10.1467010507	3.0	0.729102503851	369.336636143	144.364459615	413.763946718	0.119859406539	1092.0	667.0	37	0.0
3242223	171.949325562	33.0	2502.0	33	1228.0	1	1344.75675676	49756.0	2.54783689164	3.0	0.565293275671	274.94305483	190.601625067	405.41099896	0.0931482452028	1128.0	709.0	37	0.0
3242222	2045.47265625	33.0	15175.0	33	2755.0	1	4162.89189189	154027.0	2.5608705153	3.0	0.886741154743	71.1402094021	168.141491962	3430.38512402	0.575683128876	1063.0	747.0	37	0.0
3242197	842.522460938	33.0	6751.0	33	1764.0	1	2355.05405405	87137.0	2.63468323283	3.0	0.811198416089	164.971521621	4.27129994634	1472.10218067	0.339643613488	1105.0	744.0	37	0.0
3242199	183.010375977	33.0	2042.0	33	1135.0	1	1234.2972973	45669.0	10.2074890525	3.0	0.804158141095	107.852111477	9.26723894796	380.500756669	0.141487612002	909.0	712.0	37	0.0
3242198	2393.51049805	33.0	16092.0	33	3162.0	1	4918.83783784	181997.0	2.54799968138	3.0	0.878400731304	186.700027213	7.98750349507	4026.91042663	0.561428104799	1346.0	1322.0	37	0.0
3242201	2048.96362305	33.0	15681.0	33	3357.0	1	4432.18918919	163991.0	2.56516250016	3.0	0.892261524345	187.809378261	21.0438361775	3434.36809518	0.528334810726	1334.0	1081.0	37	0.0
3242200	934.065673828	33.0	6703.0	33	1772.0	1	2474.91891892	91572.0	2.55091294141	3.0	0.861100578164	65.094544319	14.6566157724	1620.97457617	0.392745070718	1076.0	897.0	37	0.0
3242203	3174.56079102	33.0	22852.0	33	3638.0	1	6283.37837838	232485.0	2.52987392187	3.0	0.874626406568	309.87354491	43.8359510146	5401.43450263	0.602387695036	1513.0	1657.0	37	0.0
3242202	386.565917969	33.0	3669.0	33	1220.0	1	1527.0	56499.0	10.221670168	3.0	0.670460218606	143.642845311	36.4465532761	819.429917009	0.219354028547	955.0	560.0	37	0.0
3242205	1314.52355957	33.0	10600.0	33	2625.0	1	3439.86486486	127275.0	2.54771521206	3.0	0.693831408123	176.239908673	49.1317884688	2341.76813733	0.309193458736	1394.0	1089.0	37	0.0
3242204	2349.87402344	33.0	16177.0	33	3028.0	1	4847.75675676	179367.0	2.55552292848	3.0	0.807547912371	167.385808294	48.1620892404	4155.38450157	0.529299054902	1293.0	1252.0	37	0.0
3242207	232.354949951	33.0	3461.0	33	1533.0	1	1550.59459459	57372.0	2.50375036395	3.0	0.680123969984	381.278621631	61.0609276157	500.22580787	0.12322303952	1188.0	877.0	37	0.0
3242206	1247.57751465	33.0	10079.0	33	2135.0	1	2967.51351351	109798.0	2.60158344079	3.0	0.915862154761	66.166142982	57.3349318065	2104.34255531	0.480891483501	1039.0	1004.0	37	0.0
3242301	1812.92980957	34.0	13975.0	34	2514.0	1	3924.37837838	145202.0	2.55080321665	3.0	0.773258077097	254.296566562	4.23159726479	3210.87891525	0.462705119881	1276.0	983.0	37	0.0
3242300	165.821609497	34.0	2781.0	34	1286.0	1	1294.72972973	47905.0	8.87754425918	3.0	1.01426646728	268.0	0.0	418.059847433	0.195814702893	930.0	750.0	37	0.0
3242303	1211.32385254	34.0	10514.0	34	2248.0	1	3055.32432432	113047.0	2.49652658282	3.0	0.829115894756	190.698285885	17.0362902146	2168.37284174	0.416858099334	1230.0	965.0	37	0.0
3242302	1264.98071289	34.0	9633.0	34	2037.0	1	2990.27027027	110640.0	2.57844867812	3.0	0.800773407147	177.479493284	17.1111781408	2296.58533538	0.444053170581	1115.0	737.0	37	0.0
3242353	1797.07922363	34.0	11816.0	34	2507.0	1	3824.2972973	141499.0	2.55431152335	3.0	0.811047139321	201.624625337	377.769153776	3244.59945195	0.52451377433	1188.0	1158.0	37	0.0
3242352	2382.36376953	34.0	18486.0	34	3235.0	1	4978.45945946	184203.0	2.5555444879	3.0	0.818192508072	369.40601653	357.889951847	4270.84178272	0.540710979373	1421.0	1177.0	37	0.0
3242354	1900.33239746	34.0	14602.0	34	2324.0	1	4060.13513514	150225.0	2.54578384001	3.0	0.750669524669	95.9778486373	395.364187794	3529.92686549	0.484384800457	1148.0	1158.0	37	0.0
3242337	4002.14526367	34.0	25779.0	34	4856.0	1	8048.05405405	297778.0	2.5535306119	3.0	0.901501746197	356.762425815	278.464104112	6825.92386074	0.618915392945	1829.0	1276.0	37	0.0
3242336	1936.32836914	34.0	14533.0	34	2610.0	1	4187.40540541	154934.0	2.55419971041	3.0	0.865438527123	207.363153164	273.151734791	3369.10840051	0.534113766222	1244.0	1362.0	37	0.0
3242339	4217.68261719	34.0	27627.0	34	4928.0	1	8368.48648649	309634.0	2.57599315707	3.0	0.86441917742	352.429294372	289.587523714	7476.73236567	0.629070200952	1798.0	1933.0	37	0.0
3242338	193.097213745	34.0	2185.0	34	1224.0	1	1246.2972973	46113.0	4.66906689918	3.0	1.54416725139	0.0	288.0	383.628137717	0.311747884329	741.0	709.0	37	0.0
3242341	271.371643066	34.0	3085.0	34	1294.0	1	1395.2972973	51626.0	2.50408138436	3.0	0.755240205384	139.50570571	300.806751869	530.03180538	0.167469546691	970.0	700.0	37	0.0
3242340	372.105102539	34.0	3733.0	34	1517.0	1	1668.59459459	61738.0	2.61363817426	3.0	0.822236062516	322.08593907	291.99625025	657.493365385	0.193313201124	1120.0	434.0	37	0.0
3242343	328.707824707	34.0	3279.0	34	1264.0	1	1393.37837838	51555.0	2.57280519699	3.0	0.706682052678	67.078645416	312.320847232	623.57991341	0.18783331236	932.0	630.0	37	0.0
3242342	3038.11791992	34.0	21312.0	34	3068.0	1	5716.86486486	211524.0	2.5349287627	3.0	0.848421279804	93.9397429971	306.794291113	5211.20394045	0.630493875082	1253.0	1005.0	37	0.0
3242345	1835.35107422	34.0	13097.0	34	2498.0	1	4034.81081081	149288.0	2.59696162372	3.0	0.841946118001	166.623353619	313.49252451	3335.48507915	0.533762850782	1193.0	1059.0	37	0.0
3242344	3073.67822266	34.0	21213.0	34	3589.0	1	6096.43243243	225568.0	2.56503773799	3.0	0.866266222774	343.647521198	311.804089563	5285.40696709	0.601312311563	1463.0	1457.0	37	0.0
3242347	242.937194824	34.0	2951.0	34	1269.0	1	1422.59459459	52636.0	10.1488301561	3.0	0.672508274386	154.28931892	317.465446698	528.45290232	0.142737936867	1033.0	736.0	37	0.0
3242346	249.431182861	34.0	2703.0	34	1402.0	1	1404.72972973	51975.0	2.6353608467	3.0	0.802639091928	194.558577619	314.097937062	514.185691093	0.172193537339	975.0	575.0	37	0.0
3242349	2781.26733398	34.0	19757.0	34	3285.0	1	5376.62162162	198935.0	2.54190046944	3.0	0.85165242486	79.6580621976	346.0537271	4812.83612593	0.615964785665	1192.0	963.0	37	0.0
3242348	1238.03039551	34.0	8016.0	34	2158.0	1	3109.72972973	115060.0	2.5934021596	3.0	0.988934858177	96.2873697059	340.154940948	1976.32791713	0.458255479104	1137.0	1244.0	37	0.0
3242351	2119.86499023	34.0	15558.0	34	2893.0	1	4402.2972973	162885.0	2.56150757057	3.0	0.872230298015	250.863644832	356.090330284	3591.13100309	0.552208545184	1226.0	1257.0	37	0.0
3242350	800.02722168	34.0	6514.0	34	1501.0	1	2171.83783784	80358.0	2.53145256623	3.0	0.793665916131	199.736753571	355.866140362	1449.70289128	0.360333609922	995.0	923.0	37	0.0
3242321	4965.98291016	34.0	34008.0	34	5929.0	1	8947.62162162	331062.0	2.57903483429	3.0	0.905476151515	41.7787027384	163.135197925	8233.69222008	0.714131457746	1384.0	1918.0	37	0.0
3242320	3273.89233398	34.0	22842.0	34	3611.0	1	5959.62162162	220506.0	2.53733072179	3.0	0.823863373706	216.009872519	153.880826632	5665.75387919	0.643707952028	1245.0	849.0	37	0.0
3242323	1267.29699707	34.0	9135.0	34	2231.0	1	3052.24324324	112933.0	2.58418555332	3.0	0.933649930076	32.3430754969	183.763659103	2119.39336716	0.479619038321	1028.0	1187.0	37	0.0
3242322	2166.66650391	34.0	14067.0	34	2802.0	1	4645.21621622	171873.0	2.56309184002	3.0	0.939162841849	124.025646231	178.419674579	3586.83211464	0.568849345205	1249.0	1064.0	37	0.0
3242325	2390.2578125	34.0	17081.0	34	3111.0	1	4794.59459459	177400.0	2.5781570543	3.0	0.863768600538	99.1732222939	193.751863062	4073.35170795	0.579570875682	1264.0	1269.0	37	0.0
3242324	155.102615356	34.0	2283.0	34	1296.0	1	1322.78378378	48943.0	10.3365668676	3.0	0.67030763803	297.506841865	188.483748034	366.552795586	0.102382091113	1058.0	634.0	37	0.0
3242327	1486.86413574	34.0	11509.0	34	2129.0	1	3535.45945946	130812.0	2.54851469118	3.0	0.81428552659	108.512758487	203.33765356	2730.59458924	0.458692799602	1295.0	1183.0	37	0.0
3242326	218.363098145	34.0	2721.0	34	1272.0	1	1395.2972973	51626.0	2.57329600082	3.0	0.546641362607	317.290581572	194.123558002	502.7160047	0.109232267247	1138.0	699.0	37	0.0
3242329	3275.64404297	34.0	22076.0	34	3973.0	1	6434.37837838	238072.0	2.56876978367	3.0	0.870760977151	92.4562469522	210.698213052	5748.27590747	0.636542150023	1345.0	1412.0	37	0.0
3242328	2298.4128418	34.0	16023.0	34	2822.0	1	4641.72972973	171744.0	2.55595876858	3.0	0.839641727937	232.975974909	205.620529559	4021.56919794	0.571661054217	1236.0	1104.0	37	0.0
3242331	2900.57055664	34.0	20090.0	34	3134.0	1	5756.48648649	212990.0	2.5527835478	3.0	0.851423416975	138.243686752	236.536087754	5140.73023143	0.613357162196	1325.0	1631.0	37	0.0
3242330	1974.66418457	34.0	13043.0	34	2931.0	1	4145.75675676	153393.0	2.58157846106	3.0	0.908478412743	54.3061379158	218.788805783	3304.30506566	0.567505364451	1092.0	1065.0	37	0.0
3242333	2923.95410156	34.0	21132.0	34	3852.0	1	5907.2972973	218570.0	2.58594198984	3.0	0.891779850161	326.144512808	252.785764664	4917.22206391	0.590224197973	1490.0	1374.0	37	0.0
3242332	2589.3293457	34.0	18349.0	34	2813.0	1	5335.7027027	197421.0	2.58922754861	3.0	0.842248312245	207.589799766	245.480567112	4711.9717851	0.592092387545	1322.0	1533.0	37	0.0
3242335	1612.97546387	34.0	11302.0	34	2268.0	1	3596.62162162	133075.0	2.54904178422	3.0	0.874949262591	37.6997248611	268.48458224	2851.40571913	0.530995898623	1049.0	1116.0	37	0.0
3242334	1369.8782959	34.0	12127.0	34	2089.0	1	3118.48648649	115384.0	2.57696950994	3.0	0.845976232065	106.827960084	256.002010895	2391.72360701	0.480189417189	1063.0	1105.0	37	0.0
3242305	4356.19580078	34.0	29707.0	34	5495.0	1	8604.02702703	318349.0	2.59438527574	3.0	0.932502904077	219.566351336	30.700726425	7428.5148863	0.673781786619	1552.0	1556.0	37	0.0
3242304	264.300292969	34.0	2484.0	34	1222.0	1	1367.35135135	50592.0	2.65940624017	3.0	1.06387617829	132.109051805	22.7526367526	418.384606168	0.194405451146	898.0	713.0	37	0.0
3242307	1782.14221191	34.0	13522.0	34	2933.0	1	3995.62162162	147838.0	2.53994396404	3.0	0.846544717389	367.230434118	50.011419986	3088.00905251	0.486160770745	1362.0	1269.0	37	0.0
3242306	569.09197998	34.0	4820.0	34	1581.0	1	1870.89189189	69223.0	2.7137734798	3.0	0.868347511535	144.912662495	32.4812441421	1024.24890594	0.311811207676	973.0	680.0	37	0.0
3242309	1126.78991699	34.0	7751.0	34	1988.0	1	2917.16216216	107935.0	2.56468507459	3.0	0.919973694429	251.975108948	71.4716707926	1914.86109902	0.432543709289	1133.0	1095.0	37	0.0
3242308	275.011077881	34.0	3105.0	34	1258.0	1	1421.67567568	52602.0	11.4000000005	3.0	0.855325291598	178.981047172	58.8644047758	525.415869894	0.187723848316	978.0	765.0	37	0.0
3242311	3556.51879883	34.0	22029.0	34	6210.0	1	7758.45945946	287063.0	2.57853659598	3.0	1.09001252253	329.727867786	85.6850531972	5551.85596392	0.639343248344	1580.0	1793.0	37	0.0
3242310	2909.50292969	34.0	20146.0	34	3276.0	1	5708.86486486	211228.0	2.58133082636	3.0	0.861615833605	174.878372257	85.3669282956	5043.14311804	0.614388917735	1289.0	1377.0	37	0.0
3242313	2300.65649414	34.0	16660.0	34	3200.0	1	4749.54054054	175733.0	2.56804400876	3.0	0.856730608608	328.12606676	111.787896941	3922.87018361	0.547525673254	1387.0	1517.0	37	0.0
3242312	2743.5546875	34.0	19496.0	34	3571.0	1	5675.59459459	209997.0	2.56862667796	3.0	0.915256966484	259.374673491	88.8667714732	4626.84030329	0.59506537059	1373.0	1458.0	37	0.0
3242315	2133.18994141	34.0	15387.0	34	2999.0	1	4629.86486486	171305.0	2.5908280558	3.0	0.911004004672	274.360765965	124.036349535	3585.74822629	0.54506543908	1339.0	1404.0	37	0.0
3242314	285.485198975	34.0	3348.0	34	1269.0	1	1406.18918919	52029.0	2.58232986128	3.0	0.78756520278	54.4013847209	120.643156367	557.511028184	0.185006488372	943.0	557.0	37	0.0
3242317	182.828094482	34.0	2265.0	34	1191.0	1	1238.81081081	45836.0	10.2234994568	3.0	0.78337094688	95.3791921144	144.865508851	396.884242698	0.143492671276	909.0	507.0	37	0.0
3242316	1376.33703613	34.0	9765.0	34	2120.0	1	3282.08108108	121437.0	2.60358872966	3.0	0.914931490932	70.4278605962	126.734480201	2354.05034377	0.488348160002	1090.0	882.0	37	0.0
3242319	2263.3671875	34.0	18020.0	34	3040.0	1	4674.18918919	172945.0	2.56888032417	3.0	0.845067764718	390.220241943	148.987136796	3905.23615617	0.545649133312	1368.0	1281.0	37	0.0
3242318	198.068374634	34.0	2741.0	34	1103.0	1	1206.0	44622.0	2.51801868763	3.0	0.472514103274	62.7741769765	146.75937988	487.628387652	0.105616282895	964.0	433.0	37	0.0
3242401	347.245483398	35.0	4065.0	35	1365.0	1	1689.86486486	62525.0	2.5229053451	3.0	0.694819772517	343.683683253	335.515167983	753.493646739	0.183301094276	1121.0	983.0	37	0.0
3242400	2319.93432617	35.0	17378.0	35	2410.0	1	4587.62162162	169742.0	2.55094016548	3.0	0.794452438431	49.4851473594	325.239744126	4272.97835467	0.587257123377	1174.0	1066.0	37	0.0
3242403	2311.78833008	35.0	15497.0	35	2747.0	1	4779.94594595	176858.0	2.59958425078	3.0	0.867589469291	234.428369989	347.25227925	4048.2094049	0.580746263603	1193.0	633.0	37	0.0
3242402	289.432983398	35.0	2673.0	35	1293.0	1	1450.54054054	53670.0	2.55932521777	3.0	0.715020601181	49.2667840622	338.492173106	570.472250498	0.163605972435	1007.0	559.0	37	0.0
3242405	212.336380005	35.0	2621.0	35	1204.0	1	1286.43243243	47598.0	2.52071534218	3.0	0.794041710622	27.3430161567	357.999634911	430.44502427	0.153195891567	949.0	605.0	37	0.0
3242404	3937.79394531	35.0	25563.0	35	3742.0	1	7361.51351351	272376.0	2.57376245301	3.0	0.889894229417	182.103770695	356.619424756	6692.58746517	0.679305280452	1341.0	2037.0	37	0.0
3242407	272.309570312	35.0	2633.0	35	1167.0	1	1299.24324324	48072.0	2.55039148049	3.0	0.616282806903	189.805784389	382.370095005	548.961970217	0.149685963758	940.0	527.0	37	0.0
3242406	2108.71923828	35.0	14422.0	35	3092.0	1	4463.2972973	165142.0	2.53468146164	3.0	0.849022849617	265.331772474	372.869027648	3668.07697775	0.535807507241	1323.0	942.0	37	0.0
3242409	657.90826416	35.0	5575.0	35	1641.0	1	2074.56756757	76759.0	2.56483315473	3.0	0.81316331711	249.469977051	389.619130992	1233.26492019	0.318739214497	1081.0	747.0	37	0.0
3242408	2040.47229004	35.0	15048.0	35	2571.0	1	4135.2972973	153006.0	2.5507560169	3.0	0.827792124727	5.77438334857	387.182082681	3581.91809157	0.558868614865	1123.0	1006.0	37	0.0
3242385	1375.48388672	35.0	9482.0	35	2084.0	1	3241.72972973	119944.0	2.57988327887	3.0	0.876478219945	120.301727963	234.65296419	2405.82949022	0.482000556707	1111.0	806.0	37	0.0
3242384	1083.87573242	35.0	7550.0	35	1690.0	1	2576.67567568	95337.0	2.56898470128	3.0	0.820483824336	24.4736940174	235.269640103	1963.0410373	0.454636240903	935.0	744.0	37	0.0
3242387	554.89440918	35.0	4775.0	35	1584.0	1	1958.02702703	72447.0	2.61606707501	3.0	0.824791086965	286.541649935	240.04415983	1005.52687921	0.26868448926	1138.0	796.0	37	0.0
3242386	1722.98596191	35.0	12892.0	35	2274.0	1	3630.67567568	134335.0	2.53610627123	3.0	0.825467479473	70.1593671101	236.340008895	3073.6667756	0.537073900458	1077.0	1018.0	37	0.0
3242389	1893.92077637	35.0	14131.0	35	2388.0	1	4019.27027027	148713.0	2.5632242743	3.0	0.843074609891	106.5851617	252.305279439	3379.87644127	0.54913454752	1117.0	1211.0	37	0.0
3242388	3001.77758789	35.0	17662.0	35	3196.0	1	5895.91891892	218149.0	2.64696928056	3.0	0.963990549244	399.0	248.0	4995.59798099	0.69031256735	1168.0	1168.0	37	0.0
3242391	5253.09277344	35.0	34861.0	35	5338.0	1	9526.0	352462.0	2.54889350183	3.0	0.873288049324	247.946042251	260.785896478	8881.86136648	0.686677949511	1616.0	2113.0	37	0.0
3242390	334.028198242	35.0	3347.0	35	1703.0	1	1743.02702703	64492.0	2.80143693095	3.0	1.23294161222	159.151984047	257.996689811	557.925795867	0.245836162504	1019.0	875.0	37	0.0
3242393	589.189453125	35.0	5761.0	35	1766.0	1	2038.97297297	75442.0	2.55365899474	3.0	0.714352513882	233.923382428	261.703162926	1125.5980259	0.24560329131	1204.0	957.0	37	0.0
3242392	1487.88903809	35.0	12321.0	35	2061.0	1	3249.86486486	120245.0	2.51742471228	3.0	0.884158481727	0.0	262.0	2740.05069055	0.594207795146	878.0	1142.0	37	0.0
3242395	2499.13745117	35.0	18487.0	35	3366.0	1	5036.86486486	186364.0	2.54862400644	3.0	0.849207903275	110.651300671	289.655260585	4418.84499214	0.593639052913	1236.0	1302.0	37	0.0
3242394	2261.7565918	35.0	15195.0	35	3197.0	1	4940.83783784	182811.0	2.57143119999	3.0	0.851782324719	346.573218364	265.490769009	4093.28976302	0.545198777075	1398.0	1092.0	37	0.0
3242397	2985.41894531	35.0	21576.0	35	3789.0	1	5947.18918919	220046.0	2.5636663794	3.0	0.927217360747	194.285262741	302.942495035	4923.79814911	0.622931366079	1311.0	1451.0	37	0.0
3242396	2363.1965332	35.0	15845.0	35	3015.0	1	4962.75675676	183622.0	2.57794608058	3.0	0.916212100123	252.139198777	297.660947329	3958.37645173	0.575778205672	1267.0	1520.0	37	0.0
3242399	673.296875	35.0	4540.0	35	1505.0	1	1997.78378378	73918.0	2.58516355185	3.0	1.09821438764	0.0	315.0	1166.70833581	0.472058816621	794.0	775.0	37	0.0
3242398	3097.34008789	35.0	22954.0	35	3322.0	1	6100.16216216	225706.0	2.54685533053	3.0	0.849723399522	265.909389878	312.261453355	5366.0735879	0.596766068134	1468.0	1479.0	37	0.0
3242369	326.316741943	35.0	4273.0	35	1411.0	1	1571.40540541	58142.0	10.2013295851	3.0	0.678675328369	315.121428996	101.633891303	668.97718195	0.168855837058	1084.0	835.0	37	0.0
3242368	4672.01074219	35.0	33026.0	35	5139.0	1	9171.86486486	339359.0	2.58056103061	3.0	0.857998594204	345.621964212	99.3671715778	8213.6502278	0.623852025366	2072.0	1943.0	37	0.0
3242371	2314.1015625	35.0	16043.0	35	2632.0	1	4733.18918919	175128.0	2.56904386986	3.0	0.867575157576	87.1463648111	116.484023223	4069.48994782	0.59479671372	1148.0	1248.0	37	0.0
3242370	240.699066162	35.0	2838.0	35	1269.0	1	1358.67567568	50271.0	2.52423318844	3.0	0.816155624131	132.638590876	110.327365667	498.262261044	0.175990387734	949.0	622.0	37	0.0
3242373	1951.10925293	35.0	13524.0	35	2957.0	1	4447.40540541	164554.0	2.54529905615	3.0	0.899971373036	336.818331268	121.561788478	3350.60630881	0.512887324713	1407.0	1390.0	37	0.0
3242372	239.820678711	35.0	2940.0	35	1192.0	1	1304.75675676	48276.0	8.3608382771	3.0	0.802069828308	60.1278457844	121.702455821	476.427003002	0.171558841034	903.0	573.0	37	0.0
3242375	314.286682129	35.0	3285.0	35	1269.0	1	1487.0	55019.0	2.52864913465	3.0	0.831833605772	187.745056834	123.755228457	607.393109023	0.204658227848	964.0	785.0	37	0.0
3242374	1783.06933594	35.0	13343.0	35	2257.0	1	3796.78378378	140481.0	2.55771115242	3.0	0.821373304018	159.765553324	123.366539237	3196.81161589	0.528559931545	1119.0	995.0	37	0.0
3242377	1310.28808594	35.0	9620.0	35	2485.0	1	3154.97297297	116734.0	2.5694049406	3.0	0.941038801801	89.6783916073	150.016040814	2155.68352767	0.473816707855	1114.0	1114.0	37	0.0
3242376	305.187652588	35.0	3165.0	35	1360.0	1	1456.83783784	53903.0	2.53400473506	3.0	0.663383098808	147.626343504	126.978546631	603.479103639	0.159285326394	1036.0	606.0	37	0.0
3242379	819.100646973	35.0	6819.0	35	1751.0	1	2285.37837838	84559.0	2.55328856982	3.0	0.866346024705	192.985461787	165.70197082	1400.23968883	0.361290422883	1050.0	857.0	37	0.0
3242378	2757.44995117	35.0	20301.0	35	3051.0	1	5201.05405405	192439.0	2.53767669037	3.0	0.836568254194	72.8876686704	155.823329794	4759.68820726	0.620189327566	1185.0	1012.0	37	0.0
3242381	2391.38208008	35.0	16290.0	35	3129.0	1	5073.67567568	187726.0	2.55892146009	3.0	0.867834744091	362.545147853	167.771098051	4187.44046096	0.557932414729	1396.0	1691.0	37	0.0
3242380	1820.60571289	35.0	14201.0	35	2491.0	1	3949.81081081	146143.0	2.56074192028	3.0	0.861661984262	244.06850232	165.964206682	3108.07866551	0.512900301864	1203.0	979.0	37	0.0
3242383	1476.82666016	35.0	10307.0	35	2208.0	1	3177.13513514	117554.0	2.53175647568	3.0	0.827437688889	89.2221294995	205.261857088	2571.57320161	0.503452006358	1031.0	953.0	37	0.0
3242382	1932.66491699	35.0	13377.0	35	2614.0	1	4098.97297297	151662.0	2.57876620009	3.0	0.858211267765	194.802274043	187.638184317	3359.38925903	0.542451680862	1174.0	830.0	37	0.0
3242355	2808.96313477	35.0	18873.0	35	3358.0	1	5837.91891892	216003.0	2.5686126371	3.0	0.760349397052	92.3444520156	3.6132562679	5205.09267917	0.512776988951	1460.0	1059.0	37	0.0
3242357	1874.48754883	35.0	13119.0	35	2320.0	1	4018.7027027	148692.0	2.55789679382	3.0	0.828749367195	226.197374691	15.3597673444	3327.02667445	0.522197196228	1239.0	999.0	37	0.0
3242356	1313.98803711	35.0	11745.0	35	2287.0	1	3175.27027027	117485.0	2.53914886603	3.0	0.798381718318	101.78650529	13.1044430466	2356.00085654	0.420844816183	1289.0	823.0	37	0.0
3242359	1845.48913574	35.0	14177.0	35	2348.0	1	3952.94594595	146259.0	2.56421305558	3.0	0.792239205063	47.5357533435	28.5534078415	3491.80540652	0.538246906345	1147.0	783.0	37	0.0
3242358	3471.79931641	35.0	23702.0	35	3715.0	1	6790.89189189	251263.0	2.55657517964	3.0	0.862566247119	85.6780319502	20.5434190896	6136.20559006	0.638550815574	1403.0	1682.0	37	0.0
3242361	2893.99975586	35.0	19600.0	35	3560.0	1	5688.7027027	210482.0	2.55040067573	3.0	0.866504861842	131.396404664	46.2931306528	5085.61109004	0.632175760752	1247.0	1789.0	37	0.0
3242360	152.102767944	35.0	2481.0	35	1306.0	1	1329.83783784	49204.0	10.8927792134	3.0	0.550815416208	309.8412611	45.2704860531	396.258439343	0.0894012967014	1103.0	635.0	37	0.0
3242363	3440.87231445	35.0	23010.0	35	4036.0	1	6972.43243243	257980.0	2.55536257714	3.0	0.872243992458	319.466811915	62.5489898682	6123.77780341	0.620848241525	1573.0	1810.0	37	0.0
3242362	2818.4296875	35.0	19332.0	35	3877.0	1	5528.48648649	204554.0	2.57617954403	3.0	0.883712633648	200.881572811	55.2608791901	4739.33735184	0.609747884376	1315.0	1545.0	37	0.0
3242365	1891.05529785	35.0	13791.0	35	2625.0	1	4020.27027027	148750.0	2.59245382906	3.0	0.922739682243	30.8619786612	78.2206061356	3111.56601023	0.555418279972	1112.0	1261.0	37	0.0
3242364	1079.38464355	35.0	8620.0	35	1832.0	1	2611.56756757	96628.0	2.54728040223	3.0	0.847537841452	99.9875260002	65.7263491807	1884.17582248	0.440378185659	1009.0	1026.0	37	0.0
3242367	5595.35839844	35.0	37224.0	35	5298.0	1	10293.0	380841.0	2.57990490606	3.0	0.86691421395	349.995226346	88.2856737433	9506.04718061	0.667547911567	2033.0	2612.0	37	0.0
3242366	2749.59643555	35.0	19723.0	35	3545.0	1	5475.43243243	202591.0	2.57001185642	3.0	0.89218255169	200.701727152	82.9232043497	4632.79104465	0.606271093819	1312.0	1467.0	37	0.0
3242545	2140.32714844	36.0	14649.0	36	2837.0	1	4572.91891892	169198.0	2.54604612386	3.0	0.875124700042	245.299256439	108.72917547	3684.12883852	0.544444395778	1325.0	964.0	37	0.0
3242544	2656.92797852	36.0	18431.0	36	3040.0	1	5273.86486486	195133.0	2.5419208482	3.0	0.872451747926	103.973724418	100.596300721	4600.55244969	0.614291190233	1198.0	1106.0	37	0.0
3242547	2570.93969727	36.0	17891.0	36	2916.0	1	5378.48648649	199004.0	2.59259205595	3.0	0.886905961878	259.192881727	123.402651043	4411.51094437	0.571651007183	1403.0	1463.0	37	0.0
3242546	2273.54101562	36.0	15086.0	36	3411.0	1	4846.62162162	179325.0	2.59164788361	3.0	0.959744809202	187.603327856	114.111809108	3735.04932551	0.586832352204	1197.0	1498.0	37	0.0
3242549	248.405349731	36.0	3299.0	36	1331.0	1	1486.45945946	54999.0	2.62156196136	3.0	0.553426579479	336.624093237	146.690219025	584.597943253	0.122115815811	1141.0	750.0	37	0.0
3242548	1627.82409668	36.0	12396.0	36	2675.0	1	3739.72972973	138370.0	2.6164113685	3.0	0.915391646355	42.5879699729	136.253132449	2803.60331289	0.522361369531	1151.0	1295.0	37	0.0
3242551	1631.64404297	36.0	12210.0	36	2437.0	1	3713.05405405	137383.0	2.58534318081	3.0	0.881928442541	227.724079112	158.418210484	2842.15603749	0.509515811201	1203.0	1012.0	37	0.0
3242550	226.361160278	36.0	2465.0	36	1238.0	1	1384.72972973	51235.0	2.47922646556	3.0	0.855573034465	42.5136265334	149.331182862	438.033969297	0.156500484443	984.0	795.0	37	0.0
[truncated: 810 more rows]
