# Supplementary material for: Breakage of the oligomeric CaMKII hub by the regulatory segment of the kinase
Source: eLife. 2020 Sep 9;9:e57784. doi: 10.7554/eLife.57784 (PMC7538161; doi:10.7554/eLife.57784)
Supplement: Figure 8—source data 1. [file elife-57784-fig8-data1.zip › figure8_source_data/Monomers.csv]

SPOT_ID	QUALITY	POSITION_T	MAX_INTENSITY	FRAME	MEDIAN_INTENSITY	VISIBILITY	MEAN_INTENSITY	TOTAL_INTENSITY	ESTIMATED_DIAMETER	RADIUS	SNR	POSITION_X	POSITION_Y	STANDARD_DEVIATION	CONTRAST	OUTER_INTENSITY	MIN_INTENSITY	PIXEL_COUNT	POSITION_Z
3491893	179.395965576	0.0	3021.0	0	1576.0	1	1620.32432432	59952.0	2.5096843196	3.0	0.251424356545	17.6422498851	219.638901439	536.963792182	0.0434711206248	1436.0	728.0	37	0.0
3491895	208.83984375	0.0	2955.0	0	1690.0	1	1722.18918919	63721.0	2.65001361598	3.0	0.536525586108	11.7126494529	220.632105134	495.804443855	0.0836944892132	1367.0	947.0	37	0.0
3491889	395.24017334	0.0	4204.0	0	2033.0	1	2152.18918919	79631.0	2.58489296033	3.0	0.748505918668	333.774062287	217.166783835	781.464929114	0.157262916981	1528.0	1017.0	37	0.0
3491891	229.532073975	0.0	3330.0	0	1695.0	1	1847.27027027	68349.0	10.2062763393	3.0	0.295141141665	166.006132981	218.182960961	598.975683454	0.0502542694311	1620.0	1073.0	37	0.0
3491902	374.938110352	0.0	4027.0	0	1979.0	1	2081.35135135	77010.0	4.70048716271	3.0	0.807771973801	220.130475324	224.05532596	653.765300064	0.145295746093	1527.0	1077.0	37	0.0
3491897	361.445526123	0.0	4036.0	0	1620.0	1	1873.67567568	69326.0	2.50751742987	3.0	0.585068861012	101.553091743	223.501970882	768.034542556	0.136250252458	1393.0	574.0	37	0.0
3491899	208.290176392	0.0	3587.0	0	1717.0	1	1837.83783784	68000.0	2.45015135361	3.0	0.266695802576	137.912499481	223.789930126	583.466247406	0.0442059680173	1618.0	1016.0	37	0.0
3491877	249.656051636	0.0	3771.0	0	1943.0	1	1976.32432432	73124.0	11.015174659	3.0	0.429020735892	219.92747907	214.478495701	620.133500594	0.0721668306126	1656.0	968.0	37	0.0
3491879	220.001205444	0.0	4009.0	0	2062.0	1	2209.91891892	81767.0	10.297673076	3.0	0.449536137362	392.629774254	216.383468111	637.304714245	0.0693122414909	1826.0	1249.0	37	0.0
3491872	356.288421631	0.0	4206.0	0	2466.0	1	2727.05405405	100901.0	10.7318997236	3.0	0.894019306998	387.064645237	212.917205315	764.634950881	0.14329672341	1994.0	1604.0	37	0.0
3491875	317.659088135	0.0	4316.0	0	2071.0	1	2300.72972973	85127.0	10.2513888404	3.0	0.828676812212	201.403827087	214.320954269	700.285523065	0.144314563496	1641.0	1215.0	37	0.0
3491874	294.82824707	0.0	4302.0	0	1668.0	1	1819.78378378	67332.0	2.55492128541	3.0	0.519918782202	145.264695476	214.06289104	665.925802304	0.105129536405	1446.0	863.0	37	0.0
3491885	151.849273682	0.0	3134.0	0	1826.0	1	1845.37837838	68279.0	8.9584893969	3.0	0.314885297335	183.166261467	217.054367119	494.699311106	0.0440662741808	1664.0	895.0	37	0.0
3491887	274.312835693	0.0	3742.0	0	1867.0	1	2008.0	74296.0	2.47793503019	3.0	0.596790676814	268.626160237	217.280261863	648.259121717	0.106602831261	1565.0	934.0	37	0.0
3491881	410.618377686	0.0	4356.0	0	2307.0	1	2438.56756757	90227.0	8.42118427734	3.0	1.4204825381	30.0024173413	217.330264203	728.309860054	0.269233286825	1366.0	1117.0	37	0.0
3491883	190.598526001	0.0	2887.0	0	1668.0	1	1737.86486486	64301.0	2.6552708381	3.0	0.353641612395	130.807587089	217.509425612	467.468962853	0.0499383204408	1493.0	860.0	37	0.0
3491861	250.431488037	0.0	3156.0	0	1518.0	1	1677.35135135	62062.0	2.4834651119	3.0	0.564604877887	50.972363423	209.83809887	558.07751434	0.103662426228	1329.0	890.0	37	0.0
3491860	306.847290039	0.0	4336.0	0	1989.0	1	1983.27027027	73381.0	2.56431739481	3.0	0.440810568096	276.899513814	209.355240281	700.377899925	0.0844041298613	1634.0	1075.0	37	0.0
3491863	302.70892334	0.0	3744.0	0	2263.0	1	2323.21621622	85959.0	4.75716004764	3.0	0.726065147489	380.341925236	209.73476175	683.648672571	0.11960636687	1738.0	754.0	37	0.0
3491856	255.009078979	0.0	4879.0	0	1935.0	1	2106.81081081	77952.0	10.2422632159	3.0	0.552136954042	201.81170789	208.74662235	692.646648646	0.0998217861769	1649.0	1354.0	37	0.0
3491858	337.470336914	0.0	3854.0	0	2090.0	1	2169.89189189	80286.0	4.72980699432	3.0	0.625495447205	224.707699892	209.287190815	718.489727128	0.115519051726	1652.0	823.0	37	0.0
3491868	212.913986206	0.0	3027.0	0	1810.0	1	1969.59459459	72875.0	10.7514044702	3.0	0.596350332609	294.364268398	210.966549944	489.222197839	0.0799869801603	1620.0	1197.0	37	0.0
3491870	278.245635986	0.0	3081.0	0	1713.0	1	1844.72972973	68255.0	2.538072186	3.0	0.593496246404	16.1189361368	212.741063448	533.497768851	0.0938763213513	1451.0	846.0	37	0.0
3491865	440.332397461	0.0	4620.0	0	2308.0	1	2376.21621622	87920.0	4.74999219251	3.0	1.27527331295	75.9954092211	211.049433277	747.333858725	0.25084501981	1361.0	1333.0	37	0.0
3491867	201.79196167	0.0	3905.0	0	1820.0	1	1947.45945946	72056.0	2.52887306015	3.0	0.252367752047	161.334938284	210.864637602	632.396789761	0.0427263140199	1668.0	1032.0	37	0.0
3491844	384.088165283	0.0	4462.0	0	1948.0	1	2220.43243243	82156.0	2.50844749894	3.0	0.678630498963	367.63933825	206.133823952	810.902841849	0.141445754082	1692.0	1246.0	37	0.0
3491846	294.683410645	0.0	4083.0	0	2014.0	1	2212.75675676	81872.0	2.47630745134	3.0	0.485595661786	390.846814697	206.028313273	659.91179568	0.0780622097342	1792.0	1363.0	37	0.0
3491840	323.167572021	0.0	3865.0	0	1989.0	1	2134.62162162	78981.0	2.57055778983	3.0	0.666140325736	177.966594014	206.087144468	686.260533267	0.119919761705	1626.0	1059.0	37	0.0
3491842	293.59387207	0.0	3428.0	0	1959.0	1	2116.72972973	78319.0	2.5930996691	3.0	0.714636842618	327.011660098	206.30408446	632.584849322	0.119550831165	1592.0	1090.0	37	0.0
3491852	308.154052734	0.0	3175.0	0	1527.0	1	1745.10810811	64569.0	2.52459460566	3.0	0.665224548135	60.8683364522	208.133961696	608.864324596	0.131282737285	1324.0	1053.0	37	0.0
3491854	316.262573242	0.0	4578.0	0	2150.0	1	2142.56756757	79275.0	2.49210334198	3.0	0.380840123637	169.340815064	208.775838655	779.915755441	0.0744771507189	1719.0	922.0	37	0.0
3491848	224.835693359	0.0	3265.0	0	1897.0	1	2041.56756757	75538.0	10.7567240329	3.0	0.382874329222	356.750765839	207.262661741	606.319522499	0.0602816737831	1741.0	940.0	37	0.0
3491850	271.237731934	0.0	3152.0	0	1552.0	1	1676.72972973	62039.0	2.52740290214	3.0	0.470191298075	10.1270054209	207.9649512	580.014207137	0.0885233649277	1315.0	886.0	37	0.0
3491956	325.387237549	0.0	4694.0	0	1957.0	1	2188.35135135	80969.0	2.56505774461	3.0	0.322598173628	328.803200872	235.1360361	820.244618534	0.0643490790237	1816.0	1304.0	37	0.0
3491958	282.010925293	0.0	3491.0	0	1641.0	1	1710.78378378	63299.0	2.54841004197	3.0	0.654876557734	29.1748527586	236.063719263	585.042407539	0.126094619295	1301.0	878.0	37	0.0
3491952	269.513549805	0.0	4182.0	0	1862.0	1	2032.62162162	75207.0	2.48900334544	3.0	0.362564915382	177.790694493	234.191646263	691.991343529	0.0657757381618	1649.0	1125.0	37	0.0
3491954	320.605499268	0.0	4189.0	0	2112.0	1	2224.67567568	82313.0	10.8613198367	3.0	0.72354664613	283.880652257	234.141002777	624.82633383	0.113100213226	1693.0	1270.0	37	0.0
3491965	335.361236572	0.0	3612.0	0	2011.0	1	2105.62162162	77908.0	2.46879790776	3.0	0.677792746329	358.147777141	238.149438415	692.803617812	0.125499515386	1605.0	959.0	37	0.0
3491964	392.344665527	0.0	5188.0	0	2352.0	1	2444.13513514	90433.0	4.69261424175	3.0	1.08825809582	215.044209527	237.112239111	779.158419285	0.209864627168	1557.0	1374.0	37	0.0
3491967	267.283294678	0.0	3540.0	0	1795.0	1	1861.83783784	68888.0	2.63008797266	3.0	0.725050170796	72.3546170452	238.682729152	600.735868818	0.132466181241	1347.0	1017.0	37	0.0
3491960	252.242034912	0.0	2916.0	0	1660.0	1	1684.64864865	62332.0	2.64256220023	3.0	0.705077907059	42.947694443	236.975617131	475.667321666	0.110544476095	1317.0	880.0	37	0.0
3491962	480.658111572	0.0	4454.0	0	2304.0	1	2475.2972973	91586.0	4.67030132741	3.0	1.01804215309	119.730881779	236.77898833	837.101442972	0.207936420693	1590.0	1159.0	37	0.0
3491940	331.977233887	0.0	3548.0	0	1938.0	1	2080.91891892	76994.0	10.2093284079	3.0	0.782126025801	254.817331479	232.429885384	663.028882326	0.142337174504	1554.0	1092.0	37	0.0
3491942	239.649520874	0.0	4823.0	0	2170.0	1	2201.0	81437.0	2.78835382988	3.0	0.56351549605	314.490598723	231.729370108	671.726382788	0.0940800003207	1786.0	1343.0	37	0.0
3491936	325.359985352	0.0	3686.0	0	2170.0	1	2221.72972973	82204.0	2.52778764369	3.0	0.918216694702	377.519546684	230.91667717	616.750248779	0.146063605639	1623.0	1295.0	37	0.0
3491938	185.799346924	0.0	3127.0	0	1350.0	1	1492.40540541	55219.0	10.842238103	3.0	0.904886852513	0.0	232.0	463.658666326	0.163554536489	1148.0	979.0	37	0.0
3491948	520.465148926	0.0	4699.0	0	2284.0	1	2498.78378378	92455.0	2.58442396343	3.0	0.839734216951	238.016342534	232.799821792	901.938502927	0.178621853536	1682.0	899.0	37	0.0
3491950	243.37701416	0.0	3772.0	0	1819.0	1	1879.13513514	69528.0	2.51068339845	3.0	0.383874598655	351.506158512	232.978119927	631.144382239	0.068908130634	1570.0	1012.0	37	0.0
3491944	306.543701172	0.0	3496.0	0	1945.0	1	2059.75675676	76211.0	2.61508309332	3.0	0.655896035428	190.68925705	233.385250619	608.71957626	0.107319677878	1619.0	985.0	37	0.0
3491946	317.633636475	0.0	3993.0	0	1984.0	1	2135.2972973	79006.0	2.56183457798	3.0	0.550575932431	231.132641448	233.010445891	697.683861265	0.0988373185313	1637.0	1118.0	37	0.0
3491924	281.17767334	0.0	3746.0	0	1663.0	1	1845.02702703	68266.0	2.48934612481	3.0	0.6169514535	107.829819917	228.550121432	600.623032381	0.111629879998	1448.0	1079.0	37	0.0
3491926	288.079803467	0.0	3311.0	0	1775.0	1	1932.97297297	71520.0	2.71942038766	3.0	0.550943929156	142.50234303	230.451382615	633.848364555	0.0993009999156	1493.0	830.0	37	0.0
3491920	359.212158203	0.0	3896.0	0	1773.0	1	1881.18918919	69604.0	2.49057352868	3.0	0.818460110185	9.06086587119	228.221872237	647.842866658	0.164050056914	1290.0	828.0	37	0.0
3491922	230.088424683	0.0	3561.0	0	1830.0	1	2007.56756757	74280.0	11.4000000005	3.0	0.545598603652	134.260241756	228.223397778	581.610051712	0.0858144887728	1634.0	1142.0	37	0.0
3491932	321.73147583	0.0	4455.0	0	2091.0	1	2173.18918919	80408.0	2.5604868331	3.0	0.620458813029	290.730217257	231.120291204	712.213054806	0.113177406944	1666.0	1316.0	37	0.0
3491934	247.517471313	0.0	3095.0	0	1999.0	1	2040.7027027	75506.0	8.98647460458	3.0	0.706053437803	367.759083835	231.224131926	514.361085062	0.0976716163381	1635.0	1257.0	37	0.0
3491928	316.620788574	0.0	4187.0	0	2269.0	1	2417.45945946	89446.0	10.1428897557	3.0	0.810634014797	319.930781004	230.397548361	655.71905377	0.123519027303	1851.0	1260.0	37	0.0
3491930	242.645462036	0.0	3510.0	0	1860.0	1	1979.72972973	73250.0	4.65209374704	3.0	0.58658428234	277.078673606	230.721182583	528.572482607	0.0849596380203	1608.0	994.0	37	0.0
3491908	270.989654541	0.0	3142.0	0	1715.0	1	1742.72972973	64481.0	2.57742890582	3.0	0.726728975429	69.5539028548	226.031165792	566.235701249	0.133866396697	1324.0	821.0	37	0.0
3491910	311.008666992	0.0	4357.0	0	2030.0	1	2092.43243243	77420.0	11.4000000005	3.0	0.735149920421	198.282972362	225.574711163	615.000972923	0.121122037613	1608.0	1157.0	37	0.0
3491904	268.35546875	0.0	3651.0	0	1990.0	1	2033.54054054	75241.0	2.65081049693	3.0	0.712194276733	127.873383039	224.65768824	535.340369121	0.103441538574	1610.0	1210.0	37	0.0
3491906	237.135269165	0.0	3523.0	0	1810.0	1	1974.13513514	73043.0	2.49432644019	3.0	0.247427913019	188.63876361	225.150846788	579.470072191	0.0376822851775	1746.0	1209.0	37	0.0
3491916	332.067932129	0.0	4146.0	0	2240.0	1	2332.32432432	86296.0	2.52921042858	3.0	0.7696874765	171.528089465	226.635057729	694.130873589	0.129349652699	1712.0	1485.0	37	0.0
3491918	453.690917969	0.0	5546.0	0	2186.0	1	2332.08108108	86287.0	2.57076732402	3.0	0.554313855776	180.819445889	226.947249966	914.972415443	0.122007287508	1767.0	1153.0	37	0.0
3491912	342.719665527	0.0	3889.0	0	1923.0	1	2078.2972973	76897.0	2.60799262669	3.0	0.70099674051	268.253284666	226.002341802	672.100185359	0.127837701471	1572.0	1212.0	37	0.0
3491914	325.770202637	0.0	3837.0	0	2038.0	1	2122.72972973	78541.0	2.84466941965	3.0	0.603251863921	299.866797261	225.495730027	757.614151599	0.12063901763	1657.0	1050.0	37	0.0
3492021	599.156738281	0.0	4400.0	0	2472.0	1	2640.21621622	97688.0	4.6785377991	3.0	1.42120357187	41.3679546106	257.322179656	863.490691423	0.302769426855	1360.0	1395.0	37	0.0
3492023	196.651443481	0.0	3202.0	0	1773.0	1	1829.83783784	67704.0	8.26928556264	3.0	0.317451567228	182.584554897	256.634599851	580.934233872	0.0530661395041	1619.0	904.0	37	0.0
3492017	299.670806885	0.0	3952.0	0	2211.0	1	2233.05405405	82623.0	10.7392495455	3.0	0.729622861579	292.132872518	254.392658207	680.14814342	0.125004931041	1635.0	1068.0	37	0.0
3492019	321.811187744	0.0	3110.0	0	1605.0	1	1666.32432432	61654.0	2.53836442811	3.0	0.86019935745	13.3039191233	257.42071286	575.525028612	0.174467624889	1166.0	823.0	37	0.0
3492029	248.148880005	0.0	3615.0	0	1939.0	1	1911.02702703	70708.0	2.61118883176	3.0	0.698579990917	166.636510882	259.486676119	543.029592323	0.110189420434	1480.0	898.0	37	0.0
3492028	161.312088013	0.0	4082.0	0	2071.0	1	2109.91891892	78067.0	10.9664264303	3.0	0.3130871834	326.987949822	257.710335383	630.426944326	0.0490691351952	1833.0	1053.0	37	0.0
3492031	356.990356445	0.0	4747.0	0	2078.0	1	2130.75675676	78838.0	2.58344253171	3.0	0.721534923468	259.80790402	259.155069726	733.241259576	0.141745652669	1572.0	1183.0	37	0.0
3492030	541.390258789	0.0	4756.0	0	2226.0	1	2416.83783784	89423.0	2.51260400375	3.0	0.836239019213	191.954191342	259.330738122	929.569001489	0.191636563299	1618.0	844.0	37	0.0
3492025	252.334594727	0.0	3976.0	0	2214.0	1	2278.45945946	84303.0	2.43095061739	3.0	0.719794385965	293.816725004	257.590164615	705.224613336	0.125359059976	1671.0	899.0	37	0.0
3492026	236.77104187	0.0	3792.0	0	2030.0	1	2172.16216216	80370.0	8.32137553335	3.0	0.630679569045	299.798066626	257.631672992	623.739729976	0.0995660435221	1711.0	1058.0	37	0.0
3492004	250.549285889	0.0	3824.0	0	2004.0	1	2139.24324324	79152.0	2.54084579271	3.0	0.502193194679	319.690457792	248.854184685	576.771060175	0.072615294884	1817.0	1271.0	37	0.0
3492006	188.847198486	0.0	3707.0	0	1610.0	1	1709.91891892	63267.0	2.51573676533	3.0	0.239279474297	47.6224363059	251.701806383	529.865149426	0.0385010182167	1451.0	1046.0	37	0.0
3492000	179.871994019	0.0	3402.0	0	1783.0	1	1878.62162162	69509.0	10.2085939036	3.0	0.561530050148	391.607921835	247.243905089	518.881561703	0.0840675253417	1591.0	862.0	37	0.0
3492002	379.723480225	0.0	4334.0	0	1893.0	1	2137.0	79069.0	10.1457466933	3.0	0.808707753863	373.708652121	247.816962981	705.845316703	0.154144000139	1538.0	1374.0	37	0.0
3492013	214.851104736	0.0	3659.0	0	2077.0	1	2179.27027027	80633.0	10.3144615221	3.0	0.406407815444	329.468629485	253.295181954	591.879522681	0.0584129900411	1855.0	1419.0	37	0.0
3492015	193.567398071	0.0	3376.0	0	1670.0	1	1767.10810811	65383.0	8.65285320344	3.0	0.483361661737	268.729269604	254.176485351	498.689994095	0.0731962599255	1492.0	905.0	37	0.0
3492009	221.991607666	0.0	2852.0	0	1606.0	1	1728.86486486	63968.0	2.5143854037	3.0	0.814173850601	58.0476336355	253.232445874	476.024226867	0.126236439551	1309.0	944.0	37	0.0
3492008	263.660888672	0.0	2981.0	0	1805.0	1	1885.94594595	69780.0	2.57553257094	3.0	0.791939703255	148.534116072	251.75649464	537.97877622	0.127336064472	1416.0	1175.0	37	0.0
3492011	521.780334473	0.0	4742.0	0	2130.0	1	2233.89189189	82654.0	4.74507416197	3.0	0.925898704239	81.6002706809	252.807609198	939.401990151	0.241743427062	1324.0	902.0	37	0.0
3491988	326.127685547	0.0	3800.0	0	1929.0	1	2124.21621622	78596.0	4.67349135348	3.0	0.802532356545	235.960749357	242.512435128	658.352621453	0.142026201885	1527.0	1267.0	37	0.0
3491990	329.383544922	0.0	3840.0	0	1780.0	1	2049.94594595	75848.0	10.1741342906	3.0	0.60795175829	272.356423543	243.194477034	793.247857648	0.133307082726	1570.0	965.0	37	0.0
3491984	391.930328369	0.0	4162.0	0	2263.0	1	2295.40540541	84930.0	2.76716392223	3.0	0.973476576323	158.096440905	241.774176904	763.179804774	0.193077483332	1523.0	1127.0	37	0.0
3491986	357.395843506	0.0	4154.0	0	1868.0	1	2055.35135135	76048.0	10.1413059945	3.0	0.681307138768	246.513263302	242.158647166	718.969796005	0.135282443427	1522.0	979.0	37	0.0
3491997	227.742340088	0.0	3546.0	0	1671.0	1	1673.78378378	61930.0	2.79001235682	3.0	0.494722862816	49.6245559673	244.562012416	567.044243577	0.0914660230332	1350.0	680.0	37	0.0
3491993	267.831970215	0.0	3314.0	0	1776.0	1	1914.21621622	70826.0	2.58585142053	3.0	0.58038866479	175.902877434	243.820921027	590.105270041	0.0982490263858	1557.0	1150.0	37	0.0
3491992	482.821228027	0.0	4676.0	0	2336.0	1	2554.91891892	94532.0	2.69228433113	3.0	0.740074621391	328.904198907	243.469242699	868.78712961	0.14394133464	1838.0	1439.0	37	0.0
3491995	272.372253418	0.0	3715.0	0	1842.0	1	1936.18918919	71639.0	2.63728684704	3.0	0.503062070287	289.172926894	244.011744216	619.487773973	0.0875214180814	1598.0	898.0	37	0.0
3491973	231.921432495	0.0	3908.0	0	2096.0	1	2154.35135135	79711.0	4.79390905266	3.0	0.188790416482	321.366978731	239.24734764	620.762936332	0.0279598837095	1927.0	1080.0	37	0.0
3491975	281.922485352	0.0	3502.0	0	1626.0	1	1764.48648649	65286.0	10.1841887328	3.0	0.718044655331	3.85378395174	239.855085388	595.668141279	0.137917100638	1302.0	812.0	37	0.0
3491969	364.032623291	0.0	3855.0	0	1929.0	1	2030.89189189	75143.0	2.64205677059	3.0	0.857029456442	77.2727538216	239.373526171	727.3256104	0.181285318625	1347.0	971.0	37	0.0
3491971	279.385223389	0.0	3377.0	0	1710.0	1	1917.18918919	70936.0	10.8343743632	3.0	0.481535937022	302.381834189	239.02175106	642.508228993	0.0877707496542	1566.0	995.0	37	0.0
3491980	280.208953857	0.0	3203.0	0	1616.0	1	1760.10810811	65124.0	2.64392445758	3.0	0.701004968061	36.2938610284	241.040703941	549.250690779	0.122808383561	1318.0	985.0	37	0.0
3491982	222.162872314	0.0	3450.0	0	1730.0	1	1779.75675676	65851.0	2.58973025244	3.0	0.450454474752	143.807955554	241.474440501	568.616371623	0.0775375419878	1478.0	701.0	37	0.0
3491977	252.560699463	0.0	2894.0	0	1386.0	1	1560.83783784	57751.0	2.84649025666	3.0	0.561509159915	14.6552364034	239.822436955	569.144363326	0.114050262539	1231.0	895.0	37	0.0
3491978	337.010498047	0.0	4252.0	0	1720.0	1	1987.64864865	73543.0	2.48427048996	3.0	0.504722350584	112.879665429	239.890539692	750.379541603	0.105304209545	1518.0	935.0	37	0.0
3492084	245.156066895	0.0	3403.0	0	2007.0	1	2091.54054054	77387.0	2.67837805964	3.0	0.500093459517	353.485202874	275.399321482	595.252075203	0.0766154616411	1727.0	1030.0	37	0.0
3492086	332.816101074	0.0	3340.0	0	1724.0	1	1859.83783784	68814.0	2.60642606022	3.0	0.92980332906	31.79454461	276.021704987	606.149620029	0.178576175242	1285.0	920.0	37	0.0
3492081	264.697845459	0.0	3925.0	0	1925.0	1	2081.08108108	77000.0	4.7620250858	3.0	0.56453581171	317.778671991	274.5042402	619.357748818	0.0917110767426	1715.0	692.0	37	0.0
3492092	230.536239624	0.0	3402.0	0	2249.0	1	2257.94594595	83544.0	8.26894016444	3.0	0.754098326777	370.313375538	275.619512251	566.18351687	0.104417938384	1761.0	1091.0	37	0.0
3492094	384.979919434	0.0	3835.0	0	1751.0	1	2013.54054054	74501.0	2.62267603032	3.0	0.583977411726	185.844099042	276.947479329	772.760045932	0.126202128137	1527.0	1001.0	37	0.0
3492088	342.636566162	0.0	3747.0	0	1923.0	1	2055.94594595	76070.0	2.57763120303	3.0	0.716848732487	124.536229812	276.275922293	682.605626582	0.135076863965	1492.0	1144.0	37	0.0
3492090	208.609283447	0.0	3346.0	0	2102.0	1	2242.75675676	82982.0	11.4000000005	3.0	0.639525968322	268.069929819	275.634254527	558.589613093	0.0865330067184	1777.0	1384.0	37	0.0
3492069	312.306365967	0.0	4156.0	0	2667.0	1	2625.86486486	97157.0	10.2882219305	3.0	1.39483812023	399.0	272.0	768.8037664	0.256583180891	1676.0	998.0	37	0.0
3492068	523.992431641	0.0	4801.0	0	2414.0	1	2474.16216216	91544.0	2.54645839133	3.0	1.13052933699	213.355468229	271.985528378	833.609704622	0.235257810398	1536.0	1075.0	37	0.0
3492071	281.624511719	0.0	4023.0	0	2332.0	1	2362.56756757	87415.0	2.81634515693	3.0	0.631568910402	385.776014307	272.993332502	622.781865706	0.0908003988161	1873.0	1341.0	37	0.0
3492065	292.999511719	0.0	3657.0	0	2018.0	1	2090.86486486	77362.0	2.81520277484	3.0	0.472957019706	272.342613736	269.976952252	643.808812294	0.0785337571066	1692.0	960.0	37	0.0
3492064	199.380630493	0.0	3290.0	0	1828.0	1	1878.05405405	69488.0	2.76301438197	3.0	0.306527708703	183.306287727	268.312297517	554.222976886	0.0473714768561	1664.0	936.0	37	0.0
3492067	355.648284912	0.0	3923.0	0	1679.0	1	1942.13513514	71859.0	2.57910939183	3.0	0.589141213082	143.11623041	271.21262948	747.318731725	0.127838859007	1471.0	774.0	37	0.0
3492066	302.615142822	0.0	3406.0	0	1660.0	1	1877.02702703	69450.0	2.5574025593	3.0	0.374217527351	130.324896417	271.190594292	637.854628444	0.0679010229184	1566.0	1013.0	37	0.0
3492077	288.617828369	0.0	3815.0	0	1515.0	1	1748.56756757	64697.0	2.70836148131	3.0	0.780064589631	76.3634942508	275.162125352	575.064853374	0.147148024641	1299.0	997.0	37	0.0
3492079	239.615753174	0.0	3597.0	0	1579.0	1	1697.64864865	62813.0	2.83526311036	3.0	0.6409096268	105.670213992	274.861927113	502.831605135	0.104870391631	1342.0	1031.0	37	0.0
3492073	571.432861328	0.0	4522.0	0	1923.0	1	2225.08108108	82328.0	2.53092190383	3.0	0.848946464978	91.2090805131	274.266154187	978.732581181	0.229574314115	1362.0	1164.0	37	0.0
3492075	243.657669067	0.0	3603.0	0	1807.0	1	2008.86486486	74328.0	4.27835847916	3.0	0.346290513373	278.502633618	274.373261053	632.096606636	0.0576199628655	1683.0	1180.0	37	0.0
3492052	291.198944092	0.0	3720.0	0	1833.0	1	1997.83783784	73920.0	9.03124746535	3.0	0.521629140674	354.943063809	265.891414214	627.498893913	0.0892284964215	1614.0	1141.0	37	0.0
3492054	263.359893799	0.0	3299.0	0	1525.0	1	1612.16216216	59650.0	2.54906051751	3.0	0.721147241238	23.5809324781	267.083243811	540.694333114	0.137566914683	1239.0	766.0	37	0.0
3492048	331.921142578	0.0	3520.0	0	1926.0	1	2043.59459459	75613.0	2.5695645027	3.0	0.722930123851	202.090703869	265.547754227	659.984699295	0.132164556454	1576.0	756.0	37	0.0
3492050	272.703887939	0.0	4727.0	0	1871.0	1	1970.86486486	72922.0	2.50785124711	3.0	0.528586288967	283.381738133	266.298940091	695.590083716	0.102874706598	1577.0	737.0	37	0.0
3492060	259.271087646	0.0	3983.0	0	1963.0	1	2086.35135135	77195.0	2.55979247472	3.0	0.715726061952	339.043924249	266.757043021	616.270963863	0.118200945237	1587.0	1254.0	37	0.0
3492062	311.411682129	0.0	3701.0	0	2172.0	1	2263.64864865	83755.0	2.53199597099	3.0	0.470686735468	382.136043722	267.043063887	658.294016388	0.0734686787826	1872.0	851.0	37	0.0
3492056	346.633422852	0.0	4619.0	0	1845.0	1	2054.54054054	76018.0	10.2134092915	3.0	0.629289983118	173.843283046	267.388399461	732.187536488	0.126293178513	1528.0	1173.0	37	0.0
3492059	237.519882202	0.0	4395.0	0	2438.0	1	2285.51351351	84564.0	10.2032259329	3.0	0.541160506874	313.210319133	267.288871505	715.601829916	0.0925613269689	1780.0	1052.0	37	0.0
3492037	441.493041992	0.0	4728.0	0	2366.0	1	2508.54054054	92816.0	2.57060112086	3.0	0.985165243014	374.398637071	261.589970939	803.246834714	0.187263993919	1688.0	1141.0	37	0.0
3492039	202.519729614	0.0	2711.0	0	1829.0	1	1824.97297297	67524.0	8.9509073672	3.0	0.664005634917	131.374474467	263.323854928	456.128910049	0.0904886436574	1476.0	988.0	37	0.0
3492033	254.264099121	0.0	3159.0	0	1668.0	1	1790.78378378	66259.0	2.59770335282	3.0	0.799506602084	105.338575278	260.647605538	502.600190959	0.126372833192	1354.0	958.0	37	0.0
3492032	261.991821289	0.0	3727.0	0	2071.0	1	2234.78378378	82687.0	2.51651568147	3.0	0.546517446741	320.50185286	259.179678094	637.470266633	0.0845361550995	1842.0	1275.0	37	0.0
3492035	309.348144531	0.0	4190.0	0	1951.0	1	2170.51351351	80309.0	11.4000000005	3.0	0.711169688941	392.994045012	261.112070125	632.144349796	0.115525100703	1675.0	1417.0	37	0.0
3492044	403.516662598	0.0	4198.0	0	2597.0	1	2630.10810811	97314.0	10.9290184952	3.0	1.01205579284	309.656940169	263.498516031	800.05554612	0.181934176927	1748.0	1289.0	37	0.0
3492046	590.125915527	0.0	5188.0	0	2484.0	1	2614.13513514	96723.0	2.53720269065	3.0	0.974783664235	233.933058177	264.86793557	1041.43253801	0.240955995302	1550.0	1061.0	37	0.0
3492042	284.052368164	0.0	3939.0	0	2010.0	1	2014.89189189	74551.0	2.70329193476	3.0	0.707380314199	254.669499905	263.332147026	605.130233172	0.118847782094	1528.0	921.0	37	0.0
3492148	515.36328125	0.0	4937.0	0	2285.0	1	2440.51351351	90299.0	4.7479948183	3.0	1.07842990667	202.937129889	291.31392357	846.004223184	0.229889630045	1515.0	1079.0	37	0.0
3492151	332.134460449	0.0	4331.0	0	2625.0	1	2589.40540541	95808.0	7.86731095816	3.0	1.21379393641	293.115957071	290.701008474	686.429225107	0.191729201972	1680.0	1240.0	37	0.0
3492144	287.570739746	0.0	4768.0	0	2282.0	1	2412.2972973	89255.0	8.58730734457	3.0	0.793799039582	290.13808574	289.837126975	825.393403336	0.157144142762	1662.0	1026.0	37	0.0
3492146	186.866821289	0.0	3275.0	0	1681.0	1	1771.48648649	65545.0	10.2977040193	3.0	0.46051258756	67.3525417918	290.981562461	510.078949315	0.0710073873416	1455.0	844.0	37	0.0
3492156	518.313232422	0.0	5434.0	0	2829.0	1	2760.45945946	102137.0	4.58651104598	3.0	1.14991183303	229.089274744	292.730551764	982.739950755	0.257367732657	1586.0	1356.0	37	0.0
3492159	288.686889648	0.0	4541.0	0	2096.0	1	2245.18918919	83072.0	2.50527961762	3.0	0.749281486403	101.082556318	293.791512031	741.166604371	0.141127659356	1587.0	1265.0	37	0.0
3492158	329.835021973	0.0	3656.0	0	1753.0	1	1909.54054054	70653.0	2.59930750883	3.0	0.715988964006	58.2902821002	293.499021361	673.454097858	0.144501294475	1393.0	903.0	37	0.0
3492153	280.739776611	0.0	3573.0	0	1712.0	1	1905.37837838	70499.0	2.59217932269	3.0	0.70324851242	136.638850061	292.259419112	630.592241528	0.131697171432	1449.0	962.0	37	0.0
3492132	271.944396973	0.0	4235.0	0	1707.0	1	1821.27027027	67387.0	10.4150169155	3.0	0.628876052931	86.2109835112	286.2589171	609.23479549	0.117546882102	1410.0	882.0	37	0.0
3492134	302.369934082	0.0	4539.0	0	2533.0	1	2518.48648649	93184.0	4.68424769497	3.0	0.79344893785	337.884367642	288.255104008	760.001996402	0.136001251735	1811.0	1341.0	37	0.0
3492128	235.976974487	0.0	3227.0	0	2045.0	1	2121.35135135	78490.0	2.60221458822	3.0	0.471243211077	394.14789003	284.044770134	540.156109956	0.0638251825315	1791.0	1071.0	37	0.0
3492130	279.752838135	0.0	4137.0	0	1638.0	1	1797.7027027	66515.0	10.7464356283	3.0	0.577869560241	65.9296235584	286.234961906	663.758107917	0.119422396469	1368.0	760.0	37	0.0
3492140	352.252929688	0.0	3970.0	0	2075.0	1	2163.13513514	80036.0	2.53007377482	3.0	0.780993401286	174.741414539	289.020221769	807.395578462	0.170622799066	1511.0	887.0	37	0.0
3492142	264.020996094	0.0	3412.0	0	1513.0	1	1665.18918919	61612.0	2.69054351971	3.0	0.628194794871	9.50188248355	289.510446551	629.921460618	0.134841074987	1212.0	891.0	37	0.0
3492136	356.394897461	0.0	5139.0	0	2406.0	1	2672.13513514	98869.0	10.1627559998	3.0	1.04670570914	345.0	288.0	763.044965988	0.175705264579	1790.0	1613.0	37	0.0
3492138	238.650024414	0.0	3855.0	0	1977.0	1	2004.56756757	74169.0	2.56483551467	3.0	0.55012456385	380.317551651	287.766312346	565.625246006	0.0841446185348	1670.0	1226.0	37	0.0
3492117	259.626495361	0.0	3289.0	0	1630.0	1	1791.97297297	66303.0	2.45346691352	3.0	0.453539933788	229.328371272	281.064377342	622.115945182	0.0854549485516	1515.0	1045.0	37	0.0
3492116	289.992645264	0.0	3501.0	0	1876.0	1	1925.05405405	71227.0	2.64606673218	3.0	0.644672689495	197.297142559	281.403394479	624.444194907	0.116767729797	1516.0	915.0	37	0.0
3492119	271.340576172	0.0	3500.0	0	2282.0	1	2314.72972973	85645.0	2.71956426785	3.0	0.688257861325	264.521080152	281.2797042	577.738341805	0.0939624899952	1777.0	1399.0	37	0.0
3492113	632.973754883	0.0	5278.0	0	2239.0	1	2513.89189189	93014.0	2.62285820833	3.0	1.06459369062	44.4495113316	280.716384747	1066.49498055	0.291692487949	1343.0	1076.0	37	0.0
3492112	209.799255371	0.0	4319.0	0	1898.0	1	2044.72972973	75655.0	8.98256056601	3.0	0.518829662788	308.801097731	279.607675206	605.068161847	0.0831478313464	1707.0	1263.0	37	0.0
3492125	259.524658203	0.0	3438.0	0	1541.0	1	1615.32432432	59767.0	2.49680748181	3.0	0.534205840537	11.2604664977	283.108618504	613.530813047	0.112905058088	1224.0	672.0	37	0.0
3492126	208.924407959	0.0	3195.0	0	2040.0	1	2107.48648649	77977.0	2.51794070413	3.0	0.598423571731	364.019960901	283.967569709	523.887531485	0.0803561075876	1749.0	1318.0	37	0.0
3492121	293.717163086	0.0	4082.0	0	2117.0	1	2235.02702703	82696.0	10.6655720455	3.0	0.670482394062	358.707075673	282.208441099	624.765044125	0.103400989604	1763.0	1219.0	37	0.0
3492100	285.315979004	0.0	4120.0	0	2320.0	1	2388.02702703	88357.0	2.55156160786	3.0	0.45030869637	392.810637432	277.122529651	688.190117728	0.0693880801869	2011.0	1300.0	37	0.0
3492102	236.137420654	0.0	3675.0	0	2117.0	1	2126.0	78662.0	10.319618387	3.0	0.795980821448	305.315593677	277.918659019	540.325467761	0.112532363262	1672.0	1199.0	37	0.0
3492096	264.104187012	0.0	3365.0	0	1628.0	1	1826.40540541	67577.0	2.49275544145	3.0	0.504883648839	243.957774835	276.83590612	625.387944464	0.0946185850201	1489.0	873.0	37	0.0
3492098	240.279891968	0.0	4069.0	0	2119.0	1	2161.51351351	79976.0	2.51834628975	3.0	0.44476080099	375.120073854	276.852867136	699.763159204	0.0775779546361	1824.0	1021.0	37	0.0
3492108	384.786987305	0.0	4686.0	0	1895.0	1	2183.21621622	80779.0	2.53607057415	3.0	0.548510114834	257.397541217	279.401664891	877.601818567	0.123903775841	1621.0	981.0	37	0.0
3492110	258.88949585	0.0	3693.0	0	1979.0	1	2162.72972973	80021.0	10.1720002683	3.0	0.377184402446	271.800932627	278.617230238	687.233085506	0.0637476457895	1804.0	1137.0	37	0.0
3492104	308.853729248	0.0	4043.0	0	1921.0	1	2135.13513514	79000.0	2.52545322721	3.0	0.530905383713	341.783537075	278.047573424	646.009294832	0.0873296597108	1729.0	1127.0	37	0.0
3492106	310.86026001	0.0	3509.0	0	1952.0	1	2079.32432432	76935.0	10.2961100524	3.0	0.784876268014	136.628101932	279.219494814	646.616366345	0.139001671292	1507.0	1186.0	37	0.0
3492212	227.647109985	0.0	3262.0	0	1687.0	1	1763.91891892	65265.0	2.45747433952	3.0	0.538622411567	152.270113081	305.701394389	546.524848392	0.0910386603491	1420.0	1071.0	37	0.0
3492214	332.103210449	0.0	5604.0	0	2160.0	1	2308.83783784	85427.0	10.3158867221	3.0	0.557798071589	367.211042828	306.044647446	811.411853004	0.108666548505	1777.0	1299.0	37	0.0
3492210	361.429473877	0.0	3830.0	0	1803.0	1	1935.24324324	71604.0	2.54199645157	3.0	0.769678272771	144.25036454	305.564255684	649.016067487	0.148187642361	1429.0	1033.0	37	0.0
3492221	587.953552246	0.0	6283.0	0	1995.0	1	2411.81081081	89237.0	2.59878436787	3.0	0.732227972854	86.3014471779	306.875191772	1094.37911971	0.19922374525	1556.0	1235.0	37	0.0
3492223	313.143615723	0.0	3656.0	0	1998.0	1	2063.08108108	76334.0	11.4000000005	3.0	0.62776540271	199.681382889	307.398421941	648.974377956	0.109553675421	1559.0	1066.0	37	0.0
3492217	265.826477051	0.0	3826.0	0	1469.0	1	1743.67567568	64516.0	2.55647407193	3.0	0.45631685313	10.2996946166	306.696389551	691.746342963	0.099522630987	1362.0	910.0	37	0.0
3492216	296.816589355	0.0	4543.0	0	2219.0	1	2363.2972973	87442.0	8.40287148938	3.0	0.69867163735	370.752451613	306.259631949	716.150079897	0.118392152076	1774.0	1255.0	37	0.0
3492219	171.951095581	0.0	2685.0	0	1727.0	1	1706.43243243	63138.0	11.4000000005	3.0	0.515298693278	18.2707446142	306.710133472	423.973042942	0.0683925916106	1408.0	914.0	37	0.0
3492198	379.990325928	0.0	4722.0	0	2022.0	1	2166.72972973	80169.0	2.54735582997	3.0	0.686953704231	204.496812404	302.025159363	775.959536769	0.140260685668	1556.0	1159.0	37	0.0
3492193	173.443710327	0.0	3464.0	0	1633.0	1	1782.91891892	65968.0	2.48636967221	3.0	-0.0229162202484	91.553369603	301.835184905	551.994584232	-0.00353490953475	1647.0	1048.0	37	0.0
3492195	245.057006836	0.0	3303.0	0	1648.0	1	1798.27027027	66536.0	2.50525154207	3.0	0.413847273371	113.503955147	301.536195876	629.849261007	0.0781387419227	1469.0	828.0	37	0.0
3492205	323.885894775	0.0	4701.0	0	1604.0	1	1814.48648649	67136.0	2.53654634682	3.0	0.528851236347	51.9092390518	305.500897306	761.652757773	0.124854163484	1381.0	976.0	37	0.0
3492207	293.357910156	0.0	4228.0	0	2173.0	1	2249.51351351	83232.0	2.50898156122	3.0	0.536573229825	393.192106691	304.74571591	639.492360376	0.0825657731706	1877.0	1408.0	37	0.0
3492201	362.640808105	0.0	4439.0	0	1926.0	1	2101.62162162	77760.0	2.5895006102	3.0	0.59418926925	268.61169949	303.405311213	809.595693038	0.129239251963	1559.0	972.0	37	0.0
3492200	354.399932861	0.0	4170.0	0	1731.0	1	2018.40540541	74681.0	2.72394127372	3.0	0.63298048195	227.080977917	302.515235074	744.433470629	0.132155035697	1504.0	1095.0	37	0.0
3492203	193.115997314	0.0	3725.0	0	1843.0	1	1915.56756757	70876.0	10.5055643014	3.0	0.487307656828	181.748220038	303.485480139	568.758371882	0.0779860080899	1548.0	1080.0	37	0.0
3492180	545.229492188	0.0	4801.0	0	1945.0	1	2191.94594595	81102.0	2.56829438071	3.0	0.833904310901	27.1212467741	299.578552997	968.204005877	0.225748344216	1358.0	924.0	37	0.0
3492176	200.917816162	0.0	2942.0	0	1625.0	1	1778.54054054	65806.0	10.1082556702	3.0	0.604395356953	70.7197263792	298.966446421	491.133699527	0.0910481227058	1407.0	976.0	37	0.0
3492178	288.393951416	0.0	4025.0	0	1727.0	1	1856.75675676	68700.0	2.75632387096	3.0	0.583849919808	124.332953935	299.026328235	645.822146372	0.113013284744	1466.0	854.0	37	0.0
3492189	195.630767822	0.0	2781.0	0	1948.0	1	1930.37837838	71424.0	4.78166898846	3.0	0.481161027034	298.775052938	300.481241633	557.319943587	0.0746425780863	1634.0	800.0	37	0.0
3492191	216.972793579	0.0	2925.0	0	1995.0	1	2065.43243243	76421.0	2.67173228905	3.0	0.912632291513	336.142709887	301.112068575	418.150792879	0.101785217549	1655.0	1457.0	37	0.0
3492185	372.507141113	0.0	3837.0	0	2006.0	1	2098.94594595	77661.0	2.55257666941	3.0	0.815221912823	190.706490061	300.797168043	687.545794271	0.154094687531	1505.0	1103.0	37	0.0
3492184	213.852722168	0.0	3079.0	0	1733.0	1	1784.35135135	66021.0	2.86841278698	3.0	0.545379851555	76.0214803349	299.50510078	609.342506141	0.102683606055	1415.0	679.0	37	0.0
3492187	248.830505371	0.0	3060.0	0	1711.0	1	1832.78378378	67813.0	2.47403597793	3.0	0.666886279021	253.280907325	301.209801982	527.719577003	0.106206193604	1456.0	1151.0	37	0.0
3492164	342.411529541	0.0	3805.0	0	2043.0	1	2152.81081081	79654.0	10.7548590943	3.0	0.703244699523	324.674257905	293.861698473	688.10697803	0.12662056354	1601.0	944.0	37	0.0
3492166	274.883636475	0.0	4127.0	0	1822.0	1	1942.86486486	71886.0	2.5541828128	3.0	0.461481410938	94.2963877206	295.885470899	668.215208271	0.086200109956	1551.0	862.0	37	0.0
3492162	379.045898438	0.0	3606.0	0	2087.0	1	2142.89189189	79287.0	2.52649527954	3.0	0.912220635554	261.732395613	294.030684078	649.351205426	0.160379705086	1519.0	902.0	37	0.0
3492173	262.102813721	0.0	3439.0	0	2209.0	1	2226.27027027	82372.0	4.6541884856	3.0	1.40749574363	399.0	298.0	570.267658826	0.21991047135	1520.0	1140.0	37	0.0
3492168	385.408447266	0.0	4150.0	0	2013.0	1	2232.32432432	82596.0	2.62261386227	3.0	0.758093720689	365.960995534	296.125754148	718.437388212	0.138939303624	1650.0	1227.0	37	0.0
3492171	311.841125488	0.0	3478.0	0	2052.0	1	2164.21621622	80076.0	9.02514992874	3.0	0.736267805762	107.153898547	296.798360244	642.301250502	0.122656583427	1591.0	1082.0	37	0.0
3492278	196.851760864	0.0	3499.0	0	1627.0	1	1712.67567568	63369.0	2.5193466392	3.0	0.287130071801	156.441173773	324.701829938	523.360193263	0.0458836120868	1464.0	978.0	37	0.0
3492272	165.982849121	0.0	2870.0	0	1629.0	1	1744.32432432	64540.0	10.160330224	3.0	0.749511735087	71.1063828874	323.046147789	398.051787115	0.0935160004715	1399.0	812.0	37	0.0
3492275	236.893692017	0.0	3203.0	0	1637.0	1	1732.40540541	64099.0	2.47266301424	3.0	0.583869881119	47.6428886895	324.849482035	494.162111247	0.0908377000895	1397.0	1000.0	37	0.0
3492285	213.596130371	0.0	2618.0	0	1619.0	1	1684.81081081	62338.0	10.1984471298	3.0	0.663780816805	6.85373401972	327.560071522	450.085907716	0.0972880812539	1333.0	912.0	37	0.0
3492287	232.128158569	0.0	2819.0	0	1750.0	1	1780.86486486	65892.0	10.16136483	3.0	0.713201235403	98.7945449081	328.004291911	436.935487366	0.0958808274693	1434.0	1055.0	37	0.0
3492281	240.471572876	0.0	2891.0	0	1747.0	1	1696.64864865	62776.0	10.1466854237	3.0	0.628175606311	112.628810745	326.235193552	526.408334123	0.107971876629	1345.0	683.0	37	0.0
3492283	209.933959961	0.0	3383.0	0	1840.0	1	1880.37837838	69574.0	4.70700251377	3.0	0.589803740023	305.482297719	325.738910337	545.006592791	0.0934626255426	1508.0	785.0	37	0.0
3492260	459.36340332	0.0	3798.0	0	1961.0	1	2185.91891892	80879.0	2.61983633718	3.0	0.820183186868	101.115033858	319.144596432	801.762723919	0.177045997735	1472.0	1043.0	37	0.0
3492262	319.345977783	0.0	4111.0	0	2287.0	1	2499.13513514	92468.0	7.76844078795	3.0	0.948150508106	239.796335243	320.72186276	691.854197957	0.1510682513	1714.0	1518.0	37	0.0
3492256	320.67276001	0.0	4640.0	0	2036.0	1	2267.32432432	83891.0	2.51022591035	3.0	0.56349158163	234.547609882	317.992815731	835.619665413	0.11586852222	1703.0	1141.0	37	0.0
3492258	204.15776062	0.0	3215.0	0	1543.0	1	1704.67567568	63073.0	2.52123317259	3.0	0.355551394983	64.4544637988	319.448138914	547.191519085	0.060518511593	1506.0	877.0	37	0.0
3492268	303.425292969	0.0	4340.0	0	1866.0	1	2031.16216216	75153.0	2.49493285746	3.0	0.595954594883	223.428203384	321.798684693	705.050845823	0.11536558045	1562.0	941.0	37	0.0
3492270	225.53414917	0.0	3007.0	0	1661.0	1	1807.37837838	66873.0	2.49604445962	3.0	0.515969014567	54.5820645176	323.021282821	516.072795864	0.0795219433148	1481.0	1000.0	37	0.0
3492264	276.848724365	0.0	3609.0	0	1743.0	1	1846.40540541	68317.0	2.82285218743	3.0	0.691582738406	149.061467978	322.258125719	570.946896707	0.119727880726	1414.0	1039.0	37	0.0
3492266	278.513519287	0.0	4412.0	0	1896.0	1	1965.0	72705.0	2.63353001577	3.0	0.496482823171	203.565815689	322.324256228	676.208301241	0.0934057304404	1590.0	1066.0	37	0.0
3492244	333.080108643	0.0	4172.0	0	2204.0	1	2295.7027027	84941.0	2.49949911572	3.0	0.623545055011	367.735306266	314.418417102	661.845687993	0.098760175253	1758.0	1253.0	37	0.0
3492246	260.127593994	0.0	3821.0	0	1713.0	1	1799.75675676	66591.0	2.4629762863	3.0	0.472910889405	54.8066086268	315.417490835	664.6778002	0.0956822322965	1432.0	841.0	37	0.0
3492241	397.887573242	0.0	4441.0	0	2056.0	1	2328.51351351	86155.0	2.57847073429	3.0	1.05617957158	399.0	313.0	893.261894582	0.25405254264	1483.0	1012.0	37	0.0
3492242	308.743682861	0.0	3790.0	0	1592.0	1	1756.97297297	65008.0	2.64640590577	3.0	0.569378648305	35.6259662229	314.290872369	655.24382597	0.118783185717	1342.0	825.0	37	0.0
3492252	287.469299316	0.0	3532.0	0	1747.0	1	1912.16216216	70750.0	8.94905886107	3.0	0.629917970075	325.963891447	317.163797989	644.574558807	0.11878116743	1481.0	799.0	37	0.0
3492254	293.110229492	0.0	3357.0	0	1860.0	1	1970.21621622	72898.0	4.74072184587	3.0	0.888522938211	190.821637452	317.530340884	530.082443018	0.135753935845	1494.0	1271.0	37	0.0
3492248	305.072418213	0.0	3800.0	0	1834.0	1	2040.2972973	75491.0	2.76759006889	3.0	0.584949634018	246.073211415	315.437183453	642.885027948	0.101512047297	1575.0	1183.0	37	0.0
3492250	200.741516113	0.0	3261.0	0	1698.0	1	1823.02702703	67452.0	2.44583619278	3.0	0.331978591304	201.931997813	316.006842345	562.4112022	0.0539721963503	1575.0	907.0	37	0.0
3492229	298.332946777	0.0	3443.0	0	1600.0	1	1797.51351351	66508.0	2.48772369473	3.0	0.673005908287	68.4943563831	309.972970854	599.790733026	0.126485937233	1367.0	1034.0	37	0.0
3492231	236.502120972	0.0	3167.0	0	1968.0	1	2043.94594595	75626.0	10.2062063254	3.0	0.611020753995	93.8077665234	309.523682786	519.091671734	0.0841155302164	1621.0	1224.0	37	0.0
3492225	238.185012817	0.0	3353.0	0	1587.0	1	1679.08108108	62126.0	10.1556259892	3.0	0.312543021725	29.9937421012	308.01886812	573.638551431	0.0563994185543	1409.0	899.0	37	0.0
3492227	308.302093506	0.0	4041.0	0	2007.0	1	2048.89189189	75809.0	10.236010039	3.0	0.654108904607	183.462039265	307.789748483	707.285726633	0.127269280169	1530.0	1176.0	37	0.0
3492237	192.194198608	0.0	3783.0	0	1794.0	1	1860.97297297	68856.0	11.4000000005	3.0	0.31663117938	98.2815934646	312.704882864	533.174741342	0.047513017473	1618.0	1013.0	37	0.0
3492239	319.32333374	0.0	3915.0	0	2375.0	1	2391.05405405	88469.0	10.1104559379	3.0	0.966540473553	377.70408457	313.062776939	585.920782755	0.134332091471	1767.0	1418.0	37	0.0
3492233	355.302490234	0.0	3929.0	0	1998.0	1	2177.02702703	80550.0	2.67826057818	3.0	0.807374159222	268.433817357	310.127697283	690.938109726	0.146948087428	1559.0	1089.0	37	0.0
3492235	318.215240479	0.0	4244.0	0	1645.0	1	1848.13513514	68381.0	11.4000000005	3.0	0.554062560268	15.1559733025	311.809313241	703.684318512	0.117918850709	1398.0	942.0	37	0.0
3492341	238.59487915	0.0	2720.0	0	1386.0	1	1543.81081081	57121.0	10.8141993053	3.0	0.614988825222	15.4995320583	342.543857766	534.608986801	0.119172618572	1203.0	729.0	37	0.0
3492343	485.548431396	0.0	4638.0	0	2481.0	1	2522.10810811	93318.0	2.57267197556	3.0	0.992277444729	270.25221957	342.920931329	884.218794687	0.210565643429	1592.0	1173.0	37	0.0
3492336	303.234008789	0.0	4332.0	0	1845.0	1	2011.13513514	74412.0	11.4000000005	3.0	0.49118390237	234.540484751	337.179622719	673.951909023	0.0896811620612	1607.0	1260.0	37	0.0
3492339	266.228637695	0.0	4005.0	0	2049.0	1	2177.78378378	80578.0	2.5153968602	3.0	0.6048354894	387.489724937	342.095882769	728.87306985	0.11261300486	1685.0	830.0	37	0.0
3492349	280.097320557	0.0	3246.0	0	1536.0	1	1615.97297297	59791.0	2.59351943507	3.0	0.48636010594	28.8979160288	347.289055577	604.451380569	0.100062814448	1271.0	832.0	37	0.0
3492351	209.044677734	0.0	2690.0	0	1543.0	1	1631.56756757	60368.0	2.70710488671	3.0	0.544342500862	78.0404991132	346.974329047	469.705140401	0.0850155694198	1335.0	849.0	37	0.0
3492345	293.002929688	0.0	3729.0	0	1745.0	1	1897.51351351	70208.0	2.55782169232	3.0	0.551623165105	180.135425375	343.622441506	659.610180402	0.106044344532	1495.0	816.0	37	0.0
3492347	561.619873047	0.0	4861.0	0	1969.0	1	2430.05405405	89912.0	2.61825148191	3.0	0.793722241727	234.784798952	346.234122308	1004.54823859	0.196253082515	1600.0	1376.0	37	0.0
3492325	300.056213379	0.0	3390.0	0	1669.0	1	1822.18918919	67421.0	4.70998506534	3.0	0.870459188876	67.6386736952	335.669163582	529.526404642	0.144789936173	1334.0	1080.0	37	0.0
3492327	501.337768555	0.0	4559.0	0	2307.0	1	2537.27027027	93879.0	2.63598615184	3.0	1.00219869017	164.20054696	335.765722582	885.935276312	0.212074477478	1583.0	1039.0	37	0.0
3492320	272.044372559	0.0	3000.0	0	1607.0	1	1753.0	64861.0	2.56876854643	3.0	0.72789556974	50.4679498296	334.682788526	541.646512446	0.126701576108	1358.0	913.0	37	0.0
3492323	272.265899658	0.0	3136.0	0	1544.0	1	1746.75675676	64630.0	2.59079553154	3.0	0.771263241425	38.1187885838	336.371292119	521.77530314	0.130189172699	1316.0	1086.0	37	0.0
3492332	283.426971436	0.0	4057.0	0	2095.0	1	2115.89189189	78288.0	2.4857672078	3.0	0.789725020962	369.559950445	335.614033902	595.757537547	0.125085672548	1606.0	1118.0	37	0.0
3492334	358.642028809	0.0	4362.0	0	2279.0	1	2385.2972973	88256.0	8.48707941099	3.0	1.05318312985	203.109525917	336.741603414	720.08174169	0.189017196281	1566.0	1328.0	37	0.0
3492329	292.48638916	0.0	3798.0	0	1761.0	1	1926.13513514	71267.0	2.49016473828	3.0	0.512173500104	177.293335463	336.3329436	680.555621131	0.0994839132614	1555.0	979.0	37	0.0
3492330	310.320678711	0.0	3524.0	0	1950.0	1	2072.2972973	76675.0	2.50497526472	3.0	0.630622147042	284.820738538	336.22289762	630.4368796	0.106102102856	1577.0	893.0	37	0.0
3492308	190.579849243	0.0	2685.0	0	1689.0	1	1691.67567568	62592.0	10.052091736	3.0	0.878813519466	31.3223477713	331.465950222	390.186853675	0.112779850639	1306.0	856.0	37	0.0
3492310	194.462875366	0.0	3595.0	0	1968.0	1	1995.7027027	73841.0	2.558571659	3.0	0.59036110196	315.880482648	330.583286321	599.081605685	0.0972239244317	1595.0	1039.0	37	0.0
3492305	477.662506104	0.0	4258.0	0	2073.0	1	2343.37837838	86705.0	4.67256706095	3.0	1.24808936949	125.714428029	330.502784172	787.312565043	0.265281999404	1326.0	1010.0	37	0.0
3492307	352.985046387	0.0	4273.0	0	1876.0	1	2107.64864865	77983.0	2.50682886171	3.0	0.691857435633	221.171695151	330.075544808	735.268628772	0.13724210476	1522.0	941.0	37	0.0
3492316	308.642944336	0.0	4500.0	0	2269.0	1	2385.64864865	88269.0	4.72127154817	3.0	0.948544735803	247.206289562	333.301164174	773.506058879	0.181718475878	1617.0	1092.0	37	0.0
3492318	228.136978149	0.0	3035.0	0	1905.0	1	1957.83783784	72440.0	11.4000000005	3.0	0.642326662338	318.519155298	333.934414623	523.517563831	0.0939455465981	1595.0	975.0	37	0.0
3492312	361.41784668	0.0	4264.0	0	1668.0	1	1863.40540541	68946.0	2.61783238522	3.0	0.548338425302	144.876963954	331.797600993	768.660431438	0.127517288357	1434.0	941.0	37	0.0
3492314	285.214904785	0.0	3482.0	0	1803.0	1	1935.24324324	71604.0	2.54430551063	3.0	0.657093182126	188.661102651	332.872626683	620.071653808	0.11765520015	1499.0	1158.0	37	0.0
3492293	438.081695557	0.0	4321.0	0	2384.0	1	2435.35135135	90108.0	4.67542846535	3.0	0.942777755539	287.50248004	328.268784342	884.556361379	0.206586350265	1569.0	1010.0	37	0.0
3492295	272.42767334	0.0	3679.0	0	1849.0	1	1985.48648649	73463.0	8.45644971115	3.0	0.734792740396	350.591232405	327.619822546	641.911581901	0.134790339558	1474.0	1124.0	37	0.0
3492289	179.526000977	0.0	3464.0	0	1744.0	1	1802.43243243	66690.0	2.52005698626	3.0	0.513113134838	185.60590407	328.08210611	469.74677224	0.0716543708735	1525.0	1102.0	37	0.0
3492291	346.577575684	0.0	4293.0	0	1877.0	1	2075.81081081	76805.0	2.50120325062	3.0	0.539185541527	210.332035319	328.418052027	776.717195704	0.112192364802	1593.0	1026.0	37	0.0
3492301	289.161804199	0.0	3461.0	0	2039.0	1	2079.08108108	76926.0	2.54081211213	3.0	0.886302640071	261.545535952	328.586247919	590.943143457	0.144109993231	1519.0	1135.0	37	0.0
3492303	407.171813965	0.0	4068.0	0	2047.0	1	2294.24324324	84887.0	10.3982774265	3.0	1.20629614747	399.0	329.0	840.824674729	0.283778953892	1382.0	1091.0	37	0.0
3492297	305.42276001	0.0	3865.0	0	1863.0	1	2032.24324324	75193.0	2.93020747206	3.0	1.3515995484	0.0	329.0	735.434845116	0.323732981206	1161.0	1126.0	37	0.0
3492299	277.723999023	0.0	4363.0	0	1729.0	1	1958.81081081	72476.0	10.1884798924	3.0	0.409195631006	163.138790376	329.45226958	729.461020124	0.0824762623268	1563.0	1026.0	37	0.0
3492404	367.860565186	0.0	4186.0	0	2001.0	1	2159.97297297	79919.0	2.76222001309	3.0	0.834598311587	250.587012055	360.768516966	726.988211982	0.163401560603	1516.0	954.0	37	0.0
3492406	247.456604004	0.0	3194.0	0	1769.0	1	1834.89189189	67891.0	2.44543935395	3.0	0.635146526636	60.1601657636	362.940175498	538.859587142	0.102855541239	1448.0	862.0	37	0.0
3492400	217.537902832	0.0	3117.0	0	1934.0	1	1930.75675676	71438.0	9.03616801438	3.0	0.659971909228	44.2049486271	360.078218162	627.499066197	0.120129357866	1409.0	824.0	37	0.0
3492402	276.401367188	0.0	3357.0	0	1535.0	1	1638.08108108	60609.0	2.52173752544	3.0	0.670568857022	14.750699795	360.572461383	578.445492408	0.134297316722	1204.0	892.0	37	0.0
3492412	489.880828857	0.0	4761.0	0	2224.0	1	2463.75675676	91159.0	2.62235542198	3.0	0.845456225668	369.073656052	364.923501132	846.511252318	0.169923526385	1732.0	959.0	37	0.0
3492414	219.625305176	0.0	3394.0	0	1832.0	1	1968.89189189	72849.0	10.1632506019	3.0	0.576514816117	273.388623786	366.478891142	494.092365622	0.0779788817823	1605.0	1197.0	37	0.0
3492408	238.165817261	0.0	2936.0	0	1488.0	1	1604.62162162	59371.0	2.55815279921	3.0	0.427454270266	31.9147452004	364.067067437	559.663358703	0.0805486415965	1332.0	585.0	37	0.0
3492410	291.335723877	0.0	3724.0	0	1616.0	1	1762.78378378	65223.0	2.52407425272	3.0	0.672250048738	140.254243334	363.774833987	630.809935063	0.136727792894	1369.0	960.0	37	0.0
3492388	310.561340332	0.0	4478.0	0	1810.0	1	1905.21621622	70493.0	11.4000000005	3.0	0.730074454006	179.85309371	358.794765981	608.746030566	0.132034936109	1444.0	972.0	37	0.0
3492390	330.943847656	0.0	4204.0	0	1747.0	1	2029.21621622	75081.0	2.49607606225	3.0	0.455662677367	190.446717917	359.059446319	782.391353307	0.0963029917508	1535.0	1130.0	37	0.0
3492384	215.660812378	0.0	3192.0	0	1684.0	1	1812.0	67044.0	2.72822555632	3.0	0.775361716489	61.4292921243	356.528468731	462.775683602	0.109892376183	1383.0	1189.0	37	0.0
3492386	232.979309082	0.0	3113.0	0	1810.0	1	1889.94594595	69928.0	10.1853670448	3.0	0.801497580077	41.9080390774	357.898090378	587.376225541	0.142267994384	1351.0	931.0	37	0.0
3492396	174.906692505	0.0	3270.0	0	1629.0	1	1718.2972973	63577.0	10.1326424586	3.0	0.22771621864	352.956736821	358.886037887	530.012571385	0.0363980761908	1595.0	966.0	37	0.0
3492398	195.20135498	0.0	2865.0	0	1474.0	1	1663.78378378	61560.0	10.3391486041	3.0	1.21326178358	1.25904596432	359.722555262	538.219809244	0.244152328079	1089.0	850.0	37	0.0
3492392	281.260772705	0.0	3210.0	0	1988.0	1	2038.02702703	75407.0	10.9047616434	3.0	0.79037279879	278.848517851	359.251022634	515.139219936	0.11097380743	1606.0	1042.0	37	0.0
3492394	402.370697021	0.0	4082.0	0	2253.0	1	2337.97297297	86505.0	2.61724240129	3.0	0.932274387648	326.358184722	359.087244501	724.499846119	0.168836496842	1596.0	1168.0	37	0.0
3492373	577.59777832	0.0	4772.0	0	2763.0	1	2755.94594595	101970.0	4.65689332809	3.0	1.1668797019	205.655777463	354.559940123	967.194107427	0.257477481841	1560.0	1465.0	37	0.0
3492375	260.269348145	0.0	3348.0	0	1625.0	1	1642.10810811	60758.0	2.60363227951	3.0	0.551892646188	27.0174398547	355.122053368	547.571800659	0.101341144473	1292.0	779.0	37	0.0
3492369	340.421936035	0.0	3711.0	0	1808.0	1	1986.16216216	73488.0	2.58582656853	3.0	0.513447675881	188.585582416	351.970139788	735.235393656	0.105013593165	1497.0	1067.0	37	0.0
3492371	213.39642334	0.0	3211.0	0	2021.0	1	2111.21621622	78115.0	10.9360660722	3.0	0.790813990412	308.675789908	352.573662946	510.236934894	0.105658525914	1683.0	987.0	37	0.0
3492380	291.917694092	0.0	3053.0	0	1638.0	1	1743.54054054	64511.0	2.54253661816	3.0	0.84038650545	130.843541222	355.8136869	521.121845136	0.143628745164	1300.0	974.0	37	0.0
3492382	321.061431885	0.0	3808.0	0	2110.0	1	2217.72972973	82056.0	2.49993466776	3.0	0.613792920374	197.004214273	356.373980435	651.823367718	0.09914433708	1670.0	1154.0	37	0.0
3492377	259.583557129	0.0	3074.0	0	1484.0	1	1647.27027027	60949.0	2.77927542335	3.0	0.499719129328	83.4421272351	354.523792211	616.265754752	0.10311450175	1307.0	753.0	37	0.0
3492357	186.248413086	0.0	3280.0	0	1774.0	1	1768.81081081	65446.0	2.51231131597	3.0	0.536317069453	106.204090052	347.848389086	498.471989508	0.0817479926179	1424.0	845.0	37	0.0
3492359	240.709854126	0.0	3351.0	0	1922.0	1	2077.2972973	76860.0	10.5066171909	3.0	0.651313783072	310.166133689	347.727113297	627.303615346	0.10906806486	1641.0	1064.0	37	0.0
3492353	277.5574646	0.0	4123.0	0	1856.0	1	2039.75675676	75471.0	2.61937629805	3.0	0.541998647934	262.801107793	347.457702713	621.182626814	0.0899532815387	1610.0	911.0	37	0.0
3492355	273.354156494	0.0	3473.0	0	1973.0	1	1981.35135135	73310.0	2.45085601401	3.0	0.678041814321	358.208201789	347.06840655	626.06243992	0.119975063588	1512.0	992.0	37	0.0
3492365	269.156219482	0.0	3281.0	0	1671.0	1	1736.78378378	64261.0	2.78835217719	3.0	0.827201237028	144.65488165	351.499912992	524.106866495	0.142611243567	1295.0	1012.0	37	0.0
3492367	330.468688965	0.0	3704.0	0	1746.0	1	1901.54054054	70357.0	2.69658785401	3.0	0.782614631759	170.471641678	351.855642187	667.062199107	0.159112499712	1380.0	824.0	37	0.0
3492361	276.847381592	0.0	3232.0	0	1739.0	1	1845.05405405	68267.0	10.1470951383	3.0	0.764329753604	98.2121870008	350.676699495	579.088457355	0.13629419993	1404.0	996.0	37	0.0
3492363	267.814178467	0.0	3193.0	0	1685.0	1	1855.81081081	68665.0	2.6235155079	3.0	0.89254153427	111.75390405	350.74781315	503.71325826	0.137823408229	1364.0	1038.0	37	0.0
3491445	261.876739502	0.0	3415.0	0	1800.0	1	1956.37837838	72386.0	2.59175030108	3.0	0.582982001295	92.760746857	7.95564960708	568.378070153	0.092520787087	1566.0	1032.0	37	0.0
3492469	258.825378418	0.0	4270.0	0	1745.0	1	1907.67567568	70584.0	10.6986024948	3.0	0.767287693766	139.086250141	377.723794254	633.965257287	0.146123694549	1408.0	1087.0	37	0.0
3491444	576.528137207	0.0	5520.0	0	2523.0	1	2768.97297297	102452.0	2.67460398011	3.0	0.961864637973	280.740203314	7.02653575649	985.012591191	0.206393500542	1783.0	1351.0	37	0.0
3491447	248.57913208	0.0	3241.0	0	1596.0	1	1680.24324324	62169.0	2.79704191392	3.0	0.495959427112	16.9759214884	10.1311789867	583.614047	0.0942511705442	1326.0	818.0	37	0.0
3491446	167.001724243	0.0	2954.0	0	1974.0	1	2031.40540541	75162.0	10.8447394609	3.0	0.735456276497	75.5665415005	9.50827483082	438.46787919	0.0862152170031	1626.0	1281.0	37	0.0
3491441	228.286453247	0.0	3357.0	0	1966.0	1	2023.16216216	74857.0	4.32195824344	3.0	0.869929183186	35.3968698548	2.82927162266	653.576634694	0.163486141039	1418.0	893.0	37	0.0
3491440	217.552001953	0.0	2744.0	0	1489.0	1	1656.48648649	61290.0	2.47961769239	3.0	1.33878682452	0.0	3.0	519.947893844	0.266004209819	1017.0	1041.0	37	0.0
3491443	266.984344482	0.0	3781.0	0	2056.0	1	2083.72972973	77098.0	2.66865325705	3.0	0.621920925477	379.776223753	5.09719121872	592.953279434	0.0970782321967	1685.0	1068.0	37	0.0
3492467	315.770446777	0.0	4594.0	0	1597.0	1	1794.18918919	66385.0	11.4000000005	3.0	0.550838647967	75.6833995288	378.010486777	706.195315989	0.121586004312	1388.0	885.0	37	0.0
3491442	326.125823975	0.0	4013.0	0	2309.0	1	2393.08108108	88544.0	2.55244300415	3.0	0.609701534951	286.561269127	3.63586215149	799.076250651	0.113329164902	1825.0	1180.0	37	0.0
3492466	172.175369263	0.0	3500.0	0	1838.0	1	1974.94594595	73073.0	10.6577917076	3.0	0.474331378706	262.516020472	376.585432092	543.427034147	0.0698146262514	1666.0	1066.0	37	0.0
3491453	222.513397217	0.0	3059.0	0	1993.0	1	2065.78378378	76434.0	10.7921667613	3.0	0.736144127331	251.190866653	10.9069601347	471.804404808	0.0917793226713	1705.0	1107.0	37	0.0
3491452	291.711212158	0.0	3599.0	0	1765.0	1	1974.75675676	73066.0	2.59520877392	3.0	0.654273811946	149.492163536	11.2778807202	630.548103963	0.116639948271	1510.0	983.0	37	0.0
3492476	165.705093384	0.0	3104.0	0	1922.0	1	1955.81081081	72365.0	5.88828765025	3.0	0.515788174697	357.116633608	379.449216682	514.230862434	0.0727388966358	1621.0	893.0	37	0.0
3491455	265.950134277	0.0	3298.0	0	2056.0	1	2169.35135135	80266.0	4.74431160482	3.0	1.01364155072	105.641123968	12.155159353	524.67382546	0.139702952489	1599.0	1143.0	37	0.0
3491454	243.998214722	0.0	4290.0	0	1972.0	1	2067.64864865	76503.0	10.2554973836	3.0	0.629604657446	84.1171160946	12.0189630025	605.256062259	0.101504840332	1612.0	1096.0	37	0.0
3492478	265.271270752	0.0	3443.0	0	1763.0	1	1740.91891892	64414.0	2.48701765401	3.0	0.59866903042	49.1162116426	379.951162002	575.206696104	0.109756397043	1386.0	931.0	37	0.0
3491449	295.131469727	0.0	3937.0	0	1807.0	1	1971.89189189	72960.0	2.52312618959	3.0	0.626075162955	117.846515067	10.414337857	617.319914531	0.108646781697	1569.0	1115.0	37	0.0
3491448	243.883972168	0.0	2903.0	0	1654.0	1	1803.64864865	66735.0	2.73865615804	3.0	0.682103185292	55.7824614102	10.3501111942	522.919327548	0.109728537166	1413.0	947.0	37	0.0
3491451	201.627471924	0.0	2818.0	0	1539.0	1	1657.51351351	61328.0	10.1425203226	3.0	0.473260599324	36.1824823634	10.9804096217	422.245296114	0.0641475298136	1398.0	1012.0	37	0.0
3491450	307.839904785	0.0	4052.0	0	2057.0	1	2200.2972973	81411.0	2.61797480034	3.0	0.729481605549	370.427620045	9.68931859213	660.20551787	0.122890890961	1712.0	1215.0	37	0.0
3492474	238.046630859	0.0	3498.0	0	1732.0	1	1914.51351351	70837.0	11.4000000005	3.0	0.819908554362	142.103616122	379.349501702	578.729721105	0.141452495672	1424.0	1119.0	37	0.0
3492453	306.131591797	0.0	3970.0	0	1754.0	1	1865.91891892	69039.0	2.50190016185	3.0	0.443203567643	211.063446002	375.083725303	675.260335738	0.0871879255442	1477.0	911.0	37	0.0
3492455	189.022399902	0.0	2844.0	0	1389.0	1	1486.02702703	54983.0	2.52219995386	3.0	0.366532051134	32.1431039471	376.089342835	488.522857789	0.0641101397974	1282.0	601.0	37	0.0
3492449	282.344085693	0.0	3025.0	0	1642.0	1	1736.24324324	64241.0	2.62276108413	3.0	0.648365038877	151.938438321	374.347493934	550.742146028	0.114618165658	1368.0	931.0	37	0.0
3492451	275.600830078	0.0	3140.0	0	1692.0	1	1791.18918919	66274.0	4.70527398458	3.0	0.83597895617	128.75789232	374.744921612	535.748740748	0.142885354482	1313.0	902.0	37	0.0
3491437	226.01890564	0.0	3762.0	0	1756.0	1	1954.7027027	72324.0	10.2173382766	3.0	0.839085878042	116.238861837	2.3019216467	626.30210428	0.155301194463	1432.0	892.0	37	0.0
3492461	245.849716187	0.0	3372.0	0	1928.0	1	2058.0	76146.0	2.41824233066	3.0	0.546558282862	373.785738649	375.57407685	574.216422614	0.0825433354367	1701.0	701.0	37	0.0
3491436	241.028793335	0.0	3462.0	0	1955.0	1	2058.62162162	76169.0	8.5175410075	3.0	1.10065949293	103.151691657	1.92446266156	567.625823122	0.178887971452	1487.0	1073.0	37	0.0
3491439	319.098175049	0.0	3980.0	0	1985.0	1	2173.94594595	80436.0	10.1526822972	3.0	0.930396476527	325.220169393	1.50551504583	805.196075015	0.208170506481	1464.0	868.0	37	0.0
3492463	217.651519775	0.0	2655.0	0	1481.0	1	1558.83783784	57677.0	4.75642780918	3.0	0.538833851409	112.64126577	377.393745051	514.767450922	0.0976565774867	1266.0	602.0	37	0.0
3491438	309.444976807	0.0	3668.0	0	2093.0	1	2105.45945946	77902.0	10.3681231916	3.0	1.07157134041	205.874514791	2.32341103395	704.87361336	0.21857944074	1385.0	840.0	37	0.0
3491433	222.849945068	0.0	3170.0	0	2055.0	1	2077.67567568	76874.0	8.33934995582	3.0	1.58338627183	75.0	0.0	504.272361045	0.237856206441	1378.0	1378.0	37	0.0
3492457	369.339050293	0.0	4302.0	0	2021.0	1	2100.59459459	77722.0	2.56253962056	3.0	0.690747937997	236.76894304	375.661684433	785.435776406	0.148289119714	1545.0	976.0	37	0.0
3491432	172.102493286	0.0	2818.0	0	1656.0	1	1748.0	64676.0	10.1600110365	3.0	1.64873870679	51.0	0.0	398.038873032	0.23109953071	1247.0	975.0	37	0.0
3491435	391.512878418	0.0	6254.0	0	1813.0	1	2107.21621622	77967.0	10.2011111496	3.0	0.893526726028	242.0	0.0	996.610899642	0.267904984122	1357.0	1216.0	37	0.0
3492459	382.595306396	0.0	4685.0	0	1850.0	1	2097.08108108	77592.0	2.62477733857	3.0	0.582567033889	340.966439071	376.14605885	785.006630488	0.122381101518	1584.0	1176.0	37	0.0
3491434	225.717330933	0.0	3491.0	0	1903.0	1	1998.62162162	73949.0	11.4000000005	3.0	1.46905341857	231.0	0.0	534.937293903	0.24470743947	1387.0	1300.0	37	0.0
3492437	156.763946533	0.0	2954.0	0	1444.0	1	1570.91891892	58124.0	10.2759740273	3.0	0.459961992787	179.962573746	368.69815508	452.797684671	0.0709953603891	1337.0	878.0	37	0.0
3492439	385.2684021	0.0	4610.0	0	1887.0	1	2037.13513514	75374.0	2.57872838052	3.0	0.632477013549	218.127823817	369.212745987	751.280098756	0.132023843005	1498.0	1108.0	37	0.0
3492432	309.857177734	0.0	3871.0	0	1867.0	1	2048.81081081	75806.0	10.650889898	3.0	0.543014539372	315.243027573	367.982961518	660.077682206	0.0958581386867	1646.0	1258.0	37	0.0
3492435	218.149230957	0.0	2780.0	0	1503.0	1	1613.86486486	59713.0	2.57346719596	3.0	0.688343086151	25.3033145952	368.858463829	423.641696233	0.0993184686399	1282.0	886.0	37	0.0
3492445	297.388031006	0.0	4015.0	0	2110.0	1	2196.72972973	81279.0	10.2178148259	3.0	0.617976621289	364.323243371	372.032541287	663.422717958	0.102919998982	1702.0	1084.0	37	0.0
3492447	217.334381104	0.0	3014.0	0	2120.0	1	2061.86486486	76289.0	4.77765267587	3.0	0.571264452561	268.914029867	373.083414854	511.778443934	0.0763071477733	1691.0	1319.0	37	0.0
3492441	264.031097412	0.0	2676.0	0	1601.0	1	1682.72972973	62261.0	10.7024620052	3.0	0.641452343132	90.7976753724	370.967992263	519.436000156	0.109882654491	1348.0	831.0	37	0.0
3492443	300.574768066	0.0	3609.0	0	1834.0	1	1953.35135135	72274.0	2.55056157648	3.0	0.513168285122	289.900440431	371.129526256	674.738847268	0.0972502800065	1567.0	1020.0	37	0.0
3492416	288.564331055	0.0	3897.0	0	1893.0	1	2039.37837838	75457.0	2.49714375271	3.0	0.382170231686	322.825989882	366.352586822	677.189754769	0.0677499515219	1691.0	1091.0	37	0.0
3492428	410.503692627	0.0	4644.0	0	1915.0	1	2178.83783784	80617.0	8.95059640177	3.0	0.810648236983	49.6507605491	366.483119967	808.138516507	0.176935993553	1470.0	1057.0	37	0.0
3492430	279.42880249	0.0	4202.0	0	1796.0	1	1956.45945946	72389.0	11.4000000005	3.0	0.541978082516	261.279217698	366.543557499	638.803551554	0.09706938867	1553.0	1127.0	37	0.0
3491509	244.881088257	0.0	3128.0	0	1670.0	1	1818.40540541	67281.0	2.46923713401	3.0	0.849847772294	129.524651845	42.9039483688	490.925399371	0.129585039319	1393.0	1210.0	37	0.0
3492533	324.7421875	0.0	4076.0	0	1763.0	1	1879.86486486	69555.0	2.52502607619	3.0	0.807209782312	133.028021072	394.903592651	631.748506667	0.156919600056	1345.0	990.0	37	0.0
3491508	188.47052002	0.0	3081.0	0	1806.0	1	1881.51351351	69616.0	2.65283757274	3.0	0.509201866978	89.8662180003	43.3204557102	535.16983917	0.0780713684094	1509.0	967.0	37	0.0
3492532	295.411956787	0.0	3663.0	0	2096.0	1	2216.54054054	82012.0	4.67904169345	3.0	1.02216868507	73.5607818885	395.020448919	693.781289368	0.190434163364	1491.0	889.0	37	0.0
3491511	318.568603516	0.0	3792.0	0	2046.0	1	2213.35135135	81894.0	9.02179423039	3.0	0.729266374841	337.783289592	43.0777562384	654.381311546	0.120830527883	1679.0	1273.0	37	0.0
3491510	220.517547607	0.0	3627.0	0	1939.0	1	1937.40540541	71684.0	11.4000000005	3.0	0.511891424265	265.764174487	42.8168162275	576.944271305	0.0825072331528	1593.0	1047.0	37	0.0
3491505	367.140319824	0.0	3333.0	0	1663.0	1	1922.62162162	71137.0	2.65012642172	3.0	0.879082230462	11.1712555262	40.5573815552	688.158870197	0.186695419058	1303.0	938.0	37	0.0
3492529	291.860717773	0.0	3456.0	0	1802.0	1	1978.21621622	73194.0	4.69026082592	3.0	0.879418319999	148.51390832	393.516396538	569.922272241	0.145055393416	1442.0	960.0	37	0.0
3491504	337.821289062	0.0	4421.0	0	1929.0	1	2173.64864865	80425.0	10.2083320312	3.0	0.490222559914	368.818818155	39.7576993683	776.168732236	0.0959199463156	1712.0	1122.0	37	0.0
3491507	343.924438477	0.0	4126.0	0	1906.0	1	2098.21621622	77634.0	2.85240476058	3.0	0.712846885722	237.317633226	41.8754026578	723.409102604	0.140101765869	1568.0	709.0	37	0.0
3492531	489.963928223	0.0	4883.0	0	2169.0	1	2501.43243243	92553.0	2.5355999674	3.0	0.818625672381	310.502680644	394.432234559	954.127860653	0.185009988731	1673.0	1449.0	37	0.0
3491506	262.459564209	0.0	3260.0	0	1851.0	1	1972.67567568	72989.0	2.85477240413	3.0	0.837124698895	111.811583131	41.5410910831	521.984357687	0.124549031614	1521.0	1082.0	37	0.0
3491517	312.125457764	0.0	3301.0	0	2197.0	1	2233.75675676	82649.0	10.1740375138	3.0	1.35244473946	399.0	47.0	647.020281556	0.243582546618	1475.0	1073.0	37	0.0
3491516	318.011230469	0.0	3609.0	0	1823.0	1	2005.94594595	74220.0	2.62553952424	3.0	0.598066591535	101.061330101	47.3078602379	646.394699938	0.106635743614	1550.0	1057.0	37	0.0
3492540	206.337234497	0.0	3311.0	0	1837.0	1	1963.56756757	72652.0	10.16334614	3.0	0.717992857929	209.993704504	396.146031131	542.376434496	0.110077452898	1583.0	1048.0	37	0.0
3491519	254.245529175	0.0	3779.0	0	1821.0	1	2025.0	74925.0	10.2097013785	3.0	0.522594570109	333.138761587	50.3261077412	600.44696315	0.0839862720974	1674.0	1107.0	37	0.0
3492543	220.681015015	0.0	3885.0	0	2109.0	1	2190.64864865	81054.0	8.72820353607	3.0	1.05682991605	196.995713919	396.956535817	647.920143237	0.185237666591	1524.0	1251.0	37	0.0
3491518	269.94342041	0.0	3696.0	0	1896.0	1	1969.0	72853.0	10.117284295	3.0	0.764879226148	44.4780633465	50.1319800861	651.921390967	0.144980837342	1435.0	1009.0	37	0.0
3491513	199.979385376	0.0	3789.0	0	2009.0	1	1973.67567568	73026.0	4.72558685533	3.0	0.596807324852	94.0141666273	44.4675118216	568.033110051	0.093950638858	1537.0	989.0	37	0.0
3491512	323.499542236	0.0	4002.0	0	2129.0	1	2209.45945946	81750.0	2.47106579569	3.0	0.454389521086	381.780141361	43.4886576249	735.229162861	0.0817854678658	1804.0	1262.0	37	0.0
3491515	238.036529541	0.0	3454.0	0	1868.0	1	1968.16216216	72822.0	11.4000000005	3.0	0.436084250412	305.072884881	44.9914273275	587.442125448	0.0696097317731	1677.0	891.0	37	0.0
3491514	321.220306396	0.0	3785.0	0	1858.0	1	1981.24324324	73306.0	2.59064190354	3.0	0.76342223631	198.534985258	45.1519357489	612.470879371	0.133787004763	1520.0	1040.0	37	0.0
3492538	242.437698364	0.0	3363.0	0	1906.0	1	1977.81081081	73179.0	2.75360248393	3.0	0.553666390416	187.148398966	395.676706314	637.342871173	0.0979462049439	1629.0	908.0	37	0.0
3491493	374.705871582	0.0	4995.0	0	1971.0	1	2110.02702703	78071.0	2.50719468357	3.0	0.754568052397	244.74766461	33.8994391502	750.00024024	0.154873131528	1500.0	1253.0	37	0.0
3492517	341.972930908	0.0	4274.0	0	2001.0	1	2188.16216216	80962.0	2.47502463393	3.0	0.63545046029	375.040486883	389.673313697	746.13197051	0.121503403736	1694.0	891.0	37	0.0
3491492	236.870925903	0.0	3395.0	0	1900.0	1	1913.43243243	70797.0	2.52399840624	3.0	0.445312904606	301.958874203	32.9679594771	602.967132905	0.0754587396409	1631.0	988.0	37	0.0
3491495	239.175628662	0.0	3849.0	0	1993.0	1	2208.56756757	81717.0	11.4000000005	3.0	0.390594147437	394.363338764	34.2542274068	669.779422254	0.0629552306687	1866.0	1226.0	37	0.0
3492519	338.957489014	0.0	4569.0	0	1795.0	1	1928.89189189	71369.0	2.46047141218	3.0	0.6300953788	155.964410523	390.911891551	699.428091125	0.128971737997	1462.0	1109.0	37	0.0
3491494	384.153503418	0.0	4437.0	0	2150.0	1	2301.7027027	85163.0	2.58299084966	3.0	0.483778223653	374.710165474	33.902389668	832.12007897	0.0958287405567	1830.0	1068.0	37	0.0
3491489	255.6587677	0.0	3755.0	0	1787.0	1	1863.91891892	68965.0	2.47167834739	3.0	0.650840579839	201.238951383	31.670799737	583.618043776	0.113453647834	1488.0	958.0	37	0.0
3492513	268.189147949	0.0	2838.0	0	1668.0	1	1788.91891892	66190.0	10.34980468	3.0	0.791345091077	119.741382623	389.593534514	519.617988867	0.129852794989	1362.0	855.0	37	0.0
3491488	262.051483154	0.0	3252.0	0	1570.0	1	1763.35135135	65244.0	2.59656642935	3.0	0.439283102341	54.4217193866	31.9712479082	595.592245688	0.0801311096154	1419.0	904.0	37	0.0
3492512	170.958190918	0.0	3144.0	0	1705.0	1	1803.32432432	66723.0	2.72196734353	3.0	0.390824539182	259.883324995	389.097796256	525.238097017	0.0603509096602	1584.0	960.0	37	0.0
3491491	368.813842773	0.0	5325.0	0	2010.0	1	2215.08108108	81958.0	11.4000000005	3.0	0.650737788703	175.611467548	33.170448659	849.910661265	0.142650423638	1577.0	969.0	37	0.0
3492515	333.708770752	0.0	3529.0	0	1897.0	1	1987.75675676	73547.0	2.53012479371	3.0	0.770930590442	175.087133993	389.818356989	643.324283417	0.142534993456	1424.0	864.0	37	0.0
3491490	280.897155762	0.0	3467.0	0	2137.0	1	2136.08108108	79035.0	11.4000000005	3.0	0.764380736917	346.955964021	31.6411659048	560.36879614	0.111434543724	1671.0	1107.0	37	0.0
3491501	322.276947021	0.0	4076.0	0	2127.0	1	2355.94594595	87170.0	11.4000000005	3.0	0.615319807307	389.329479537	38.228237821	701.186611155	0.100796699406	1858.0	1284.0	37	0.0
3492525	174.075332642	0.0	3006.0	0	1758.0	1	1811.08108108	67010.0	2.56683610439	3.0	0.339923125023	231.098184018	393.255854507	500.043185823	0.0492372793125	1517.0	986.0	37	0.0
3491500	410.477355957	0.0	4092.0	0	2162.0	1	2239.10810811	82847.0	2.58827917368	3.0	0.753592116116	180.634094774	37.4546177571	822.511188164	0.160647272906	1537.0	1131.0	37	0.0
3491503	306.47277832	0.0	3638.0	0	1760.0	1	1950.89189189	72183.0	2.47930435324	3.0	0.779256253418	224.02127287	39.4806847651	608.412998609	0.138318175266	1461.0	1067.0	37	0.0
3492527	329.692199707	0.0	4340.0	0	2373.0	1	2476.51351351	91631.0	11.4000000005	3.0	0.876121410813	277.338475123	392.521809063	793.10958405	0.163182968222	1706.0	1231.0	37	0.0
3491502	309.222625732	0.0	3750.0	0	1792.0	1	1784.45945946	66025.0	10.1857443718	3.0	0.615514494268	37.7707291923	38.6247694355	635.915333052	0.123183205276	1376.0	795.0	37	0.0
3491497	249.669189453	0.0	3183.0	0	1728.0	1	1798.75675676	66554.0	2.57564746128	3.0	0.697215773589	48.3412107001	35.6058861145	538.534142393	0.116533194342	1381.0	944.0	37	0.0
3492521	219.236907959	0.0	3568.0	0	1742.0	1	1900.45945946	70317.0	2.40813126239	3.0	0.410286218861	215.962883005	392.289031097	559.935095177	0.0643298053452	1626.0	1025.0	37	0.0
3491496	265.572998047	0.0	2947.0	0	1523.0	1	1706.40540541	63137.0	10.8839882419	3.0	0.725355607475	20.5485918216	35.5675933575	524.589970011	0.125487158677	1326.0	881.0	37	0.0
3491499	312.934417725	0.0	3765.0	0	1886.0	1	1978.56756757	73207.0	2.60790791551	3.0	0.601893012433	83.2583082802	37.3843870874	693.167589987	0.11785928644	1514.0	835.0	37	0.0
3492523	309.502563477	0.0	3402.0	0	1960.0	1	1908.43243243	70612.0	2.65747638654	3.0	0.818221671615	51.7657085644	393.416917488	625.516876961	0.15485724517	1386.0	758.0	37	0.0
3491498	316.522918701	0.0	3542.0	0	1792.0	1	1893.56756757	70062.0	10.3010195425	3.0	0.538123717575	72.3476514168	36.9021375521	630.264562639	0.0983650770829	1477.0	898.0	37	0.0
3491477	329.51953125	0.0	3547.0	0	1857.0	1	1979.75675676	73251.0	2.50987153032	3.0	0.701604057189	57.116571856	23.7950401058	619.333530921	0.123270516434	1474.0	1031.0	37	0.0
3492501	210.854949951	0.0	3465.0	0	1552.0	1	1603.81081081	59341.0	2.52154442514	3.0	0.425332045668	111.00170028	388.484000551	512.001130524	0.0728365656062	1359.0	594.0	37	0.0
3491476	300.716766357	0.0	3449.0	0	1844.0	1	2064.45945946	76385.0	2.57640918219	3.0	0.566384113219	288.363009157	22.6805040567	646.631339009	0.0973354071904	1682.0	871.0	37	0.0
3491479	156.760955811	0.0	3448.0	0	1793.0	1	1868.62162162	69139.0	11.4000000005	3.0	0.374761779983	345.882978899	24.2971724382	492.658792864	0.0519701012142	1608.0	1088.0	37	0.0
3491478	270.131317139	0.0	3838.0	0	1806.0	1	1942.83783784	71885.0	2.46766864	3.0	0.473743452511	64.7231487738	23.9879814753	640.180639156	0.0846588515167	1557.0	1142.0	37	0.0
3491473	356.031280518	0.0	4298.0	0	1927.0	1	2197.21621622	81297.0	2.55309135345	3.0	0.555272526213	141.387784774	21.8177920096	754.734174511	0.105420460469	1685.0	1267.0	37	0.0
3492497	274.976043701	0.0	3695.0	0	1751.0	1	1893.02702703	70042.0	2.57312599586	3.0	0.356244397512	225.165969634	386.282305424	679.090506425	0.0682599286601	1614.0	861.0	37	0.0
3491472	234.688537598	0.0	4297.0	0	2005.0	1	2057.21621622	76117.0	10.4571369211	3.0	0.494977644065	395.987661673	20.8414289269	671.42672038	0.0878723428962	1716.0	1032.0	37	0.0
3491475	382.137359619	0.0	3989.0	0	1994.0	1	2209.67567568	81758.0	2.54833516182	3.0	0.889820402196	333.202361345	21.8726879625	683.594667672	0.159607591821	1582.0	1119.0	37	0.0
3492499	325.157653809	0.0	4901.0	0	1874.0	1	2082.48648649	77052.0	2.83986917597	3.0	0.525547585604	232.686069236	386.764914089	816.641687428	0.114884453578	1593.0	734.0	37	0.0
3491474	358.048706055	0.0	4077.0	0	2302.0	1	2475.94594595	91610.0	10.1790056696	3.0	1.0896898647	245.786533331	21.813488422	732.642589305	0.192210369038	1655.0	1030.0	37	0.0
3491485	204.722961426	0.0	3499.0	0	2088.0	1	2143.89189189	79324.0	2.49848826471	3.0	0.549770113541	395.808870118	29.1529433822	604.088191859	0.0839577834871	1783.0	1260.0	37	0.0
3491484	374.893920898	0.0	3731.0	0	2269.0	1	2318.40540541	85781.0	4.59189052625	3.0	1.03711399499	75.7510594138	28.6874438958	752.073594931	0.202235283959	1494.0	936.0	37	0.0
3492508	274.967926025	0.0	3600.0	0	1651.0	1	1804.54054054	66768.0	2.66139959069	3.0	0.680829429548	99.5072545817	389.259983002	575.235584328	0.121723126549	1396.0	980.0	37	0.0
3491487	284.052642822	0.0	3599.0	0	1929.0	1	2073.24324324	76710.0	8.97238154953	3.0	0.787446347686	111.267332662	30.9033435228	601.783571533	0.129028601502	1546.0	1205.0	37	0.0
3491486	378.952636719	0.0	4172.0	0	1958.0	1	2199.64864865	81387.0	2.5825378893	3.0	0.664582054926	146.740631912	29.6073329467	833.102208489	0.143972356916	1559.0	1131.0	37	0.0
3492510	268.036651611	0.0	4128.0	0	1704.0	1	1881.78378378	69626.0	10.0441325437	3.0	0.354535159358	182.912172278	388.775459029	668.428386222	0.0671985174269	1554.0	883.0	37	0.0
3491481	429.469573975	0.0	5458.0	0	2418.0	1	2527.81081081	93529.0	10.2440183131	3.0	0.812327044675	369.370786067	26.5885457407	862.94836455	0.160977407251	1802.0	1238.0	37	0.0
3491480	382.50289917	0.0	3971.0	0	1923.0	1	2150.10810811	79554.0	2.58800869827	3.0	0.724962138589	319.404753099	25.8884150845	794.217287082	0.154594423775	1557.0	939.0	37	0.0
3492504	215.798141479	0.0	3885.0	0	1873.0	1	1977.24324324	73158.0	2.84966323721	3.0	0.280245908602	312.079437564	388.200107099	601.794695769	0.0445477569467	1720.0	1068.0	37	0.0
3491483	516.98425293	0.0	5076.0	0	2202.0	1	2486.05405405	91984.0	2.52053802333	3.0	0.931295104011	164.615654704	27.6807521534	935.189194939	0.212363035043	1596.0	1041.0	37	0.0
3491482	295.385986328	0.0	3767.0	0	2185.0	1	2245.0	83065.0	2.53880712428	3.0	0.782701045696	142.196712465	28.4231478011	653.537128079	0.128572905412	1624.0	1114.0	37	0.0
3492506	213.583892822	0.0	3172.0	0	1640.0	1	1665.27027027	61615.0	11.4000000005	3.0	0.373007442148	45.0537313929	388.875566281	547.760270386	0.0653564158279	1411.0	655.0	37	0.0
3491461	254.038604736	0.0	3452.0	0	2065.0	1	2164.40540541	80083.0	10.0555082367	3.0	0.770774858682	294.224087012	16.4397739666	520.609016199	0.102168914184	1732.0	1120.0	37	0.0
3492485	336.971069336	0.0	3785.0	0	2136.0	1	2192.43243243	81120.0	11.4000000005	3.0	0.897527503287	201.287831835	380.513225993	761.092874335	0.184534172758	1466.0	1021.0	37	0.0
3491460	338.649108887	0.0	4341.0	0	1999.0	1	2180.10810811	80664.0	2.50347760871	3.0	0.676448274251	158.744472404	15.505890344	778.06661325	0.137281250626	1605.0	1016.0	37	0.0
3491463	220.942169189	0.0	2939.0	0	1769.0	1	1900.75675676	70328.0	2.6923173342	3.0	0.608757762482	67.3182902752	17.0938321099	466.269974574	0.0806913735564	1572.0	1136.0	37	0.0
3492487	198.341369629	0.0	3337.0	0	1964.0	1	2012.83783784	74475.0	2.57488558603	3.0	0.411061805518	375.542823603	382.426742832	554.609948698	0.0600308514215	1723.0	918.0	37	0.0
3491462	208.512542725	0.0	3056.0	0	1670.0	1	1641.62162162	60740.0	10.6760168814	3.0	0.548809587786	20.81060852	17.139583138	474.473881224	0.0861425597441	1340.0	849.0	37	0.0
3491457	361.363311768	0.0	4179.0	0	2003.0	1	2153.81081081	79691.0	10.2230418265	3.0	0.608711930592	359.853019304	13.2904319855	750.945028238	0.118713861327	1670.0	1088.0	37	0.0
3491456	271.575408936	0.0	3701.0	0	2129.0	1	2163.67567568	80056.0	2.59258612759	3.0	0.929416131131	87.9870480222	12.9312842922	554.473877456	0.135187571164	1595.0	1338.0	37	0.0
3492480	260.906036377	0.0	3547.0	0	1974.0	1	2040.37837838	75494.0	2.50864278355	3.0	0.505294257654	265.828226337	380.319565467	608.977939363	0.0815556564371	1678.0	1222.0	37	0.0
3491459	444.243682861	0.0	4899.0	0	2989.0	1	2907.91891892	107593.0	6.18374121845	3.0	1.36731199638	385.153884228	15.4535873426	760.987712646	0.217892288701	1837.0	1428.0	37	0.0
3492483	219.394836426	0.0	2832.0	0	1747.0	1	1810.97297297	67006.0	4.72330827354	3.0	0.832073988526	85.7798982484	381.09420878	458.048486425	0.117603179127	1394.0	1116.0	37	0.0
3491458	246.405319214	0.0	3330.0	0	1784.0	1	1919.37837838	71017.0	10.6908746256	3.0	0.520779578367	136.437523497	15.3726382808	595.701516951	0.0879202949406	1542.0	1026.0	37	0.0
3492482	205.879013062	0.0	2898.0	0	2048.0	1	2015.56756757	74576.0	10.287882475	3.0	0.68603530139	314.379863029	380.378835184	503.064472372	0.0936295628328	1642.0	922.0	37	0.0
3491469	217.028778076	0.0	3144.0	0	1749.0	1	1833.83783784	67852.0	2.58764491128	3.0	0.417394871011	230.638821461	20.2012876491	555.720229048	0.0675126938171	1593.0	806.0	37	0.0
3492493	196.395523071	0.0	3555.0	0	1680.0	1	1931.21621622	71455.0	10.4564037061	3.0	0.394987604907	353.572355664	384.049073868	624.464487698	0.0682165279563	1635.0	1095.0	37	0.0
3491468	365.54876709	0.0	4498.0	0	1951.0	1	2014.78378378	74547.0	2.45489934151	3.0	0.701728701168	181.922614985	19.5366584641	765.278167841	0.153760910554	1455.0	816.0	37	0.0
3491471	256.97567749	0.0	3453.0	0	1910.0	1	2056.86486486	76104.0	2.62141277957	3.0	0.457096566056	158.155316624	20.590436276	623.425535167	0.0744275873282	1688.0	1257.0	37	0.0
3492495	299.431488037	0.0	4461.0	0	1822.0	1	2015.86486486	74587.0	10.6659034144	3.0	0.604622275797	291.040648933	385.378334117	693.964903138	0.116160027033	1544.0	846.0	37	0.0
3491470	357.768859863	0.0	4285.0	0	2016.0	1	2040.75675676	75508.0	10.8924176697	3.0	0.780306331852	121.474638131	20.5520094979	719.94407211	0.159607658928	1442.0	1081.0	37	0.0
3491465	249.174255371	0.0	3580.0	0	1943.0	1	2017.05405405	74631.0	2.76391370019	3.0	0.524729000847	301.040192025	16.7236758811	580.118232487	0.0816163754318	1697.0	1053.0	37	0.0
3492489	238.967025757	0.0	2977.0	0	1417.0	1	1549.81081081	57343.0	10.2775594224	3.0	0.618343560186	16.6016806688	382.890192222	526.543858986	0.117368675789	1230.0	907.0	37	0.0
3491464	254.607910156	0.0	3416.0	0	1965.0	1	2038.10810811	75410.0	2.46300187747	3.0	0.796218950547	236.243096567	17.096680296	498.261242488	0.107820626543	1634.0	1386.0	37	0.0
3491467	258.433624268	0.0	3044.0	0	1848.0	1	1939.35135135	71756.0	2.5763835389	3.0	0.457127881198	109.088258724	19.0941407237	558.04366696	0.070398758167	1639.0	904.0	37	0.0
3492491	290.103515625	0.0	3676.0	0	1952.0	1	2057.40540541	76124.0	2.48089754639	3.0	0.637797911642	341.25346092	383.424239184	606.209693252	0.10370748041	1587.0	1100.0	37	0.0
3491466	282.170898438	0.0	3462.0	0	1917.0	1	1974.24324324	73047.0	2.83488315711	3.0	0.492537440115	279.651525713	17.5312699747	620.562979408	0.0839045464993	1627.0	983.0	37	0.0
3491573	269.539794922	0.0	4117.0	0	1676.0	1	1826.72972973	67589.0	2.52950945216	3.0	0.546531318359	192.609146654	82.8405422168	627.623721696	0.103616336098	1490.0	1058.0	37	0.0
3491572	406.138977051	0.0	5063.0	0	2036.0	1	2280.10810811	84364.0	2.6061365339	3.0	0.666969602261	324.500343465	81.9903988597	854.018045079	0.142736015382	1687.0	1022.0	37	0.0
3491575	322.012207031	0.0	3336.0	0	1610.0	1	1816.83783784	67223.0	2.64240106969	3.0	0.741192359995	75.455288927	85.7699401316	648.800838878	0.152527224684	1309.0	803.0	37	0.0
3491574	321.59463501	0.0	4187.0	0	2078.0	1	2244.86486486	83060.0	2.55389549967	3.0	0.57531958876	345.089512829	84.4804833702	735.331035134	0.104028449037	1776.0	1224.0	37	0.0
3491569	360.362304688	0.0	4731.0	0	2138.0	1	2271.62162162	84050.0	10.1567751931	3.0	0.825625635199	349.666466244	77.1415049537	674.118121505	0.139607401194	1681.0	1359.0	37	0.0
3491568	271.802886963	0.0	3599.0	0	1700.0	1	1806.2972973	66833.0	2.49002245716	3.0	0.495744359129	181.353931355	77.5107665564	625.214357235	0.0938478702874	1489.0	934.0	37	0.0
3491571	264.036560059	0.0	3280.0	0	1539.0	1	1613.78378378	59710.0	10.7064090788	3.0	0.685308152124	24.6011003199	81.1547163242	555.491680863	0.133719146409	1224.0	812.0	37	0.0
3491570	307.198699951	0.0	3306.0	0	1942.0	1	2016.7027027	74618.0	2.55767553173	3.0	1.12931355283	106.101624499	78.8491389978	525.841382129	0.172649650425	1362.0	1144.0	37	0.0
3491581	271.476715088	0.0	3200.0	0	1458.0	1	1659.94594595	61418.0	2.48694601879	3.0	0.629081999736	54.8954635069	90.5668538749	590.15586199	0.125907876573	1263.0	620.0	37	0.0
3491580	376.898101807	0.0	4435.0	0	2187.0	1	2335.05405405	86397.0	10.2778237343	3.0	1.33028351514	399.0	90.0	796.099412621	0.293275364733	1451.0	1143.0	37	0.0
3491583	311.917144775	0.0	4434.0	0	1982.0	1	2110.75675676	78098.0	2.56991776784	3.0	0.724446850946	288.630381213	90.9197728564	669.630346012	0.129833889958	1569.0	1069.0	37	0.0
3491582	377.994720459	0.0	3940.0	0	2408.0	1	2366.40540541	87557.0	2.78659501993	3.0	0.978072274724	175.135476711	91.4797274829	725.705574652	0.176432829216	1567.0	1266.0	37	0.0
3491577	745.487976074	0.0	6787.0	0	2318.0	1	2690.2972973	99541.0	2.60197940405	3.0	0.817650112018	263.425704399	86.6920238129	1376.16897511	0.264424656123	1518.0	1059.0	37	0.0
3491576	348.3515625	0.0	4247.0	0	1732.0	1	1996.94594595	73887.0	2.50076550307	3.0	0.445408027506	170.787168177	85.7447835495	804.450811491	0.098556089893	1560.0	1086.0	37	0.0
3491579	308.216247559	0.0	3637.0	0	1841.0	1	1997.64864865	73913.0	2.56176231877	3.0	0.690133279453	211.318835499	90.1774492363	598.159734158	0.115229977857	1518.0	1119.0	37	0.0
3491578	372.202453613	0.0	4253.0	0	2238.0	1	2234.37837838	82672.0	10.2281481761	3.0	0.815477797736	311.236084141	89.0970229225	742.098277085	0.15663265037	1629.0	952.0	37	0.0
3491557	259.25668335	0.0	3386.0	0	2059.0	1	2046.51351351	75721.0	2.59357424398	3.0	0.559533639624	322.547259615	67.7481344768	571.24438347	0.0847062964064	1695.0	1095.0	37	0.0
3491556	229.305023193	0.0	3163.0	0	1685.0	1	1863.18918919	68938.0	2.57157779298	3.0	0.409734303745	118.610616332	67.3671264208	551.143147257	0.0645103936811	1591.0	1127.0	37	0.0
3491559	268.059387207	0.0	4160.0	0	1537.0	1	1742.78378378	64483.0	2.51768942756	3.0	0.433550316186	90.7709312105	71.392127378	693.573721754	0.0944149216922	1419.0	950.0	37	0.0
3491558	344.840362549	0.0	3658.0	0	1899.0	1	2040.05405405	75482.0	2.51283656206	3.0	0.813020962105	108.228601444	69.2419779906	637.786621665	0.145591208104	1502.0	1151.0	37	0.0
3491553	332.791381836	0.0	3732.0	0	2195.0	1	2248.67567568	83201.0	4.75565632984	3.0	1.01723473907	226.953178544	66.2047731873	667.038315327	0.177681879321	1554.0	1197.0	37	0.0
3491552	314.366729736	0.0	3786.0	0	1910.0	1	1915.89189189	70888.0	2.59405953283	3.0	0.598827674564	181.560093238	66.4818150556	698.947573292	0.122625367096	1473.0	778.0	37	0.0
3491555	260.668151855	0.0	3309.0	0	1744.0	1	1848.62162162	68399.0	10.1718248933	3.0	0.709019891386	64.484966658	67.2056469276	546.018179966	0.116956318015	1373.0	1068.0	37	0.0
3491554	342.228942871	0.0	4268.0	0	2067.0	1	2177.78378378	80578.0	2.51879804176	3.0	0.689263906401	332.719303171	65.5627522958	727.279945151	0.1300600497	1650.0	1015.0	37	0.0
3491565	499.191619873	0.0	5165.0	0	2102.0	1	2345.89189189	86798.0	2.57395025415	3.0	0.746642422367	279.126412619	73.6500098703	945.29201202	0.177069022725	1605.0	696.0	37	0.0
3491564	379.075195312	0.0	4606.0	0	1752.0	1	1942.16216216	71860.0	2.76243875467	3.0	0.618776567292	69.4544216837	73.9125668596	823.999916178	0.151097649733	1387.0	722.0	37	0.0
3491567	316.208496094	0.0	3662.0	0	1769.0	1	1914.56756757	70839.0	11.4000000005	3.0	0.638561322241	147.897518315	76.2223684804	640.330276782	0.119549959075	1451.0	1087.0	37	0.0
3491566	232.066009521	0.0	3790.0	0	1861.0	1	2045.10810811	75669.0	2.50327266674	3.0	0.414102536087	325.44156145	75.2589459196	577.91914966	0.0621459614775	1726.0	1039.0	37	0.0
3491561	316.414794922	0.0	4285.0	0	2081.0	1	2261.48648649	83675.0	2.48966827432	3.0	0.36874015692	374.779166014	70.6504255197	848.001297877	0.074268711146	1835.0	1014.0	37	0.0
3491560	327.166656494	0.0	3889.0	0	2138.0	1	2221.81081081	82207.0	2.69730900443	3.0	0.751615470603	365.864790847	71.5075332229	700.132163628	0.134331779595	1651.0	847.0	37	0.0
3491563	309.560241699	0.0	4436.0	0	1994.0	1	2106.72972973	77949.0	2.50164556532	3.0	0.614898931161	272.529503097	73.4451994117	718.266301925	0.11709565273	1592.0	1087.0	37	0.0
3491562	342.802459717	0.0	4610.0	0	1876.0	1	2015.13513514	74560.0	2.50087639938	3.0	0.73441890111	128.752359333	73.2605470324	708.55620659	0.148260086851	1487.0	1030.0	37	0.0
3491541	270.724761963	0.0	4271.0	0	1908.0	1	1945.51351351	71984.0	4.59794580457	3.0	0.615380376526	131.973209853	61.2864029191	608.680386009	0.106519135179	1507.0	1010.0	37	0.0
3491540	154.952224731	0.0	2960.0	0	1700.0	1	1821.2972973	67388.0	2.80763512283	3.0	0.269905939897	124.040169443	60.2059612289	422.305567679	0.0323024427721	1650.0	1168.0	37	0.0
3491543	350.461608887	0.0	4522.0	0	1843.0	1	1890.05405405	69932.0	2.53591922099	3.0	0.672741502489	74.2744668668	62.9110339153	739.160182082	0.151473440231	1408.0	904.0	37	0.0
3491542	167.901977539	0.0	3073.0	0	1641.0	1	1736.83783784	64263.0	2.75107178641	3.0	0.383548530186	138.586697211	61.0433116898	519.59383248	0.0608631471827	1487.0	1062.0	37	0.0
3491537	369.560272217	0.0	4195.0	0	1863.0	1	1979.45945946	73240.0	2.55912346059	3.0	0.470513297707	204.893925517	58.744002543	766.852499021	0.100278990246	1497.0	1127.0	37	0.0
3491536	366.598968506	0.0	4282.0	0	1828.0	1	2068.0	76516.0	2.52565052878	3.0	0.657368097289	116.673185797	58.9180981098	730.405328872	0.131335948082	1508.0	1102.0	37	0.0
3491539	289.941680908	0.0	3768.0	0	1910.0	1	1996.75675676	73880.0	2.69472960679	3.0	0.70175069163	101.57814149	59.795842806	587.503447054	0.115122640886	1522.0	1068.0	37	0.0
3491538	229.533630371	0.0	3805.0	0	1447.0	1	1602.75675676	59302.0	10.9208445459	3.0	0.420442986481	20.4580548018	60.3158192368	606.471278307	0.0864206979122	1297.0	920.0	37	0.0
3491549	265.519989014	0.0	3303.0	0	2056.0	1	2076.51351351	76831.0	2.55956602833	3.0	0.566053459543	305.329671333	65.2179621075	633.413267834	0.0944913803601	1672.0	878.0	37	0.0
3491548	613.364868164	0.0	5124.0	0	2365.0	1	2498.83783784	92457.0	2.58990459483	3.0	1.01512727684	149.969463119	65.225922077	981.998996195	0.249162307002	1459.0	1183.0	37	0.0
3491551	444.667663574	0.0	4769.0	0	2686.0	1	2811.75675676	104035.0	2.80422503068	3.0	1.07578527832	381.318508053	65.1667618813	825.820884716	0.187621070577	1851.0	1439.0	37	0.0
3491550	184.58392334	0.0	3439.0	0	2216.0	1	2215.51351351	81974.0	10.7678245559	3.0	0.538032041532	374.029948458	65.2531962277	501.951393266	0.0649047003221	1789.0	1342.0	37	0.0
3491545	574.353942871	0.0	5556.0	0	2027.0	1	2432.75675676	90012.0	2.5741211478	3.0	0.707530780156	255.606628811	62.5779349975	1127.57932476	0.196128981026	1616.0	1107.0	37	0.0
3491544	165.004989624	0.0	2884.0	0	1655.0	1	1785.32432432	66057.0	10.277151276	3.0	0.607615397523	96.1539758547	63.2979435601	445.1857948	0.0819665764793	1457.0	860.0	37	0.0
3491547	259.237640381	0.0	3330.0	0	1751.0	1	1799.02702703	66564.0	2.56404385296	3.0	0.842038833736	38.4940623307	64.6490121594	506.401931193	0.134444501521	1359.0	1048.0	37	0.0
3491546	291.043182373	0.0	4414.0	0	2058.0	1	2174.51351351	80457.0	2.53774237937	3.0	0.634108005699	393.860491232	63.1648100171	678.76876367	0.109837986573	1736.0	1121.0	37	0.0
3491525	590.13458252	0.0	5362.0	0	2333.0	1	2594.0	95978.0	2.60553688567	3.0	1.02208067186	211.785981524	54.1787699892	960.493276048	0.23338848616	1567.0	1192.0	37	0.0
3492549	209.629867554	0.0	3054.0	0	2236.0	1	2170.89189189	80323.0	10.2539201884	3.0	1.31316790359	396.0	399.0	672.322045178	0.255245498303	1396.0	850.0	37	0.0
3491524	258.373474121	0.0	3427.0	0	1566.0	1	1748.02702703	64677.0	10.2182623262	3.0	0.528001331967	32.0226164145	52.5070242313	609.142087351	0.101318415087	1410.0	966.0	37	0.0
3491527	426.832733154	0.0	4891.0	0	2334.0	1	2563.51351351	94850.0	4.70463308394	3.0	0.977872701461	354.09739502	53.602177736	877.045153456	0.200880878093	1659.0	1220.0	37	0.0
3491526	365.850311279	0.0	4469.0	0	2071.0	1	2253.48648649	83379.0	2.69099622446	3.0	0.842036591038	225.57330785	53.9833614174	694.30191246	0.149050520094	1620.0	1270.0	37	0.0
3491521	217.273284912	0.0	4125.0	0	1849.0	1	2010.81081081	74400.0	2.52245134773	3.0	0.477977772389	270.827820161	51.4273030924	552.167337651	0.0702354794152	1670.0	1186.0	37	0.0
3491520	212.259933472	0.0	3108.0	0	2140.0	1	2083.02702703	77072.0	2.51175383365	3.0	0.452111634942	386.749762749	49.7449373595	543.36157833	0.0626620931193	1794.0	1188.0	37	0.0
3492544	346.309570312	0.0	3674.0	0	2006.0	1	2077.02702703	76850.0	10.248780829	3.0	1.49546705323	244.0	399.0	617.532027351	0.285863800166	1264.0	1139.0	37	0.0
3491523	339.832092285	0.0	4095.0	0	1868.0	1	2126.16216216	78668.0	2.56843970156	3.0	0.603531282728	232.727156075	52.3201992476	733.867779247	0.11626785008	1599.0	944.0	37	0.0
3492547	304.235046387	0.0	3599.0	0	2032.0	1	2123.37837838	78565.0	10.1636825656	3.0	1.2687318076	386.0	399.0	628.742013484	0.231282406158	1463.0	1116.0	37	0.0
3491522	251.95375061	0.0	4012.0	0	1898.0	1	2057.67567568	76134.0	2.52230620172	3.0	0.346759156046	310.275881646	50.7938077714	602.800181286	0.0535097538287	1821.0	1092.0	37	0.0
3491533	318.443969727	0.0	3223.0	0	1837.0	1	1959.45945946	72500.0	2.57814901536	3.0	0.824652766861	156.987627384	56.7662811825	592.238249477	0.142366105146	1419.0	1090.0	37	0.0
3491532	389.393341064	0.0	3531.0	0	1904.0	1	2183.83783784	80802.0	2.59943403268	3.0	0.75146994634	250.178914707	55.7075269792	708.127088151	0.13873830051	1566.0	926.0	37	0.0
3491535	292.412231445	0.0	3464.0	0	2236.0	1	2290.43243243	84746.0	2.65049194653	3.0	0.870499183034	306.903104053	57.8326820784	540.273261134	0.114414514373	1784.0	1419.0	37	0.0
3491534	418.132354736	0.0	4735.0	0	1951.0	1	2227.64864865	82423.0	2.57989326014	3.0	0.63347481525	267.778112249	56.9792730149	883.108311471	0.143594836003	1640.0	1075.0	37	0.0
3491529	291.604766846	0.0	4195.0	0	1729.0	1	1899.97297297	70299.0	2.54655917369	3.0	0.453728966752	107.223107306	54.7245748879	664.140776847	0.0861314206938	1522.0	771.0	37	0.0
3491528	193.404998779	0.0	3014.0	0	1580.0	1	1640.08108108	60683.0	2.47002874649	3.0	0.485334114625	24.1672201037	54.5375780126	490.110553196	0.0781868253288	1332.0	980.0	37	0.0
3491531	337.542694092	0.0	3596.0	0	1849.0	1	2013.02702703	74482.0	2.80151923075	3.0	0.791550804409	177.371383673	56.2926784285	664.435285975	0.150261796683	1454.0	893.0	37	0.0
3491530	219.983886719	0.0	3309.0	0	1947.0	1	2010.81081081	74400.0	2.51056928742	3.0	0.700037950092	318.923613421	54.6545052136	474.404470997	0.0900120041211	1665.0	1085.0	37	0.0
3491637	309.250488281	0.0	3805.0	0	1981.0	1	2059.08108108	76186.0	2.73529412491	3.0	0.602814572655	256.473197607	123.278478306	628.276627785	0.101281351465	1618.0	992.0	37	0.0
3491636	342.187438965	0.0	3466.0	0	1661.0	1	1847.43243243	68355.0	2.66168194889	3.0	0.590070293409	75.1588926112	122.220339983	665.470491062	0.118913299605	1403.0	771.0	37	0.0
3491639	280.161071777	0.0	3751.0	0	2157.0	1	2292.10810811	84808.0	2.51887092418	3.0	0.759671081102	338.821047937	127.145857582	552.471758141	0.100779172248	1825.0	1439.0	37	0.0
3491638	218.174438477	0.0	3182.0	0	1756.0	1	1858.86486486	68778.0	2.83788472099	3.0	0.640514872302	67.6498485917	124.766163221	515.843115802	0.097541638931	1426.0	1011.0	37	0.0
3491633	315.508972168	0.0	3740.0	0	1918.0	1	2031.86486486	75179.0	2.5780918362	3.0	0.686559960458	220.848596408	120.646491303	629.667335546	0.119045371852	1548.0	1160.0	37	0.0
3491632	342.798095703	0.0	3572.0	0	1816.0	1	1891.37837838	69981.0	2.69870426549	3.0	0.833509651769	94.4335588001	120.837817722	658.219625258	0.169638626077	1332.0	717.0	37	0.0
3491635	277.979003906	0.0	3693.0	0	1988.0	1	2075.64864865	76799.0	2.46081562825	3.0	0.576292758693	337.164515954	120.609050164	615.823487346	0.0934818158715	1674.0	1121.0	37	0.0
3491634	324.893920898	0.0	4014.0	0	2011.0	1	2092.2972973	77415.0	2.5583004379	3.0	0.562175450551	235.030671052	121.481482728	686.802934087	0.101646618248	1614.0	810.0	37	0.0
3491645	441.132354736	0.0	5032.0	0	2175.0	1	2312.35135135	85557.0	2.52468250753	3.0	0.73563316645	325.024455375	128.944652844	876.829332697	0.162079631629	1648.0	1158.0	37	0.0
3491644	323.439575195	0.0	4068.0	0	2144.0	1	2173.05405405	80403.0	8.92394550307	3.0	0.640514703215	230.170542062	129.035208733	768.846175409	0.127789802919	1611.0	1113.0	37	0.0
3491647	281.174224854	0.0	3837.0	0	1627.0	1	1804.89189189	66781.0	2.62448169727	3.0	0.568276828689	143.565586018	131.305500506	614.621147256	0.107122837232	1429.0	1096.0	37	0.0
3491646	161.234268188	0.0	3488.0	0	2097.0	1	2082.21621622	77042.0	10.8845766585	3.0	0.249679103042	371.34740939	129.302813863	606.110602995	0.0377097951268	1801.0	928.0	37	0.0
3491641	235.860549927	0.0	3349.0	0	2005.0	1	2060.37837838	76234.0	10.2160675468	3.0	0.801274988472	189.513276925	127.507265169	545.450443383	0.118645840853	1506.0	1086.0	37	0.0
3491640	282.230621338	0.0	4000.0	0	1911.0	1	2021.72972973	74804.0	2.51296624493	3.0	0.514880941447	354.869952625	127.263468567	632.779962136	0.0876376392295	1660.0	981.0	37	0.0
3491643	319.478057861	0.0	3583.0	0	2026.0	1	2147.54054054	79459.0	10.6650744338	3.0	0.867797017702	185.502489907	129.181747055	666.733021473	0.155681460837	1501.0	910.0	37	0.0
3491642	262.517303467	0.0	3902.0	0	1942.0	1	2091.72972973	77394.0	2.50465198195	3.0	0.727926484115	225.445426865	128.095009695	596.313612896	0.115771584283	1557.0	1354.0	37	0.0
3491621	309.035675049	0.0	3597.0	0	1950.0	1	2046.56756757	75723.0	2.58453997597	3.0	0.74812673001	382.015602415	112.716970204	624.542478786	0.128861014566	1566.0	1085.0	37	0.0
3491620	402.623535156	0.0	4050.0	0	2035.0	1	2200.48648649	81418.0	2.51729811726	3.0	0.627899162446	238.10122949	113.211691092	816.076746855	0.131774751777	1643.0	1145.0	37	0.0
3491623	420.401641846	0.0	4326.0	0	2483.0	1	2588.35135135	95769.0	6.09202639858	3.0	1.30097944001	258.386722937	114.276767118	703.437560058	0.214747896478	1639.0	1391.0	37	0.0
3491622	313.584533691	0.0	3403.0	0	1610.0	1	1720.21621622	63648.0	2.54486931756	3.0	0.700054554502	17.7604532298	113.851382223	612.720805331	0.142433598556	1284.0	885.0	37	0.0
3491617	611.33605957	0.0	6005.0	0	2232.0	1	2544.67567568	94153.0	2.61868041877	3.0	0.907419634849	167.461297852	111.557230465	1090.80826439	0.241447364154	1557.0	1025.0	37	0.0
3491616	239.901687622	0.0	2820.0	0	1699.0	1	1727.05405405	63901.0	10.1501004434	3.0	0.605253708249	45.4092987832	112.027518031	460.533383152	0.0877817902912	1392.0	943.0	37	0.0
3491619	296.276763916	0.0	3338.0	0	1886.0	1	2003.16216216	74117.0	2.55856673827	3.0	0.570616010296	151.495843615	113.422971368	608.603844582	0.0949097581834	1575.0	1022.0	37	0.0
3491618	363.551483154	0.0	3741.0	0	1728.0	1	1927.21621622	71307.0	2.68907638683	3.0	0.74277063229	123.470594787	112.924319479	720.442423296	0.161215325547	1389.0	974.0	37	0.0
3491629	313.084960938	0.0	3778.0	0	2143.0	1	2131.67567568	78872.0	2.63090212869	3.0	0.905948586093	272.944695774	118.623689508	583.885265273	0.141648638708	1576.0	1271.0	37	0.0
3491628	232.065078735	0.0	3252.0	0	1791.0	1	1917.08108108	70932.0	2.51626923717	3.0	0.79602361854	65.9738655902	119.362623645	520.328762439	0.121110479036	1432.0	1063.0	37	0.0
3491631	170.360961914	0.0	3146.0	0	1580.0	1	1716.81081081	63522.0	2.44911649611	3.0	0.489249637844	60.8733338194	120.565737252	509.800442321	0.0783303592205	1413.0	1102.0	37	0.0
3491630	175.589477539	0.0	2777.0	0	1637.0	1	1649.13513514	61018.0	10.2163187581	3.0	0.541949061357	47.6766773734	119.670775018	426.994611088	0.0754547836016	1368.0	623.0	37	0.0
3491625	212.166091919	0.0	3338.0	0	1642.0	1	1712.51351351	63363.0	2.5901494204	3.0	0.654609831712	111.946363259	117.580007721	479.948239201	0.100994589517	1397.0	899.0	37	0.0
3491624	162.901000977	0.0	2770.0	0	1876.0	1	1923.40540541	71166.0	10.2577211957	3.0	0.528581780211	369.778500406	113.739338153	467.177842622	0.0685974094706	1659.0	962.0	37	0.0
3491627	304.941375732	0.0	3262.0	0	1696.0	1	1799.37837838	66577.0	2.53414078553	3.0	0.753302170227	38.648976164	118.757913576	570.936966328	0.135731468445	1299.0	916.0	37	0.0
3491626	611.4375	0.0	6328.0	0	2170.0	1	2644.27027027	97838.0	2.52882490656	3.0	0.793969459184	304.686475393	117.950455364	1163.44275151	0.211633402934	1663.0	618.0	37	0.0
3491605	377.953094482	0.0	4386.0	0	2011.0	1	2280.91891892	84394.0	11.4000000005	3.0	0.651590203597	206.253511921	104.254442474	815.627991808	0.131862222081	1635.0	1030.0	37	0.0
3491604	190.720550537	0.0	3350.0	0	1458.0	1	1630.45945946	60327.0	10.1409595008	3.0	0.352064753657	45.4727241287	103.476642396	597.099033038	0.0689079319018	1366.0	894.0	37	0.0
3491607	406.377685547	0.0	4052.0	0	2496.0	1	2622.21621622	97022.0	4.69771724592	3.0	1.0590748268	316.760787495	104.049573213	782.49452022	0.187675331623	1714.0	1308.0	37	0.0
3491606	338.582672119	0.0	4310.0	0	2214.0	1	2351.16216216	86993.0	10.16102848	3.0	0.706353965106	310.167753323	103.777139072	734.863082996	0.124083749311	1715.0	1160.0	37	0.0
3491601	289.323760986	0.0	3619.0	0	1883.0	1	2018.13513514	74671.0	2.65374623429	3.0	0.606197806192	299.129442569	100.736466889	650.435203117	0.108263258731	1596.0	1031.0	37	0.0
3491600	358.358917236	0.0	3966.0	0	1832.0	1	2038.35135135	75419.0	2.60904967786	3.0	0.680426760936	133.836558644	100.853585497	709.13829619	0.134249220844	1501.0	971.0	37	0.0
3491603	364.745697021	0.0	4366.0	0	1967.0	1	2221.59459459	82199.0	2.60657150435	3.0	0.567761094326	363.825574793	101.785115588	830.266438476	0.11868508782	1716.0	1263.0	37	0.0
3491602	398.839233398	0.0	4065.0	0	1704.0	1	1975.83783784	73106.0	2.54691321455	3.0	0.802170157273	114.255140573	101.577727003	748.814378183	0.179252970395	1351.0	1156.0	37	0.0
3491613	287.415771484	0.0	3757.0	0	1785.0	1	1974.08108108	73041.0	2.50844314492	3.0	0.535896205173	220.758304989	107.780533041	644.421763995	0.0958536022374	1607.0	1124.0	37	0.0
3491612	544.952209473	0.0	4873.0	0	2303.0	1	2545.24324324	94174.0	2.65594320421	3.0	0.95964744274	200.920361043	107.901039618	978.258810489	0.226120120771	1515.0	1237.0	37	0.0
3491615	339.48815918	0.0	3856.0	0	1837.0	1	2085.83783784	77176.0	2.63049185361	3.0	0.604643920915	356.71062843	109.722610837	718.543299303	0.116253169592	1645.0	1036.0	37	0.0
3491614	262.60168457	0.0	3804.0	0	1871.0	1	1939.10810811	71747.0	2.76723410641	3.0	0.436040842837	229.070020625	107.55880308	635.611244909	0.0769640533843	1610.0	915.0	37	0.0
3491609	548.012329102	0.0	5422.0	0	2593.0	1	2627.56756757	97220.0	4.69439673884	3.0	1.02788657873	149.090964642	105.728507593	987.615071792	0.239424844149	1577.0	1128.0	37	0.0
3491608	228.847000122	0.0	3050.0	0	1619.0	1	1714.91891892	63452.0	10.1665927701	3.0	0.657171204754	83.1376215514	105.622673026	489.223499162	0.103432762168	1368.0	900.0	37	0.0
3491611	428.468719482	0.0	4106.0	0	2074.0	1	2288.0	84656.0	4.71031105278	3.0	1.16218124848	93.5251026449	108.372140453	713.560205355	0.221336978104	1427.0	1195.0	37	0.0
3491610	388.624389648	0.0	3850.0	0	1964.0	1	2161.72972973	79984.0	2.50641061279	3.0	0.728422707384	248.070112373	107.086860456	731.391240819	0.140544580985	1578.0	1008.0	37	0.0
3491589	325.424316406	0.0	3974.0	0	1772.0	1	1946.94594595	72037.0	2.56324908437	3.0	0.54057323235	138.298051796	93.7863671327	723.527007326	0.111659928377	1499.0	833.0	37	0.0
3491588	306.537841797	0.0	3583.0	0	1943.0	1	2046.0	75702.0	2.76685965192	3.0	0.928351680572	163.141713732	93.3731791981	570.648072127	0.148716091167	1479.0	1071.0	37	0.0
3491591	353.922851562	0.0	3928.0	0	1921.0	1	2108.18918919	78003.0	2.58245795806	3.0	0.787685877338	99.7911196135	95.8608588747	716.753089279	0.154602103749	1458.0	1287.0	37	0.0
3491590	482.889099121	0.0	4869.0	0	2275.0	1	2514.81081081	93048.0	4.70341506136	3.0	0.995961715346	333.184808929	95.3845127719	846.426502612	0.201358077546	1669.0	1221.0	37	0.0
3491585	191.308731079	0.0	2978.0	0	1881.0	1	1940.56756757	71801.0	9.03899520232	3.0	0.797274269651	93.8745178949	91.8766693094	463.569157045	0.105250518576	1467.0	1053.0	37	0.0
3491584	207.88331604	0.0	2879.0	0	1771.0	1	1810.43243243	66986.0	10.3952673259	3.0	0.727396450119	88.9276410616	92.2258870505	462.29971883	0.102379659578	1425.0	1098.0	37	0.0
3491587	183.703552246	0.0	3289.0	0	1826.0	1	1798.05405405	66528.0	10.0465611073	3.0	0.529152267434	158.496336647	92.7181075865	497.977015642	0.0790690373696	1479.0	990.0	37	0.0
3491586	200.37789917	0.0	3119.0	0	1991.0	1	2089.78378378	77322.0	6.0208814804	3.0	0.56221274697	342.201747455	91.9209331582	477.802268211	0.0686859052195	1766.0	1291.0	37	0.0
3491597	396.216033936	0.0	4220.0	0	2303.0	1	2454.21621622	90806.0	4.77507488911	3.0	1.15029674838	240.122398383	98.0907706436	756.279678394	0.215413888672	1567.0	1146.0	37	0.0
3491596	279.351928711	0.0	4074.0	0	2113.0	1	2082.91891892	77068.0	2.70248221641	3.0	0.444571975806	211.417891103	97.5802379142	676.211233367	0.0777769666997	1701.0	929.0	37	0.0
3491599	171.406707764	0.0	3426.0	0	1779.0	1	1922.59459459	71136.0	10.1865436669	3.0	0.554936331971	216.42774947	98.9553615135	502.523933065	0.0781951021734	1617.0	1085.0	37	0.0
3491598	252.287872314	0.0	3317.0	0	2038.0	1	1990.91891892	73664.0	4.64737634713	3.0	0.636487952651	286.409318972	97.5284615503	555.112069685	0.0973737402862	1604.0	991.0	37	0.0
3491593	416.489654541	0.0	4133.0	0	2120.0	1	2225.21621622	82333.0	2.5138096202	3.0	0.808617798063	250.717464277	97.3392182118	763.62196636	0.161097235643	1588.0	1367.0	37	0.0
3491592	312.84085083	0.0	3912.0	0	2142.0	1	2256.40540541	83487.0	2.51039604557	3.0	0.757179026921	364.317730688	95.7984770773	672.660945609	0.127220315947	1696.0	1175.0	37	0.0
3491595	251.462356567	0.0	2986.0	0	1583.0	1	1695.18918919	62722.0	2.50796069105	3.0	0.549343506824	44.917110242	97.600869956	595.952684449	0.106883187562	1323.0	905.0	37	0.0
3491594	375.121917725	0.0	3859.0	0	1903.0	1	2166.08108108	80145.0	2.68470784727	3.0	0.623677622948	374.482732062	96.5831298508	775.221558953	0.125624659657	1673.0	1116.0	37	0.0
3491701	266.749328613	0.0	4060.0	0	1822.0	1	1901.97297297	70373.0	2.65737516417	3.0	0.625088112199	258.507451242	166.866006136	662.089222188	0.122080858533	1461.0	995.0	37	0.0
3491700	348.754180908	0.0	4108.0	0	1921.0	1	2037.40540541	75384.0	2.46387072518	3.0	0.816720787451	222.714795468	166.747315238	669.063003986	0.154869578883	1489.0	1093.0	37	0.0
3491703	350.265228271	0.0	4165.0	0	2027.0	1	2148.89189189	79509.0	2.49699303344	3.0	0.682408483151	293.778502506	167.087739808	738.66804993	0.132870800616	1622.0	921.0	37	0.0
3491697	443.83605957	0.0	4159.0	0	2583.0	1	2658.54054054	98366.0	4.71852219073	3.0	1.10586364179	393.437851665	166.131607643	742.544932969	0.182643830152	1751.0	1492.0	37	0.0
3491696	257.292785645	0.0	3325.0	0	1809.0	1	1843.2972973	68202.0	4.66635731434	3.0	0.79845486952	178.529328792	165.516570742	535.710735838	0.13125499904	1426.0	875.0	37	0.0
3491699	327.14730835	0.0	3623.0	0	1831.0	1	1935.24324324	71604.0	11.4000000005	3.0	0.70962886994	199.468977376	167.134491597	690.54340138	0.144959554401	1425.0	815.0	37	0.0
3491709	259.085601807	0.0	3843.0	0	1866.0	1	2020.91891892	74774.0	10.8185039799	3.0	0.347698544859	302.996307699	169.235397379	639.90929819	0.0582549334402	1722.0	1016.0	37	0.0
3491711	374.39163208	0.0	4093.0	0	1764.0	1	1942.02702703	71855.0	2.55549171405	3.0	0.779638566994	118.082696691	170.734530173	696.681917157	0.162579266998	1365.0	808.0	37	0.0
3491705	283.136535645	0.0	3492.0	0	1911.0	1	2013.13513514	74486.0	2.4745215404	3.0	0.606342887708	137.864252844	167.721023832	652.28126015	0.108931917537	1521.0	819.0	37	0.0
3491707	405.856781006	0.0	4648.0	0	1661.0	1	2046.48648649	75720.0	2.5838424774	3.0	0.70659881543	156.48430952	168.52077882	836.028130229	0.168674071202	1442.0	1116.0	37	0.0
3491685	361.361022949	0.0	4232.0	0	2099.0	1	2203.08108108	81514.0	2.61820273298	3.0	0.722677662697	345.712113063	161.248379059	701.044870112	0.129920559189	1630.0	1321.0	37	0.0
3491684	352.322875977	0.0	4189.0	0	1771.0	1	1989.7027027	73619.0	2.49968528538	3.0	0.581266338759	124.174781273	160.355731915	777.267573865	0.128075382016	1511.0	860.0	37	0.0
3491687	489.633850098	0.0	4077.0	0	1986.0	1	2123.05405405	78553.0	2.57886972849	3.0	0.930270175945	65.8806099189	162.129425304	819.682118126	0.218891292637	1343.0	720.0	37	0.0
3491686	193.034164429	0.0	2560.0	0	1636.0	1	1620.08108108	59943.0	2.54830400683	3.0	0.650995742818	22.7811331456	161.685802064	425.515072091	0.0934843521664	1324.0	837.0	37	0.0
3491681	413.641601562	0.0	4073.0	0	1995.0	1	2255.35135135	83448.0	4.36100026838	3.0	0.962886968863	46.8163363761	155.654925964	827.820237337	0.214642439558	1426.0	1089.0	37	0.0
3491680	315.677368164	0.0	4322.0	0	1721.0	1	1903.83783784	70442.0	2.52780561653	3.0	0.413066303092	271.970349513	154.982086637	710.283766201	0.0834862827435	1541.0	945.0	37	0.0
3491683	245.596435547	0.0	3675.0	0	1805.0	1	1954.05405405	72300.0	8.48392788278	3.0	0.535730436143	328.615563039	158.492610202	620.063927974	0.0928955420274	1610.0	873.0	37	0.0
3491682	221.390457153	0.0	3334.0	0	1704.0	1	1830.48648649	67728.0	10.0815317836	3.0	0.619401979745	35.581667661	159.30369587	522.907131208	0.0970577258618	1428.0	1146.0	37	0.0
3491693	265.939086914	0.0	3468.0	0	1641.0	1	1842.81081081	68184.0	2.59283779819	3.0	0.621725953872	36.8897260645	164.96760549	574.169585761	0.107243662521	1452.0	1104.0	37	0.0
3491692	257.383270264	0.0	2860.0	0	1896.0	1	1905.75675676	70513.0	2.54915558016	3.0	0.916817720035	51.8766205681	163.819104166	465.361771182	0.126047079331	1438.0	1048.0	37	0.0
3491695	312.696655273	0.0	3977.0	0	1747.0	1	1920.86486486	71072.0	2.51896287487	3.0	0.696814258573	89.8376141595	166.466779716	692.972228166	0.143761094349	1367.0	905.0	37	0.0
3491694	358.088470459	0.0	3764.0	0	1696.0	1	2010.08108108	74373.0	2.56253224799	3.0	0.851311167755	83.9291203304	164.782729764	709.489580942	0.176805356168	1356.0	947.0	37	0.0
3491689	379.536682129	0.0	4320.0	0	2241.0	1	2276.91891892	84246.0	2.55361983433	3.0	0.766264281703	307.472667891	163.496960911	789.607405205	0.153223637758	1630.0	1138.0	37	0.0
3491688	265.069091797	0.0	3459.0	0	1915.0	1	2090.48648649	77348.0	11.4000000005	3.0	0.802254658163	360.511870651	161.79087422	555.443897638	0.11929420347	1612.0	1060.0	37	0.0
3491691	519.925842285	0.0	5696.0	0	2248.0	1	2499.54054054	92483.0	2.58460676202	3.0	0.729424188653	384.977948756	163.204486657	999.805719866	0.170800204759	1707.0	955.0	37	0.0
3491690	285.796417236	0.0	3843.0	0	1895.0	1	2024.18918919	74895.0	2.76884241993	3.0	0.480856750005	337.83114835	162.677305509	650.434463256	0.0837254387882	1640.0	1106.0	37	0.0
3491669	293.972259521	0.0	3878.0	0	2190.0	1	2226.40540541	82377.0	2.68447689114	3.0	0.753513807756	270.123564682	145.46751915	626.412202745	0.118571688334	1680.0	1168.0	37	0.0
3491668	230.454483032	0.0	3372.0	0	1926.0	1	2134.24324324	78967.0	2.44598515829	3.0	0.705854911741	372.703055682	143.705820624	511.80971971	0.092460398845	1727.0	1447.0	37	0.0
3491671	213.902008057	0.0	3024.0	0	1658.0	1	1730.83783784	64041.0	11.0524454746	3.0	0.671260240276	24.8882172079	146.893077832	489.785186106	0.104942090293	1359.0	884.0	37	0.0
3491670	219.746398926	0.0	3924.0	0	1901.0	1	1968.48648649	72834.0	11.4000000005	3.0	0.38022237523	263.099158787	146.219089139	600.35589545	0.0615494605371	1645.0	861.0	37	0.0
3491665	276.296844482	0.0	3657.0	0	2075.0	1	2108.72972973	78023.0	8.94669484118	3.0	1.40383806129	399.0	142.0	597.325504443	0.24817115133	1406.0	1229.0	37	0.0
3491664	360.494567871	0.0	4687.0	0	2374.0	1	2511.37837838	92921.0	10.1948021809	3.0	0.859988253843	358.154880531	142.234341656	811.535080071	0.161372362629	1799.0	1374.0	37	0.0
3491667	342.157745361	0.0	3953.0	0	2076.0	1	2152.75675676	79652.0	2.60007931343	3.0	0.561418695452	311.23008958	143.537656092	733.450612039	0.10575252056	1690.0	970.0	37	0.0
3491666	284.935943604	0.0	3619.0	0	1657.0	1	1871.13513514	69232.0	2.54181843935	3.0	0.580479721429	132.578472928	142.532675447	659.802670929	0.114013543384	1444.0	834.0	37	0.0
3491677	305.168029785	0.0	3676.0	0	1670.0	1	1769.75675676	65481.0	2.82437686676	3.0	0.764908120424	105.314047139	154.46310372	615.067945904	0.153295492835	1253.0	1001.0	37	0.0
3491676	268.712402344	0.0	3907.0	0	1942.0	1	2024.7027027	74914.0	2.50546153777	3.0	0.456911295322	311.487174609	153.253689471	709.420454583	0.0870118975754	1663.0	1071.0	37	0.0
3491679	314.880737305	0.0	3867.0	0	1551.0	1	1800.05405405	66602.0	10.1924277894	3.0	0.467450975145	208.5539367	154.238100701	784.474238156	0.113410866694	1454.0	756.0	37	0.0
3491678	201.436279297	0.0	3128.0	0	1719.0	1	1793.56756757	66362.0	2.5059469657	3.0	0.48327025543	125.296632637	154.06117663	557.66529889	0.0812335559337	1455.0	860.0	37	0.0
3491673	301.199798584	0.0	3696.0	0	1643.0	1	1832.37837838	67798.0	2.49168020688	3.0	0.660147134368	21.6415899844	150.560667432	691.682544049	0.142329077849	1334.0	1048.0	37	0.0
3491672	348.246124268	0.0	4177.0	0	2131.0	1	2246.10810811	83106.0	2.55957869435	3.0	0.666410972142	352.475051909	150.462097308	752.821868549	0.125719909944	1721.0	1193.0	37	0.0
3491675	374.885253906	0.0	4313.0	0	1789.0	1	2053.91891892	75995.0	2.60837901128	3.0	0.694218565303	143.905891724	152.542747601	818.760525916	0.160590066603	1462.0	849.0	37	0.0
3491674	287.156646729	0.0	4083.0	0	2181.0	1	2125.64864865	78649.0	11.4000000005	3.0	0.611812796347	366.411066601	152.216812151	637.857621531	0.10107345753	1710.0	1263.0	37	0.0
3491653	338.865936279	0.0	2989.0	0	1731.0	1	1859.48648649	68801.0	10.2624970253	3.0	1.65417956968	0.0	135.0	547.861125024	0.322201699161	1050.0	1056.0	37	0.0
3491652	374.73449707	0.0	3923.0	0	2235.0	1	2276.32432432	84224.0	10.8923659473	3.0	0.67129540074	346.306459535	133.780880721	701.174611874	0.115311286276	1759.0	1216.0	37	0.0
3491655	243.549819946	0.0	3443.0	0	1903.0	1	1937.45945946	71686.0	2.52772081856	3.0	0.572258325044	261.051603213	134.854832929	544.778119696	0.0874935079191	1599.0	976.0	37	0.0
3491654	367.453735352	0.0	3743.0	0	1815.0	1	2012.67567568	74469.0	2.55193614622	3.0	0.804954400162	165.114588483	134.626865709	711.894501159	0.165988228251	1406.0	951.0	37	0.0
3491649	441.20401001	0.0	4470.0	0	2755.0	1	2792.62162162	103327.0	10.1802349575	3.0	1.02788586023	377.489110237	131.348877016	883.900709336	0.194271637546	1829.0	903.0	37	0.0
3491648	264.294555664	0.0	3665.0	0	1795.0	1	1906.21621622	70530.0	2.6061118421	3.0	0.460421439587	272.976005312	131.487822809	681.507647921	0.0896861874926	1574.0	832.0	37	0.0
3491651	334.948944092	0.0	3931.0	0	1982.0	1	2156.02702703	79773.0	2.52689122504	3.0	0.555958967883	335.847391689	133.179440683	730.369103281	0.103956829866	1713.0	970.0	37	0.0
3491650	328.928344727	0.0	3900.0	0	1675.0	1	1843.02702703	68192.0	2.62799910795	3.0	0.729672629565	109.937512859	133.353605352	666.685978324	0.152038941326	1359.0	1086.0	37	0.0
3491661	275.562591553	0.0	3561.0	0	1762.0	1	1914.18918919	70825.0	2.81888605088	3.0	0.558278622835	141.684107451	140.800209139	608.479837968	0.0973725217223	1501.0	1050.0	37	0.0
3491660	187.284378052	0.0	2537.0	0	1519.0	1	1553.18918919	57468.0	2.72709436392	3.0	0.576213235054	13.914809342	140.896156212	430.227707011	0.0867255642539	1296.0	547.0	37	0.0
3491663	283.473480225	0.0	4164.0	0	2014.0	1	2136.40540541	79047.0	8.98571227961	3.0	0.865858800399	288.124154182	141.287641578	614.556455207	0.142251529494	1596.0	701.0	37	0.0
3491662	313.936523438	0.0	3663.0	0	1877.0	1	1964.18918919	72675.0	10.2682476117	3.0	0.952435974344	177.019681192	141.22281968	549.401585456	0.153671998289	1412.0	1188.0	37	0.0
3491657	548.015014648	0.0	4677.0	0	2137.0	1	2473.27027027	91511.0	4.70148839678	3.0	0.927148163723	195.802838905	135.527714733	1016.94096433	0.235496750637	1522.0	1082.0	37	0.0
3491656	380.639801025	0.0	3990.0	0	2000.0	1	2156.10810811	79776.0	2.58473432679	3.0	0.590169596662	312.851233647	134.590959814	734.376182128	0.111736982832	1647.0	1093.0	37	0.0
3491659	273.920471191	0.0	3614.0	0	1841.0	1	1972.45945946	72981.0	2.56450435918	3.0	0.450738554898	304.653722444	137.591778792	630.407522278	0.0776200034384	1600.0	888.0	37	0.0
3491658	249.71321106	0.0	3076.0	0	1453.0	1	1593.54054054	58961.0	2.51900500859	3.0	0.612460561936	22.360975267	137.269656407	522.555398158	0.111629053859	1251.0	954.0	37	0.0
3491764	410.317932129	0.0	5230.0	0	2022.0	1	2259.64864865	83607.0	10.6679801986	3.0	0.720053113888	281.810157679	188.979602058	817.09846463	0.149672557778	1644.0	1157.0	37	0.0
3491766	439.037689209	0.0	4286.0	0	2346.0	1	2515.51351351	93074.0	2.4947559079	3.0	1.23862291284	295.351697283	189.329271291	691.699984002	0.205246695856	1643.0	1300.0	37	0.0
3491762	377.209228516	0.0	4184.0	0	1976.0	1	2138.2972973	79117.0	2.62497208024	3.0	0.719219732852	250.871405854	189.406762385	740.2047714	0.142184275312	1578.0	1118.0	37	0.0
3491772	598.436462402	0.0	4601.0	0	3124.0	1	3238.24324324	119815.0	4.73317075109	3.0	1.95700757438	399.0	192.0	954.570712281	0.405370291039	1487.0	1283.0	37	0.0
3491774	340.601715088	0.0	3775.0	0	1822.0	1	2104.51351351	77867.0	2.56345552426	3.0	0.63123823988	267.147999435	193.3669761	652.208582077	0.108418075597	1626.0	1211.0	37	0.0
3491768	337.061187744	0.0	4471.0	0	1952.0	1	2091.48648649	77385.0	2.49638149537	3.0	0.46858503804	259.092922715	190.916364927	736.497025023	0.0899228613908	1669.0	1130.0	37	0.0
3491770	225.727676392	0.0	3237.0	0	1531.0	1	1641.94594595	60752.0	2.453601605	3.0	0.635642612825	31.8657372247	192.186260297	489.608627485	0.104692246912	1285.0	846.0	37	0.0
3491748	366.335632324	0.0	3967.0	0	1758.0	1	1975.7027027	73101.0	11.4000000005	3.0	0.831855943105	136.640098375	183.728503876	650.363994872	0.158635277101	1387.0	1095.0	37	0.0
3491751	364.977294922	0.0	3818.0	0	1719.0	1	1900.7027027	70326.0	2.68680560637	3.0	0.699085992725	109.631634037	185.392987816	742.774411128	0.158208618625	1341.0	987.0	37	0.0
3491744	347.403839111	0.0	4228.0	0	1845.0	1	2148.13513514	79481.0	2.48866214858	3.0	0.77010297209	172.908195745	182.946143291	765.489972435	0.159035232957	1484.0	1189.0	37	0.0
3491746	170.716934204	0.0	2696.0	0	1496.0	1	1596.05405405	59054.0	8.56493537147	3.0	0.407799519642	40.6266000122	184.017356515	405.099092538	0.0545768707275	1388.0	953.0	37	0.0
3491757	248.127380371	0.0	3478.0	0	1870.0	1	1985.37837838	73459.0	10.1327632441	3.0	0.394287617904	273.939334081	187.495854714	580.117677303	0.0611255420131	1673.0	1193.0	37	0.0
3491759	220.649627686	0.0	3233.0	0	1731.0	1	1729.13513514	63978.0	2.68693201768	3.0	0.474076372975	16.0654334266	189.141798747	434.329378478	0.0633094065646	1410.0	1123.0	37	0.0
3491753	420.77432251	0.0	4382.0	0	1904.0	1	2033.45945946	75238.0	2.60356657812	3.0	0.832356224795	148.830221926	184.904620915	769.870176451	0.187035947886	1363.0	798.0	37	0.0
3491755	225.78414917	0.0	2952.0	0	1548.0	1	1638.91891892	60640.0	2.49432652457	3.0	0.140937738423	9.22983416025	187.034247118	548.397381182	0.0241489544415	1393.0	849.0	37	0.0
3491733	252.838241577	0.0	4419.0	0	1834.0	1	1955.97297297	72371.0	2.67012794388	3.0	0.394661969388	300.636193433	179.141940301	684.051065609	0.0741270305461	1664.0	1148.0	37	0.0
3491735	576.727539062	0.0	5491.0	0	1834.0	1	2209.94594595	81768.0	2.60476643147	3.0	0.749249246518	13.8085202464	179.93925426	1011.98932103	0.207073378626	1380.0	1115.0	37	0.0
3491728	263.214202881	0.0	3713.0	0	2043.0	1	2147.16216216	79445.0	10.2414139337	3.0	0.913589829348	174.004479397	179.381429235	621.150389444	0.152267206011	1513.0	1087.0	37	0.0
3491731	674.034851074	0.0	5095.0	0	3316.0	1	3115.37837838	115269.0	4.71579433904	3.0	1.40358782554	215.261562777	178.874746197	1029.46669989	0.30192318084	1633.0	1660.0	37	0.0
3491741	207.508071899	0.0	3244.0	0	1849.0	1	1931.62162162	71470.0	9.06481365521	3.0	0.605397686293	395.51049208	182.131279068	562.454608112	0.0966603404242	1581.0	1061.0	37	0.0
3491737	242.352615356	0.0	3447.0	0	1657.0	1	1733.08108108	64124.0	2.52785406713	3.0	0.539087477688	105.247896579	179.77752036	560.595684091	0.0955166540693	1349.0	936.0	37	0.0
3491739	195.805984497	0.0	3007.0	0	2012.0	1	1990.45945946	73647.0	6.5081092591	3.0	0.875859781178	381.234587675	181.538882092	465.385777524	0.114071579264	1567.0	1193.0	37	0.0
3491717	225.564102173	0.0	3216.0	0	1823.0	1	1928.24324324	71345.0	2.58567952948	3.0	0.618809132613	279.615601739	175.347368878	556.149680362	0.0979833657031	1555.0	923.0	37	0.0
3491713	564.064331055	0.0	5266.0	0	2347.0	1	2524.35135135	93401.0	2.51915210789	3.0	0.966531207966	140.753615747	173.895453604	972.212717242	0.228685167331	1533.0	908.0	37	0.0
3491715	221.573791504	0.0	3860.0	0	1646.0	1	1781.18918919	65904.0	2.72646483986	3.0	0.378264458423	41.4092123815	175.525893649	608.977414188	0.069133511941	1529.0	670.0	37	0.0
3491724	363.697021484	0.0	3898.0	0	1844.0	1	1973.02702703	73002.0	2.55851457475	3.0	0.844097271857	184.178424221	175.98635799	622.78645736	0.153694958321	1407.0	1086.0	37	0.0
3491726	448.817718506	0.0	3923.0	0	2016.0	1	2232.24324324	82593.0	2.59523533768	3.0	0.942148674936	29.4312122885	177.520643998	818.651716931	0.208841304178	1426.0	908.0	37	0.0
3491720	229.001327515	0.0	3149.0	0	1559.0	1	1725.67567568	63850.0	2.67681947322	3.0	0.327942159027	21.3609275148	175.561710698	548.687527654	0.0550030646111	1411.0	963.0	37	0.0
3491722	265.165466309	0.0	3517.0	0	1614.0	1	1825.16216216	67531.0	2.55965583496	3.0	0.661780686182	50.6566333797	176.317275334	576.323959511	0.116674488357	1382.0	1191.0	37	0.0
3491828	258.889160156	0.0	2905.0	0	1700.0	1	1758.40540541	65061.0	2.59720350579	3.0	0.452471649507	17.6441382565	204.886121911	544.736861014	0.0753678598657	1451.0	855.0	37	0.0
3491830	240.88381958	0.0	3620.0	0	1572.0	1	1706.67567568	63147.0	2.76187376467	3.0	0.574333053257	34.921995445	205.041947836	524.469258397	0.0967889846092	1333.0	950.0	37	0.0
3491824	311.719299316	0.0	3990.0	0	1706.0	1	1945.45945946	71982.0	2.47509945059	3.0	0.706403801826	140.474097837	203.892235111	683.727471479	0.141724598342	1443.0	1145.0	37	0.0
3491826	301.226989746	0.0	3994.0	0	2027.0	1	2154.10810811	79702.0	2.49414289853	3.0	0.664234096834	287.868908841	203.764414988	604.849007043	0.102845507249	1693.0	1164.0	37	0.0
3491836	208.532455444	0.0	3585.0	0	1823.0	1	1915.7027027	70881.0	10.6607321556	3.0	0.352038312494	314.759526087	204.992230544	545.650267767	0.0527818469945	1658.0	929.0	37	0.0
3491838	383.568603516	0.0	4385.0	0	2494.0	1	2665.94594595	98640.0	2.55467290097	3.0	1.07002736452	348.980652544	204.825048992	738.071245656	0.173873376611	1781.0	1506.0	37	0.0
3491832	294.947662354	0.0	3934.0	0	1968.0	1	2193.13513514	81146.0	2.48906169936	3.0	0.671589456102	160.310979186	204.893379349	703.173645464	0.120654276244	1646.0	1413.0	37	0.0
3491834	364.150360107	0.0	4012.0	0	1858.0	1	2143.18918919	79298.0	2.52114511115	3.0	0.687418625236	239.306666587	204.806771503	690.351031394	0.124497058716	1615.0	1258.0	37	0.0
3491812	336.357513428	0.0	3715.0	0	1922.0	1	2084.2972973	77119.0	4.77185719903	3.0	1.16043097046	119.350313379	200.437536727	585.585170998	0.194760336868	1381.0	1015.0	37	0.0
3491814	438.024963379	0.0	4676.0	0	2169.0	1	2262.32432432	83706.0	4.72640774821	3.0	0.977254692144	44.5213285449	201.084482487	819.15793668	0.214956917175	1443.0	1072.0	37	0.0
3491810	191.26222229	0.0	3083.0	0	1560.0	1	1627.62162162	60222.0	10.2135168975	3.0	0.414216672778	23.7206793912	200.301974901	511.061441803	0.0695536318622	1353.0	861.0	37	0.0
3491821	354.813476562	0.0	3813.0	0	2130.0	1	2238.02702703	82807.0	2.64693455522	3.0	0.758730569407	279.278597653	201.520870354	693.09689424	0.133126532857	1650.0	1159.0	37	0.0
3491823	288.743560791	0.0	3170.0	0	2022.0	1	2122.18918919	78521.0	4.76496027748	3.0	0.792656987766	335.612172989	201.638229206	560.675130626	0.116954812081	1599.0	1108.0	37	0.0
3491816	333.143615723	0.0	4040.0	0	2402.0	1	2483.67567568	91896.0	2.53240436279	3.0	0.662922431541	230.593093832	201.402095905	676.632267354	0.0992641942822	1836.0	1046.0	37	0.0
3491818	229.158813477	0.0	3321.0	0	1925.0	1	2062.35135135	76307.0	10.9664710306	3.0	0.555560636373	165.439286827	202.069520873	548.930638009	0.0798390410021	1619.0	1357.0	37	0.0
3491797	217.993087769	0.0	3776.0	0	1867.0	1	1928.72972973	71363.0	2.69342327195	3.0	0.317046929715	320.735233292	196.410090316	576.15838142	0.0497087548516	1649.0	891.0	37	0.0
3491799	267.546051025	0.0	4097.0	0	1932.0	1	2012.37837838	74458.0	11.4000000005	3.0	0.453176509203	328.900214819	195.649183278	621.080346893	0.0751901247507	1629.0	1006.0	37	0.0
3491793	245.810455322	0.0	3371.0	0	1923.0	1	2075.56756757	76796.0	2.51274386118	3.0	0.511029328605	304.690211737	196.117978007	594.473461726	0.0789618892425	1714.0	956.0	37	0.0
3491795	342.968444824	0.0	4675.0	0	2105.0	1	2183.40540541	80786.0	2.6741723656	3.0	0.497055482509	311.705280933	196.465915088	826.695377843	0.103873643452	1677.0	1134.0	37	0.0
3491804	268.72366333	0.0	3081.0	0	1560.0	1	1720.16216216	63646.0	2.48339160727	3.0	0.678835087638	93.9623419362	196.756909377	534.616140252	0.11792917257	1318.0	741.0	37	0.0
3491806	286.945587158	0.0	4247.0	0	1919.0	1	2022.83783784	74845.0	2.60724723696	3.0	0.521584893367	363.280087781	197.060391251	638.050525408	0.0896332981796	1652.0	1036.0	37	0.0
3491800	263.140991211	0.0	3786.0	0	1928.0	1	2064.56756757	76389.0	10.2565191075	3.0	0.558091567858	354.686220014	196.286856065	562.051922302	0.0822119864159	1688.0	1193.0	37	0.0
3491802	257.402191162	0.0	3320.0	0	1437.0	1	1645.24324324	60874.0	10.2340601846	3.0	0.528243068619	72.4267236893	196.652377517	607.28034005	0.108021748321	1289.0	962.0	37	0.0
3491781	340.074859619	0.0	3209.0	0	2002.0	1	2076.94594595	76847.0	4.69730862926	3.0	1.20040757952	8.51955436459	195.691061411	556.251239497	0.191536675782	1336.0	951.0	37	0.0
3491783	204.384613037	0.0	3268.0	0	1497.0	1	1683.18918919	62278.0	2.56786662649	3.0	0.48356371794	51.0795503076	196.357960055	525.332901747	0.0816207113925	1344.0	945.0	37	0.0
3491776	293.891998291	0.0	3660.0	0	1822.0	1	1861.32432432	68869.0	2.55449029984	3.0	0.728906956269	128.061921419	195.136457336	590.47998621	0.13073302326	1413.0	894.0	37	0.0
3491778	498.03793335	0.0	4965.0	0	2695.0	1	2827.45945946	104616.0	10.1687201828	3.0	0.905414704818	226.41268989	195.106887027	1053.47798571	0.202896686432	1790.0	983.0	37	0.0
3491789	320.225891113	0.0	4377.0	0	1882.0	1	1958.59459459	72468.0	2.50647391589	3.0	0.563946941909	179.814503782	195.661660602	693.230820124	0.110867377452	1533.0	1017.0	37	0.0
3491791	268.895690918	0.0	4032.0	0	2060.0	1	2112.59459459	78166.0	11.4000000005	3.0	0.348784429649	237.326188544	195.68220717	645.761886777	0.0563085211509	1736.0	1126.0	37	0.0
3491785	278.642181396	0.0	2987.0	0	1715.0	1	1779.0	65823.0	4.75476725388	3.0	0.892222709474	85.9241064943	195.640123873	495.351334352	0.141835225427	1290.0	1060.0	37	0.0
3491787	280.194396973	0.0	3667.0	0	1650.0	1	1831.13513514	67752.0	2.65838650713	3.0	0.60051600709	150.137743042	196.134021614	622.223707634	0.113620870609	1438.0	775.0	37	0.0
3498036	349.633728027	1.0	4254.0	1	2005.0	1	2129.64864865	78797.0	8.3653923886	3.0	0.683269438502	228.860125065	306.012053261	739.015982996	0.134496517524	1540.0	1014.0	37	0.0
3498038	325.333404541	1.0	3588.0	1	1702.0	1	1848.94594595	68411.0	2.51563676919	3.0	0.701996476578	86.0420098536	307.204761485	619.88291663	0.133371375297	1352.0	979.0	37	0.0
3498033	436.119873047	1.0	4256.0	1	2676.0	1	2825.72972973	104552.0	4.70303671095	3.0	2.29053104474	399.0	305.0	656.84509626	0.362803841525	1449.0	1606.0	37	0.0
3498034	241.271286011	1.0	2884.0	1	1811.0	1	1884.05405405	69710.0	10.1859744367	3.0	0.826594141589	165.928623054	306.246886702	470.993155526	0.115224805974	1431.0	1222.0	37	0.0
3498046	328.094665527	1.0	3625.0	1	1742.0	1	1961.37837838	72571.0	2.61933523476	3.0	0.864632744734	119.478671108	310.311672786	640.192737964	0.164290476035	1393.0	998.0	37	0.0
3498041	202.070907593	1.0	4539.0	1	1993.0	1	2130.0	78810.0	11.4000000005	3.0	0.407272524867	354.16142089	307.69473627	639.353536351	0.0651041482887	1738.0	1252.0	37	0.0
3498040	233.608779907	1.0	4038.0	1	1770.0	1	1872.67567568	69289.0	2.47712032207	3.0	0.384127862643	282.27053007	307.552533692	628.282980036	0.0688756521633	1577.0	1051.0	37	0.0
3498043	607.365478516	1.0	5220.0	1	2493.0	1	2538.67567568	93931.0	4.74733496434	3.0	1.06837427619	149.883644614	309.376029246	969.545026576	0.256299215401	1462.0	1242.0	37	0.0
3498022	271.042236328	1.0	3580.0	1	1720.0	1	1855.45945946	68652.0	2.63964758443	3.0	0.643274375358	154.850517631	301.346988743	574.667903836	0.110637983088	1420.0	744.0	37	0.0
3498017	257.185424805	1.0	4079.0	1	1842.0	1	2002.0	74074.0	2.55612230243	3.0	0.518813689384	301.561529821	300.109179075	653.087326133	0.0924461088582	1599.0	1175.0	37	0.0
3498019	256.669616699	1.0	3230.0	1	1703.0	1	1806.02702703	66823.0	2.5050487535	3.0	0.672695977744	83.3610776134	300.847882423	559.254835895	0.116262803608	1410.0	1032.0	37	0.0
3498029	307.288665771	1.0	3977.0	1	1867.0	1	1949.13513514	72118.0	2.54420005551	3.0	0.516048965923	186.469177034	303.765291119	722.116032618	0.105696845027	1562.0	969.0	37	0.0
3498031	670.716430664	1.0	6180.0	1	2135.0	1	2737.89189189	101302.0	2.5394467307	3.0	0.693427281132	358.66426814	304.519059005	1386.14430834	0.212907380912	1740.0	1348.0	37	0.0
3498024	301.769470215	1.0	3820.0	1	2022.0	1	2047.83783784	75770.0	10.3416151177	3.0	0.676908627041	228.157514836	301.906460119	761.322698171	0.143938110448	1438.0	815.0	37	0.0
3498027	233.781814575	1.0	3767.0	1	1890.0	1	1921.75675676	71105.0	2.61184968247	3.0	0.447368350471	177.070494382	303.628608158	543.903709074	0.0675868290936	1608.0	970.0	37	0.0
3498026	309.444061279	1.0	4146.0	1	1930.0	1	2038.13513514	75411.0	9.06270751661	3.0	0.615475513593	297.088547426	303.053986894	703.930637451	0.118926683007	1572.0	1060.0	37	0.0
3498004	163.770309448	1.0	2654.0	1	1653.0	1	1743.62162162	64514.0	8.96861477135	3.0	0.403933488231	127.07749254	296.158692728	393.361252636	0.0477388835902	1507.0	1053.0	37	0.0
3498007	323.488220215	1.0	3791.0	1	1833.0	1	2031.35135135	75160.0	2.55651054618	3.0	0.623786014084	311.156279301	296.913053543	685.95906973	0.117720473099	1548.0	1021.0	37	0.0
3498006	453.168304443	1.0	4558.0	1	2490.0	1	2552.54054054	94444.0	2.58312094433	3.0	0.871444749187	347.919857865	295.987591046	869.204764093	0.174225075692	1723.0	1275.0	37	0.0
3498000	488.203186035	1.0	4864.0	1	2445.0	1	2539.45945946	93960.0	2.57584047256	3.0	0.958257186409	177.526680428	295.306333642	796.19908156	0.176777426131	1708.0	1445.0	37	0.0
3498002	235.962631226	1.0	3722.0	1	1942.0	1	2055.37837838	76049.0	2.56213426692	3.0	0.618164181642	365.087294372	295.432445092	510.772527722	0.0831989444237	1712.0	1283.0	37	0.0
3498013	279.089416504	1.0	4176.0	1	1771.0	1	1840.54054054	68100.0	2.74550896096	3.0	0.614869121813	207.443149341	299.841222114	661.503573292	0.124219767498	1400.0	677.0	37	0.0
3498012	395.456329346	1.0	4708.0	1	1730.0	1	1870.08108108	69193.0	2.59879821153	3.0	0.798455428213	37.9277474412	299.690703006	737.79093615	0.186950263796	1276.0	954.0	37	0.0
3498015	402.060821533	1.0	4138.0	1	1834.0	1	2117.2972973	78340.0	2.56972756915	3.0	0.720150803732	241.484792592	300.40099062	804.058347277	0.158401076291	1504.0	954.0	37	0.0
3498010	284.596252441	1.0	3770.0	1	1841.0	1	1983.24324324	73380.0	2.52406437443	3.0	0.462350193809	336.593476964	298.863894834	637.698483498	0.0803018536567	1633.0	1182.0	37	0.0
3497988	278.824615479	1.0	2989.0	1	1874.0	1	1914.43243243	70834.0	4.67042325255	3.0	0.846261132055	119.905109408	292.416818006	531.15155509	0.133010785183	1454.0	712.0	37	0.0
3497990	433.327636719	1.0	5243.0	1	2180.0	1	2386.10810811	88286.0	11.4000000005	3.0	0.625442144186	190.497835914	291.517232424	1006.37715991	0.151934171967	1685.0	1114.0	37	0.0
3497985	389.285675049	1.0	5232.0	1	2350.0	1	2558.7027027	94672.0	4.75284969109	3.0	0.802567236772	377.736828076	291.408757345	909.391550704	0.16634490992	1753.0	1249.0	37	0.0
3497987	199.880599976	1.0	3630.0	1	1554.0	1	1685.02702703	62346.0	2.52287358555	3.0	0.50184941103	76.1159350831	291.551904455	563.469879235	0.0915943158167	1368.0	840.0	37	0.0
3497996	325.94519043	1.0	3778.0	1	1925.0	1	2032.86486486	75216.0	4.62491079626	3.0	1.00323894832	28.4158662315	294.299773209	718.702347683	0.215573978568	1290.0	816.0	37	0.0
3497998	199.918716431	1.0	2701.0	1	1510.0	1	1590.35135135	58843.0	2.50090467048	3.0	0.62704752913	15.9315228141	295.089776269	440.435404282	0.0950839030351	1277.0	967.0	37	0.0
3497992	269.866027832	1.0	3508.0	1	2087.0	1	2093.75675676	77469.0	2.49227652112	3.0	0.326352416908	356.706260869	291.946063897	633.464170933	0.0519326649191	1766.0	1115.0	37	0.0
3497994	220.935455322	1.0	3098.0	1	1981.0	1	2055.48648649	76053.0	11.4000000005	3.0	0.521283207476	391.118757112	292.582878687	581.541420213	0.0796117891952	1687.0	1103.0	37	0.0
3498101	225.856048584	1.0	3628.0	1	1862.0	1	1925.86486486	71257.0	9.07168172609	3.0	0.487844140448	395.019977397	321.48018297	606.259257073	0.0831728194585	1600.0	927.0	37	0.0
3498097	272.045501709	1.0	3580.0	1	1771.0	1	1902.97297297	70410.0	2.63835891751	3.0	0.6790223952	220.640265805	321.201604201	579.380727179	0.115284580819	1476.0	920.0	37	0.0
3498099	413.265960693	1.0	5220.0	1	2497.0	1	2588.62162162	95779.0	7.81726391324	3.0	0.989639510145	309.586020568	320.469058911	870.914887771	0.199726903089	1676.0	1418.0	37	0.0
3498111	223.082641602	1.0	2865.0	1	1681.0	1	1727.97297297	63935.0	2.63221178021	3.0	0.545413533233	109.972135233	326.639497152	488.4818026	0.083531212304	1403.0	858.0	37	0.0
3498110	231.040405273	1.0	4028.0	1	1738.0	1	1847.0	68339.0	10.7758381622	3.0	0.330261638911	247.962876744	325.735104569	638.557749933	0.0605468094294	1567.0	913.0	37	0.0
3498105	313.086456299	1.0	3419.0	1	1758.0	1	1883.7027027	69697.0	2.6572265233	3.0	0.740204983979	155.441640877	322.940873867	635.320254538	0.142628907926	1395.0	1096.0	37	0.0
3498104	256.913909912	1.0	4112.0	1	1837.0	1	1906.18918919	70529.0	2.52336309722	3.0	0.638722547781	332.942219452	321.932579316	608.049104278	0.113427059806	1513.0	986.0	37	0.0
3498107	218.177871704	1.0	2971.0	1	1520.0	1	1592.72972973	58931.0	10.0911697201	3.0	0.452747680385	70.3751473242	326.47067192	552.824949622	0.08527283868	1365.0	948.0	37	0.0
3498085	267.817016602	1.0	4998.0	1	1777.0	1	1952.05405405	72226.0	2.46825130574	3.0	0.40529206921	232.717324887	318.68206396	722.282837258	0.0810593472047	1592.0	1016.0	37	0.0
3498087	402.006011963	1.0	4685.0	1	2053.0	1	2167.02702703	80180.0	2.55304852986	3.0	0.617733600053	298.792571172	319.472067788	853.841173316	0.138560741555	1621.0	850.0	37	0.0
3498081	293.245300293	1.0	3669.0	1	1733.0	1	1859.43243243	68799.0	2.53363440706	3.0	0.724070936598	141.910179762	318.088737245	570.437577681	0.124942169376	1420.0	1023.0	37	0.0
3498083	245.185684204	1.0	3587.0	1	1668.0	1	1881.08108108	69600.0	11.4000000005	3.0	0.349062293496	276.037879189	317.528134772	617.138530207	0.0607373663493	1614.0	1157.0	37	0.0
3498093	247.041030884	1.0	3431.0	1	1543.0	1	1693.67567568	62666.0	2.56161307613	3.0	0.624376067684	48.1191546051	321.108158804	545.360994309	0.111758491267	1330.0	812.0	37	0.0
3498094	297.783813477	1.0	3693.0	1	1901.0	1	2022.37837838	74828.0	10.1658399237	3.0	0.958590169141	173.01987576	320.573124341	570.149461465	0.156233777077	1464.0	1265.0	37	0.0
3498089	239.109741211	1.0	3858.0	1	1787.0	1	1938.54054054	71726.0	10.6248675986	3.0	0.491375364746	351.420136933	319.851069791	673.669123969	0.0933500060359	1556.0	887.0	37	0.0
3498091	291.703918457	1.0	3344.0	1	1498.0	1	1629.83783784	60304.0	2.51078966749	3.0	0.66169907068	18.6283200752	320.611640752	613.150177069	0.142160943175	1200.0	900.0	37	0.0
3498068	280.108764648	1.0	3594.0	1	2048.0	1	2133.2972973	78932.0	2.50601835723	3.0	0.845389987605	318.992017863	314.685908512	561.802795811	0.125260029547	1577.0	1305.0	37	0.0
3498070	150.044052124	1.0	3402.0	1	1835.0	1	1863.64864865	68955.0	2.40754064756	3.0	0.22126754808	354.380015249	315.471863606	545.024475302	0.0334367132235	1708.0	1034.0	37	0.0
3498065	234.842803955	1.0	3484.0	1	1567.0	1	1693.45945946	62658.0	2.47595232295	3.0	0.557512739272	49.0803491635	315.236180727	614.798232241	0.112595174305	1334.0	680.0	37	0.0
3498067	258.311126709	1.0	3246.0	1	1702.0	1	1861.02702703	68858.0	11.4000000005	3.0	0.683802649098	195.385339274	314.579727258	591.136310962	0.121832689319	1453.0	1180.0	37	0.0
3498076	256.880462646	1.0	3113.0	1	1555.0	1	1725.37837838	63839.0	11.4000000005	3.0	0.536501186391	59.7369976452	318.251421769	619.567203392	0.10659408462	1374.0	878.0	37	0.0
3498078	424.350860596	1.0	3653.0	1	2063.0	1	2165.51351351	80124.0	4.72965452248	3.0	1.0259916132	127.355581164	318.403803922	714.821252778	0.203856800382	1400.0	1145.0	37	0.0
3498072	506.677581787	1.0	4502.0	1	2588.0	1	2544.59459459	94150.0	4.72945462313	3.0	1.23450647022	106.728595503	315.648630008	864.523550847	0.265360190345	1447.0	1033.0	37	0.0
3498074	356.000976562	1.0	4251.0	1	1905.0	1	2050.75675676	75878.0	2.49338044009	3.0	0.824440447006	259.883725784	315.548582721	651.437317075	0.150674702136	1490.0	1007.0	37	0.0
3498053	285.942382812	1.0	4488.0	1	1760.0	1	1844.56756757	68249.0	2.47441103057	3.0	0.85715152493	62.9765021201	312.018015075	589.145451789	0.158594037924	1270.0	955.0	37	0.0
3498052	176.981719971	1.0	2838.0	1	1891.0	1	1865.72972973	69032.0	2.80211214138	3.0	0.461460127505	287.719943784	311.435854256	512.468462371	0.0676639217145	1593.0	907.0	37	0.0
3498055	278.738555908	1.0	3632.0	1	2122.0	1	2322.08108108	85917.0	8.36351964733	3.0	0.884519096286	236.535815738	312.462695916	672.914902098	0.147002355462	1651.0	1250.0	37	0.0
3498048	344.086456299	1.0	4091.0	1	1963.0	1	2038.13513514	75411.0	2.49406693766	3.0	0.810967158096	220.15221594	311.144306063	650.037826342	0.148532783945	1493.0	1112.0	37	0.0
3498050	288.55279541	1.0	3571.0	1	1935.0	1	2053.54054054	75981.0	2.51439248961	3.0	0.735863352604	247.54053293	311.126086534	553.903099959	0.110176711767	1580.0	1280.0	37	0.0
3498061	277.746002197	1.0	2681.0	1	1569.0	1	1673.59459459	61923.0	2.61781939252	3.0	0.805848668165	24.9747287295	312.655497469	541.31201002	0.149852117626	1226.0	706.0	37	0.0
3498062	248.511611938	1.0	2962.0	1	1392.0	1	1527.0	56499.0	2.57454401068	3.0	0.654532309707	9.83702270476	313.819413135	511.008806186	0.122988896022	1175.0	727.0	37	0.0
3498057	298.743988037	1.0	3714.0	1	2118.0	1	2227.81081081	82429.0	8.34023728181	3.0	0.762406422532	239.61396236	312.386237605	660.187214097	0.127351709865	1644.0	804.0	37	0.0
3498059	317.277557373	1.0	4198.0	1	1986.0	1	2125.94594595	78660.0	2.65195017688	3.0	0.778498218704	273.012249659	311.711248751	654.634034571	0.136182779093	1580.0	1138.0	37	0.0
3498164	252.907089233	1.0	3817.0	1	1959.0	1	2095.59459459	77537.0	2.80050640823	3.0	0.439131494104	394.087214608	344.119141937	700.26841915	0.0791800495451	1785.0	620.0	37	0.0
3498166	294.791625977	1.0	3329.0	1	1554.0	1	1666.43243243	61658.0	2.56852251652	3.0	0.758803856966	8.78856702613	345.487361191	593.985808872	0.156383021725	1184.0	574.0	37	0.0
3498162	226.285232544	1.0	3531.0	1	1589.0	1	1779.97297297	65859.0	10.1249465736	3.0	0.587414302219	43.613944526	343.913753283	542.76480923	0.0983696978867	1431.0	1057.0	37	0.0
3498174	254.732849121	1.0	3860.0	1	2192.0	1	2252.97297297	83360.0	2.54323431203	3.0	0.7632241385	287.589781578	346.452208173	697.461886115	0.133963216603	1688.0	823.0	37	0.0
3498168	352.540924072	1.0	3727.0	1	1703.0	1	1822.48648649	67432.0	2.4942347042	3.0	0.82094995957	160.083679258	345.455758124	678.269350857	0.180310411421	1255.0	799.0	37	0.0
3498171	190.172012329	1.0	3053.0	1	1502.0	1	1582.89189189	58567.0	10.3135758498	3.0	0.274329445002	70.5182442618	346.015087345	555.271694448	0.0505490556815	1378.0	903.0	37	0.0
3498170	638.707458496	1.0	5946.0	1	2044.0	1	2352.48648649	87042.0	2.54377317524	3.0	0.833044549499	195.114249547	344.696105028	1127.30508593	0.249369590128	1357.0	852.0	37	0.0
3498148	190.982147217	1.0	2597.0	1	1453.0	1	1521.78378378	56306.0	8.39927233221	3.0	0.500019794819	28.5833527718	341.497858568	451.428727925	0.0801049591363	1279.0	557.0	37	0.0
3498150	247.677902222	1.0	3639.0	1	1710.0	1	1757.62162162	65032.0	2.84804302199	3.0	0.638072205764	67.3121750619	341.18641336	563.511675485	0.11394086151	1373.0	1041.0	37	0.0
3498145	231.035980225	1.0	3597.0	1	1861.0	1	2063.59459459	76353.0	11.4000000005	3.0	0.648759620605	380.573982148	338.547972502	568.482212145	0.0981295711012	1682.0	1410.0	37	0.0
3498159	189.895462036	1.0	2839.0	1	1496.0	1	1623.83783784	60082.0	2.74808126468	3.0	0.444283562986	36.4553810849	344.36658448	469.093245499	0.0685726321484	1361.0	1040.0	37	0.0
3498152	256.468688965	1.0	3998.0	1	1759.0	1	1869.83783784	69184.0	10.1929272864	3.0	0.722750490909	323.024021254	341.553005049	534.242637006	0.115138867761	1478.0	1236.0	37	0.0
3498132	345.623077393	1.0	4633.0	1	1982.0	1	2125.0	78625.0	2.5943115683	3.0	0.521710845719	278.194296783	334.792894697	800.197614482	0.108928558277	1643.0	954.0	37	0.0
3498134	624.995605469	1.0	5051.0	1	2515.0	1	2836.54054054	104952.0	2.61335331533	3.0	0.936083095597	295.033320378	335.116773046	1040.86367969	0.207360614273	1749.0	1167.0	37	0.0
3498128	371.448699951	1.0	3868.0	1	1897.0	1	2074.08108108	76741.0	2.57623298429	3.0	0.648462710791	245.936055944	333.146054639	736.674712565	0.130148970735	1545.0	995.0	37	0.0
3498130	277.716247559	1.0	3448.0	1	1567.0	1	1693.45945946	62658.0	2.58567004536	3.0	0.680699453461	49.4286955369	335.023422326	586.688664104	0.133673840011	1288.0	1010.0	37	0.0
3498141	186.812759399	1.0	3110.0	1	1600.0	1	1670.67567568	61815.0	2.65483093823	3.0	0.285449090711	125.30473691	338.395781794	550.866088489	0.0493840872109	1432.0	729.0	37	0.0
3498140	351.587677002	1.0	4085.0	1	1569.0	1	1856.78378378	68701.0	2.56255856708	3.0	0.544390447874	202.96057532	337.476275748	766.634134641	0.126614240748	1408.0	777.0	37	0.0
3498143	540.432006836	1.0	5818.0	1	2245.0	1	2466.7027027	91268.0	2.5937858181	3.0	0.675807352324	262.678530838	337.590153038	1086.53357735	0.174867049628	1663.0	1040.0	37	0.0
3498136	383.188751221	1.0	4293.0	1	1902.0	1	2064.81081081	76398.0	2.53653529031	3.0	0.921630858984	118.962140122	336.109607399	685.461273638	0.180607218703	1378.0	1252.0	37	0.0
3498138	276.254608154	1.0	3801.0	1	1602.0	1	1794.13513514	66383.0	4.76159285913	3.0	0.560817894893	133.937699859	335.526844388	646.999405897	0.11249656927	1368.0	940.0	37	0.0
3498116	267.92300415	1.0	3748.0	1	1973.0	1	2161.43243243	79973.0	2.55275915228	3.0	0.511883294038	280.310251899	329.398523752	625.112902715	0.0799386568525	1696.0	1167.0	37	0.0
3498118	512.76348877	1.0	5343.0	1	2479.0	1	2703.67567568	100036.0	2.57812863475	3.0	0.941139562988	288.561185898	328.925706723	861.629465801	0.176422181491	1731.0	1575.0	37	0.0
3498114	289.917602539	1.0	3400.0	1	1752.0	1	1814.89189189	67151.0	2.53796743973	3.0	0.532416753574	133.317564509	327.753592817	611.978067135	0.0986173349539	1430.0	1032.0	37	0.0
3498125	292.060028076	1.0	3280.0	1	1752.0	1	1802.37837838	66688.0	2.56420864647	3.0	0.724997689276	159.257291461	333.078935472	631.597329147	0.145512681565	1334.0	957.0	37	0.0
3498121	270.216156006	1.0	3379.0	1	1709.0	1	1795.45945946	66432.0	2.54229264571	3.0	0.638702946553	214.89459211	331.145267206	586.236897252	0.116409969598	1394.0	990.0	37	0.0
3498120	282.25402832	1.0	2877.0	1	1519.0	1	1730.37837838	64024.0	2.57366757686	3.0	0.73645171275	90.3513015909	329.993726018	544.184320865	0.130969482679	1318.0	875.0	37	0.0
3498123	389.4737854	1.0	4573.0	1	2317.0	1	2474.32432432	91550.0	2.53764718649	3.0	0.946192303858	260.980634853	331.073970111	730.446516943	0.162335157974	1710.0	1300.0	37	0.0
3497205	303.129180908	1.0	3814.0	1	1941.0	1	1989.48648649	73611.0	2.48268960717	3.0	0.804639265846	37.6332069819	4.50939636443	601.114133257	0.138380399995	1470.0	855.0	37	0.0
3498229	357.362976074	1.0	3999.0	1	1642.0	1	1851.81081081	68517.0	2.51586225539	3.0	0.608301903353	44.3808955633	366.759779237	761.964341461	0.143051723644	1325.0	1003.0	37	0.0
3497204	230.680679321	1.0	2684.0	1	1698.0	1	1726.7027027	63888.0	2.50994084696	3.0	0.665499840768	16.3507326052	4.07894638942	461.351448637	0.0975818868575	1409.0	1008.0	37	0.0
3497207	468.466583252	1.0	4590.0	1	2302.0	1	2622.64864865	97038.0	4.66822328283	3.0	0.983698997996	223.632937065	4.42409558874	833.526284869	0.185281938956	1759.0	1213.0	37	0.0
3498231	348.788421631	1.0	4497.0	1	1972.0	1	2234.27027027	82668.0	2.54372035806	3.0	0.367500531663	252.23325558	368.640358935	799.724836312	0.0704010921591	1875.0	1294.0	37	0.0
3497206	425.524169922	1.0	4027.0	1	2153.0	1	2309.78378378	85462.0	2.65350613626	3.0	1.1706040832	112.643307727	3.91635496728	705.468328887	0.21768053502	1471.0	1214.0	37	0.0
3497201	195.208404541	1.0	3740.0	1	1693.0	1	1840.75675676	68108.0	11.4000000005	3.0	0.886087546412	305.0	0.0	570.893471548	0.159293779205	1413.0	947.0	37	0.0
3497200	260.761383057	1.0	3362.0	1	2185.0	1	2252.81081081	83354.0	10.2797953071	3.0	1.8289100321	295.0	0.0	535.840660284	0.277966746318	1423.0	1198.0	37	0.0
3498224	287.665130615	1.0	4194.0	1	1976.0	1	2152.02702703	79625.0	2.6553327725	3.0	0.36128155959	386.677753141	365.499342904	805.083173291	0.0724763926341	1809.0	866.0	37	0.0
3497203	431.331237793	1.0	3993.0	1	1879.0	1	2085.91891892	77179.0	2.68010162689	3.0	0.995081003522	356.0	0.0	824.361044769	0.244755550364	1392.0	791.0	37	0.0
3498227	274.771789551	1.0	3755.0	1	1899.0	1	1935.54054054	71615.0	2.47666434177	3.0	0.340948653811	353.680538392	366.134270059	678.893895923	0.0635968582892	1625.0	1077.0	37	0.0
3497202	241.671569824	1.0	3201.0	1	1863.0	1	1975.81081081	73105.0	2.72140513593	3.0	0.92877040937	347.0	0.0	552.304456992	0.149175666357	1488.0	1188.0	37	0.0
3498226	305.914398193	1.0	3897.0	1	2022.0	1	2087.56756757	77240.0	2.50426105288	3.0	0.569536625289	245.167167032	365.711406877	615.87812379	0.0917184135981	1642.0	1272.0	37	0.0
3497213	168.409637451	1.0	3260.0	1	1569.0	1	1691.45945946	62584.0	2.42672894966	3.0	0.232283494747	10.0905133902	8.20582848885	478.47097872	0.0339695758104	1531.0	1001.0	37	0.0
3498237	295.569458008	1.0	3577.0	1	1972.0	1	2061.05405405	76259.0	10.2642321591	3.0	0.719151519989	278.792489533	369.803058666	602.207233893	0.117396243451	1586.0	709.0	37	0.0
3497212	332.66217041	1.0	3723.0	1	1850.0	1	2008.02702703	74297.0	2.52276820877	3.0	0.593651184696	281.377856098	6.88985303259	669.746116346	0.109879822516	1576.0	734.0	37	0.0
3497215	223.567687988	1.0	3382.0	1	1973.0	1	1984.94594595	73443.0	2.52504741314	3.0	0.469877080003	152.92728968	7.85783727298	619.444731009	0.0791183500516	1630.0	1066.0	37	0.0
3498239	307.471435547	1.0	3641.0	1	1635.0	1	1845.7027027	68291.0	2.67669422008	3.0	0.618719171936	167.479785949	370.532277257	638.925741854	0.119934719616	1387.0	1100.0	37	0.0
3497214	284.757995605	1.0	3315.0	1	1651.0	1	1816.2972973	67203.0	8.98105593492	3.0	0.654964405961	27.7758830807	7.93903298537	597.125096928	0.120652727404	1427.0	914.0	37	0.0
3497209	367.25793457	1.0	4643.0	1	2378.0	1	2543.10810811	94095.0	10.7562559903	3.0	0.85965741972	340.641785549	5.28013032135	849.864099717	0.167735309407	1723.0	1181.0	37	0.0
3498233	257.129943848	1.0	3320.0	1	1585.0	1	1696.86486486	62784.0	2.76035175161	3.0	0.549342347507	79.8225423493	370.433040151	579.795086511	0.103571649173	1311.0	751.0	37	0.0
3497208	426.777526855	1.0	3971.0	1	2029.0	1	2293.94594595	84876.0	2.5833374371	3.0	0.833073876976	328.508166321	5.05998857012	784.931134486	0.166219599849	1608.0	1266.0	37	0.0
3497211	181.386123657	1.0	3065.0	1	1605.0	1	1660.2972973	61431.0	10.7751862286	3.0	0.503971326676	133.888291875	7.33818765098	460.109459493	0.0750739881802	1433.0	1094.0	37	0.0
3498235	279.886932373	1.0	3399.0	1	1604.0	1	1671.13513514	61832.0	2.50816696291	3.0	0.775191990408	111.104299095	370.36306269	539.525623023	0.143033868475	1232.0	826.0	37	0.0
3497210	246.331207275	1.0	3851.0	1	1935.0	1	1997.83783784	73920.0	2.46408145378	3.0	0.540593976887	157.95165306	5.87670192918	577.67837618	0.0847832488016	1598.0	1140.0	37	0.0
3498212	360.355957031	1.0	3598.0	1	2028.0	1	2085.81081081	77175.0	4.74431052772	3.0	1.13901891125	25.7465804686	361.918953012	646.088996185	0.214193491414	1314.0	954.0	37	0.0
3498214	251.218780518	1.0	3270.0	1	1627.0	1	1706.83783784	63153.0	10.235717354	3.0	0.378992582792	236.041968353	361.728196678	646.586658002	0.0773368937443	1424.0	553.0	37	0.0
3498208	209.221664429	1.0	3247.0	1	1675.0	1	1780.62162162	65883.0	2.54236618833	3.0	0.344330530626	342.194121642	360.967472799	565.322835562	0.0578205786541	1543.0	735.0	37	0.0
3498210	150.469787598	1.0	3676.0	1	2118.0	1	2171.27027027	80337.0	11.4000000005	3.0	0.478170292207	371.143456871	361.085943707	596.15712175	0.070256640101	1759.0	1159.0	37	0.0
3497197	196.793930054	1.0	4151.0	1	1612.0	1	1746.51351351	64621.0	8.28583276819	3.0	1.2269496751	0.0	0.0	727.805934971	0.3434482828	933.0	849.0	37	0.0
3498221	221.924667358	1.0	3937.0	1	1960.0	1	2114.45945946	78235.0	10.4967017445	3.0	0.456831399513	370.523367583	364.795810174	664.729125893	0.0773630096786	1768.0	900.0	37	0.0
3498220	204.162643433	1.0	3191.0	1	1457.0	1	1561.86486486	57789.0	2.78605585216	3.0	0.347830825917	17.8464966524	365.007265616	517.521774215	0.0611505320757	1324.0	577.0	37	0.0
3497199	175.613952637	1.0	2668.0	1	1562.0	1	1588.05405405	58758.0	8.29637424024	3.0	1.11301809418	143.0	0.0	456.903584891	0.190638930218	1201.0	803.0	37	0.0
3497198	333.412139893	1.0	3208.0	1	1821.0	1	1902.18918919	70381.0	2.51889965801	3.0	1.73714781395	87.0	0.0	499.595160429	0.29554515716	1151.0	1135.0	37	0.0
3498216	213.122894287	1.0	3856.0	1	1811.0	1	1951.35135135	72200.0	2.51680085971	3.0	0.315892750319	266.264042341	361.985067476	613.598095762	0.0522615004053	1724.0	1028.0	37	0.0
3498218	232.69694519	1.0	3567.0	1	1753.0	1	1918.32432432	70978.0	2.53954084317	3.0	0.205136915558	256.506114044	363.257364431	638.154285335	0.0353260115974	1707.0	1034.0	37	0.0
3498197	361.469909668	1.0	4569.0	1	2192.0	1	2435.64864865	90119.0	2.52009743315	3.0	0.669339322008	387.584700863	355.911905437	809.276982395	0.125110600535	1862.0	1211.0	37	0.0
3498199	277.991210938	1.0	3726.0	1	1446.0	1	1707.7027027	63185.0	10.7262687028	3.0	0.454655929514	133.288701579	356.801996927	656.587172213	0.0957755361798	1338.0	946.0	37	0.0
3498193	319.398651123	1.0	4915.0	1	2303.0	1	2401.0	88837.0	8.89949398254	3.0	0.611103779235	374.677398323	354.559844918	903.66626706	0.129944532052	1754.0	1347.0	37	0.0
3498195	311.898162842	1.0	4008.0	1	1882.0	1	2031.24324324	75156.0	2.53871361281	3.0	0.5839224673	263.036111884	355.789260286	648.432614738	0.102782185749	1591.0	1235.0	37	0.0
3498205	262.707061768	1.0	3387.0	1	1863.0	1	2018.27027027	74676.0	11.4000000005	3.0	0.728279818727	276.153773337	359.078192936	569.957876058	0.114619453892	1600.0	971.0	37	0.0
3498206	268.163452148	1.0	3024.0	1	1488.0	1	1680.16216216	62166.0	2.74576083054	3.0	0.625446211422	157.341238222	361.27954028	559.730813949	0.116296770529	1327.0	852.0	37	0.0
3498201	234.26071167	1.0	4915.0	1	2370.0	1	2401.27027027	88847.0	2.42286237284	3.0	0.70394039302	378.084589062	356.557779788	668.117115842	0.108561888112	1818.0	1526.0	37	0.0
3498203	260.828765869	1.0	3109.0	1	1464.0	1	1710.0	63270.0	2.77864094088	3.0	0.400729490746	43.7747797104	359.013528361	598.907755836	0.0754716981132	1395.0	678.0	37	0.0
3498181	264.077880859	1.0	4127.0	1	1716.0	1	1740.13513514	64385.0	10.2478758651	3.0	0.531317331847	138.901947223	350.021036007	621.678425365	0.104861121707	1344.0	704.0	37	0.0
3498180	223.86920166	1.0	3056.0	1	1581.0	1	1684.7027027	62334.0	2.60341326789	3.0	0.448061848512	131.870265192	349.518631016	532.484004187	0.0762055291556	1368.0	991.0	37	0.0
3498183	244.606216431	1.0	3026.0	1	1598.0	1	1780.37837838	65874.0	4.69713117316	3.0	0.865235271082	17.6593825445	351.108558511	538.129029929	0.150431622625	1310.0	915.0	37	0.0
3498176	154.069473267	1.0	2784.0	1	1589.0	1	1663.2972973	61542.0	10.2406037666	3.0	0.253043832127	44.2658197487	348.639385764	556.605878161	0.0442111692931	1469.0	629.0	37	0.0
3498178	302.202789307	1.0	3111.0	1	1621.0	1	1742.78378378	64483.0	2.56558964392	3.0	0.855102920529	106.986420572	350.065685284	545.743485487	0.154581714238	1271.0	726.0	37	0.0
3498189	281.107849121	1.0	3417.0	1	1883.0	1	1925.94594595	71260.0	11.4000000005	3.0	0.672257798998	337.476215682	353.769797283	605.060187362	0.118066890053	1456.0	904.0	37	0.0
3498191	375.247650146	1.0	4707.0	1	1859.0	1	2072.56756757	76685.0	10.2106189606	3.0	0.569530559051	298.475783368	354.986383525	847.541232709	0.131797751381	1586.0	930.0	37	0.0
3498185	204.305648804	1.0	2704.0	1	1549.0	1	1545.43243243	57181.0	2.4665545814	3.0	0.405901883577	73.2226364055	353.378058543	504.712819364	0.0709853826824	1305.0	741.0	37	0.0
3498187	223.817184448	1.0	3160.0	1	1441.0	1	1598.10810811	59130.0	10.7057387676	3.0	0.427153567492	179.341215482	352.870647025	553.804858521	0.0799281002355	1361.0	623.0	37	0.0
3497269	376.610778809	1.0	5138.0	1	2275.0	1	2366.51351351	87561.0	2.6077713946	3.0	0.574800645362	312.861858108	33.6669309591	848.550516457	0.114891697497	1761.0	1054.0	37	0.0
3498293	187.31036377	1.0	4096.0	1	2107.0	1	2109.18918919	78040.0	8.86164023457	3.0	0.552263728932	372.090708704	380.715461021	618.399899285	0.0880918997874	1726.0	938.0	37	0.0
3497268	261.05291748	1.0	3606.0	1	1982.0	1	2036.0	75332.0	2.7040990314	3.0	0.534643009275	283.379159831	34.0717202543	638.887270529	0.0915651060104	1645.0	821.0	37	0.0
3497271	285.753265381	1.0	4342.0	1	1790.0	1	1954.13513514	72303.0	2.46302751747	3.0	0.46847840918	370.825105127	34.0577160256	712.580722997	0.093393240712	1583.0	729.0	37	0.0
3498295	239.054824829	1.0	3371.0	1	1658.0	1	1752.64864865	64848.0	4.69051875612	3.0	0.721991118536	43.0638035497	382.51169685	516.637268853	0.119084614161	1314.0	817.0	37	0.0
3497270	350.33102417	1.0	3917.0	1	1983.0	1	2085.27027027	77155.0	2.52440988264	3.0	0.726048329963	360.74145698	34.3612905746	676.680198906	0.133533771587	1558.0	1024.0	37	0.0
3497265	237.875488281	1.0	3043.0	1	2051.0	1	2054.91891892	76032.0	10.155593065	3.0	0.979973808444	161.426657212	32.0010752938	490.598578744	0.132478718205	1548.0	889.0	37	0.0
3498289	245.40435791	1.0	3811.0	1	1982.0	1	2081.2972973	77008.0	10.785428223	3.0	0.619535655068	291.633552268	379.82072759	626.390890777	0.102813383354	1626.0	1216.0	37	0.0
3497264	161.522079468	1.0	2982.0	1	1649.0	1	1820.40540541	67355.0	11.4000000005	3.0	0.258267007603	127.078725054	31.6361651941	498.164434001	0.0366326573072	1578.0	1112.0	37	0.0
3497267	336.70715332	1.0	4562.0	1	1767.0	1	1945.45945946	71982.0	2.56415990144	3.0	0.467749372574	135.860153812	33.8543813558	735.987831821	0.0970653354049	1537.0	772.0	37	0.0
3498291	191.748657227	1.0	3091.0	1	1828.0	1	1937.48648649	71687.0	4.74153353196	3.0	0.595070256258	344.047952935	381.148684983	424.208846732	0.0696842942734	1662.0	1058.0	37	0.0
3497266	337.043151855	1.0	4247.0	1	1807.0	1	2066.94594595	76477.0	2.50571615783	3.0	0.54592865329	269.571214606	33.4817484272	757.340740352	0.111130470025	1603.0	1010.0	37	0.0
3497277	383.94921875	1.0	4474.0	1	1965.0	1	2105.27027027	77895.0	2.6470009052	3.0	0.834886129973	247.918577318	35.8234278393	723.40378492	0.167460491688	1481.0	1045.0	37	0.0
3498301	231.852462769	1.0	3618.0	1	1905.0	1	2048.94594595	75811.0	10.2522034502	3.0	0.651922559529	295.083532309	384.756984365	589.834767162	0.103552050488	1613.0	1372.0	37	0.0
3497276	500.705566406	1.0	4445.0	1	2136.0	1	2428.78378378	89865.0	2.6245004276	3.0	0.882808353476	230.889535878	35.6294413717	864.923860976	0.186507321199	1576.0	1230.0	37	0.0
3497279	274.625701904	1.0	4007.0	1	1913.0	1	2056.2972973	76083.0	2.54823408253	3.0	0.493930097651	276.72319707	36.9185316519	624.465810151	0.081080474061	1672.0	1130.0	37	0.0
3498303	271.084533691	1.0	3455.0	1	1617.0	1	1719.21621622	63611.0	2.82515993178	3.0	0.752408562082	56.8881083722	388.312149323	556.774447407	0.138738332428	1284.0	681.0	37	0.0
3497278	269.31237793	1.0	3236.0	1	1889.0	1	1994.62162162	73801.0	2.74444602193	3.0	0.682410579703	170.944343845	37.2874566893	533.906429138	0.100511299939	1546.0	875.0	37	0.0
3497273	255.558502197	1.0	3329.0	1	1896.0	1	1978.78378378	73215.0	2.55581552623	3.0	0.488056643465	393.668153059	35.1722493988	648.93130672	0.0869893108815	1662.0	947.0	37	0.0
3498297	199.37210083	1.0	2908.0	1	1729.0	1	1787.35135135	66132.0	2.65616416727	3.0	0.39604528964	312.45604291	381.947914957	530.915729671	0.0624968559764	1552.0	947.0	37	0.0
3497272	286.153686523	1.0	4285.0	1	2151.0	1	2251.10810811	83291.0	10.2086234946	3.0	0.661336276066	307.589562846	35.0587986092	680.06134461	0.110981592068	1692.0	867.0	37	0.0
3497275	348.355621338	1.0	4070.0	1	2034.0	1	2145.67567568	79390.0	2.47217818131	3.0	0.731932617678	223.776047696	36.4314169456	681.40178448	0.131503117727	1547.0	1204.0	37	0.0
3498299	314.323516846	1.0	4174.0	1	1808.0	1	2027.97297297	75035.0	2.51591818979	3.0	0.524151023903	233.964922946	383.779966344	689.204351508	0.0977744568876	1611.0	1174.0	37	0.0
3497274	186.979309082	1.0	3036.0	1	1795.0	1	1826.86486486	67594.0	10.8399871722	3.0	0.44758848802	183.70575732	36.2423208611	492.166929798	0.0641596058614	1513.0	1046.0	37	0.0
3497253	329.93170166	1.0	3858.0	1	1739.0	1	1971.97297297	72963.0	2.47751306718	3.0	0.548876097453	212.926196747	27.4010620061	728.602485984	0.112841059198	1539.0	949.0	37	0.0
3497252	271.681152344	1.0	3972.0	1	1868.0	1	1930.37837838	71424.0	10.955759279	3.0	0.384720532854	130.442033038	27.1904553646	697.624515025	0.0747113334536	1530.0	846.0	37	0.0
3498276	203.659698486	1.0	3620.0	1	2142.0	1	2132.40540541	78899.0	9.06886121226	3.0	0.581944305219	254.815110169	376.591333805	477.75426386	0.0697369966936	1742.0	1298.0	37	0.0
3497255	339.091430664	1.0	3617.0	1	1934.0	1	2077.24324324	76858.0	2.58913369257	3.0	0.544332109734	181.30489384	28.4850120209	726.57348047	0.105213729889	1643.0	979.0	37	0.0
3497254	308.588256836	1.0	3557.0	1	2071.0	1	2057.94594595	76144.0	2.49964208415	3.0	0.626456519938	120.724098671	27.8652640636	654.201843893	0.110583393637	1583.0	893.0	37	0.0
3498278	251.219070435	1.0	4744.0	1	1985.0	1	2124.32432432	78600.0	2.49744638343	3.0	0.342737277015	363.519628395	377.140388027	696.438082677	0.0595257028799	1772.0	1219.0	37	0.0
3497249	336.508636475	1.0	3977.0	1	1885.0	1	2088.35135135	77269.0	2.50910497319	3.0	1.13664244326	399.0	22.0	687.161561798	0.23001722326	1495.0	1186.0	37	0.0
3497248	245.568222046	1.0	3715.0	1	2274.0	1	2309.94594595	85468.0	2.66894882049	3.0	0.594674394789	377.07139223	20.9905988218	592.338207912	0.0825393131141	1843.0	1084.0	37	0.0
3498272	183.760253906	1.0	2678.0	1	1600.0	1	1577.54054054	58369.0	11.4000000005	3.0	0.693483253225	124.347449629	376.698526128	401.125194823	0.0966918843845	1284.0	926.0	37	0.0
3497251	296.595733643	1.0	3795.0	1	1716.0	1	1854.43243243	68614.0	11.4000000005	3.0	0.671670193448	94.5549444649	26.8220401692	576.537294763	0.116582477567	1424.0	1072.0	37	0.0
3497250	251.274856567	1.0	3120.0	1	1708.0	1	1806.18918919	66829.0	2.68888453035	3.0	0.575155266614	10.2256664893	22.9692544244	600.180983715	0.105655989225	1372.0	888.0	37	0.0
3498274	478.964538574	1.0	4409.0	1	2209.0	1	2260.78378378	83649.0	11.4000000005	3.0	1.03243230234	209.280048605	377.180438442	806.228673624	0.225625758134	1411.0	1204.0	37	0.0
3497261	203.110534668	1.0	2971.0	1	1796.0	1	1921.2972973	71088.0	10.0843958672	3.0	0.334823649925	173.439104776	29.6656278953	508.666058588	0.0463781008386	1705.0	1210.0	37	0.0
3497260	273.701782227	1.0	3679.0	1	2036.0	1	2120.27027027	78450.0	2.86175254428	3.0	0.740300448336	164.762173076	29.6918225459	617.78550074	0.1208891018	1617.0	1115.0	37	0.0
3498284	285.230651855	1.0	3107.0	1	1668.0	1	1753.89189189	64894.0	2.63172063578	3.0	0.646875505493	77.9894314675	379.191113758	530.130108966	0.1083550801	1339.0	1027.0	37	0.0
3497263	263.102386475	1.0	3017.0	1	1779.0	1	1843.54054054	68211.0	4.75876159735	3.0	0.681430768882	100.33796443	31.9200952746	553.65039082	0.113986842487	1425.0	789.0	37	0.0
3498287	303.431427002	1.0	4071.0	1	2199.0	1	2186.51351351	80901.0	2.52558733118	3.0	0.587975718372	245.350536766	379.721642046	720.146806855	0.107208079309	1699.0	1129.0	37	0.0
3497262	265.751159668	1.0	3676.0	1	1683.0	1	1774.21621622	65646.0	2.55188392479	3.0	0.722099137887	2.53207331453	31.4216132704	638.682416957	0.149386494556	1247.0	839.0	37	0.0
3498286	289.293243408	1.0	3629.0	1	1687.0	1	1849.51351351	68432.0	2.49154792825	3.0	0.618792167533	171.327334247	379.047066108	580.940215973	0.107643757576	1403.0	1143.0	37	0.0
3497257	315.310516357	1.0	3592.0	1	1671.0	1	1980.97297297	73296.0	2.80999642821	3.0	0.519409095281	191.411684122	28.7102252045	721.867889055	0.104528748776	1557.0	1027.0	37	0.0
3497256	229.379165649	1.0	2821.0	1	1576.0	1	1679.56756757	62144.0	10.199810939	3.0	0.638954812355	62.3434321759	29.1859178585	537.967499046	0.113993873497	1329.0	657.0	37	0.0
3498280	216.927871704	1.0	2638.0	1	1433.0	1	1562.18918919	57801.0	2.56211523781	3.0	0.450736712636	32.902888479	377.714300173	567.815200661	0.0892244110037	1299.0	703.0	37	0.0
3497259	182.053009033	1.0	2792.0	1	1796.0	1	1865.10810811	69009.0	8.96357616132	3.0	0.510965519634	292.939702829	28.8306678105	503.212501158	0.0740332357131	1591.0	1052.0	37	0.0
3497258	322.253936768	1.0	3750.0	1	2000.0	1	2103.18918919	77818.0	2.66774771093	3.0	0.662545999646	260.919771278	29.1895234388	691.040995642	0.122140201995	1584.0	1129.0	37	0.0
3498282	239.403381348	1.0	4452.0	1	2107.0	1	2215.13513514	81960.0	2.49948089795	3.0	0.492154875368	369.910158396	378.007738294	737.314728599	0.0892150477741	1807.0	938.0	37	0.0
3497237	332.227233887	1.0	4713.0	1	2662.0	1	2783.48648649	102989.0	2.73268683554	3.0	0.944480859363	379.336934928	15.5734569403	753.527320954	0.146581043385	1996.0	1614.0	37	0.0
3497236	179.549957275	1.0	3218.0	1	1483.0	1	1649.78378378	61042.0	2.81622418699	3.0	0.134236541104	9.10710512698	16.044237265	523.491490705	0.0217606839412	1494.0	1016.0	37	0.0
3498260	246.592727661	1.0	2842.0	1	1668.0	1	1774.13513514	65643.0	2.52073108803	3.0	0.779151331944	145.923799461	374.929964937	480.684879576	0.118007710593	1377.0	872.0	37	0.0
3497239	197.79460144	1.0	3459.0	1	1759.0	1	1853.2972973	68572.0	11.4000000005	3.0	0.277905282729	194.595450581	17.6138883257	665.240719375	0.0524953358794	1603.0	783.0	37	0.0
3497238	241.16859436	1.0	2925.0	1	1694.0	1	1793.10810811	66345.0	2.57180780979	3.0	0.717658307473	137.688759876	16.9901545862	489.415512161	0.108573397873	1433.0	1152.0	37	0.0
3498262	261.654266357	1.0	4352.0	1	2203.0	1	2236.78378378	82761.0	10.8449522473	3.0	0.680826313414	336.241865254	374.692388095	773.587822176	0.133441552435	1614.0	1016.0	37	0.0
3497233	289.458709717	1.0	3661.0	1	1925.0	1	2084.75675676	77136.0	8.47544938392	3.0	0.731478224753	286.517259601	13.5766274167	630.962025861	0.124470780699	1563.0	1028.0	37	0.0
3497232	266.374603271	1.0	3751.0	1	1955.0	1	1962.24324324	72603.0	2.6660093545	3.0	0.336851991186	154.196361042	14.1659169225	661.692501822	0.0602152569405	1657.0	864.0	37	0.0
3498256	349.412139893	1.0	4531.0	1	1605.0	1	1869.54054054	69173.0	2.52642313842	3.0	0.585031580776	157.336939662	373.771250004	757.486361982	0.134454846262	1402.0	990.0	37	0.0
3497235	191.210861206	1.0	3318.0	1	1895.0	1	1931.18918919	71454.0	11.4000000005	3.0	0.550989456711	190.324794289	15.3111293449	543.559658273	0.0840599208173	1536.0	1042.0	37	0.0
3497234	365.391815186	1.0	3758.0	1	2014.0	1	2138.08108108	79109.0	4.65406058949	3.0	1.05940890263	67.9980272159	14.6747563154	687.522418963	0.205301437755	1379.0	1072.0	37	0.0
3498258	307.763702393	1.0	4678.0	1	2277.0	1	2234.97297297	82694.0	10.2021269528	3.0	0.57645350778	258.046869462	373.59846817	706.749896297	0.100284233176	1741.0	1102.0	37	0.0
3497245	248.163024902	1.0	3297.0	1	1702.0	1	1802.24324324	66683.0	2.51086389912	3.0	0.482000180467	122.98713267	21.0966290907	564.117078343	0.0815897515521	1428.0	852.0	37	0.0
3497244	256.548950195	1.0	4091.0	1	2043.0	1	2156.94594595	79807.0	11.4000000005	3.0	0.343844155523	385.677996437	19.6589573686	693.482714114	0.058508987063	1789.0	908.0	37	0.0
3498268	281.635437012	1.0	3699.0	1	1651.0	1	1838.05405405	68008.0	2.54814249092	3.0	0.706870296453	191.12889308	375.910436996	586.361423713	0.127078148369	1424.0	1012.0	37	0.0
3497247	247.450561523	1.0	3480.0	1	1789.0	1	1912.51351351	70763.0	11.4000000005	3.0	0.633352919369	325.721801512	20.8015274778	556.646737249	0.101528166442	1546.0	1094.0	37	0.0
3497246	287.788787842	1.0	3793.0	1	1775.0	1	1940.7027027	71806.0	2.52905490485	3.0	0.433349292985	158.587879126	21.0626984792	702.073431774	0.0850514997513	1611.0	854.0	37	0.0
3498270	237.480285645	1.0	3211.0	1	1935.0	1	2129.05405405	78775.0	11.4000000005	3.0	0.595605349416	355.808023798	376.028661121	521.382028094	0.0786655868342	1725.0	1294.0	37	0.0
3497241	343.184265137	1.0	3602.0	1	2179.0	1	2310.67567568	85495.0	10.2254945255	3.0	1.4613593688	22.9769561621	20.4502663034	575.617304101	0.222525513871	1423.0	1285.0	37	0.0
3498265	161.060272217	1.0	3147.0	1	1511.0	1	1582.94594595	58569.0	10.1473916613	3.0	0.279141060367	84.6052989648	375.590151603	546.240684942	0.0505998245855	1338.0	740.0	37	0.0
3497240	243.192276001	1.0	4026.0	1	1710.0	1	1925.97297297	71261.0	11.4000000005	3.0	0.4015674065	212.506608457	17.8737075039	642.877018068	0.0718346473259	1609.0	1114.0	37	0.0
3497243	306.840423584	1.0	3406.0	1	1749.0	1	1965.16216216	72711.0	2.78387085177	3.0	0.644502106652	261.242596909	20.1100336102	630.501806919	0.115313231279	1528.0	787.0	37	0.0
3497242	217.942016602	1.0	3924.0	1	1674.0	1	1797.54054054	66509.0	2.67686901839	3.0	0.441287427561	175.001847584	20.1642652041	560.320324784	0.0738577360339	1510.0	858.0	37	0.0
3498266	238.301315308	1.0	3237.0	1	1621.0	1	1705.72972973	63112.0	10.5066825787	3.0	0.681686626177	135.342797895	375.563065305	545.864841261	0.122430347474	1302.0	728.0	37	0.0
3497221	269.667144775	1.0	3926.0	1	1891.0	1	2047.56756757	75760.0	2.55335683994	3.0	0.774685291145	319.449145319	9.62625233292	638.712834994	0.137432104975	1537.0	815.0	37	0.0
3498245	263.349395752	1.0	3868.0	1	2075.0	1	2139.13513514	79148.0	2.5764166428	3.0	0.392840065904	361.094918722	371.524441424	728.909389361	0.0717310018906	1795.0	1128.0	37	0.0
3497220	318.243377686	1.0	4363.0	1	2168.0	1	2272.21621622	84072.0	10.2640919918	3.0	0.506545281617	383.652459005	9.24133021374	741.205442173	0.0900590243591	1836.0	1279.0	37	0.0
3497223	336.80569458	1.0	3830.0	1	2194.0	1	2250.78378378	83279.0	4.73762891159	3.0	0.809650884597	360.608030741	9.9154541558	710.045074279	0.146405812784	1634.0	1059.0	37	0.0
3497222	276.98336792	1.0	3729.0	1	2098.0	1	2191.27027027	81077.0	4.74840132189	3.0	0.751412107129	349.861741852	9.64700432088	573.978592741	0.109154037851	1678.0	1194.0	37	0.0
3498246	287.177215576	1.0	3178.0	1	1612.0	1	1664.10810811	61572.0	2.63452808202	3.0	1.078219523	0.0	373.0	632.287943538	0.257605392979	1117.0	859.0	37	0.0
3497217	384.91027832	1.0	4592.0	1	1948.0	1	2173.86486486	80433.0	2.56530071574	3.0	0.665319815728	307.236309127	8.12087340708	838.509463346	0.14720280596	1592.0	984.0	37	0.0
3498241	228.362792969	1.0	4095.0	1	1884.0	1	1976.02702703	73113.0	2.48120187592	3.0	0.24316862841	242.754766608	372.142935469	672.86545157	0.0431892852428	1721.0	1037.0	37	0.0
3497216	260.019775391	1.0	3918.0	1	1987.0	1	2028.51351351	75055.0	4.77747495819	3.0	0.607630534522	232.49877558	7.78980905015	565.160332296	0.0924727966723	1598.0	1180.0	37	0.0
3497219	243.714584351	1.0	3448.0	1	1816.0	1	1902.62162162	70397.0	2.492883453	3.0	0.806685933416	170.721639764	9.07999005582	452.599304717	0.106131067722	1501.0	1093.0	37	0.0
3498243	279.417602539	1.0	3437.0	1	1943.0	1	2035.35135135	75308.0	2.70848811287	3.0	0.656706660117	288.203953462	371.656244681	569.69349538	0.10120743828	1589.0	1097.0	37	0.0
3497218	370.248138428	1.0	4946.0	1	2460.0	1	2600.16216216	96206.0	8.89125377663	3.0	0.913908475711	341.504350229	8.00863389357	900.449348119	0.187994936937	1678.0	1368.0	37	0.0
3497229	279.218566895	1.0	4403.0	1	2336.0	1	2346.13513514	86807.0	11.4000000005	3.0	0.641784066249	373.846904963	12.1140035018	651.262370843	0.0977867177774	1761.0	1253.0	37	0.0
3497228	187.780029297	1.0	2760.0	1	1646.0	1	1750.2972973	64761.0	2.61443832646	3.0	0.548224936521	270.028915567	12.2747937814	486.965539784	0.0825594833069	1454.0	958.0	37	0.0
3498252	306.840637207	1.0	3664.0	1	2004.0	1	2127.89189189	78732.0	10.1596456513	3.0	0.598358671474	340.763370723	373.364372879	674.837914028	0.104827701404	1633.0	946.0	37	0.0
3497231	340.358062744	1.0	4268.0	1	1994.0	1	2101.16216216	77743.0	2.53835895481	3.0	0.629551318329	217.163311517	12.7142862196	713.912285054	0.119759872874	1578.0	873.0	37	0.0
3497230	264.404083252	1.0	2924.0	1	1607.0	1	1760.56756757	65141.0	10.2149888157	3.0	0.68459712147	43.9789908068	13.4128189081	535.6385359	0.116247818977	1387.0	817.0	37	0.0
3498254	440.55947876	1.0	4819.0	1	2305.0	1	2510.18918919	92877.0	2.5620057006	3.0	0.732381948391	381.757748549	373.457829554	923.312509929	0.155661224502	1763.0	1306.0	37	0.0
3497225	184.865631104	1.0	2979.0	1	1616.0	1	1667.83783784	61710.0	7.78963219772	3.0	0.549367902257	53.6948004111	11.2772429769	475.354108564	0.0849379162694	1417.0	1006.0	37	0.0
3498249	322.615020752	1.0	3345.0	1	1796.0	1	1899.27027027	70273.0	2.60478330466	3.0	0.73276977356	176.956384478	373.259063835	611.26352058	0.133681154111	1390.0	1047.0	37	0.0
3497224	222.63734436	1.0	3021.0	1	1575.0	1	1765.27027027	65315.0	2.82944615407	3.0	0.56593092366	3.72966158907	11.0187651928	527.22884809	0.0923143060892	1404.0	1049.0	37	0.0
3497227	270.949005127	1.0	3649.0	1	1942.0	1	2042.97297297	75590.0	10.1787607912	3.0	0.607141455218	194.747294935	12.0619371129	674.85267884	0.111454593296	1568.0	986.0	37	0.0
3498251	296.704742432	1.0	4352.0	1	2117.0	1	2179.51351351	80642.0	11.4000000005	3.0	0.634817139607	333.043409256	373.217114308	771.287330147	0.126538052286	1614.0	1016.0	37	0.0
3497226	266.348571777	1.0	3594.0	1	1780.0	1	1956.2972973	72383.0	2.75148266802	3.0	0.345390026817	161.826043067	11.7461909275	640.238447979	0.0599036201873	1706.0	1027.0	37	0.0
3497333	285.056610107	1.0	3488.0	1	1788.0	1	1915.94594595	70890.0	2.52844719606	3.0	0.756533932791	166.621629668	70.9896930483	550.103219907	0.121840120209	1498.0	940.0	37	0.0
3498357	303.687713623	1.0	3972.0	1	1812.0	1	2019.02702703	74704.0	10.198465774	3.0	1.00964860822	341.0	399.0	737.044604654	0.225919582351	1379.0	985.0	37	0.0
3497332	266.733215332	1.0	4124.0	1	2061.0	1	2175.24324324	80484.0	2.50292664013	3.0	0.383815804591	374.795485102	70.3933741846	637.899696287	0.0596339082201	1805.0	1140.0	37	0.0
3497335	249.843093872	1.0	3042.0	1	1788.0	1	1832.35135135	67797.0	4.70345799138	3.0	0.548756495318	123.320139343	74.0973076603	505.028448936	0.0818102786754	1522.0	1000.0	37	0.0
3497334	216.657440186	1.0	2933.0	1	1826.0	1	1878.89189189	69519.0	2.50674959222	3.0	0.641849627041	176.517269518	71.687983994	449.942019955	0.0832505221253	1542.0	1178.0	37	0.0
3497329	249.500778198	1.0	2740.0	1	1561.0	1	1637.02702703	60570.0	2.53013579522	3.0	0.691061083305	16.2121003729	69.9988443973	513.876092203	0.121660761867	1265.0	770.0	37	0.0
3498353	285.653503418	1.0	3511.0	1	1955.0	1	2002.13513514	74079.0	10.204909833	3.0	1.06187696241	256.0	399.0	669.787493752	0.215980450688	1458.0	1065.0	37	0.0
3497328	393.625	1.0	4837.0	1	1939.0	1	2248.75675676	83204.0	10.1502272814	3.0	0.725673736658	348.096318773	68.5386143439	764.449090137	0.140698093396	1659.0	1308.0	37	0.0
3497331	424.85446167	1.0	4879.0	1	2374.0	1	2375.32432432	87887.0	2.61783823091	3.0	0.827446680615	331.91123819	69.9333624245	828.775906384	0.168705531727	1633.0	1061.0	37	0.0
3498355	198.046051025	1.0	3018.0	1	1684.0	1	1787.13513514	66124.0	10.758849513	3.0	0.989807507677	277.0	399.0	551.730417372	0.180342618358	1352.0	1052.0	37	0.0
3497330	315.07131958	1.0	4159.0	1	2182.0	1	2398.02702703	88727.0	2.55455480941	3.0	0.573751733134	305.80359959	69.8489765415	787.443701215	0.10399872804	1858.0	1226.0	37	0.0
3497341	230.431884766	1.0	3246.0	1	1757.0	1	1806.67567568	66847.0	10.1157362268	3.0	0.731400965234	150.139796204	76.2891008614	490.24104355	0.110164689275	1450.0	991.0	37	0.0
3497340	227.617935181	1.0	3830.0	1	2124.0	1	2195.10810811	81219.0	11.4000000005	3.0	0.485739542827	390.36539684	75.3753017691	638.955953263	0.0760729363354	1819.0	1131.0	37	0.0
3497343	469.581848145	1.0	3912.0	1	1933.0	1	2089.62162162	77316.0	2.72133481723	3.0	0.903575487883	84.2323822886	77.3714071475	811.552604968	0.212800613688	1357.0	797.0	37	0.0
3497342	304.788787842	1.0	4134.0	1	2038.0	1	2183.27027027	80781.0	2.48835093966	3.0	0.343339717922	378.55783377	76.289948576	801.14420427	0.0672287044564	1843.0	812.0	37	0.0
3497337	327.562042236	1.0	4311.0	1	1860.0	1	2125.72972973	78652.0	11.4000000005	3.0	0.416923935482	265.475097083	73.4979889937	806.463082046	0.085878513263	1686.0	1137.0	37	0.0
3497336	269.985046387	1.0	3077.0	1	1718.0	1	1833.91891892	67855.0	2.53935068513	3.0	0.658400792318	136.182218206	74.2053159756	585.12925345	0.11736152449	1467.0	842.0	37	0.0
3497339	583.830505371	1.0	4795.0	1	2343.0	1	2562.51351351	94813.0	2.59093593433	3.0	1.11119247719	206.524306338	75.1751823701	954.232606793	0.260865121524	1490.0	828.0	37	0.0
3497338	176.808837891	1.0	2589.0	1	1437.0	1	1502.21621622	55582.0	2.4533804979	3.0	0.712167145527	3.33012424626	74.8764777409	464.062982743	0.123596699915	1176.0	758.0	37	0.0
3497317	353.071105957	1.0	3718.0	1	1878.0	1	1999.7027027	73989.0	8.90300756168	3.0	0.744792634919	159.507800673	63.0424542525	712.253187851	0.152923746839	1430.0	1047.0	37	0.0
3497316	355.263244629	1.0	3926.0	1	1890.0	1	2006.02702703	74223.0	11.4000000005	3.0	0.570832784327	252.832751645	62.2315025715	732.091846336	0.116272774186	1518.0	1006.0	37	0.0
3498340	204.895309448	1.0	3488.0	1	1731.0	1	1772.08108108	65567.0	2.4440100357	3.0	0.439553923116	327.832473448	394.889216117	548.256599412	0.0729566023642	1490.0	833.0	37	0.0
3497319	258.366973877	1.0	3832.0	1	2282.0	1	2261.62162162	83680.0	2.66347149248	3.0	0.689648135643	313.502669993	63.228330823	573.230385687	0.0957692135783	1786.0	1133.0	37	0.0
3497318	583.144348145	1.0	4852.0	1	2295.0	1	2429.81081081	89903.0	2.53785221038	3.0	0.872566552267	185.045417909	62.6020452907	1020.51593264	0.224347094926	1496.0	944.0	37	0.0
3498342	282.521697998	1.0	4006.0	1	1816.0	1	2063.89189189	76364.0	2.58433962714	3.0	1.03350984065	41.4488680609	398.073686061	828.152722891	0.261593958905	1213.0	933.0	37	0.0
3497313	280.3230896	1.0	4572.0	1	2079.0	1	2218.10810811	82070.0	10.183306435	3.0	0.649084452298	286.602925718	60.6339057249	716.547811221	0.117120734669	1680.0	1262.0	37	0.0
3497312	485.746582031	1.0	4099.0	1	2196.0	1	2397.37837838	88703.0	4.73810424116	3.0	1.17238146883	33.88785024	60.6222827888	808.15253481	0.246267410144	1393.0	929.0	37	0.0
3498336	366.521331787	1.0	3608.0	1	2275.0	1	2156.64864865	79796.0	2.53184268607	3.0	1.23936074311	134.098604871	395.030907521	633.797295681	0.22266139397	1320.0	975.0	37	0.0
3497315	285.768676758	1.0	4196.0	1	2031.0	1	2290.59459459	84752.0	2.45581723416	3.0	0.480623898883	319.859878241	60.787159674	792.72348617	0.0907106807702	1811.0	1282.0	37	0.0
3497314	274.976409912	1.0	4174.0	1	2074.0	1	2181.64864865	80721.0	10.1496826728	3.0	0.64149301949	293.159572106	60.9731203284	626.630815296	0.101476148458	1693.0	1218.0	37	0.0
3498338	220.413360596	1.0	4282.0	1	1777.0	1	1828.27027027	67646.0	2.55009511391	3.0	0.37262003862	164.204194121	395.499290488	675.037145013	0.0738712961109	1456.0	668.0	37	0.0
3497325	562.410583496	1.0	5457.0	1	2238.0	1	2593.24324324	95950.0	2.64487477309	3.0	1.05950282159	226.669925783	68.013925364	947.474696391	0.240004749367	1538.0	1345.0	37	0.0
3497324	357.982666016	1.0	4514.0	1	2557.0	1	2657.21621622	98317.0	10.1874028008	3.0	1.07642526942	302.784366316	67.0926016471	750.856034993	0.179362176689	1771.0	1548.0	37	0.0
3498348	207.755279541	1.0	4171.0	1	1531.0	1	1599.67567568	59188.0	8.99129997628	3.0	1.00487122438	62.0	399.0	578.599124997	0.222090269984	1149.0	644.0	37	0.0
3497327	398.749023438	1.0	4318.0	1	1849.0	1	2145.27027027	79375.0	10.169515469	3.0	0.677963197654	275.765379419	69.4966590349	825.319724196	0.149969385753	1542.0	1119.0	37	0.0
3498351	361.385131836	1.0	4206.0	1	1774.0	1	2164.02702703	80069.0	4.59537241255	3.0	0.951134040264	177.0	399.0	866.710302956	0.235282279725	1416.0	1095.0	37	0.0
3497326	359.660186768	1.0	4020.0	1	1807.0	1	2004.2972973	74159.0	2.60847081481	3.0	0.687553594491	194.891275844	68.639932928	742.040275369	0.145835852699	1477.0	837.0	37	0.0
3498350	203.204498291	1.0	3365.0	1	1748.0	1	1777.62162162	65772.0	11.4000000005	3.0	1.23947573358	108.0	399.0	494.557959268	0.208341389458	1272.0	1041.0	37	0.0
3497321	666.420227051	1.0	5607.0	1	2426.0	1	2840.64864865	105104.0	2.67589198686	3.0	0.964775528638	367.512362198	64.6617662326	1130.03414934	0.237467467914	1697.0	1327.0	37	0.0
3497320	268.174255371	1.0	3493.0	1	2032.0	1	2089.32432432	77305.0	9.0377120596	3.0	0.663431886473	386.205634011	64.3275459875	597.476268894	0.104800940631	1677.0	1069.0	37	0.0
3498344	228.841705322	1.0	3888.0	1	2102.0	1	2252.16216216	83330.0	2.60604825029	3.0	0.924673479188	170.178185806	398.217219937	772.671250832	0.188521323328	1590.0	1157.0	37	0.0
3497323	299.56338501	1.0	3883.0	1	1708.0	1	1968.24324324	72825.0	11.4000000005	3.0	0.531488850201	247.473013769	66.2341840235	685.280696966	0.101957385929	1568.0	1061.0	37	0.0
3497322	209.722335815	1.0	2996.0	1	1404.0	1	1591.35135135	58880.0	2.50733762125	3.0	0.355960083621	124.919285949	66.0516050039	534.800077714	0.0636183670077	1375.0	836.0	37	0.0
3498346	200.710006714	1.0	3062.0	1	1447.0	1	1498.0	55426.0	11.4000000005	3.0	0.725674097084	34.0	399.0	585.729032915	0.165327260522	1092.0	662.0	37	0.0
3497301	319.100738525	1.0	3637.0	1	2078.0	1	2128.32432432	78748.0	2.55407821937	3.0	0.900329655318	383.674340693	50.1797082362	585.069893928	0.141225443709	1579.0	1102.0	37	0.0
3498325	246.530899048	1.0	3169.0	1	1717.0	1	1790.54054054	66250.0	2.72873385103	3.0	0.539358719228	94.5071845279	392.779621259	561.195529136	0.0923273939887	1437.0	964.0	37	0.0
3497300	375.979156494	1.0	4495.0	1	2421.0	1	2422.78378378	89643.0	2.52333067334	3.0	0.672085179385	321.778112187	46.59177265	769.927959658	0.119557294859	1806.0	1199.0	37	0.0
3497303	377.281768799	1.0	4479.0	1	2096.0	1	2321.59459459	85899.0	2.61952637938	3.0	0.669099670484	312.877242999	51.9816199287	739.471412544	0.119269837005	1779.0	934.0	37	0.0
3498327	227.828704834	1.0	3683.0	1	1617.0	1	1705.56756757	63106.0	2.56412933829	3.0	0.391375967251	104.710386053	392.870352999	589.697358375	0.0725687335999	1419.0	881.0	37	0.0
3497302	411.461914062	1.0	4742.0	1	1912.0	1	2086.37837838	77196.0	2.65576557318	3.0	0.629914659124	366.933150244	51.0608155992	840.857873819	0.14539003528	1534.0	849.0	37	0.0
3497297	192.328994751	1.0	3116.0	1	1487.0	1	1577.40540541	58364.0	2.4880372434	3.0	0.300549277952	42.5189430691	47.4160212203	512.026771189	0.0512806731556	1359.0	989.0	37	0.0
3498321	182.280059814	1.0	3136.0	1	1793.0	1	1844.02702703	68229.0	10.8218159993	3.0	0.349519903788	173.332564731	391.932999508	528.394186111	0.0527161839232	1522.0	1010.0	37	0.0
3497296	337.621398926	1.0	3829.0	1	2024.0	1	2118.18918919	78373.0	2.48407564434	3.0	0.808377876263	265.427370977	45.4275539766	695.842528396	0.153109116498	1538.0	1016.0	37	0.0
3497299	374.804718018	1.0	4294.0	1	2015.0	1	2214.16216216	81924.0	2.48693856604	3.0	0.880713151698	281.913583168	47.1703615799	650.129368045	0.148499761153	1622.0	1299.0	37	0.0
3498323	198.639190674	1.0	2795.0	1	1402.0	1	1541.91891892	57051.0	2.49840276826	3.0	0.46818455395	73.9305294856	392.662271944	497.726351544	0.0817409038018	1266.0	762.0	37	0.0
3497298	334.898986816	1.0	4660.0	1	1766.0	1	1996.94594595	73887.0	2.61907894741	3.0	0.683967934069	168.752405957	46.7183955697	700.482014439	0.136311974477	1497.0	1131.0	37	0.0
3497309	237.150253296	1.0	3379.0	1	1820.0	1	1853.59459459	68583.0	2.5081013109	3.0	0.705732405737	261.383663951	57.6480301963	496.444103347	0.104371216495	1449.0	925.0	37	0.0
3497308	303.56137085	1.0	4848.0	1	2071.0	1	2247.78378378	83168.0	2.52374647156	3.0	0.456235985757	322.743987257	56.3144213954	817.173826712	0.0904310709296	1780.0	1078.0	37	0.0
3498332	231.138656616	1.0	3420.0	1	1811.0	1	1955.45945946	72352.0	8.77528210892	3.0	0.598188285948	250.425575267	393.021070069	528.780441445	0.0879957448626	1590.0	1249.0	37	0.0
3497311	167.325439453	1.0	2635.0	1	1362.0	1	1503.2972973	55622.0	10.2269543863	3.0	0.578397438185	6.47081075762	60.6956514006	425.771317393	0.0892158107551	1229.0	973.0	37	0.0
3497310	251.13482666	1.0	3939.0	1	1770.0	1	1857.37837838	68723.0	2.56835638558	3.0	0.515085988798	176.018853086	59.7050654634	554.807441638	0.0833406061145	1503.0	941.0	37	0.0
3498334	243.872512817	1.0	3433.0	1	2054.0	1	2093.45945946	77458.0	8.9587098724	3.0	0.917946091692	355.101482056	393.497500315	505.585886461	0.124663775479	1651.0	1078.0	37	0.0
3497305	254.290145874	1.0	3049.0	1	1776.0	1	1795.02702703	66416.0	2.62292294973	3.0	0.61303138975	141.385324437	54.9929043205	628.93231779	0.120316865991	1384.0	833.0	37	0.0
3498329	260.713592529	1.0	4237.0	1	2257.0	1	2341.18918919	86624.0	10.1380352312	3.0	0.85339321966	222.358059181	393.404488344	692.113343232	0.144350756958	1617.0	1225.0	37	0.0
3497304	272.011962891	1.0	3077.0	1	1733.0	1	1865.10810811	69009.0	10.1678559741	3.0	0.560897869074	40.6441064559	54.5334143872	574.221975265	0.0945032272027	1440.0	1035.0	37	0.0
3497307	523.898803711	1.0	4920.0	1	1962.0	1	2236.0	82732.0	2.51898279706	3.0	0.969062599492	74.7874414547	55.7948993836	901.507225583	0.242780415487	1351.0	917.0	37	0.0
3498331	538.659545898	1.0	5103.0	1	2336.0	1	2633.54054054	97441.0	10.215787804	3.0	0.810063964612	227.631539733	392.762603687	1072.10795981	0.197443510664	1747.0	1048.0	37	0.0
3497306	306.525970459	1.0	3467.0	1	1643.0	1	1783.51351351	65990.0	2.65355760935	3.0	0.687844712663	50.9254444592	55.9761106733	581.710390984	0.126346376466	1377.0	995.0	37	0.0
3497285	367.657592773	1.0	4121.0	1	2132.0	1	2255.21621622	83443.0	8.01000797761	3.0	1.05138502852	208.341690111	40.8575060446	680.092237827	0.188396478868	1506.0	1243.0	37	0.0
3497284	406.648620605	1.0	4322.0	1	2308.0	1	2304.27027027	85258.0	4.59437873296	3.0	0.821201466513	112.961381725	39.9796549809	874.161873156	0.184508483928	1515.0	882.0	37	0.0
3498308	232.256851196	1.0	3878.0	1	1877.0	1	2013.02702703	74482.0	2.50656822039	3.0	0.476349016631	238.11204911	389.897811527	583.196864346	0.0741160119208	1708.0	1181.0	37	0.0
3497287	243.689315796	1.0	3437.0	1	1968.0	1	2078.18918919	76893.0	2.50518585076	3.0	0.703839716666	295.79151463	41.8950930841	589.605227525	0.110917997675	1642.0	864.0	37	0.0
3497286	285.607788086	1.0	3779.0	1	1822.0	1	1853.7027027	68587.0	2.65167895306	3.0	0.748294100986	65.1696526814	42.0501129734	618.316435747	0.142595395911	1329.0	872.0	37	0.0
3498310	429.334228516	1.0	4475.0	1	2119.0	1	2282.97297297	84470.0	2.71146625031	3.0	0.825494066276	274.707164354	389.590088654	849.228947225	0.181384043965	1529.0	1171.0	37	0.0
3497281	359.21875	1.0	3695.0	1	2053.0	1	2235.45945946	82712.0	2.7719595385	3.0	0.462903130524	321.612115592	37.8440549062	767.874251663	0.086369626992	1754.0	1152.0	37	0.0
3497280	301.611938477	1.0	3977.0	1	1899.0	1	2041.35135135	75530.0	2.83645076658	3.0	0.64428658757	344.284557799	36.5186840589	681.299543202	0.120467126493	1620.0	1030.0	37	0.0
3497283	330.695953369	1.0	3603.0	1	1697.0	1	1827.05405405	67601.0	2.58029510508	3.0	0.684445143109	35.6820220319	39.9978341491	648.308309112	0.138217886529	1354.0	982.0	37	0.0
3497282	302.456512451	1.0	3753.0	1	1564.0	1	1732.81081081	64114.0	2.63323718735	3.0	0.638205348851	22.3725410687	39.1778574014	638.124327743	0.133160711011	1281.0	918.0	37	0.0
3498306	233.988952637	1.0	3025.0	1	1406.0	1	1605.59459459	59407.0	2.58381370397	3.0	0.472123656317	121.86038373	388.737990696	591.548648298	0.0952568733466	1314.0	776.0	37	0.0
3497293	321.771514893	1.0	3635.0	1	1901.0	1	1957.27027027	72419.0	2.57542351714	3.0	0.788789397091	135.959264645	44.9549613697	592.951452418	0.135694032917	1467.0	1074.0	37	0.0
3498317	589.572265625	1.0	5490.0	1	2154.0	1	2377.27027027	87959.0	2.56770797244	3.0	0.888977550149	204.233047894	391.241944377	1021.29845591	0.236027796277	1444.0	941.0	37	0.0
3497292	207.410720825	1.0	2607.0	1	1599.0	1	1663.21621622	61539.0	11.0188215069	3.0	0.568256890327	29.6613345698	44.239039037	444.445043168	0.0821630949565	1342.0	1000.0	37	0.0
3497295	418.492706299	1.0	4115.0	1	2108.0	1	2149.24324324	79522.0	2.6237619033	3.0	0.7595339884	228.839740519	45.3356245322	753.339284837	0.153553615781	1544.0	979.0	37	0.0
3498319	192.517211914	1.0	3537.0	1	1897.0	1	1971.2972973	72938.0	2.49019697372	3.0	0.543254271378	340.972076805	391.384122543	564.25732235	0.084304233595	1607.0	757.0	37	0.0
3497294	365.677001953	1.0	4224.0	1	2231.0	1	2326.32432432	86074.0	4.74834084105	3.0	1.200796192	150.570322427	45.1772507471	659.315345814	0.205054279896	1478.0	1097.0	37	0.0
3497289	173.47366333	1.0	2476.0	1	1486.0	1	1545.83783784	57196.0	2.62175529184	3.0	0.707643653023	7.35179296503	42.6527891408	390.128149424	0.0980506179328	1223.0	783.0	37	0.0
3498313	208.916885376	1.0	2871.0	1	1417.0	1	1514.45945946	56035.0	2.46570983897	3.0	0.704014934746	23.8002376365	390.675765993	445.938498163	0.115635599189	1201.0	898.0	37	0.0
3497288	317.963806152	1.0	4449.0	1	2130.0	1	2207.40540541	81674.0	2.48987016504	3.0	0.26375806407	313.919804571	42.060643674	696.89874362	0.0434442788838	1875.0	1167.0	37	0.0
3498312	247.880355835	1.0	3912.0	1	1723.0	1	1856.91891892	68706.0	2.46297596033	3.0	0.44521142718	313.711731981	390.170946452	640.868871073	0.0832203117222	1550.0	965.0	37	0.0
3497291	220.47038269	1.0	3308.0	1	1745.0	1	1836.86486486	67964.0	10.2115274539	3.0	0.554191784229	105.920343463	42.9661741328	557.972428738	0.0919076192444	1433.0	1004.0	37	0.0
3498315	208.306137085	1.0	3088.0	1	1621.0	1	1733.10810811	64125.0	2.52545019541	3.0	0.472961838172	43.6823285593	390.64436849	524.44736966	0.0770759126192	1371.0	928.0	37	0.0
3497290	241.516540527	1.0	3199.0	1	1684.0	1	1771.94594595	65562.0	2.542766307	3.0	0.664019299716	70.7355783347	42.5696927795	548.028636009	0.114434811646	1342.0	886.0	37	0.0
3497397	537.973205566	1.0	4761.0	1	1988.0	1	2174.67567568	80463.0	2.52327294347	3.0	0.780930760018	19.8472438711	102.53431907	980.620411725	0.213697489178	1369.0	996.0	37	0.0
3497396	268.948913574	1.0	3008.0	1	1821.0	1	1842.94594595	68189.0	8.28859071145	3.0	0.818243733684	117.141404682	102.015878418	505.274729778	0.126338790433	1423.0	949.0	37	0.0
3497399	347.566375732	1.0	4311.0	1	1780.0	1	2001.08108108	74040.0	2.4807028015	3.0	0.723932503946	106.414686868	104.339812309	703.032415025	0.14569619707	1427.0	1173.0	37	0.0
3497398	318.192016602	1.0	3784.0	1	1909.0	1	2089.24324324	77302.0	2.58431826423	3.0	0.691830548604	291.44691222	103.498836665	693.061541496	0.129624345573	1568.0	895.0	37	0.0
3497393	414.268371582	1.0	4177.0	1	2157.0	1	2327.37837838	86113.0	2.49394258761	3.0	0.686226174458	390.987165071	100.783181803	771.005308792	0.128241879023	1754.0	996.0	37	0.0
3497392	151.530899048	1.0	3315.0	1	1944.0	1	1939.45945946	71760.0	2.48451549145	3.0	0.105946344226	326.097996382	98.8331628534	564.000718803	0.0156457792898	1775.0	1034.0	37	0.0
3497395	237.992416382	1.0	3077.0	1	1736.0	1	1879.48648649	69541.0	10.2158840645	3.0	0.759517010775	68.5818774295	102.40107782	525.650529324	0.118831045086	1412.0	797.0	37	0.0
3497394	323.525604248	1.0	4153.0	1	1759.0	1	1953.40540541	72276.0	2.60784969266	3.0	0.580529588666	63.4315675832	102.462560402	754.785932105	0.126325063276	1462.0	1042.0	37	0.0
3497405	262.498321533	1.0	3833.0	1	1745.0	1	1937.21621622	71677.0	10.7515564361	3.0	0.535822156484	219.838056503	105.58444256	656.750930936	0.0999002497994	1551.0	1187.0	37	0.0
3497404	276.234344482	1.0	3526.0	1	2041.0	1	2135.78378378	79024.0	10.2392890156	3.0	0.992732054259	174.506462448	106.339444604	554.584636118	0.147958056844	1530.0	1352.0	37	0.0
3497407	250.470275879	1.0	3090.0	1	1566.0	1	1693.64864865	62665.0	2.65233202742	3.0	0.717598791411	44.5637874198	108.482607203	522.558514332	0.124484985252	1300.0	751.0	37	0.0
3497406	299.648498535	1.0	3627.0	1	2010.0	1	2059.13513514	76188.0	10.7468477949	3.0	0.706449046728	261.811295159	106.634682788	646.026967194	0.124631199039	1563.0	1123.0	37	0.0
3497401	283.537139893	1.0	3357.0	1	1804.0	1	1946.24324324	72011.0	2.55548712968	3.0	0.724659618978	197.226009399	105.047680034	526.411351902	0.108649147024	1492.0	1159.0	37	0.0
3497400	227.359954834	1.0	3297.0	1	1743.0	1	1921.81081081	71107.0	2.48577446658	3.0	0.228017200635	84.6470118436	104.865209083	607.252594242	0.0373706201263	1606.0	1297.0	37	0.0
3497403	327.459533691	1.0	3646.0	1	2129.0	1	2240.97297297	82916.0	4.77024072618	3.0	0.890702256411	328.992007909	104.651075055	641.240572228	0.146045735618	1635.0	1326.0	37	0.0
3497402	243.437728882	1.0	3357.0	1	1737.0	1	1804.02702703	66749.0	2.80027894432	3.0	0.54730834531	246.290021339	104.697126174	572.565303723	0.0951137474326	1454.0	978.0	37	0.0
3497381	344.138916016	1.0	3888.0	1	2524.0	1	2651.81081081	98117.0	8.38943982732	3.0	1.38116466742	286.64438097	93.3854556953	684.567415633	0.216951356561	1636.0	1500.0	37	0.0
3497380	293.54486084	1.0	4071.0	1	2104.0	1	2285.56756757	84566.0	10.3257691084	3.0	0.792369070576	283.03452435	92.9077696762	724.515529338	0.14362679726	1635.0	1146.0	37	0.0
3497383	199.113769531	1.0	3236.0	1	1687.0	1	1761.81081081	65187.0	2.44961238904	3.0	0.371317592836	60.0645845381	94.6594955879	492.351773399	0.0547230379075	1485.0	1031.0	37	0.0
3497382	522.739257812	1.0	4516.0	1	2258.0	1	2439.43243243	90259.0	2.59614517723	3.0	1.08850602132	195.905706674	94.4891436119	850.782272073	0.234285962577	1475.0	1007.0	37	0.0
3497377	360.059234619	1.0	4247.0	1	2047.0	1	2269.43243243	83969.0	2.55782989993	3.0	0.908962134943	164.687508174	91.6885619801	811.951576982	0.194176778008	1502.0	1159.0	37	0.0
3497376	246.392166138	1.0	3490.0	1	1815.0	1	1997.08108108	73892.0	10.1808349616	3.0	0.606822342286	373.306466299	91.1390884723	568.110874271	0.0944649810572	1631.0	961.0	37	0.0
3497379	342.091430664	1.0	3940.0	1	2639.0	1	2632.97297297	97420.0	2.79817105693	3.0	0.957735818859	330.808206198	91.8477546348	777.852295551	0.164782597492	1803.0	1247.0	37	0.0
3497378	312.98336792	1.0	4247.0	1	2047.0	1	2232.24324324	82593.0	10.2016352818	3.0	0.845024952693	168.102708507	92.4608616486	813.524957119	0.182007425278	1522.0	1138.0	37	0.0
3497389	304.385070801	1.0	3598.0	1	1830.0	1	1944.05405405	71930.0	2.52879667033	3.0	0.493914986886	317.814432432	97.4845532396	664.289300512	0.0921634603552	1607.0	883.0	37	0.0
3497388	343.256011963	1.0	4115.0	1	1939.0	1	2099.62162162	77686.0	2.63223309316	3.0	0.858100788903	254.678077712	96.9839546785	635.307552439	0.149191346812	1507.0	1045.0	37	0.0
3497391	257.281188965	1.0	3523.0	1	2046.0	1	2176.62162162	80535.0	4.74600549895	3.0	0.971911261141	99.1454520192	99.2047849934	583.744062608	0.149858172483	1515.0	1184.0	37	0.0
3497390	352.96182251	1.0	3994.0	1	1693.0	1	1969.91891892	72887.0	2.50376054034	3.0	0.460046816796	87.2053512619	98.9592031413	809.322363269	0.104365791167	1491.0	853.0	37	0.0
3497385	312.615478516	1.0	3015.0	1	1855.0	1	1871.37837838	69241.0	4.66292974092	3.0	0.716952315077	50.8398719746	96.4682475496	602.116560853	0.130377532568	1389.0	625.0	37	0.0
3497384	325.662139893	1.0	3561.0	1	1662.0	1	1893.94594595	70076.0	2.60599227725	3.0	0.721009169128	129.314694233	95.49918074	632.237690269	0.136807721281	1436.0	1062.0	37	0.0
3497387	264.609039307	1.0	3606.0	1	1987.0	1	2113.24324324	78190.0	10.643308604	3.0	0.857079079116	94.0244290501	96.52137693	568.624480919	0.130339437824	1480.0	1250.0	37	0.0
3497386	471.375610352	1.0	5096.0	1	2414.0	1	2692.05405405	99606.0	4.68615844029	3.0	1.18610077206	221.606490221	95.8868900785	909.806845983	0.250668115147	1563.0	1179.0	37	0.0
3497365	253.217025757	1.0	3240.0	1	1848.0	1	1851.0	68487.0	10.8862216099	3.0	0.720482401183	189.822393932	84.36232869	521.76623118	0.113023069174	1441.0	1080.0	37	0.0
3497364	546.542236328	1.0	4450.0	1	2205.0	1	2426.24324324	89771.0	2.5405009813	3.0	1.14301043105	37.5360175761	84.3855391722	931.761754402	0.281193656427	1332.0	1022.0	37	0.0
3497367	313.818084717	1.0	4412.0	1	2066.0	1	2278.35135135	84299.0	2.45089209806	3.0	0.488303172566	257.510125069	84.2550073881	787.553885854	0.092174586281	1788.0	1133.0	37	0.0
3497366	190.614273071	1.0	2892.0	1	1729.0	1	1782.89189189	65967.0	2.47361494242	3.0	0.469772795691	222.580682266	84.0655542298	561.649247197	0.0799069144095	1498.0	985.0	37	0.0
3497361	355.760498047	1.0	3880.0	1	2025.0	1	2063.81081081	76361.0	2.78634646194	3.0	0.680720188786	129.67749054	82.8010624356	777.432556483	0.147068953173	1505.0	804.0	37	0.0
3497360	323.51361084	1.0	4494.0	1	2194.0	1	2304.56756757	85269.0	2.51306822854	3.0	0.562655308165	264.282048743	82.1295281241	714.84747948	0.0956073561656	1786.0	866.0	37	0.0
3497363	275.161804199	1.0	3948.0	1	2114.0	1	2192.13513514	81109.0	11.4000000005	3.0	0.646918651939	302.094302749	82.5766667037	642.191437456	0.104677242134	1728.0	821.0	37	0.0
3497362	323.990692139	1.0	4262.0	1	2098.0	1	2201.43243243	81453.0	2.56364904558	3.0	0.708339451524	250.375729668	82.7512380087	678.519243178	0.122537527333	1589.0	1290.0	37	0.0
3497373	211.527313232	1.0	2584.0	1	1611.0	1	1725.97297297	63861.0	10.638791039	3.0	0.679146038552	59.2318686653	89.0475294731	455.632069309	0.098469435103	1351.0	1005.0	37	0.0
3497372	173.095855713	1.0	3431.0	1	1815.0	1	2015.72972973	74582.0	11.4000000005	3.0	0.304643314643	387.393881611	87.3693977011	529.796902839	0.041704539189	1773.0	1227.0	37	0.0
3497375	282.684173584	1.0	4090.0	1	2356.0	1	2527.02702703	93500.0	4.73742812489	3.0	0.768465772775	336.262819662	90.3234338304	742.297540167	0.127225270924	1826.0	1410.0	37	0.0
3497374	298.075897217	1.0	3659.0	1	1651.0	1	1818.21621622	67274.0	10.9436049887	3.0	0.682662339361	78.9903567621	89.4704676218	635.856209075	0.135548610098	1369.0	667.0	37	0.0
3497369	320.326934814	1.0	3964.0	1	2211.0	1	2269.37837838	83967.0	10.2038496377	3.0	0.674318414669	351.862465954	85.1856094746	675.64542605	0.111580376835	1709.0	870.0	37	0.0
3497368	214.758148193	1.0	3041.0	1	2151.0	1	2154.0	79698.0	8.48930813847	3.0	1.95043064036	399.0	84.0	407.056507134	0.225930821767	1505.0	1417.0	37	0.0
3497371	298.896759033	1.0	3741.0	1	2134.0	1	2195.18918919	81222.0	10.7308702775	3.0	0.652898264872	356.838070958	86.9467432519	699.436631942	0.116088909092	1688.0	938.0	37	0.0
3497370	238.190811157	1.0	2800.0	1	1511.0	1	1604.67567568	59373.0	2.57448880224	3.0	0.778599092055	3.72586731784	86.7760939983	509.592705232	0.14106905537	1194.0	716.0	37	0.0
3497349	317.613952637	1.0	3296.0	1	1520.0	1	1718.10810811	63570.0	2.59953473104	3.0	0.749810038851	24.8778026009	78.8136054584	582.630423348	0.145652073519	1285.0	887.0	37	0.0
3497348	318.575805664	1.0	4090.0	1	1995.0	1	2160.51351351	79939.0	2.60684238522	3.0	0.524205045909	346.85078967	78.2674755773	696.679729607	0.0923203433429	1723.0	927.0	37	0.0
3497351	298.671844482	1.0	4107.0	1	1728.0	1	1932.21621622	71492.0	2.50492923535	3.0	0.633368115378	236.94261745	79.2409085372	647.203133797	0.118661483939	1480.0	1014.0	37	0.0
3497350	264.37612915	1.0	3419.0	1	1765.0	1	1816.97297297	67228.0	2.55523386918	3.0	0.483804015818	117.493820948	79.3136217653	655.993245497	0.0956927804502	1470.0	790.0	37	0.0
3497345	299.634185791	1.0	2914.0	1	1543.0	1	1747.7027027	64665.0	2.65819872757	3.0	0.669338665968	98.5177697944	78.1442926033	624.468523576	0.135821668947	1300.0	897.0	37	0.0
3497344	286.228942871	1.0	3257.0	1	1641.0	1	1761.05405405	65159.0	2.57687386639	3.0	0.726346074844	69.4733483629	78.3458035508	616.344012254	0.145613720851	1284.0	972.0	37	0.0
3497347	353.774353027	1.0	4453.0	1	1938.0	1	2200.08108108	81403.0	11.4000000005	3.0	0.547607451131	310.630812578	78.2599720097	774.042432744	0.106599700426	1727.0	1306.0	37	0.0
3497346	212.273101807	1.0	3121.0	1	1918.0	1	2033.48648649	75239.0	11.4000000005	3.0	0.374676401308	270.721785273	77.5013887896	570.499275568	0.0554737584901	1707.0	1049.0	37	0.0
3497357	255.641845703	1.0	3536.0	1	2089.0	1	2223.89189189	82284.0	2.52751285827	3.0	0.363552744666	392.20874405	79.7672242268	698.629483099	0.0605629647985	1854.0	1185.0	37	0.0
3497356	221.652954102	1.0	3778.0	1	2111.0	1	2209.2972973	81744.0	2.5119329607	3.0	0.318959876923	385.422287263	80.1093613142	600.90389622	0.0453435983977	1870.0	1222.0	37	0.0
3497359	421.300048828	1.0	4775.0	1	1910.0	1	2246.2972973	83113.0	2.69387184998	3.0	0.600384343641	334.957301308	81.0578449242	832.435378368	0.125170178243	1695.0	1252.0	37	0.0
3497358	214.881958008	1.0	3689.0	1	1968.0	1	2108.72972973	78023.0	10.8371947325	3.0	0.531260655712	297.98932196	81.4484924889	638.575221735	0.0874759048043	1704.0	1090.0	37	0.0
3497353	252.939178467	1.0	3866.0	1	2159.0	1	2216.08108108	81995.0	2.53827346278	3.0	0.561167271205	363.839845336	79.2166185154	694.003497365	0.0963343989315	1753.0	1090.0	37	0.0
3497352	169.705810547	1.0	3616.0	1	2155.0	1	2175.2972973	80486.0	11.4000000005	3.0	0.424418445473	260.507708499	78.7256627099	586.464068468	0.0606838312406	1772.0	1133.0	37	0.0
3497355	258.681762695	1.0	4025.0	1	2260.0	1	2282.91891892	84468.0	10.583968909	3.0	0.697702968152	367.644842154	80.0459348234	647.261598256	0.109764178481	1733.0	1341.0	37	0.0
3497354	377.697692871	1.0	4691.0	1	1891.0	1	2083.94594595	77106.0	10.2314513788	3.0	0.701424717142	178.393291195	80.2419502264	754.291939722	0.145398795624	1530.0	970.0	37	0.0
3497461	329.337280273	1.0	3830.0	1	1741.0	1	1878.13513514	69491.0	2.5265250084	3.0	0.71495957853	137.979337157	135.033208983	632.234668201	0.136800332984	1457.0	976.0	37	0.0
3497460	250.844268799	1.0	3315.0	1	1633.0	1	1630.48648649	60328.0	2.49727209347	3.0	0.555084610997	23.8333773431	134.511611438	594.8791484	0.112669658978	1244.0	710.0	37	0.0
3497463	402.727172852	1.0	4761.0	1	2497.0	1	2507.45945946	92776.0	10.1348777265	3.0	1.14997843145	238.533827736	135.903853926	758.099582824	0.210420651916	1599.0	1327.0	37	0.0
3497462	268.976226807	1.0	3448.0	1	2148.0	1	2055.10810811	76039.0	11.4000000005	3.0	0.672956305327	181.840380988	135.850228195	619.149451703	0.112807430718	1547.0	869.0	37	0.0
3497457	475.545349121	1.0	4078.0	1	2158.0	1	2342.51351351	86673.0	2.52231863532	3.0	1.31767387954	118.791261886	133.302322668	717.70644036	0.252907485498	1383.0	964.0	37	0.0
3497456	387.486419678	1.0	4620.0	1	1983.0	1	2155.59459459	79757.0	2.46659351866	3.0	0.565763973564	391.064853817	131.93481245	840.409868902	0.123959563509	1664.0	774.0	37	0.0
3497459	283.643280029	1.0	4783.0	1	2075.0	1	2232.2972973	82595.0	2.43718977602	3.0	0.511897700524	308.892190219	133.892698167	839.773146116	0.106544766218	1690.0	1126.0	37	0.0
3497458	365.140991211	1.0	4287.0	1	1878.0	1	2156.72972973	79799.0	2.61172049347	3.0	0.542551858752	156.269119694	132.830082346	778.719770187	0.108583863053	1638.0	946.0	37	0.0
3497471	430.140808105	1.0	4446.0	1	2266.0	1	2480.83783784	91791.0	2.63437567974	3.0	0.971689244969	157.187952561	138.892416709	763.945551925	0.175931427649	1665.0	1337.0	37	0.0
3497470	226.784667969	1.0	3324.0	1	1647.0	1	1676.7027027	62038.0	10.7362309623	3.0	0.686648548351	30.9297329499	139.187311029	494.220703334	0.112591359601	1271.0	910.0	37	0.0
3497465	154.851425171	1.0	3280.0	1	1841.0	1	1937.05405405	71671.0	10.2290051392	3.0	0.381299640526	312.006569968	137.04822765	534.382091035	0.0555150837238	1636.0	905.0	37	0.0
3497467	225.936477661	1.0	2505.0	1	1552.0	1	1571.35135135	58140.0	2.70279040888	3.0	0.63625108519	60.8467119857	138.225793777	462.824073621	0.103387816094	1256.0	827.0	37	0.0
3497466	295.906921387	1.0	3118.0	1	1539.0	1	1689.16216216	62499.0	2.51954046276	3.0	0.716946110051	43.0368668036	137.696060369	570.96013256	0.137874995458	1234.0	829.0	37	0.0
3497445	344.960571289	1.0	4001.0	1	1949.0	1	2114.75675676	78246.0	2.54088051309	3.0	0.650550941483	149.121363873	127.53707433	698.041562174	0.120281656185	1570.0	1013.0	37	0.0
3497444	289.003875732	1.0	3352.0	1	1491.0	1	1708.35135135	63209.0	2.68731412735	3.0	0.466050761256	40.8849784573	127.557743345	658.355662753	0.0986621983334	1350.0	947.0	37	0.0
3497447	360.380218506	1.0	4482.0	1	1779.0	1	1882.91891892	69668.0	2.49561709312	3.0	0.692107505195	105.696373015	129.32963571	741.347698391	0.157741299157	1376.0	822.0	37	0.0
3497446	398.09854126	1.0	4830.0	1	2078.0	1	2329.05405405	86175.0	2.62972140006	3.0	0.583647446346	306.556314425	128.487770866	916.38262102	0.129713841138	1671.0	1258.0	37	0.0
3497441	269.729736328	1.0	3152.0	1	1632.0	1	1744.18918919	64535.0	2.72308139661	3.0	0.654097027376	64.5899402301	126.196994085	554.852074272	0.116119900523	1338.0	753.0	37	0.0
3497440	246.81463623	1.0	2949.0	1	1663.0	1	1733.16216216	64127.0	2.74392863644	3.0	0.606378554457	46.9763778144	125.845169775	485.492105069	0.0928115643247	1368.0	955.0	37	0.0
3497443	334.339508057	1.0	4506.0	1	2285.0	1	2488.37837838	92070.0	11.4000000005	3.0	0.907146028992	231.690539236	126.299387397	832.288723653	0.178837573891	1667.0	1132.0	37	0.0
3497442	329.377502441	1.0	3942.0	1	1903.0	1	2070.40540541	76605.0	2.60330812401	3.0	0.620029527876	196.459018982	125.735261035	671.836763386	0.111850275203	1555.0	1002.0	37	0.0
3497453	428.260314941	1.0	4486.0	1	1954.0	1	2171.32432432	80339.0	2.53402137331	3.0	0.771895519855	343.311436907	130.813700133	806.108555347	0.167247803487	1538.0	1313.0	37	0.0
3497452	301.36807251	1.0	3733.0	1	1972.0	1	2127.83783784	78730.0	4.74175135167	3.0	0.723782017621	281.467465867	131.445256258	711.048736942	0.137567487764	1550.0	910.0	37	0.0
3497455	321.556488037	1.0	3765.0	1	2012.0	1	2122.05405405	78516.0	2.59928053393	3.0	0.769102310409	254.418707885	132.10123124	671.412232452	0.138525486624	1599.0	1221.0	37	0.0
3497454	269.121917725	1.0	3683.0	1	1875.0	1	2040.18918919	75487.0	11.4000000005	3.0	0.677533275316	178.639410921	131.526242229	651.449488015	0.121291218734	1517.0	1155.0	37	0.0
3497449	194.801086426	1.0	3408.0	1	1393.0	1	1575.75675676	58303.0	7.91177268043	3.0	1.30596266849	0.0	130.0	468.396520376	0.240848543496	1099.0	1031.0	37	0.0
3497448	379.874206543	1.0	4083.0	1	2037.0	1	2176.51351351	80531.0	2.54935484696	3.0	0.564440054824	298.506693082	128.563212044	810.168830883	0.117382651938	1621.0	981.0	37	0.0
3497451	284.129241943	1.0	3581.0	1	1777.0	1	1926.56756757	71283.0	10.1619365445	3.0	0.386537800175	203.183448728	131.197171278	632.295928455	0.067726417492	1574.0	1103.0	37	0.0
3497450	268.843444824	1.0	3718.0	1	1771.0	1	1832.13513514	67789.0	2.45591953652	3.0	0.716148996393	91.7705595182	131.229588178	519.994025722	0.113124880323	1344.0	1156.0	37	0.0
3497429	217.634506226	1.0	3816.0	1	1824.0	1	1905.10810811	70489.0	2.50505294273	3.0	0.456231304679	238.715626918	118.489558631	533.365300281	0.0682215451269	1610.0	1048.0	37	0.0
3497428	259.269073486	1.0	3303.0	1	1589.0	1	1653.81081081	61191.0	2.49838022476	3.0	0.603534123677	28.7045560354	117.505419888	546.619552738	0.110790728039	1318.0	709.0	37	0.0
3497431	179.436767578	1.0	2901.0	1	1883.0	1	1943.45945946	71908.0	10.9738536789	3.0	0.680324234427	370.138009271	118.990071358	443.407800425	0.0841392963277	1588.0	1123.0	37	0.0
3497430	202.640533447	1.0	2798.0	1	1657.0	1	1716.32432432	63504.0	2.90568097763	3.0	0.732367668261	47.8063782931	118.567332866	440.211821113	0.103656209059	1347.0	1088.0	37	0.0
3497425	436.248626709	1.0	4153.0	1	2284.0	1	2472.27027027	91474.0	2.59925376985	3.0	0.820878253008	392.173190072	115.239940911	833.042804311	0.160495811497	1751.0	1398.0	37	0.0
3497424	251.039428711	1.0	3429.0	1	1777.0	1	1875.78378378	69404.0	2.57783492323	3.0	0.595968700347	8.38835921672	114.893826199	604.974523574	0.106323672874	1426.0	1009.0	37	0.0
3497427	248.298034668	1.0	3617.0	1	1801.0	1	1946.72972973	72029.0	2.56713500958	3.0	0.272442886424	360.810839098	117.271310069	632.967422746	0.0463442397474	1688.0	1099.0	37	0.0
3497426	173.042648315	1.0	3115.0	1	1629.0	1	1788.08108108	66159.0	2.70633688116	3.0	0.146631561546	90.9252060947	116.069019754	578.119719357	0.0242798883004	1550.0	689.0	37	0.0
3497437	340.664794922	1.0	4234.0	1	1759.0	1	1917.21621622	70937.0	2.67040484368	3.0	0.656654964569	57.3910703336	122.494271262	705.731147075	0.137472681147	1426.0	902.0	37	0.0
3497436	613.312255859	1.0	5015.0	1	1980.0	1	2432.89189189	90017.0	2.53129758734	3.0	0.864640193271	93.8609247653	122.421417339	1060.92605732	0.23232305055	1452.0	1009.0	37	0.0
3497439	472.045623779	1.0	4270.0	1	1899.0	1	2150.21621622	79558.0	2.62371474325	3.0	0.751771991388	216.275549393	124.930988835	852.435567299	0.175111491968	1491.0	1079.0	37	0.0
3497438	422.998352051	1.0	4471.0	1	2000.0	1	2146.89189189	79435.0	2.62292583348	3.0	0.77515659519	141.722391952	125.47494587	788.712586145	0.166026078421	1481.0	1230.0	37	0.0
3497433	202.582336426	1.0	3253.0	1	1804.0	1	1830.21621622	67718.0	2.48596455228	3.0	0.657987463272	183.305513159	120.716036846	460.744032043	0.0903007265041	1499.0	905.0	37	0.0
3497432	342.819610596	1.0	4866.0	1	1749.0	1	1981.05405405	73299.0	2.6146717195	3.0	0.392708341235	194.266011988	119.506596979	868.918323292	0.0942400163924	1552.0	713.0	37	0.0
3497435	428.869506836	1.0	4413.0	1	2216.0	1	2299.35135135	85076.0	2.52294849032	3.0	0.88759149927	318.719265565	120.560412242	811.234560415	0.185642801277	1576.0	1172.0	37	0.0
3497434	282.584838867	1.0	4464.0	1	1900.0	1	2068.75675676	76544.0	10.9093154308	3.0	0.492621450614	227.299995369	121.081270766	723.873201197	0.0943145188533	1624.0	940.0	37	0.0
3497413	215.408813477	1.0	3553.0	1	1655.0	1	1860.7027027	68846.0	2.59154097363	3.0	0.462403054286	3.58363947252	109.812026958	603.991209689	0.0811382346772	1519.0	1060.0	37	0.0
3497412	151.247238159	1.0	3820.0	1	2137.0	1	2166.72972973	80169.0	2.41679065292	3.0	0.308360208341	392.21278696	108.561237077	547.053097598	0.0405038945801	1882.0	1090.0	37	0.0
3497415	530.893005371	1.0	5325.0	1	2217.0	1	2429.86486486	89905.0	2.57339477393	3.0	0.849484560872	79.1867934639	110.032370182	939.732502192	0.196552937259	1552.0	1057.0	37	0.0
3497414	210.27053833	1.0	2984.0	1	1744.0	1	1831.40540541	67762.0	2.48387327163	3.0	0.701309579501	11.1521890012	109.854134722	457.614737249	0.0960326171424	1447.0	921.0	37	0.0
3497409	314.549591064	1.0	3884.0	1	1955.0	1	1976.78378378	73141.0	8.88037200763	3.0	0.832086118737	136.444771227	109.015992773	619.567821377	0.149950179726	1388.0	892.0	37	0.0
3497408	286.867767334	1.0	3897.0	1	2170.0	1	2262.72972973	83721.0	2.58517304798	3.0	0.60132504048	386.395081387	107.789629826	624.983850842	0.0905664942078	1833.0	1142.0	37	0.0
3497411	262.435852051	1.0	3691.0	1	1946.0	1	2084.67567568	77133.0	10.1535032571	3.0	0.515933074402	360.007930245	108.979575739	635.300325046	0.0853223266462	1687.0	1112.0	37	0.0
3497410	406.639434814	1.0	5244.0	1	1809.0	1	2015.94594595	74590.0	2.52879794921	3.0	0.611042805848	145.263079489	109.074662432	849.305596942	0.147729132669	1455.0	1149.0	37	0.0
3497421	281.780792236	1.0	3956.0	1	2013.0	1	2062.83783784	76325.0	2.60565859102	3.0	0.505424584637	86.9186649767	112.37550769	657.055236707	0.0875404069385	1558.0	962.0	37	0.0
3497420	236.940795898	1.0	3911.0	1	1684.0	1	1830.94594595	67745.0	2.46893526675	3.0	0.326393417953	192.649131528	110.568304497	632.209966262	0.0597154162065	1542.0	780.0	37	0.0
3497423	231.37298584	1.0	3040.0	1	1760.0	1	1892.7027027	70030.0	2.51045484742	3.0	0.540475574164	261.665601997	113.968633769	511.267698138	0.0787465328824	1573.0	1151.0	37	0.0
3497422	194.227935791	1.0	2824.0	1	1684.0	1	1674.94594595	61973.0	11.4000000005	3.0	0.562677151333	61.6086810839	113.136382414	477.34496878	0.0871680910133	1366.0	747.0	37	0.0
3497417	259.778930664	1.0	3830.0	1	2064.0	1	2156.64864865	79796.0	2.51045989298	3.0	0.590535134001	364.565782064	109.542235851	637.706620817	0.0956606526164	1696.0	1144.0	37	0.0
3497416	158.999694824	1.0	3017.0	1	1713.0	1	1754.45945946	64915.0	8.99854267395	3.0	0.408605151632	285.858268224	110.191753556	482.847893843	0.0595762351909	1499.0	838.0	37	0.0
3497419	282.242034912	1.0	4024.0	1	2008.0	1	2080.64864865	76984.0	2.52724005344	3.0	0.806444683316	175.892085749	110.618770585	606.334534368	0.133151520153	1498.0	1171.0	37	0.0
3497418	276.667419434	1.0	3176.0	1	1666.0	1	1772.43243243	65580.0	2.58771889336	3.0	0.5926199199	23.1772550729	110.920204108	523.347480729	0.0958804052816	1371.0	1047.0	37	0.0
3497524	174.207519531	1.0	2505.0	1	1588.0	1	1644.21621622	60836.0	11.4000000005	3.0	0.721618406797	123.659747695	158.495591961	401.123570261	0.0965190510501	1351.0	698.0	37	0.0
3497526	359.505126953	1.0	4079.0	1	2089.0	1	2259.16216216	83589.0	2.59970160194	3.0	0.557250466905	189.982672492	159.255964783	726.711906601	0.0984499721891	1673.0	1121.0	37	0.0
3497521	300.325775146	1.0	3461.0	1	1432.0	1	1697.75675676	62817.0	2.68171217729	3.0	0.425937148789	54.59674799	159.268612069	726.876093881	0.100328114786	1341.0	680.0	37	0.0
3497533	322.367523193	1.0	3980.0	1	1993.0	1	1979.16216216	73229.0	2.48825394404	3.0	0.552431534227	346.034980215	161.732536554	724.32867438	0.11245685704	1530.0	1042.0	37	0.0
3497535	319.899993896	1.0	3915.0	1	1386.0	1	1622.2972973	60025.0	2.57280112842	3.0	0.545105290273	7.77613998485	163.439423098	718.570334641	0.137297750078	1199.0	647.0	37	0.0
3497529	380.926300049	1.0	3744.0	1	2066.0	1	2131.56756757	78868.0	2.52174392876	3.0	0.625136090063	183.410823462	162.014926405	764.431980134	0.126245985294	1513.0	975.0	37	0.0
3497528	274.121612549	1.0	3574.0	1	1694.0	1	1844.08108108	68231.0	2.62270583204	3.0	0.507668548572	172.91617046	162.000439067	609.674429437	0.0916083544131	1485.0	966.0	37	0.0
3497531	381.403503418	1.0	3730.0	1	2136.0	1	2245.59459459	83087.0	2.70557059827	3.0	0.81028646852	318.639372423	161.90661442	717.644737994	0.148732410196	1613.0	1177.0	37	0.0
3497509	225.599685669	1.0	3315.0	1	1865.0	1	1902.40540541	70389.0	5.96135404158	3.0	0.569176726655	181.818562973	154.444622116	493.479733877	0.079705581601	1520.0	1186.0	37	0.0
3497511	280.058197021	1.0	2997.0	1	1648.0	1	1824.27027027	67498.0	2.64907300192	3.0	0.715971100222	137.601370798	154.581108864	561.554175117	0.123843691537	1395.0	936.0	37	0.0
3497504	302.701782227	1.0	4003.0	1	2120.0	1	2213.48648649	81899.0	10.2104862797	3.0	0.778378322571	302.939030181	151.560439033	727.808911949	0.146746849742	1671.0	1284.0	37	0.0
3497507	316.558410645	1.0	3521.0	1	1735.0	1	1821.67567568	67402.0	2.74883705632	3.0	0.546148330726	104.8463599	153.543872963	713.697222375	0.119802226307	1375.0	905.0	37	0.0
3497506	193.324447632	1.0	2740.0	1	1626.0	1	1654.13513514	61203.0	10.3096173058	3.0	0.629823290123	91.3561486157	153.830144109	427.81785858	0.0886691532823	1342.0	702.0	37	0.0
3497516	260.261901855	1.0	3487.0	1	1596.0	1	1644.18918919	60835.0	2.57982252375	3.0	0.51065628083	76.5438750127	157.801523937	599.836266448	0.102717353925	1318.0	851.0	37	0.0
3497519	688.977539062	1.0	5542.0	1	2765.0	1	3015.37837838	111569.0	4.70596739184	3.0	1.21368422649	198.504868966	157.904077539	1097.69357572	0.283548455985	1601.0	1472.0	37	0.0
3497512	314.080352783	1.0	3896.0	1	1888.0	1	1973.64864865	73025.0	10.2649222079	3.0	0.757437222797	163.503672271	154.741203724	656.047475256	0.144017300939	1487.0	797.0	37	0.0
3497514	311.662475586	1.0	3138.0	1	1614.0	1	1776.83783784	65743.0	2.6086459893	3.0	0.789475661483	20.140069889	158.412037162	581.601740097	0.14837878644	1303.0	995.0	37	0.0
3497492	599.764770508	1.0	5028.0	1	3000.0	1	3129.72972973	115800.0	2.5890042912	3.0	1.75474619873	399.0	147.0	944.521238178	0.360141646374	1607.0	1850.0	37	0.0
3497495	254.699920654	1.0	3075.0	1	1856.0	1	1917.94594595	70964.0	2.67742365338	3.0	0.586331932261	350.98783169	149.98920137	599.280677421	0.100839700374	1556.0	1004.0	37	0.0
3497494	352.128173828	1.0	3787.0	1	1871.0	1	2035.89189189	75328.0	2.62774471961	3.0	0.672406373358	227.544489157	149.47172951	693.418215308	0.129317875486	1519.0	1022.0	37	0.0
3497488	287.213867188	1.0	3959.0	1	1827.0	1	1982.40540541	73349.0	2.73753343413	3.0	0.621035511423	380.826512189	145.6908709	636.434052596	0.110727331218	1586.0	1031.0	37	0.0
3497490	293.028564453	1.0	3252.0	1	1840.0	1	1936.37837838	71646.0	10.1249982121	3.0	0.510258575333	172.694677682	147.107877687	616.2185467	0.0883648101253	1601.0	824.0	37	0.0
3497501	289.488433838	1.0	4381.0	1	1865.0	1	1940.78378378	71809.0	10.1359552054	3.0	0.492149593896	255.912027338	150.62267057	680.125116559	0.094372144547	1552.0	905.0	37	0.0
3497497	300.72354126	1.0	3358.0	1	1660.0	1	1738.94594595	64341.0	2.56872055725	3.0	0.720002908319	70.9366910651	150.970253754	549.659487822	0.128403321232	1317.0	1087.0	37	0.0
3497499	280.436645508	1.0	3743.0	1	1737.0	1	1888.54054054	69876.0	10.8174379423	3.0	0.710717021264	99.0442377468	151.199644079	603.655788352	0.128142681804	1382.0	723.0	37	0.0
3497477	212.597808838	1.0	3032.0	1	1719.0	1	1878.62162162	69509.0	2.60813464028	3.0	0.596868259359	278.014426016	139.32682058	454.578092017	0.0778340391765	1543.0	1161.0	37	0.0
3497479	210.974456787	1.0	3662.0	1	1667.0	1	1806.27027027	66832.0	11.4000000005	3.0	0.455115210673	362.780741025	139.020917223	558.082961209	0.0756255402477	1507.0	870.0	37	0.0
3497473	322.271514893	1.0	3691.0	1	1949.0	1	2041.40540541	75532.0	2.49076301972	3.0	0.635761145241	170.261788831	139.421098081	653.316090736	0.11325365032	1609.0	780.0	37	0.0
3497475	490.420013428	1.0	5002.0	1	2297.0	1	2675.94594595	99010.0	4.69515135442	3.0	1.00569942109	196.272618436	138.803252239	986.681304676	0.227614404724	1639.0	1485.0	37	0.0
3497485	193.239395142	1.0	2760.0	1	1351.0	1	1439.21621622	53251.0	8.3419584801	3.0	0.447169178923	8.38716978626	145.582047923	479.148790109	0.0804229539997	1193.0	771.0	37	0.0
3497486	383.464782715	1.0	3921.0	1	2396.0	1	2295.78378378	84944.0	4.73277230398	3.0	0.919752201009	263.595782927	145.752818138	767.007863756	0.18153297227	1536.0	885.0	37	0.0
3497481	331.501586914	1.0	3792.0	1	1904.0	1	2098.62162162	77649.0	2.47622062718	3.0	0.778787318138	227.296376904	140.389077739	660.322326652	0.139628479125	1556.0	1263.0	37	0.0
3497483	323.402893066	1.0	3958.0	1	1856.0	1	2071.08108108	76630.0	2.47432481317	3.0	0.572835048424	150.769981642	141.89692291	671.744552076	0.102411927803	1595.0	1153.0	37	0.0
3497589	335.250701904	1.0	3441.0	1	1837.0	1	2009.0	74333.0	2.58199576677	3.0	0.785677784088	229.416659568	179.113981394	656.886088552	0.147377402354	1484.0	1036.0	37	0.0
3497591	329.844024658	1.0	3263.0	1	2219.0	1	2237.81081081	82799.0	4.78321257914	3.0	0.8721375255	366.668419473	178.725053245	613.181450299	0.135701560148	1631.0	1183.0	37	0.0
3497585	414.197540283	1.0	4434.0	1	2358.0	1	2555.64864865	94559.0	2.55458986349	3.0	0.793431428818	394.084124805	177.763204952	799.664937341	0.141725505329	1832.0	1495.0	37	0.0
3497584	341.876464844	1.0	4502.0	1	2126.0	1	2147.35135135	79452.0	2.80374729765	3.0	0.713437144517	204.084257543	178.414591061	764.14001103	0.145395522551	1549.0	1049.0	37	0.0
3497587	272.648956299	1.0	3115.0	1	1529.0	1	1671.97297297	61863.0	2.47616821068	3.0	0.748853073855	25.0290865208	178.960586519	552.890107952	0.141312567657	1237.0	736.0	37	0.0
3497597	178.067337036	1.0	2662.0	1	1518.0	1	1590.2972973	58841.0	2.54100669924	3.0	0.751976565539	105.351713207	181.038962099	386.158276766	0.100470800217	1267.0	931.0	37	0.0
3497599	244.443496704	1.0	3474.0	1	1806.0	1	1939.78378378	71772.0	8.6941593007	3.0	0.835955759501	131.637298631	180.509646202	578.902656139	0.142517568189	1391.0	1025.0	37	0.0
3497593	258.703155518	1.0	3863.0	1	1726.0	1	1933.54054054	71541.0	2.48128645808	3.0	0.319558531455	333.836471365	179.616218201	721.030689538	0.0633578343234	1658.0	923.0	37	0.0
3497595	288.010070801	1.0	3182.0	1	1659.0	1	1755.08108108	64938.0	2.5686626304	3.0	0.651434019646	68.5337388281	180.930181996	587.9405383	0.122476864187	1321.0	803.0	37	0.0
3497572	223.527511597	1.0	3079.0	1	1762.0	1	1846.48648649	68320.0	2.46020399279	3.0	0.419121576212	211.220697328	173.070855419	521.892689141	0.0629595847425	1579.0	1126.0	37	0.0
3497574	368.674621582	1.0	3741.0	1	1704.0	1	1856.24324324	68681.0	2.49729170116	3.0	0.696524243145	83.7048160436	174.032658934	731.740064861	0.159133513929	1331.0	912.0	37	0.0
3497568	177.124557495	1.0	2757.0	1	1657.0	1	1651.81081081	61117.0	11.4000000005	3.0	0.474201399519	172.611095473	172.157186815	458.25840829	0.0704097895394	1425.0	872.0	37	0.0
3497570	253.166778564	1.0	3469.0	1	1761.0	1	1918.08108108	70969.0	10.273886488	3.0	0.532278781884	308.37405726	171.673453742	597.560893149	0.0904094827019	1550.0	1013.0	37	0.0
3497580	184.920791626	1.0	3496.0	1	2019.0	1	1986.08108108	73485.0	10.169248293	3.0	0.389948761097	357.209987283	175.520930003	494.68976689	0.0510427274832	1713.0	1011.0	37	0.0
3497582	300.798706055	1.0	3493.0	1	1647.0	1	1788.10810811	66160.0	8.16852695503	3.0	0.534181877623	144.505990075	177.344206366	698.036165244	0.116403038202	1389.0	697.0	37	0.0
3497576	287.146362305	1.0	3765.0	1	1950.0	1	1984.83783784	73439.0	2.58192096545	3.0	0.745574263128	282.840154509	174.817390365	556.221953776	0.116654899495	1539.0	1127.0	37	0.0
3497578	236.590042114	1.0	3540.0	1	1826.0	1	1959.94594595	72518.0	2.66394171604	3.0	0.314216053205	262.475956852	176.308739476	582.447944548	0.0489752472084	1659.0	1028.0	37	0.0
3497557	418.421417236	1.0	5218.0	1	2869.0	1	2915.78378378	107884.0	2.84014274511	3.0	0.923851553441	396.033799906	168.974923038	951.143321807	0.17741599718	1957.0	1397.0	37	0.0
3497559	359.706695557	1.0	3876.0	1	2021.0	1	2156.05405405	79774.0	8.83412149097	3.0	0.832606040374	42.6116545489	169.559969343	792.253079162	0.180599452856	1427.0	998.0	37	0.0
3497553	254.318954468	1.0	3304.0	1	1949.0	1	1943.05405405	71893.0	10.7654357811	3.0	0.6189767902	220.768139849	167.59393072	586.070006529	0.10296005519	1512.0	901.0	37	0.0
3497554	583.702819824	1.0	4690.0	1	2510.0	1	2610.97297297	96606.0	2.55413040781	3.0	0.961000053815	361.748683948	168.06069132	977.628664067	0.219384312991	1633.0	1259.0	37	0.0
3497565	280.349151611	1.0	3944.0	1	1821.0	1	2065.97297297	76441.0	10.2221662267	3.0	0.486013523905	315.840394414	169.594611417	732.152211197	0.0942334491385	1627.0	853.0	37	0.0
3497566	258.852722168	1.0	3127.0	1	1523.0	1	1616.83783784	59823.0	2.5885804392	3.0	0.616317381795	18.6235409909	172.104106007	507.356575985	0.107050495207	1249.0	950.0	37	0.0
3497561	400.092559814	1.0	4777.0	1	1968.0	1	2161.35135135	79970.0	2.50923246454	3.0	0.763184322592	254.252103832	169.910601422	799.156576795	0.164270616825	1527.0	1212.0	37	0.0
3497563	321.084014893	1.0	3772.0	1	1942.0	1	2050.75675676	75878.0	2.52400872568	3.0	0.512597326119	266.416773417	169.55940725	704.442742938	0.0965387991099	1638.0	903.0	37	0.0
3497540	254.642715454	1.0	3293.0	1	1922.0	1	1945.40540541	71980.0	2.51951692898	3.0	0.631947607568	271.89052267	162.557372978	546.904646344	0.0974882938328	1548.0	929.0	37	0.0
3497542	179.452133179	1.0	4300.0	1	1893.0	1	2177.56756757	80570.0	9.05300362231	3.0	0.821417823382	399.0	163.0	608.668060447	0.129688581096	1680.0	1488.0	37	0.0
3497536	329.234313965	1.0	4112.0	1	1794.0	1	1939.59459459	71765.0	2.61488605473	3.0	0.705036328107	36.8675671676	163.426284659	698.513877197	0.145414705308	1384.0	1051.0	37	0.0
3497539	334.6171875	1.0	5183.0	1	1979.0	1	2074.86486486	76770.0	10.1550976153	3.0	0.654505431702	214.883979109	162.784542763	760.531691288	0.136302820713	1518.0	754.0	37	0.0
3497549	285.673278809	1.0	3497.0	1	1815.0	1	1823.0	67451.0	2.55171953359	3.0	0.762147910897	133.297274298	166.974505337	575.098976989	0.13664367504	1339.0	1046.0	37	0.0
3497548	329.692626953	1.0	3986.0	1	1716.0	1	1913.37837838	70795.0	2.57965095243	3.0	0.69539638418	52.5464830867	165.875618207	672.94433282	0.139324739017	1363.0	809.0	37	0.0
3497551	235.016494751	1.0	3270.0	1	1552.0	1	1663.7027027	61557.0	2.74012882969	3.0	0.602623015233	25.1367385795	167.563674933	532.291736262	0.106687822537	1339.0	961.0	37	0.0
3497544	379.614593506	1.0	4366.0	1	1726.0	1	1946.56756757	72023.0	2.60797517428	3.0	0.642889581158	147.275645567	164.398909003	795.938598293	0.151326495197	1425.0	1018.0	37	0.0
3497546	303.681152344	1.0	3737.0	1	1739.0	1	1864.16216216	68974.0	2.50451983748	3.0	0.674502179915	243.309007807	164.210964025	602.315278899	0.122292433857	1454.0	832.0	37	0.0
3497653	247.810699463	1.0	3638.0	1	1893.0	1	1952.48648649	72242.0	10.1043997173	3.0	0.428853891385	208.919442233	195.411152455	634.88470614	0.0749505222304	1597.0	1034.0	37	0.0
3497655	354.835876465	1.0	3552.0	1	1983.0	1	2034.78378378	75287.0	10.7505691498	3.0	1.08682461258	44.4858244613	196.304206686	632.348143173	0.203189624274	1268.0	1032.0	37	0.0
3497648	542.21496582	1.0	4682.0	1	2365.0	1	2575.83783784	95306.0	2.61720980429	3.0	0.859032926937	367.920346214	193.00101629	958.841648191	0.19031347353	1698.0	1321.0	37	0.0
3497650	319.012786865	1.0	3242.0	1	1870.0	1	1903.08108108	70414.0	2.80126561417	3.0	0.6708533639	148.637745495	193.858378322	611.90183392	0.120888342038	1450.0	1032.0	37	0.0
3497661	272.603210449	1.0	3623.0	1	1770.0	1	1897.35135135	70202.0	10.7670182366	3.0	0.761902138083	141.183905664	196.568669513	532.099573817	0.119614201466	1447.0	1070.0	37	0.0
3497663	328.831237793	1.0	3906.0	1	1935.0	1	2073.51351351	76720.0	10.8259743889	3.0	0.766063885834	68.0167763059	197.954097616	743.307160287	0.159162504457	1413.0	973.0	37	0.0
3497657	217.709823608	1.0	3474.0	1	2038.0	1	2040.08108108	75483.0	2.52495449873	3.0	0.608969905238	224.113130741	195.9757313	518.975988439	0.0839613616588	1646.0	931.0	37	0.0
3497659	401.909637451	1.0	4699.0	1	2602.0	1	2720.05405405	100642.0	4.6791551208	3.0	1.28644139623	269.994471147	196.003576347	736.795612619	0.210994819826	1688.0	1339.0	37	0.0
3497636	200.455657959	1.0	3472.0	1	1331.0	1	1563.43243243	57847.0	10.161010433	3.0	0.247480058232	38.0611684528	191.979131794	553.225468429	0.0457907832484	1357.0	765.0	37	0.0
3497638	224.265319824	1.0	2866.0	1	1633.0	1	1675.18918919	61982.0	2.65049285935	3.0	0.69319539132	92.6424806675	191.95514225	449.821497796	0.102618924523	1347.0	842.0	37	0.0
3497632	244.142120361	1.0	3011.0	1	1714.0	1	1721.75675676	63705.0	2.53116849112	3.0	0.59934903168	103.818230591	191.419512857	523.287333722	0.100205624727	1357.0	995.0	37	0.0
3497634	348.55871582	1.0	4515.0	1	2150.0	1	2255.78378378	83464.0	2.46639077123	3.0	0.778737942984	305.373224361	191.13347809	683.112002169	0.133672963024	1588.0	1322.0	37	0.0
3497644	303.686035156	1.0	3408.0	1	1705.0	1	1760.72972973	65147.0	2.48389859561	3.0	0.627375876727	113.093592507	192.776310495	657.828187998	0.132755935776	1308.0	729.0	37	0.0
3497646	275.177368164	1.0	3791.0	1	1627.0	1	1841.37837838	68131.0	2.76749910677	3.0	0.479265822947	168.17346048	192.83607507	668.334387005	0.0952609325791	1484.0	970.0	37	0.0
3497640	266.237243652	1.0	3297.0	1	1770.0	1	1924.13513514	71193.0	2.66219283543	3.0	0.62467924405	176.176102623	191.960931521	511.594900622	0.0905670198467	1529.0	1242.0	37	0.0
3497642	349.821868896	1.0	4040.0	1	1825.0	1	2000.75675676	74028.0	2.73643486738	3.0	0.69879040381	253.20892469	192.220953899	676.114610822	0.133878027543	1514.0	883.0	37	0.0
3497620	264.754119873	1.0	3536.0	1	1844.0	1	1982.37837838	73348.0	2.62941796916	3.0	0.504114309795	333.979792994	186.79214543	624.32106908	0.086226522575	1619.0	1238.0	37	0.0
3497622	308.217163086	1.0	3795.0	1	1862.0	1	2113.43243243	78197.0	11.4000000005	3.0	0.576052769875	345.998420187	187.345446426	691.106622283	0.103980093257	1661.0	1273.0	37	0.0
3497616	285.387634277	1.0	3119.0	1	1727.0	1	1843.62162162	68214.0	2.47779027596	3.0	0.765614562808	84.7719212987	186.000769002	526.101508549	0.122635661518	1422.0	1207.0	37	0.0
3497618	293.802124023	1.0	3704.0	1	2028.0	1	2151.78378378	79616.0	2.56880828462	3.0	0.391689610835	368.807227682	185.916880033	697.272588779	0.0677627104327	1740.0	1211.0	37	0.0
3497628	278.323303223	1.0	4002.0	1	1968.0	1	2048.86486486	75808.0	2.77437594067	3.0	0.438255584487	225.867292221	190.39808952	683.690076073	0.0788897326629	1674.0	1040.0	37	0.0
3497630	301.087097168	1.0	4072.0	1	1928.0	1	2086.48648649	77200.0	2.49937188285	3.0	0.436040091474	267.621563387	190.164487696	721.223714007	0.0815040111413	1638.0	961.0	37	0.0
3497624	200.079498291	1.0	2849.0	1	1467.0	1	1590.91891892	58864.0	10.8134443963	3.0	0.333787310561	71.6620321129	189.031740606	489.034273871	0.0540757957211	1361.0	864.0	37	0.0
3497626	318.405761719	1.0	3533.0	1	2094.0	1	2148.37837838	79490.0	4.64618307187	3.0	0.705777848597	218.542602466	189.320367582	647.614440824	0.119038917777	1616.0	997.0	37	0.0
3497605	211.419052124	1.0	2827.0	1	1885.0	1	1877.67567568	69474.0	10.4652841794	3.0	0.625710151347	195.613972009	182.610077236	492.244352942	0.0893446770172	1524.0	863.0	37	0.0
3497607	298.893035889	1.0	3138.0	1	1971.0	1	2064.18918919	76375.0	10.7925254647	3.0	0.746559491712	258.972204713	183.493152766	579.604646761	0.117085525574	1589.0	1050.0	37	0.0
3497601	265.832641602	1.0	3461.0	1	1497.0	1	1597.13513514	59094.0	2.60206282031	3.0	0.500776688932	41.7656650962	183.098929791	612.544563556	0.106232268957	1250.0	627.0	37	0.0
3497603	243.148132324	1.0	3289.0	1	1710.0	1	1854.16216216	68604.0	10.7264296336	3.0	0.664236408604	135.680300951	182.896294411	579.21357189	0.115758800349	1401.0	1025.0	37	0.0
3497613	218.456695557	1.0	3204.0	1	1831.0	1	1898.43243243	70242.0	2.70024103221	3.0	0.492390055455	307.524913385	184.125280882	548.880048652	0.0766355528342	1588.0	995.0	37	0.0
3497615	232.90687561	1.0	3129.0	1	1310.0	1	1487.75675676	55047.0	2.5428957457	3.0	0.572646095765	9.37713210982	185.990838026	530.725782166	0.113759006892	1183.0	742.0	37	0.0
3497609	380.910949707	1.0	4677.0	1	2035.0	1	2232.45945946	82601.0	10.1622128542	3.0	0.684741129979	350.3781415	182.976499986	791.857682029	0.138225541377	1636.0	963.0	37	0.0
3497611	182.398330688	1.0	2805.0	1	1547.0	1	1654.81081081	61228.0	2.55748528993	3.0	0.398704311923	78.2068945962	184.075784999	453.829742784	0.0578339765229	1438.0	901.0	37	0.0
3497717	373.558532715	1.0	3844.0	1	2076.0	1	2144.32432432	79340.0	2.50336323679	3.0	0.82175293093	197.908508249	213.016668351	699.411778809	0.154754546464	1517.0	1021.0	37	0.0
3497719	320.078582764	1.0	4502.0	1	1933.0	1	2079.10810811	76927.0	2.5227774396	3.0	0.39378902579	308.00774619	213.128686619	753.062185118	0.0767926136523	1721.0	1108.0	37	0.0
3497713	600.448913574	1.0	4793.0	1	2350.0	1	2581.35135135	95510.0	2.64900171853	3.0	1.11322034393	235.612668743	211.986338021	931.329313288	0.251282801695	1518.0	1297.0	37	0.0
3497715	394.104156494	1.0	4304.0	1	1920.0	1	2121.51351351	78496.0	10.211897473	3.0	0.820819959195	185.947658217	212.918646222	722.16020928	0.162389238837	1477.0	1188.0	37	0.0
3497725	568.544494629	1.0	5429.0	1	1791.0	1	2125.91891892	78659.0	2.59277768745	3.0	0.892450725588	27.5240407188	217.844727262	985.736593686	0.260881063388	1228.0	993.0	37	0.0
3497727	339.056060791	1.0	4333.0	1	1655.0	1	1810.0	66970.0	2.51475325728	3.0	0.67451685508	65.3389514219	218.493432351	705.941373077	0.151461515769	1298.0	821.0	37	0.0
3497721	399.060791016	1.0	5356.0	1	2072.0	1	2278.10810811	84290.0	10.7269638169	3.0	0.620480717869	375.884513409	216.23834285	904.168948808	0.140423469485	1656.0	992.0	37	0.0
3497723	282.284576416	1.0	3614.0	1	1950.0	1	2071.83783784	76658.0	2.47082805227	3.0	0.678695440319	262.901430071	217.200370648	640.678742234	0.117240047112	1556.0	981.0	37	0.0
3497701	572.682678223	1.0	5183.0	1	2718.0	1	2838.91891892	105040.0	8.39511232077	3.0	1.32584772341	135.470007151	210.039869698	917.790443837	0.272776011914	1585.0	1030.0	37	0.0
3497703	177.440109253	1.0	3252.0	1	1465.0	1	1596.21621622	59060.0	2.52848261006	3.0	0.286915611385	66.7805951241	210.553152656	453.567411083	0.0424960664971	1374.0	867.0	37	0.0
3497697	261.45401001	1.0	2896.0	1	1718.0	1	1774.81081081	65668.0	4.72394688295	3.0	1.63506396751	0.0	208.0	535.990870457	0.32783387107	1033.0	780.0	37	0.0
3497699	345.78125	1.0	4532.0	1	2236.0	1	2328.27027027	86146.0	2.50748354931	3.0	0.741667071968	389.636665506	209.327797526	717.933788678	0.129112140107	1732.0	1226.0	37	0.0
3497709	249.743728638	1.0	4597.0	1	2073.0	1	2171.97297297	80363.0	10.2937974387	3.0	0.494176824751	377.663304355	211.285508587	693.204735129	0.085611887681	1786.0	1159.0	37	0.0
3497711	278.772033691	1.0	3080.0	1	1600.0	1	1663.83783784	61562.0	2.74015563157	3.0	0.844659558717	38.3773497795	211.584883415	558.183388498	0.165070657616	1190.0	662.0	37	0.0
3497705	268.954193115	1.0	3722.0	1	1902.0	1	1953.89189189	72294.0	2.50701909467	3.0	0.757845310544	168.020492417	210.983699704	550.548503453	0.119531369324	1493.0	1060.0	37	0.0
3497707	388.202758789	1.0	4361.0	1	1847.0	1	2103.72972973	77838.0	2.50936366061	3.0	0.642541951462	287.911997111	211.001307646	801.88672131	0.13954930957	1573.0	1049.0	37	0.0
3497684	331.981018066	1.0	3731.0	1	1828.0	1	2059.91891892	76217.0	2.55269496819	3.0	0.761429514887	62.2565016474	203.920298803	673.31911612	0.142130116969	1441.0	1072.0	37	0.0
3497686	375.488891602	1.0	3815.0	1	1775.0	1	1997.86486486	73921.0	2.53223267955	3.0	0.68185340227	149.377063702	206.034788256	752.133379209	0.14724709536	1466.0	702.0	37	0.0
3497680	320.020019531	1.0	3366.0	1	1941.0	1	2029.37837838	75087.0	11.4000000005	3.0	0.781985591249	236.868896572	201.865719641	592.061058758	0.128757612786	1501.0	1329.0	37	0.0
3497682	209.882446289	1.0	3428.0	1	2089.0	1	2088.37837838	77270.0	6.37150805977	3.0	0.697347787052	379.018726213	201.758885184	471.387629555	0.0854256954381	1681.0	1378.0	37	0.0
3497693	244.441055298	1.0	2797.0	1	1540.0	1	1671.59459459	61849.0	6.05770025542	3.0	0.78930067426	87.3109854654	207.077054912	482.907367438	0.128681715117	1272.0	968.0	37	0.0
3497695	294.998687744	1.0	4121.0	1	1983.0	1	2019.10810811	74707.0	2.49496618306	3.0	0.636463569418	210.85820356	207.331112295	675.226866558	0.119097185761	1547.0	890.0	37	0.0
3497689	317.426055908	1.0	4617.0	1	1688.0	1	1934.21621622	71566.0	2.57546503799	3.0	0.468926477191	260.598485898	205.557506305	796.99561323	0.106942609072	1536.0	790.0	37	0.0
3497688	292.163421631	1.0	3851.0	1	1903.0	1	1959.24324324	72492.0	2.60803215021	3.0	0.482504256894	174.854480153	205.849928597	663.334648466	0.088944974196	1588.0	1041.0	37	0.0
3497691	345.400146484	1.0	3755.0	1	1941.0	1	2124.27027027	78598.0	2.49984975536	3.0	0.573832244952	309.991906628	205.552089164	708.866177962	0.105880945932	1622.0	1156.0	37	0.0
3497668	228.299072266	1.0	3526.0	1	1774.0	1	1836.13513514	67937.0	2.47614268537	3.0	0.243301140821	179.776120219	199.156398752	568.400101756	0.0391322181434	1621.0	998.0	37	0.0
3497670	367.612365723	1.0	5409.0	1	1759.0	1	2090.05405405	77332.0	2.54099675224	3.0	0.430691842428	203.007388436	199.040542215	893.165405421	0.101353245859	1647.0	1225.0	37	0.0
3497665	279.677856445	1.0	3197.0	1	1693.0	1	1826.08108108	67565.0	2.51296286674	3.0	0.705585218182	125.998100725	197.764526748	596.102684032	0.130154204984	1395.0	738.0	37	0.0
3497667	477.634674072	1.0	5628.0	1	2240.0	1	2350.91891892	86984.0	2.56738507851	3.0	0.632562086951	303.565334576	197.742950205	995.069299049	0.15456338467	1638.0	1075.0	37	0.0
3497676	179.709381104	1.0	3063.0	1	1745.0	1	1814.45945946	67135.0	10.1839320508	3.0	0.679061102143	57.7648430271	202.303918146	481.938827065	0.0991218369388	1381.0	1072.0	37	0.0
3497678	288.100067139	1.0	4452.0	1	2102.0	1	2297.56756757	85010.0	9.05585997718	3.0	0.947027680835	192.158889	202.320542274	654.214777022	0.15584145804	1637.0	1465.0	37	0.0
3497672	336.571960449	1.0	5101.0	1	2221.0	1	2316.64864865	85716.0	8.95906766338	3.0	0.825756853718	189.511107879	199.605430446	800.750558199	0.166468597649	1633.0	1380.0	37	0.0
3497674	287.112640381	1.0	4985.0	1	1825.0	1	2004.18918919	74155.0	2.61876974649	3.0	0.298576368344	388.623809485	200.763553808	777.141086785	0.0614446302489	1684.0	874.0	37	0.0
3497781	389.419342041	1.0	4971.0	1	2189.0	1	2293.7027027	84867.0	2.52977759708	3.0	0.662977876173	309.869009261	235.882979213	766.624559165	0.12459828316	1704.0	1249.0	37	0.0
3497783	288.701049805	1.0	3979.0	1	1960.0	1	2051.94594595	75922.0	2.52026768141	3.0	0.709391912551	329.948530835	236.819406106	603.422274565	0.116453425938	1587.0	1013.0	37	0.0
3497777	301.647399902	1.0	3846.0	1	1647.0	1	1865.10810811	69009.0	2.51991264296	3.0	0.484356318543	157.11368032	233.503617	659.728344084	0.0936893179686	1496.0	1173.0	37	0.0
3497779	339.103973389	1.0	4685.0	1	1941.0	1	2190.35135135	81043.0	10.225131543	3.0	0.732801570647	212.507329801	235.065969941	732.964422974	0.139743871754	1595.0	1341.0	37	0.0
3497789	353.29397583	1.0	3693.0	1	1991.0	1	2190.45945946	81047.0	2.56184232022	3.0	0.88119806475	289.339580682	237.940029973	669.991193748	0.155755496373	1575.0	1277.0	37	0.0
3497791	281.664764404	1.0	2765.0	1	1610.0	1	1734.27027027	64168.0	2.6556641933	3.0	0.856803193377	78.9640257919	239.876866464	480.278486844	0.134608845787	1270.0	904.0	37	0.0
3497785	202.152236938	1.0	3559.0	1	1946.0	1	1872.18918919	69271.0	10.2176433799	3.0	0.491821438982	196.314384576	238.242854492	596.285112539	0.0849771763771	1546.0	699.0	37	0.0
3497787	232.791595459	1.0	3191.0	1	1889.0	1	1910.78378378	70699.0	10.3482733826	3.0	0.705163447513	279.205860299	237.769803572	493.28176167	0.100135859314	1555.0	826.0	37	0.0
3497764	408.444152832	1.0	4032.0	1	2777.0	1	2681.08108108	99200.0	4.6692268518	3.0	2.48745008025	399.0	230.0	570.577357613	0.35996096392	1363.0	1439.0	37	0.0
3497766	287.588562012	1.0	3072.0	1	1457.0	1	1675.54054054	61995.0	10.1327806502	3.0	0.657487075187	16.962368897	231.271254578	581.135267988	0.128693141608	1261.0	811.0	37	0.0
3497760	323.537719727	1.0	4251.0	1	1691.0	1	1973.05405405	73003.0	2.80407012178	3.0	0.691493873954	180.780864981	229.089697127	698.239371003	0.139413581071	1465.0	1022.0	37	0.0
3497762	156.093093872	1.0	2933.0	1	1776.0	1	1761.48648649	65175.0	8.30815560731	3.0	0.572706941822	228.776690187	228.715353078	446.258247457	0.0782197986354	1492.0	720.0	37	0.0
3497773	239.572158813	1.0	3913.0	1	1962.0	1	2028.67567568	75061.0	9.03738684702	3.0	0.584029800925	216.350901218	231.97589083	599.240076822	0.0943993652469	1606.0	1036.0	37	0.0
3497775	399.483306885	1.0	4755.0	1	2344.0	1	2387.2972973	88330.0	2.53262565055	3.0	0.718048928047	316.783157961	232.69628645	814.329951721	0.139557869022	1775.0	1260.0	37	0.0
3497768	386.147827148	1.0	3639.0	1	1765.0	1	1984.43243243	73424.0	4.74172293048	3.0	0.977085953279	33.8051731709	230.826567516	721.719957253	0.216069561617	1259.0	850.0	37	0.0
3497771	271.954956055	1.0	3349.0	1	1747.0	1	1917.37837838	70943.0	10.2049197086	3.0	0.658050276765	350.326928296	230.813638596	573.430532039	0.109141250489	1533.0	1037.0	37	0.0
3497749	278.263122559	1.0	3743.0	1	1853.0	1	2060.54054054	76240.0	2.50872070217	3.0	0.552299272363	325.565415504	223.748024686	628.85242018	0.0920339793601	1634.0	1193.0	37	0.0
3497745	329.103118896	1.0	4534.0	1	1960.0	1	2026.75675676	74990.0	2.54112434946	3.0	0.477022548365	260.54911011	223.284048095	786.952010587	0.102061348796	1556.0	679.0	37	0.0
3497747	295.011901855	1.0	3719.0	1	1863.0	1	2028.05405405	75038.0	11.4000000005	3.0	0.678033932617	211.962346337	223.54776674	625.886968227	0.116851186376	1592.0	777.0	37	0.0
3497756	270.703308105	1.0	3716.0	1	1962.0	1	2072.94594595	76699.0	2.48458765041	3.0	0.610764269485	294.138003227	226.187939388	577.479770975	0.0929835329773	1656.0	1250.0	37	0.0
3497758	363.025268555	1.0	4392.0	1	2138.0	1	2266.51351351	83861.0	2.53810936846	3.0	0.844668720063	301.711623771	226.978096575	651.316385894	0.138127816055	1665.0	1379.0	37	0.0
3497752	276.559265137	1.0	3206.0	1	1525.0	1	1664.56756757	61589.0	11.4000000005	3.0	0.719330035058	13.0394585059	224.619935603	538.077727788	0.131558460325	1234.0	833.0	37	0.0
3497754	325.575378418	1.0	3809.0	1	1940.0	1	2123.02702703	78552.0	2.71478925166	3.0	0.678635041559	332.166521559	225.069565238	673.135469546	0.120555369556	1611.0	1288.0	37	0.0
3497733	359.014221191	1.0	3985.0	1	1812.0	1	1989.94594595	73628.0	4.71577236575	3.0	0.651648627794	250.131240199	217.895458938	742.190711713	0.13833345521	1463.0	926.0	37	0.0
3497735	304.77154541	1.0	4356.0	1	1794.0	1	1914.40540541	70833.0	2.44298871228	3.0	0.554313061522	275.008618491	217.745678575	685.377084347	0.110155053158	1519.0	1109.0	37	0.0
3497729	358.768310547	1.0	3774.0	1	1471.0	1	1793.56756757	66362.0	2.64546548615	3.0	0.657709903293	81.6903376617	218.209206581	723.740228894	0.153002938173	1320.0	623.0	37	0.0
3497731	316.87979126	1.0	3535.0	1	1725.0	1	1796.54054054	66472.0	2.54704192034	3.0	0.72271581604	92.8710836307	218.466854295	664.691808058	0.154330202788	1308.0	910.0	37	0.0
3497741	291.719207764	1.0	3709.0	1	1871.0	1	2025.59459459	74947.0	2.5249090802	3.0	0.769837666208	136.818432502	220.761065048	611.51067309	0.131482692113	1516.0	975.0	37	0.0
3497742	291.160095215	1.0	3652.0	1	1614.0	1	1755.48648649	64953.0	10.7543209886	3.0	0.735233834364	47.2984253265	222.160034544	621.914544935	0.149736243662	1273.0	919.0	37	0.0
3497737	305.324005127	1.0	4788.0	1	1981.0	1	2178.45945946	80603.0	2.49992528783	3.0	0.557443027506	300.160959601	217.790616447	658.731761063	0.0920380443267	1729.0	1361.0	37	0.0
3497739	248.008255005	1.0	3308.0	1	1829.0	1	1931.18918919	71454.0	2.50255633472	3.0	0.722078528646	130.981823699	221.118999178	545.032304743	0.113455258266	1483.0	885.0	37	0.0
3497844	303.299591064	1.0	3459.0	1	1829.0	1	1950.51351351	72169.0	2.79411901357	3.0	0.636058581027	235.651141301	251.780759596	619.866769808	0.112432014084	1521.0	863.0	37	0.0
3497847	290.143280029	1.0	3429.0	1	1705.0	1	1876.0	69412.0	2.53512962766	3.0	0.484828255748	220.634773393	253.966064837	608.679125466	0.0853670200977	1529.0	750.0	37	0.0
3497846	206.798324585	1.0	2928.0	1	1861.0	1	1950.0	72150.0	4.77620510005	3.0	0.520050357379	180.814872624	253.707525821	473.186186048	0.0673470378692	1659.0	1174.0	37	0.0
3497840	281.394470215	1.0	2961.0	1	1447.0	1	1611.27027027	59617.0	2.63808749821	3.0	0.708075325737	30.9857283201	252.064924769	563.419798524	0.141289169054	1194.0	935.0	37	0.0
3497842	263.761352539	1.0	3325.0	1	1608.0	1	1696.40540541	62767.0	4.73561198307	3.0	0.62053236602	59.6869194663	251.816783859	564.607162324	0.115156068819	1306.0	661.0	37	0.0
3497853	230.933334351	1.0	3372.0	1	1816.0	1	1886.45945946	69799.0	2.64917163413	3.0	0.595006940648	204.47000197	255.235432736	557.352850266	0.0963675843117	1526.0	860.0	37	0.0
3497852	361.666381836	1.0	3965.0	1	2047.0	1	2141.48648649	79235.0	2.48090892566	3.0	0.550883923215	172.320971825	254.546276995	746.334621914	0.106188501686	1671.0	1016.0	37	0.0
3497855	158.262207031	1.0	2490.0	1	1498.0	1	1491.13513514	55172.0	2.51567274423	3.0	0.486677049113	55.4440702325	258.175624661	374.639987348	0.0651187454714	1256.0	905.0	37	0.0
3497854	263.522705078	1.0	3836.0	1	1852.0	1	2088.51351351	77275.0	2.5967778911	3.0	0.562191235445	256.529991199	254.907395137	643.244493936	0.0947807199496	1682.0	1129.0	37	0.0
3497849	246.515182495	1.0	3906.0	1	1945.0	1	2144.7027027	79354.0	10.6830464785	3.0	0.607374329627	316.734148784	254.044497237	609.26097605	0.094415889663	1721.0	1242.0	37	0.0
3497828	314.324554443	1.0	4533.0	1	1848.0	1	1993.43243243	73757.0	2.54772846359	3.0	0.433504059363	161.27118612	250.988532798	695.348655174	0.0817914315406	1599.0	1139.0	37	0.0
3497830	288.753417969	1.0	3781.0	1	2046.0	1	2215.59459459	81977.0	8.34715174405	3.0	0.707179792334	254.513302749	250.553479704	682.347234	0.122204434465	1697.0	982.0	37	0.0
3497824	562.463134766	1.0	4932.0	1	2280.0	1	2618.59459459	96888.0	2.64033654796	3.0	0.982783832384	338.372722141	247.486442568	980.880796344	0.225590851265	1632.0	1274.0	37	0.0
3497826	462.280883789	1.0	4217.0	1	1738.0	1	2035.35135135	75308.0	4.68186298775	3.0	0.967314359138	45.215549128	251.179671673	804.693599943	0.236427137998	1232.0	1022.0	37	0.0
3497836	190.465103149	1.0	3563.0	1	1785.0	1	1874.35135135	69351.0	2.47510889258	3.0	0.407492060403	348.920158763	250.95068021	546.707021692	0.0631830904475	1617.0	839.0	37	0.0
3497838	343.527374268	1.0	4294.0	1	2095.0	1	2227.13513514	82404.0	2.51648400242	3.0	0.565428614585	395.349785459	250.746457171	834.675923876	0.118511214042	1706.0	906.0	37	0.0
3497832	240.426376343	1.0	4105.0	1	1810.0	1	1955.59459459	72357.0	10.3290574074	3.0	0.418713860159	264.179245295	250.645719264	622.715846535	0.0714267546089	1662.0	966.0	37	0.0
3497834	285.601287842	1.0	4085.0	1	1689.0	1	1914.59459459	70840.0	10.8533815717	3.0	0.415876125907	298.234319781	251.169568142	773.536591803	0.0917165989384	1576.0	808.0	37	0.0
3497813	241.540618896	1.0	4015.0	1	1625.0	1	1881.51351351	69616.0	2.49269179671	3.0	0.398549510823	200.019271122	246.451830334	647.381332825	0.0736127014971	1598.0	1155.0	37	0.0
3497812	236.897583008	1.0	3740.0	1	1367.0	1	1606.91891892	59456.0	2.50537812674	3.0	0.427489467901	82.3525071276	245.555077264	607.786072488	0.0879555736048	1287.0	665.0	37	0.0
3497814	269.077972412	1.0	3728.0	1	1926.0	1	2044.89189189	75661.0	2.74277721483	3.0	0.543172247786	226.530489202	246.394170992	646.405694066	0.0939128738544	1629.0	925.0	37	0.0
3497809	354.402038574	1.0	4764.0	1	1759.0	1	2057.72972973	76136.0	2.50960686606	3.0	0.591362971805	373.479092331	243.90022369	809.931672312	0.131710201056	1554.0	1147.0	37	0.0
3497811	307.638671875	1.0	3333.0	1	1588.0	1	1733.78378378	64150.0	2.7564523593	3.0	0.746847711894	67.4472824456	245.941860658	564.703468652	0.138467632099	1263.0	932.0	37	0.0
3497810	306.22769165	1.0	3621.0	1	1833.0	1	2109.16216216	78039.0	10.240781341	3.0	0.706028869014	218.151463211	245.10768213	622.759741148	0.116361069614	1611.0	1314.0	37	0.0
3497820	313.761169434	1.0	3982.0	1	1965.0	1	2106.10810811	77926.0	2.57707928664	3.0	0.721303132784	183.169555289	246.557532915	644.950591724	0.124153582908	1579.0	1156.0	37	0.0
3497822	278.292449951	1.0	3605.0	1	1910.0	1	1958.18918919	72453.0	2.58381933741	3.0	0.691569515889	244.816797292	247.998512549	549.85911518	0.107537809922	1545.0	1063.0	37	0.0
3497816	374.865539551	1.0	3975.0	1	1798.0	1	2109.89189189	78066.0	2.67164836419	3.0	0.597687039786	308.246597584	246.190599325	742.493912575	0.117526065973	1656.0	1292.0	37	0.0
3497818	187.11946106	1.0	2897.0	1	1945.0	1	1956.08108108	72375.0	9.03938346187	3.0	0.525452790253	171.514756257	246.815887546	475.228446725	0.0681811283835	1613.0	1174.0	37	0.0
3497797	456.415924072	1.0	4743.0	1	2155.0	1	2301.37837838	85151.0	2.47750912877	3.0	0.769115808947	260.405241751	240.774724722	891.334777839	0.175006810521	1629.0	728.0	37	0.0
3497799	162.779663086	1.0	2672.0	1	1790.0	1	1812.05405405	67046.0	2.62182405917	3.0	0.568795596357	357.168020517	240.72677709	446.191846254	0.0753021217958	1537.0	764.0	37	0.0
3497793	304.848266602	1.0	4034.0	1	1902.0	1	2022.67567568	74839.0	2.4970718223	3.0	0.611295784607	227.274639814	239.555279479	650.004532209	0.108921146393	1584.0	1204.0	37	0.0
3497795	195.996795654	1.0	2621.0	1	1591.0	1	1553.27027027	57471.0	10.2456160694	3.0	1.76959752608	0.0	241.0	363.24331061	0.26090126328	998.0	824.0	37	0.0
3497804	267.269104004	1.0	3574.0	1	1801.0	1	1924.2972973	71199.0	2.52862135721	3.0	0.453357222881	161.549092322	241.679618425	655.083449513	0.0836203859562	1561.0	968.0	37	0.0
3497806	362.245910645	1.0	3825.0	1	1631.0	1	1867.59459459	69101.0	2.52668364886	3.0	0.71909576318	124.666052389	242.852369777	699.525810002	0.155631391101	1364.0	885.0	37	0.0
3497801	458.437561035	1.0	4019.0	1	2099.0	1	2212.0	81844.0	2.54211823717	3.0	1.01574077246	109.962519083	241.843569239	796.026381472	0.223639628386	1371.0	914.0	37	0.0
3497802	179.687149048	1.0	3152.0	1	1702.0	1	1804.48648649	66766.0	7.81909930972	3.0	0.414665960294	155.45723681	241.794646966	467.454075084	0.0567582992592	1526.0	1066.0	37	0.0
3497908	320.625366211	1.0	3779.0	1	1890.0	1	2063.72972973	76358.0	2.61762491599	3.0	0.579283616402	384.686709736	274.856641389	654.632070057	0.1011721363	1626.0	1142.0	37	0.0
3497910	342.238830566	1.0	4344.0	1	1898.0	1	2199.59459459	81385.0	8.48900806089	3.0	0.825382896774	123.363259828	276.361887317	834.888464256	0.185737624587	1474.0	1344.0	37	0.0
3497905	313.088378906	1.0	3149.0	1	2072.0	1	1990.02702703	73631.0	10.1642325969	3.0	1.19171892909	11.521372375	274.739499209	538.720010069	0.1923286346	1308.0	1132.0	37	0.0
3497906	475.174438477	1.0	5050.0	1	2287.0	1	2484.7027027	91934.0	4.71770439794	3.0	0.950068881998	98.6993596935	275.41862205	910.856156008	0.21086011411	1556.0	1293.0	37	0.0
3497916	229.045578003	1.0	3780.0	1	2122.0	1	2163.0	80031.0	6.61728559024	3.0	0.516640375269	350.994039946	276.714261215	561.607662578	0.0718929433874	1810.0	1236.0	37	0.0
3497918	276.518218994	1.0	3520.0	1	2018.0	1	1973.0	73001.0	11.4000000005	3.0	0.637294243858	111.891224288	277.79633464	561.041293786	0.0996386256989	1531.0	1175.0	37	0.0
3497912	166.018188477	1.0	3162.0	1	1901.0	1	1954.2972973	72309.0	11.4000000005	3.0	0.217938626829	358.772453686	276.171058145	532.532464575	0.0306020611372	1798.0	977.0	37	0.0
3497914	274.484344482	1.0	3614.0	1	2003.0	1	2098.67567568	77651.0	2.66896876667	3.0	0.6565844427	322.644494294	276.963899538	627.757298026	0.108892086125	1668.0	1107.0	37	0.0
3497893	331.917938232	1.0	4318.0	1	1784.0	1	1975.67567568	73100.0	2.65149803282	3.0	0.569456673176	179.510295121	270.802648559	757.998756011	0.122637432566	1516.0	887.0	37	0.0
3497895	241.651565552	1.0	3294.0	1	1734.0	1	1776.59459459	65734.0	2.51925899026	3.0	0.375300910735	250.335694842	271.020003873	599.448656844	0.0675958701109	1523.0	951.0	37	0.0
3497889	351.320678711	1.0	4229.0	1	1641.0	1	1752.62162162	64847.0	2.50119405962	3.0	0.773720769372	29.0866514526	269.740457153	684.57514608	0.178006040172	1195.0	638.0	37	0.0
3497890	268.672790527	1.0	3065.0	1	1671.0	1	1798.89189189	66559.0	2.51551990374	3.0	0.539006322124	87.3736028705	270.562603362	574.116412111	0.0941062007947	1415.0	732.0	37	0.0
3497901	317.053436279	1.0	4715.0	1	1836.0	1	1956.18918919	72379.0	2.47102651384	3.0	0.41186509643	307.322653177	272.238343398	753.90641321	0.0862073540507	1604.0	980.0	37	0.0
3497903	217.437271118	1.0	3119.0	1	1577.0	1	1669.83783784	61784.0	2.54859069609	3.0	0.545868556681	5.07113184906	273.133358884	511.826984304	0.0912954901217	1288.0	792.0	37	0.0
3497897	238.519256592	1.0	3497.0	1	1795.0	1	1964.72972973	72695.0	2.52585606921	3.0	0.754380201898	297.394419856	270.531115559	574.103922486	0.123869334783	1519.0	1066.0	37	0.0
3497898	409.564758301	1.0	4559.0	1	1945.0	1	2213.21621622	81889.0	2.60348262135	3.0	0.60104042006	267.449531013	272.234942268	821.509759702	0.125553463004	1646.0	1064.0	37	0.0
3497876	424.902801514	1.0	4790.0	1	2286.0	1	2534.27027027	93768.0	9.00040089322	3.0	0.897895452043	384.235457923	262.034323661	849.994008105	0.177269780866	1666.0	1160.0	37	0.0
3497879	283.724639893	1.0	3447.0	1	1485.0	1	1662.86486486	61526.0	2.76969690773	3.0	0.654989046248	76.5968308574	263.837820247	577.271944492	0.128275159139	1257.0	1036.0	37	0.0
3497873	291.573913574	1.0	4285.0	1	2029.0	1	2165.35135135	80118.0	11.4000000005	3.0	0.660145737964	161.672057333	261.860105954	741.705325443	0.127473262658	1559.0	1029.0	37	0.0
3497885	353.821044922	1.0	4340.0	1	2153.0	1	2250.37837838	83264.0	11.4000000005	3.0	0.755406359486	261.817228013	265.507793905	715.518745439	0.136483176537	1639.0	1304.0	37	0.0
3497887	279.209716797	1.0	3511.0	1	1901.0	1	1926.45945946	71279.0	2.63469676567	3.0	0.936146303647	205.262832456	267.390698388	505.723551766	0.140089646048	1422.0	1029.0	37	0.0
3497881	307.305419922	1.0	4536.0	1	1944.0	1	2158.51351351	79865.0	2.46779805225	3.0	0.561748588623	327.604837887	263.901731202	765.842768227	0.11068470995	1685.0	1207.0	37	0.0
3497883	285.044464111	1.0	3637.0	1	1662.0	1	1764.51351351	65287.0	2.68269182499	3.0	0.580385119521	110.417658147	264.680815836	647.834238985	0.119248124506	1348.0	953.0	37	0.0
3497861	302.454833984	1.0	5157.0	1	2039.0	1	2175.75675676	80503.0	2.5523473608	3.0	0.503597617894	318.0226644	259.230129589	742.653815172	0.0940282334689	1737.0	1157.0	37	0.0
3497862	328.834442139	1.0	3852.0	1	1927.0	1	2095.56756757	77536.0	2.58646738668	3.0	0.689763516606	354.954105227	259.206929802	698.098987749	0.129804201302	1593.0	984.0	37	0.0
3497856	172.540237427	1.0	2951.0	1	1977.0	1	1952.32432432	72236.0	2.74352997804	3.0	0.261910426283	326.182500909	258.00103458	534.956231546	0.0372185413938	1715.0	1050.0	37	0.0
3497859	235.831695557	1.0	3189.0	1	1840.0	1	2018.13513514	74671.0	11.4000000005	3.0	0.521155442098	158.400740165	258.774234715	598.975475391	0.0838211679458	1571.0	996.0	37	0.0
3497858	298.798828125	1.0	3978.0	1	1673.0	1	1817.2972973	67240.0	2.55835800425	3.0	0.66186320191	129.638701365	258.831967535	639.322552258	0.131761043319	1380.0	872.0	37	0.0
3497868	253.842254639	1.0	3431.0	1	2073.0	1	2090.13513514	77335.0	10.7792448484	3.0	0.506112961299	166.132995141	260.239475928	632.353679262	0.0829076426033	1649.0	967.0	37	0.0
3497871	306.573516846	1.0	3874.0	1	1985.0	1	2155.32432432	79747.0	2.49338141728	3.0	0.682264751331	338.039483223	260.689879576	680.179104438	0.120642610551	1651.0	1067.0	37	0.0
3497870	261.26071167	1.0	3717.0	1	1975.0	1	2032.56756757	75205.0	4.74616422936	3.0	0.632886946059	306.448829968	261.278167507	615.604244288	0.106000544733	1648.0	1190.0	37	0.0
3497864	281.389923096	1.0	3722.0	1	2104.0	1	2202.78378378	81503.0	10.1447866291	3.0	0.546436356072	390.604933503	258.936162278	678.438203815	0.0918804482455	1721.0	847.0	37	0.0
3497866	245.612503052	1.0	2854.0	1	1457.0	1	1546.21621622	57210.0	2.53573065238	3.0	0.641386980178	19.7749433484	259.679685866	515.733519429	0.119778047162	1195.0	746.0	37	0.0
3497973	286.55456543	1.0	4292.0	1	1921.0	1	2099.67567568	77688.0	10.3221192833	3.0	0.673943558307	320.090813045	287.541310484	613.99900715	0.109310563014	1666.0	1374.0	37	0.0
3497975	205.830947876	1.0	3943.0	1	2054.0	1	2140.59459459	79202.0	11.4000000005	3.0	0.319716486189	386.246269884	288.639521952	659.372743154	0.0517918473304	1799.0	1120.0	37	0.0
3497969	292.870422363	1.0	4313.0	1	2009.0	1	2263.35135135	83744.0	2.56751197243	3.0	0.556671668632	196.813256438	287.238777568	821.111043249	0.112317609622	1681.0	1179.0	37	0.0
3497971	282.761108398	1.0	4313.0	1	2009.0	1	2263.35135135	83744.0	2.56751197243	3.0	0.556671668632	196.813256438	287.238777568	821.111043249	0.112317609622	1681.0	1179.0	37	0.0
3497981	206.49836731	1.0	2967.0	1	1441.0	1	1511.91891892	55941.0	9.07483093437	3.0	0.511908440503	10.9076488176	291.217558434	473.133782958	0.0870714642181	1244.0	724.0	37	0.0
3497983	321.958251953	1.0	4389.0	1	1796.0	1	1948.48648649	72094.0	2.58035520375	3.0	0.722217319212	98.0147111586	291.340955363	640.73315739	0.134746169949	1431.0	1222.0	37	0.0
3497977	625.846008301	1.0	5468.0	1	2011.0	1	2439.7027027	90269.0	2.54084192965	3.0	0.812136107848	133.530240995	289.502049119	1154.62764236	0.237896601541	1460.0	1048.0	37	0.0
3497979	238.486755371	1.0	3476.0	1	2127.0	1	2190.08108108	81033.0	2.53571290965	3.0	0.533499038531	339.957671645	290.467914831	548.154599967	0.0715410531873	1768.0	1203.0	37	0.0
3497957	244.459991455	1.0	3575.0	1	1853.0	1	1926.02702703	71263.0	2.63991357166	3.0	0.352970592085	97.552554847	284.765973805	610.220610676	0.0592273366251	1624.0	792.0	37	0.0
3497959	304.985534668	1.0	3380.0	1	1622.0	1	1842.62162162	68177.0	2.49207063346	3.0	0.736188194616	76.0726438957	286.008691035	610.512733116	0.138900278186	1347.0	1107.0	37	0.0
3497953	185.143844604	1.0	3654.0	1	1818.0	1	2067.16216216	76485.0	2.56333232473	3.0	0.290662815942	341.35669917	283.589938499	646.27339904	0.0475988232913	1798.0	1243.0	37	0.0
3497952	310.910217285	1.0	3933.0	1	2018.0	1	2063.08108108	76334.0	2.53798969038	3.0	0.676734786366	214.003228405	284.067280277	688.785984274	0.127355398534	1558.0	841.0	37	0.0
3497955	289.19732666	1.0	4743.0	1	2228.0	1	2389.0	88393.0	2.47378396252	3.0	0.606281543692	347.570957704	283.564731744	718.964919558	0.100387986353	1879.0	1522.0	37	0.0
3497965	260.913146973	1.0	3336.0	1	1655.0	1	1773.59459459	65623.0	10.2184680582	3.0	0.699657990339	42.5292554899	287.087358028	602.099819127	0.134764563169	1307.0	771.0	37	0.0
3497966	278.310333252	1.0	5477.0	1	1836.0	1	2083.37837838	77085.0	10.2924234255	3.0	0.332789270903	181.147523425	286.615599921	802.804333133	0.0685109269555	1735.0	1109.0	37	0.0
3497961	293.758178711	1.0	4048.0	1	1817.0	1	2145.37837838	79379.0	8.40722208568	3.0	0.620869731338	176.508750599	285.77164432	718.898128749	0.116101442357	1615.0	1336.0	37	0.0
3497963	299.263366699	1.0	4801.0	1	2196.0	1	2266.08108108	83845.0	2.51160913341	3.0	0.41975519067	353.144963756	286.011728899	766.78822871	0.0764466734252	1891.0	1253.0	37	0.0
3497940	180.503829956	1.0	3200.0	1	1948.0	1	2047.64864865	75763.0	10.1163803395	3.0	0.576312946323	363.518372403	281.44515737	501.546675363	0.0759403306606	1723.0	1398.0	37	0.0
3497943	325.224395752	1.0	4000.0	1	1930.0	1	2081.94594595	77032.0	2.77034897092	3.0	0.509928115117	106.013396597	281.760245061	679.599226094	0.0907821377774	1631.0	1065.0	37	0.0
3497937	243.465042114	1.0	2875.0	1	1724.0	1	1751.54054054	64807.0	8.35203941156	3.0	1.41472292232	0.0	281.0	536.190295542	0.276390988956	1076.0	992.0	37	0.0
3497939	200.402069092	1.0	3597.0	1	1855.0	1	1969.94594595	72888.0	2.44118071119	3.0	0.288685746307	194.249370131	281.224518247	618.202005189	0.0474463986407	1673.0	1037.0	37	0.0
3497949	205.270095825	1.0	3595.0	1	1506.0	1	1663.48648649	61549.0	9.07591936917	3.0	0.47957673379	38.666803906	283.903877391	582.155220883	0.0916036108091	1324.0	930.0	37	0.0
3497945	207.591522217	1.0	2873.0	1	1776.0	1	1811.67567568	67032.0	10.2566236617	3.0	0.508675218574	145.386022979	282.343566828	536.193324073	0.081402735145	1501.0	738.0	37	0.0
3497947	265.658538818	1.0	4172.0	1	1935.0	1	2083.48648649	77089.0	2.46712305931	3.0	0.248068225624	381.353743925	282.569138234	723.975660334	0.0450409704752	1766.0	1012.0	37	0.0
3497924	289.962005615	1.0	4563.0	1	1857.0	1	2025.02702703	74926.0	2.78007210486	3.0	0.573066374672	188.800307267	278.911502333	679.963335878	0.106454266137	1596.0	1117.0	37	0.0
3497926	291.201904297	1.0	3817.0	1	1843.0	1	1995.40540541	73830.0	2.73250184601	3.0	0.638920255999	213.272862467	279.216102132	691.650379706	0.124520067254	1505.0	867.0	37	0.0
3497920	238.668365479	1.0	3397.0	1	1696.0	1	1887.21621622	69827.0	11.4000000005	3.0	0.530618000976	150.639123834	278.285192798	572.18446594	0.0874753762012	1519.0	1096.0	37	0.0
3497922	493.356872559	1.0	4734.0	1	2020.0	1	2240.97297297	82916.0	2.72285443945	3.0	0.783998450713	88.3559181063	279.496397957	929.747441408	0.194222121467	1489.0	1097.0	37	0.0
3497933	320.492858887	1.0	4285.0	1	1956.0	1	2018.45945946	74683.0	2.50088039077	3.0	0.701772257152	164.782921159	279.758949315	682.557307101	0.134629192967	1510.0	832.0	37	0.0
3497935	401.441436768	1.0	4334.0	1	2576.0	1	2586.59459459	95704.0	10.1879964224	3.0	1.10752716016	276.43342196	280.33113933	850.079128979	0.222483860528	1563.0	1254.0	37	0.0
3497928	173.950012207	1.0	2652.0	1	1547.0	1	1665.62162162	61628.0	2.47424002031	3.0	0.362223552621	251.149541091	278.613518815	453.97426208	0.0519262379775	1462.0	1008.0	37	0.0
3497931	185.948776245	1.0	3654.0	1	1764.0	1	1833.48648649	67839.0	10.1072550665	3.0	0.4866976709	157.956593191	279.760753343	483.729528514	0.0686076319371	1529.0	987.0	37	0.0
3497930	178.274139404	1.0	2962.0	1	1790.0	1	1841.37837838	68131.0	10.1702764782	3.0	0.370458710384	312.270905095	279.317860993	486.89460138	0.0515004716711	1617.0	1009.0	37	0.0
3494965	351.431243896	2.0	3780.0	2	1853.0	1	1877.64864865	69473.0	2.57954784251	3.0	0.949500851798	49.3283007742	385.510136421	644.25983441	0.194595592083	1225.0	915.0	37	0.0
3494964	291.502410889	2.0	3643.0	2	1625.0	1	1750.43243243	64766.0	2.527743044	3.0	0.751899367131	174.486199572	385.403110795	606.43862658	0.149753098226	1266.0	842.0	37	0.0
3494967	221.790100098	2.0	3373.0	2	1817.0	1	2000.56756757	74021.0	10.2389531431	3.0	0.51674135158	252.255808017	386.188290773	631.054124309	0.088731404756	1600.0	803.0	37	0.0
3494966	238.981414795	2.0	3579.0	2	1548.0	1	1660.24324324	61429.0	2.50431306778	3.0	0.645556410399	82.9528974725	385.699026779	526.442114862	0.114018554359	1258.0	986.0	37	0.0
3494961	261.88973999	2.0	3258.0	2	1783.0	1	1912.94594595	70779.0	2.58721824263	3.0	0.51140173401	394.834682964	383.923083916	638.099084345	0.0932472463743	1554.0	1016.0	37	0.0
3494960	267.647888184	2.0	3536.0	2	1900.0	1	2079.2972973	76934.0	2.61957810117	3.0	0.667882482019	352.290545193	384.441732319	612.309102445	0.109063824541	1616.0	1135.0	37	0.0
3494963	321.755371094	2.0	3672.0	2	1725.0	1	1814.08108108	67121.0	2.52334039703	3.0	0.839452979366	114.28429755	385.118679591	611.256873553	0.164723816939	1253.0	931.0	37	0.0
3494962	219.341827393	2.0	3053.0	2	1603.0	1	1638.37837838	60620.0	2.92615401095	3.0	0.629136171842	7.56431801384	385.197762831	491.475462898	0.104195315101	1263.0	905.0	37	0.0
3494973	288.385894775	2.0	3199.0	2	1668.0	1	1725.48648649	63843.0	8.90499526009	3.0	0.650091524132	90.6332320894	391.677113376	625.058691539	0.133463072917	1301.0	729.0	37	0.0
3494972	199.462463379	2.0	3566.0	2	1751.0	1	1841.40540541	68132.0	11.4000000005	3.0	0.657360596437	214.767474873	390.983216026	486.614521148	0.0951198062417	1471.0	1080.0	37	0.0
3494975	218.066268921	2.0	3477.0	2	1826.0	1	1992.94594595	73739.0	2.90717839267	3.0	0.557399707438	242.929779265	393.167416868	535.251755197	0.0809073126456	1603.0	1270.0	37	0.0
3494974	218.305099487	2.0	3442.0	2	1939.0	1	2081.72972973	77024.0	2.5329479843	3.0	0.579425836654	323.687083333	391.613715289	516.403677619	0.0774324295398	1703.0	1310.0	37	0.0
3494969	154.059204102	2.0	3042.0	2	1667.0	1	1764.78378378	65297.0	11.4000000005	3.0	0.378663006425	376.632527024	386.910958829	445.512509809	0.0501950934146	1565.0	1057.0	37	0.0
3494968	195.594970703	2.0	2963.0	2	1714.0	1	1893.13513514	70046.0	2.60107473658	3.0	0.268751229702	326.096293449	385.644995211	543.336051228	0.0401132643629	1668.0	1062.0	37	0.0
3494971	232.049484253	2.0	3544.0	2	2015.0	1	2119.10810811	78407.0	9.0368664172	3.0	0.427313465137	249.607682996	389.97117043	673.7689096	0.0728831007389	1725.0	803.0	37	0.0
3494970	164.414245605	2.0	2374.0	2	1345.0	1	1445.05405405	53467.0	2.45570507701	3.0	0.438672621042	14.3475540074	388.683384256	390.64334017	0.0630307837063	1208.0	781.0	37	0.0
3494949	170.597427368	2.0	2370.0	2	1454.0	1	1467.86486486	54311.0	2.56304957728	3.0	0.648962275947	3.36065055554	378.756231082	433.144905325	0.105888267428	1178.0	632.0	37	0.0
3494948	214.703353882	2.0	3790.0	2	1779.0	1	1862.97297297	68930.0	11.4000000005	3.0	0.353045737962	266.88829853	377.09872916	609.320864501	0.0612727669376	1568.0	887.0	37	0.0
3494951	273.726348877	2.0	3295.0	2	1440.0	1	1590.75675676	58858.0	2.82971968856	3.0	0.674068784452	15.9519786112	380.027205591	531.818964885	0.126984992201	1205.0	698.0	37	0.0
3494950	271.828826904	2.0	4470.0	2	1872.0	1	1961.27027027	72567.0	2.5656867863	3.0	0.424928963389	211.562388139	379.027244656	713.658440271	0.0837883791944	1554.0	1011.0	37	0.0
3494945	262.452972412	2.0	3757.0	2	1645.0	1	1851.27027027	68497.0	10.7987542263	3.0	0.360662120811	300.178546541	375.98996681	702.292857901	0.0734334778743	1565.0	673.0	37	0.0
3494944	291.85055542	2.0	3418.0	2	1718.0	1	1822.91891892	67448.0	2.79854345661	3.0	0.850270846073	187.251443881	374.526783038	571.999387062	0.153934784843	1287.0	862.0	37	0.0
3494947	291.839630127	2.0	3689.0	2	1763.0	1	2054.02702703	75999.0	2.57758517068	3.0	0.605415207408	217.880910117	376.779841076	693.909955994	0.11391249685	1526.0	1124.0	37	0.0
3494946	389.962615967	2.0	4503.0	2	2105.0	1	2355.97297297	87171.0	4.75253808469	3.0	0.776435310343	375.058263502	375.671179651	898.384552853	0.173758474406	1649.0	1083.0	37	0.0
3494957	269.810821533	2.0	3787.0	2	1888.0	1	1969.21621622	72861.0	2.60533412769	3.0	0.510733545886	346.216595719	382.704774656	636.541922122	0.08997334653	1580.0	946.0	37	0.0
3494956	256.69631958	2.0	3478.0	2	1503.0	1	1687.43243243	62435.0	2.49460835289	3.0	0.582673270329	120.406184701	382.47200229	566.515986856	0.108413311657	1317.0	906.0	37	0.0
3494959	180.396087646	2.0	3230.0	2	1773.0	1	1815.78378378	67184.0	2.84218062378	3.0	0.358401947284	303.170929811	383.963321099	591.597654902	0.0620053828711	1591.0	932.0	37	0.0
3494958	157.762741089	2.0	3201.0	2	1620.0	1	1650.72972973	61077.0	10.9417708219	3.0	0.577880678542	202.28283832	383.571259576	444.944606331	0.0844601292137	1396.0	1008.0	37	0.0
3494953	229.042602539	2.0	2950.0	2	1471.0	1	1580.86486486	58492.0	10.2086442041	3.0	0.582466471361	163.901784521	380.528477087	517.449737879	0.10537135514	1267.0	905.0	37	0.0
3494952	268.828765869	2.0	3269.0	2	1450.0	1	1580.27027027	58470.0	2.51904645302	3.0	0.645400128928	40.274813221	380.595655952	584.971112708	0.13565951016	1197.0	653.0	37	0.0
3494955	320.705810547	2.0	4026.0	2	2500.0	1	2298.24324324	85035.0	4.69116319253	3.0	0.911148950686	332.453979188	381.66681099	770.567878811	0.180285777441	1548.0	957.0	37	0.0
3494954	326.283843994	2.0	3710.0	2	1976.0	1	2132.27027027	78894.0	2.48991624588	3.0	0.643650962676	271.174078519	381.243182772	690.729672506	0.116385978417	1576.0	1256.0	37	0.0
3494933	362.894134521	2.0	4226.0	2	2130.0	1	2196.78378378	81281.0	9.00624146815	3.0	1.02658897771	86.7632345312	370.318441803	729.52359398	0.205485180011	1352.0	1024.0	37	0.0
3494932	232.299179077	2.0	3132.0	2	1579.0	1	1649.81081081	61043.0	2.49186395722	3.0	0.675771194211	68.5904600836	369.752130955	488.39708559	0.111141987045	1274.0	829.0	37	0.0
3494935	257.334960938	2.0	3587.0	2	1817.0	1	1907.51351351	70578.0	2.81166193768	3.0	0.407861565792	306.595264494	369.81387899	638.730234381	0.0732909053582	1594.0	676.0	37	0.0
3494934	260.381561279	2.0	3045.0	2	1648.0	1	1684.43243243	62324.0	2.52161191011	3.0	0.737018033979	106.695385732	370.462606892	521.468414967	0.128774449878	1287.0	845.0	37	0.0
3494929	364.974121094	2.0	4479.0	2	1726.0	1	1864.78378378	68997.0	2.46846169857	3.0	0.826568285571	144.335958518	367.046883867	715.050197738	0.188316779777	1256.0	1019.0	37	0.0
3494928	262.242675781	2.0	3375.0	2	1750.0	1	1820.27027027	67350.0	2.55075859139	3.0	0.541794209211	242.994706329	366.081524677	652.261009815	0.107506902026	1442.0	942.0	37	0.0
3494931	284.717010498	2.0	3150.0	2	1671.0	1	1750.72972973	64777.0	2.74295718526	3.0	0.550147952751	97.0503119293	367.773094074	582.607007274	0.100762702864	1348.0	768.0	37	0.0
3494930	358.317779541	2.0	4487.0	2	2009.0	1	2188.48648649	80974.0	2.53835815166	3.0	0.594693317772	384.473550438	367.263768807	756.527432918	0.114564210907	1666.0	1033.0	37	0.0
3494941	516.525512695	2.0	5435.0	2	2159.0	1	2369.86486486	87685.0	2.58983072942	3.0	0.843679877779	277.091532125	374.284937186	916.54205705	0.194951612051	1535.0	767.0	37	0.0
3494940	264.806854248	2.0	4247.0	2	1834.0	1	2092.21621622	77412.0	10.1809485415	3.0	0.706643149282	218.341914547	372.506586626	703.363077378	0.134790347514	1515.0	914.0	37	0.0
3494943	168.714447021	2.0	2435.0	2	1522.0	1	1553.7027027	57487.0	4.72025136545	3.0	0.565694609577	146.408055781	375.092359612	426.176532598	0.0841098682809	1212.0	718.0	37	0.0
3494942	328.504089355	2.0	4395.0	2	1896.0	1	2071.05405405	76629.0	2.68140274166	3.0	0.653787049872	358.877780475	374.255883229	763.297304315	0.136981533525	1549.0	927.0	37	0.0
3494937	317.783355713	2.0	3751.0	2	1676.0	1	1752.05405405	64826.0	2.56019735107	3.0	0.681808897632	173.377732466	370.615142363	696.483386814	0.156761644049	1257.0	681.0	37	0.0
3494936	218.393569946	2.0	2417.0	2	1447.0	1	1585.05405405	58647.0	2.81161698152	3.0	0.673224375672	60.8249901389	371.074483514	430.447760797	0.100609622056	1249.0	820.0	37	0.0
3494939	365.564910889	2.0	4149.0	2	1856.0	1	1982.0	73334.0	2.64450656303	3.0	0.626731383326	205.94798128	372.503255821	760.712020266	0.136716252233	1473.0	741.0	37	0.0
3494938	262.989318848	2.0	3528.0	2	1814.0	1	1926.54054054	71282.0	4.75169212063	3.0	0.88729798436	229.604444652	370.643380837	501.563754372	0.130584122002	1461.0	1223.0	37	0.0
3494917	206.940155029	2.0	3306.0	2	1804.0	1	1914.81081081	70848.0	5.95276617347	3.0	0.589914690812	340.144651099	355.23544951	460.311780683	0.0763178217811	1596.0	982.0	37	0.0
3494916	432.465484619	2.0	5235.0	2	2393.0	1	2597.64864865	96113.0	10.8079208921	3.0	0.985267116454	330.327794588	353.772221885	854.974730498	0.193520376588	1676.0	1378.0	37	0.0
3494919	383.70300293	2.0	4090.0	2	2181.0	1	2373.35135135	87814.0	2.5629576335	3.0	0.855667922022	361.573961683	358.29617434	730.93783807	0.151759330916	1710.0	1139.0	37	0.0
3494918	195.022491455	2.0	2886.0	2	1384.0	1	1510.7027027	55896.0	10.8367704289	3.0	0.442891616482	26.4270038981	356.042816459	491.712363123	0.0776761819024	1253.0	997.0	37	0.0
3494913	177.53276062	2.0	2655.0	2	1414.0	1	1530.72972973	56637.0	2.66040831131	3.0	0.246955093233	33.8403370552	354.335036044	509.364726817	0.0428489053316	1357.0	681.0	37	0.0
3494912	401.84777832	2.0	3665.0	2	1954.0	1	2061.67567568	76282.0	2.53164044262	3.0	1.0391811786	118.890229615	352.864292675	699.591470235	0.214054054852	1327.0	998.0	37	0.0
3494915	338.464202881	2.0	5216.0	2	2019.0	1	2008.51351351	74315.0	2.44809721775	3.0	0.683673324558	297.254176715	354.064682791	757.90389385	0.148093218333	1469.0	1030.0	37	0.0
3494914	293.57901001	2.0	3768.0	2	1444.0	1	1748.59459459	64698.0	10.8970360418	3.0	0.4988230409	216.371360051	354.388210575	738.774979253	0.11778737913	1354.0	814.0	37	0.0
3494925	187.632507324	2.0	2840.0	2	1465.0	1	1610.97297297	59606.0	2.55307463765	3.0	0.292321605825	85.5108677785	363.361148226	558.064337514	0.0533325618641	1354.0	604.0	37	0.0
3494924	256.104309082	2.0	3758.0	2	1954.0	1	1987.18918919	73526.0	11.4000000005	3.0	0.342037675352	355.773187313	362.467484816	714.172397404	0.0654871373812	1641.0	685.0	37	0.0
3494927	204.910461426	2.0	2999.0	2	1915.0	1	1912.40540541	70759.0	2.5081742078	3.0	0.300288381605	374.787995611	364.077079298	522.958860686	0.0428157626281	1672.0	929.0	37	0.0
3494926	237.629608154	2.0	3516.0	2	1742.0	1	1942.81081081	71884.0	2.55991298609	3.0	0.594970092919	306.380096685	363.283116686	557.686482903	0.0933663663429	1541.0	1245.0	37	0.0
3494921	321.443511963	2.0	3850.0	2	1864.0	1	1984.64864865	73432.0	2.56384393293	3.0	0.680479188123	280.169980799	359.850704315	625.939747554	0.120207704678	1547.0	1080.0	37	0.0
3494920	281.712158203	2.0	3239.0	2	1808.0	1	1940.0	71780.0	2.58042811594	3.0	0.695931690184	233.446120853	359.399339011	607.360546408	0.122257016731	1461.0	912.0	37	0.0
3494923	399.558044434	2.0	4189.0	2	1978.0	1	2220.21621622	82148.0	2.568279604	3.0	0.690642912888	325.833271232	360.992535765	784.598663689	0.138994452262	1570.0	966.0	37	0.0
3494922	348.455322266	2.0	3858.0	2	1685.0	1	1966.78378378	72771.0	2.72933697608	3.0	0.580310414484	226.293484436	360.968639757	750.157321838	0.124440768972	1472.0	1043.0	37	0.0
3494993	208.033004761	2.0	2847.0	2	1706.0	1	1807.2972973	66870.0	11.4000000005	3.0	1.05428063683	343.0	399.0	561.308929837	0.195770053638	1324.0	807.0	37	0.0
3494992	340.970916748	2.0	3641.0	2	2012.0	1	2179.67567568	80648.0	11.4000000005	3.0	1.11237179228	313.0	399.0	756.268987055	0.239121262241	1515.0	1131.0	37	0.0
3494981	215.955276489	2.0	3953.0	2	1818.0	1	1951.02702703	72188.0	11.4000000005	3.0	0.720475269994	210.353125874	395.537409219	603.346707333	0.12536819762	1532.0	919.0	37	0.0
3494980	264.218200684	2.0	3579.0	2	1820.0	1	2020.18918919	74747.0	2.78376344282	3.0	0.441130624422	353.677822577	395.077697963	710.974754898	0.0841572695873	1649.0	1031.0	37	0.0
3494983	157.410095215	2.0	3290.0	2	1769.0	1	1907.56756757	70580.0	10.1173043367	3.0	0.683174729856	359.600276354	396.948867108	562.947873082	0.112108117923	1501.0	1051.0	37	0.0
3494982	183.529266357	2.0	3182.0	2	1754.0	1	1898.02702703	70227.0	2.55310693717	3.0	0.476848723	328.512741678	396.343082392	615.395197616	0.0837806512785	1630.0	1065.0	37	0.0
3494977	157.561203003	2.0	2513.0	2	1633.0	1	1651.0	61087.0	10.4163507541	3.0	0.799112881241	73.111547631	394.916954024	381.62277768	0.101753611762	1234.0	786.0	37	0.0
3494976	240.395202637	2.0	3778.0	2	1981.0	1	2101.13513514	77742.0	11.4000000005	3.0	0.487945032866	316.531836368	393.655254501	641.742643215	0.0805153650502	1719.0	1107.0	37	0.0
3494979	304.302246094	2.0	4114.0	2	1817.0	1	2033.81081081	75251.0	2.47473965823	3.0	0.673689992199	297.701582461	395.489463405	721.789590679	0.13577594339	1543.0	1109.0	37	0.0
3494978	209.248748779	2.0	3559.0	2	1627.0	1	1719.02702703	63604.0	10.2045907571	3.0	0.679302930689	142.470551865	395.098576909	542.222713902	0.11998925296	1306.0	836.0	37	0.0
3494989	492.220092773	2.0	4411.0	2	2188.0	1	2306.7027027	85348.0	4.7237630409	3.0	1.64165179849	223.0	399.0	746.143822332	0.361490161291	1172.0	1140.0	37	0.0
3494988	317.037658691	2.0	3481.0	2	1881.0	1	1960.13513514	72525.0	11.4000000005	3.0	1.28658348979	198.0	399.0	619.199041871	0.255041111804	1297.0	943.0	37	0.0
3494991	349.517974854	2.0	3794.0	2	1878.0	1	2197.81081081	81319.0	10.1841139337	3.0	1.03568267749	256.0	399.0	816.023550785	0.238035819535	1469.0	990.0	37	0.0
3494990	336.217285156	2.0	4036.0	2	2145.0	1	2249.54054054	83233.0	10.8459330604	3.0	1.1031263782	251.0	399.0	758.613889296	0.228507236794	1477.0	1217.0	37	0.0
3494985	269.12701416	2.0	3009.0	2	1883.0	1	1923.27027027	71161.0	4.76982208377	3.0	1.35332141093	80.0	399.0	620.695203813	0.279390923921	1181.0	825.0	37	0.0
3494984	155.347625732	2.0	2960.0	2	1821.0	1	1910.94594595	70705.0	10.2388776936	3.0	0.984324031917	391.890206297	396.91978073	454.629149597	0.132617292198	1507.0	1066.0	37	0.0
3494987	179.040771484	2.0	2675.0	2	1592.0	1	1644.64864865	60852.0	10.1506432115	3.0	1.25457815809	153.0	399.0	446.226537897	0.205104220186	1182.0	715.0	37	0.0
3494986	193.046463013	2.0	4078.0	2	1496.0	1	1669.72972973	61780.0	11.4000000005	3.0	0.714579058351	147.0	399.0	706.139687497	0.177995180669	1264.0	797.0	37	0.0
3494325	311.945007324	2.0	5058.0	2	2064.0	1	2196.81081081	81282.0	10.177529773	3.0	0.426007647704	293.61304777	28.8566421984	837.05790447	0.0883305788444	1798.0	952.0	37	0.0
3494324	337.536224365	2.0	4353.0	2	1911.0	1	2069.27027027	76563.0	2.55727511421	3.0	0.728589759886	267.93205974	29.3304251555	720.96319249	0.14537765094	1522.0	882.0	37	0.0
3494327	233.747314453	2.0	3370.0	2	1944.0	1	1903.21621622	70419.0	2.59369057734	3.0	0.546061733616	129.795408649	31.472987576	570.615366422	0.0891574743855	1521.0	887.0	37	0.0
3494326	363.745574951	2.0	3743.0	2	1754.0	1	1900.18918919	70307.0	2.70244378731	3.0	0.778722737199	58.7258133241	29.6757725725	642.811914682	0.151697473971	1324.0	952.0	37	0.0
3494321	227.669052124	2.0	3031.0	2	1736.0	1	1734.62162162	64181.0	10.517527827	3.0	0.758199044066	75.2549315291	29.3546435456	499.938737989	0.122663348332	1345.0	1031.0	37	0.0
3494320	411.772460938	2.0	4374.0	2	1747.0	1	1882.27027027	69644.0	2.53337655732	3.0	0.764578813331	20.6853979669	28.9402470541	780.6903515	0.188436523482	1257.0	1029.0	37	0.0
3494323	252.077987671	2.0	3069.0	2	1682.0	1	1799.18918919	66570.0	2.62835967517	3.0	0.557436859917	243.34242465	28.9865285095	550.322119704	0.0931975446798	1494.0	998.0	37	0.0
3494322	297.77154541	2.0	3459.0	2	1673.0	1	1801.62162162	66660.0	2.5429196691	3.0	0.733979284582	85.8138934511	29.5081640361	599.813459491	0.139188013073	1321.0	831.0	37	0.0
3494333	202.399856567	2.0	2575.0	2	1568.0	1	1543.40540541	57106.0	4.76035159808	3.0	0.505932150113	6.16613714001	36.121682486	491.567417071	0.0876286219295	1266.0	683.0	37	0.0
3494332	192.703552246	2.0	3284.0	2	1927.0	1	1894.7027027	70104.0	2.9806665766	3.0	0.465357772569	318.785507422	35.046658675	543.020199382	0.071450275463	1570.0	956.0	37	0.0
3494335	292.319244385	2.0	3912.0	2	1892.0	1	2007.72972973	74286.0	2.5647241364	3.0	0.569991193879	325.277904888	36.5870261495	692.1016162	0.108946521066	1565.0	640.0	37	0.0
3494334	290.451904297	2.0	4154.0	2	1876.0	1	2081.83783784	77028.0	2.48881335154	3.0	0.540757303206	287.569637132	37.3823316325	676.588358093	0.0963372369167	1667.0	1130.0	37	0.0
3494329	283.504058838	2.0	3301.0	2	1544.0	1	1696.02702703	62753.0	2.48223985153	3.0	0.723419109479	40.5864990919	32.9704755796	591.889652182	0.144467982222	1244.0	662.0	37	0.0
3494328	293.076782227	2.0	3771.0	2	1872.0	1	1963.35135135	72644.0	2.50651141549	3.0	0.731948295241	124.32640219	32.2469338454	647.367112756	0.137230811961	1446.0	1017.0	37	0.0
3494331	299.280639648	2.0	3716.0	2	1827.0	1	1951.10810811	72191.0	2.58449835897	3.0	0.579923756829	254.14336911	34.6752218468	663.016875258	0.109303630573	1505.0	957.0	37	0.0
3494330	406.871063232	2.0	4141.0	2	1906.0	1	2046.72972973	75729.0	2.5992307926	3.0	0.710291314152	204.962171872	34.8877067271	768.795040185	0.153935226289	1467.0	908.0	37	0.0
3494309	295.096099854	2.0	3809.0	2	1560.0	1	1805.16216216	66791.0	2.54311095053	3.0	0.391421205149	59.9642559764	21.5501641752	709.029286087	0.0832721720868	1430.0	871.0	37	0.0
3494308	279.053710938	2.0	4156.0	2	2039.0	1	2076.16216216	76818.0	10.2500440653	3.0	0.667966875233	394.328440701	20.8458747603	638.958767297	0.114562040423	1607.0	960.0	37	0.0
3494311	315.440551758	2.0	4332.0	2	1923.0	1	2001.72972973	74064.0	2.51149828724	3.0	0.656054104707	281.270453768	21.8758401558	672.950330372	0.123946052294	1526.0	1017.0	37	0.0
3494310	379.713043213	2.0	3840.0	2	1817.0	1	2009.94594595	74368.0	2.55818535162	3.0	0.727710001873	161.207400396	21.8081048889	680.485282147	0.140493237868	1469.0	1097.0	37	0.0
3494305	325.888977051	2.0	3403.0	2	1973.0	1	2119.24324324	78412.0	4.41964753449	3.0	0.975120779932	203.625385028	18.8652394155	603.590755645	0.161256981527	1549.0	1313.0	37	0.0
3494304	323.390106201	2.0	4394.0	2	1856.0	1	1874.40540541	69353.0	4.68631158294	3.0	0.832617573935	80.4910602167	18.0367136328	614.291527763	0.157990751987	1350.0	1014.0	37	0.0
3494307	673.425292969	2.0	5507.0	2	2762.0	1	3010.62162162	111393.0	2.71965606866	3.0	1.19693035668	128.548984652	21.0395330933	1157.79758237	0.29895824828	1530.0	1426.0	37	0.0
3494306	320.8309021	2.0	3932.0	2	2021.0	1	2148.08108108	79479.0	2.6378854699	3.0	0.488264467471	383.053641329	20.0001147299	727.420991448	0.0901230332221	1743.0	1078.0	37	0.0
3494317	293.541381836	2.0	4116.0	2	2288.0	1	2241.48648649	82935.0	10.1498909212	3.0	0.550907076824	293.408584436	24.0496372179	745.600601366	0.100868081402	1786.0	997.0	37	0.0
3494316	357.80960083	2.0	5289.0	2	2012.0	1	2063.35135135	76344.0	10.2995385118	3.0	0.710673089964	191.439231284	24.4219589976	766.828324124	0.152150767698	1482.0	908.0	37	0.0
3494319	312.762207031	2.0	4374.0	2	1744.0	1	1973.51351351	73020.0	2.52831285752	3.0	0.474745768806	256.12216777	28.3718938863	783.198060009	0.103999561057	1545.0	784.0	37	0.0
3494318	289.204589844	2.0	4251.0	2	2051.0	1	2183.72972973	80798.0	2.60067350772	3.0	0.563364025295	301.318115972	24.1941061062	642.797386803	0.09041174505	1756.0	1298.0	37	0.0
3494313	478.306152344	2.0	4507.0	2	2230.0	1	2394.24324324	88587.0	2.56257409174	3.0	1.17416674465	228.691183288	22.8398074649	760.409955419	0.229191723984	1474.0	1158.0	37	0.0
3494312	247.924285889	2.0	3173.0	2	1531.0	1	1620.62162162	59963.0	8.98792997401	3.0	0.653393481482	31.5446410973	22.7237773573	560.141170269	0.127290672509	1219.0	768.0	37	0.0
3494315	287.522033691	2.0	4542.0	2	1837.0	1	1913.94594595	70816.0	2.47593372431	3.0	0.630011258571	179.031386591	23.9953928928	668.226630965	0.123569844777	1471.0	892.0	37	0.0
3494314	257.462280273	2.0	3631.0	2	2129.0	1	2023.91891892	74885.0	10.3514026341	3.0	0.672245548506	370.929713322	22.9071809018	583.87538522	0.107379526918	1568.0	1250.0	37	0.0
3494293	354.119506836	2.0	4461.0	2	1976.0	1	2107.05405405	77961.0	2.50436726076	3.0	0.640320769377	195.827856721	10.3722806903	734.853498096	0.125693506758	1604.0	1101.0	37	0.0
3494292	295.949005127	2.0	3792.0	2	1844.0	1	2024.08108108	74891.0	2.55907115304	3.0	0.571152945989	173.130387728	10.1216035577	567.634437252	0.0870595877132	1642.0	1157.0	37	0.0
3494295	398.197174072	2.0	4046.0	2	2179.0	1	2308.18918919	85403.0	2.54301856753	3.0	0.708051134388	381.893846904	12.0719713282	761.403449699	0.132224044851	1700.0	977.0	37	0.0
3494294	321.64956665	2.0	4437.0	2	2159.0	1	2158.48648649	79864.0	9.02338881522	3.0	0.737285425704	182.725565382	10.9089551071	729.86051261	0.142401645276	1572.0	1160.0	37	0.0
3494289	325.238769531	2.0	3370.0	2	2563.0	1	2380.67567568	88085.0	4.68223512478	3.0	1.14375141144	264.756367299	7.72436916395	617.417068388	0.174140653258	1592.0	911.0	37	0.0
3494288	334.869506836	2.0	4024.0	2	1823.0	1	1999.2972973	73974.0	2.81736419336	3.0	0.584267969846	134.717651522	7.54122745485	733.22195612	0.119992864496	1486.0	997.0	37	0.0
3494291	598.929077148	2.0	5667.0	2	2363.0	1	2609.64864865	96557.0	2.56882350134	3.0	0.843089438615	296.84169368	9.07014848385	1081.21380392	0.211609915635	1657.0	1202.0	37	0.0
3494290	274.981445312	2.0	3352.0	2	1635.0	1	1794.10810811	66382.0	2.50338664553	3.0	0.648831471814	119.278780712	9.38672809663	609.388390282	0.123837122581	1386.0	840.0	37	0.0
3494301	334.774475098	2.0	4127.0	2	1974.0	1	1951.54054054	72207.0	2.66623554621	3.0	0.456007536234	168.008086499	17.0892208359	704.219173372	0.0896520292236	1584.0	1027.0	37	0.0
3494300	320.296142578	2.0	4030.0	2	1789.0	1	1926.32432432	71274.0	2.5158677705	3.0	0.580127898899	142.47329496	17.1348120258	696.741744521	0.11721190782	1506.0	1025.0	37	0.0
3494303	326.824035645	2.0	4507.0	2	1988.0	1	2123.24324324	78560.0	2.58640871018	3.0	0.526732261629	303.162655627	16.7462940113	725.718548345	0.0989225946036	1670.0	729.0	37	0.0
3494302	265.703155518	2.0	3379.0	2	1844.0	1	1928.21621622	71344.0	4.70570560684	3.0	0.761261257651	253.710251947	17.0870079131	537.264270538	0.11863852339	1502.0	950.0	37	0.0
3494297	419.180419922	2.0	4482.0	2	2059.0	1	2211.62162162	81830.0	11.4000000005	3.0	0.591674112483	372.502738453	12.6828191588	841.278568983	0.126803012165	1625.0	1023.0	37	0.0
3494296	238.858947754	2.0	3415.0	2	1749.0	1	1865.78378378	69034.0	2.41410193605	3.0	0.588288627623	230.57797646	12.6876995523	590.171262108	0.102586411178	1469.0	939.0	37	0.0
3494299	224.557174683	2.0	3261.0	2	2077.0	1	1970.78378378	72919.0	11.4000000005	3.0	0.685181345593	55.2519940828	14.5572480889	599.890505525	0.116422560711	1470.0	886.0	37	0.0
3494298	275.43862915	2.0	3205.0	2	1972.0	1	2000.10810811	74004.0	10.1729850471	3.0	0.858920347178	51.81046591	13.6943146869	616.766468671	0.15264628308	1396.0	886.0	37	0.0
3494277	266.697906494	2.0	3644.0	2	1656.0	1	1806.45945946	66839.0	2.51479036807	3.0	0.682913915598	85.5974584542	3.34253320902	632.317369092	0.135744946887	1384.0	809.0	37	0.0
3494276	244.800613403	2.0	3319.0	2	1608.0	1	1783.32432432	65983.0	8.98668527456	3.0	0.981081009987	278.0	0.0	638.377590026	0.213002005364	1249.0	771.0	37	0.0
3494279	257.274688721	2.0	3852.0	2	1851.0	1	2012.83783784	74475.0	10.1937733642	3.0	0.720262916471	168.950543564	3.29262683836	569.358533474	0.113422175378	1578.0	1134.0	37	0.0
3494278	261.79284668	2.0	3818.0	2	1813.0	1	1898.21621622	70234.0	10.7485265544	3.0	0.774997151849	97.2507100166	2.77253804218	591.951299383	0.137449273059	1412.0	1063.0	37	0.0
3494273	267.428222656	2.0	3027.0	2	1747.0	1	1863.35135135	68944.0	2.60202737781	3.0	1.15857897422	65.0	0.0	589.721083612	0.224493666091	1276.0	946.0	37	0.0
3494272	189.970779419	2.0	3229.0	2	1852.0	1	1801.48648649	66655.0	8.57637163608	3.0	1.26571331147	27.0	0.0	521.176373517	0.224121543073	1243.0	1048.0	37	0.0
3494275	448.188201904	2.0	3987.0	2	2517.0	1	2546.32432432	94214.0	4.69836381466	3.0	1.53322393606	261.0	0.0	816.152459003	0.325760323188	1420.0	1295.0	37	0.0
3494274	435.826202393	2.0	3950.0	2	2108.0	1	2337.97297297	86505.0	4.68576697289	3.0	1.65496318323	219.0	0.0	728.995598466	0.347734851699	1294.0	1164.0	37	0.0
3494285	312.230133057	2.0	3750.0	2	1980.0	1	2059.72972973	76210.0	2.62709009284	3.0	0.723086287204	202.234089198	6.22510713669	670.652197021	0.13342598202	1525.0	963.0	37	0.0
3494284	364.441436768	2.0	4101.0	2	1756.0	1	1956.37837838	72386.0	2.72101736837	3.0	0.588706175459	142.083613259	5.12393953636	737.558071211	0.124823495683	1459.0	889.0	37	0.0
3494287	398.071014404	2.0	3845.0	2	2010.0	1	2213.62162162	81904.0	4.68257348704	3.0	1.14697505467	38.3246392117	7.56574413214	712.449622053	0.226355551721	1371.0	1164.0	37	0.0
3494286	310.852294922	2.0	3809.0	2	1725.0	1	1911.81081081	70737.0	2.4797507137	3.0	0.561111278653	66.0764553945	6.81530366851	659.456629769	0.107143066762	1505.0	989.0	37	0.0
3494281	375.380645752	2.0	4185.0	2	1747.0	1	1978.67567568	73211.0	2.58117054744	3.0	0.669243753447	106.444803749	4.07129756211	770.245705894	0.149768074767	1433.0	1153.0	37	0.0
3494280	245.918075562	2.0	3340.0	2	1832.0	1	1933.62162162	71544.0	2.70592710939	3.0	0.884157574328	246.546904804	3.4145440508	567.193644738	0.148997358355	1439.0	861.0	37	0.0
3494283	504.769226074	2.0	4272.0	2	2121.0	1	2380.08108108	88063.0	2.51487651549	3.0	0.781029180367	361.294818588	4.07034462488	929.956312546	0.1800575061	1633.0	815.0	37	0.0
3494282	244.331512451	2.0	3660.0	2	1758.0	1	1843.81081081	68221.0	2.50769179246	3.0	0.469523168485	161.392890201	4.08936408055	616.394752566	0.0851659011336	1479.0	791.0	37	0.0
3494389	265.647125244	2.0	4387.0	2	1914.0	1	1964.35135135	72681.0	10.2433776743	3.0	0.897030631257	399.0	68.0	763.190642275	0.211031087008	1434.0	860.0	37	0.0
3494388	299.081390381	2.0	3915.0	2	1845.0	1	2030.05405405	75112.0	10.2510950113	3.0	0.418209519179	249.638110376	66.0616969079	727.886092506	0.0810525218633	1647.0	1108.0	37	0.0
3494391	336.833618164	2.0	4150.0	2	2002.0	1	2189.02702703	80994.0	2.55131246268	3.0	0.778966448163	151.548593169	69.7909918953	703.551683582	0.143091800691	1536.0	1192.0	37	0.0
3494390	264.341552734	2.0	3284.0	2	1748.0	1	1674.67567568	61963.0	10.3970906081	3.0	0.635975521468	122.91366272	70.1817213365	570.881728073	0.121578101161	1292.0	753.0	37	0.0
3494385	261.9375	2.0	3536.0	2	1954.0	1	2075.35135135	76788.0	2.74494798584	3.0	0.553635474755	309.747606949	65.2387779406	619.877237677	0.0901338216377	1674.0	1002.0	37	0.0
3494384	180.551376343	2.0	2927.0	2	1618.0	1	1737.62162162	64292.0	2.52362106683	3.0	0.285912797895	213.448972018	64.6096462284	500.211197138	0.0429192867335	1529.0	1088.0	37	0.0
3494387	398.266662598	2.0	4148.0	2	1925.0	1	2060.43243243	76236.0	2.56891154137	3.0	0.733479090181	197.563302053	66.494800436	781.709968258	0.161626049188	1441.0	1008.0	37	0.0
3494386	329.33706665	2.0	3762.0	2	1961.0	1	2035.08108108	75298.0	2.55021201701	3.0	0.587855261566	165.569456081	66.2323095355	626.025752859	0.0994050942092	1566.0	1013.0	37	0.0
3494397	221.17767334	2.0	3043.0	2	1736.0	1	1900.94594595	70335.0	10.1879808982	3.0	0.42070083342	300.086016443	71.7585258556	557.293905401	0.0657205586347	1629.0	1093.0	37	0.0
3494396	181.623138428	2.0	3696.0	2	1832.0	1	1883.89189189	69704.0	2.68810653691	3.0	0.281330250699	158.694908403	71.4543537558	652.92035348	0.0512503481927	1590.0	1009.0	37	0.0
3494399	253.880752563	2.0	3858.0	2	1979.0	1	2098.64864865	77650.0	9.02223482492	3.0	0.73376201779	154.853409771	73.1848443245	645.726989792	0.127248972099	1529.0	1075.0	37	0.0
3494398	313.137573242	2.0	4112.0	2	1832.0	1	2052.13513514	75929.0	2.57046305801	3.0	0.487465156106	331.56546707	71.5522804458	734.018663181	0.0955057188077	1666.0	1252.0	37	0.0
3494393	374.437774658	2.0	3955.0	2	1961.0	1	2145.59459459	79387.0	10.1820198839	3.0	0.618487518068	348.006842861	70.4055513694	809.756735057	0.132130933448	1607.0	869.0	37	0.0
3494392	291.149353027	2.0	4297.0	2	1886.0	1	2078.54054054	76906.0	2.52605783479	3.0	0.424282537603	311.168689699	70.3822919943	757.645754023	0.0838079439086	1687.0	1201.0	37	0.0
3494395	226.699111938	2.0	2961.0	2	1494.0	1	1654.81081081	61228.0	10.3317891017	3.0	0.666112041997	12.4286233578	70.9798370476	512.919142309	0.115116651424	1291.0	1011.0	37	0.0
3494394	257.650970459	2.0	4141.0	2	2043.0	1	2194.08108108	81181.0	10.7621931786	3.0	0.460315173857	383.780286053	69.5269633088	689.82459036	0.0780068643605	1776.0	1287.0	37	0.0
3494373	377.603393555	2.0	4106.0	2	2052.0	1	2165.24324324	80114.0	2.54632336393	3.0	0.738401018806	257.35990106	61.3678489108	729.078238653	0.141965463605	1557.0	1114.0	37	0.0
3494372	457.432556152	2.0	4316.0	2	2263.0	1	2488.08108108	92059.0	2.68991922617	3.0	0.952345324617	331.694799908	58.6864154411	823.282062451	0.187029490757	1664.0	1099.0	37	0.0
3494375	281.501922607	2.0	3711.0	2	1808.0	1	1942.45945946	71871.0	2.58738756225	3.0	0.516413190639	154.376538888	62.2201815254	569.764015214	0.0819435932749	1569.0	949.0	37	0.0
3494374	415.172241211	2.0	3831.0	2	1906.0	1	1997.91891892	73923.0	11.4000000005	3.0	1.04075618072	38.3656861667	62.1094053748	713.880334602	0.228406635079	1251.0	1044.0	37	0.0
3494369	307.636322021	2.0	4324.0	2	1975.0	1	2093.13513514	77446.0	2.50734799948	3.0	0.522124887626	301.604689622	57.6800379536	712.546690952	0.0975395229723	1703.0	1003.0	37	0.0
3494368	373.570709229	2.0	4183.0	2	1816.0	1	2053.10810811	75965.0	2.75112151859	3.0	0.698674833519	176.308292019	57.7963709763	712.89226176	0.138043531676	1506.0	1221.0	37	0.0
3494371	407.010253906	2.0	4400.0	2	1893.0	1	2094.67567568	77503.0	2.49604037234	3.0	0.615214047632	238.015641032	58.7995590736	817.2710707	0.13638659487	1568.0	842.0	37	0.0
3494370	327.546600342	2.0	4144.0	2	1887.0	1	2188.18918919	80963.0	11.4000000005	3.0	0.513238331855	392.709398639	58.4931302797	815.386440007	0.105734998061	1722.0	1148.0	37	0.0
3494381	175.579330444	2.0	2590.0	2	1594.0	1	1581.32432432	58509.0	10.1310986174	3.0	0.687074352035	52.0296038167	62.7253221307	424.423665042	0.101569749754	1252.0	766.0	37	0.0
3494380	190.474853516	2.0	2542.0	2	1620.0	1	1630.24324324	60319.0	10.1131506569	3.0	0.778682637256	24.5186257027	63.3648146753	427.439885663	0.113688596269	1277.0	870.0	37	0.0
3494383	224.883422852	2.0	3236.0	2	1898.0	1	1924.67567568	71213.0	10.8497793639	3.0	0.533558376252	173.44869415	64.851605165	497.160942757	0.0740117044786	1544.0	1070.0	37	0.0
3494382	270.509735107	2.0	3405.0	2	1720.0	1	1867.62162162	69102.0	10.1953699458	3.0	0.505828297776	229.391185186	62.9018508914	628.075249886	0.0929609511256	1488.0	742.0	37	0.0
3494377	319.969909668	2.0	3854.0	2	2095.0	1	2151.2972973	79598.0	9.03113195319	3.0	0.889310103696	291.909528416	62.2017608687	608.262957795	0.1438020356	1592.0	1212.0	37	0.0
3494376	193.169219971	2.0	3719.0	2	1915.0	1	1987.16216216	73525.0	9.04788299446	3.0	0.533675304358	247.348529896	62.254289161	523.645210335	0.0756336983009	1633.0	1289.0	37	0.0
3494379	290.472259521	2.0	4329.0	2	2049.0	1	2173.13513514	80406.0	4.21567688387	3.0	0.501614380262	388.092099353	62.2575485887	707.453813261	0.0889083764363	1722.0	803.0	37	0.0
3494378	318.275787354	2.0	4089.0	2	1970.0	1	2047.16216216	75745.0	2.59288221366	3.0	0.496812545359	342.092400521	62.1347978891	723.314420395	0.0962126666906	1670.0	877.0	37	0.0
3494357	607.578674316	2.0	4963.0	2	2127.0	1	2343.56756757	86712.0	4.74230742972	3.0	0.998798618886	103.704199909	52.9162091073	1018.20210667	0.277094156506	1319.0	910.0	37	0.0
3494356	352.02746582	2.0	4139.0	2	1891.0	1	2054.64864865	76022.0	2.55538545156	3.0	0.605308232869	350.436429496	51.5614363562	784.696622772	0.130694081422	1562.0	908.0	37	0.0
3494359	298.846252441	2.0	3987.0	2	1761.0	1	1904.97297297	70484.0	2.55899312708	3.0	0.58106258185	155.350704215	52.8052524866	615.996730082	0.10368808569	1489.0	1032.0	37	0.0
3494358	272.268432617	2.0	3339.0	2	1497.0	1	1735.62162162	64218.0	2.48198792266	3.0	0.332240521338	148.791832213	52.7658795428	678.399437866	0.0694399560998	1466.0	690.0	37	0.0
3494353	195.848648071	2.0	2620.0	2	1617.0	1	1675.24324324	61984.0	2.7455714705	3.0	0.686551506634	71.7830758082	51.2621591123	430.507865808	0.0967507364453	1341.0	936.0	37	0.0
3494352	273.244171143	2.0	4299.0	2	2229.0	1	2334.64864865	86382.0	2.57370189578	3.0	0.521317261935	310.574716714	49.3239194507	740.08292389	0.0900711727602	1807.0	915.0	37	0.0
3494355	344.697998047	2.0	3611.0	2	1989.0	1	2074.7027027	76764.0	2.53008414413	3.0	0.868648938248	253.143288951	51.7338894934	615.09253436	0.14779635437	1495.0	1155.0	37	0.0
3494354	260.974822998	2.0	3972.0	2	1831.0	1	1983.64864865	73395.0	8.3513226462	3.0	0.483026890538	220.145038691	51.2318734087	680.970109322	0.0904049990045	1581.0	959.0	37	0.0
3494365	327.68270874	2.0	3829.0	2	1802.0	1	1998.27027027	73936.0	2.52084203398	3.0	0.694524158816	193.436495337	57.360414719	664.449046983	0.130542426906	1496.0	1052.0	37	0.0
3494364	315.191467285	2.0	3874.0	2	1435.0	1	1678.97297297	62122.0	2.6580836457	3.0	0.538015177888	60.4711578917	56.6863378405	716.906994064	0.129769789947	1247.0	766.0	37	0.0
3494367	310.360717773	2.0	3964.0	2	1792.0	1	1957.59459459	72431.0	2.62748564105	3.0	0.513296267457	164.632693929	58.000792166	732.869681437	0.106295060149	1547.0	730.0	37	0.0
3494366	302.205474854	2.0	4025.0	2	1988.0	1	2105.64864865	77909.0	10.6382972838	3.0	0.601694515958	219.700989291	56.9318094661	656.63253787	0.103530126567	1635.0	1193.0	37	0.0
3494361	393.079803467	2.0	4360.0	2	1782.0	1	2044.7027027	75654.0	2.54937614385	3.0	0.677210235503	367.087954347	55.2438348808	766.863339443	0.145466778583	1522.0	1138.0	37	0.0
3494360	386.173065186	2.0	3748.0	2	1783.0	1	1887.78378378	69848.0	2.63168190072	3.0	0.7853782815	117.737519139	54.1815737329	701.420666898	0.170832256383	1331.0	925.0	37	0.0
3494363	306.004547119	2.0	3877.0	2	2071.0	1	2159.64864865	79907.0	2.53505491136	3.0	0.739636710399	211.229198043	56.5105105662	629.782070606	0.120880100454	1636.0	1360.0	37	0.0
3494362	249.530227661	2.0	3311.0	2	1644.0	1	1725.24324324	63834.0	2.53463882886	3.0	0.677140221248	75.6620035386	56.481538462	561.477337299	0.123831685554	1306.0	821.0	37	0.0
3494341	350.369598389	2.0	4414.0	2	1868.0	1	2038.27027027	75416.0	10.7125107298	3.0	0.69838449978	343.451768444	41.9874369167	735.892038	0.144258372847	1535.0	1042.0	37	0.0
3494340	406.837341309	2.0	4031.0	2	2084.0	1	2065.21621622	76413.0	4.71740069695	3.0	1.03252595884	26.8321393007	41.9573530461	762.695116571	0.235572543845	1241.0	731.0	37	0.0
3494343	180.031692505	2.0	3071.0	2	1451.0	1	1527.83783784	56530.0	2.49882148806	3.0	0.537405420625	9.95430877727	42.8926147089	474.537992479	0.0910569717531	1244.0	676.0	37	0.0
3494342	273.687805176	2.0	3423.0	2	1833.0	1	2041.94594595	75552.0	2.4779572374	3.0	0.666475848305	391.464905124	41.8251351334	618.307589129	0.112230114488	1615.0	1188.0	37	0.0
3494337	238.720794678	2.0	3578.0	2	1709.0	1	1749.21621622	64721.0	2.53280855056	3.0	0.667356511316	144.644674182	38.6766564891	564.182059619	0.120602176407	1333.0	866.0	37	0.0
3494336	222.764450073	2.0	3238.0	2	1931.0	1	2012.81081081	74474.0	2.55214439135	3.0	0.618873861668	294.971415639	38.0947129729	486.289627796	0.0807996320628	1614.0	1125.0	37	0.0
3494339	371.811523438	2.0	4547.0	2	1692.0	1	1975.2972973	73086.0	10.2485510049	3.0	0.636884280943	221.599143569	39.62642466	807.286534044	0.149616211141	1435.0	785.0	37	0.0
3494338	392.768890381	2.0	4030.0	2	1860.0	1	2028.75675676	75064.0	2.50708928283	3.0	0.787428484498	173.518463686	40.2790365089	770.467693656	0.175809597624	1427.0	974.0	37	0.0
3494349	329.866394043	2.0	3900.0	2	1743.0	1	1959.0	72483.0	2.56749463643	3.0	0.72228820745	189.248413145	49.3937221326	633.481824698	0.132224798704	1479.0	1040.0	37	0.0
3494348	282.193145752	2.0	4011.0	2	1903.0	1	2031.13513514	75152.0	2.47503121881	3.0	0.638902752027	323.251691122	47.830855995	639.525829648	0.111831173098	1601.0	1064.0	37	0.0
3494351	328.651428223	2.0	4134.0	2	1789.0	1	1972.13513514	72969.0	10.9510571811	3.0	0.589025146684	282.995844544	49.2462544151	704.803919232	0.117634672239	1533.0	1151.0	37	0.0
3494350	320.295806885	2.0	4160.0	2	1893.0	1	1991.35135135	73680.0	2.66968277071	3.0	0.589172326915	272.526091329	49.1018059176	744.470662664	0.123761699893	1551.0	1046.0	37	0.0
3494345	537.710266113	2.0	4891.0	2	2509.0	1	2756.37837838	101986.0	2.68352381897	3.0	0.88401320361	310.138684087	44.0061975369	1006.96312829	0.192569333502	1761.0	1118.0	37	0.0
3494344	313.212188721	2.0	4268.0	2	1937.0	1	2093.89189189	77474.0	9.00427589242	3.0	0.627414980266	209.032902171	43.686851312	743.907430912	0.125432143745	1587.0	944.0	37	0.0
3494347	454.581176758	2.0	5259.0	2	2229.0	1	2483.13513514	91876.0	2.62719801442	3.0	0.70840037697	303.067585833	47.2756121372	850.322819815	0.138034517657	1740.0	1518.0	37	0.0
3494346	250.691223145	2.0	3521.0	2	1870.0	1	2002.40540541	74089.0	10.3527019318	3.0	0.719424527668	205.391882508	46.3737520849	579.576927089	0.116214997451	1526.0	944.0	37	0.0
3494453	267.487976074	2.0	3482.0	2	1644.0	1	1781.40540541	65912.0	2.73313679339	3.0	0.57035539907	113.496193486	103.280015895	607.96516071	0.107820374682	1389.0	922.0	37	0.0
3494452	316.539398193	2.0	3236.0	2	1678.0	1	1839.62162162	68066.0	2.70122339828	3.0	0.829448826211	69.2535898373	103.033057003	590.555216694	0.153581901351	1310.0	1106.0	37	0.0
3494455	281.574035645	2.0	3652.0	2	2101.0	1	2096.64864865	77576.0	11.4000000005	3.0	0.458524031514	349.92937999	103.257231451	619.254355218	0.0726316885469	1755.0	1073.0	37	0.0
3494454	630.384094238	2.0	6015.0	2	2499.0	1	2759.51351351	102102.0	2.52599359307	3.0	0.841173064104	183.661459989	102.733151034	1148.88689177	0.212276428254	1698.0	1270.0	37	0.0
3494449	178.732574463	2.0	3158.0	2	1450.0	1	1591.54054054	58887.0	2.54619029316	3.0	0.424193091063	4.11600057248	102.491609058	582.282510404	0.0841258226442	1276.0	721.0	37	0.0
3494448	487.530639648	2.0	4506.0	2	2089.0	1	2311.89189189	85540.0	2.57388801452	3.0	1.01218610965	126.816891576	100.649538073	782.549209805	0.206719154085	1481.0	1324.0	37	0.0
3494451	250.955841064	2.0	3903.0	2	2006.0	1	2112.2972973	78155.0	2.42757564198	3.0	0.384049020911	333.134003316	101.62096076	696.785311463	0.0676270060757	1759.0	983.0	37	0.0
3494450	269.683898926	2.0	3769.0	2	1657.0	1	1789.67567568	66218.0	2.5444531634	3.0	0.649163917047	91.6367702971	102.380957064	585.769392151	0.118865125532	1380.0	939.0	37	0.0
3494461	334.167633057	2.0	4225.0	2	1597.0	1	1848.13513514	68381.0	2.45773192296	3.0	0.399333827405	120.791539376	107.393437491	762.05052917	0.0897159044979	1445.0	1059.0	37	0.0
3494460	450.423583984	2.0	4704.0	2	2180.0	1	2395.16216216	88621.0	2.55276713179	3.0	0.785664367133	170.730934064	106.137295911	797.04588302	0.15038267038	1630.0	1337.0	37	0.0
3494463	361.295898438	2.0	4146.0	2	1990.0	1	2186.40540541	80897.0	2.54398329953	3.0	0.57626849745	358.085309813	106.594021259	734.862287154	0.107227728034	1693.0	1150.0	37	0.0
3494462	326.707672119	2.0	5327.0	2	2394.0	1	2456.97297297	90908.0	4.73634693982	3.0	0.854966443871	341.423226246	107.093115069	774.762991949	0.155801160657	1723.0	1121.0	37	0.0
3494457	308.394897461	2.0	4107.0	2	1844.0	1	2090.62162162	77353.0	11.4000000005	3.0	0.33792174639	384.283078217	104.128896367	717.981675383	0.0616006422881	1775.0	1163.0	37	0.0
3494456	367.466308594	2.0	4616.0	2	2252.0	1	2512.13513514	92949.0	2.52140208902	3.0	0.688557083698	373.517679787	102.783780655	894.188246467	0.139659700269	1798.0	1247.0	37	0.0
3494459	203.656921387	2.0	3117.0	2	1621.0	1	1712.59459459	63366.0	2.45144004482	3.0	0.465148455164	9.64099550062	105.844139935	545.19066285	0.0799580737799	1391.0	903.0	37	0.0
3494458	383.926116943	2.0	3840.0	2	1955.0	1	2145.91891892	79399.0	2.57852470756	3.0	1.04374588438	21.7326058484	105.101607576	731.44538713	0.216371231648	1351.0	1030.0	37	0.0
3494437	310.97668457	2.0	4413.0	2	1648.0	1	1782.08108108	65937.0	8.99938480841	3.0	0.611078352485	31.990550192	95.0369336736	722.804122013	0.141455206749	1287.0	817.0	37	0.0
3494436	276.740447998	2.0	3862.0	2	2000.0	1	2107.24324324	77968.0	2.58033284643	3.0	0.285413560849	374.763746034	94.0254375514	644.118019095	0.0456105537532	1830.0	1119.0	37	0.0
3494439	258.954956055	2.0	3829.0	2	1991.0	1	2065.32432432	76417.0	2.50893681243	3.0	0.612343047742	334.670525001	95.4521917422	613.787515443	0.10009814232	1638.0	1166.0	37	0.0
3494438	236.441970825	2.0	3266.0	2	1855.0	1	1944.83783784	71959.0	10.6972431328	3.0	0.601368109275	207.577515299	95.2125491697	630.657307608	0.108037601361	1502.0	807.0	37	0.0
3494433	240.027236938	2.0	3302.0	2	1723.0	1	1849.10810811	68417.0	2.47931766355	3.0	0.381613036596	99.0539305858	92.6508800823	623.529059458	0.0687654024549	1524.0	790.0	37	0.0
3494432	253.101409912	2.0	4088.0	2	2035.0	1	2158.13513514	79851.0	2.59796604053	3.0	0.500937155481	187.2494721	92.1687474147	620.204588206	0.077562549952	1711.0	1311.0	37	0.0
3494435	304.096557617	2.0	3784.0	2	1998.0	1	2124.67567568	78613.0	2.54028194389	3.0	0.532282323067	356.49124633	92.6305480553	646.088489556	0.0880568164086	1748.0	947.0	37	0.0
3494434	351.852966309	2.0	4044.0	2	1797.0	1	1997.67567568	73914.0	2.50134309216	3.0	0.700625278037	138.676181365	93.1099418094	748.102304875	0.150996075863	1421.0	880.0	37	0.0
3494445	347.167053223	2.0	4246.0	2	2288.0	1	2452.35135135	90737.0	10.207236458	3.0	0.728845513068	190.361209895	98.4112719978	794.363519367	0.133842772388	1716.0	1378.0	37	0.0
3494444	289.13659668	2.0	4048.0	2	1609.0	1	1783.97297297	66007.0	11.4000000005	3.0	0.591751940218	35.7074382207	98.0392871318	701.241260056	0.131608893483	1325.0	952.0	37	0.0
3494447	265.38180542	2.0	4071.0	2	2207.0	1	2323.08108108	85954.0	11.4000000005	3.0	0.718128550892	379.761384717	99.3811757643	565.853111013	0.0958428733687	1799.0	1485.0	37	0.0
3494446	261.18359375	2.0	3670.0	2	1847.0	1	1903.45945946	70428.0	2.55227736933	3.0	0.500876367031	313.084346066	99.0069725936	606.275633804	0.0866821253899	1585.0	846.0	37	0.0
3494441	198.169815063	2.0	3224.0	2	1657.0	1	1754.54054054	64918.0	2.54895322171	3.0	0.317479232714	90.5933487821	95.9650282152	506.828351099	0.048058283412	1518.0	939.0	37	0.0
3494440	674.742858887	2.0	5969.0	2	2999.0	1	3059.24324324	113192.0	4.69256578109	3.0	1.56901148299	399.0	95.0	1125.11338701	0.405524147963	1418.0	1579.0	37	0.0
3494443	419.923370361	2.0	4906.0	2	1902.0	1	2239.21621622	82851.0	10.6165583835	3.0	0.56949947161	169.825742086	96.9553600457	947.207126684	0.136946983268	1578.0	919.0	37	0.0
3494442	233.785522461	2.0	2988.0	2	1567.0	1	1671.67567568	61852.0	2.47882672748	3.0	0.513076052954	69.0289739579	96.7662453592	533.103130217	0.0891002263146	1327.0	915.0	37	0.0
3494421	393.893737793	2.0	4125.0	2	2065.0	1	2226.05405405	82364.0	2.57334002121	3.0	0.808445977927	315.575601598	88.5308549648	740.47582097	0.15534937852	1600.0	1233.0	37	0.0
3494420	260.703948975	2.0	3448.0	2	1697.0	1	1874.02702703	69339.0	11.4000000005	3.0	0.674251815878	104.471515519	89.1251512428	546.58375827	0.109049570555	1465.0	1017.0	37	0.0
3494423	316.286804199	2.0	3857.0	2	1960.0	1	2180.18918919	80667.0	10.8743127728	3.0	0.733621636913	182.22567805	90.3045199303	677.152692359	0.128577825472	1649.0	1214.0	37	0.0
3494422	161.274536133	2.0	2744.0	2	1697.0	1	1800.2972973	66611.0	2.45972987241	3.0	0.421317180402	143.964266192	89.5263244037	465.884634317	0.0576578617869	1490.0	908.0	37	0.0
3494417	244.091873169	2.0	4058.0	2	1814.0	1	1949.91891892	72147.0	8.96736558262	3.0	0.793220507838	116.61717983	86.898387145	635.775352462	0.148521843777	1358.0	956.0	37	0.0
3494416	429.037902832	2.0	3909.0	2	2161.0	1	2255.83783784	83466.0	2.66021315435	3.0	0.911560503718	91.8572167158	86.6869986052	746.65820358	0.177659872158	1538.0	1106.0	37	0.0
3494419	348.260406494	2.0	4441.0	2	1979.0	1	2192.27027027	81114.0	2.57944185075	3.0	0.533202937194	344.794883141	88.141097561	741.857490382	0.0991633445237	1738.0	1250.0	37	0.0
3494418	360.811523438	2.0	4725.0	2	2255.0	1	2317.37837838	85743.0	2.50993763953	3.0	0.59042772154	351.366677882	86.6960948409	781.697097892	0.110594579855	1771.0	1174.0	37	0.0
3494429	286.418548584	2.0	4558.0	2	1648.0	1	1890.54054054	69950.0	2.46459730561	3.0	0.410721762334	151.111569449	91.2652099867	733.642154467	0.0865930257635	1512.0	1159.0	37	0.0
3494428	316.620056152	2.0	3411.0	2	1731.0	1	1952.18918919	72231.0	2.66955219312	3.0	0.743649078137	115.338383073	90.6615741499	653.658330639	0.142203554706	1386.0	956.0	37	0.0
3494431	433.770324707	2.0	4242.0	2	2814.0	1	2713.43243243	100397.0	8.33823553374	3.0	1.17792700968	269.435329603	91.1775514031	860.622918477	0.229713306172	1625.0	1079.0	37	0.0
3494430	298.923614502	2.0	3551.0	2	1890.0	1	2002.67567568	74099.0	2.58625397568	3.0	0.794090567657	157.957646777	90.9048022894	576.265662793	0.128985377295	1458.0	1310.0	37	0.0
3494425	329.639709473	2.0	3564.0	2	1724.0	1	1967.64864865	72803.0	2.69392538288	3.0	0.508683340171	244.415516419	89.7721820102	686.860741838	0.0974356103558	1577.0	883.0	37	0.0
3494424	284.349914551	2.0	3623.0	2	2008.0	1	2056.72972973	76099.0	4.36616838359	3.0	0.714214938761	206.38207721	90.3237425669	692.402325589	0.136649050989	1489.0	930.0	37	0.0
3494427	516.862976074	2.0	4534.0	2	2104.0	1	2324.21621622	85996.0	10.1537212464	3.0	1.01847998291	81.5819517016	90.5926178788	845.981682726	0.227530246275	1448.0	1186.0	37	0.0
3494426	346.413543701	2.0	4405.0	2	1966.0	1	2088.05405405	77258.0	8.93314558519	3.0	0.579181415675	305.41601761	90.3599882631	764.541254826	0.118610367162	1582.0	1107.0	37	0.0
3494405	320.852203369	2.0	3637.0	2	1802.0	1	1940.86486486	71812.0	4.75351469216	3.0	0.785614775098	198.30920821	78.3933895448	646.717101219	0.150599238672	1406.0	975.0	37	0.0
3494404	411.723297119	2.0	4880.0	2	2148.0	1	2530.02702703	93611.0	2.56162381968	3.0	0.838817735536	254.710334934	76.9359313944	902.454415176	0.175920134678	1665.0	1180.0	37	0.0
3494407	286.03326416	2.0	3464.0	2	1632.0	1	1796.24324324	66461.0	2.67258470313	3.0	0.626457589625	80.5889204211	81.4906605003	582.141229781	0.112983092542	1363.0	924.0	37	0.0
3494406	274.154205322	2.0	3089.0	2	1567.0	1	1629.97297297	60309.0	11.4000000005	3.0	0.584802564441	22.0845706146	80.8440559214	607.623717923	0.122336696912	1255.0	690.0	37	0.0
3494401	292.803894043	2.0	3141.0	2	1483.0	1	1653.35135135	61174.0	2.51685885255	3.0	0.650324242662	69.844424941	74.9126655553	583.004060221	0.129507692651	1257.0	862.0	37	0.0
3494400	354.198883057	2.0	4390.0	2	2231.0	1	2368.62162162	87639.0	8.97678163105	3.0	0.94165188169	377.135875887	73.158961458	672.621874597	0.154336279153	1683.0	998.0	37	0.0
3494403	251.661209106	2.0	2807.0	2	1602.0	1	1762.91891892	65228.0	2.60415547893	3.0	0.848459904208	103.94281821	75.7710549695	474.744865889	0.128977700614	1353.0	1113.0	37	0.0
3494402	354.529266357	2.0	5156.0	2	1888.0	1	2209.37837838	81747.0	2.44768585317	3.0	0.603746187825	320.374660903	75.0423229389	818.397192055	0.125897560555	1668.0	1157.0	37	0.0
3494413	316.289459229	2.0	3981.0	2	1868.0	1	1967.18918919	72786.0	10.2259429985	3.0	0.488320533957	300.776645568	83.3805826794	698.030397215	0.0948548983943	1549.0	787.0	37	0.0
3494412	375.176940918	2.0	4274.0	2	1900.0	1	2111.35135135	78120.0	2.57287037564	3.0	0.475008504794	260.764796622	83.264182516	749.979229943	0.0921377341757	1613.0	1158.0	37	0.0
3494415	343.872467041	2.0	4000.0	2	2019.0	1	2095.86486486	77547.0	2.48778494671	3.0	0.610085104091	377.712748222	86.2499328974	724.393162208	0.117857715709	1610.0	1119.0	37	0.0
3494414	306.182861328	2.0	3231.0	2	1776.0	1	1945.91891892	71999.0	4.62226311921	3.0	1.1777989668	4.77815960776	84.9337916523	535.145586545	0.193250170652	1293.0	812.0	37	0.0
3494409	374.471862793	2.0	5397.0	2	2027.0	1	2130.48648649	78828.0	2.53485088174	3.0	0.524973935375	243.527352327	81.8118374107	831.305854318	0.114108292794	1596.0	869.0	37	0.0
3494408	399.924102783	2.0	4066.0	2	2003.0	1	2143.40540541	79306.0	2.56156084274	3.0	0.939193806642	172.782469541	81.8627880466	671.138148532	0.172386679148	1484.0	1113.0	37	0.0
3494411	189.655349731	2.0	3072.0	2	1810.0	1	1897.13513514	70194.0	10.1170386398	3.0	0.422785515699	355.502417132	81.8507843348	534.049423543	0.0632729453809	1562.0	937.0	37	0.0
3494410	378.409667969	2.0	3722.0	2	1974.0	1	2090.56756757	77351.0	2.70636052543	3.0	0.742659684435	290.640709615	81.8092414227	738.381207648	0.150949847739	1513.0	809.0	37	0.0
3494517	321.166229248	2.0	3710.0	2	1822.0	1	1979.97297297	73259.0	2.6201137958	3.0	0.670363813199	109.920725092	136.267470383	627.261087165	0.118801734798	1500.0	1095.0	37	0.0
3494516	380.463012695	2.0	4138.0	2	2353.0	1	2314.72972973	85645.0	4.73994198779	3.0	1.35963463	399.0	134.0	761.45626739	0.288051486741	1410.0	1105.0	37	0.0
3494519	296.697387695	2.0	3749.0	2	1966.0	1	2037.45945946	75386.0	2.47735653006	3.0	0.579385494738	241.616558303	136.846803994	649.958271934	0.101823017339	1628.0	1043.0	37	0.0
3494518	231.503753662	2.0	2938.0	2	1603.0	1	1755.21621622	64943.0	10.2428571442	3.0	0.820808655987	63.4250883193	137.501091887	522.009904926	0.139025147909	1264.0	982.0	37	0.0
3494513	299.917266846	2.0	3941.0	2	1893.0	1	2046.13513514	75707.0	2.45242950215	3.0	0.467583970745	388.598738787	132.396482702	712.063868943	0.0885664419206	1657.0	1103.0	37	0.0
3494512	376.61819458	2.0	4964.0	2	2686.0	1	2713.75675676	100409.0	9.00258091704	3.0	0.966842346762	303.194031047	131.715297592	893.124708394	0.189200322861	1734.0	1190.0	37	0.0
3494515	357.516265869	2.0	3547.0	2	1848.0	1	1987.16216216	73525.0	10.1108110766	3.0	0.816561416168	148.274553653	134.109466244	671.478324028	0.1600408421	1421.0	942.0	37	0.0
3494514	440.279449463	2.0	4401.0	2	1972.0	1	2140.51351351	79199.0	2.55039875875	3.0	0.671692577579	326.172082919	133.043013774	852.152458374	0.154338002164	1518.0	785.0	37	0.0
3494525	208.006729126	2.0	3593.0	2	1544.0	1	1691.32432432	62579.0	10.7443579617	3.0	0.632619987721	65.737272315	142.183208182	534.690307772	0.111107793928	1291.0	951.0	37	0.0
3494524	208.916091919	2.0	3461.0	2	1904.0	1	2072.0	76664.0	10.7781644408	3.0	0.251664893594	273.694961627	140.756428121	599.924115572	0.03781093824	1788.0	1256.0	37	0.0
3494527	399.47744751	2.0	4308.0	2	2276.0	1	2496.43243243	92368.0	2.47332568336	3.0	0.776588292605	253.480973941	142.659163769	870.942673855	0.15669262837	1710.0	1421.0	37	0.0
3494526	307.588348389	2.0	3580.0	2	1677.0	1	1873.97297297	69337.0	10.172563373	3.0	0.640476936686	208.868036966	142.285968915	702.515143628	0.136429528083	1409.0	942.0	37	0.0
3494521	397.332702637	2.0	4388.0	2	2227.0	1	2451.86486486	90719.0	2.57375017752	3.0	0.704917364321	280.978244408	138.067521847	845.137305155	0.138290398352	1793.0	862.0	37	0.0
3494520	318.29498291	2.0	3656.0	2	1737.0	1	1886.89189189	69815.0	2.70835779942	3.0	0.535996213239	103.083170985	137.684505698	684.196194401	0.107637338097	1415.0	1038.0	37	0.0
3494523	298.361358643	2.0	3532.0	2	1456.0	1	1669.24324324	61762.0	2.47506818713	3.0	0.621830005299	83.6793794199	141.158905649	662.491274802	0.14076637471	1243.0	930.0	37	0.0
3494522	390.796722412	2.0	4124.0	2	1810.0	1	2087.7027027	77245.0	2.48804442198	3.0	0.785785265494	126.83114982	138.86263451	729.17231864	0.159051656736	1467.0	1124.0	37	0.0
3494501	313.301239014	2.0	3710.0	2	1840.0	1	1926.08108108	71265.0	2.59282747462	3.0	0.869742567023	135.043957799	129.326958192	565.467229544	0.14635699792	1412.0	1049.0	37	0.0
3494500	558.955444336	2.0	4863.0	2	2684.0	1	2722.54054054	100734.0	4.69295726491	3.0	1.4076765702	100.14941785	127.555489466	885.473212927	0.296873625947	1396.0	1190.0	37	0.0
3494503	287.754425049	2.0	3446.0	2	1684.0	1	1797.94594595	66524.0	2.62406393778	3.0	0.734549408441	53.428061943	129.607303346	579.209564164	0.134195527477	1325.0	1099.0	37	0.0
3494502	347.346130371	2.0	4549.0	2	2046.0	1	2135.37837838	79009.0	2.56311938468	3.0	0.694220985571	269.368808694	128.827671282	709.630629716	0.130393147916	1600.0	851.0	37	0.0
3494497	191.783706665	2.0	3347.0	2	2206.0	1	2181.89189189	80730.0	11.4000000005	3.0	0.751562752866	312.176508733	125.771033974	479.23363496	0.0899623546994	1686.0	1289.0	37	0.0
3494496	393.424591064	2.0	3933.0	2	1692.0	1	1951.10810811	72191.0	2.52934151117	3.0	0.695645429739	188.580567711	125.889909596	770.193366189	0.159153983251	1394.0	794.0	37	0.0
3494499	300.477539062	2.0	4075.0	2	2032.0	1	2179.72972973	80650.0	10.2008962555	3.0	0.592171311689	347.799193531	126.586860695	694.069346865	0.104093454137	1701.0	1142.0	37	0.0
3494498	349.981842041	2.0	4112.0	2	1983.0	1	2042.94594595	75589.0	2.55788266137	3.0	0.646698666384	252.951961308	126.618167046	729.09757562	0.130452724195	1543.0	853.0	37	0.0
3494509	316.100952148	2.0	3405.0	2	1590.0	1	1767.48648649	65397.0	2.68908111325	3.0	0.62328583543	41.0936336381	132.093774803	674.803330263	0.135049569891	1291.0	804.0	37	0.0
3494508	229.635604858	2.0	2488.0	2	1550.0	1	1583.48648649	58589.0	2.56218090635	3.0	0.689239681458	11.8313321542	131.841982291	466.301858696	0.112944929222	1212.0	872.0	37	0.0
3494511	398.534179688	2.0	4102.0	2	2045.0	1	2127.37837838	78713.0	2.49284780602	3.0	0.920041400489	214.076933853	132.189217059	670.047152211	0.16944000057	1466.0	1308.0	37	0.0
3494510	489.645324707	2.0	4213.0	2	2195.0	1	2248.81081081	83206.0	2.60803949893	3.0	0.888644515539	166.286294136	132.203616602	896.286593483	0.215198520544	1380.0	978.0	37	0.0
3494505	420.206176758	2.0	4514.0	2	1873.0	1	2073.51351351	76720.0	2.54860058009	3.0	0.52651446655	226.141997887	129.905588273	861.733447497	0.122847768785	1564.0	1043.0	37	0.0
3494504	537.893798828	2.0	4571.0	2	1944.0	1	2286.02702703	84583.0	2.63320989473	3.0	0.84522069653	120.859856541	129.712415055	973.475003574	0.219457384476	1442.0	1059.0	37	0.0
3494507	318.92300415	2.0	4265.0	2	1941.0	1	2102.51351351	77793.0	11.4000000005	3.0	0.642495398993	344.257085823	130.892235058	733.991394955	0.126314063256	1594.0	1089.0	37	0.0
3494506	272.604431152	2.0	3622.0	2	1916.0	1	2054.08108108	76001.0	10.1492620244	3.0	0.707564749721	292.190461469	130.673256121	549.728032676	0.104583998441	1630.0	1042.0	37	0.0
3494485	380.137023926	2.0	4513.0	2	2118.0	1	2250.89189189	83283.0	2.57746967053	3.0	0.635120363903	240.90854858	121.949928728	806.845978135	0.128453423123	1636.0	1088.0	37	0.0
3494484	291.785186768	2.0	3657.0	2	1929.0	1	2012.18918919	74451.0	2.49419291451	3.0	0.660235792251	162.327511298	121.77527997	677.030355377	0.124951734183	1505.0	868.0	37	0.0
3494487	271.481018066	2.0	3699.0	2	1563.0	1	1776.67567568	65737.0	2.55483403198	3.0	0.622726743081	56.1202390943	123.211902796	627.757917515	0.123614334395	1316.0	906.0	37	0.0
3494486	421.823883057	2.0	4771.0	2	2010.0	1	2254.89189189	83431.0	2.52196899782	3.0	0.618565319855	281.407362236	122.416778906	921.358018958	0.144654781485	1683.0	1309.0	37	0.0
3494481	278.459594727	2.0	3204.0	2	1664.0	1	1742.97297297	64490.0	4.67618892789	3.0	0.857622514371	79.2532765645	118.654700672	532.658296059	0.150809083937	1260.0	962.0	37	0.0
3494480	161.364624023	2.0	3339.0	2	1932.0	1	1944.37837838	71942.0	10.1521631658	3.0	0.569272180938	221.921500193	117.849878941	456.481553196	0.0716092046257	1614.0	1093.0	37	0.0
3494483	480.123809814	2.0	4432.0	2	2165.0	1	2340.02702703	86581.0	2.60556975057	3.0	0.904530003702	143.439871873	120.813521756	910.942262059	0.213681958354	1509.0	713.0	37	0.0
3494482	234.736419678	2.0	3227.0	2	1692.0	1	1746.81081081	64632.0	10.1334258492	3.0	0.695940754146	112.830189578	121.25962487	504.614475386	0.111754495262	1368.0	1012.0	37	0.0
3494493	218.290481567	2.0	4220.0	2	1997.0	1	2160.37837838	79934.0	2.48771344383	3.0	0.452772914671	307.917468544	123.557292008	670.312503876	0.0755488919671	1703.0	1183.0	37	0.0
3494492	357.64654541	2.0	4481.0	2	2149.0	1	2307.08108108	85362.0	2.55491077057	3.0	0.733683790242	233.53266589	123.709887563	741.964561088	0.133757940975	1673.0	1178.0	37	0.0
3494495	271.184906006	2.0	3316.0	2	1633.0	1	1787.62162162	66142.0	2.55175538555	3.0	0.713087294701	42.325733994	125.955441221	591.561979065	0.133771254173	1316.0	827.0	37	0.0
3494494	227.839263916	2.0	2886.0	2	1417.0	1	1584.91891892	58642.0	2.51542573795	3.0	0.751762294124	3.61003569938	125.100145726	483.470921703	0.129510212021	1201.0	918.0	37	0.0
3494489	281.330871582	2.0	3468.0	2	1901.0	1	1970.94594595	72925.0	11.4000000005	3.0	0.487370750257	266.223134777	122.555344111	639.976082276	0.0859247391842	1612.0	930.0	37	0.0
3494488	390.373138428	2.0	4391.0	2	1753.0	1	2056.16216216	76078.0	2.54589672712	3.0	0.638435827451	213.399935267	122.707797215	793.201302512	0.140438130727	1505.0	1133.0	37	0.0
3494491	276.155578613	2.0	4481.0	2	2165.0	1	2304.54054054	85268.0	8.40673859388	3.0	0.720110757781	230.433208185	123.662492478	766.952214743	0.13613977232	1658.0	899.0	37	0.0
3494490	265.362670898	2.0	3331.0	2	1639.0	1	1657.59459459	61331.0	2.51631873495	3.0	0.79302455241	18.2373084632	124.076319347	497.215717742	0.134994798903	1221.0	712.0	37	0.0
3494469	222.252304077	2.0	2729.0	2	1465.0	1	1612.0	59644.0	2.68726790138	3.0	0.514503604477	8.01890795219	112.174150294	514.228818502	0.0893999220643	1294.0	737.0	37	0.0
3494468	385.061004639	2.0	5213.0	2	1834.0	1	2146.83783784	79433.0	11.4000000005	3.0	0.601267874509	234.563796012	110.9921736	926.944368267	0.149168114814	1503.0	1172.0	37	0.0
3494471	275.870880127	2.0	3745.0	2	1976.0	1	2142.21621622	79262.0	10.2055184087	3.0	0.706203164066	294.494942745	111.723896118	721.530130854	0.134983392685	1582.0	1180.0	37	0.0
3494470	234.961715698	2.0	3370.0	2	1735.0	1	1817.54054054	67249.0	2.48099932683	3.0	0.649299817879	148.252258336	112.169729371	484.486245338	0.0947376684859	1437.0	1161.0	37	0.0
3494465	293.312805176	2.0	4494.0	2	2005.0	1	2046.72972973	75729.0	2.87490489942	3.0	0.492776105918	330.05115579	110.251083463	723.893932096	0.0954622099995	1626.0	679.0	37	0.0
3494464	261.497406006	2.0	3819.0	2	1936.0	1	2023.62162162	74874.0	2.51443645255	3.0	0.803802972813	304.369125572	107.818286574	548.712956297	0.122305696003	1546.0	1187.0	37	0.0
3494467	328.232147217	2.0	3602.0	2	1775.0	1	1925.83783784	71256.0	2.59400387496	3.0	0.651530022117	200.701615104	110.876837092	694.412482027	0.133097369271	1486.0	713.0	37	0.0
3494466	267.806488037	2.0	3443.0	2	1534.0	1	1710.91891892	63304.0	2.60408166816	3.0	0.692599598768	31.2209516668	110.676072816	552.155894773	0.125821240415	1304.0	1006.0	37	0.0
3494477	554.913269043	2.0	5357.0	2	2350.0	1	2627.67567568	97224.0	11.4000000005	3.0	0.899751701063	351.832092809	115.660249414	994.524231705	0.205210282036	1666.0	926.0	37	0.0
3494476	319.231933594	2.0	4966.0	2	1659.0	1	1927.02702703	71300.0	2.49030980904	3.0	0.443340184602	179.853509022	114.661552688	761.973150828	0.0960722950005	1567.0	989.0	37	0.0
3494479	261.219146729	2.0	3942.0	2	1845.0	1	1966.94594595	72777.0	11.4000000005	3.0	0.598688324765	159.173170996	118.047284277	687.636287338	0.116881041843	1505.0	1046.0	37	0.0
3494478	613.634887695	2.0	5192.0	2	2468.0	1	2774.81081081	102668.0	2.7929831145	3.0	1.10562690072	391.089607424	116.336649786	987.635133872	0.24496138965	1657.0	1450.0	37	0.0
3494473	333.806396484	2.0	4190.0	2	2027.0	1	2126.40540541	78677.0	2.46214241652	3.0	0.5943434555	170.305827095	114.156743986	678.415574845	0.104741263144	1637.0	1087.0	37	0.0
3494472	315.522705078	2.0	4455.0	2	1722.0	1	1944.05405405	71930.0	2.68172452466	3.0	0.585915168837	221.071168789	112.900480353	693.58965398	0.11671940918	1509.0	930.0	37	0.0
3494475	268.257019043	2.0	3834.0	2	1927.0	1	2116.75675676	78320.0	10.1994374893	3.0	0.623750765046	290.615942238	114.130655182	754.383169859	0.125046844708	1609.0	1223.0	37	0.0
3494474	295.906066895	2.0	4346.0	2	1918.0	1	2112.40540541	78159.0	9.04090114284	3.0	0.525133722023	238.409527724	114.48981186	759.142588695	0.10419099874	1576.0	951.0	37	0.0
3494581	306.965118408	2.0	4093.0	2	1612.0	1	1771.97297297	65563.0	2.53018137696	3.0	0.574757798563	73.0345768833	181.500403365	632.13370977	0.114230411662	1327.0	973.0	37	0.0
3494580	311.471313477	2.0	4024.0	2	2011.0	1	2138.51351351	79125.0	11.4000000005	3.0	0.173415398457	245.587070595	179.899084047	732.95829886	0.0306285980975	1870.0	926.0	37	0.0
3494583	245.830352783	2.0	3321.0	2	1923.0	1	1937.13513514	71674.0	2.51617921819	3.0	0.709417390593	272.257349398	180.68178992	528.986513279	0.10725134104	1526.0	1099.0	37	0.0
3494582	255.40852356	2.0	3183.0	2	1444.0	1	1587.59459459	58741.0	2.52943926276	3.0	0.628541910262	104.52976224	181.300656914	546.903630525	0.121405424808	1217.0	942.0	37	0.0
3494577	298.842559814	2.0	4263.0	2	1819.0	1	1988.43243243	73572.0	2.62192753085	3.0	0.344179595812	238.328276697	176.753768245	744.456645277	0.0688663562345	1608.0	941.0	37	0.0
3494576	269.672363281	2.0	3066.0	2	1570.0	1	1666.94594595	61677.0	10.8705653752	3.0	0.514646824606	11.0885520876	175.82382414	561.351095619	0.0948762221703	1325.0	811.0	37	0.0
3494579	557.256835938	2.0	4747.0	2	1796.0	1	2170.48648649	80308.0	2.57712894058	3.0	0.71922914239	37.6335196322	177.793829108	1035.86288833	0.207183841869	1375.0	1019.0	37	0.0
3494578	380.739257812	2.0	4175.0	2	2059.0	1	2219.81081081	82133.0	2.47735179112	3.0	0.52008725549	380.045281942	176.729545003	764.295457625	0.098339534606	1712.0	962.0	37	0.0
3494589	291.875366211	2.0	4102.0	2	1792.0	1	1893.7027027	70067.0	2.49671824391	3.0	0.487432883221	170.130154758	184.126394395	630.651509017	0.0883332847413	1540.0	1134.0	37	0.0
3494588	245.162948608	2.0	4097.0	2	2017.0	1	2116.94594595	78327.0	2.74860938542	3.0	0.392256257099	354.576693577	182.912912402	648.426040756	0.0639141704561	1765.0	1244.0	37	0.0
3494591	379.591827393	2.0	4706.0	2	2169.0	1	2459.0	90983.0	10.1750201794	3.0	0.541460405182	250.918374202	184.916203621	893.856501036	0.10915349184	1854.0	989.0	37	0.0
3494590	292.899719238	2.0	3562.0	2	1682.0	1	1924.48648649	71206.0	2.57412658707	3.0	0.777219567236	150.846469744	185.292026345	598.097939844	0.137363179688	1438.0	1067.0	37	0.0
3494585	294.557006836	2.0	3447.0	2	1871.0	1	2000.67567568	74025.0	10.2459569124	3.0	0.699469817783	281.135616784	182.497747699	610.119753912	0.119387183961	1533.0	861.0	37	0.0
3494584	326.397918701	2.0	3416.0	2	1773.0	1	1903.13513514	70416.0	2.57239503072	3.0	0.597657558641	160.901026731	181.684458321	648.590701366	0.113388858364	1475.0	813.0	37	0.0
3494587	264.176452637	2.0	3389.0	2	2108.0	1	2104.97297297	77884.0	11.4000000005	3.0	0.451365630038	235.896661135	183.03561475	609.041482189	0.0698595196884	1685.0	980.0	37	0.0
3494586	374.800964355	2.0	4072.0	2	1840.0	1	2111.37837838	78121.0	2.64316812457	3.0	0.67227711877	182.540601735	182.510790077	835.220075833	0.153362433488	1482.0	1104.0	37	0.0
3494565	273.495483398	2.0	3471.0	2	1884.0	1	1858.48648649	68764.0	2.80234235366	3.0	0.609772721643	11.5989711832	167.60944868	595.691597204	0.108307998541	1438.0	933.0	37	0.0
3494564	404.557861328	2.0	3855.0	2	2486.0	1	2622.43243243	97030.0	4.77505490092	3.0	1.08177121373	382.203103299	166.804874648	717.618807064	0.173724513705	1753.0	1352.0	37	0.0
3494567	294.521636963	2.0	4175.0	2	1541.0	1	1778.89189189	65819.0	2.51812097667	3.0	0.345010831637	36.5919127192	170.306539238	681.619427205	0.0707773529159	1430.0	882.0	37	0.0
3494566	167.809707642	2.0	2407.0	2	1660.0	1	1630.35135135	60323.0	4.19503545169	3.0	0.353508055521	127.11029239	168.065218745	405.328345379	0.0459633367229	1395.0	707.0	37	0.0
3494561	300.838867188	2.0	3187.0	2	1821.0	1	2010.48648649	74388.0	2.634082525	3.0	0.747019317306	292.083692802	165.875626138	654.572660495	0.138442575409	1512.0	771.0	37	0.0
3494560	289.547607422	2.0	3542.0	2	1817.0	1	1920.94594595	71075.0	2.53948740506	3.0	0.532963899695	330.758588039	164.9519551	633.694456078	0.0963816407795	1522.0	994.0	37	0.0
3494563	427.231079102	2.0	5126.0	2	2461.0	1	2629.86486486	97305.0	2.62971690189	3.0	0.741567894996	371.482848285	167.224338099	959.711824866	0.156483177656	1829.0	1342.0	37	0.0
3494562	218.853088379	2.0	3390.0	2	1865.0	1	1847.08108108	68342.0	2.62618726532	3.0	0.521869820039	256.217235733	166.729789328	522.532581567	0.0797008682038	1536.0	982.0	37	0.0
3494573	323.636505127	2.0	3331.0	2	1994.0	1	1937.16216216	71675.0	2.57844760065	3.0	0.748057238137	228.883620899	173.176443268	620.215263415	0.136042955837	1449.0	890.0	37	0.0
3494572	265.186187744	2.0	3216.0	2	1664.0	1	1719.67567568	63628.0	2.52801230761	3.0	0.682185621206	150.194225405	172.533290058	543.429851042	0.120809570051	1352.0	932.0	37	0.0
3494575	256.708557129	2.0	3616.0	2	2017.0	1	2026.48648649	74980.0	2.53908532397	3.0	0.527147996723	250.228687127	174.610825017	567.284595518	0.0796612977123	1608.0	1093.0	37	0.0
3494574	259.881896973	2.0	4007.0	2	1771.0	1	1912.59459459	70766.0	2.80636837579	3.0	0.457610220135	259.596414505	173.517799245	650.437863608	0.0843780170904	1575.0	980.0	37	0.0
3494569	303.067138672	2.0	3878.0	2	1819.0	1	1978.32432432	73198.0	9.00035762922	3.0	0.631670212434	334.926496599	171.63835415	652.216309298	0.11622701811	1521.0	1159.0	37	0.0
3494568	303.830169678	2.0	4224.0	2	1722.0	1	1907.24324324	70568.0	2.60463350117	3.0	0.485314221905	269.847774593	170.582793149	709.586202007	0.0992394643413	1568.0	890.0	37	0.0
3494571	289.741821289	2.0	3456.0	2	1742.0	1	1883.13513514	69676.0	10.1560936455	3.0	0.914870923611	20.655206843	172.956555764	593.312647681	0.168391578186	1307.0	815.0	37	0.0
3494570	410.307556152	2.0	4590.0	2	2218.0	1	2483.08108108	91874.0	2.5636447867	3.0	0.614471375422	364.519956235	171.807552638	884.540193747	0.122896037817	1830.0	1094.0	37	0.0
3494549	204.770614624	2.0	3401.0	2	1480.0	1	1628.32432432	60248.0	2.51813009804	3.0	0.383091906494	63.5008547909	157.278087302	583.931219982	0.0737563672859	1355.0	840.0	37	0.0
3494548	305.445251465	2.0	3622.0	2	2000.0	1	2174.54054054	80458.0	2.67217651332	3.0	0.715168060009	388.204895337	155.511319468	615.23467043	0.112557336941	1669.0	1128.0	37	0.0
3494551	363.010559082	2.0	4397.0	2	1958.0	1	2244.10810811	83032.0	2.53737076433	3.0	0.594419013222	281.160663518	157.649058233	885.262697477	0.132816022311	1641.0	1061.0	37	0.0
3494550	276.609771729	2.0	3651.0	2	1832.0	1	1828.97297297	67672.0	10.2703424204	3.0	0.809711837288	153.171521135	156.998161887	521.627713481	0.130538704011	1373.0	1027.0	37	0.0
3494545	243.099609375	2.0	3327.0	2	1797.0	1	1856.43243243	68688.0	10.1217226905	3.0	0.784052347531	36.7727036132	155.099916806	528.340932676	0.125581973745	1372.0	924.0	37	0.0
3494544	194.806884766	2.0	2764.0	2	1662.0	1	1679.27027027	62133.0	2.54190707304	3.0	0.524693373559	29.7848615093	155.184465313	447.28909671	0.0751283052433	1360.0	846.0	37	0.0
3494547	517.799133301	2.0	4393.0	2	2003.0	1	2183.64864865	80795.0	2.61522056815	3.0	0.907376996706	188.522855918	155.986053288	899.077095205	0.229706581968	1367.0	1002.0	37	0.0
3494546	208.575057983	2.0	2836.0	2	1433.0	1	1670.78378378	61819.0	11.4000000005	3.0	1.06502829157	0.743234371512	156.343190676	586.651000507	0.229979148833	1137.0	821.0	37	0.0
3494557	334.976043701	2.0	3319.0	2	1721.0	1	1878.89189189	69519.0	2.58897234572	3.0	0.859988329195	172.900754786	163.661944488	606.198160844	0.161078237514	1342.0	923.0	37	0.0
3494556	157.760971069	2.0	2663.0	2	1538.0	1	1563.24324324	57840.0	10.1899093316	3.0	0.34000319402	17.7772734666	162.146664949	423.339527868	0.0482596457248	1353.0	875.0	37	0.0
3494559	291.631286621	2.0	3638.0	2	1586.0	1	1756.24324324	64981.0	2.52904301095	3.0	0.43961173899	41.9510301966	165.08160446	691.935024463	0.0948110856218	1391.0	713.0	37	0.0
3494558	303.919372559	2.0	3972.0	2	1917.0	1	2173.83783784	80432.0	2.71841624052	3.0	0.493010895421	389.697039374	164.052466793	725.94404106	0.0897038330605	1706.0	1039.0	37	0.0
3494553	289.758483887	2.0	3598.0	2	1503.0	1	1595.78378378	59044.0	2.56222605459	3.0	0.566569475582	99.9754698363	161.296478771	628.295937664	0.125537459281	1211.0	686.0	37	0.0
3494552	160.837539673	2.0	2589.0	2	1755.0	1	1773.45945946	65618.0	10.2467507437	3.0	0.643605996322	37.3814488654	158.899406937	439.628226434	0.0866880601778	1370.0	874.0	37	0.0
3494555	252.397399902	2.0	3504.0	2	1526.0	1	1732.02702703	64085.0	2.57109253383	3.0	0.410725799565	131.906721936	161.438018492	628.997680904	0.0805892292252	1414.0	771.0	37	0.0
3494554	313.599487305	2.0	3248.0	2	1605.0	1	1864.51351351	68987.0	2.72588863897	3.0	0.614303143804	124.902487701	160.624847116	632.065205041	0.116225382485	1439.0	1194.0	37	0.0
3494533	564.381103516	2.0	4914.0	2	2652.0	1	2806.35135135	103835.0	2.60299203286	3.0	0.898623629396	288.120751818	146.405454803	1011.49820718	0.193240895873	1795.0	968.0	37	0.0
3494532	330.69152832	2.0	4549.0	2	2033.0	1	2207.16216216	81665.0	2.55764033389	3.0	0.620836286802	271.760478993	146.090538986	732.864339179	0.114915437049	1723.0	1175.0	37	0.0
3494535	200.760116577	2.0	3035.0	2	1625.0	1	1694.45945946	62695.0	2.4818961813	3.0	0.316838047218	127.423766262	146.777086775	483.952166748	0.0473900345921	1450.0	963.0	37	0.0
3494534	608.837280273	2.0	5006.0	2	2171.0	1	2603.0	96311.0	2.57404438747	3.0	1.0280696321	112.262378301	147.052971278	993.754860226	0.244159546081	1527.0	1053.0	37	0.0
3494529	445.463012695	2.0	4473.0	2	1999.0	1	2198.43243243	81342.0	2.49380304165	3.0	0.726040571121	239.043045723	144.441145174	832.904907889	0.159467324139	1537.0	1043.0	37	0.0
3494528	346.971740723	2.0	3939.0	2	1681.0	1	1909.86486486	70665.0	2.61291711232	3.0	0.663107324364	152.295079337	144.037870908	727.145261438	0.144469660624	1417.0	1058.0	37	0.0
3494531	250.402450562	2.0	2920.0	2	1677.0	1	1730.18918919	64017.0	2.70979687834	3.0	0.904100659783	42.3909972914	145.900122831	469.660801823	0.139873032537	1266.0	967.0	37	0.0
3494530	410.133178711	2.0	4224.0	2	2158.0	1	2253.02702703	83362.0	2.47473695886	3.0	0.765742838179	394.388131018	144.86678197	787.021476711	0.154392675329	1592.0	1029.0	37	0.0
3494541	252.83656311	2.0	4390.0	2	1475.0	1	1625.54054054	60145.0	10.2374939894	3.0	0.487504953957	22.1899081428	152.380804355	641.342151472	0.106403132444	1280.0	905.0	37	0.0
3494540	224.745040894	2.0	3290.0	2	1933.0	1	1963.21621622	72639.0	2.5000460082	3.0	0.617868183054	366.741313658	151.386183993	514.794410697	0.0881495530377	1550.0	1087.0	37	0.0
3494543	309.292053223	2.0	4055.0	2	1786.0	1	1950.37837838	72164.0	10.9145845465	3.0	0.76046842616	316.179436884	152.772379673	632.148776061	0.140562955918	1440.0	1153.0	37	0.0
3494542	348.42565918	2.0	3958.0	2	1592.0	1	1843.72972973	68218.0	2.5465612456	3.0	0.666239523112	60.7347495103	152.068033251	706.11757947	0.146235964159	1324.0	1003.0	37	0.0
3494537	484.540405273	2.0	4347.0	2	2336.0	1	2518.56756757	93187.0	2.51389839609	3.0	0.889931661996	255.961096755	148.697719524	841.106432047	0.174538513233	1674.0	888.0	37	0.0
3494536	282.552032471	2.0	3821.0	2	1851.0	1	2080.67567568	76985.0	2.57243578574	3.0	0.614399076049	118.291783325	149.026133598	691.231190383	0.113655472062	1538.0	907.0	37	0.0
3494539	224.372848511	2.0	5123.0	2	2148.0	1	2282.37837838	84448.0	11.4000000005	3.0	0.377936667881	286.306202174	151.354264034	771.046127434	0.0681916046616	1828.0	1095.0	37	0.0
3494538	366.649291992	2.0	4395.0	2	1774.0	1	2022.64864865	74838.0	2.59041421417	3.0	0.460562348627	373.982043123	149.792934822	816.654735158	0.102508119862	1610.0	954.0	37	0.0
3494645	324.87612915	2.0	3742.0	2	1954.0	1	2075.91891892	76809.0	2.49884768743	3.0	0.514523036127	305.980878199	210.892963974	726.901620211	0.0990006453126	1613.0	1036.0	37	0.0
3494644	240.226425171	2.0	3186.0	2	2035.0	1	2006.05405405	74224.0	2.58696602229	3.0	0.452326120284	248.972855934	210.556223032	555.216071351	0.0667750003586	1644.0	1105.0	37	0.0
3494647	242.006622314	2.0	3668.0	2	1835.0	1	1924.02702703	71189.0	2.63340608539	3.0	0.528773542796	257.124887225	211.969908197	539.773897443	0.080114321034	1546.0	1215.0	37	0.0
3494646	271.09185791	2.0	3414.0	2	1806.0	1	1998.83783784	73957.0	4.65588831448	3.0	0.884738705987	100.398551963	211.401815511	595.176561736	0.151702846643	1440.0	783.0	37	0.0
3494641	275.76348877	2.0	2868.0	2	1595.0	1	1693.97297297	62677.0	2.48766688475	3.0	0.689716977285	55.4816762326	210.114052298	534.091777719	0.121994756025	1298.0	942.0	37	0.0
3494640	226.77192688	2.0	2974.0	2	1627.0	1	1627.2972973	60210.0	10.7075092493	3.0	0.699490340644	27.9522552763	210.289134861	514.393702704	0.124297280317	1200.0	942.0	37	0.0
3494643	311.062530518	2.0	4446.0	2	1878.0	1	2076.37837838	76826.0	2.5847772604	3.0	0.56394308772	334.89576789	209.624088928	701.589597959	0.105309038385	1635.0	1059.0	37	0.0
3494642	152.591156006	2.0	2920.0	2	1560.0	1	1608.43243243	59512.0	2.68289044859	3.0	0.322317528763	270.693613133	209.817287631	489.840083913	0.0516132838518	1430.0	814.0	37	0.0
3494653	209.031906128	2.0	2964.0	2	1451.0	1	1565.18918919	57912.0	2.50069139651	3.0	0.449562248422	43.825170892	216.189250409	485.067912647	0.0748780897969	1323.0	1015.0	37	0.0
3494652	232.367370605	2.0	3661.0	2	1720.0	1	1943.64864865	71915.0	10.1190781114	3.0	0.316177967227	170.191872781	215.238422158	672.662009243	0.0578783971187	1660.0	989.0	37	0.0
3494655	278.668151855	2.0	3774.0	2	1788.0	1	1949.02702703	72114.0	2.47902970632	3.0	0.601157444256	199.085148652	217.739201512	590.921243412	0.100269550866	1528.0	1047.0	37	0.0
3494654	247.239730835	2.0	3259.0	2	1953.0	1	1961.54054054	72577.0	2.57169012436	3.0	0.765193899043	388.30810118	215.777816486	531.159140967	0.115576111973	1545.0	921.0	37	0.0
3494649	521.999389648	2.0	4390.0	2	2514.0	1	2681.16216216	99203.0	6.06801748607	3.0	1.15854642045	231.071873244	212.976353124	897.263169419	0.240473822912	1623.0	1169.0	37	0.0
3494648	240.192138672	2.0	3036.0	2	1659.0	1	1753.7027027	64887.0	2.68032416226	3.0	0.582998626131	77.6125805315	212.811847267	581.326207184	0.10696327163	1347.0	926.0	37	0.0
3494651	231.002868652	2.0	3595.0	2	1868.0	1	1911.56756757	70728.0	10.7209918457	3.0	0.404522470504	243.561245241	213.749828526	563.764654431	0.063435442907	1657.0	1162.0	37	0.0
3494650	313.566131592	2.0	3762.0	2	1679.0	1	1883.97297297	69707.0	10.1700904596	3.0	0.707900702333	72.9741737027	214.465558606	701.929463316	0.151907315076	1337.0	994.0	37	0.0
3494629	314.477020264	2.0	3545.0	2	1546.0	1	1814.91891892	67152.0	2.63280305559	3.0	0.479101066504	97.2950749828	203.790388467	642.230072066	0.0926188164283	1454.0	844.0	37	0.0
3494628	308.749023438	2.0	3417.0	2	1490.0	1	1738.62162162	64329.0	2.61377699001	3.0	0.471220485329	87.7422817419	203.775391805	661.033633005	0.0983945431652	1368.0	956.0	37	0.0
3494631	333.809417725	2.0	4664.0	2	1785.0	1	1993.32432432	73753.0	2.48483543194	3.0	0.492168949004	244.154253833	204.104145687	722.734316255	0.097965613704	1563.0	1107.0	37	0.0
3494630	708.843383789	2.0	7094.0	2	2691.0	1	3040.56756757	112501.0	2.5510259482	3.0	0.953903813304	221.108839707	203.962567712	1270.14884387	0.248812206632	1716.0	1467.0	37	0.0
3494625	609.11730957	2.0	5974.0	2	1947.0	1	2490.05405405	92132.0	2.73892315258	3.0	0.804645107771	197.488073389	202.553526003	1143.43840494	0.226613718401	1554.0	1324.0	37	0.0
3494624	208.276321411	2.0	3371.0	2	1798.0	1	1937.27027027	71679.0	2.47743762595	3.0	0.408653756973	166.210284043	203.16873022	601.394705324	0.0677258799189	1579.0	887.0	37	0.0
3494627	228.102752686	2.0	3124.0	2	1437.0	1	1607.81081081	59489.0	2.50531232669	3.0	0.585954105663	67.1449707989	203.915050249	538.032621782	0.108697717145	1280.0	838.0	37	0.0
3494626	277.229553223	2.0	4027.0	2	1871.0	1	2092.62162162	77427.0	2.52431324039	3.0	0.703325328691	334.107536445	202.673761021	595.942966667	0.111293279623	1641.0	1322.0	37	0.0
3494637	310.934875488	2.0	3448.0	2	1560.0	1	1685.08108108	62348.0	2.76863500803	3.0	0.62635774063	34.7835292866	208.123579101	637.306544868	0.134360329128	1226.0	772.0	37	0.0
3494636	328.774139404	2.0	4275.0	2	1921.0	1	2085.67567568	77170.0	2.54043006842	3.0	0.717704685702	321.178409569	206.226136354	671.240272185	0.130570362899	1536.0	1222.0	37	0.0
3494639	267.923736572	2.0	3942.0	2	2038.0	1	2125.27027027	78635.0	2.58112527438	3.0	0.649572062099	170.344260696	209.037969543	584.230959308	0.098035687224	1646.0	1334.0	37	0.0
3494638	231.168579102	2.0	4214.0	2	2001.0	1	2068.18918919	76523.0	2.56297353769	3.0	0.464854322824	163.580688369	208.017607372	637.460536375	0.0771672568059	1648.0	1150.0	37	0.0
3494633	351.582763672	2.0	4006.0	2	2688.0	1	2765.10810811	102309.0	10.7441772099	3.0	1.30228458933	216.139788514	204.817659159	711.723213358	0.201346011893	1663.0	1353.0	37	0.0
3494632	278.275299072	2.0	3446.0	2	2027.0	1	2070.35135135	76603.0	2.58280538029	3.0	0.727594780734	348.767436791	204.24727654	555.620634777	0.108195796962	1623.0	1148.0	37	0.0
3494635	268.196472168	2.0	3663.0	2	1967.0	1	2022.45945946	74831.0	2.51404405111	3.0	0.81955432845	157.675856142	206.226260029	529.875645505	0.120272259035	1502.0	1125.0	37	0.0
3494634	430.820159912	2.0	3993.0	2	2173.0	1	2195.13513514	81220.0	4.68757276545	3.0	1.09729734637	127.423199623	206.197782465	743.084942137	0.228087086525	1345.0	954.0	37	0.0
3494613	260.335968018	2.0	3731.0	2	2093.0	1	2228.89189189	82469.0	8.97156382684	3.0	0.822940899541	283.568511541	194.273634647	689.365682018	0.145819465653	1592.0	1122.0	37	0.0
3494612	215.568710327	2.0	3075.0	2	1603.0	1	1737.56756757	64290.0	10.4019976511	3.0	0.800971047835	35.66806064	193.546504053	517.440256376	0.135412588245	1260.0	892.0	37	0.0
3494615	219.080215454	2.0	2779.0	2	1580.0	1	1683.89189189	62304.0	8.98684105781	3.0	0.701696471514	39.2517310913	196.48328231	528.047387593	0.123622786181	1254.0	817.0	37	0.0
3494614	294.661499023	2.0	4154.0	2	1799.0	1	2009.94594595	74368.0	2.70999303295	3.0	0.502189980462	227.28596588	195.150832492	685.510351083	0.0936590239617	1606.0	1032.0	37	0.0
3494609	305.245544434	2.0	4526.0	2	2261.0	1	2378.72972973	88013.0	8.94340512168	3.0	0.74781729553	238.25379892	191.005159597	750.716903612	0.133791946352	1719.0	1439.0	37	0.0
3494608	305.532592773	2.0	3192.0	2	1685.0	1	1926.56756757	71283.0	11.4000000005	3.0	0.69753108052	144.628031987	191.177229705	567.859750904	0.114577894112	1446.0	1170.0	37	0.0
3494611	398.940185547	2.0	4214.0	2	2035.0	1	2191.43243243	81083.0	2.59555561043	3.0	0.750813294825	337.410766091	191.817687261	717.825053762	0.140209389733	1606.0	1132.0	37	0.0
3494610	355.707672119	2.0	4580.0	2	2050.0	1	2171.48648649	80345.0	2.50947499517	3.0	0.456766432797	255.071708295	191.669093011	812.325318714	0.0934162824727	1681.0	869.0	37	0.0
3494621	346.605804443	2.0	4964.0	2	1848.0	1	1969.54054054	72873.0	2.53075596024	3.0	0.443313821496	306.734755888	201.09534897	844.283344835	0.104994003166	1531.0	923.0	37	0.0
3494620	329.77331543	2.0	3778.0	2	1959.0	1	2042.16216216	75560.0	2.55145120164	3.0	0.902200809608	268.247383044	200.558098177	593.13388565	0.150773725111	1459.0	1187.0	37	0.0
3494623	270.295562744	2.0	3284.0	2	1541.0	1	1611.32432432	59619.0	2.5426574742	3.0	0.806653942865	17.65446142	201.654891765	530.639030586	0.153167200334	1173.0	794.0	37	0.0
3494622	259.235687256	2.0	3286.0	2	1923.0	1	2011.0	74407.0	11.4000000005	3.0	0.605208086944	359.360991437	200.958999458	570.37833448	0.0938852680329	1639.0	1030.0	37	0.0
3494617	199.205871582	2.0	2587.0	2	1448.0	1	1513.86486486	56013.0	2.55447582906	3.0	0.561801975535	50.3839413307	199.49630068	475.618787719	0.0967944368287	1229.0	793.0	37	0.0
3494616	281.002838135	2.0	4648.0	2	1996.0	1	2054.72972973	76025.0	10.1830946065	3.0	0.497827323478	288.08627888	196.189401434	794.622050224	0.106515318918	1588.0	1029.0	37	0.0
3494619	214.936035156	2.0	3630.0	2	1922.0	1	1941.59459459	71839.0	2.52076455502	3.0	0.376537154224	231.377818832	200.934753267	520.355832284	0.0531379731668	1657.0	1195.0	37	0.0
3494618	289.358886719	2.0	3399.0	2	1540.0	1	1693.35135135	62654.0	2.48433263852	3.0	0.608608524071	115.345018499	199.476879929	631.697018454	0.128056170085	1283.0	816.0	37	0.0
3494597	324.234436035	2.0	3703.0	2	1672.0	1	1864.10810811	68972.0	2.53223162898	3.0	0.770611805635	128.343882987	186.623062436	663.349195111	0.158899507752	1334.0	1081.0	37	0.0
3494596	241.722549438	2.0	3075.0	2	1567.0	1	1711.08108108	63310.0	2.53679540147	3.0	0.517821786424	78.1022818459	186.545716205	537.456891211	0.0885240773577	1340.0	841.0	37	0.0
3494599	244.67477417	2.0	3981.0	2	1761.0	1	1927.83783784	71330.0	2.4404623843	3.0	0.507890321237	184.642371591	187.711503087	657.811122567	0.0948710305769	1540.0	1061.0	37	0.0
3494598	224.133041382	2.0	3071.0	2	1565.0	1	1701.54054054	62957.0	2.47545175208	3.0	0.85001519583	118.319163454	187.832916437	463.469200379	0.130920395326	1295.0	969.0	37	0.0
3494593	669.577331543	2.0	5615.0	2	2195.0	1	2666.27027027	98652.0	2.52788328169	3.0	0.76216208263	375.125091387	184.519902228	1213.43583927	0.209822260828	1680.0	1289.0	37	0.0
3494592	339.773590088	2.0	3897.0	2	2045.0	1	2252.08108108	83327.0	2.49126909727	3.0	0.810355423357	326.227350998	184.571188501	730.867611449	0.151400237427	1602.0	1225.0	37	0.0
3494595	274.651092529	2.0	3690.0	2	2004.0	1	2227.18918919	82406.0	10.2276076261	3.0	0.740093864448	330.343177019	185.642034318	693.754192694	0.130284615453	1618.0	1253.0	37	0.0
3494594	308.670410156	2.0	3401.0	2	1854.0	1	1911.08108108	70710.0	10.107001658	3.0	0.701227123266	139.14912537	186.192040547	620.031198963	0.128353701753	1421.0	881.0	37	0.0
3494605	360.415466309	2.0	4448.0	2	2443.0	1	2500.78378378	92529.0	10.661883547	3.0	0.886745858856	363.434513664	188.682976051	746.965384262	0.15264763035	1756.0	1385.0	37	0.0
3494604	224.955993652	2.0	2663.0	2	1609.0	1	1608.45945946	59513.0	9.02618905346	3.0	0.873998271699	25.7764730486	188.943099575	426.257329334	0.13097735911	1222.0	888.0	37	0.0
3494607	339.558197021	2.0	4567.0	2	1740.0	1	1978.05405405	73188.0	2.57457135923	3.0	0.643301148867	164.672927639	190.119411309	708.294702709	0.130167642308	1480.0	1163.0	37	0.0
3494606	356.420684814	2.0	3984.0	2	1945.0	1	1994.97297297	73814.0	10.2369974839	3.0	0.701839380334	71.3776535866	190.452274454	772.620126815	0.157280706385	1387.0	944.0	37	0.0
3494601	326.17288208	2.0	4526.0	2	2255.0	1	2460.18918919	91027.0	2.6313413113	3.0	0.705562999525	239.397291579	188.208840446	787.319779655	0.127266816788	1802.0	1448.0	37	0.0
3494600	533.405395508	2.0	4723.0	2	2050.0	1	2353.02702703	87062.0	2.5647404728	3.0	0.861693347128	202.510172126	188.105466705	977.546801565	0.218014785554	1551.0	1259.0	37	0.0
3494603	241.158111572	2.0	3772.0	2	2035.0	1	2048.43243243	75792.0	2.72177475443	3.0	0.414272576964	348.876823756	187.708529635	592.587899741	0.06374167948	1713.0	1261.0	37	0.0
3494602	355.670074463	2.0	4837.0	2	2100.0	1	2440.54054054	90300.0	2.45608499851	3.0	0.46978434141	248.065572151	188.285897374	886.131153906	0.0932385375665	1865.0	1206.0	37	0.0
3494709	462.488311768	2.0	4242.0	2	2426.0	1	2656.10810811	98276.0	2.53169401259	3.0	1.16921899554	303.829333044	245.067576661	828.454209282	0.223006419386	1637.0	1378.0	37	0.0
3494708	292.6300354	2.0	3592.0	2	1853.0	1	1996.16216216	73858.0	2.51965491557	3.0	0.777880291729	380.8029014	244.434489736	560.820059948	0.122677688655	1558.0	1052.0	37	0.0
3494711	270.676055908	2.0	3766.0	2	1916.0	1	2125.59459459	78647.0	8.36006402144	3.0	0.714522881241	366.095265272	244.536706948	647.25945594	0.122068460454	1622.0	1099.0	37	0.0
3494710	241.042022705	2.0	4302.0	2	2011.0	1	2129.97297297	78809.0	10.1445826094	3.0	0.657050049731	361.869645026	245.147011271	682.720964901	0.117695877889	1664.0	1125.0	37	0.0
3494705	316.858764648	2.0	3960.0	2	2115.0	1	2216.45945946	82009.0	4.73975145503	3.0	0.626789095618	338.479398198	243.413814272	697.139536272	0.109350323469	1678.0	1110.0	37	0.0
3494704	391.491149902	2.0	3899.0	2	1846.0	1	2103.08108108	77814.0	2.54091810919	3.0	0.893716889316	175.272202053	243.200372349	715.204064833	0.179196784947	1453.0	966.0	37	0.0
3494707	397.314575195	2.0	3792.0	2	1833.0	1	1943.24324324	71900.0	11.4000000005	3.0	0.749953315497	150.965003192	244.00400147	731.536526217	0.1643618631	1364.0	802.0	37	0.0
3494706	242.519226074	2.0	2910.0	2	1431.0	1	1502.7027027	55600.0	2.56981554045	3.0	0.65503733817	5.30057942164	244.254822989	498.957461161	0.122018767987	1123.0	709.0	37	0.0
3494717	276.133728027	2.0	4159.0	2	1916.0	1	1956.45945946	72389.0	2.49438881589	3.0	0.621983958424	246.140703894	249.030663701	599.512051338	0.105334323133	1527.0	894.0	37	0.0
3494716	213.846542358	2.0	2645.0	2	1785.0	1	1858.81081081	68776.0	2.62146928362	3.0	0.769070896992	238.474041567	248.849134293	426.006705597	0.0966460492637	1484.0	1093.0	37	0.0
3494719	487.550750732	2.0	3910.0	2	2083.0	1	2346.54054054	86822.0	2.74028882252	3.0	1.07042101221	165.605585785	249.951399084	806.68083991	0.225477780597	1465.0	1104.0	37	0.0
3494718	314.765899658	2.0	3645.0	2	1832.0	1	1962.27027027	72604.0	2.7389153278	3.0	0.465464581969	256.032920082	248.72918518	692.353941623	0.0894618818412	1552.0	922.0	37	0.0
3494713	397.858337402	2.0	3813.0	2	1640.0	1	1814.83783784	67149.0	2.64657462548	3.0	0.6871082697	90.8422528819	247.891088065	765.930752364	0.169580988133	1256.0	576.0	37	0.0
3494712	327.025421143	2.0	4673.0	2	1811.0	1	1895.37837838	70129.0	4.75344125619	3.0	0.648786882472	188.698973555	245.805525128	697.417233295	0.135541337197	1436.0	1098.0	37	0.0
3494715	218.708053589	2.0	3495.0	2	1572.0	1	1614.18918919	59725.0	2.63086437315	3.0	0.324036701595	44.8836381946	248.74178992	569.055398486	0.0605768170831	1363.0	866.0	37	0.0
3494714	236.327453613	2.0	3320.0	2	1660.0	1	1831.51351351	67766.0	11.4000000005	3.0	0.395400091319	221.063871877	248.323835654	626.492334866	0.0725307478864	1528.0	804.0	37	0.0
3494693	316.25692749	2.0	3689.0	2	1887.0	1	1979.59459459	73245.0	2.57276924367	3.0	0.772009590022	239.884535709	237.05793517	613.321080469	0.135837803845	1460.0	809.0	37	0.0
3494692	269.719970703	2.0	3530.0	2	1907.0	1	2006.21621622	74230.0	2.46769312597	3.0	0.798830155596	201.291933912	236.049050741	522.157816455	0.116016308752	1518.0	1262.0	37	0.0
3494695	454.398742676	2.0	4544.0	2	2055.0	1	2200.54054054	81420.0	2.81694760736	3.0	0.744934546906	316.760154092	239.215058349	862.816949641	0.171017613318	1531.0	783.0	37	0.0
3494694	243.845092773	2.0	2862.0	2	1636.0	1	1731.32432432	64059.0	9.05066356911	3.0	0.6979049943	106.294103975	238.356868923	500.474999601	0.112188593807	1331.0	895.0	37	0.0
3494689	196.562652588	2.0	2902.0	2	1724.0	1	1713.05405405	63383.0	2.57776779123	3.0	0.626086613564	163.963286943	234.148065015	465.548060888	0.0929848090324	1377.0	887.0	37	0.0
3494688	308.630371094	2.0	3497.0	2	1518.0	1	1693.78378378	62670.0	2.56353624495	3.0	0.65285828795	88.6206550249	234.173964144	620.017837339	0.135706713301	1274.0	903.0	37	0.0
3494691	228.770126343	2.0	3791.0	2	1876.0	1	1983.89189189	73404.0	10.8748825386	3.0	0.594579196643	223.033880955	235.297368048	594.993780723	0.0978886733087	1576.0	1094.0	37	0.0
3494690	333.075286865	2.0	4188.0	2	1959.0	1	2194.81081081	81208.0	2.71762418273	3.0	0.625466121263	336.845878679	234.318979137	643.95897203	0.101025825739	1759.0	1396.0	37	0.0
3494701	312.332061768	2.0	3971.0	2	1909.0	1	2050.78378378	75879.0	2.50416951302	3.0	0.638090772395	263.89177432	242.42023341	659.637785082	0.114356915028	1564.0	1084.0	37	0.0
3494700	371.74597168	2.0	3893.0	2	1802.0	1	2039.86486486	75475.0	2.61196477481	3.0	0.744781001756	210.778485092	241.865583804	710.803698568	0.149110674421	1478.0	1048.0	37	0.0
3494703	395.211761475	2.0	4623.0	2	2000.0	1	2209.89189189	81766.0	2.50695040503	3.0	0.640209086936	350.8266243	242.436665658	842.474192938	0.138995020385	1637.0	1048.0	37	0.0
3494702	358.380371094	2.0	4774.0	2	1767.0	1	1953.35135135	72274.0	2.48474813744	3.0	0.520378462133	286.028917992	242.233338319	825.485857481	0.123539849525	1470.0	797.0	37	0.0
3494697	286.389831543	2.0	3208.0	2	1454.0	1	1642.16216216	60760.0	2.59306683815	3.0	0.568250223941	49.4304435026	240.686826685	624.626978173	0.121167083768	1252.0	692.0	37	0.0
3494696	364.42074585	2.0	4568.0	2	1851.0	1	2070.0	76590.0	2.46621194215	3.0	0.460386308049	257.203361909	240.253168759	810.267994075	0.0990283737972	1617.0	1032.0	37	0.0
3494699	244.125076294	2.0	2804.0	2	1433.0	1	1602.45945946	59291.0	2.68713436602	3.0	0.641669007358	75.9010275212	241.636030248	520.108781068	0.116237066944	1224.0	862.0	37	0.0
3494698	228.61428833	2.0	2937.0	2	1563.0	1	1707.83783784	63190.0	10.7916815712	3.0	0.721571623606	134.453926369	240.799480166	500.07768916	0.118121604336	1327.0	956.0	37	0.0
3494677	232.235626221	2.0	3026.0	2	1680.0	1	1739.89189189	64376.0	2.59362673553	3.0	0.561713983387	59.1108798008	228.290359042	463.911257305	0.0809473081411	1368.0	1019.0	37	0.0
3494676	216.601531982	2.0	3450.0	2	1974.0	1	2066.05405405	76444.0	10.8272630365	3.0	0.723757711455	393.64728728	227.522229776	577.231608915	0.112476697498	1630.0	1194.0	37	0.0
3494679	206.138015747	2.0	3071.0	2	2038.0	1	2084.83783784	77139.0	4.67495874152	3.0	0.806340020994	390.164594124	228.62727572	524.756531562	0.112939351858	1619.0	1062.0	37	0.0
3494678	210.65852356	2.0	3252.0	2	1680.0	1	1815.24324324	67164.0	2.45879593829	3.0	0.317022394124	202.468253272	228.376526253	553.694530977	0.0508063553556	1572.0	1012.0	37	0.0
3494673	311.510162354	2.0	4350.0	2	2119.0	1	2235.24324324	82704.0	2.53554988585	3.0	0.5297900918	357.221074114	224.706528835	730.967562945	0.0948414970423	1742.0	1176.0	37	0.0
3494672	283.502441406	2.0	3690.0	2	2251.0	1	2268.13513514	83921.0	2.64385089719	3.0	0.711549135514	334.286806916	225.270070931	605.536546386	0.104951740007	1759.0	1272.0	37	0.0
3494675	159.543899536	2.0	3179.0	2	1755.0	1	1820.13513514	67345.0	10.1456508493	3.0	0.500707906467	376.583277862	227.053102111	465.160077713	0.0683547568562	1535.0	1165.0	37	0.0
3494674	376.34777832	2.0	4316.0	2	2466.0	1	2525.97297297	93461.0	4.45648481776	3.0	1.01756964007	365.062082526	226.166632856	716.643894463	0.168698552976	1734.0	1355.0	37	0.0
3494685	314.080627441	2.0	4015.0	2	1984.0	1	2152.21621622	79632.0	2.5660633617	3.0	0.494100541885	327.576134444	230.674951973	656.990661828	0.0815665064677	1779.0	1285.0	37	0.0
3494684	246.008636475	2.0	3112.0	2	1700.0	1	1785.78378378	66074.0	2.63309062058	3.0	0.683213678914	154.359528339	231.380622118	546.411837716	0.116725041432	1372.0	976.0	37	0.0
3494687	254.265884399	2.0	3492.0	2	2020.0	1	2122.16216216	78520.0	10.1633680797	3.0	0.869045223131	351.342770608	232.40434311	511.06427697	0.116872681243	1633.0	1244.0	37	0.0
3494686	376.194274902	2.0	3800.0	2	1993.0	1	2126.86486486	78694.0	8.38155760927	3.0	1.4187527516	27.1772247211	232.01830776	604.081495705	0.252317087742	1241.0	1204.0	37	0.0
3494681	265.289123535	2.0	3369.0	2	1720.0	1	1765.97297297	65341.0	2.5801756421	3.0	0.656124090522	108.968395822	229.790677344	545.710214434	0.112812150241	1385.0	807.0	37	0.0
3494680	288.657928467	2.0	3394.0	2	1773.0	1	1839.78378378	68072.0	10.9055295627	3.0	0.675690711602	47.9374841671	229.967032323	676.538170687	0.141858648165	1347.0	750.0	37	0.0
3494683	484.794708252	2.0	4934.0	2	2101.0	1	2419.62162162	89526.0	2.56766582478	3.0	0.883043826301	258.383961204	229.503784395	939.853811072	0.207001172266	1560.0	1176.0	37	0.0
3494682	304.707855225	2.0	3863.0	2	1903.0	1	2021.16216216	74783.0	10.8745686743	3.0	0.685644796784	225.09239523	229.908798251	614.01006658	0.116253594941	1538.0	946.0	37	0.0
3494661	296.143554688	2.0	3674.0	2	1681.0	1	1768.7027027	65442.0	2.80080064804	3.0	0.747441640745	116.80735267	220.907140533	574.056417323	0.138039857721	1324.0	1094.0	37	0.0
3494660	485.933929443	2.0	4513.0	2	2105.0	1	2319.05405405	85805.0	2.7403687855	3.0	0.892455169729	54.4879624192	220.632850458	877.388452737	0.203116463587	1458.0	1331.0	37	0.0
3494663	151.274597168	2.0	2319.0	2	1568.0	1	1546.32432432	57214.0	5.98778921967	3.0	0.639756273545	36.9728631251	221.545817296	365.136736492	0.0817049394686	1261.0	919.0	37	0.0
3494662	333.077636719	2.0	3847.0	2	1867.0	1	2028.45945946	75053.0	2.5993153211	3.0	0.750530147668	170.784472223	221.069279451	629.280700244	0.131755529685	1512.0	1006.0	37	0.0
3494657	296.59173584	2.0	3674.0	2	1860.0	1	1985.72972973	73472.0	2.75933705893	3.0	0.651721232627	206.600096886	219.323172772	611.544204301	0.111549720102	1541.0	1079.0	37	0.0
3494656	265.577911377	2.0	3649.0	2	1697.0	1	1831.62162162	67770.0	2.56138692624	3.0	0.439887770812	60.8809794298	219.237223072	641.981582955	0.0835294080103	1404.0	858.0	37	0.0
3494659	354.926635742	2.0	4533.0	2	1954.0	1	2190.40540541	81045.0	2.52437916352	3.0	0.522768580253	307.240624658	218.68708021	860.790284805	0.114478529506	1645.0	1079.0	37	0.0
3494658	297.252075195	2.0	3661.0	2	2029.0	1	2083.86486486	77103.0	4.75962568685	3.0	0.68510206704	252.482301165	218.629035985	613.162030523	0.112091162477	1608.0	1229.0	37	0.0
3494669	266.478637695	2.0	3761.0	2	1821.0	1	1936.72972973	71659.0	2.50478231412	3.0	0.789569312835	190.527471438	224.488187831	546.408406915	0.125340871813	1501.0	1173.0	37	0.0
3494668	156.210159302	2.0	2475.0	2	1504.0	1	1467.40540541	54294.0	4.55461693833	3.0	0.739760863576	16.8476816454	224.968249367	337.802823771	0.0930729932776	1194.0	925.0	37	0.0
3494671	409.722473145	2.0	4506.0	2	1628.0	1	1982.72972973	73361.0	10.7700126186	3.0	0.55112738369	280.436149494	225.449096237	902.885148616	0.143490650131	1478.0	929.0	37	0.0
3494670	259.095550537	2.0	3102.0	2	1818.0	1	1929.51351351	71392.0	2.66681485071	3.0	0.725805125602	236.406885776	225.273299712	525.297356087	0.109628935962	1518.0	942.0	37	0.0
3494665	431.592956543	2.0	4584.0	2	2008.0	1	2238.67567568	82831.0	2.56338213186	3.0	0.622517270824	302.017201019	221.718179095	878.428586045	0.139126056385	1595.0	1036.0	37	0.0
3494664	350.860229492	2.0	4342.0	2	1878.0	1	2103.7027027	77837.0	2.53088549901	3.0	0.59916622677	292.613498324	222.275454382	772.76922187	0.12365630799	1581.0	716.0	37	0.0
3494667	308.232788086	2.0	3588.0	2	1968.0	1	1963.51351351	72650.0	2.56508686067	3.0	0.808305644914	160.754559196	223.032809457	593.372593346	0.139126974483	1464.0	1129.0	37	0.0
3494666	251.954650879	2.0	3587.0	2	1872.0	1	2030.62162162	75133.0	10.1303849015	3.0	0.405541291526	327.217947868	221.8965383	593.235027032	0.0629684862347	1728.0	979.0	37	0.0
3494773	201.188400269	2.0	3717.0	2	1462.0	1	1593.43243243	58957.0	2.53879167662	3.0	0.461500051958	4.35624866989	280.521985763	534.811417466	0.0839494396393	1294.0	705.0	37	0.0
3494772	220.855224609	2.0	3369.0	2	1863.0	1	1885.67567568	69770.0	2.58497087705	3.0	0.427498188934	217.947338163	280.479594613	577.728985581	0.0700771675042	1551.0	1028.0	37	0.0
3494775	281.513214111	2.0	3565.0	2	1934.0	1	1975.67567568	73100.0	2.80633916465	3.0	0.520790475862	187.572553566	280.761426883	664.200984226	0.0959409596327	1512.0	873.0	37	0.0
3494774	283.765655518	2.0	4196.0	2	1635.0	1	1890.51351351	69949.0	10.6303008812	3.0	0.528449992323	20.7492200901	280.788960609	713.028307901	0.110685855888	1397.0	976.0	37	0.0
3494769	406.683746338	2.0	4617.0	2	2217.0	1	2281.64864865	84421.0	2.62949154737	3.0	0.849995531305	182.18510129	277.851371716	721.971845258	0.155374985438	1576.0	1321.0	37	0.0
3494768	221.564437866	2.0	3535.0	2	1765.0	1	1891.02702703	69968.0	4.70514251633	3.0	0.418562006888	174.816383341	278.409883969	516.483219394	0.0606247626485	1584.0	1139.0	37	0.0
3494771	243.056808472	2.0	3203.0	2	1645.0	1	1777.32432432	65761.0	2.67308236112	3.0	0.589015572548	141.460248722	280.330829529	558.58258387	0.10199971789	1418.0	930.0	37	0.0
3494770	416.909698486	2.0	4551.0	2	1966.0	1	2045.83783784	75696.0	2.74872405943	3.0	0.824788102312	34.5364610081	279.281334129	764.775040036	0.182258273816	1367.0	1056.0	37	0.0
3494781	302.651123047	2.0	3677.0	2	1814.0	1	1984.37837838	73422.0	2.60257140109	3.0	0.634999405903	356.202430196	285.391077934	663.156817023	0.11869938679	1521.0	961.0	37	0.0
3494780	487.749481201	2.0	4462.0	2	2947.0	1	2919.75675676	108031.0	8.93579760742	3.0	1.32416795063	301.229914848	283.737611023	877.324132595	0.248349058714	1647.0	1048.0	37	0.0
3494783	281.015686035	2.0	3499.0	2	1959.0	1	1996.05405405	73854.0	11.4000000005	3.0	0.688594242074	130.491896333	286.677862565	593.310249829	0.114006808863	1505.0	966.0	37	0.0
3494782	261.016906738	2.0	4188.0	2	1808.0	1	1887.81081081	69849.0	2.5509590626	3.0	0.453992979977	122.818322617	286.585003754	714.947116841	0.0940530712515	1494.0	912.0	37	0.0
3494777	262.156646729	2.0	3686.0	2	1613.0	1	1819.32432432	67315.0	10.9154224541	3.0	0.525991950106	24.5715646389	282.661934429	660.537157423	0.105565150061	1407.0	976.0	37	0.0
3494776	274.533843994	2.0	3498.0	2	1958.0	1	2117.0	78329.0	11.4000000005	3.0	0.686327420894	375.322169772	281.428984813	631.593355464	0.114058028984	1629.0	1145.0	37	0.0
3494779	390.982971191	2.0	4209.0	2	2021.0	1	2095.7027027	77541.0	2.54857754926	3.0	0.788668498543	245.302928316	284.443074725	760.337602825	0.166953193752	1491.0	1035.0	37	0.0
3494778	326.201934814	2.0	4293.0	2	1900.0	1	2112.18918919	78151.0	2.55607667359	3.0	0.618059368046	210.990613582	283.8572163	710.561235059	0.116022387994	1593.0	1170.0	37	0.0
3494757	376.279174805	2.0	4477.0	2	2001.0	1	2237.40540541	82784.0	2.55221587371	3.0	0.658364631139	317.46679994	272.012612134	749.06120724	0.123856877402	1680.0	1034.0	37	0.0
3494756	305.711975098	2.0	3840.0	2	1902.0	1	1972.37837838	72978.0	10.858738977	3.0	0.61366196843	206.029078974	271.764290965	639.713579631	0.110514364447	1476.0	995.0	37	0.0
3494759	301.697662354	2.0	3681.0	2	2011.0	1	2224.40540541	82303.0	2.48696957202	3.0	0.811078314792	281.570336924	273.459336643	636.421482434	0.131257851091	1648.0	1104.0	37	0.0
3494758	261.807373047	2.0	3015.0	2	1730.0	1	1748.18918919	64683.0	2.86839132338	3.0	0.65561823967	47.9970128974	273.158835118	572.255471205	0.120204233881	1323.0	831.0	37	0.0
3494753	233.124252319	2.0	3876.0	2	1705.0	1	1804.75675676	66776.0	2.55870602351	3.0	0.426940870938	175.360169941	269.792895198	591.39483922	0.0752126620266	1504.0	912.0	37	0.0
3494752	325.28225708	2.0	3475.0	2	1654.0	1	1797.97297297	66525.0	2.52246068502	3.0	0.781396270666	98.8823696824	270.028191882	610.209867654	0.15286816503	1273.0	1000.0	37	0.0
3494755	225.780563354	2.0	2784.0	2	1809.0	1	1828.16216216	67642.0	8.30109320393	3.0	0.714363294802	241.664994965	270.850366241	495.174857641	0.107108296104	1460.0	893.0	37	0.0
3494754	319.02923584	2.0	3226.0	2	1709.0	1	1824.81081081	67518.0	2.56660804879	3.0	0.677405883898	31.6766057264	271.413668612	593.131325061	0.123710455677	1349.0	751.0	37	0.0
3494765	223.501220703	2.0	3479.0	2	1814.0	1	1977.10810811	73153.0	10.1297728821	3.0	0.883522757815	396.883256901	275.449409373	679.459335051	0.178991045177	1440.0	681.0	37	0.0
3494764	417.308288574	2.0	4375.0	2	1953.0	1	2129.40540541	78788.0	10.2224466953	3.0	0.815457062913	224.192160674	275.162906413	779.710860208	0.17549612708	1434.0	908.0	37	0.0
3494767	254.213256836	2.0	2954.0	2	1605.0	1	1714.18918919	63425.0	2.55161863044	3.0	0.698852053016	105.618693003	277.598214696	539.957603163	0.123679786623	1290.0	779.0	37	0.0
3494766	408.767486572	2.0	4236.0	2	1937.0	1	2189.40540541	81008.0	2.5088778021	3.0	0.698552480553	260.204072785	277.290946485	802.861495578	0.146895051769	1598.0	1147.0	37	0.0
3494761	338.693603516	2.0	4460.0	2	1987.0	1	2107.64864865	77983.0	2.4966944463	3.0	0.5887940316	289.375378778	274.41619017	722.2038115	0.112195689739	1631.0	1054.0	37	0.0
3494760	253.45954895	2.0	3202.0	2	1944.0	1	2013.67567568	74506.0	4.71344804233	3.0	0.65574020472	265.850676351	274.218429862	550.913789084	0.09853981357	1566.0	1103.0	37	0.0
3494763	445.369049072	2.0	4046.0	2	2119.0	1	2239.54054054	82863.0	10.1438353211	3.0	1.01841529884	159.228059573	274.918374877	764.387503335	0.210360568348	1432.0	1074.0	37	0.0
3494762	474.733764648	2.0	3951.0	2	2497.0	1	2554.35135135	94511.0	4.6775300539	3.0	1.56158847116	13.3203305067	275.278685161	688.484576452	0.266545205379	1410.0	1211.0	37	0.0
3494741	287.085571289	2.0	3522.0	2	1672.0	1	1664.72972973	61595.0	11.4000000005	3.0	0.415876142767	44.7068765733	265.158698918	624.788348547	0.0846470098674	1343.0	804.0	37	0.0
3494740	793.21472168	2.0	6098.0	2	2591.0	1	3090.67567568	114355.0	2.70362296864	3.0	1.08323984355	279.022599431	262.893976382	1291.64335579	0.292577044958	1672.0	1643.0	37	0.0
3494743	248.827789307	2.0	3814.0	2	2327.0	1	2388.91891892	88390.0	6.07078685659	3.0	0.943841206629	313.918961347	264.746542429	587.381353428	0.131266057245	1736.0	1392.0	37	0.0
3494742	343.676574707	2.0	3709.0	2	1889.0	1	2019.13513514	74708.0	10.6988093396	3.0	0.635297868217	202.946248459	265.095087703	722.486299838	0.128236540638	1488.0	1024.0	37	0.0
3494737	284.173431396	2.0	3824.0	2	1534.0	1	1715.78378378	63484.0	2.48366997689	3.0	0.625384492033	34.4421472725	262.119022536	586.003229757	0.119564940679	1294.0	850.0	37	0.0
3494736	364.463165283	2.0	3864.0	2	2040.0	1	2186.45945946	80899.0	2.58866677382	3.0	0.754444671532	268.910388081	260.91810373	661.573696012	0.128845316144	1580.0	921.0	37	0.0
3494739	270.1378479	2.0	3698.0	2	2096.0	1	2208.2972973	81707.0	2.6526034334	3.0	0.814134204127	320.510748296	262.416395013	594.391232217	0.123049469639	1655.0	1350.0	37	0.0
3494738	218.941253662	2.0	3561.0	2	1883.0	1	1949.37837838	72127.0	10.3556493465	3.0	0.656757757859	190.535815853	261.630659107	524.656043484	0.0969482295512	1576.0	1069.0	37	0.0
3494749	305.135162354	2.0	3443.0	2	1588.0	1	1755.37837838	64949.0	2.51943353296	3.0	0.719322923938	57.0620291735	267.841694805	605.765876637	0.141703768688	1291.0	693.0	37	0.0
3494748	216.175811768	2.0	3288.0	2	1527.0	1	1641.72972973	60744.0	2.58703029077	3.0	0.255878461507	15.6732340455	267.920508678	570.44113771	0.0465223245761	1375.0	749.0	37	0.0
3494751	260.616149902	2.0	3360.0	2	1784.0	1	1954.32432432	72310.0	10.8656768054	3.0	0.965198281103	141.79203868	269.3201625	488.385495169	0.13714088162	1449.0	1268.0	37	0.0
3494750	306.24899292	2.0	3268.0	2	1716.0	1	1750.40540541	64765.0	2.53414805469	3.0	0.75268879677	72.0146558165	269.304867516	593.804188613	0.146355630739	1272.0	757.0	37	0.0
3494745	452.43371582	2.0	4334.0	2	2333.0	1	2358.94594595	87281.0	2.70914339682	3.0	0.891205070145	300.733135878	265.918171256	817.104914587	0.182522743718	1621.0	1113.0	37	0.0
3494744	259.778137207	2.0	3292.0	2	1524.0	1	1659.2972973	61394.0	10.7694372805	3.0	0.652847224521	89.0017808067	266.053651498	539.613537886	0.118762122801	1266.0	686.0	37	0.0
3494747	310.010467529	2.0	3880.0	2	1843.0	1	2041.21621622	75525.0	2.55606761613	3.0	0.675975813327	251.463041204	266.657606292	644.281388453	0.119421148903	1535.0	1222.0	37	0.0
3494746	256.265411377	2.0	3507.0	2	1784.0	1	1955.2972973	72346.0	2.45709832758	3.0	0.794910470224	146.472728862	266.679971926	565.202267868	0.129802092033	1449.0	1115.0	37	0.0
3494725	158.196212769	2.0	2697.0	2	1594.0	1	1681.08108108	62200.0	11.4000000005	3.0	0.452635055758	37.8353453819	254.053463259	452.120520952	0.0648122006648	1389.0	925.0	37	0.0
3494724	364.360931396	2.0	4110.0	2	1697.0	1	1970.0	72890.0	2.6969034775	3.0	0.392086218013	274.706888251	252.738859144	803.33302213	0.0868892977355	1581.0	929.0	37	0.0
3494727	178.80267334	2.0	2604.0	2	1608.0	1	1679.32432432	62135.0	2.49679879382	3.0	0.45477609065	44.8925654819	255.732114703	404.06655489	0.0578791313428	1410.0	1104.0	37	0.0
3494726	299.087524414	2.0	4738.0	2	1790.0	1	2003.75675676	74139.0	10.8417477128	3.0	0.384557472425	368.396013292	254.496032292	813.447307773	0.0846665645897	1638.0	654.0	37	0.0
3494721	270.567779541	2.0	3411.0	2	1441.0	1	1730.81081081	64040.0	10.2109714559	3.0	0.696876313136	35.3986457164	250.669562766	606.705531623	0.13913239662	1271.0	892.0	37	0.0
3494720	274.493469238	2.0	3740.0	2	1844.0	1	2021.2972973	74788.0	2.56323539086	3.0	0.519566265308	337.469139238	249.572219918	694.427936621	0.0979960860327	1600.0	841.0	37	0.0
3494723	225.894622803	2.0	2781.0	2	1584.0	1	1626.18918919	60169.0	11.4000000005	3.0	0.550363463174	4.50943483708	252.577613109	497.449262507	0.0919149448708	1306.0	797.0	37	0.0
3494722	235.443115234	2.0	3195.0	2	1489.0	1	1616.62162162	59815.0	2.49201352649	3.0	0.507781047802	122.457942857	250.985981136	558.828951735	0.0962077055152	1331.0	738.0	37	0.0
3494733	223.586395264	2.0	3442.0	2	2012.0	1	1966.45945946	72759.0	2.45096575212	3.0	0.694643707735	185.450505587	260.002395304	557.537771246	0.109230301564	1569.0	1084.0	37	0.0
3494732	178.933776855	2.0	2692.0	2	1524.0	1	1575.59459459	58297.0	10.9374047583	3.0	0.560222987571	13.991196637	259.772618217	422.322182138	0.0811758160237	1271.0	916.0	37	0.0
[truncated: 46,929 more rows]
