# Supplementary material for: Breakage of the oligomeric CaMKII hub by the regulatory segment of the kinase
Source: eLife. 2020 Sep 9;9:e57784. doi: 10.7554/eLife.57784 (PMC7538161; doi:10.7554/eLife.57784)
Supplement: Figure 8—source data 1. [file elife-57784-fig8-data1.zip › figure8_source_data/Activated_WT_1.csv]

SPOT_ID	QUALITY	POSITION_T	MAX_INTENSITY	FRAME	MEDIAN_INTENSITY	VISIBILITY	MEAN_INTENSITY	TOTAL_INTENSITY	ESTIMATED_DIAMETER	RADIUS	SNR	POSITION_X	POSITION_Y	STANDARD_DEVIATION	CONTRAST	OUTER_INTENSITY	MIN_INTENSITY	PIXEL_COUNT	POSITION_Z
3248945	2087.81030273	0.0	14200.0	0	3233.0	1	4718.0	174566.0	2.57536919678	3.0	0.926378993336	324.202504062	30.8387764685	3414.73928564	0.504306645779	1544.0	1577.0	37	0.0
3248944	3940.48779297	0.0	26969.0	0	4484.0	1	7803.91891892	288745.0	2.55928179817	3.0	0.878972879772	166.337244694	28.6969182272	6823.00626711	0.62402318649	1708.0	1517.0	37	0.0
3248947	1816.24401855	0.0	13790.0	0	2591.0	1	4211.94594595	155842.0	2.53692323964	3.0	0.892180385945	96.0219842814	32.5243292598	3138.60293537	0.497929122217	1375.0	1319.0	37	0.0
3248946	1707.12841797	0.0	12934.0	0	2792.0	1	3977.40540541	147164.0	2.55683290278	3.0	0.854614517875	135.769427537	32.0567171275	2908.11901273	0.454397154095	1434.0	1003.0	37	0.0
3248949	240.283294678	0.0	2857.0	0	1774.0	1	1806.67567568	66847.0	2.5925750722	3.0	0.840615464407	319.497844736	49.0837926658	486.627741255	0.127662446563	1376.0	1016.0	37	0.0
3248948	2540.90600586	0.0	16817.0	0	3329.0	1	5362.45945946	198411.0	2.57902068937	3.0	0.886303589866	229.643932601	37.2744101667	4348.66987068	0.560969698408	1475.0	1445.0	37	0.0
3248951	1830.88928223	0.0	15068.0	0	3063.0	1	4318.35135135	159779.0	2.54652064542	3.0	0.853840904682	378.755352373	55.1039698524	3141.41743677	0.450466259042	1611.0	1353.0	37	0.0
3248950	2517.2565918	0.0	17746.0	0	3477.0	1	5507.86486486	203791.0	2.56326943957	3.0	0.900439927548	108.481714442	54.4880235194	4476.23261834	0.577020952732	1435.0	1262.0	37	0.0
3248953	2976.0065918	0.0	20265.0	0	4407.0	1	6378.97297297	236022.0	2.56189148215	3.0	0.896142344417	389.204213446	74.3295062636	5078.67859283	0.554571748008	1773.0	1997.0	37	0.0
3248952	3414.52148438	0.0	22231.0	0	4098.0	1	7088.37837838	262270.0	2.60112699169	3.0	0.874210712703	313.534917235	69.4773456279	6102.67924472	0.603391877358	1717.0	1744.0	37	0.0
3248955	2117.39208984	0.0	15041.0	0	2694.0	1	4548.81081081	168306.0	2.55536872969	3.0	0.848653197359	96.8489170781	97.4204936503	3722.42598492	0.531954185492	1373.0	1187.0	37	0.0
3248954	3545.93261719	0.0	23446.0	0	4238.0	1	6827.02702703	252600.0	2.5556222438	3.0	0.861179279276	134.687324167	93.0818148801	6055.82618222	0.617989403162	1550.0	1670.0	37	0.0
3248957	264.626556396	0.0	2873.0	0	1401.0	1	1594.0	58978.0	2.44530248331	3.0	0.765833531846	181.491228346	110.429307248	545.942152003	0.150944412499	1160.0	778.0	37	0.0
3248956	8029.37451172	0.0	39877.0	0	9624.0	1	14960.3783784	553534.0	2.6227010236	3.0	0.986577686433	213.114991578	107.133344671	12664.4288294	0.716987137571	2294.0	3353.0	37	0.0
3248959	2649.92651367	0.0	18055.0	0	3376.0	1	5480.54054054	202780.0	2.55943600689	3.0	0.895648804604	45.4450413331	121.295073995	4570.25897999	0.596025841879	1323.0	1448.0	37	0.0
3248958	2367.88818359	0.0	17175.0	0	3371.0	1	4937.27027027	182679.0	2.54629734011	3.0	0.826630472448	106.549069277	112.074233261	4212.95449015	0.544831866212	1406.0	1449.0	37	0.0
3248937	176.717590332	0.0	3010.0	0	1454.0	1	1552.18918919	57431.0	10.1536485541	3.0	1.40755036762	0.0	4.0	438.799741583	0.248369888517	1021.0	920.0	37	0.0
3248936	702.989807129	0.0	6968.0	0	1595.0	1	2156.78378378	79801.0	2.57929459147	3.0	0.778599264571	15.0	0.0	1514.06295068	0.376061841351	1120.0	782.0	37	0.0
3248939	2211.16748047	0.0	15791.0	0	3058.0	1	4792.89189189	177337.0	2.56654490252	3.0	0.864574284932	250.773487192	8.81443465707	3786.69111483	0.518682425664	1476.0	1412.0	37	0.0
3248938	1924.51159668	0.0	13384.0	0	2865.0	1	4535.2972973	167806.0	2.61005394976	3.0	0.879954941688	147.623648604	9.4377373323	3378.67707398	0.487589704097	1503.0	1384.0	37	0.0
3248941	412.560668945	0.0	3922.0	0	1773.0	1	1906.18918919	70529.0	2.59234802968	3.0	0.76775942534	194.518834461	19.5370724051	833.404958183	0.201686272089	1238.0	413.0	37	0.0
3248940	360.056762695	0.0	3747.0	0	1507.0	1	1632.0	60384.0	2.57200141436	3.0	0.775492768303	27.288619066	17.8893260694	718.544168595	0.205863425098	1056.0	696.0	37	0.0
3248943	1986.64416504	0.0	14145.0	0	3343.0	1	4724.45945946	174805.0	2.57766442359	3.0	0.960737428312	345.82025815	26.2786182481	3248.56703961	0.493215829673	1558.0	1292.0	37	0.0
3248942	2566.92089844	0.0	17299.0	0	3602.0	1	5382.40540541	199149.0	2.59862014327	3.0	0.920777456349	116.11553021	22.0503975958	4190.76754081	0.558751560264	1469.0	1531.0	37	0.0
3249025	1698.93884277	0.0	12971.0	0	2443.0	1	4113.40540541	152196.0	2.57165763885	3.0	0.77471126803	35.4494457067	395.891279499	3292.2127012	0.449327173254	1274.0	1059.0	37	0.0
3249024	1622.60656738	0.0	12628.0	0	2626.0	1	3820.10810811	141344.0	2.55504116863	3.0	0.761234804333	128.134523614	395.383051604	2999.65101474	0.426270975239	1317.0	1000.0	37	0.0
3249027	933.774353027	0.0	7228.0	0	2626.0	1	3102.54054054	114794.0	2.52703364165	3.0	0.93536424327	380.0	399.0	1614.85328874	0.321747198365	1620.0	1582.0	37	0.0
3249026	1790.43261719	0.0	10566.0	0	5461.0	1	5529.97297297	204609.0	4.70675781678	3.0	1.49600049119	266.0	399.0	2912.75105247	0.650130130221	1234.0	1689.0	37	0.0
3249009	1754.48620605	0.0	13853.0	0	2546.0	1	3882.35135135	143647.0	2.53637583943	3.0	0.843310334502	68.7537810973	333.181635828	3043.96673964	0.4938745073	1308.0	1350.0	37	0.0
3249008	1307.31933594	0.0	9889.0	0	2406.0	1	3318.62162162	122789.0	2.5493803821	3.0	0.83091216546	245.354999577	328.886057844	2297.17014742	0.403668813655	1403.0	1261.0	37	0.0
3249011	3997.8515625	0.0	28227.0	0	4767.0	1	7665.78378378	283634.0	2.54096501132	3.0	0.766683041245	208.822695898	351.856148883	6890.13007511	0.525677627643	1871.0	1932.0	37	0.0
3249010	1922.25061035	0.0	14153.0	0	2803.0	1	4451.13513514	164692.0	2.56828196868	3.0	0.849556157885	340.255379256	349.558223039	3441.65249523	0.489074066053	1484.0	1531.0	37	0.0
3249013	279.825073242	0.0	3475.0	0	1670.0	1	1717.32432432	63541.0	2.52574803546	3.0	0.815442966181	310.814833889	359.119766932	533.845173875	0.145139257965	1247.0	824.0	37	0.0
3249012	2958.4831543	0.0	22683.0	0	4329.0	1	6347.75675676	234867.0	2.55660472227	3.0	0.726439167285	213.286453946	359.16571748	5178.3173769	0.42106836782	1880.0	1921.0	37	0.0
3249015	361.110229492	0.0	4323.0	0	1627.0	1	1744.21621622	64536.0	2.47903137383	3.0	0.6006126445	272.601627631	368.143931562	791.165425009	0.157698232392	1232.0	875.0	37	0.0
3249014	176.526123047	0.0	2378.0	0	1265.0	1	1316.67567568	48717.0	10.2168064967	3.0	0.709739850046	44.7731559186	360.462490446	387.185073035	0.116512516992	1016.0	784.0	37	0.0
3249017	2680.83691406	0.0	19018.0	0	3231.0	1	5274.62162162	195161.0	2.52895488371	3.0	0.840629713058	16.9560568733	380.37266776	4728.43571356	0.604599026352	1248.0	1562.0	37	0.0
3249016	1578.32922363	0.0	11306.0	0	2651.0	1	3773.43243243	139617.0	2.61950792074	3.0	0.918969047951	72.6532210738	372.047619713	2654.40880152	0.477591361192	1287.0	1381.0	37	0.0
3249019	1690.64831543	0.0	13637.0	0	2901.0	1	4153.02702703	153662.0	2.56341034991	3.0	0.85545534448	364.719557024	381.760823768	2933.22235099	0.432865541692	1653.0	1352.0	37	0.0
3249018	2042.85876465	0.0	14825.0	0	2981.0	1	4301.94594595	159172.0	2.60269082275	3.0	0.855352621555	164.037026431	379.827426376	3464.42006487	0.525352880278	1310.0	842.0	37	0.0
3249021	220.392929077	0.0	2589.0	0	1331.0	1	1400.51351351	51819.0	2.53574380084	3.0	0.843238445417	119.499824462	385.222117059	424.847071938	0.146655628793	1027.0	690.0	37	0.0
3249020	290.654174805	0.0	2981.0	0	1352.0	1	1523.45945946	56368.0	2.54721225537	3.0	0.858559491524	47.7729285205	383.211761933	546.883523786	0.182173675192	1049.0	748.0	37	0.0
3249023	1902.11682129	0.0	15985.0	0	3373.0	1	4452.45945946	164741.0	2.55106102835	3.0	0.800692252232	373.943215025	391.928827049	3282.76394043	0.418786069106	1724.0	1333.0	37	0.0
3249022	2672.27807617	0.0	19110.0	0	3338.0	1	5538.75675676	204934.0	2.57792802256	3.0	0.867802244172	184.196947784	385.277527894	4605.9330241	0.564515699557	1489.0	1883.0	37	0.0
3248993	1235.26318359	0.0	9558.0	0	2239.0	1	3252.86486486	120356.0	2.58499007621	3.0	0.869127177862	102.197372139	269.590841801	2152.04541157	0.403509940042	1374.0	1196.0	37	0.0
3248992	2650.70361328	0.0	18974.0	0	3333.0	1	5424.97297297	200724.0	2.55526472788	3.0	0.87221311851	87.3164639175	264.002017463	4519.53436937	0.570646554048	1445.0	1712.0	37	0.0
3248995	4670.88818359	0.0	32108.0	0	4977.0	1	8649.45945946	320030.0	2.57722931383	3.0	0.88534802189	25.8483009276	277.736762307	7859.9214535	0.672984810359	1592.0	1887.0	37	0.0
3248994	623.833129883	0.0	5115.0	0	1546.0	1	2116.97297297	78328.0	2.55750375878	3.0	0.7587976735	248.598958448	271.357400197	1191.09430279	0.271399358513	1217.0	783.0	37	0.0
3248997	2711.30541992	0.0	19322.0	0	3535.0	1	5594.56756757	206999.0	2.5534150111	3.0	0.83854878931	302.946095213	282.279118051	4715.21103299	0.546485813471	1583.0	1528.0	37	0.0
3248996	278.780395508	0.0	3373.0	0	1667.0	1	1799.7027027	66589.0	2.58779491431	3.0	0.490522679927	63.6957911083	282.392087581	561.606913976	0.0828782153217	1314.0	1160.0	37	0.0
3248999	2426.26733398	0.0	16480.0	0	3302.0	1	5132.89189189	189917.0	2.57557735098	3.0	0.835831676316	210.649909509	287.401200013	4346.145315	0.547651202345	1450.0	1358.0	37	0.0
3248998	2690.15893555	0.0	19034.0	0	2977.0	1	5590.78378378	206859.0	2.5535292394	3.0	0.893603235102	72.7482606482	286.66110701	4557.95297703	0.572970906051	1461.0	1630.0	37	0.0
3249001	4699.03759766	0.0	32798.0	0	8412.0	1	10498.0540541	388428.0	2.57767169963	3.0	1.05163475389	42.8939989502	304.134822513	7696.60160196	0.6273410731	1973.0	2915.0	37	0.0
3249000	1086.38061523	0.0	8778.0	0	2388.0	1	3108.13513514	115001.0	2.57395362821	3.0	0.847593118818	39.1824600935	289.6849806	1871.72085351	0.342661327453	1462.0	1137.0	37	0.0
3249003	6620.81445312	0.0	41789.0	0	6115.0	1	11825.3513514	437538.0	2.57942122611	3.0	0.853682003022	306.756825777	312.280741453	11390.6542228	0.698226585665	2002.0	2478.0	37	0.0
3249002	1120.09106445	0.0	9139.0	0	2403.0	1	3014.27027027	111528.0	2.52972541023	3.0	0.833717728834	213.543484258	310.888432772	2029.1883113	0.390099120967	1291.0	880.0	37	0.0
3249005	1599.26708984	0.0	13075.0	0	2984.0	1	4166.43243243	154158.0	2.58072887738	3.0	0.846376224103	266.996273959	317.380934843	2774.95295797	0.392475188585	1665.0	1593.0	37	0.0
3249004	3102.03491211	0.0	23574.0	0	3979.0	1	6336.08108108	234435.0	2.54729806308	3.0	0.815666004746	276.686452008	312.957977102	5494.5555951	0.547189435043	1780.0	1917.0	37	0.0
3249007	2675.4296875	0.0	20063.0	0	3586.0	1	5654.10810811	209202.0	2.54338357176	3.0	0.871796468052	356.326685571	320.921702101	4598.79466566	0.54928225113	1603.0	1850.0	37	0.0
3249006	2505.52563477	0.0	17579.0	0	3564.0	1	5215.08108108	192958.0	2.54827582012	3.0	0.839041625669	144.759442164	320.421815145	4452.60843887	0.558080491573	1459.0	1095.0	37	0.0
3248977	243.148330688	0.0	3110.0	0	1421.0	1	1539.40540541	56958.0	2.8704192334	3.0	0.558210948534	227.267155379	187.572394655	555.544550642	0.112006023556	1221.0	700.0	37	0.0
3248976	1783.90197754	0.0	12095.0	0	2406.0	1	4025.78378378	148954.0	2.57710578841	3.0	0.882257580393	8.43115524478	180.519308145	3176.08208275	0.533794039923	1173.0	1091.0	37	0.0
3248979	2667.65576172	0.0	17825.0	0	3388.0	1	5661.0	209457.0	2.57427549648	3.0	0.901924266662	159.447066813	200.63716299	4614.55578096	0.581280463596	1445.0	1470.0	37	0.0
3248978	1832.85620117	0.0	12589.0	0	2662.0	1	4398.05405405	162728.0	2.62341334955	3.0	0.888175216912	362.64340193	187.593964051	3189.97833453	0.475152059038	1529.0	1196.0	37	0.0
3248981	376.855957031	0.0	3506.0	0	1314.0	1	1612.67567568	59669.0	2.56727818591	3.0	0.599655321503	45.9916821761	209.672448367	714.365804755	0.153155742293	1144.0	855.0	37	0.0
3248980	302.141448975	0.0	3800.0	0	1376.0	1	1635.37837838	60509.0	8.36567611435	3.0	0.977031343675	0.0	208.0	704.672632873	0.266620988774	1055.0	709.0	37	0.0
3248983	1706.17614746	0.0	12980.0	0	2448.0	1	3821.64864865	141401.0	2.57462400377	3.0	0.886692290911	8.26020380952	215.891631149	2883.88705874	0.502758847355	1244.0	1314.0	37	0.0
3248982	3722.84594727	0.0	26119.0	0	4415.0	1	7153.48648649	264679.0	2.56273546325	3.0	0.910876148837	75.1337717513	215.144798075	6130.14737734	0.64011206416	1494.0	1541.0	37	0.0
3248985	1818.69372559	0.0	11700.0	0	2732.0	1	4158.13513514	153851.0	2.57960256056	3.0	0.868124800353	219.548552753	221.087591935	3153.10931341	0.490644066622	1375.0	1289.0	37	0.0
3248984	1920.62353516	0.0	13315.0	0	2699.0	1	4337.21621622	160477.0	2.60080725373	3.0	0.839102168055	52.979289407	219.134840102	3258.60786682	0.460310813679	1426.0	1457.0	37	0.0
3248987	270.031616211	0.0	3284.0	0	1532.0	1	1614.51351351	59737.0	2.52215981484	3.0	0.670904744225	195.057790506	234.277664475	546.615933704	0.128123274403	1241.0	895.0	37	0.0
3248986	759.225463867	0.0	6910.0	0	2119.0	1	2643.24324324	97800.0	2.56323469982	3.0	0.595548592309	48.0624558127	224.504640436	1518.66839343	0.206396941869	1295.0	913.0	37	0.0
3248989	1006.19812012	0.0	8273.0	0	2645.0	1	3002.97297297	111110.0	2.56599701743	3.0	0.842453635572	231.512629702	245.615310907	1867.90358552	0.355033216171	1428.0	1041.0	37	0.0
3248988	1911.4420166	0.0	15026.0	0	2783.0	1	4105.56756757	151906.0	2.54822753461	3.0	0.798739581161	262.11062386	234.974283978	3391.20863853	0.492270938643	1340.0	1219.0	37	0.0
3248991	475.294799805	0.0	4705.0	0	1670.0	1	1997.27027027	73899.0	2.49582270534	3.0	0.761466402841	97.2945839359	256.743541131	878.451625451	0.201138302226	1305.0	859.0	37	0.0
3248990	1739.63867188	0.0	11803.0	0	2749.0	1	4107.59459459	151981.0	2.55536786553	3.0	0.849577315344	343.827177108	251.40531517	3047.57079454	0.460207537253	1500.0	1244.0	37	0.0
3248961	421.151947021	0.0	5360.0	0	1321.0	1	1671.27027027	61837.0	2.44063412573	3.0	0.859863430925	0.0	125.0	977.110469379	0.33575580775	940.0	735.0	37	0.0
3248960	212.080764771	0.0	2663.0	0	1517.0	1	1580.56756757	58481.0	10.2574362294	3.0	0.675002687452	289.827628405	121.911026938	464.190247189	0.110024953444	1243.0	649.0	37	0.0
3248963	2573.9440918	0.0	18027.0	0	3053.0	1	5390.7027027	199456.0	2.61075790691	3.0	0.819162985951	364.052444309	131.473987222	4629.82556586	0.542663817804	1559.0	974.0	37	0.0
3248962	153.767883301	0.0	2531.0	0	1493.0	1	1516.2972973	56103.0	8.98361296767	3.0	0.607458377096	339.187658522	125.096445317	379.806519813	0.0823435770131	1286.0	909.0	37	0.0
3248965	1733.82470703	0.0	11967.0	0	3008.0	1	3986.24324324	147491.0	2.58398480681	3.0	0.93926753987	89.7956728183	138.895817471	2811.92137164	0.495400117121	1336.0	1357.0	37	0.0
3248964	263.557098389	0.0	3035.0	0	1574.0	1	1592.24324324	58913.0	4.62806055504	3.0	0.829768006377	140.85842567	133.32167216	508.387942717	0.152695855271	1151.0	798.0	37	0.0
3248967	1199.47265625	0.0	11869.0	0	3081.0	1	3919.75675676	145031.0	11.4000000005	3.0	0.865466874455	18.3221543586	147.935875439	2403.31627832	0.361139397997	1400.0	1291.0	37	0.0
3248966	257.681335449	0.0	2934.0	0	1455.0	1	1564.32432432	57880.0	2.51065428298	3.0	0.744758660709	185.570635644	141.518618128	546.802120112	0.14964123768	1143.0	746.0	37	0.0
3248969	2793.40039062	0.0	18667.0	0	4256.0	1	6530.97297297	241646.0	2.57374773158	3.0	0.828088087367	122.586105314	151.402977387	5003.87147609	0.464622916081	1823.0	2419.0	37	0.0
3248968	2370.62988281	0.0	17327.0	0	3811.0	1	5767.83783784	213410.0	2.57360004808	3.0	0.724058659158	128.506995906	147.504762528	4606.92593044	0.406791249666	1765.0	1707.0	37	0.0
3248971	1644.97546387	0.0	11667.0	0	2982.0	1	4244.86486486	157060.0	2.56888713901	3.0	0.718854709807	314.798553742	162.603792005	2816.09737997	0.313109144987	1762.0	1446.0	37	0.0
3248970	1817.09289551	0.0	14838.0	0	3208.0	1	4593.32432432	169953.0	2.57372476155	3.0	0.840771917846	14.8690548355	151.618534321	3385.81637172	0.449009791514	1400.0	1180.0	37	0.0
3248973	1388.15209961	0.0	10100.0	0	2331.0	1	3368.21621622	124624.0	2.552653908	3.0	0.866458836963	220.872456707	169.309490798	2379.07371255	0.440928698983	1277.0	904.0	37	0.0
3248972	206.663238525	0.0	2841.0	0	1371.0	1	1441.86486486	53349.0	2.51104250119	3.0	0.479532057308	281.014097	166.138219612	491.570338708	0.0890193362009	1196.0	802.0	37	0.0
3248975	2184.05249023	0.0	14463.0	0	3285.0	1	5009.81081081	185363.0	2.57117376272	3.0	0.9085335076	386.927002727	180.378671394	3660.71182997	0.496863970677	1666.0	1624.0	37	0.0
3248974	3114.00244141	0.0	24615.0	0	3959.0	1	6380.13513514	236065.0	2.55371685619	3.0	0.797318487189	318.225733955	171.046596691	5388.18416209	0.507562835021	1856.0	1589.0	37	0.0
3249073	1908.66516113	1.0	14266.0	1	2666.0	1	4413.27027027	163291.0	2.58073207532	3.0	0.794376993937	177.506540541	195.51570222	3632.16786849	0.4856419661	1491.0	1220.0	37	0.0
3249072	304.192199707	1.0	3553.0	1	1675.0	1	1721.02702703	63678.0	2.6027220419	3.0	0.684288373071	120.659582927	193.954417659	623.544549174	0.141503138183	1257.0	791.0	37	0.0
3249075	2134.12207031	1.0	14520.0	1	2603.0	1	4350.13513514	160955.0	2.53320768948	3.0	0.803463657437	28.6131324814	206.295646791	3860.74688487	0.554091341825	1219.0	1079.0	37	0.0
3249074	1805.97705078	1.0	12179.0	1	2988.0	1	4308.13513514	159401.0	2.57429602059	3.0	0.826077663306	367.213803728	202.083202598	3069.28745949	0.416963166311	1682.0	1511.0	37	0.0
3249077	1740.68615723	1.0	12980.0	1	2410.0	1	3910.2972973	144681.0	2.57996125385	3.0	0.840895518429	259.404368306	207.817831035	3077.86660299	0.494639021222	1310.0	1098.0	37	0.0
3249076	1467.82653809	1.0	11284.0	1	2468.0	1	3596.75675676	133080.0	2.51341047497	3.0	0.8570529338	121.218495054	205.66998804	2566.39338811	0.440437412562	1364.0	1213.0	37	0.0
3249079	1606.78735352	1.0	14754.0	1	3887.0	1	4849.54054054	179433.0	2.58917243868	3.0	0.755223847128	396.137708143	211.359670068	3267.60657902	0.341262585625	1759.0	1177.0	37	0.0
3249078	860.552612305	1.0	7053.0	1	2246.0	1	2875.62162162	106398.0	2.49635017748	3.0	0.633850280841	373.087671092	208.741658441	1571.21643165	0.209431637527	1649.0	846.0	37	0.0
3249081	471.200378418	1.0	4791.0	1	1355.0	1	1667.0	61679.0	2.55334751622	3.0	0.777355200276	67.8887130049	223.04138348	876.560925182	0.256879660102	961.0	780.0	37	0.0
3249080	1756.01513672	1.0	14822.0	1	3341.0	1	4626.62162162	171185.0	2.51269199041	3.0	0.762895844839	389.80143663	213.036868718	3152.84319968	0.351242368924	1814.0	1922.0	37	0.0
3249083	238.054656982	1.0	2660.0	1	1445.0	1	1544.64864865	57152.0	2.84439628429	3.0	0.765098297649	206.987976769	225.536057395	483.528766019	0.136042436672	1182.0	812.0	37	0.0
3249082	1782.69848633	1.0	12632.0	1	2905.0	1	4373.94594595	161836.0	2.5498301523	3.0	0.841077245129	386.284859974	224.574797508	3167.99272188	0.438002069474	1673.0	1328.0	37	0.0
3249085	2450.31152344	1.0	17968.0	1	3286.0	1	5348.81081081	197906.0	2.56108259783	3.0	0.894563165604	142.479260163	228.987118039	4217.60224692	0.544847598656	1534.0	1748.0	37	0.0
3249084	1398.44433594	1.0	11418.0	1	2922.0	1	3902.48648649	144392.0	2.52618299092	3.0	0.773727393714	121.986200281	228.740844763	2680.56530752	0.361899544988	1516.0	1245.0	37	0.0
3249087	1397.98779297	1.0	12961.0	1	2897.0	1	3962.43243243	146610.0	2.56683355952	3.0	0.795417539801	116.768298318	230.66505464	2746.31701396	0.38054320097	1463.0	1523.0	37	0.0
3249086	2684.85351562	1.0	19834.0	1	3576.0	1	5624.97297297	208124.0	2.5923865176	3.0	0.868218487591	253.67384488	229.303854977	4681.85396259	0.565738403155	1500.0	1726.0	37	0.0
3249057	3072.36035156	1.0	21587.0	1	4020.0	1	6342.97297297	234690.0	2.55660075133	3.0	0.871892101803	349.51575502	131.20143061	5347.02101635	0.581015896303	1620.0	1738.0	37	0.0
3249056	2579.40991211	1.0	17079.0	1	3445.0	1	5433.97297297	201057.0	2.55501900984	3.0	0.936632564442	137.989337853	130.658427654	4234.61619333	0.574684304481	1431.0	1583.0	37	0.0
3249059	1044.54943848	1.0	8099.0	1	2203.0	1	2940.2972973	108791.0	2.52463170413	3.0	0.804825996585	238.576771654	139.23433562	1933.54622197	0.359855422765	1372.0	1224.0	37	0.0
3249058	185.072357178	1.0	2182.0	1	1258.0	1	1334.16216216	49364.0	2.55150374486	3.0	0.845484370911	102.625627048	131.548146767	354.29307654	0.126457451918	995.0	790.0	37	0.0
3249061	1990.8704834	1.0	13785.0	1	2756.0	1	4497.05405405	166391.0	2.54444337941	3.0	0.827351740753	333.481674482	159.808999025	3579.62685009	0.490942674303	1512.0	1365.0	37	0.0
3249060	1917.31726074	1.0	12994.0	1	2514.0	1	4237.08108108	156772.0	2.59560267174	3.0	0.898394932916	61.8914875743	143.356340756	3251.30515997	0.525994540529	1289.0	1419.0	37	0.0
3249063	2248.20703125	1.0	17793.0	1	3492.0	1	5402.37837838	199888.0	2.54517633809	3.0	0.662055364368	206.46851916	169.487695009	4213.88010265	0.348077930257	1870.0	1631.0	37	0.0
3249062	4201.61914062	1.0	28828.0	1	5469.0	1	7924.21621622	293196.0	2.53512330574	3.0	0.798208492791	201.953845924	162.082297587	7152.53249686	0.563081977119	1854.0	2043.0	37	0.0
3249065	183.949554443	1.0	2151.0	1	1171.0	1	1286.89189189	47615.0	2.53024963972	3.0	0.649642640449	37.5863299574	170.922961378	394.181908358	0.110487408965	987.0	711.0	37	0.0
3249064	254.346496582	1.0	3185.0	1	1491.0	1	1599.59459459	59185.0	2.60225821441	3.0	0.82874728684	303.674527878	169.071687029	464.578271091	0.136813986536	1198.0	1046.0	37	0.0
3249067	1794.98901367	1.0	13185.0	1	2812.0	1	4124.16216216	152594.0	2.59786088557	3.0	0.914186955488	65.7896676364	182.259532114	3044.84471884	0.509364319285	1260.0	1367.0	37	0.0
3249066	665.032043457	1.0	5557.0	1	1740.0	1	2173.48648649	80419.0	2.6087122722	3.0	0.795606707483	265.780438072	178.224203404	1167.93932067	0.271880519741	1220.0	865.0	37	0.0
3249069	2517.46850586	1.0	17910.0	1	2980.0	1	4984.59459459	184430.0	2.55542496279	3.0	0.862299053498	10.0602428303	190.667578256	4328.6310221	0.598493666742	1216.0	1010.0	37	0.0
3249068	2198.50292969	1.0	16466.0	1	3009.0	1	4612.54054054	170664.0	2.54388939754	3.0	0.854705891339	157.298983661	190.013900964	3796.92509798	0.542700372771	1320.0	1272.0	37	0.0
3249071	285.483764648	1.0	3185.0	1	1351.0	1	1449.91891892	53647.0	2.57563122395	3.0	0.670131220139	41.1195897175	193.622330691	579.507903233	0.154627773314	1049.0	649.0	37	0.0
3249070	2086.33618164	1.0	14992.0	1	3335.0	1	4664.54054054	172588.0	2.55812450496	3.0	0.87176470041	357.842407184	192.163240911	3507.85528489	0.487641010541	1600.0	1497.0	37	0.0
3249041	385.269134521	1.0	3916.0	1	1391.0	1	1733.32432432	64133.0	2.53629833215	3.0	0.489998049155	90.6056871981	66.9548634808	823.418620888	0.131717417597	1301.0	780.0	37	0.0
3249040	1882.27062988	1.0	13432.0	1	2775.0	1	4334.35135135	160371.0	2.56935343742	3.0	0.912916916869	336.967401425	61.7871058588	3105.05561961	0.48588206839	1479.0	1295.0	37	0.0
3249043	1726.14526367	1.0	12865.0	1	2634.0	1	4009.54054054	148353.0	2.52885613333	3.0	0.874509148478	95.2465694238	79.7114415559	2960.13084916	0.476696408736	1392.0	1264.0	37	0.0
3249042	2521.81396484	1.0	17087.0	1	3150.0	1	5342.59459459	197676.0	2.55556222599	3.0	0.844768165799	80.5752579067	74.2466880879	4454.93698957	0.543700889809	1534.0	1449.0	37	0.0
3249045	4262.71289062	1.0	28897.0	1	5581.0	1	8015.56756757	296576.0	2.57187066716	3.0	0.902990182732	19.020363842	87.990714093	6999.98570848	0.650955434829	1582.0	2014.0	37	0.0
3249044	594.942382812	1.0	4833.0	1	1790.0	1	2144.89189189	79361.0	2.66043187435	3.0	0.924568175063	241.833454323	81.4217139482	1015.3658559	0.280146966113	1172.0	1213.0	37	0.0
3249047	2341.14916992	1.0	16870.0	1	3346.0	1	5129.0	189773.0	2.56082850967	3.0	0.881689524639	296.117767149	92.6092007957	4033.55449118	0.530666162859	1522.0	1506.0	37	0.0
3249046	301.783233643	1.0	3662.0	1	1634.0	1	1804.62162162	66771.0	10.8312214198	3.0	0.335947189704	56.8219114742	92.7113998541	685.449542326	0.0681494528665	1335.0	1015.0	37	0.0
3249049	3108.48046875	1.0	21829.0	1	3633.0	1	6238.05405405	230808.0	2.58446320615	3.0	0.876570456238	203.778287542	97.6671758561	5327.19633863	0.598180454164	1536.0	1579.0	37	0.0
3249048	2953.6159668	1.0	18931.0	1	4176.0	1	5927.94594595	219334.0	2.55081751364	3.0	0.900828660677	65.930442688	96.9157699638	4859.2203704	0.585316014248	1454.0	1736.0	37	0.0
3249051	4635.56884766	1.0	31230.0	1	8801.0	1	11150.0	412550.0	2.58189724126	3.0	1.14885271574	36.072807628	114.419141962	7515.91682143	0.631868289132	2104.0	3049.0	37	0.0
3249050	1147.5592041	1.0	8651.0	1	2362.0	1	3256.91891892	120506.0	2.52872659182	3.0	0.860964396021	32.4554873955	99.962458163	1983.80731561	0.355397554152	1481.0	1193.0	37	0.0
3249053	2619.17285156	1.0	20015.0	1	3650.0	1	5657.54054054	209329.0	2.5769138724	3.0	0.878735902911	269.841640576	123.051402757	4403.97582112	0.519792344743	1764.0	1943.0	37	0.0
3249052	1486.94824219	1.0	10685.0	1	2267.0	1	3533.21621622	130729.0	2.58197927356	3.0	0.857770406061	206.530700501	121.115997833	2598.12559716	0.460659415299	1281.0	1098.0	37	0.0
3249055	1907.91931152	1.0	14530.0	1	2980.0	1	4584.59459459	169630.0	2.55241024496	3.0	0.874577917313	260.10277611	127.717759647	3252.6540826	0.449791136219	1672.0	1694.0	37	0.0
3249054	6299.45654297	1.0	41451.0	1	5491.0	1	11625.3243243	430137.0	2.57329971688	3.0	0.872998344342	300.005266957	122.559922417	10872.3344449	0.689835605812	2014.0	2107.0	37	0.0
3249029	3091.95361328	1.0	21236.0	1	4011.0	1	6213.43243243	229897.0	2.56046955708	3.0	0.891818982912	152.613655639	10.9664484661	5230.25025713	0.600899129013	1483.0	1366.0	37	0.0
3249028	193.577713013	1.0	3326.0	1	1505.0	1	1682.40540541	62249.0	10.615335825	3.0	1.01471748978	357.0	0.0	601.913682417	0.221773351229	1233.0	849.0	37	0.0
3249031	3493.39990234	1.0	22478.0	1	4335.0	1	7081.54054054	262017.0	2.59002989738	3.0	0.907734129965	68.2336324655	25.412901962	5984.68656282	0.622238868687	1585.0	1902.0	37	0.0
3249030	276.211090088	1.0	3311.0	1	1594.0	1	1663.91891892	61565.0	2.51604709017	3.0	0.795040185868	39.4897139642	20.0874911341	532.854440119	0.145871878527	1222.0	767.0	37	0.0
3249033	2020.01013184	1.0	14736.0	1	2769.0	1	4583.72972973	169598.0	2.55028498264	3.0	0.802642812637	46.1040329711	29.5140797644	3663.32141072	0.472182677579	1486.0	1282.0	37	0.0
3249032	1737.3770752	1.0	11400.0	1	4496.0	1	4957.59459459	183431.0	4.67628503199	3.0	1.30462140075	0.0	26.0	3006.04593056	0.654341012086	1101.0	1348.0	37	0.0
3249035	690.82824707	1.0	6556.0	1	2064.0	1	2523.67567568	93376.0	2.57178256971	3.0	0.51847436073	41.1832348563	34.8578454499	1404.17065388	0.168550989835	1357.0	979.0	37	0.0
3249034	1877.35119629	1.0	13355.0	1	3096.0	1	4395.89189189	162648.0	2.58655529629	3.0	0.95927961233	212.747211895	31.3205191598	3097.2972966	0.510457552881	1383.0	1517.0	37	0.0
3249037	268.467010498	1.0	2879.0	1	1469.0	1	1576.24324324	58321.0	10.2170075745	3.0	0.799614047737	188.204108461	45.0066375369	536.792863289	0.157615216009	1130.0	834.0	37	0.0
3249036	2888.66992188	1.0	16485.0	1	4384.0	1	6232.94594595	230619.0	2.687270148	3.0	1.00117133143	399.0	39.0	4879.97987215	0.644534254891	1490.0	961.0	37	0.0
3249039	836.544494629	1.0	6291.0	1	2003.0	1	2579.83783784	95454.0	2.53113306105	3.0	0.915688284996	224.787876917	55.8493321833	1398.89828702	0.330251855075	1293.0	1008.0	37	0.0
3249038	1549.92077637	1.0	11137.0	1	2482.0	1	3693.78378378	136670.0	2.58073456565	3.0	0.848741808194	255.325862595	45.1931190734	2710.2802247	0.45217611059	1378.0	943.0	37	0.0
3249121	629.991516113	1.0	6413.0	1	1682.0	1	2084.2972973	77119.0	2.49601722554	3.0	0.791839110399	61.4875956051	370.847199167	1228.24890856	0.304308422869	1082.0	934.0	37	0.0
3249120	177.306610107	1.0	2468.0	1	1359.0	1	1333.64864865	49345.0	2.52114069671	3.0	0.46146374944	216.156196544	361.269286791	479.617452665	0.0904859653919	1113.0	511.0	37	0.0
3249123	428.839569092	1.0	4186.0	1	1307.0	1	1662.64864865	61518.0	2.5464312806	3.0	0.813165816314	12.3625769737	384.494089181	839.847083178	0.258456201822	964.0	806.0	37	0.0
3249122	1730.88598633	1.0	14571.0	1	2652.0	1	4013.54054054	148501.0	2.57437371283	3.0	0.777127695459	379.301830751	374.796144737	3167.28292771	0.442241632863	1528.0	1435.0	37	0.0
3249124	2540.95263672	1.0	16026.0	1	3612.0	1	5169.94594595	191288.0	2.59525932714	3.0	1.00120125068	102.0	399.0	4115.24041384	0.66244007289	1160.0	1311.0	37	0.0
3249105	1705.25415039	1.0	11612.0	1	3309.0	1	4018.97297297	148702.0	2.55642747622	3.0	0.892402079432	212.010500471	321.356983315	2926.48127247	0.481280962073	1370.0	1355.0	37	0.0
3249104	2687.02148438	1.0	21932.0	1	3167.0	1	5364.40540541	198483.0	2.55548365786	3.0	0.813079519666	193.294606788	319.932938585	4802.01186691	0.572126682271	1399.0	1697.0	37	0.0
3249107	1111.09558105	1.0	8161.0	1	2206.0	1	2899.0	107263.0	2.53897010857	3.0	0.848016261259	127.239299573	323.789142806	1941.0005152	0.396435452794	1203.0	1003.0	37	0.0
3249106	1897.9095459	1.0	13215.0	1	2605.0	1	4224.2972973	156299.0	2.57815375605	3.0	0.829848964026	104.529292957	323.44407933	3483.38129843	0.520101649781	1272.0	1347.0	37	0.0
3249109	1411.34924316	1.0	10840.0	1	2356.0	1	3425.7027027	126751.0	2.56578696043	3.0	0.881614237263	39.9019144748	327.183996398	2361.03407036	0.436388219032	1291.0	1331.0	37	0.0
3249108	1615.18994141	1.0	14352.0	1	2779.0	1	4271.24324324	158036.0	2.55719179648	3.0	0.708916436117	336.45192498	325.729408132	3160.07787708	0.355464992388	1703.0	1420.0	37	0.0
3249111	2172.68652344	1.0	17469.0	1	2613.0	1	4495.0	166315.0	2.5598583409	3.0	0.820545297463	50.1024090221	333.817963748	3793.80875755	0.529689920672	1358.0	1388.0	37	0.0
3249110	1693.48046875	1.0	15193.0	1	3217.0	1	4447.59459459	164561.0	2.52154887098	3.0	0.758928522518	334.085507423	331.928204724	3066.02920421	0.354262105258	1732.0	1767.0	37	0.0
3249113	154.8800354	1.0	2417.0	1	1305.0	1	1382.97297297	51170.0	2.82321673584	3.0	0.677499648857	213.993291323	337.574425544	371.302997451	0.100047256359	1102.0	794.0	37	0.0
3249112	1751.21765137	1.0	14059.0	1	2362.0	1	3815.37837838	141169.0	2.59324343727	3.0	0.821733271298	7.3447489635	338.164547319	3131.57320555	0.50881838903	1198.0	1056.0	37	0.0
3249115	2320.22973633	1.0	16292.0	1	3146.0	1	4882.62162162	180657.0	2.55950900498	3.0	0.85545823063	164.649872197	340.593405381	4136.72919877	0.568349916263	1270.0	1595.0	37	0.0
3249114	309.907409668	1.0	3742.0	1	1720.0	1	2003.83783784	74142.0	2.59782849476	3.0	0.266737198333	331.431569669	339.28296914	714.379354308	0.0499201862757	1471.0	1026.0	37	0.0
3249117	3745.26171875	1.0	25538.0	1	4193.0	1	7185.08108108	265848.0	2.5801269111	3.0	0.869671907073	68.5611940078	346.18831572	6482.31625432	0.645562682564	1502.0	1437.0	37	0.0
3249116	1162.00048828	1.0	7550.0	1	2193.0	1	2928.75675676	108364.0	2.55946285044	3.0	0.853862773799	92.9083046815	341.858945366	1972.33511359	0.403531773295	1234.0	902.0	37	0.0
3249119	173.890960693	1.0	2901.0	1	1458.0	1	1480.27027027	54770.0	2.45717511679	3.0	0.686194353614	289.821258804	353.913776414	450.791750926	0.116675321481	1156.0	632.0	37	0.0
3249118	323.540985107	1.0	3521.0	1	1529.0	1	1660.59459459	61442.0	10.1690237057	3.0	0.757071782477	261.314689321	352.676019341	641.763086239	0.171359590089	1142.0	762.0	37	0.0
3249089	168.695053101	1.0	2532.0	1	1352.0	1	1414.32432432	52330.0	11.4000000005	3.0	0.433976627831	286.20752949	242.054455947	445.248747834	0.073319421416	1215.0	663.0	37	0.0
3249088	1342.53820801	1.0	10903.0	1	2692.0	1	3356.7027027	124198.0	2.59243722795	3.0	0.860571483281	318.972132397	238.117104951	2290.24605501	0.41558812752	1360.0	945.0	37	0.0
3249091	1467.05187988	1.0	12479.0	1	2527.0	1	3589.64864865	132817.0	2.55438137657	3.0	0.837510973245	146.468373151	259.113228046	2644.40861081	0.4461048031	1342.0	1211.0	37	0.0
3249090	223.143112183	1.0	3171.0	1	1550.0	1	1583.48648649	58589.0	2.57868784436	3.0	0.667324186886	374.065513375	248.615175402	517.507628587	0.122392251747	1233.0	746.0	37	0.0
3249093	2264.22875977	1.0	16221.0	1	3021.0	1	4943.91891892	182925.0	2.54358549084	3.0	0.854477569656	388.868402874	274.346365609	3935.16667993	0.515301698284	1523.0	1549.0	37	0.0
3249092	2422.86645508	1.0	17356.0	1	2967.0	1	5078.78378378	187915.0	2.56785702265	3.0	0.852682819066	120.615321342	264.77247713	4241.41555337	0.552910907386	1403.0	1524.0	37	0.0
3249095	1883.02197266	1.0	13731.0	1	3083.0	1	4193.10810811	155145.0	2.54655848857	3.0	0.867548091911	161.143908631	293.167777961	3191.69259157	0.492934666541	1411.0	1652.0	37	0.0
3249094	1520.34741211	1.0	12256.0	1	2367.0	1	3516.02702703	130093.0	2.57838824736	3.0	0.930560009735	35.1929797404	288.213264258	2536.86427709	0.505358118028	1118.0	1237.0	37	0.0
3249097	2093.3659668	1.0	15981.0	1	3125.0	1	4449.10810811	164617.0	2.55420927423	3.0	0.869227270948	223.20774712	294.004500413	3531.99699402	0.526776108329	1349.0	1011.0	37	0.0
3249096	885.625305176	1.0	6462.0	1	1849.0	1	2511.45945946	92924.0	2.53532268344	3.0	0.83096155076	130.898736416	293.911886375	1546.69216205	0.343861079561	1216.0	680.0	37	0.0
3249099	2220.9387207	1.0	15513.0	1	3146.0	1	4941.97297297	182853.0	2.56767494178	3.0	0.87859614424	323.246248474	302.498783811	3888.54067519	0.528250885321	1466.0	1486.0	37	0.0
3249098	150.541809082	1.0	2188.0	1	1287.0	1	1362.59459459	50416.0	10.8127195463	3.0	0.625531495455	262.163299848	296.388486598	340.893715879	0.0848901466955	1132.0	645.0	37	0.0
3249101	2172.53369141	1.0	16396.0	1	3155.0	1	4648.97297297	172012.0	2.56099611469	3.0	0.858571529565	263.895111703	313.43816382	3796.77581411	0.539868628654	1360.0	1531.0	37	0.0
3249100	186.965270996	1.0	3205.0	1	1586.0	1	1621.56756757	59998.0	10.3522829019	3.0	1.28292459795	399.0	308.0	483.722632906	0.236631663754	1127.0	952.0	37	0.0
3249103	2459.11938477	1.0	17726.0	1	2737.0	1	5059.32432432	187195.0	2.55085392788	3.0	0.86668584183	9.45088349327	320.168576942	4341.58709495	0.5920196621	1236.0	1538.0	37	0.0
3249102	1870.12084961	1.0	13735.0	1	2721.0	1	4100.40540541	151715.0	2.55653359892	3.0	0.909622242139	27.0295922031	314.221950897	3098.55470304	0.523663878112	1267.0	1350.0	37	0.0
3249665	2711.39355469	2.0	19926.0	2	3229.0	1	5584.16216216	206614.0	2.55275865833	3.0	0.81992780396	218.256627569	377.286425872	4829.153621	0.549269704926	1571.0	1502.0	37	0.0
3249664	235.843231201	2.0	4084.0	2	1527.0	1	1648.78378378	61005.0	10.247150217	3.0	1.0518805306	399.0	375.0	643.875166263	0.25847532755	1066.0	809.0	37	0.0
3249667	1539.89135742	2.0	10285.0	2	2463.0	1	3557.7027027	131635.0	2.60278652788	3.0	0.904842676532	121.52232836	384.882804631	2616.71878786	0.49871001276	1158.0	898.0	37	0.0
3249666	2179.02392578	2.0	16215.0	2	3243.0	1	4725.05405405	174827.0	2.53735518429	3.0	0.853177498523	231.970330407	377.006653521	3696.73295662	0.500937084005	1531.0	1520.0	37	0.0
3249669	1653.93127441	2.0	12518.0	2	2677.0	1	3964.35135135	146681.0	2.54237265531	3.0	0.758084939266	176.899151504	395.348956465	3049.72706626	0.411617382563	1428.0	952.0	37	0.0
3249668	2146.7890625	2.0	16702.0	2	3079.0	1	4803.37837838	177725.0	2.54038049718	3.0	0.837399825942	361.225840136	385.47217736	3904.99205684	0.51604634123	1476.0	1362.0	37	0.0
3249671	200.661697388	2.0	2436.0	2	1205.0	1	1340.83783784	49611.0	10.2271263554	3.0	1.30491008738	129.0	399.0	400.916832156	0.242370498304	926.0	835.0	37	0.0
3249670	2422.40112305	2.0	22193.0	2	4467.0	1	6549.7027027	242339.0	8.43415598408	3.0	0.95042438467	217.037677744	397.078281629	4844.7723709	0.542047057062	1568.0	1840.0	37	0.0
3249585	1581.3782959	2.0	12471.0	2	2522.0	1	3745.67567568	138590.0	2.59312413636	3.0	0.84424410476	246.687276983	38.2645560287	2757.97663408	0.450983912656	1393.0	1217.0	37	0.0
3249584	2302.25878906	2.0	14992.0	2	3401.0	1	5028.51351351	186055.0	2.59234645852	3.0	0.907150479234	135.557495685	37.934419617	3872.22963063	0.53675377898	1475.0	1022.0	37	0.0
3249587	1478.52319336	2.0	11208.0	2	2749.0	1	3653.18918919	135168.0	2.58224045404	3.0	0.888821128582	312.13955554	47.0407382811	2476.69447986	0.43120884158	1437.0	1285.0	37	0.0
3249586	1168.50805664	2.0	10208.0	2	2763.0	1	3700.86486486	136932.0	2.54574247431	3.0	0.77749771141	109.846749854	39.5142017131	2389.87575412	0.335183030886	1468.0	970.0	37	0.0
3249589	160.989318848	2.0	2835.0	2	1401.0	1	1482.81081081	54864.0	10.2699800734	3.0	0.433726519742	367.463096064	57.530110014	480.932245045	0.0756586538313	1241.0	757.0	37	0.0
3249588	225.694458008	2.0	2827.0	2	1472.0	1	1526.0	56462.0	2.67864293732	3.0	0.712841066084	279.613746187	51.1095557309	464.85953673	0.121799394115	1180.0	657.0	37	0.0
3249591	1406.23388672	2.0	11683.0	2	2815.0	1	3625.0	134125.0	2.54990633544	3.0	0.929340532578	113.722826399	73.6791074505	2419.21027059	0.44949852027	1330.0	1335.0	37	0.0
3249590	1231.63830566	2.0	9282.0	2	2346.0	1	3165.94594595	117140.0	2.65660368108	3.0	0.885557432327	139.549093054	68.0988881247	2103.78057773	0.41688774201	1273.0	937.0	37	0.0
3249593	2424.60180664	2.0	17368.0	2	3316.0	1	5331.62162162	197270.0	2.56511963139	3.0	0.908878824357	381.931523902	83.3097572142	4070.74636448	0.531320942946	1570.0	1723.0	37	0.0
3249592	206.438415527	2.0	2558.0	2	1393.0	1	1424.43243243	52704.0	2.76975412366	3.0	0.683632647244	255.59056263	83.3248837074	469.829078882	0.127069570759	1085.0	796.0	37	0.0
3249595	2545.05297852	2.0	18504.0	2	3232.0	1	5222.62162162	193237.0	2.56223236913	3.0	0.869709824101	154.198946956	102.007555092	4310.53190422	0.559845649324	1447.0	1291.0	37	0.0
3249594	1342.58874512	2.0	8828.0	2	2586.0	1	3327.94594595	123134.0	2.58420972376	3.0	1.00267884704	28.2047057123	96.9907407695	2133.46459161	0.473614386174	1140.0	1191.0	37	0.0
3249597	2087.96557617	2.0	13597.0	2	3361.0	1	4497.54054054	166409.0	2.55079828908	3.0	0.896245126304	216.2246491	103.027918331	3463.81086373	0.527007998291	1381.0	1546.0	37	0.0
3249596	1068.72570801	2.0	7831.0	2	1912.0	1	2752.62162162	101847.0	2.58596558671	3.0	0.840101221233	123.781255683	102.717572462	1875.12044578	0.400842267163	1158.0	849.0	37	0.0
3249599	1997.78479004	2.0	13842.0	2	2852.0	1	4677.18918919	173056.0	2.56298869842	3.0	0.908731526374	316.466540894	111.462781202	3519.59907627	0.519552732411	1449.0	1601.0	37	0.0
3249598	155.329910278	2.0	2640.0	2	1298.0	1	1353.40540541	50076.0	4.72401027193	3.0	0.547340929127	255.657636657	105.518455861	384.214889198	0.0842360632294	1131.0	660.0	37	0.0
3249569	196.799514771	2.0	2778.0	2	1382.0	1	1491.91891892	55201.0	2.49387807566	3.0	0.928649785899	34.0774622957	2.60597731546	428.648222671	0.153943893597	1109.0	864.0	37	0.0
3249568	2286.94970703	2.0	15144.0	2	4365.0	1	5760.37837838	213134.0	4.69425388515	3.0	1.26949701513	351.0	0.0	3562.1227391	0.646139258715	1353.0	2180.0	37	0.0
3249571	2251.19067383	2.0	16043.0	2	3187.0	1	4961.05405405	183559.0	2.56573000732	3.0	0.785602702829	170.556950439	4.49259613412	4136.53234368	0.487029091738	1495.0	1381.0	37	0.0
3249570	214.875030518	2.0	2995.0	2	1369.0	1	1468.89189189	54349.0	2.4677435377	3.0	0.649346809494	113.690526668	3.22765126384	519.536908313	0.129732541452	1127.0	699.0	37	0.0
3249573	1901.23425293	2.0	13120.0	2	2642.0	1	4167.59459459	154201.0	2.5747641963	3.0	0.890900630587	21.6897760542	15.2327144399	3244.39019659	0.530864412019	1230.0	766.0	37	0.0
3249572	2074.66357422	2.0	15336.0	2	3561.0	1	4904.40540541	181463.0	2.55573366613	3.0	0.892926220037	360.305658442	11.0639533011	3443.83987448	0.456671319684	1739.0	1614.0	37	0.0
3249575	1313.5489502	2.0	10510.0	2	2759.0	1	3385.51351351	125264.0	2.57070482071	3.0	0.918666312754	252.583065808	16.8274471731	2217.14446757	0.43023344172	1324.0	1162.0	37	0.0
3249574	1584.45715332	2.0	12268.0	2	2537.0	1	3666.16216216	135648.0	2.55646459684	3.0	0.830681252381	114.443112336	14.7633003004	2852.83826034	0.47753900035	1262.0	1237.0	37	0.0
3249577	1433.56225586	2.0	10698.0	2	2837.0	1	4172.97297297	154400.0	2.5825704522	3.0	0.767474757605	389.509164385	20.3270782029	2736.44230187	0.336250262164	1806.0	1654.0	37	0.0
3249576	742.221374512	2.0	7608.0	2	2131.0	1	2654.72972973	98225.0	2.56379727041	3.0	0.437315700585	366.170442681	17.8554616798	1490.70145026	0.139967756805	1679.0	1027.0	37	0.0
3249579	444.683288574	2.0	3905.0	2	1404.0	1	1688.40540541	62471.0	2.52725529361	3.0	0.702808708584	60.9990875782	32.2606010228	850.140362903	0.214975255542	1083.0	772.0	37	0.0
3249578	1299.47412109	2.0	10192.0	2	2932.0	1	3948.45945946	146093.0	2.59102889858	3.0	0.773208006023	382.976095511	22.0292777092	2300.96528771	0.290811482412	1828.0	1763.0	37	0.0
3249581	274.120361328	2.0	2712.0	2	1361.0	1	1559.13513514	57688.0	10.1916397785	3.0	0.762625705283	200.32694862	34.8315499538	540.019452436	0.152167824858	1114.0	757.0	37	0.0
3249580	2098.64916992	2.0	16304.0	2	3499.0	1	4939.10810811	182747.0	2.55019059928	3.0	0.85479842531	379.4438682	33.429906631	3781.01219387	0.486292463883	1680.0	1541.0	37	0.0
3249583	1534.28308105	2.0	11190.0	2	3440.0	1	4164.05405405	154070.0	2.58362394221	3.0	0.8636957047	114.95682503	37.6750811762	2754.41153169	0.399885618526	1488.0	1342.0	37	0.0
3249582	158.236434937	2.0	2475.0	2	1451.0	1	1460.54054054	54040.0	9.07290592417	3.0	0.616942823782	287.156218049	36.836944988	363.982950959	0.0832763347569	1217.0	682.0	37	0.0
3249567	880.571594238	2.0	10250.0	2	1745.0	1	2503.67567568	92636.0	2.47174114444	3.0	0.751040063779	150.0	0.0	2017.71573339	0.43396337589	1089.0	1162.0	37	0.0
3249566	1074.25634766	2.0	10643.0	2	1905.0	1	2887.32432432	106831.0	2.50917061602	3.0	0.810056455508	3.0	0.0	2247.76464335	0.460519334342	1058.0	1035.0	37	0.0
3249649	1572.76452637	2.0	11716.0	2	2642.0	1	3774.72972973	139665.0	2.52718729746	3.0	0.79251794559	145.854973224	300.910312676	2671.25818928	0.389699708298	1434.0	1081.0	37	0.0
3249648	2754.41479492	2.0	18726.0	2	3438.0	1	5652.86486486	209156.0	2.5548884958	3.0	0.867105124998	336.249352309	297.037178269	4695.57180971	0.562822185628	1533.0	1721.0	37	0.0
3249651	1879.68286133	2.0	15346.0	2	2779.0	1	4413.7027027	163307.0	2.57854872975	3.0	0.819234195819	383.043174865	306.499924492	3395.84582709	0.460182507058	1585.0	1460.0	37	0.0
3249650	292.808410645	2.0	3431.0	2	1412.0	1	1600.78378378	59229.0	2.52920071757	3.0	0.584104491545	288.015488126	302.31024598	653.988282903	0.135480758918	1197.0	817.0	37	0.0
3249653	2339.80419922	2.0	16706.0	2	3225.0	1	5068.10810811	187520.0	2.56087340643	3.0	0.861188113187	361.325542853	312.204198622	4078.59173534	0.530276357026	1502.0	1569.0	37	0.0
3249652	2361.72802734	2.0	17091.0	2	3175.0	1	5088.62162162	188279.0	2.56071340902	3.0	0.873409788813	140.255696614	308.760946173	3993.89051727	0.52150310581	1488.0	1373.0	37	0.0
3249655	222.577682495	2.0	3141.0	2	1235.0	1	1369.89189189	50686.0	2.56618407751	3.0	0.455226890085	166.256859401	315.763885791	545.04183243	0.0995790325972	1097.0	628.0	37	0.0
3249654	1417.52734375	2.0	10123.0	2	2281.0	1	3283.32432432	121483.0	2.56225116229	3.0	0.864625319399	75.7648300752	313.309677707	2443.40143213	0.474318893969	1169.0	890.0	37	0.0
3249657	1863.45715332	2.0	14379.0	2	2806.0	1	4159.02702703	153884.0	2.56626870189	3.0	0.90124463035	196.969425486	323.060651818	3086.48746318	0.502437218423	1321.0	1098.0	37	0.0
3249656	3138.6862793	2.0	21916.0	2	3654.0	1	6297.78378378	233018.0	2.5832702771	3.0	0.852866603773	234.441111688	317.270097466	5555.96557832	0.603087085742	1511.0	1629.0	37	0.0
3249659	2620.79785156	2.0	18636.0	2	3234.0	1	5376.59459459	198934.0	2.60793863191	3.0	0.8782143318	289.835870526	332.115115788	4382.70400083	0.557477122687	1474.0	1608.0	37	0.0
3249658	552.885620117	2.0	5718.0	2	1711.0	1	2016.32432432	74604.0	2.59488928591	3.0	0.730962873742	211.682730771	328.654310571	1088.25433746	0.245730763934	1197.0	906.0	37	0.0
3249661	233.468399048	2.0	2997.0	2	1160.0	1	1336.78378378	49461.0	2.68944985272	3.0	0.662354996033	132.378199012	358.924421229	491.083616728	0.138513928208	988.0	745.0	37	0.0
3249660	485.686004639	2.0	5018.0	2	1730.0	1	1995.94594595	73850.0	2.48588809925	3.0	0.752906776597	312.43789627	350.838796538	938.527035837	0.215088465245	1290.0	929.0	37	0.0
3249663	1779.5513916	2.0	12921.0	2	2828.0	1	3882.91891892	143668.0	2.56578089048	3.0	0.910324800689	38.1293609566	361.798768962	2970.66910138	0.534276305659	1147.0	1346.0	37	0.0
3249662	325.691864014	2.0	3619.0	2	1487.0	1	1636.75675676	60560.0	2.53671112178	3.0	0.763396235383	204.285125628	359.741580674	663.517704922	0.183060849979	1106.0	727.0	37	0.0
3249633	1564.27111816	2.0	11300.0	2	2350.0	1	3542.78378378	131083.0	2.54999572148	3.0	0.897139085915	75.1934105847	238.917420057	2605.56920775	0.49232376913	1201.0	1060.0	37	0.0
3249632	1904.4420166	2.0	14481.0	2	2670.0	1	4276.0	158212.0	2.52807926066	3.0	0.874153319235	351.324114997	236.128236074	3280.09559481	0.504390681258	1395.0	1363.0	37	0.0
3249635	1251.29528809	2.0	9115.0	2	2161.0	1	3205.24324324	118594.0	2.57466289731	3.0	0.904651135819	157.63780393	245.796487609	2143.20420043	0.43358914276	1223.0	1414.0	37	0.0
3249634	3990.50048828	2.0	28287.0	2	4066.0	1	7523.16216216	278357.0	2.58408159	3.0	0.817045641703	17.7555785332	241.829592197	6818.39063984	0.587937546638	1643.0	1803.0	37	0.0
3249637	1750.33874512	2.0	13774.0	2	3156.0	1	4347.62162162	160862.0	2.55742251638	3.0	0.869175220253	311.894094274	258.479385621	3056.55063712	0.439951875725	1688.0	1381.0	37	0.0
3249636	4723.76660156	2.0	30535.0	2	4465.0	1	8902.78378378	329403.0	2.58269660631	3.0	0.859821047421	14.9376173861	251.575569159	8136.43321096	0.647185613228	1715.0	1591.0	37	0.0
3249639	367.377716064	2.0	3967.0	2	1554.0	1	1720.21621622	63648.0	2.56891382849	3.0	0.755781112456	263.730904801	261.261232549	750.321898889	0.197357949988	1143.0	690.0	37	0.0
3249638	4174.4609375	2.0	27877.0	2	4678.0	1	8189.0	302993.0	2.55202068899	3.0	0.902386753624	296.236029604	259.671593265	7035.39268035	0.633006336239	1765.0	2129.0	37	0.0
3249641	2318.36035156	2.0	16103.0	2	3404.0	1	4971.64864865	183951.0	2.56267048234	3.0	0.846346664533	204.042863623	265.76049842	3942.39459956	0.505040384505	1544.0	1506.0	37	0.0
3249640	2050.53149414	2.0	14417.0	2	2552.0	1	4328.75675676	160164.0	2.53822903953	3.0	0.83164846405	58.6022225741	261.880113905	3602.38026561	0.529163890083	1299.0	939.0	37	0.0
3249643	2276.20629883	2.0	17950.0	2	3811.0	1	5397.32432432	199701.0	2.55400280185	3.0	0.928225861231	380.729465678	270.847198942	3773.73753764	0.480388410202	1802.0	1888.0	37	0.0
3249642	3139.94335938	2.0	22928.0	2	3655.0	1	6610.48648649	244588.0	2.56896048179	3.0	0.865084135334	369.009164565	269.498299773	5500.84780143	0.562342295256	1784.0	1998.0	37	0.0
3249645	1413.4675293	2.0	10460.0	2	2207.0	1	3370.24324324	124699.0	2.56644407105	3.0	0.835553867525	73.6341029188	275.622908959	2561.75122833	0.465321448184	1194.0	1020.0	37	0.0
3249644	1491.31518555	2.0	11280.0	2	2677.0	1	3730.56756757	138031.0	2.60921005971	3.0	0.850811151273	196.386725882	272.973258842	2591.11723587	0.419388630673	1452.0	1393.0	37	0.0
3249647	1387.27392578	2.0	9815.0	2	2507.0	1	3350.16216216	123956.0	2.56250347524	3.0	0.856218162213	119.603202919	287.285091156	2455.97649185	0.457392972225	1242.0	1049.0	37	0.0
3249646	1719.78686523	2.0	12512.0	2	3121.0	1	4256.75675676	157500.0	2.58172897581	3.0	0.867073376793	375.865652349	286.200587649	2917.72045159	0.422799417228	1708.0	1421.0	37	0.0
3249617	4113.98925781	2.0	28093.0	2	4520.0	1	7827.0	289599.0	2.58362267227	3.0	0.891341248753	61.6785714457	155.032605536	6937.46553545	0.65294827192	1526.0	1639.0	37	0.0
3249616	1377.35095215	2.0	10423.0	2	2345.0	1	3304.45945946	122265.0	2.62124142175	3.0	0.836928757539	85.9635793674	150.631555174	2417.0600208	0.441103750614	1247.0	794.0	37	0.0
3249619	310.611083984	2.0	4196.0	2	1420.0	1	1575.54054054	58295.0	2.4777470523	3.0	0.634447629458	283.436440493	163.315142851	662.324005747	0.153873935021	1149.0	704.0	37	0.0
3249618	323.687805176	2.0	3545.0	2	1479.0	1	1673.62162162	61924.0	10.084086335	3.0	0.846013815221	254.162545049	161.611446835	632.292361673	0.190209148299	1136.0	697.0	37	0.0
3249621	195.678466797	2.0	2693.0	2	1402.0	1	1428.86486486	52868.0	11.4000000005	3.0	0.730273711402	209.668687932	170.017132516	426.218264518	0.12223019995	1112.0	795.0	37	0.0
3249620	1748.38598633	2.0	14833.0	2	3979.0	1	5734.94594595	212193.0	4.63191108425	3.0	1.10771590261	398.08070859	163.800029763	3792.68011325	0.577988325363	1504.0	1676.0	37	0.0
3249623	1987.36889648	2.0	15487.0	2	3112.0	1	4832.75675676	178812.0	2.5473922496	3.0	0.785303293214	395.519944292	181.698357724	3787.28584584	0.44447982278	1607.0	1008.0	37	0.0
3249622	460.547729492	2.0	4477.0	2	1534.0	1	1782.56756757	65955.0	2.56244357442	3.0	0.818693849958	54.5967408178	179.326081639	859.713018672	0.245987275372	1073.0	796.0	37	0.0
3249625	436.907073975	2.0	3732.0	2	1208.0	1	1604.48648649	59366.0	2.62339746015	3.0	0.730986853732	5.55351843236	193.527158504	851.029429626	0.240479237127	970.0	669.0	37	0.0
3249624	1799.67883301	2.0	12180.0	2	2771.0	1	4161.35135135	153970.0	2.54056357764	3.0	0.835294126968	372.430155408	183.756767013	3215.33512351	0.476454379905	1427.0	1336.0	37	0.0
3249627	2593.58251953	2.0	17101.0	2	3558.0	1	5265.72972973	194832.0	2.5859473488	3.0	0.9113522783	114.820233163	211.14729508	4238.59224303	0.579258858233	1381.0	1359.0	37	0.0
3249626	2576.50854492	2.0	17599.0	2	2910.0	1	5204.72972973	192575.0	2.55120825227	3.0	0.864051478991	95.2326519405	207.563757793	4499.32576831	0.596099681085	1292.0	1283.0	37	0.0
3249629	1031.50805664	2.0	7515.0	2	2024.0	1	2782.48648649	102952.0	2.63286969625	3.0	0.835327385162	171.631713592	215.361263708	1842.838641	0.382396118997	1219.0	1105.0	37	0.0
3249628	2660.56811523	2.0	18155.0	2	3866.0	1	5440.08108108	201283.0	2.59316155361	3.0	0.918252306665	45.6038572757	213.155871922	4469.14955481	0.605606807969	1284.0	1199.0	37	0.0
3249631	545.587524414	2.0	4507.0	2	1598.0	1	2008.37837838	74310.0	2.61368843695	3.0	0.835945673525	256.477974639	228.851198238	1007.87841946	0.265429061799	1171.0	930.0	37	0.0
3249630	487.200073242	2.0	4324.0	2	1652.0	1	1976.51351351	73131.0	2.65190062122	3.0	0.92745644492	139.273818329	221.587022796	843.01563916	0.246552878476	1165.0	880.0	37	0.0
3249601	1718.03894043	2.0	13301.0	2	2799.0	1	3924.32432432	145200.0	2.54931873613	3.0	0.875001938075	257.061461441	122.289816591	2919.33654044	0.482492875896	1366.0	1391.0	37	0.0
3249600	858.946105957	2.0	6729.0	2	2214.0	1	2738.40540541	101321.0	2.58882314752	3.0	0.881817182819	394.144498873	117.329409142	1477.92108982	0.312265283934	1388.0	1182.0	37	0.0
3249603	1671.67199707	2.0	13153.0	2	2777.0	1	4025.91891892	148959.0	2.53251012396	3.0	0.768388907549	2.73692607049	129.064429943	3299.94967452	0.459672943581	1233.0	1142.0	37	0.0
3249602	1562.55651855	2.0	11829.0	2	2585.0	1	3580.35135135	132473.0	2.54248089285	3.0	0.850653740342	20.1861194728	123.017515497	2691.09503957	0.469913603723	1258.0	1180.0	37	0.0
3249605	1704.51403809	2.0	12686.0	2	2461.0	1	3874.40540541	143353.0	2.56220549876	3.0	0.850221600038	205.123556164	130.244357182	2930.17792842	0.473855580117	1365.0	1176.0	37	0.0
3249604	2799.29296875	2.0	18569.0	2	3790.0	1	5921.40540541	219092.0	2.56289161652	3.0	0.939782375348	186.47258722	128.84390394	4674.19702825	0.589621362524	1499.0	1541.0	37	0.0
3249607	1081.89733887	2.0	7865.0	2	2147.0	1	2921.08108108	108080.0	2.5801743167	3.0	0.886863003363	120.319338945	132.73534571	1854.17547381	0.39173240903	1236.0	1032.0	37	0.0
3249606	1988.08215332	2.0	13881.0	2	3115.0	1	4423.37837838	163665.0	2.56026904208	3.0	0.906400280355	97.6733097886	132.324134685	3392.59353716	0.53277941086	1343.0	1098.0	37	0.0
3249609	1345.07116699	2.0	9125.0	2	2504.0	1	3399.18918919	125770.0	2.59802411452	3.0	0.931812726574	32.9731856679	136.031341657	2157.52683565	0.419888188271	1358.0	1309.0	37	0.0
3249608	1196.52868652	2.0	10511.0	2	2748.0	1	3751.35135135	138800.0	2.54425649433	3.0	0.635653622152	329.56734801	134.659467224	2482.28194988	0.266315015909	1665.0	1314.0	37	0.0
3249611	2002.89794922	2.0	15536.0	2	2729.0	1	4419.75675676	163531.0	2.55238238702	3.0	0.864252428251	43.1669306503	142.631952964	3464.99663625	0.512351127257	1389.0	1324.0	37	0.0
3249610	2140.03173828	2.0	15757.0	2	3433.0	1	5088.62162162	188279.0	2.56713887998	3.0	0.791835426495	327.336141678	140.805349632	3835.17988388	0.42530197456	1746.0	1268.0	37	0.0
3249613	2007.3059082	2.0	11394.0	2	2857.0	1	4214.13513514	155923.0	2.62182438253	3.0	1.00943837729	0.0	147.0	3259.10431767	0.640250191267	1011.0	1175.0	37	0.0
3249612	2235.98339844	2.0	15270.0	2	3233.0	1	5057.94594595	187144.0	2.70749601541	3.0	1.06701428218	399.0	146.0	3607.58161489	0.614267918591	1368.0	1489.0	37	0.0
3249615	2248.68505859	2.0	14558.0	2	3365.0	1	4911.35135135	181720.0	2.57627742902	3.0	0.917139189888	157.823016829	149.525692174	3821.98351802	0.554861857816	1357.0	1275.0	37	0.0
3249614	154.1121521	2.0	3211.0	2	1727.0	1	1825.10810811	67529.0	8.36721071504	3.0	-0.119432967241	324.45320824	148.275403812	546.54052324	-0.0175683249873	1454.0	898.0	37	0.0
3249201	361.442901611	3.0	3629.0	3	1471.0	1	1621.78378378	60006.0	2.5566098642	3.0	0.755278806958	209.130960624	323.510197323	705.311953643	0.196508522361	1080.0	593.0	37	0.0
3249200	351.482177734	3.0	3798.0	3	2192.0	1	2300.72972973	85127.0	10.3538464272	3.0	1.75392119148	399.0	318.0	612.983580016	0.3048845395	1342.0	1244.0	37	0.0
3249203	2061.86279297	3.0	15065.0	3	2483.0	1	4128.91891892	152770.0	2.55636392425	3.0	0.802069274655	159.927995988	339.145501572	3587.00158271	0.534681874293	1229.0	814.0	37	0.0
3249202	1739.98193359	3.0	13594.0	3	2316.0	1	3800.21621622	140608.0	2.56632426944	3.0	0.853722518272	7.42060125269	332.346135536	3120.30835491	0.539622782797	1104.0	1063.0	37	0.0
3249205	1783.6204834	3.0	13530.0	3	2568.0	1	4063.27027027	150341.0	2.5746924544	3.0	0.846132857738	301.804601237	346.707118928	3109.2502727	0.478708443761	1387.0	1401.0	37	0.0
3249204	2730.46850586	3.0	19450.0	3	3139.0	1	5339.56756757	197564.0	2.57197333059	3.0	0.822773410158	106.08389346	342.470089191	4885.50098955	0.603600195924	1274.0	1127.0	37	0.0
3249207	1307.86254883	3.0	10245.0	3	2302.0	1	3190.64864865	118054.0	2.58052704427	3.0	0.837177036373	133.203633838	358.440343551	2337.05850514	0.442177483974	1202.0	1044.0	37	0.0
3249206	365.55657959	3.0	3867.0	3	1857.0	1	1956.13513514	72377.0	2.5153135512	3.0	0.772105951543	391.459118945	355.438895166	692.547197034	0.158315862116	1413.0	907.0	37	0.0
3249209	1303.42260742	3.0	10047.0	3	2322.0	1	3162.2972973	117005.0	2.54549385655	3.0	0.840540662949	198.119267073	362.092101306	2247.48165071	0.425905061022	1253.0	994.0	37	0.0
3249208	2308.19384766	3.0	16033.0	3	3066.0	1	4941.51351351	182836.0	2.52203227219	3.0	0.815294251156	358.325482399	359.054747454	4045.75062134	0.500941950696	1636.0	1538.0	37	0.0
3249211	248.625991821	3.0	2847.0	3	1118.0	1	1291.86486486	47799.0	2.49741958342	3.0	0.503090888237	56.7649280173	364.457804939	585.737861455	0.128734337869	981.0	417.0	37	0.0
3249210	1660.21606445	3.0	11145.0	3	2399.0	1	3906.37837838	144536.0	2.54791214493	3.0	0.899233548267	150.601585675	362.564392619	2913.69925573	0.504576806334	1266.0	1347.0	37	0.0
3249213	2325.68603516	3.0	16449.0	3	2734.0	1	4813.0	178081.0	2.54936413872	3.0	0.869795125222	234.071473682	370.243379082	3904.89156202	0.545217346839	1395.0	1378.0	37	0.0
3249212	1765.45507812	3.0	12943.0	3	2749.0	1	4206.10810811	155626.0	2.53195232134	3.0	0.83346521503	376.849286299	368.204429122	3081.68718926	0.439526798375	1619.0	1687.0	37	0.0
3249215	3089.39624023	3.0	21404.0	3	3577.0	1	6232.75675676	230612.0	2.57705217273	3.0	0.840702832504	171.623837183	376.48957621	5620.43500395	0.610448674273	1454.0	1280.0	37	0.0
3249214	2731.8059082	3.0	19804.0	3	3630.0	1	5897.2972973	218200.0	2.54793607862	3.0	0.852430164499	356.486637039	372.139983699	4813.04080866	0.533395824998	1771.0	1764.0	37	0.0
3249185	2072.22363281	3.0	15925.0	3	3186.0	1	4702.72972973	174001.0	2.53184640566	3.0	0.834504661882	268.960150653	250.697286817	3553.223221	0.460412002222	1553.0	1527.0	37	0.0
3249184	1644.55383301	3.0	11951.0	3	2784.0	1	4091.24324324	151376.0	2.59755254563	3.0	0.844789820923	259.42933383	249.207649915	2850.39081536	0.417002150778	1559.0	1191.0	37	0.0
3249187	198.536499023	3.0	2726.0	3	1297.0	1	1388.2972973	51367.0	10.3926636382	3.0	0.432929793137	94.1997111448	259.45248453	485.362628744	0.081874409817	1095.0	636.0	37	0.0
3249186	2308.44189453	3.0	16588.0	3	3015.0	1	4832.75675676	178812.0	2.55484146793	3.0	0.847727262063	119.987962611	255.643907659	4017.20554757	0.544007093215	1387.0	1375.0	37	0.0
3249189	574.495544434	3.0	5295.0	3	1447.0	1	1858.21621622	68754.0	2.5268249669	3.0	0.754720282691	60.8593069621	260.916555458	1047.16013142	0.270089108141	1066.0	785.0	37	0.0
3249188	2295.5	3.0	17817.0	3	2951.0	1	4788.35135135	177169.0	2.5651051547	3.0	0.83678684903	234.095060078	258.838110983	3959.59766626	0.529003191659	1420.0	1002.0	37	0.0
3249191	151.285736084	3.0	2044.0	3	1320.0	1	1346.78378378	49831.0	2.5110820099	3.0	0.60688633579	201.788062636	266.541282236	349.339864374	0.0854340668935	1095.0	692.0	37	0.0
3249190	1816.61694336	3.0	16060.0	3	3009.0	1	4522.27027027	167324.0	2.52624989447	3.0	0.706068861223	320.057540776	263.712975625	3290.00183763	0.345598858806	1718.0	1525.0	37	0.0
3249193	236.052032471	3.0	2533.0	3	1302.0	1	1406.13513514	52027.0	2.52562827262	3.0	0.631982541638	131.963525789	278.099668623	497.586182494	0.125896875259	1063.0	684.0	37	0.0
3249192	2444.09155273	3.0	17217.0	3	3185.0	1	5312.05405405	196546.0	2.54877503799	3.0	0.730293908431	315.196019369	269.612112156	4483.65330919	0.445511282133	1703.0	1546.0	37	0.0
3249195	1763.17858887	3.0	13671.0	3	2735.0	1	3889.89189189	143926.0	2.55086365686	3.0	0.829313485863	4.14612218489	298.168874827	2992.86699025	0.468504708743	1185.0	1334.0	37	0.0
3249194	1685.46374512	3.0	11476.0	3	2819.0	1	3990.0	147630.0	2.5760771896	3.0	0.89323666364	366.247507326	282.771857948	2856.53353443	0.470035721369	1399.0	1304.0	37	0.0
3249197	235.744827271	3.0	2652.0	3	1255.0	1	1365.10810811	50509.0	2.61030103498	3.0	0.682174098558	106.74595563	308.071955719	487.830787135	0.138809238167	1005.0	684.0	37	0.0
3249196	307.265716553	3.0	3482.0	3	1461.0	1	1568.94594595	58051.0	2.49697122111	3.0	0.79528307243	154.240612494	305.265028024	610.730980326	0.183133334506	1055.0	611.0	37	0.0
3249199	1941.28686523	3.0	14221.0	3	2800.0	1	4211.59459459	155829.0	2.55054243224	3.0	0.811507053996	250.3874185	310.657144583	3567.10601234	0.523605669847	1294.0	1287.0	37	0.0
3249198	728.870239258	3.0	8641.0	3	1569.0	1	2217.94594595	82064.0	2.42758084233	3.0	0.773985590182	0.0	311.0	1666.8414566	0.41010846686	1045.0	942.0	37	0.0
3249169	3002.6171875	3.0	21059.0	3	3704.0	1	6321.48648649	233895.0	2.5609710649	3.0	0.846604014671	211.506884561	187.617772956	5437.46253945	0.572588222522	1616.0	1524.0	37	0.0
3249168	2031.31811523	3.0	14712.0	3	3339.0	1	4723.89189189	174784.0	2.59296714928	3.0	0.899926171727	225.192515462	187.270488937	3429.02317467	0.485053191036	1590.0	1673.0	37	0.0
3249171	3199.44458008	3.0	22235.0	3	3705.0	1	6547.35135135	242252.0	2.57091372395	3.0	0.871573382159	354.558044058	195.749108882	5620.07410596	0.597617193227	1582.0	1879.0	37	0.0
3249170	1390.94702148	3.0	9306.0	3	2151.0	1	3203.18918919	118518.0	2.52060950177	3.0	0.860441879938	114.927153782	194.964820507	2360.78961411	0.464296273195	1158.0	1009.0	37	0.0
3249173	2978.7331543	3.0	21467.0	3	3572.0	1	6176.48648649	228530.0	2.53214493857	3.0	0.837709749173	210.351933157	207.217695828	5257.0639758	0.554013064658	1728.0	1652.0	37	0.0
3249172	1881.68029785	3.0	14314.0	3	2840.0	1	4259.72972973	157610.0	2.56130797353	3.0	0.74731643339	170.308533341	205.788208298	3387.22178561	0.42272383107	1483.0	1343.0	37	0.0
3249175	2650.32739258	3.0	18993.0	3	3543.0	1	5563.35135135	205844.0	2.57647211208	3.0	0.792454433129	195.592178386	215.631617641	4843.50193109	0.52662164991	1707.0	1477.0	37	0.0
3249174	1089.72192383	3.0	8390.0	3	2515.0	1	3302.27027027	122184.0	2.60111384026	3.0	0.727230479471	165.514176999	212.452453942	1969.72999628	0.276957071521	1487.0	1484.0	37	0.0
3249177	2415.64868164	3.0	18915.0	3	3422.0	1	5086.18918919	188189.0	2.54238588642	3.0	0.862958022937	133.142373822	222.813290859	4164.94074146	0.546374983891	1412.0	1860.0	37	0.0
3249176	2188.27832031	3.0	15770.0	3	3123.0	1	4844.67567568	179253.0	2.58972596446	3.0	0.898469504213	292.221930643	221.421880203	3746.89404006	0.532426572585	1459.0	1384.0	37	0.0
3249179	3181.61523438	3.0	23924.0	3	3515.0	1	6269.75675676	231981.0	2.54663319076	3.0	0.829031187252	149.321141054	233.068173485	5578.87722379	0.584382114998	1630.0	1616.0	37	0.0
3249178	6429.296875	3.0	40437.0	3	7152.0	1	12019.1081081	444707.0	2.57484612893	3.0	0.875147537125	223.962930367	224.211688872	10923.5766166	0.660272656053	2176.0	2606.0	37	0.0
3249181	1730.88659668	3.0	12158.0	3	2648.0	1	3964.43243243	146684.0	2.55724482426	3.0	0.868207278505	120.175951424	239.252415193	2956.11567151	0.478619289401	1359.0	1355.0	37	0.0
3249180	3021.29223633	3.0	19912.0	3	3842.0	1	5896.35135135	218165.0	2.59112823033	3.0	0.895220534527	68.1034922736	239.306789033	5066.73284615	0.625042187936	1313.0	1090.0	37	0.0
3249183	818.256225586	3.0	6618.0	3	1884.0	1	2347.78378378	86868.0	2.56596775077	3.0	0.83085071552	94.2252459436	249.00460143	1419.26227189	0.335344186743	1151.0	909.0	37	0.0
3249182	450.31842041	3.0	4280.0	3	1661.0	1	1912.89189189	70777.0	10.8563914119	3.0	0.796618422594	374.990010781	242.992188087	821.664630957	0.206403527353	1258.0	965.0	37	0.0
3249153	2179.19750977	3.0	14912.0	3	3165.0	1	4882.86486486	180666.0	2.58409153878	3.0	0.863161165226	133.526536505	119.03187985	3721.73089333	0.490205738087	1506.0	1363.0	37	0.0
3249152	2496.4621582	3.0	18536.0	3	3296.0	1	5407.40540541	200074.0	2.53101007967	3.0	0.87952229261	376.145080972	116.807382727	4238.44242525	0.526005549807	1677.0	1550.0	37	0.0
3249155	1219.54504395	3.0	9239.0	3	2097.0	1	3049.13513514	112818.0	2.55558468327	3.0	0.882294143727	69.0656307771	123.518782555	2144.40734058	0.449803991289	1149.0	905.0	37	0.0
3249154	2227.97729492	3.0	16067.0	3	3436.0	1	5133.64864865	189945.0	2.60025863055	3.0	0.869110338573	354.531476104	122.479516658	4017.96149404	0.515413340258	1586.0	1559.0	37	0.0
3249157	207.129486084	3.0	2451.0	3	1394.0	1	1487.27027027	55029.0	2.52039185685	3.0	0.821588989846	159.371520549	125.79210654	437.763168382	0.137544176949	1121.0	683.0	37	0.0
3249156	290.413787842	3.0	3503.0	3	1827.0	1	2029.18918919	75080.0	2.52315290392	3.0	0.112134737465	235.482007012	124.769994651	664.735989274	0.0187105972882	1464.0	973.0	37	0.0
3249159	1914.14001465	3.0	13644.0	3	3128.0	1	4258.08108108	157549.0	2.57459461695	3.0	0.890093729985	189.933749889	133.296889095	3233.51279896	0.510484707059	1343.0	1353.0	37	0.0
3249158	2538.0546875	3.0	17672.0	3	3314.0	1	5567.72972973	206006.0	2.56335451043	3.0	0.886665414008	227.618036825	127.547574222	4438.93108159	0.54667476956	1599.0	1360.0	37	0.0
3249161	2950.66796875	3.0	20359.0	3	3138.0	1	6036.02702703	223333.0	2.56135377263	3.0	0.86772514106	283.182884925	142.416093717	5136.6640195	0.585332273251	1537.0	1525.0	37	0.0
3249160	584.741210938	3.0	6519.0	3	1774.0	1	2128.54054054	78756.0	2.57185570423	3.0	0.791887347568	204.987146179	139.122331754	1061.18494028	0.245947422983	1294.0	995.0	37	0.0
3249163	501.789367676	3.0	4539.0	3	1575.0	1	1955.78378378	72364.0	10.2112198102	3.0	0.71841033951	305.735237193	161.255474713	968.156700331	0.216270670815	1217.0	786.0	37	0.0
3249162	156.588989258	3.0	2258.0	3	1413.0	1	1411.02702703	52208.0	2.59129819508	3.0	0.507263198831	275.82064809	158.804805654	375.701306188	0.0724230611332	1202.0	748.0	37	0.0
3249165	396.480133057	3.0	4167.0	3	1509.0	1	1770.43243243	65506.0	2.61496591449	3.0	0.811695910524	197.296762652	169.60077517	770.823605003	0.214625551425	1115.0	889.0	37	0.0
3249164	265.823394775	3.0	3161.0	3	1251.0	1	1395.75675676	51643.0	2.53982876533	3.0	0.590991940639	125.682908938	169.376835376	562.386057862	0.135154794734	1038.0	741.0	37	0.0
3249167	349.864074707	3.0	3256.0	3	1753.0	1	1853.67567568	68586.0	2.55949324663	3.0	0.948377042012	392.859470254	185.422181248	609.277580147	0.184636516906	1261.0	979.0	37	0.0
3249166	2146.34521484	3.0	15289.0	3	2979.0	1	4487.43243243	166035.0	2.55085476245	3.0	0.887645550756	31.3623494601	172.017943814	3663.05324635	0.568107917068	1197.0	1479.0	37	0.0
3249137	3689.04174805	3.0	25993.0	3	4569.0	1	7377.16216216	272955.0	2.56848416846	3.0	0.881374006043	8.17966636887	61.9179073931	6104.60525393	0.573981972094	1758.0	1834.0	37	0.0
3249136	1581.24584961	3.0	10275.0	3	2496.0	1	3629.78378378	134302.0	2.56713388246	3.0	0.873628054438	150.878896643	56.1498758694	2675.40859948	0.474845725107	1248.0	1161.0	37	0.0
3249139	5305.98583984	3.0	35497.0	3	5521.0	1	10137.7837838	375098.0	2.55725955992	3.0	0.874578934766	289.51001209	69.948263221	9173.67434	0.654815351689	1979.0	2563.0	37	0.0
3249138	2168.97998047	3.0	14773.0	3	3732.0	1	5171.67567568	191352.0	2.53644449879	3.0	0.897851674631	305.219786088	68.7577295874	3667.888721	0.467114707606	1829.0	1567.0	37	0.0
3249141	299.038421631	3.0	3183.0	3	1520.0	1	1662.18918919	61501.0	2.5050334509	3.0	0.87285658088	256.914591228	71.75657586	567.149296327	0.174966698455	1164.0	576.0	37	0.0
3249140	1890.09643555	3.0	14418.0	3	3070.0	1	4210.08108108	155773.0	2.57123597505	3.0	0.930902639999	51.8226109883	72.1310475848	3123.66831518	0.527513866332	1278.0	1391.0	37	0.0
3249143	3640.47851562	3.0	25310.0	3	4152.0	1	7311.97297297	270543.0	2.57901981231	3.0	0.867143837629	362.171314736	79.7473079649	6206.84455298	0.582383757801	1819.0	1667.0	37	0.0
3249142	2762.14086914	3.0	18259.0	3	4036.0	1	5724.37837838	211802.0	2.53908739595	3.0	0.870168937937	197.270983757	75.968489596	4661.36699282	0.548682161067	1560.0	1670.0	37	0.0
3249145	1507.49707031	3.0	11571.0	3	2408.0	1	3825.91891892	141559.0	2.55528253524	3.0	0.822951171436	189.526541567	83.2571513698	2619.32941353	0.392190533069	1481.0	1449.0	37	0.0
3249144	2047.91235352	3.0	14037.0	3	3796.0	1	4975.75675676	184103.0	2.5240832871	3.0	0.907597398284	373.953459238	81.1528300409	3405.35155148	0.45048344345	1776.0	1640.0	37	0.0
3249147	1010.50537109	3.0	8322.0	3	2439.0	1	3177.16216216	117555.0	2.61340051409	3.0	0.860034881091	369.324141934	96.4692354098	1836.05276361	0.330677513963	1570.0	1345.0	37	0.0
3249146	1997.92883301	3.0	14280.0	3	2770.0	1	4246.51351351	157121.0	2.56777372491	3.0	0.866546216453	66.8566630925	85.8653209643	3376.09429685	0.525469145968	1281.0	1276.0	37	0.0
3249149	2987.93334961	3.0	21177.0	3	3747.0	1	6214.13513514	229923.0	2.5762226333	3.0	0.86219823819	329.443418739	107.361145828	5293.85549042	0.580417195254	1652.0	1389.0	37	0.0
3249148	1522.92382812	3.0	10974.0	3	2457.0	1	3741.2972973	138428.0	2.60184047461	3.0	0.986304101363	112.937765341	97.4609674866	2485.50791662	0.487259851106	1269.0	1133.0	37	0.0
3249151	204.346878052	3.0	2823.0	3	1447.0	1	1506.08108108	55725.0	2.78138014439	3.0	0.557991070101	280.908927145	112.377206796	494.668484856	0.100879501538	1201.0	897.0	37	0.0
3249150	1470.17236328	3.0	10132.0	3	2902.0	1	3720.18918919	137647.0	2.54764518098	3.0	0.880177904791	139.1314111	111.081641877	2383.67737421	0.392724669322	1447.0	1428.0	37	0.0
3249125	152.484268188	3.0	2342.0	3	1162.0	1	1249.02702703	46214.0	8.98810656754	3.0	1.20244611566	0.0	4.0	389.195572552	0.230527674137	857.0	601.0	37	0.0
3249127	2196.52124023	3.0	16235.0	3	3229.0	1	4895.18918919	181122.0	2.53448684641	3.0	0.897440377697	108.080570013	21.503150526	3814.18508726	0.537584778826	1397.0	1275.0	37	0.0
3249126	2010.3737793	3.0	14313.0	3	2995.0	1	4406.81081081	163052.0	2.55912593086	3.0	0.855063971933	88.5084476442	17.8774107182	3541.89723044	0.523510898206	1330.0	1137.0	37	0.0
3249129	1160.66845703	3.0	8503.0	3	2203.0	1	3061.16216216	113263.0	2.59433801552	3.0	0.888253091514	164.593424828	25.5256591163	2052.08067192	0.423942946621	1217.0	1131.0	37	0.0
3249128	2366.97558594	3.0	16273.0	3	2841.0	1	5057.89189189	187142.0	2.61791285872	3.0	0.921597820123	38.859227707	23.5457926396	3997.68613481	0.572843742712	1324.0	1215.0	37	0.0
3249131	346.555297852	3.0	3634.0	3	1601.0	1	1722.81081081	63744.0	2.59861008932	3.0	0.822351499061	249.411506141	39.070045244	656.580359719	0.185822083841	1168.0	926.0	37	0.0
3249130	525.843383789	3.0	4175.0	3	1672.0	1	1966.75675676	72770.0	2.66290514366	3.0	0.888500293481	132.535069549	31.8329040127	928.102856052	0.265245356977	1143.0	907.0	37	0.0
3249133	1272.65344238	3.0	8951.0	3	2048.0	1	3255.67567568	120460.0	2.59933652607	3.0	0.945353365798	68.4124951035	49.1381161345	2115.71581076	0.443357838318	1236.0	1152.0	37	0.0
3249132	1596.69555664	3.0	13817.0	3	2832.0	1	3964.02702703	146669.0	2.5967388443	3.0	0.912741953673	344.672303155	46.3698986985	2761.87793888	0.466210761918	1444.0	1343.0	37	0.0
3249135	175.819641113	3.0	2896.0	3	1352.0	1	1395.48648649	51633.0	8.29135999764	3.0	0.642042286709	120.676264619	55.5766065278	414.64614242	0.105444135722	1125.0	763.0	37	0.0
3249134	3961.5	3.0	25724.0	3	5036.0	1	7730.13513514	286015.0	2.57594601557	3.0	0.897587903684	10.9069208831	52.1119660482	6432.1740111	0.596009465571	1796.0	1700.0	37	0.0
3249217	1629.58154297	3.0	13462.0	3	2811.0	1	4286.43243243	158598.0	2.59265195574	3.0	0.787298612598	333.603982901	396.007127637	3179.69303673	0.412450642536	1533.0	1652.0	37	0.0
3249216	1651.65258789	3.0	12427.0	3	2134.0	1	3577.89189189	132382.0	2.55441706611	3.0	0.785238314196	48.05733547	392.572148851	3020.20592366	0.495710929796	1173.0	1162.0	37	0.0
3249218	2103.72192383	3.0	14944.0	3	2659.0	1	4464.35135135	165181.0	2.60443702264	3.0	0.859861490982	187.0	399.0	3855.99488687	0.590695448787	1272.0	1213.0	37	0.0
3249777	182.855163574	4.0	2863.0	4	1501.0	1	1513.48648649	55999.0	4.74586186972	3.0	0.730028607205	323.65481436	120.173222394	430.366744225	0.115814233538	1191.0	667.0	37	0.0
3249776	253.857254028	4.0	3086.0	4	1214.0	1	1336.37837838	49446.0	2.58714711318	3.0	0.603621488956	100.115434741	119.916702911	541.522049995	0.139339612522	971.0	464.0	37	0.0
3249779	3893.10107422	4.0	28124.0	4	4815.0	1	7848.37837838	290390.0	2.59167438602	3.0	0.838866239443	394.903819673	130.151991088	6562.94238446	0.540207507823	1837.0	1584.0	37	0.0
3249778	1839.90563965	4.0	12999.0	4	2593.0	1	4251.89189189	157320.0	2.62094795133	3.0	0.820553496421	243.470732224	122.460436009	3459.89014585	0.501173137802	1399.0	1115.0	37	0.0
3249781	1130.70019531	4.0	7333.0	4	2149.0	1	2869.81081081	106183.0	2.61284864863	3.0	1.1357296162	0.0	144.0	1817.45850996	0.561597767623	910.0	771.0	37	0.0
3249780	369.410461426	4.0	3240.0	4	1476.0	1	1647.51351351	60958.0	2.5100712753	3.0	0.946975163861	202.210508103	135.254869912	625.477756138	0.219154395823	1033.0	905.0	37	0.0
3249783	2561.38696289	4.0	19465.0	4	3388.0	1	5131.48648649	189865.0	2.55820962309	3.0	0.841652569603	99.2968526445	154.186123506	4465.76139223	0.577862134352	1344.0	1616.0	37	0.0
3249782	1580.27587891	4.0	11756.0	4	2290.0	1	3605.97297297	133421.0	2.58586689875	3.0	0.860553839384	153.079677339	150.892366518	2688.66280773	0.472364515367	1288.0	1232.0	37	0.0
3249785	427.693908691	4.0	3842.0	4	1910.0	1	2126.27027027	78672.0	2.65913145855	3.0	0.834893568943	384.393561663	166.970150779	797.822510499	0.185726292341	1400.0	976.0	37	0.0
3249784	1655.35314941	4.0	12225.0	4	2748.0	1	3843.72972973	142218.0	2.57043153963	3.0	0.848082445066	294.962949669	158.501465496	2937.44252567	0.479419919957	1316.0	1174.0	37	0.0
3249787	1364.03466797	4.0	9876.0	4	2367.0	1	3405.18918919	125992.0	2.57177723811	3.0	0.887087764121	126.493348686	170.217793996	2370.42825289	0.446677220809	1279.0	1057.0	37	0.0
3249786	1955.21130371	4.0	15528.0	4	3457.0	1	5033.67567568	186246.0	2.59057998661	3.0	0.830508458133	396.306464737	166.697227321	3812.35347299	0.45879127751	1513.0	1544.0	37	0.0
3249789	1722.63720703	4.0	13321.0	4	2812.0	1	3909.86486486	144665.0	2.60176965415	3.0	0.862471528572	143.792042451	174.305006803	2974.78490504	0.488320668212	1312.0	1237.0	37	0.0
3249788	2091.61962891	4.0	15900.0	4	3343.0	1	4817.62162162	178252.0	2.57227420431	3.0	0.867246043317	351.543191441	170.808108745	3661.78202937	0.491621331444	1600.0	1537.0	37	0.0
3249791	250.374633789	4.0	2669.0	4	1242.0	1	1363.81081081	50461.0	2.55751631896	3.0	0.764948510867	49.8705947593	176.340842412	503.170494511	0.16429585067	972.0	651.0	37	0.0
3249790	2175.2902832	4.0	16457.0	4	2808.0	1	4659.27027027	172393.0	2.54864562283	3.0	0.893497020052	191.179846762	173.828314329	3665.30559321	0.54188548697	1343.0	1412.0	37	0.0
3249761	526.635498047	4.0	4421.0	4	1771.0	1	2113.75675676	78209.0	2.67985437159	3.0	0.856210123043	368.165627133	54.5890337827	972.174664388	0.245170684746	1266.0	988.0	37	0.0
3249760	1604.36364746	4.0	12441.0	4	2806.0	1	3918.45945946	144983.0	2.57769046288	3.0	0.917690473322	113.361789801	50.9595429188	2724.94606057	0.468615876974	1417.0	1550.0	37	0.0
3249763	2282.16699219	4.0	17165.0	4	3448.0	1	5141.59459459	190239.0	2.58087323726	3.0	0.830826580053	252.532415904	61.0656991603	3932.32299495	0.465653778034	1611.0	1378.0	37	0.0
3249762	485.06942749	4.0	4547.0	4	1641.0	1	1871.97297297	69263.0	2.50582541215	3.0	0.889050527518	87.3668839516	60.8895945176	834.894387416	0.247282401908	1118.0	709.0	37	0.0
3249765	1544.60717773	4.0	11075.0	4	2370.0	1	3599.32432432	133175.0	2.55341734472	3.0	0.856821661139	113.117183325	67.319071283	2664.36872922	0.464402031329	1291.0	1077.0	37	0.0
3249764	1710.00427246	4.0	13424.0	4	3103.0	1	4339.54054054	160563.0	2.55080938463	3.0	0.827221901907	262.237761982	62.4400564534	3001.18916797	0.400657917959	1594.0	1693.0	37	0.0
3249767	164.939483643	4.0	2302.0	4	1273.0	1	1317.18918919	48736.0	10.1585106397	3.0	0.628338831283	87.6932948255	71.8785053382	372.685959387	0.0975637618912	1063.0	759.0	37	0.0
3249766	2095.20263672	4.0	15979.0	4	2905.0	1	4573.81081081	169231.0	2.5519465438	3.0	0.816373875256	227.234063255	70.5759051274	3795.05751558	0.512144587975	1417.0	944.0	37	0.0
3249769	1620.59118652	4.0	13273.0	4	3017.0	1	4379.72972973	162050.0	2.58280558513	3.0	0.762720525402	313.368152366	75.5065702913	2974.62871305	0.349550614327	1737.0	1690.0	37	0.0
3249768	340.780792236	4.0	3571.0	4	1510.0	1	1620.2972973	59951.0	4.75071976723	3.0	0.938967382051	54.376418414	72.8346231502	636.228813874	0.22601350517	1012.0	794.0	37	0.0
3249771	1775.1496582	4.0	13573.0	4	3251.0	1	4515.48648649	167073.0	2.54337753265	3.0	0.764224129551	308.412352882	81.4197135716	3231.22700827	0.376338836936	1721.0	1442.0	37	0.0
3249770	150.937133789	4.0	2045.0	4	1264.0	1	1344.0	49728.0	8.96629843556	3.0	0.937904081077	194.24621716	77.7756833217	290.42535855	0.112762927933	1053.0	922.0	37	0.0
3249773	2640.43530273	4.0	19249.0	4	3431.0	1	5756.81081081	213002.0	2.61659253449	3.0	0.870316940894	359.472337083	94.5486769157	4730.77602771	0.556663237162	1598.0	1274.0	37	0.0
3249772	191.342834473	4.0	2416.0	4	1803.0	1	1731.86486486	64079.0	10.8600617198	3.0	1.1279126596	391.727086299	91.8541475085	373.979735203	0.138668148244	1303.0	710.0	37	0.0
3249775	236.954589844	4.0	2674.0	4	1314.0	1	1446.78378378	53531.0	2.68230267793	3.0	0.775719965265	147.380956388	117.064053907	448.835786299	0.136784526488	1078.0	776.0	37	0.0
3249774	164.863937378	4.0	2461.0	4	1364.0	1	1469.27027027	54363.0	10.1516229008	3.0	1.70129008935	0.0	110.0	370.117672628	0.272721909011	944.0	910.0	37	0.0
3249747	914.061767578	4.0	10397.0	4	2120.0	1	2830.54054054	104730.0	2.45542974923	3.0	0.775596910112	218.0	0.0	2080.78578366	0.3987544572	1343.0	1511.0	37	0.0
3249746	1792.03393555	4.0	17422.0	4	2365.0	1	3923.45945946	145168.0	2.49136978205	3.0	0.744112239197	205.0	0.0	3632.36991504	0.525442495054	1345.0	1280.0	37	0.0
3249749	3441.97167969	4.0	24811.0	4	3898.0	1	6876.56756757	254433.0	2.55094178385	3.0	0.860401195099	347.758813445	7.4871015768	6055.44946281	0.609868226279	1592.0	2014.0	37	0.0
3249748	1505.79199219	4.0	10567.0	4	2553.0	1	3625.2972973	134136.0	2.54751398491	3.0	0.939574566595	108.029553601	6.76437573675	2472.33862371	0.471410791099	1259.0	1318.0	37	0.0
3249751	2107.82861328	4.0	14597.0	4	3296.0	1	4846.18918919	179309.0	2.59943542657	3.0	0.87989389074	203.516184443	18.9475849328	3617.39420361	0.488969184756	1603.0	1457.0	37	0.0
3249750	1615.20397949	4.0	11140.0	4	2847.0	1	4154.24324324	153707.0	2.59002588716	3.0	0.819101261338	163.351563671	17.5594600305	2824.45839848	0.385909821654	1558.0	1627.0	37	0.0
3249753	2181.89160156	4.0	14491.0	4	3250.0	1	4914.02702703	181819.0	2.57078115373	3.0	0.900553326801	188.788915535	27.3357713922	3677.19130804	0.508168938249	1591.0	1133.0	37	0.0
3249752	1364.35046387	4.0	10279.0	4	2749.0	1	3703.48648649	137029.0	2.56400219137	3.0	0.774828949178	158.649896085	24.2951514449	2357.13652343	0.327272898057	1541.0	985.0	37	0.0
3249755	1756.14013672	4.0	12328.0	4	3121.0	1	4310.0	159470.0	2.59767496388	3.0	0.946880704494	285.340548777	33.2554261569	2928.83575656	0.474325375588	1492.0	1123.0	37	0.0
3249754	394.185058594	4.0	4268.0	4	1708.0	1	1898.05405405	70228.0	2.50410840368	3.0	0.791950672884	240.601767014	30.4008081533	782.558338115	0.195112488439	1251.0	740.0	37	0.0
3249757	6493.56494141	4.0	38395.0	4	8722.0	1	12414.4594595	459335.0	2.59315936882	3.0	0.938436159351	217.135384869	35.981902677	10566.0423832	0.664877294472	2179.0	2605.0	37	0.0
3249756	1783.15368652	4.0	12778.0	4	2928.0	1	4215.35135135	155968.0	2.56375108024	3.0	0.948577288585	126.334157858	34.5768697285	3004.49158406	0.510686340421	1342.0	1509.0	37	0.0
3249759	2354.81591797	4.0	16188.0	4	3356.0	1	4989.91891892	184627.0	2.54700490716	3.0	0.96332746534	61.2369567877	51.0057019691	3777.14611827	0.573806739025	1333.0	1539.0	37	0.0
3249758	2883.58740234	4.0	20590.0	4	4088.0	1	6087.89189189	225252.0	2.57244916256	3.0	0.903377199009	142.433338763	44.8655607185	4936.15115913	0.577873607803	1575.0	1538.0	37	0.0
3249841	6440.53808594	4.0	37161.0	4	7074.0	1	12304.4324324	455264.0	2.57745194942	3.0	0.922793252154	68.6691500097	369.60799404	10795.0395901	0.680098487392	2130.0	3177.0	37	0.0
3249840	1614.55041504	4.0	11833.0	4	2407.0	1	3654.21621622	135206.0	2.58210935995	3.0	0.886926206767	99.9614793882	364.057502134	2687.69687791	0.484053055056	1234.0	1251.0	37	0.0
3249843	234.324615479	4.0	2797.0	4	1381.0	1	1532.51351351	56703.0	2.44516371324	3.0	0.753210713488	267.718091161	376.590573806	486.242887501	0.135706820685	1148.0	807.0	37	0.0
3249842	2690.94042969	4.0	17567.0	4	3482.0	1	5529.94594595	204608.0	2.54980091356	3.0	0.903858954671	153.019486731	369.545205064	4556.8619316	0.593384594964	1391.0	1351.0	37	0.0
3249845	184.384750366	4.0	2966.0	4	1787.0	1	1871.48648649	69245.0	2.6222806632	3.0	-0.372396699646	66.2458525809	378.752303811	607.641461427	-0.0570090812673	1427.0	906.0	37	0.0
3249844	1108.70593262	4.0	9257.0	4	2206.0	1	3018.08108108	111669.0	2.57142579393	3.0	0.661782394246	309.129510113	376.79617474	1994.24842956	0.279823059071	1483.0	1047.0	37	0.0
3249847	238.290084839	4.0	3777.0	4	1419.0	1	1601.0	59237.0	8.88046803004	3.0	0.959280751277	217.0	399.0	699.074666176	0.264917129272	1048.0	726.0	37	0.0
3249846	2490.73095703	4.0	19361.0	4	3352.0	1	5425.21621622	200733.0	2.56451542135	3.0	0.835515235166	313.007567169	385.539870668	4429.21413982	0.517594672428	1641.0	1910.0	37	0.0
3249825	1414.36755371	4.0	10711.0	4	2466.0	1	3377.89189189	124982.0	2.54597305441	3.0	0.794509548941	362.914522566	301.744129522	2517.44466765	0.420580540139	1359.0	1180.0	37	0.0
3249824	3653.80297852	4.0	25893.0	4	3993.0	1	6999.45945946	258980.0	2.55422051454	3.0	0.89638771214	219.043998802	301.791164275	6086.71466572	0.638668375539	1484.0	1818.0	37	0.0
3249827	1638.46069336	4.0	15391.0	4	3248.0	1	4581.24324324	169506.0	2.50467736122	3.0	0.750738559592	318.012424147	305.87330287	3267.47228506	0.365605298813	1658.0	1648.0	37	0.0
3249826	230.1640625	4.0	2407.0	4	1194.0	1	1324.13513514	48993.0	2.49242916611	3.0	0.635077926006	32.0367162308	305.077597382	448.875023572	0.120629088132	1012.0	648.0	37	0.0
3249829	372.282501221	4.0	3584.0	4	1322.0	1	1602.81081081	59304.0	2.55605894153	3.0	0.657257901357	119.279259656	322.956932075	771.03749865	0.187772671845	1089.0	752.0	37	0.0
3249828	217.831634521	4.0	2461.0	4	1469.0	1	1459.32432432	53995.0	2.50899797117	3.0	0.902283684104	192.210253166	307.997878563	407.350930747	0.144073431505	1083.0	855.0	37	0.0
3249831	2129.83666992	4.0	16145.0	4	3519.0	1	4800.48648649	177618.0	2.55185941449	3.0	1.019798304	298.741879261	328.068055518	3416.60954116	0.569627580125	1268.0	1826.0	37	0.0
3249830	613.843505859	4.0	5142.0	4	1685.0	1	2063.24324324	76340.0	2.55371853894	3.0	0.781309325575	232.126226875	326.443219661	1141.66465706	0.275775268694	1143.0	836.0	37	0.0
3249833	151.003707886	4.0	2407.0	4	1345.0	1	1470.24324324	54399.0	2.90654891886	3.0	0.183202003646	351.095960823	340.120151275	470.710892953	0.030212889276	1302.0	818.0	37	0.0
3249832	169.628448486	4.0	2283.0	4	1432.0	1	1381.59459459	51119.0	10.1187293862	3.0	0.627009428373	249.676453615	338.122169263	389.878503829	0.0970557914756	1125.0	673.0	37	0.0
3249835	161.85546875	4.0	2686.0	4	1361.0	1	1433.59459459	53043.0	7.78049341748	3.0	0.522216699543	240.641234786	346.001503896	465.953053159	0.0927368070154	1148.0	809.0	37	0.0
3249834	1656.01306152	4.0	11900.0	4	2232.0	1	3737.48648649	138287.0	2.58049695496	3.0	0.879535386491	106.224832559	340.620037459	2862.54803571	0.507883780064	1163.0	1117.0	37	0.0
3249837	248.772003174	4.0	2813.0	4	1269.0	1	1439.40540541	53258.0	2.58627202238	3.0	0.840651642666	137.517795853	352.620268649	477.603476831	0.162070033897	1019.0	906.0	37	0.0
3249836	2469.30297852	4.0	18647.0	4	2678.0	1	5147.72972973	190466.0	2.55573012178	3.0	0.82391581054	355.080770193	349.662383312	4356.60005463	0.535263674099	1521.0	1587.0	37	0.0
3249839	2031.37512207	4.0	15679.0	4	3124.0	1	4813.97297297	178117.0	2.52754260695	3.0	0.694506191116	74.5379420541	362.052827345	3703.13181635	0.364485864967	1614.0	1562.0	37	0.0
3249838	4277.625	4.0	29877.0	4	4664.0	1	7990.97297297	295666.0	2.54799008154	3.0	0.872752054552	224.863458371	360.107940482	7199.27569075	0.647833384414	1642.0	2051.0	37	0.0
3249809	3443.35449219	4.0	24478.0	4	4345.0	1	7009.37837838	259347.0	2.54943338414	3.0	0.885254617328	219.339528213	241.276593051	5936.40415081	0.599670525561	1707.0	1960.0	37	0.0
3249808	1074.43896484	4.0	8016.0	4	2147.0	1	2942.72972973	108881.0	2.58459040063	3.0	0.877366796776	257.571057913	240.225044548	1863.31921057	0.384603839424	1305.0	1124.0	37	0.0
3249811	1725.09875488	4.0	10173.0	4	3834.0	1	4469.56756757	165374.0	2.75111581077	3.0	1.24564987143	0.0	255.0	2766.82158744	0.627473916282	1093.0	1004.0	37	0.0
3249810	3156.86450195	4.0	24320.0	4	3412.0	1	6109.37837838	226047.0	2.56561823251	3.0	0.786692642891	306.72019573	240.723611394	5720.15439453	0.582996133933	1568.0	1616.0	37	0.0
3249813	1838.42541504	4.0	12874.0	4	2583.0	1	4294.81081081	158908.0	2.56110853225	3.0	0.802277262069	342.306780643	261.570657183	3384.35850509	0.462205680722	1573.0	1398.0	37	0.0
3249812	1847.71899414	4.0	13490.0	4	2878.0	1	4424.75675676	163716.0	2.57725712489	3.0	0.872024359756	322.569825326	257.343386823	3271.00249164	0.475627303648	1531.0	1533.0	37	0.0
3249815	4193.03857422	4.0	28710.0	4	4708.0	1	7975.51351351	295094.0	2.56617884585	3.0	0.845773340821	160.38767075	271.622730091	7467.48508023	0.655490488967	1583.0	1757.0	37	0.0
3249814	4077.68920898	4.0	28573.0	4	5214.0	1	7545.75675676	279193.0	2.58275009685	3.0	0.913541152997	9.03301995225	266.043489721	6634.53203744	0.671153753881	1410.0	1988.0	37	0.0
3249817	1253.13671875	4.0	10541.0	4	2371.0	1	3220.0	119140.0	2.54071453804	3.0	0.791524858215	184.144106329	280.551814251	2338.52415472	0.403355850948	1335.0	973.0	37	0.0
3249816	3456.47875977	4.0	23195.0	4	3452.0	1	6593.0	243941.0	2.5632481408	3.0	0.815401787167	86.7155681888	280.422453839	6243.345008	0.628873466391	1436.0	1606.0	37	0.0
3249819	1047.9017334	4.0	7667.0	4	2163.0	1	2754.64864865	101922.0	2.5353054597	3.0	0.855724283264	112.265803661	287.77344452	1799.81408324	0.388028564333	1192.0	1072.0	37	0.0
3249818	1872.35913086	4.0	14982.0	4	2707.0	1	4217.18918919	156036.0	2.53725166037	3.0	0.819047508654	332.077520483	286.034531412	3285.39529871	0.468512674185	1498.0	1195.0	37	0.0
3249821	390.824188232	4.0	4419.0	4	1454.0	1	1793.72972973	66368.0	2.59100092013	3.0	0.872677363621	154.479399145	298.060253553	736.262998325	0.218177681602	1131.0	1122.0	37	0.0
3249820	2690.50146484	4.0	19759.0	4	3170.0	1	5339.35135135	197556.0	2.5963169097	3.0	0.863346528802	30.0572128885	288.63344899	4599.33872793	0.591963985022	1332.0	1326.0	37	0.0
3249823	1845.71594238	4.0	15089.0	4	3900.0	1	5068.91891892	187550.0	2.54009088521	3.0	0.836550454042	319.069878295	300.505824478	3557.15241433	0.415483910216	1686.0	1863.0	37	0.0
3249822	1771.40893555	4.0	13477.0	4	2491.0	1	3739.18918919	138350.0	2.54930644704	3.0	0.804820381106	49.5915415964	301.166433003	3172.37644745	0.518395378061	1137.0	953.0	37	0.0
3249793	1624.66601562	4.0	12211.0	4	2577.0	1	3815.67567568	141180.0	2.55290960835	3.0	0.903717281477	227.242456313	182.000868448	2721.87415063	0.475641984408	1318.0	1140.0	37	0.0
3249792	1547.5045166	4.0	12502.0	4	2703.0	1	3853.72972973	142588.0	2.56557840942	3.0	0.863396385397	370.183440784	180.102135553	2683.70442205	0.429860200366	1495.0	1532.0	37	0.0
3249795	2871.30053711	4.0	21802.0	4	3199.0	1	5720.21621622	211648.0	2.55157931811	3.0	0.840285352248	164.833225524	188.281577874	5023.10939633	0.584638032747	1415.0	1579.0	37	0.0
3249794	2053.19750977	4.0	15312.0	4	3503.0	1	4870.10810811	180194.0	2.59169089632	3.0	0.92253783261	349.718632754	183.901146722	3407.02790635	0.476438161992	1659.0	1645.0	37	0.0
3249797	1554.01159668	4.0	11048.0	4	2859.0	1	3872.05405405	143266.0	2.59885230039	3.0	0.936989942563	326.832447753	207.959973494	2553.03376121	0.446971835053	1460.0	1146.0	37	0.0
3249796	2071.03149414	4.0	15220.0	4	2700.0	1	4252.75675676	157352.0	2.57145107146	3.0	0.861142972328	41.1889093835	204.267632298	3563.50138679	0.564425326909	1143.0	1285.0	37	0.0
3249799	375.594360352	4.0	5241.0	4	2096.0	1	2250.89189189	83283.0	2.56799215797	3.0	0.218932049619	192.211316242	214.361948499	803.666451811	0.0406738411421	1649.0	1245.0	37	0.0
3249798	1537.37414551	4.0	11508.0	4	2855.0	1	3961.35135135	146570.0	2.54792749174	3.0	0.790532118224	180.728949007	210.729105469	2835.53972147	0.394567658574	1537.0	1183.0	37	0.0
3249801	1245.06176758	4.0	7945.0	4	2259.0	1	3147.81081081	116469.0	2.67413481087	3.0	1.16686221607	0.0	215.0	1966.00139649	0.573288332094	942.0	956.0	37	0.0
3249800	2490.36083984	4.0	17612.0	4	3296.0	1	5210.37837838	192784.0	2.54442696	3.0	0.812836123127	201.166160654	213.820560557	4338.9436717	0.51158948838	1612.0	1212.0	37	0.0
3249803	1742.70166016	4.0	11931.0	4	3009.0	1	4102.0	151774.0	2.552333284	3.0	0.919540278316	281.156033588	218.273522352	2905.83931268	0.483017682428	1385.0	1583.0	37	0.0
3249802	783.905212402	4.0	8249.0	4	2256.0	1	2905.35135135	107498.0	2.49318713067	3.0	0.542141679335	183.674294148	216.123701736	1728.21250327	0.192240640854	1596.0	1145.0	37	0.0
3249805	1931.11071777	4.0	13881.0	4	3079.0	1	4680.02702703	173161.0	2.59177153423	3.0	0.790601650053	77.5089142446	228.525256924	3540.93692471	0.426710609587	1530.0	1503.0	37	0.0
3249804	1817.78540039	4.0	14890.0	4	2848.0	1	4320.35135135	159853.0	2.56112171037	3.0	0.757946977044	72.230359772	222.831055479	3190.84652836	0.388687041095	1455.0	1654.0	37	0.0
3249807	3795.0144043	4.0	28403.0	4	3932.0	1	7346.83783784	271833.0	2.55958963063	3.0	0.84531252398	202.239110147	237.682403396	6661.9652694	0.621418879551	1665.0	2028.0	37	0.0
3249806	6387.02734375	4.0	32618.0	4	7715.0	1	11729.5945946	433995.0	2.57576882135	3.0	0.973769626945	36.9459758472	234.900594182	10101.9805716	0.722130859725	1799.0	2694.0	37	0.0
3248929	1548.1237793	5.0	11968.0	5	2231.0	1	3556.97297297	131608.0	2.54005995853	3.0	0.863321685169	141.129678357	372.425478399	2705.46976293	0.488816650006	1192.0	1271.0	37	0.0
3248928	2003.81713867	5.0	14672.0	5	3206.0	1	4438.97297297	164242.0	2.55577020501	3.0	0.845245440724	242.691857087	364.578839418	3566.70258928	0.514179216638	1388.0	970.0	37	0.0
3248931	1640.41723633	5.0	11867.0	5	2561.0	1	3846.21621622	142310.0	2.55213480131	3.0	0.770104922486	53.6044270519	373.045611526	2913.30548361	0.411745213703	1352.0	1199.0	37	0.0
3248930	1295.02905273	5.0	10824.0	5	2217.0	1	3439.40540541	127258.0	2.54788899973	3.0	0.74986658282	45.5287406937	372.822545362	2320.73832193	0.338663331261	1360.0	1533.0	37	0.0
3248933	3423.8972168	5.0	26004.0	5	3588.0	1	6358.86486486	235278.0	2.57732951517	3.0	0.825773156999	5.64855676703	377.008735926	5996.32811793	0.637590577097	1323.0	1544.0	37	0.0
3248932	1574.71557617	5.0	11747.0	5	2450.0	1	3572.08108108	132167.0	2.5716363458	3.0	0.821758518246	205.110620837	376.24905724	2775.81402854	0.469051133284	1244.0	1211.0	37	0.0
3248935	905.561218262	5.0	8375.0	5	1963.0	1	2616.40540541	96807.0	2.57410121038	3.0	0.824444889526	224.993907768	394.154677327	1588.25117765	0.333748914578	1289.0	1073.0	37	0.0
3248934	1573.1105957	5.0	10986.0	5	2627.0	1	3759.16216216	139089.0	2.54920743851	3.0	0.867095147216	326.309880335	380.47196673	2807.47465125	0.478827461272	1298.0	1112.0	37	0.0
3248913	370.470153809	5.0	5046.0	5	1575.0	1	1880.81081081	69590.0	10.1501734957	3.0	0.720161505548	396.111535495	288.052101465	824.24432859	0.187368349501	1270.0	1079.0	37	0.0
3248912	1561.31726074	5.0	11511.0	5	2401.0	1	3629.35135135	134286.0	2.54881155623	3.0	0.851887686198	73.2344719351	287.499564529	2784.59931504	0.485449296193	1199.0	862.0	37	0.0
3248915	2224.87597656	5.0	15612.0	5	3440.0	1	5074.59459459	187760.0	2.57658370679	3.0	0.872407893897	358.668435112	300.502422213	3920.46867564	0.508289139844	1599.0	1369.0	37	0.0
3248914	1476.04846191	5.0	10987.0	5	2305.0	1	3417.64864865	126453.0	2.53949293113	3.0	0.883393706965	129.804852033	299.071940534	2473.77126869	0.469961678997	1187.0	1150.0	37	0.0
3248917	1834.79016113	5.0	14639.0	5	2961.0	1	4521.78378378	167306.0	2.59145828688	3.0	0.671592371731	386.557741971	306.11372955	3355.02198316	0.331824386225	1752.0	1509.0	37	0.0
3248916	1241.28381348	5.0	8961.0	5	2308.0	1	3171.43243243	117343.0	2.56790498608	3.0	0.892035460386	295.886883729	301.944728062	2065.0001956	0.409271397975	1289.0	1007.0	37	0.0
3248919	2056.44970703	5.0	16124.0	5	3141.0	1	4785.81081081	177075.0	2.60430025018	3.0	0.897327170201	350.654960728	311.957625922	3496.68863067	0.487674715292	1591.0	1556.0	37	0.0
3248918	2740.50952148	5.0	20656.0	5	3744.0	1	6146.10810811	227406.0	2.54154969609	3.0	0.715585504282	394.605234039	309.417962318	5057.48611677	0.41727200908	2024.0	1701.0	37	0.0
3248921	2577.72680664	5.0	19006.0	5	2855.0	1	5321.18918919	196884.0	2.55049965085	3.0	0.810543966997	320.169527091	317.494674862	4719.80883463	0.561206397191	1414.0	1453.0	37	0.0
3248920	487.480133057	5.0	5247.0	5	1799.0	1	2105.24324324	77894.0	2.55891429647	3.0	0.697071686471	338.694830831	314.917110451	918.967155906	0.179440851347	1443.0	1233.0	37	0.0
3248923	295.777954102	5.0	3571.0	5	1772.0	1	1858.24324324	68755.0	2.59489601659	3.0	0.625645352312	228.598001087	332.425191397	666.513874383	0.126383749334	1367.0	724.0	37	0.0
3248922	1750.63928223	5.0	13637.0	5	3450.0	1	4622.83783784	171045.0	2.5667486167	3.0	0.791231819335	395.858825186	321.20606819	3255.76345811	0.386238904477	1799.0	1456.0	37	0.0
3248925	2290.34692383	5.0	17804.0	5	3729.0	1	5605.37837838	207399.0	2.53136001227	3.0	0.859747684941	3.26931544041	337.380245421	4323.5154636	0.49603933143	1461.0	1719.0	37	0.0
3248924	1838.37915039	5.0	12990.0	5	5168.0	1	5936.86486486	219664.0	2.56475819092	3.0	1.39257082922	91.1045177638	335.01747634	2864.95963867	0.506040530032	1612.0	2206.0	37	0.0
3248927	1397.01135254	5.0	11396.0	5	1911.0	1	3186.37837838	117896.0	2.54965580284	3.0	0.777920349766	67.0191715192	361.187153722	2506.42853868	0.440836899611	1236.0	933.0	37	0.0
3248926	4974.85546875	5.0	31846.0	5	5247.0	1	9395.62162162	347638.0	2.5688347649	3.0	0.875916628028	218.656837436	337.623446791	8658.75033436	0.6767565963	1716.0	2361.0	37	0.0
3248897	172.535644531	5.0	2506.0	5	1312.0	1	1381.86486486	51129.0	2.80933731074	3.0	0.372263721703	375.949356146	214.19613188	466.841762518	0.067101227365	1198.0	397.0	37	0.0
3248896	1969.55322266	5.0	13411.0	5	2910.0	1	4458.0	164946.0	2.55807695893	3.0	0.940559267575	210.71595325	211.283782927	3250.83696915	0.521918504049	1386.0	1374.0	37	0.0
3248899	245.518478394	5.0	3248.0	5	1646.0	1	1618.48648649	59884.0	2.58684862561	3.0	0.771952211443	265.650103951	225.404488618	529.562535475	0.144544388319	1172.0	817.0	37	0.0
3248898	1937.84240723	5.0	13319.0	5	3105.0	1	4417.2972973	163440.0	2.56911311158	3.0	0.904893256323	286.164980485	218.108550585	3218.90902727	0.491870126894	1456.0	1421.0	37	0.0
3248901	1771.57019043	5.0	14250.0	5	4179.0	1	5368.56756757	198637.0	10.3405764879	3.0	0.894029785299	262.674315601	247.151330863	3515.82136397	0.413918377387	1762.0	1847.0	37	0.0
3248900	252.288864136	5.0	3340.0	5	1706.0	1	1718.62162162	63589.0	2.56846546616	3.0	0.665805467401	304.427508704	239.722127983	582.511533093	0.127185305345	1308.0	664.0	37	0.0
3248903	1993.74499512	5.0	16345.0	5	4612.0	1	5764.21621622	213276.0	10.2693751451	3.0	0.920077709531	261.732431623	250.998926343	3911.30015422	0.453823651354	1762.0	1239.0	37	0.0
3248902	2507.14453125	5.0	17230.0	5	3069.0	1	5132.0	189884.0	2.57548823474	3.0	0.848722407131	87.838549999	250.636219677	4362.64361114	0.564317798144	1404.0	1420.0	37	0.0
3248905	2128.62915039	5.0	15879.0	5	3005.0	1	4646.89189189	171935.0	2.57757175911	3.0	0.84099472095	239.480799805	256.793064451	3801.72493587	0.524432495873	1397.0	1560.0	37	0.0
3248904	2319.68701172	5.0	15915.0	5	3251.0	1	4972.24324324	183973.0	2.56509019417	3.0	0.860713088407	312.175354447	252.852400893	3942.92963843	0.51806714956	1569.0	1469.0	37	0.0
3248907	1519.61804199	5.0	11605.0	5	2568.0	1	3712.75675676	137372.0	2.61715256774	3.0	0.910549135994	82.2806790005	263.404992657	2577.44888305	0.462112544482	1308.0	1154.0	37	0.0
3248906	4476.3828125	5.0	30796.0	5	5345.0	1	8196.21621622	303260.0	2.56573895195	3.0	0.912116010017	42.0315055947	258.872086926	7327.63777737	0.688413786701	1412.0	2115.0	37	0.0
3248909	280.704315186	5.0	2907.0	5	1532.0	1	1653.2972973	61172.0	8.98814655409	3.0	1.54920698626	399.0	272.0	462.642342352	0.27674358118	1036.0	925.0	37	0.0
3248908	1219.67333984	5.0	10086.0	5	2423.0	1	3319.56756757	122824.0	2.60062773823	3.0	0.870655370963	308.537679075	269.69619158	2161.78345278	0.395665655982	1412.0	1267.0	37	0.0
3248911	1281.62890625	5.0	9588.0	5	2312.0	1	3186.32432432	117894.0	2.58421109449	3.0	0.943515891347	47.2259230197	282.117158749	2107.54451718	0.453566403403	1180.0	1335.0	37	0.0
3248910	950.624206543	5.0	6987.0	5	1881.0	1	2665.78378378	98634.0	2.57518258579	3.0	0.872638159865	124.499707997	272.539523582	1709.56559029	0.388524733284	1168.0	1072.0	37	0.0
3248881	1938.8104248	5.0	14921.0	5	2878.0	1	4300.94594595	159135.0	2.54665744571	3.0	0.899197265802	291.950302839	138.163620633	3229.8682373	0.509738671489	1345.0	1319.0	37	0.0
3248880	498.121765137	5.0	3993.0	5	1425.0	1	1839.10810811	68047.0	2.51567515751	3.0	0.752810876479	224.958998621	136.740847396	900.666444109	0.225996582963	1145.0	711.0	37	0.0
3248883	179.575775146	5.0	2376.0	5	1404.0	1	1473.02702703	54502.0	8.29363437795	3.0	0.873079777357	233.048076771	155.700575282	386.002409786	0.129170304145	1127.0	970.0	37	0.0
3248882	2051.55737305	5.0	14282.0	5	2880.0	1	4377.10810811	161953.0	2.58973974813	3.0	0.867481043287	99.3208644645	150.64661775	3553.09805181	0.54341695307	1268.0	1313.0	37	0.0
3248885	254.539901733	5.0	3018.0	5	1382.0	1	1452.40540541	53739.0	2.62726204202	3.0	0.606162045903	130.715253973	162.564909994	576.222876414	0.13667807984	1086.0	654.0	37	0.0
3248884	2223.33813477	5.0	15827.0	5	2800.0	1	4817.59459459	178251.0	2.56128502085	3.0	0.878660360028	348.153935248	159.806060076	3744.04943031	0.518442710161	1476.0	1320.0	37	0.0
3248887	1563.12036133	5.0	11895.0	5	3172.0	1	4156.27027027	153782.0	2.53120875983	3.0	0.740424799565	67.6617993113	172.025976597	2657.50358679	0.310122189762	1574.0	1403.0	37	0.0
3248886	3303.88769531	5.0	22495.0	5	3889.0	1	6446.59459459	238524.0	2.55199185698	3.0	0.889982475198	217.967041534	170.257426764	5538.68037061	0.618962163783	1457.0	1408.0	37	0.0
3248889	6420.02685547	5.0	33563.0	5	6776.0	1	12198.8108108	451356.0	2.58422220237	3.0	0.961902078	61.851575782	179.697458271	10320.4207839	0.686037899831	2047.0	2104.0	37	0.0
3248888	2019.3392334	5.0	14580.0	5	2701.0	1	4303.45945946	159228.0	2.57025096162	3.0	0.858744143647	92.9970613936	174.157530175	3418.41062479	0.517606070894	1350.0	1181.0	37	0.0
3248891	446.872894287	5.0	4720.0	5	1598.0	1	1880.40540541	69575.0	2.55935126832	3.0	0.69303639068	374.359953824	183.75584826	898.177830062	0.198343629165	1238.0	595.0	37	0.0
3248890	2545.12109375	5.0	18660.0	5	3274.0	1	5373.16216216	198807.0	2.54344868893	3.0	0.920407794179	146.089071611	179.585615077	4285.28590718	0.579850716952	1370.0	1255.0	37	0.0
3248893	1280.6081543	5.0	9331.0	5	2327.0	1	3415.43243243	126371.0	2.58679281962	3.0	0.71507828613	302.264812404	187.103078762	2243.86238859	0.307010466215	1578.0	1060.0	37	0.0
3248892	300.65335083	5.0	2732.0	5	1645.0	1	1734.40540541	64173.0	2.82610795507	3.0	1.23438105502	260.636924836	186.617355278	472.789973306	0.202274158916	1122.0	1038.0	37	0.0
3248895	3095.79638672	5.0	22165.0	5	3892.0	1	6396.18918919	236659.0	2.5547590919	3.0	0.861249162411	306.1995164	195.669455321	5259.0992619	0.548154889843	1774.0	1954.0	37	0.0
3248894	245.226409912	5.0	3596.0	5	1601.0	1	1817.56756757	67250.0	2.5335791483	3.0	-0.293787964277	59.1795861168	188.866037005	664.680647652	-0.0509802236809	1344.0	897.0	37	0.0
3248865	2720.08520508	5.0	21460.0	5	4614.0	1	6879.78378378	254552.0	8.4131971679	3.0	0.949462129276	1.94789096974	76.2174229226	5345.93158982	0.584508501741	1358.0	1857.0	37	0.0
3248864	1329.60070801	5.0	10338.0	5	2569.0	1	3595.81081081	133045.0	2.59016089426	3.0	0.903016993978	335.313460492	71.8340636456	2258.44212331	0.395832393388	1532.0	1569.0	37	0.0
3248867	2913.25952148	5.0	20802.0	5	3237.0	1	5892.7027027	218030.0	2.57265706983	3.0	0.88437486223	79.8566880225	90.4802949448	5060.15476193	0.612157400333	1368.0	1561.0	37	0.0
3248866	2993.75244141	5.0	20866.0	5	3978.0	1	6271.0	232027.0	2.58028095686	3.0	0.925409091063	153.440922202	81.7653136949	5080.0549483	0.599567197522	1527.0	1742.0	37	0.0
3248869	1227.41845703	5.0	9508.0	5	2381.0	1	3282.16216216	121440.0	2.59695161232	3.0	0.911242517337	325.207113727	96.159650019	2024.86381591	0.390987648793	1420.0	1334.0	37	0.0
3248868	1257.37817383	5.0	9751.0	5	2601.0	1	3280.91891892	121394.0	2.52514063133	3.0	0.895251321417	177.217438352	90.7171448242	2158.75987263	0.417486920808	1310.0	1154.0	37	0.0
3248871	2231.33325195	5.0	15099.0	5	2969.0	1	4687.56756757	173440.0	2.54937145884	3.0	0.887160277808	23.1888116616	98.7787341295	3782.64174693	0.557505891551	1263.0	1280.0	37	0.0
3248870	999.344726562	5.0	7340.0	5	2031.0	1	2710.94594595	100305.0	2.57017356181	3.0	0.952886648115	105.261309493	97.8218972336	1641.95728301	0.405621062561	1132.0	868.0	37	0.0
3248873	1597.89611816	5.0	12432.0	5	2609.0	1	3655.75675676	135263.0	2.57044121761	3.0	0.857662868376	42.736742125	111.206458806	2774.93930269	0.482599155532	1254.0	1099.0	37	0.0
3248872	452.564025879	5.0	4192.0	5	1521.0	1	1818.10810811	67270.0	2.50218901766	3.0	0.771453096073	147.360390379	108.227877659	882.016968336	0.230204675858	1128.0	798.0	37	0.0
3248875	3134.17797852	5.0	22468.0	5	4090.0	1	6155.37837838	227749.0	2.56528121967	3.0	0.882752276888	212.139592296	111.915175739	5234.25641196	0.600835968705	1502.0	1675.0	37	0.0
3248874	1765.01831055	5.0	14795.0	5	3644.0	1	4915.27027027	181865.0	2.52843414609	3.0	0.804270554772	312.081637357	110.641413377	3441.31721913	0.391877705533	1777.0	1937.0	37	0.0
3248877	229.245056152	5.0	2635.0	5	1300.0	1	1401.40540541	51852.0	2.52318557278	3.0	0.628216331813	25.1115972591	115.308524131	470.735857725	0.117955208837	1096.0	798.0	37	0.0
3248876	1632.47412109	5.0	12478.0	5	2793.0	1	3862.18918919	142901.0	2.53762014741	3.0	0.885383275167	356.012967072	111.902488887	2754.98474323	0.461521878311	1426.0	985.0	37	0.0
3248879	477.831726074	5.0	3896.0	5	1470.0	1	1807.40540541	66874.0	2.61616914337	3.0	0.810537956089	112.379377806	133.163550026	870.123728732	0.242398352354	1106.0	694.0	37	0.0
3248878	1697.58349609	5.0	12873.0	5	3416.0	1	4768.48648649	176434.0	2.58467308855	3.0	0.817442678645	311.316338654	116.102569348	3193.52395588	0.376891871431	1728.0	1440.0	37	0.0
3248849	2076.61669922	5.0	14903.0	5	3049.0	1	4630.32432432	171322.0	2.56528737046	3.0	0.898296934103	319.904095776	18.0518918496	3435.58013097	0.499827082285	1496.0	1353.0	37	0.0
3248848	1744.11523438	5.0	12044.0	5	2739.0	1	4154.40540541	153713.0	2.59132732891	3.0	0.963991004233	34.4877039994	14.4770895485	3007.62218242	0.535969321247	1228.0	1419.0	37	0.0
3248851	458.143554688	5.0	4756.0	5	2179.0	1	2461.45945946	91074.0	2.55742104952	3.0	0.414687178443	185.550169371	24.4171842825	899.628244042	0.0819947732984	1614.0	1330.0	37	0.0
3248850	991.74017334	5.0	8482.0	5	2538.0	1	3229.32432432	119485.0	2.55705063053	3.0	0.842638439065	173.681029461	20.771636643	1793.04523792	0.305368267463	1525.0	1387.0	37	0.0
3248853	866.190612793	5.0	8342.0	5	2500.0	1	3007.27027027	111269.0	2.59074062288	3.0	0.6926700148	176.62958038	26.2195910798	1708.63505707	0.244983503289	1559.0	897.0	37	0.0
3248852	2107.59692383	5.0	14517.0	5	3537.0	1	4718.08108108	174569.0	2.55777897225	3.0	0.870606485614	194.204167209	24.0292397984	3491.44403728	0.475209781032	1581.0	1311.0	37	0.0
3248855	1487.7142334	5.0	11182.0	5	2939.0	1	4025.24324324	148934.0	2.57081620516	3.0	0.81925807355	65.4413032004	32.9939496782	2583.29388578	0.356647784541	1500.0	1225.0	37	0.0
3248854	1246.92736816	5.0	8540.0	5	2358.0	1	3345.24324324	123774.0	2.60061166476	3.0	0.906618753489	274.203831323	28.4959441932	2141.98192758	0.408960841559	1387.0	961.0	37	0.0
3248857	6258.74462891	5.0	34363.0	5	7665.0	1	11493.5945946	425263.0	2.55475631476	3.0	0.952030331374	30.0619294216	44.9521479348	10021.9320644	0.709592379026	1781.0	2450.0	37	0.0
3248856	1804.11730957	5.0	12876.0	5	3051.0	1	4386.86486486	162314.0	2.56512784386	3.0	0.801924021968	70.5820881314	38.6662294188	3174.2734791	0.408709529918	1550.0	1046.0	37	0.0
3248859	3671.21777344	5.0	27142.0	5	4393.0	1	7169.21621622	265261.0	2.58260644603	3.0	0.867457569859	195.271384139	47.8521583868	6265.32745945	0.610421680691	1686.0	1764.0	37	0.0
3248858	160.883071899	5.0	2705.0	5	1601.0	1	1580.94594595	58495.0	10.141339011	3.0	0.366841922491	287.353823293	47.1172661512	461.168078901	0.0565291790446	1362.0	867.0	37	0.0
3248861	4021.38012695	5.0	25936.0	5	5018.0	1	8119.64864865	300427.0	2.566408833	3.0	0.886157788374	212.361609586	51.4846990114	7064.48163631	0.627338699267	1765.0	2144.0	37	0.0
3248860	1329.30407715	5.0	10646.0	5	2305.0	1	3304.32432432	122260.0	2.52903766237	3.0	0.772221416873	250.662968017	50.5042210318	2540.21261199	0.42211939432	1322.0	1015.0	37	0.0
3248863	1921.85827637	5.0	13809.0	5	2970.0	1	4564.18918919	168875.0	2.56928372078	3.0	0.898001375386	315.720431396	67.4848598684	3337.24037557	0.488759820697	1547.0	1389.0	37	0.0
3248862	3050.52734375	5.0	21595.0	5	3904.0	1	6319.81081081	233833.0	2.58977494153	3.0	0.907809009841	299.850872593	50.8526125258	5061.03808433	0.571082830641	1660.0	1636.0	37	0.0
3248847	1040.55053711	5.0	7954.0	5	2831.0	1	3677.43243243	136065.0	4.61773719479	3.0	1.33075381888	399.0	8.0	1931.00366161	0.537010837928	1199.0	1317.0	37	0.0
3248846	629.866516113	5.0	7432.0	5	1940.0	1	2277.94594595	84284.0	2.43223918046	3.0	0.866675345439	158.0	0.0	1407.75076602	0.365745029977	1231.0	1002.0	37	0.0
3249297	227.388214111	6.0	4012.0	6	2838.0	1	2796.02702703	103453.0	10.8116766317	3.0	0.978587749895	97.4970275726	332.547822315	627.272866661	0.123305612569	1439.0	1628.0	37	0.0
3249296	1404.26245117	6.0	11841.0	6	2692.0	1	3883.89189189	143704.0	2.54502335012	3.0	0.74652953632	395.880855956	321.007832515	2696.71064842	0.349836787907	1667.0	1555.0	37	0.0
3249299	1650.484375	6.0	13040.0	6	5232.0	1	5897.35135135	218202.0	4.65128593096	3.0	1.31221367261	89.2141020938	333.903023806	3043.19579113	0.511873968706	1508.0	2095.0	37	0.0
3249298	430.215179443	6.0	4531.0	6	1757.0	1	1995.67567568	73840.0	2.54331977731	3.0	0.625172385622	228.786030609	332.619834381	875.452519623	0.158914625045	1322.0	922.0	37	0.0
3249301	2484.82836914	6.0	17850.0	6	4729.0	1	5852.10810811	216528.0	2.56744454779	3.0	0.863477449046	3.31082669596	337.327833564	4580.09145823	0.510336324903	1454.0	1437.0	37	0.0
3249300	1636.6114502	6.0	12295.0	6	5219.0	1	5725.10810811	211829.0	4.70388445782	3.0	1.32683995918	90.7764888174	334.760125536	2819.41656478	0.485246877915	1607.0	2293.0	37	0.0
3249303	1377.60925293	6.0	9263.0	6	2261.0	1	3268.45945946	120933.0	2.55914546495	3.0	0.92399981515	67.0795263861	361.093657357	2255.97877988	0.468180384292	1149.0	1106.0	37	0.0
3249302	4740.28222656	6.0	30583.0	6	4744.0	1	9029.91891892	334107.0	2.57937814155	3.0	0.855112247333	218.612532956	337.512810682	8504.57530254	0.674149322999	1668.0	2090.0	37	0.0
3249305	2059.58740234	6.0	15199.0	6	2342.0	1	4297.35135135	159002.0	2.55830057186	3.0	0.804161219114	141.26797487	372.4953062	3802.82102317	0.552337049422	1186.0	923.0	37	0.0
3249304	2438.58691406	6.0	17260.0	6	2853.0	1	5173.16216216	191407.0	2.5743704032	3.0	0.857464895287	242.785440756	364.524535015	4318.20187317	0.557332860557	1427.0	1647.0	37	0.0
3249307	1390.76208496	6.0	9921.0	6	2391.0	1	3408.16216216	126102.0	2.56582946447	3.0	0.81150965006	53.7463604067	373.103399904	2414.55209227	0.403433373256	1225.0	1195.0	37	0.0
3249306	1119.47424316	6.0	9078.0	6	2158.0	1	2966.40540541	109757.0	2.51632825806	3.0	0.700185352289	45.6825546729	372.843189178	2019.02494976	0.312824614649	1256.0	1026.0	37	0.0
3249309	3485.2019043	6.0	24766.0	6	3921.0	1	6488.02702703	240057.0	2.54858850038	3.0	0.846969897421	5.70223080274	376.918766737	6005.48204415	0.644705430322	1318.0	1742.0	37	0.0
3249308	2033.08850098	6.0	15059.0	6	2935.0	1	4230.08108108	156513.0	2.53514261577	3.0	0.811600738204	205.243056136	376.190788753	3580.23603643	0.523135047853	1305.0	1220.0	37	0.0
3249311	403.8543396	6.0	3669.0	6	1487.0	1	1726.02702703	63863.0	2.49775452275	3.0	0.75502832838	224.930180061	394.264837877	747.775311117	0.195532077395	1138.0	794.0	37	0.0
3249310	1363.2902832	6.0	10680.0	6	2296.0	1	3302.32432432	122186.0	2.56064050243	3.0	0.765100780461	326.372761032	380.492665142	2595.60699446	0.429965233285	1274.0	1020.0	37	0.0
3249281	1831.36755371	6.0	13053.0	6	2795.0	1	3999.7027027	147989.0	2.55140960834	3.0	0.82086121901	82.2649825538	263.233265017	3257.0054657	0.501994329697	1303.0	1407.0	37	0.0
3249280	4283.12402344	6.0	29290.0	6	4928.0	1	7789.13513514	288198.0	2.57458388551	3.0	0.898803963861	42.0383307876	258.850052122	7051.56867561	0.685906636649	1401.0	1745.0	37	0.0
3249283	178.992507935	6.0	3043.0	6	1418.0	1	1413.89189189	52314.0	10.4314299845	3.0	0.937440795881	399.0	272.0	482.014049114	0.190182684845	1073.0	683.0	37	0.0
3249282	1023.80847168	6.0	7113.0	6	2177.0	1	2946.35135135	109015.0	2.56453011384	3.0	0.868031996674	308.627001815	269.64452593	1813.33964791	0.364472937597	1304.0	1095.0	37	0.0
3249285	1228.45129395	6.0	10171.0	6	2333.0	1	3013.45945946	111498.0	2.5821494933	3.0	0.903807733396	47.2707069123	282.078259295	2045.03933125	0.442330896944	1156.0	737.0	37	0.0
3249284	613.79107666	6.0	5771.0	6	1611.0	1	1969.37837838	72867.0	2.59140342665	3.0	0.747359440587	124.560016715	272.754255455	1162.38190204	0.282966079205	1084.0	762.0	37	0.0
3249287	351.611602783	6.0	4017.0	6	1671.0	1	1929.13513514	71378.0	2.55368251877	3.0	0.803727366117	396.36835843	287.83833463	760.79257511	0.188329963765	1314.0	1004.0	37	0.0
3249286	1415.39794922	6.0	9062.0	6	2549.0	1	3497.27027027	129399.0	2.57992615955	3.0	0.956213804925	73.2475360889	287.509502321	2380.1155043	0.482320902932	1211.0	1373.0	37	0.0
3249289	2402.32788086	6.0	17878.0	6	3148.0	1	5206.32432432	192634.0	2.55040477117	3.0	0.859595893036	358.801391091	300.379913205	4194.7713158	0.529733026652	1569.0	1210.0	37	0.0
3249288	1684.41223145	6.0	12134.0	6	2410.0	1	3739.08108108	138346.0	2.59453814159	3.0	0.881432865204	129.758295964	299.045019876	2807.85527463	0.494668000186	1223.0	1251.0	37	0.0
3249291	1731.25500488	6.0	14023.0	6	2993.0	1	4368.83783784	161647.0	2.54571814027	3.0	0.716709264733	386.655184577	306.132220659	3058.01094135	0.334817371787	1712.0	1590.0	37	0.0
3249290	1803.52197266	6.0	14643.0	6	2981.0	1	4098.59459459	151648.0	2.54784972258	3.0	0.873179998376	295.860659907	301.983855362	3054.37365337	0.482266801808	1389.0	1235.0	37	0.0
3249293	2028.77062988	6.0	16569.0	6	2983.0	1	4478.08108108	165689.0	2.55235200373	3.0	0.798656470006	350.715500058	311.887917291	3629.6900417	0.478576558604	1559.0	1388.0	37	0.0
3249292	2521.77832031	6.0	19668.0	6	3818.0	1	5784.40540541	214023.0	2.59835283885	3.0	0.732901516595	394.637509668	309.444482261	4586.82595084	0.409606787545	1950.0	1606.0	37	0.0
3249295	2064.49633789	6.0	14517.0	6	2818.0	1	4596.64864865	170076.0	2.58595440374	3.0	0.855750597418	320.324611178	317.505664118	3684.07414282	0.521905648221	1403.0	1376.0	37	0.0
3249294	511.957885742	6.0	4960.0	6	1925.0	1	2114.21621622	78226.0	2.55212262344	3.0	0.791470573314	338.857150423	314.676260583	904.765474067	0.203879983888	1344.0	960.0	37	0.0
3249265	2265.41967773	6.0	16816.0	6	2935.0	1	5020.62162162	185763.0	2.56593600301	3.0	0.952020085481	146.177280486	179.598578723	3776.96508347	0.557869599925	1390.0	1602.0	37	0.0
3249264	6224.71728516	6.0	33305.0	6	6310.0	1	11851.2432432	438496.0	2.58998106243	3.0	0.931020945472	61.9646708328	179.625238917	10204.2086154	0.668935965347	2095.0	2312.0	37	0.0
3249267	455.143615723	6.0	3839.0	6	1609.0	1	1847.51351351	68358.0	2.60591357633	3.0	0.904547281217	260.853032341	186.396067198	773.909470072	0.233736294949	1120.0	822.0	37	0.0
3249266	404.635498047	6.0	4382.0	6	1655.0	1	1827.72972973	67626.0	10.2295522402	3.0	0.821641044373	374.666974025	183.261294966	743.510914836	0.200652642531	1205.0	785.0	37	0.0
3249269	209.937423706	6.0	2662.0	6	1929.0	1	1846.54054054	68322.0	10.847330336	3.0	-0.250053625118	59.0402827958	189.029238222	456.062592841	-0.0299544193784	1319.0	878.0	37	0.0
3249268	1104.37939453	6.0	8360.0	6	2513.0	1	3134.16216216	115964.0	2.60759739606	3.0	0.792772294656	302.276992141	187.141192741	1906.56592848	0.317746431517	1433.0	1115.0	37	0.0
3249271	1553.71630859	6.0	11659.0	6	2457.0	1	3709.89189189	137266.0	2.59991906949	3.0	0.884658725589	210.783046945	211.198041276	2630.30256798	0.456898175617	1369.0	1267.0	37	0.0
3249270	2103.43701172	6.0	14309.0	6	3438.0	1	4822.86486486	178446.0	2.58393666747	3.0	0.88274923128	306.295799303	195.760724984	3552.95111423	0.481823485083	1594.0	1762.0	37	0.0
3249273	1640.6496582	6.0	12148.0	6	2636.0	1	3876.45945946	143429.0	2.59844482186	3.0	0.872069130568	286.359953251	218.108910366	2814.68578861	0.463279183207	1372.0	1124.0	37	0.0
3249272	197.055557251	6.0	2609.0	6	1386.0	1	1468.59459459	54338.0	2.51397587574	3.0	0.690584401038	376.13045799	214.245824223	393.457428126	0.101938942332	1157.0	822.0	37	0.0
3249275	2488.11523438	6.0	20857.0	6	4672.0	1	6369.62162162	235676.0	2.5656200562	3.0	0.870392305538	262.758745198	246.914505605	4757.85716445	0.481644862838	1769.0	1838.0	37	0.0
3249274	179.770202637	6.0	3106.0	6	1265.0	1	1410.32432432	52182.0	10.1453921448	3.0	0.484146292213	266.352448266	226.3368545	490.757693892	0.0919837037005	1126.0	644.0	37	0.0
3249277	1849.45385742	6.0	17774.0	6	4363.0	1	5846.54054054	216322.0	10.2721186452	3.0	0.915113691591	261.782918842	250.80670065	3829.37195021	0.427941014283	1780.0	1614.0	37	0.0
3249276	2156.65917969	6.0	15548.0	6	2615.0	1	4454.16216216	164804.0	2.54557032822	3.0	0.804683911791	87.8808213116	250.688627403	3855.52219055	0.534371011339	1309.0	994.0	37	0.0
3249279	1654.74377441	6.0	12535.0	6	2645.0	1	3876.62162162	143435.0	2.57320415429	3.0	0.820101857926	239.493042629	256.744425228	3033.25403148	0.472414558368	1375.0	1014.0	37	0.0
3249278	2920.69750977	6.0	20043.0	6	3683.0	1	5971.21621622	220935.0	2.54891956796	3.0	0.876524475785	312.350210932	252.832732915	5000.74649503	0.579863261889	1528.0	1588.0	37	0.0
3249249	1504.18896484	6.0	11882.0	6	2273.0	1	3484.51351351	128927.0	2.56241612142	3.0	0.80286754885	355.970683627	111.873553759	2627.89073236	0.434198505982	1362.0	1041.0	37	0.0
3249248	2989.12182617	6.0	21335.0	6	3569.0	1	5849.10810811	216417.0	2.58827886428	3.0	0.859339744075	212.216174376	111.900451191	5077.87546773	0.594936680649	1453.0	1352.0	37	0.0
3249251	1472.53967285	6.0	13138.0	6	2828.0	1	4153.0	153661.0	2.56441248059	3.0	0.776632761626	311.117408199	116.047576256	2780.83231945	0.351378940697	1619.0	1241.0	37	0.0
3249250	176.237014771	6.0	2279.0	6	1227.0	1	1338.43243243	49522.0	2.58963159292	3.0	0.803813378427	25.2612244342	115.569322561	376.036385691	0.127290006777	1015.0	800.0	37	0.0
3249253	464.989868164	6.0	4180.0	6	1577.0	1	1797.24324324	66498.0	2.60770137717	3.0	0.902944075303	112.489432625	133.14778406	824.883742832	0.26137265826	1051.0	805.0	37	0.0
3249252	285.7237854	6.0	3158.0	6	1334.0	1	1486.83783784	55013.0	2.48097816531	3.0	0.586520655282	185.429290174	118.215262665	630.280471674	0.141963159214	1077.0	505.0	37	0.0
3249255	2225.78857422	6.0	18441.0	6	3092.0	1	4664.86486486	172600.0	2.52006511286	3.0	0.842130818101	292.025243418	138.197300019	3868.15661784	0.536457078895	1368.0	1309.0	37	0.0
3249254	450.293487549	6.0	3895.0	6	1679.0	1	1872.24324324	69273.0	2.57121804034	3.0	0.939214755237	225.140122934	136.767482718	770.901038663	0.239713573604	1125.0	817.0	37	0.0
3249257	1571.07141113	6.0	11192.0	6	2123.0	1	3579.54054054	132443.0	2.57161585224	3.0	0.862701126943	99.2507958196	150.644787395	2745.1198172	0.494319687286	1176.0	1298.0	37	0.0
3249256	192.341262817	6.0	2977.0	6	1394.0	1	1518.78378378	56195.0	2.53079724731	3.0	0.188071935821	344.564875819	150.022623418	512.659413426	0.0327820154432	1337.0	641.0	37	0.0
3249259	2259.94677734	6.0	16902.0	6	3199.0	1	4888.24324324	180865.0	2.56538025337	3.0	0.883142791705	348.280088141	159.81286022	3823.85431212	0.527700828053	1487.0	1286.0	37	0.0
3249258	212.504989624	6.0	3415.0	6	1305.0	1	1407.51351351	52078.0	10.1263289503	3.0	0.566393001521	233.220705489	156.131626231	506.724921082	0.113529667425	1111.0	733.0	37	0.0
3249261	3677.30932617	6.0	23682.0	6	5060.0	1	6997.56756757	258910.0	2.56014908249	3.0	0.880557226231	218.072517673	170.159704624	6132.35114663	0.628240799528	1543.0	1534.0	37	0.0
3249260	411.802978516	6.0	4966.0	6	1501.0	1	1644.91891892	60862.0	2.51953675014	3.0	0.66592345089	130.535008903	162.714541652	865.102896204	0.212286781963	1056.0	578.0	37	0.0
3249263	2072.75415039	6.0	14559.0	6	2601.0	1	4283.72972973	158498.0	2.54088994414	3.0	0.837240033586	93.1100435812	174.05985816	3534.29386039	0.527610109558	1296.0	1072.0	37	0.0
3249262	2063.33862305	6.0	13823.0	6	3472.0	1	5020.54054054	185760.0	2.62867451838	3.0	0.766336469786	67.6001387499	172.103224852	3496.80611888	0.364026935787	1646.0	1639.0	37	0.0
3249233	3498.98144531	6.0	23428.0	6	4039.0	1	7248.0	268176.0	2.58822514008	3.0	0.902017627722	212.407143568	51.4369242749	6054.87147767	0.604533925217	1765.0	1793.0	37	0.0
3249232	1139.64868164	6.0	9163.0	6	2358.0	1	3128.89189189	115769.0	2.57571018209	3.0	0.894590598681	250.67291504	50.4254237228	1989.20596643	0.39736983167	1328.0	1293.0	37	0.0
3249235	1628.79528809	6.0	11855.0	6	2682.0	1	3947.35135135	146052.0	2.54873557602	3.0	0.840857297047	315.747141631	67.4749744997	2904.83649584	0.447998144114	1477.0	1321.0	37	0.0
3249234	2782.34399414	6.0	19698.0	6	2984.0	1	5594.13513514	206983.0	2.57563304448	3.0	0.846313090355	299.921503073	50.8722814033	4714.05515549	0.554206251867	1551.0	1701.0	37	0.0
3249237	1345.60827637	6.0	10428.0	6	2599.0	1	3553.02702703	131462.0	2.57101811452	3.0	0.842834473006	335.507208222	71.6801279436	2390.12368911	0.395649376879	1533.0	1098.0	37	0.0
3249236	167.845046997	6.0	2973.0	6	1689.0	1	1720.32432432	63652.0	4.43474685594	3.0	0.269342135414	341.593331718	66.7595903964	438.889447865	0.0355797304817	1323.0	847.0	37	0.0
3249239	3274.61523438	6.0	21185.0	6	4846.0	1	6811.2972973	252018.0	2.56617228006	3.0	0.940631591536	153.534394161	81.7290905622	5504.25348589	0.613072968943	1522.0	1659.0	37	0.0
3249238	2868.07885742	6.0	23759.0	6	4995.0	1	7181.89189189	265730.0	8.41935110272	3.0	0.940633019647	2.11190514437	76.152522777	5644.72387763	0.586427424829	1416.0	1675.0	37	0.0
3249241	1836.09350586	6.0	12709.0	6	2660.0	1	4251.7027027	157313.0	2.56664244089	3.0	0.895826881216	177.298137084	90.6301202638	3159.16575543	0.498835907236	1404.0	1426.0	37	0.0
3249240	3089.74829102	6.0	20897.0	6	3416.0	1	6145.56756757	227386.0	2.58111313584	3.0	0.873821186036	79.9104878842	90.4518811344	5382.92365077	0.619935529748	1425.0	1256.0	37	0.0
3249243	952.523071289	6.0	8558.0	6	2002.0	1	2590.21621622	95838.0	2.57072989614	3.0	0.814779525035	105.423558829	97.892431505	1742.07834266	0.377399949419	1157.0	802.0	37	0.0
3249242	1532.86010742	6.0	10596.0	6	2696.0	1	3731.67567568	138072.0	2.60844238963	3.0	0.882872665967	325.293684018	96.1592362417	2588.35031175	0.441311272981	1393.0	1400.0	37	0.0
3249245	565.411132812	6.0	5316.0	6	1640.0	1	1991.37837838	73681.0	2.51231376581	3.0	0.834535140565	147.720079619	108.307237295	1017.29822873	0.270909123598	1104.0	944.0	37	0.0
3249244	1634.42199707	6.0	12130.0	6	2599.0	1	3774.64864865	139662.0	2.53198735663	3.0	0.901437241576	23.1717746375	98.742858079	2779.14998212	0.496668421615	1247.0	1018.0	37	0.0
3249247	1569.16442871	6.0	14117.0	6	3521.0	1	4462.62162162	165117.0	10.2259862187	3.0	0.779920012572	312.255328887	110.506223521	3166.72859897	0.382590785177	1667.0	1439.0	37	0.0
3249246	1795.61694336	6.0	12338.0	6	2866.0	1	3866.64864865	143066.0	2.54029200299	3.0	0.861109625824	42.7949403844	111.151352081	3051.60400642	0.514689895541	1228.0	1028.0	37	0.0
3249219	599.210021973	6.0	8184.0	6	1870.0	1	2292.40540541	84819.0	2.43398770976	3.0	0.889582399319	158.0	0.0	1409.94273839	0.376592463918	1174.0	1194.0	37	0.0
3249221	1700.73632812	6.0	12146.0	6	2243.0	1	3945.62162162	145988.0	2.58652856883	3.0	0.898998726583	34.494104324	14.338409508	3005.60708742	0.520703319254	1226.0	1172.0	37	0.0
3249220	947.058166504	6.0	8300.0	6	3018.0	1	3565.10810811	131909.0	4.63110124946	3.0	1.29876512217	399.0	8.0	1881.22188106	0.521291015064	1218.0	1143.0	37	0.0
3249223	1920.28588867	6.0	14719.0	6	3098.0	1	4616.78378378	170821.0	2.56929067958	3.0	0.800934092453	173.789497853	20.9577280318	3445.02681924	0.426181585157	1642.0	1585.0	37	0.0
3249222	2481.64697266	6.0	16812.0	6	3885.0	1	5195.64864865	192239.0	2.53057797268	3.0	0.888664204356	319.938682486	18.0651404653	4124.65689628	0.544976204343	1487.0	1503.0	37	0.0
3249225	538.722839355	6.0	5544.0	6	2247.0	1	2557.91891892	94643.0	2.67174265948	3.0	0.429598410354	185.553832183	24.4817078055	1071.11373445	0.0988358006089	1681.0	1280.0	37	0.0
3249224	1832.95556641	6.0	11736.0	6	2858.0	1	4368.10810811	161620.0	2.56321348864	3.0	0.900665846785	194.338948619	23.8398661869	3041.43180631	0.456788111895	1530.0	1441.0	37	0.0
3249227	1482.57629395	6.0	11355.0	6	2618.0	1	3757.91891892	139043.0	2.60133292317	3.0	0.882843847522	274.312264357	28.4467418229	2623.65513039	0.445475726509	1416.0	1352.0	37	0.0
3249226	920.45300293	6.0	8595.0	6	2557.0	1	3355.35135135	124148.0	11.4000000005	3.0	0.680269594932	176.9537282	26.3373000946	1825.65863634	0.227097086197	1684.0	1543.0	37	0.0
3249229	1528.34057617	6.0	12399.0	6	2989.0	1	3950.16216216	146156.0	2.53644835302	3.0	0.811543828012	70.7324778891	38.6634825045	2705.23429375	0.384829368752	1458.0	1448.0	37	0.0
3249228	1400.08984375	6.0	11990.0	6	2923.0	1	3758.02702703	139047.0	2.57475998438	3.0	0.78428800521	65.5552019069	33.0130757208	2486.94696238	0.350455063526	1465.0	1285.0	37	0.0
3249231	3613.01611328	6.0	24324.0	6	3890.0	1	7060.67567568	261245.0	2.56670649998	3.0	0.855042881737	195.383035246	47.779835344	6255.91415761	0.609770437596	1643.0	1500.0	37	0.0
3249230	6578.63916016	6.0	35007.0	6	7769.0	1	12188.3783784	450970.0	2.59034156353	3.0	0.975273745433	30.1276578059	44.9195117581	10439.3139977	0.717208986489	1846.0	2143.0	37	0.0
3249457	922.749572754	7.0	6677.0	7	2085.0	1	2732.37837838	101098.0	2.53602462225	3.0	0.93692092627	284.612633763	316.267468664	1550.50970744	0.362085306023	1265.0	1277.0	37	0.0
3249456	160.203048706	7.0	2466.0	7	1373.0	1	1431.27027027	52957.0	2.53501028951	3.0	0.481688157598	380.517763396	304.541542054	425.703969173	0.0771619178667	1256.0	538.0	37	0.0
3249459	1623.60095215	7.0	12405.0	7	2294.0	1	3688.45945946	136473.0	2.544317112	3.0	0.879358279143	73.0278773749	325.454336799	2827.58865265	0.508431889163	1177.0	1181.0	37	0.0
3249458	2181.90209961	7.0	15802.0	7	2826.0	1	4667.7027027	172705.0	2.57502241546	3.0	0.817908610673	342.522828086	319.15221939	3926.77985734	0.524481751772	1454.0	1227.0	37	0.0
3249461	284.127441406	7.0	3203.0	7	1314.0	1	1513.75675676	56009.0	2.52571246934	3.0	0.629519579127	249.142915902	342.324399491	640.975706135	0.153775044869	1081.0	726.0	37	0.0
3249460	181.315979004	7.0	2358.0	7	1160.0	1	1273.10810811	47105.0	2.75711117267	3.0	0.780215807961	108.973434153	332.74137088	396.880529448	0.138450094478	934.0	700.0	37	0.0
3249463	503.088317871	7.0	4736.0	7	1370.0	1	1813.83783784	67112.0	2.59132021893	3.0	0.734502614753	221.184166859	344.398251636	960.03514153	0.241280315393	1081.0	913.0	37	0.0
3249462	4616.97412109	7.0	31902.0	7	4720.0	1	8719.86486486	322635.0	2.61616326089	3.0	0.834011252136	340.721239601	342.4799359	8287.81986868	0.656573055933	1696.0	1897.0	37	0.0
3249465	1000.16094971	7.0	7090.0	7	1981.0	1	2600.18918919	96207.0	2.57386200879	3.0	0.908509986516	30.1344201382	357.518293686	1712.65857073	0.426946200807	1023.0	767.0	37	0.0
3249464	1508.66149902	7.0	11575.0	7	2481.0	1	3642.59459459	134776.0	2.57996405249	3.0	0.810762662294	284.201189799	350.494521073	2793.42945797	0.451122804462	1341.0	833.0	37	0.0
3249467	2066.25292969	7.0	15069.0	7	2886.0	1	4695.51351351	173734.0	2.58338754982	3.0	0.836054506375	288.423185045	363.509662732	3792.57063672	0.509755287442	1478.0	1454.0	37	0.0
3249466	156.756713867	7.0	2202.0	7	1447.0	1	1440.48648649	53298.0	7.72777156219	3.0	0.650693231498	311.973602345	357.782510434	342.820784215	0.0839275413203	1202.0	633.0	37	0.0
3249469	1451.60058594	7.0	10781.0	7	2024.0	1	3261.40540541	120672.0	2.58989087125	3.0	0.828967648766	36.5321594684	373.817695659	2604.60250176	0.494796000232	1068.0	1049.0	37	0.0
3249468	2076.3449707	7.0	15107.0	7	2509.0	1	4491.89189189	166200.0	2.57272968656	3.0	0.860257704371	254.94174479	370.400880514	3604.08781635	0.526987151722	1371.0	1147.0	37	0.0
3249471	1294.74304199	7.0	9708.0	7	2265.0	1	3282.24324324	121443.0	2.55447102438	3.0	0.894174736624	247.964942635	390.399275994	2228.99857192	0.435999102866	1275.0	968.0	37	0.0
3249470	2007.22290039	7.0	13695.0	7	2616.0	1	4280.72972973	158387.0	2.53743022622	3.0	0.863155742931	160.407253784	374.652584412	3547.54117233	0.556804791759	1177.0	1378.0	37	0.0
3249441	1297.16943359	7.0	8659.0	7	1971.0	1	3037.67567568	112394.0	2.58681472494	3.0	0.847779498605	66.4378127362	248.790403224	2289.7984998	0.469567953682	1095.0	962.0	37	0.0
3249440	2980.70410156	7.0	20403.0	7	3532.0	1	5926.75675676	219290.0	2.56943518039	3.0	0.834595312716	137.475918684	245.792157867	5344.2101298	0.603286269994	1412.0	1261.0	37	0.0
3249443	1797.54956055	7.0	13930.0	7	2565.0	1	3927.91891892	145333.0	2.56809172143	3.0	0.863277813	111.119983292	253.998036659	3056.1587944	0.505664028142	1263.0	1197.0	37	0.0
3249442	314.101379395	7.0	3221.0	7	1472.0	1	1598.51351351	59145.0	2.55886095921	3.0	0.962242697065	399.0	249.0	715.66828216	0.274538329425	1014.0	612.0	37	0.0
3249445	1408.0267334	7.0	10526.0	7	2488.0	1	3477.48648649	128667.0	2.54655862494	3.0	0.827423150683	152.875023572	276.196522175	2429.42184048	0.406518878101	1397.0	1073.0	37	0.0
3249444	2467.84399414	7.0	17202.0	7	3015.0	1	5290.67567568	195755.0	2.56173877343	3.0	0.891571914188	227.275188726	270.575741371	4281.83381699	0.564411901395	1412.0	1588.0	37	0.0
3249447	1791.796875	7.0	13758.0	7	2440.0	1	4235.32432432	156707.0	2.54726502964	3.0	0.780337993031	2.60502038343	277.737812219	3608.90160309	0.498040533821	1065.0	927.0	37	0.0
3249446	3167.53295898	7.0	21859.0	7	8619.0	1	9584.83783784	354639.0	8.41914316423	3.0	1.40474976683	193.811660787	276.781396616	5068.55219583	0.590893546296	1963.0	2624.0	37	0.0
3249449	3698.66601562	7.0	24367.0	7	3844.0	1	6996.43243243	258868.0	2.55904943731	3.0	0.854525244212	139.01340824	280.808828911	6277.96834414	0.621762749506	1581.0	1622.0	37	0.0
3249448	247.582061768	7.0	3508.0	7	1570.0	1	1675.43243243	61991.0	2.61037071804	3.0	0.459235772244	178.292252404	278.763095793	575.537552619	0.085631788236	1349.0	827.0	37	0.0
3249451	318.154388428	7.0	3403.0	7	1451.0	1	1602.32432432	59286.0	2.62218795611	3.0	0.700801234767	276.064729545	290.491319561	657.015434203	0.167784895876	1137.0	690.0	37	0.0
3249450	2325.2746582	7.0	16024.0	7	3314.0	1	4769.35135135	176466.0	2.59925249233	3.0	0.887945462266	77.7190184647	286.837214753	3924.46879078	0.575606360078	1245.0	1245.0	37	0.0
3249453	1462.96374512	7.0	11950.0	7	2179.0	1	3307.64864865	122383.0	2.55955130532	3.0	0.834254123955	6.49058437901	301.883079906	2625.45158249	0.494981261867	1094.0	1214.0	37	0.0
3249452	2105.37646484	7.0	15180.0	7	2524.0	1	4517.2972973	167140.0	2.52155343493	3.0	0.812051057802	340.370987311	294.00654702	3764.3615134	0.511372745628	1427.0	1380.0	37	0.0
3249455	1810.81298828	7.0	11721.0	7	2669.0	1	4052.67567568	149949.0	2.57440745166	3.0	0.856993658194	149.703088557	303.123373667	3095.6187952	0.486558796667	1368.0	1464.0	37	0.0
3249454	2582.09057617	7.0	17519.0	7	3055.0	1	5172.51351351	191383.0	2.54459615237	3.0	0.810268760622	298.865003926	301.767533518	4526.58623285	0.549288606732	1453.0	1514.0	37	0.0
3249425	2472.95922852	7.0	17780.0	7	3312.0	1	5088.13513514	188261.0	2.56056416885	3.0	0.847102426813	134.272513019	183.448905947	4406.24208218	0.579251032393	1292.0	1342.0	37	0.0
3249424	2278.20263672	7.0	17279.0	7	2735.0	1	4749.24324324	175722.0	2.53345266243	3.0	0.796118091579	235.711146783	175.59717775	4198.46898289	0.542961667548	1371.0	1377.0	37	0.0
3249427	1633.99804688	7.0	12072.0	7	2600.0	1	3763.81081081	139261.0	2.55571658679	3.0	0.79112280282	46.818402513	184.03874447	2801.02654632	0.417186645078	1295.0	1304.0	37	0.0
3249426	1264.44287109	7.0	9655.0	7	2488.0	1	3255.32432432	120447.0	2.54816370402	3.0	0.700124352458	38.6378981342	183.762623636	2294.00741128	0.327468935917	1291.0	1262.0	37	0.0
3249429	1317.72607422	7.0	15396.0	7	1912.0	1	3072.83783784	113695.0	2.47822099136	3.0	0.716436831931	0.0	188.0	2930.54663571	0.518904383803	1094.0	1181.0	37	0.0
3249428	2241.03955078	7.0	16141.0	7	3082.0	1	4762.89189189	176227.0	2.56370781998	3.0	0.874912487249	198.235038488	187.330799446	3825.3558134	0.541655330264	1377.0	1413.0	37	0.0
3249431	678.383178711	7.0	5416.0	7	1920.0	1	2269.89189189	83986.0	2.52998688261	3.0	0.845982200013	217.990704314	205.201482788	1198.8031018	0.287656283867	1238.0	1057.0	37	0.0
3249430	1923.93481445	7.0	14897.0	7	2861.0	1	4307.97297297	159395.0	2.56630118307	3.0	0.805737401197	319.351031759	191.586226028	3518.21229451	0.490341068273	1434.0	1326.0	37	0.0
3249433	1811.60449219	7.0	13321.0	7	2751.0	1	4046.32432432	149714.0	2.59720303973	3.0	0.818259566691	320.752139533	217.175599541	3185.54485183	0.475133183958	1436.0	1201.0	37	0.0
3249432	1744.20239258	7.0	13449.0	7	2744.0	1	3930.62162162	145433.0	2.55768735818	3.0	0.847183211192	235.005484921	216.658525879	3023.39276266	0.483288242336	1351.0	1159.0	37	0.0
3249435	4261.47607422	7.0	29933.0	7	4739.0	1	8305.24324324	307294.0	2.55687431765	3.0	0.914541790805	180.905411258	231.775312399	7027.49382942	0.63110968024	1756.0	2385.0	37	0.0
3249434	2311.42114258	7.0	16088.0	7	3224.0	1	5091.21621622	188375.0	2.54131042133	3.0	0.870013573539	166.494933855	230.761729909	4053.61965227	0.529875011959	1559.0	1635.0	37	0.0
3249437	2293.84594727	7.0	16828.0	7	3150.0	1	4906.54054054	181542.0	2.60888597645	3.0	0.8193400798	232.677166031	234.392793678	4120.4632668	0.524475689515	1541.0	1363.0	37	0.0
3249436	310.205718994	7.0	3280.0	7	1427.0	1	1540.81081081	57010.0	2.65549147018	3.0	0.646886666655	271.812799105	232.746723139	635.594465303	0.153964846321	1123.0	567.0	37	0.0
3249439	1268.8717041	7.0	9058.0	7	2595.0	1	3297.72972973	122016.0	2.63448680982	3.0	0.912009471446	157.358556944	244.853303665	2125.29614471	0.416194926848	1327.0	1261.0	37	0.0
3249438	177.958312988	7.0	2926.0	7	1610.0	1	1687.21621622	62427.0	2.51936399149	3.0	-0.211695088535	235.845678156	242.303811895	509.793974461	-0.0309907900946	1397.0	718.0	37	0.0
3249409	431.840698242	7.0	4598.0	7	1815.0	1	1996.37837838	73866.0	2.53476416497	3.0	0.799559560962	389.302238977	99.0797293894	803.037059867	0.191625522627	1322.0	778.0	37	0.0
3249408	1819.99047852	7.0	13363.0	7	2702.0	1	4239.43243243	156859.0	2.54277854021	3.0	0.933913820771	66.3200458405	98.5127090438	3149.95581574	0.531288792932	1257.0	1449.0	37	0.0
3249411	1798.73962402	7.0	13322.0	7	2892.0	1	4322.21621622	159922.0	2.55583724078	3.0	0.864880696044	351.818214552	111.498570806	3162.08828796	0.46277710611	1584.0	1353.0	37	0.0
3249410	2029.19165039	7.0	13959.0	7	3083.0	1	4380.62162162	162083.0	2.53343469569	3.0	0.918637565636	122.746737307	110.057175061	3357.94072437	0.543419988308	1284.0	1339.0	37	0.0
3249413	1579.91577148	7.0	12717.0	7	3324.0	1	4298.72972973	159053.0	2.59759885867	3.0	0.655345748333	379.631323348	117.190009726	2889.85582732	0.282512887631	1802.0	1395.0	37	0.0
3249412	1879.13696289	7.0	12612.0	7	2955.0	1	4257.35135135	157522.0	2.60589218438	3.0	0.917439048992	288.963621083	112.984510295	3057.27497778	0.491233347047	1419.0	1357.0	37	0.0
3249415	1835.89697266	7.0	13212.0	7	2787.0	1	4338.94594595	160541.0	2.53617980373	3.0	0.843196058953	343.676303904	122.939905439	3206.05033878	0.452473103742	1574.0	1438.0	37	0.0
3249414	3363.47680664	7.0	23566.0	7	4351.0	1	7240.45945946	267897.0	2.57014114308	3.0	0.846895340562	387.740127412	120.518640441	5895.81813941	0.526270840964	2016.0	1527.0	37	0.0
3249417	2359.80761719	7.0	15918.0	7	3495.0	1	5066.83783784	187473.0	2.56697286691	3.0	0.853350824127	313.219838454	128.65021237	4082.96405482	0.523981333162	1519.0	1379.0	37	0.0
3249416	481.36605835	7.0	5081.0	7	1929.0	1	2140.02702703	79181.0	2.5171690749	3.0	0.715823934708	331.759209957	125.644793155	909.152550654	0.179318372074	1443.0	1195.0	37	0.0
3249419	354.22567749	7.0	3683.0	7	1861.0	1	2060.64864865	76244.0	2.53580072404	3.0	0.844302280488	221.487115402	143.489015272	666.015023864	0.157999796308	1320.0	1037.0	37	0.0
3249418	1838.44348145	7.0	15297.0	7	3219.0	1	4344.72972973	160755.0	2.5496049146	3.0	0.814717542193	389.208743769	132.169800217	3213.90315356	0.431297590708	1681.0	1462.0	37	0.0
3249421	4404.63671875	7.0	28382.0	7	4442.0	1	8388.97297297	310392.0	2.53748629044	3.0	0.881502671781	211.709652639	148.706130719	7513.67865772	0.652247846656	1684.0	1901.0	37	0.0
3249420	1966.70507812	7.0	14002.0	7	5606.0	1	6334.10810811	234362.0	2.60698648487	3.0	1.38757502722	84.6119959222	146.14858217	3012.76591988	0.492524547388	1740.0	2224.0	37	0.0
3249423	180.251083374	7.0	2678.0	7	1415.0	1	1432.75675676	53012.0	2.59035605997	3.0	0.502999416503	392.324187084	172.251247783	456.412666917	0.0870943425058	1210.0	760.0	37	0.0
3249422	1366.72912598	7.0	10203.0	7	2596.0	1	3282.2972973	121445.0	2.57738785838	3.0	0.933390166918	60.0404103596	172.182293542	2232.57745747	0.465072974165	1173.0	1033.0	37	0.0
3249393	1182.45861816	7.0	8285.0	7	2215.0	1	3258.94594595	120581.0	2.61759057622	3.0	0.911199827729	299.308376775	6.76516419206	1996.23183838	0.387102540154	1402.0	1140.0	37	0.0
3249392	170.661270142	7.0	2562.0	7	1390.0	1	1478.56756757	54707.0	10.7979590974	3.0	1.20356524671	52.0	0.0	455.480609451	0.227569753926	1060.0	570.0	37	0.0
3249395	1503.31225586	7.0	10703.0	7	2716.0	1	3791.97297297	140303.0	2.55910620025	3.0	0.938173521105	279.292361603	29.2925604756	2514.38413584	0.451468094771	1385.0	894.0	37	0.0
3249394	1166.12426758	7.0	7319.0	7	2573.0	1	3202.94594595	118509.0	2.58178902965	3.0	1.05299395628	203.768450708	22.2125801665	1809.74599117	0.423455518759	1269.0	993.0	37	0.0
3249397	2996.50219727	7.0	25747.0	7	6158.0	1	7764.21621622	287276.0	2.57232407542	3.0	0.939857579269	255.81808771	58.0933662805	5470.32788036	0.49497236761	2037.0	2125.0	37	0.0
3249396	361.978637695	7.0	3346.0	7	1593.0	1	1793.54054054	66361.0	2.55808946149	3.0	0.886996027571	259.09333087	36.6636032299	625.298532907	0.182901104676	1220.0	972.0	37	0.0
3249399	2487.67822266	7.0	19001.0	7	5923.0	1	7464.32432432	276180.0	8.43746289415	3.0	0.972011151334	254.768233536	61.9466983459	4936.6445141	0.473681200564	1946.0	2396.0	37	0.0
3249398	2590.52807617	7.0	17496.0	7	3034.0	1	5351.45945946	198004.0	2.57720383041	3.0	0.896018660226	80.8768545843	61.7092832208	4335.64894921	0.569781071688	1418.0	1267.0	37	0.0
3249401	1892.93615723	7.0	13696.0	7	2900.0	1	4227.21621622	156407.0	2.55208076137	3.0	0.853983833407	232.457231192	67.9040736605	3305.55863605	0.501265060474	1389.0	633.0	37	0.0
3249400	2427.61181641	7.0	15266.0	7	3377.0	1	5253.7027027	194387.0	2.57187167476	3.0	0.906338455702	305.346484857	63.9588774385	4048.66943071	0.536633031924	1521.0	1555.0	37	0.0
3249403	1581.74865723	7.0	11755.0	7	2476.0	1	3823.13513514	141456.0	2.58334595322	3.0	0.891988071145	75.2666360732	74.3057867087	2721.70894193	0.465213004373	1369.0	1533.0	37	0.0
3249402	4160.20263672	7.0	28785.0	7	4724.0	1	7783.24324324	287980.0	2.57856849787	3.0	0.885544188573	35.0982367988	69.8648432545	6964.10359712	0.65610345457	1536.0	2020.0	37	0.0
3249405	289.82925415	7.0	3148.0	7	1631.0	1	1725.48648649	63843.0	10.2636022528	3.0	0.768702025289	391.941263226	82.9055634086	558.081765297	0.141959701817	1277.0	666.0	37	0.0
3249404	1342.05957031	7.0	11194.0	7	2417.0	1	3461.02702703	128058.0	2.58419088732	3.0	0.853228170448	301.651452736	80.7460166243	2356.66030747	0.40941809018	1444.0	845.0	37	0.0
3249407	1318.04968262	7.0	9513.0	7	2183.0	1	3233.18918919	119628.0	2.5535875913	3.0	0.910564833009	40.2268783096	93.0609257487	2183.53886867	0.443992485801	1220.0	1137.0	37	0.0
3249406	578.572814941	7.0	4819.0	7	1647.0	1	2050.54054054	75870.0	2.66517782158	3.0	0.900950451363	117.462695471	83.6660602905	1022.73290188	0.28979033545	1108.0	883.0	37	0.0
3249472	1482.5020752	7.0	11662.0	7	2681.0	1	3626.37837838	134176.0	2.57385305581	3.0	0.855401009947	383.242915174	393.890514639	2527.15766284	0.424616621833	1406.0	1204.0	37	0.0
3249329	3366.53637695	8.0	24330.0	8	9308.0	1	9983.54054054	369391.0	8.40494112387	3.0	1.4356316949	186.866953941	89.0462251366	5130.93245042	0.584569272948	2083.0	2956.0	37	0.0
3249328	2289.32202148	8.0	16361.0	8	3253.0	1	4851.86486486	179519.0	2.58940979594	3.0	0.844299579904	145.941161881	88.0411401343	3869.91175009	0.507641336914	1567.0	1169.0	37	0.0
3249331	3522.03759766	8.0	25005.0	8	3810.0	1	6755.94594595	249970.0	2.5665808584	3.0	0.863970145284	132.053811739	92.6764017764	5993.49411142	0.621357260604	1565.0	1505.0	37	0.0
3249330	1931.95263672	8.0	13341.0	8	5443.0	1	5688.2972973	210467.0	4.70455736267	3.0	1.31776511934	399.0	91.0	3369.2881202	0.640067071552	1281.0	1227.0	37	0.0
3249333	303.243408203	8.0	3209.0	8	1402.0	1	1565.83783784	57936.0	2.55463014317	3.0	0.722783205077	269.271576765	102.091324726	590.391325662	0.157757007599	1124.0	874.0	37	0.0
3249332	2346.28369141	8.0	15601.0	8	3444.0	1	4913.05405405	181783.0	2.55410529247	3.0	0.88727262963	70.8318032209	98.5552324045	4041.05075682	0.574546832414	1269.0	1191.0	37	0.0
3249335	1055.03649902	8.0	8306.0	8	1583.0	1	2481.64864865	91821.0	2.54693799732	3.0	0.833153084669	0.0	114.0	1982.58140111	0.498804792519	931.0	543.0	37	0.0
3249334	2500.24584961	8.0	19086.0	8	3191.0	1	5207.91891892	192693.0	2.54157129971	3.0	0.828260460373	333.540343155	105.811178283	4452.35943304	0.548104191389	1502.0	1200.0	37	0.0
3249337	2175.17431641	8.0	14859.0	8	3273.0	1	4710.37837838	174284.0	2.54610847615	3.0	0.910207637223	142.829369302	114.853747277	3598.73504282	0.533036695719	1409.0	1486.0	37	0.0
3249336	2038.38500977	8.0	15129.0	8	3142.0	1	4610.72972973	170597.0	2.56167717355	3.0	0.857057528181	291.944455038	113.563854201	3587.02900624	0.500114783023	1501.0	1205.0	37	0.0
3249339	2735.66259766	8.0	19059.0	8	3411.0	1	5616.64864865	207816.0	2.56372972056	3.0	0.86381684712	335.637439545	131.073388183	4663.18826446	0.559063563013	1545.0	1293.0	37	0.0
3249338	1152.22753906	8.0	10013.0	8	2228.0	1	3092.35135135	114417.0	2.59282013508	3.0	0.86588569483	277.705010859	128.043113649	2006.29520671	0.390608202679	1335.0	1000.0	37	0.0
3249341	167.56060791	8.0	2168.0	8	1221.0	1	1249.27027027	46223.0	10.9382850259	3.0	0.611718864705	101.618174457	143.81704175	397.735859351	0.10788330412	1019.0	566.0	37	0.0
3249340	1263.89306641	8.0	9524.0	8	2117.0	1	3071.56756757	113648.0	2.57469687754	3.0	0.919276621285	66.1633386351	137.189560778	2101.88828518	0.458858754669	1110.0	1004.0	37	0.0
3249343	528.739868164	8.0	5328.0	8	1742.0	1	1954.05405405	72300.0	2.71612835392	3.0	0.896136242258	214.450661649	156.081795301	926.560244067	0.269779894975	1114.0	736.0	37	0.0
3249342	6302.70996094	8.0	40613.0	8	6121.0	1	11320.1891892	418847.0	2.58292011117	3.0	0.853059347535	333.858513516	154.316215228	10872.0545228	0.693894770256	1962.0	2281.0	37	0.0
3249313	1299.24389648	8.0	9807.0	8	2548.0	1	3596.35135135	133065.0	2.58995554403	3.0	0.861315764202	312.55361802	3.49998964574	2390.58076645	0.401087290732	1391.0	1094.0	37	0.0
3249312	1075.62414551	8.0	10534.0	8	1947.0	1	2799.13513514	103568.0	2.49117627754	3.0	0.821308467482	191.0	0.0	2207.19059946	0.478877575206	1075.0	1160.0	37	0.0
3249315	2022.01074219	8.0	14102.0	8	2880.0	1	4505.83783784	166716.0	2.5887643529	3.0	0.868260046212	228.024394435	28.4266620966	3508.43392186	0.510646596455	1422.0	1329.0	37	0.0
3249314	791.187072754	8.0	6288.0	8	1968.0	1	2545.48648649	94183.0	2.56219510564	3.0	0.93970183238	211.211826325	16.8595002183	1325.61201005	0.323949320618	1301.0	1128.0	37	0.0
3249317	1649.68493652	8.0	11676.0	8	2543.0	1	4047.16216216	149745.0	2.60157054556	3.0	0.81792124382	159.507037667	42.5095027149	3039.6008374	0.443309314296	1509.0	1291.0	37	0.0
3249316	2303.4440918	8.0	17436.0	8	3290.0	1	4859.32432432	179795.0	2.58318192916	3.0	0.844874755419	313.808460206	28.9670113574	3971.6682337	0.527348208948	1484.0	1221.0	37	0.0
3249319	283.224975586	8.0	3280.0	8	1465.0	1	1570.7027027	58116.0	2.51261953048	3.0	0.655633788792	265.174920176	44.4823820255	608.911363047	0.145585809101	1141.0	875.0	37	0.0
3249318	4397.72460938	8.0	29533.0	8	5143.0	1	8635.89189189	319528.0	2.55372339228	3.0	0.900102814456	173.885235476	43.5545409623	7499.50702003	0.641577279227	1818.0	1779.0	37	0.0
3249321	1014.64276123	8.0	7899.0	8	2444.0	1	2969.13513514	109858.0	2.6058657457	3.0	0.901244209109	150.453354165	56.6063683266	1763.33070514	0.365408791699	1368.0	921.0	37	0.0
3249320	2124.34179688	8.0	14751.0	8	3263.0	1	4594.75675676	170006.0	2.57550360536	3.0	0.869170926239	225.745723747	46.07586995	3588.87924633	0.513882242898	1427.0	890.0	37	0.0
3249323	953.67590332	8.0	6609.0	8	2128.0	1	2679.72972973	99150.0	2.60958907556	3.0	0.902687203565	59.6786462839	60.5120110778	1678.93854776	0.394275374943	1136.0	974.0	37	0.0
3249322	2287.11987305	8.0	15609.0	8	3204.0	1	4999.54054054	184983.0	2.55384734944	3.0	0.86338363288	130.492231378	57.5659494582	4132.76949511	0.554845654254	1423.0	1513.0	37	0.0
3249325	1476.15686035	8.0	11044.0	8	2534.0	1	3502.83783784	129605.0	2.5443375689	3.0	0.923710268535	104.155661597	65.7250980416	2464.06680007	0.481243174484	1225.0	926.0	37	0.0
3249324	308.258270264	8.0	3463.0	8	1501.0	1	1730.43243243	64026.0	2.52229524981	3.0	0.769406308836	391.609257969	61.3904756768	652.798273271	0.169765257545	1215.0	922.0	37	0.0
3249327	278.214691162	8.0	3111.0	8	1805.0	1	1815.13513514	67160.0	2.51644049467	3.0	0.939472670004	160.78491979	85.3295084662	492.235273588	0.145980617308	1326.0	989.0	37	0.0
3249326	2193.60253906	8.0	16015.0	8	2741.0	1	4874.08108108	180341.0	2.56823362586	3.0	0.875014583935	220.371146197	82.4328235159	3849.47550813	0.527969421595	1450.0	1090.0	37	0.0
3249377	2469.57666016	8.0	19307.0	8	4146.0	1	6089.13513514	225298.0	11.4000000005	3.0	0.661323421043	315.850156431	316.605223572	5018.9531454	0.374659293083	2021.0	1777.0	37	0.0
3249376	1433.97412109	8.0	12864.0	8	3943.0	1	4793.81081081	177371.0	2.5594515482	3.0	0.641442074207	306.92953029	314.538367444	2967.16809281	0.247680698633	1921.0	1810.0	37	0.0
3249379	1903.2322998	8.0	12979.0	8	2377.0	1	4149.81081081	153543.0	2.53712066588	3.0	0.827445638754	207.291416589	323.257942945	3337.90118552	0.498751619687	1342.0	1228.0	37	0.0
3249378	160.087036133	8.0	2467.0	8	1654.0	1	1642.97297297	60790.0	11.4000000005	3.0	1.23117770867	218.947892344	320.768877218	314.563408772	0.133607640869	1219.0	1101.0	37	0.0
3249381	1328.93273926	8.0	9651.0	8	2044.0	1	3077.97297297	113885.0	2.54712244008	3.0	0.837980664054	7.63383677199	360.657316729	2389.07803564	0.481951812225	1029.0	666.0	37	0.0
3249380	1651.51306152	8.0	12234.0	8	2740.0	1	3686.72972973	136409.0	2.57586768163	3.0	0.93197609682	24.1866625448	334.993980916	2694.70764904	0.51653106008	1156.0	1154.0	37	0.0
3249383	2735.64794922	8.0	19005.0	8	3334.0	1	5554.89189189	205531.0	2.55866787075	3.0	0.844402433589	99.5908899255	376.583163783	4951.43622141	0.603425914141	1300.0	1615.0	37	0.0
3249382	229.056045532	8.0	3220.0	8	1418.0	1	1523.75675676	56379.0	2.52311272794	3.0	0.62902553059	245.01512945	376.238485796	522.977873199	0.121008179949	1173.0	752.0	37	0.0
3249385	2676.93701172	8.0	20872.0	8	3304.0	1	5435.10810811	201099.0	2.54004742496	3.0	0.859482949589	260.904026327	376.842278185	4588.37289475	0.569346451626	1461.0	1718.0	37	0.0
3249384	1435.01843262	8.0	10776.0	8	2374.0	1	3362.45945946	124411.0	2.51569073951	3.0	0.858418580437	209.80732175	376.98377871	2463.59784997	0.458729452854	1206.0	1044.0	37	0.0
3249387	1533.26574707	8.0	11775.0	8	2120.0	1	3279.35135135	121336.0	2.55044489855	3.0	0.836067468268	5.79228598013	390.076725126	2630.92835555	0.504610861251	1040.0	889.0	37	0.0
3249386	3458.30541992	8.0	24103.0	8	4062.0	1	6619.89189189	244936.0	2.5562338817	3.0	0.853365298086	148.387958441	386.099031969	6027.35670729	0.635298950777	1401.0	1792.0	37	0.0
3249389	184.9737854	8.0	3022.0	8	1549.0	1	1632.0	60384.0	10.8059526026	3.0	0.730595973942	384.573631935	391.611653937	436.502895498	0.108284283725	1332.0	962.0	37	0.0
3249388	1618.22888184	8.0	11832.0	8	2586.0	1	3796.45945946	140469.0	2.52943521356	3.0	0.835609025857	358.976602394	390.293677728	2878.66118182	0.463699825737	1398.0	947.0	37	0.0
3249391	345.890960693	8.0	5719.0	8	1456.0	1	1657.54054054	61329.0	2.45627586261	3.0	0.819283315062	110.0	399.0	920.361118577	0.294425374822	973.0	775.0	37	0.0
3249390	1506.53540039	8.0	10462.0	8	2305.0	1	3344.7027027	123754.0	2.51736085094	3.0	0.842911988226	42.622989294	392.937934548	2629.16454691	0.495423635096	1092.0	950.0	37	0.0
3249361	2874.10180664	8.0	19555.0	8	4250.0	1	6171.62162162	228350.0	2.58820830646	3.0	0.885025464057	380.323147407	274.433384487	5018.45940477	0.562084111842	1682.0	1517.0	37	0.0
3249360	5132.98095703	8.0	31465.0	8	4627.0	1	9665.35135135	357618.0	2.57583650282	3.0	0.886356681337	8.29790472952	264.505540397	8934.65467596	0.693979937087	1661.0	2528.0	37	0.0
3249363	1906.39318848	8.0	14464.0	8	2946.0	1	4311.16216216	159513.0	2.54803147173	3.0	0.846779748643	91.8616227019	279.681527102	3262.99390909	0.471565411575	1391.0	1532.0	37	0.0
3249362	2869.77685547	8.0	20482.0	8	3749.0	1	5854.91891892	216632.0	2.56348835715	3.0	0.93125179419	160.099335391	275.893178964	4669.06609374	0.590629848845	1447.0	1944.0	37	0.0
3249365	1282.4675293	8.0	10854.0	8	2681.0	1	3757.48648649	139027.0	11.4000000005	3.0	0.802292181256	299.85266052	290.694958888	2382.66731512	0.341150550368	1568.0	1674.0	37	0.0
3249364	2348.57543945	8.0	16727.0	8	3004.0	1	4992.86486486	184736.0	2.56938463363	3.0	0.831472264526	84.4329373134	287.091073611	4095.78326631	0.517542084486	1519.0	1323.0	37	0.0
3249367	2475.04492188	8.0	17863.0	8	3471.0	1	5213.21621622	192889.0	2.5333554478	3.0	0.857561708003	340.347261883	293.060112654	4270.52697851	0.541415796224	1540.0	1637.0	37	0.0
3249366	4560.71289062	8.0	32304.0	8	4394.0	1	8356.89189189	309205.0	2.54377103694	3.0	0.835500289159	194.338635716	291.861359787	8030.77939273	0.670699192546	1599.0	2088.0	37	0.0
3249369	1168.82971191	8.0	9875.0	8	2520.0	1	3590.27027027	132840.0	11.4000000005	3.0	0.709208299634	304.545805379	294.670065322	2374.09791814	0.306310344744	1617.0	1407.0	37	0.0
3249368	3621.53857422	8.0	25119.0	8	4191.0	1	7019.18918919	259710.0	2.55635487127	3.0	0.879712741274	62.4816373273	293.842157751	6292.87126145	0.651096206368	1449.0	2104.0	37	0.0
3249371	278.471130371	8.0	3154.0	8	1427.0	1	1602.59459459	59296.0	2.52110712885	3.0	0.562712373895	79.9083924998	298.795543346	575.033499481	0.112290831967	1263.0	960.0	37	0.0
3249370	1628.38110352	8.0	11744.0	8	2426.0	1	3813.97297297	141117.0	2.52488538372	3.0	0.859586170531	225.224383413	296.303620636	2847.22199391	0.472430531641	1294.0	1563.0	37	0.0
3249373	1625.2923584	8.0	11281.0	8	2583.0	1	3887.75675676	143847.0	2.6320624264	3.0	0.862841245674	239.409673565	304.653012442	2861.88628943	0.465374873555	1390.0	1317.0	37	0.0
3249372	2986.69116211	8.0	20670.0	8	3575.0	1	6035.91891892	223329.0	2.54741899336	3.0	0.857525065199	357.807480219	301.73664331	5123.46018808	0.572193236082	1631.0	1300.0	37	0.0
3249375	2709.67578125	8.0	18811.0	8	3608.0	1	5433.72972973	201048.0	2.55636692712	3.0	0.876116712772	72.7542308054	312.854143131	4574.06087901	0.584166614997	1372.0	1500.0	37	0.0
3249374	2115.83374023	8.0	19185.0	8	4184.0	1	6102.86486486	225806.0	11.4000000005	3.0	0.703472759394	312.088739802	312.232904247	4476.84234678	0.347747343509	2081.0	1523.0	37	0.0
3249345	1489.76367188	8.0	11516.0	8	2240.0	1	3339.0	123543.0	2.62033018949	3.0	0.870539633243	23.1568741807	169.305795724	2558.36863168	0.500391372413	1098.0	787.0	37	0.0
3249344	1604.50622559	8.0	11514.0	8	2872.0	1	3877.48648649	143467.0	2.56989013925	3.0	0.963874375614	277.191347437	162.187500187	2580.78341488	0.472252083963	1362.0	1437.0	37	0.0
3249347	2377.43798828	8.0	16730.0	8	3152.0	1	5102.02702703	188775.0	2.59427242646	3.0	0.833195942936	281.508788274	175.318115528	4307.19416588	0.542488971396	1449.0	1515.0	37	0.0
3249346	223.414169312	8.0	2603.0	8	1532.0	1	1596.43243243	59068.0	2.61273490994	3.0	1.02061516676	305.034847835	169.766834078	360.579667614	0.130276950901	1224.0	1026.0	37	0.0
3249349	1270.17260742	8.0	9540.0	8	1921.0	1	3031.91891892	112181.0	2.62632528642	3.0	0.820631828318	29.6420716617	185.579007065	2320.40371701	0.45777923749	1080.0	817.0	37	0.0
3249348	1498.47644043	8.0	10943.0	8	2541.0	1	3552.81081081	131454.0	2.56325118611	3.0	0.869023605966	248.107079496	182.304621314	2562.53516873	0.456452601136	1323.0	1058.0	37	0.0
3249351	1462.38928223	8.0	11398.0	8	2224.0	1	3396.83783784	125683.0	2.55981056006	3.0	0.787005871121	241.12440529	202.192887198	2603.39894831	0.431819371475	1310.0	1016.0	37	0.0
3249350	1885.13903809	8.0	14861.0	8	2538.0	1	4089.83783784	151324.0	2.58893059832	3.0	0.814974877659	153.595950858	186.343460505	3455.73082408	0.525108015449	1241.0	1013.0	37	0.0
3249353	1972.80249023	8.0	14571.0	8	2842.0	1	4333.91891892	160355.0	2.54049646221	3.0	0.857070449161	298.772729376	228.17969036	3412.27968258	0.509215510809	1365.0	1459.0	37	0.0
3249352	1661.32568359	8.0	12029.0	8	2721.0	1	3989.21621622	147601.0	2.56603297503	3.0	0.836476675666	376.485516963	205.862659963	2967.41793985	0.451612088358	1505.0	1035.0	37	0.0
3249355	2383.40844727	8.0	18171.0	8	3333.0	1	5130.83783784	189841.0	2.55666944933	3.0	0.878844316297	219.822081729	228.618712409	4129.37730383	0.547158281124	1448.0	1192.0	37	0.0
3249354	1918.65515137	8.0	14053.0	8	2388.0	1	3878.2972973	143497.0	2.55736595912	3.0	0.838330805402	59.0543352804	229.140139085	3277.22912996	0.548472065851	1157.0	1046.0	37	0.0
3249357	4556.77685547	8.0	31568.0	8	5294.0	1	8443.02702703	312392.0	2.56195198544	3.0	0.86940907216	337.033913653	248.966514774	7600.09036308	0.642857325376	1732.0	1631.0	37	0.0
3249356	3318.52612305	8.0	22043.0	8	3794.0	1	6379.72972973	236050.0	2.55531003773	3.0	0.858202881328	133.266952588	231.209937589	5731.3219226	0.627311357395	1375.0	1038.0	37	0.0
3249359	2453.77001953	8.0	17845.0	8	3762.0	1	5463.27027027	202141.0	2.5516959822	3.0	0.964598363301	176.301329407	261.151830128	3993.53086357	0.54452113275	1552.0	1874.0	37	0.0
3249358	2421.19970703	8.0	17045.0	8	3773.0	1	5150.67567568	190575.0	2.56161742683	3.0	0.867385115295	187.951081972	255.944663347	4062.20742573	0.519854621651	1587.0	1628.0	37	0.0
3249849	1687.86535645	9.0	12063.0	9	2636.0	1	3957.81081081	146439.0	2.5876711661	3.0	0.842902901258	369.537948418	14.4128925045	3027.57043994	0.475783584842	1379.0	1274.0	37	0.0
3249848	1362.44641113	9.0	10834.0	9	2733.0	1	3525.78378378	130454.0	2.54030730384	3.0	0.971080756765	234.157194987	10.7707451885	2242.21152158	0.446713072997	1307.0	1345.0	37	0.0
3249851	2596.60473633	9.0	16548.0	9	3494.0	1	5421.72972973	200604.0	2.60426001547	3.0	0.910919780387	212.856022274	37.2372523538	4292.83832323	0.564029350053	1481.0	1287.0	37	0.0
3249850	1847.5871582	9.0	11689.0	9	4848.0	1	5344.18918919	197735.0	4.70383440843	3.0	1.22006991204	399.0	14.0	3368.9731195	0.624868571223	1318.0	1445.0	37	0.0
3249853	1599.40270996	9.0	12021.0	9	2781.0	1	3580.13513514	132465.0	2.57639978516	3.0	0.914875891286	52.0399037398	37.8176426191	2630.23298675	0.506178039046	1131.0	834.0	37	0.0
3249852	1548.62353516	9.0	11935.0	9	2661.0	1	3849.43243243	142429.0	2.55368386386	3.0	0.932095208358	291.871021245	36.7911235076	2570.92161967	0.451925349948	1433.0	1466.0	37	0.0
3249855	3921.22021484	9.0	26207.0	9	4658.0	1	7654.54054054	283218.0	2.56127365469	3.0	0.870398019101	330.135444696	57.6338791045	6703.41753882	0.61582969661	1777.0	1744.0	37	0.0
3249854	2047.3782959	9.0	14927.0	9	3002.0	1	4415.86486486	163387.0	2.56469332739	3.0	0.901484597682	126.266740365	39.831569509	3429.46158847	0.538595921792	1284.0	1503.0	37	0.0
3249921	154.229721069	9.0	1840.0	9	1106.0	1	1098.02702703	40627.0	11.4000000005	3.0	0.656349840201	13.0922766451	365.836946314	326.160533624	0.108010959256	869.0	458.0	37	0.0
3249920	1795.93762207	9.0	13516.0	9	2954.0	1	4263.83783784	157762.0	2.57788906794	3.0	0.888597407441	212.547150335	361.294830575	3140.37759154	0.486397281546	1440.0	1095.0	37	0.0
3249923	1251.33642578	9.0	11965.0	9	3164.0	1	4035.83783784	149326.0	11.4000000005	3.0	0.711545625927	345.089395311	369.42760267	2668.93310471	0.307660502144	1624.0	1444.0	37	0.0
3249922	176.328109741	9.0	2769.0	9	1590.0	1	1594.43243243	58994.0	4.7570827178	3.0	0.733323518171	330.457908752	368.505613314	360.556016648	0.0904112715215	1284.0	995.0	37	0.0
3249925	2481.50708008	9.0	16447.0	9	3324.0	1	5283.97297297	195507.0	2.55816463589	3.0	0.878590179241	244.400781061	371.105363448	4294.93658268	0.555377595101	1462.0	1218.0	37	0.0
3249924	170.669754028	9.0	2305.0	9	1258.0	1	1293.27027027	47851.0	2.64714687163	3.0	0.462351514004	53.4540168327	369.57811002	391.189471615	0.0751835378985	1070.0	673.0	37	0.0
3249927	2309.33984375	9.0	20076.0	9	3226.0	1	5387.75675676	199347.0	2.55744984361	3.0	0.765552638447	341.085994004	373.405192056	4470.68811137	0.465464803896	1644.0	1603.0	37	0.0
3249926	1485.27636719	9.0	11283.0	9	2171.0	1	3396.56756757	125673.0	2.53017380198	3.0	0.860960247157	140.386714094	372.992463455	2602.60675457	0.492211540968	1160.0	1147.0	37	0.0
3249929	2246.84570312	9.0	16748.0	9	2731.0	1	4532.2972973	167695.0	2.56415357749	3.0	0.879586267613	47.8638047545	379.820960413	3781.29908501	0.579578567088	1150.0	1251.0	37	0.0
3249928	2744.63452148	9.0	20324.0	9	3427.0	1	5605.18918919	207392.0	2.5684736157	3.0	0.886718070996	273.904073825	375.28928466	4646.83792031	0.581166171327	1425.0	1567.0	37	0.0
3249930	1860.91784668	9.0	14871.0	9	2783.0	1	4131.35135135	152860.0	2.58219676224	3.0	0.79731901636	235.630278595	385.71598192	3402.54755225	0.488832444926	1382.0	1252.0	37	0.0
3249905	3125.40063477	9.0	21158.0	9	3587.0	1	6339.75675676	234571.0	2.57048887392	3.0	0.86286305347	252.437396996	263.046765627	5441.53686116	0.588073171809	1616.0	1616.0	37	0.0
3249904	1731.22644043	9.0	14718.0	9	3763.0	1	5036.48648649	186350.0	10.2147663013	3.0	0.965591583394	396.704697332	260.182733605	3443.43745907	0.492730437524	1519.0	1567.0	37	0.0
3249907	3283.85375977	9.0	25885.0	9	4032.0	1	6378.83783784	236017.0	2.5492515842	3.0	0.826431984594	270.970114493	268.171146784	5699.095072	0.585245302277	1636.0	1923.0	37	0.0
3249906	1963.13537598	9.0	13543.0	9	2324.0	1	4192.43243243	155120.0	2.55455850204	3.0	0.757425762096	370.234139058	264.796324695	3590.33506283	0.479999122075	1402.0	1281.0	37	0.0
3249909	3961.31738281	9.0	27630.0	9	4547.0	1	7342.94594595	271689.0	2.55421003544	3.0	0.849517162085	232.153210095	295.062662271	6755.30598018	0.64140564508	1523.0	1873.0	37	0.0
3249908	565.198425293	9.0	6504.0	9	1711.0	1	2099.7027027	77689.0	2.61676066405	3.0	0.651823439808	264.554973026	280.003433132	1151.85104325	0.217712432963	1311.0	949.0	37	0.0
3249911	306.979492188	9.0	3312.0	9	1714.0	1	1839.72972973	68070.0	2.55229194833	3.0	0.772898529062	244.53565353	298.863900688	630.116375876	0.152552748168	1304.0	1014.0	37	0.0
3249910	483.899047852	9.0	5043.0	9	1736.0	1	2149.72972973	79540.0	4.69253200293	3.0	1.0957518254	23.5009756217	296.826873303	1021.49989527	0.351967893682	979.0	583.0	37	0.0
3249913	2379.3293457	9.0	16577.0	9	2881.0	1	4920.0	182040.0	2.57447291899	3.0	0.870925998487	133.339750489	321.206572869	4106.32180641	0.570957070215	1302.0	1438.0	37	0.0
3249912	1631.11230469	9.0	11865.0	9	2566.0	1	3825.54054054	141545.0	2.56662333516	3.0	0.836478768321	271.533420621	313.466972277	2983.45527306	0.484066471568	1302.0	1244.0	37	0.0
3249915	2021.49072266	9.0	16447.0	9	2432.0	1	4239.0	156843.0	2.57542713272	3.0	0.837079703414	66.1127926008	340.752677107	3554.69676781	0.540772267999	1245.0	1397.0	37	0.0
3249914	283.280792236	9.0	2837.0	9	1235.0	1	1454.10810811	53802.0	2.55525919177	3.0	0.548181319343	210.458708185	329.644664367	608.197417866	0.129486050214	1102.0	611.0	37	0.0
3249917	3489.30273438	9.0	24128.0	9	4322.0	1	6721.72972973	248704.0	2.55289849532	3.0	0.837535301583	214.599511954	344.761488314	6158.96992041	0.622605856896	1469.0	1423.0	37	0.0
3249916	2481.26538086	9.0	17269.0	9	3536.0	1	5163.40540541	191046.0	2.55080978027	3.0	0.833465259647	301.553100006	344.067858116	4396.05828151	0.549909187861	1462.0	1348.0	37	0.0
3249919	1538.23791504	9.0	11318.0	9	2187.0	1	3598.43243243	133142.0	2.56995343971	3.0	0.851249843743	94.4037541644	358.526406453	2781.24840615	0.490241596826	1208.0	1176.0	37	0.0
3249918	2165.44165039	9.0	16647.0	9	2969.0	1	4593.2972973	169952.0	2.57436474832	3.0	0.866610994938	66.8470598908	354.632336276	3744.67942453	0.546196618291	1307.0	1328.0	37	0.0
3249889	1821.67773438	9.0	13316.0	9	3017.0	1	4206.78378378	155651.0	2.59281468253	3.0	0.772027872063	395.19087986	203.737804995	3281.30064943	0.430802915533	1424.0	1286.0	37	0.0
3249888	1163.08825684	9.0	8615.0	9	1847.0	1	2852.86486486	105556.0	2.54629343713	3.0	0.83349814737	35.5570944105	201.498528528	2159.54137572	0.460851558225	1010.0	789.0	37	0.0
3249891	299.026245117	9.0	3474.0	9	1544.0	1	1648.40540541	60991.0	2.49204358147	3.0	0.731981563995	269.560010994	209.592934338	613.422930931	0.157670771399	1180.0	636.0	37	0.0
3249890	2085.51098633	9.0	14708.0	9	2705.0	1	4419.62162162	163526.0	2.58844541055	3.0	0.83778823898	103.786434506	209.33585528	3675.10088562	0.534514396395	1299.0	1057.0	37	0.0
3249893	955.087585449	9.0	7382.0	9	2036.0	1	2517.05405405	93131.0	2.55431766651	3.0	0.860130702479	55.790640073	219.847511103	1653.68437043	0.393824370857	1078.0	833.0	37	0.0
3249892	216.486846924	9.0	3452.0	9	1331.0	1	1442.62162162	53377.0	10.5271567857	3.0	0.596973627483	90.7733710006	216.386294658	510.36432256	0.118064666008	1134.0	848.0	37	0.0
3249895	5807.75732422	9.0	39455.0	9	7055.0	1	10515.3783784	389069.0	2.57212772158	3.0	0.892073818255	297.059814236	221.070784103	9605.9506654	0.687653156502	1870.0	2364.0	37	0.0
3249894	812.93182373	9.0	7090.0	9	2174.0	1	2722.02702703	100715.0	2.62710235341	3.0	0.677139580867	146.496822792	220.475682572	1485.17708421	0.226585322926	1375.0	1164.0	37	0.0
3249897	2971.47021484	9.0	21388.0	9	3632.0	1	5949.83783784	220144.0	2.54017515628	3.0	0.866022185271	138.987464939	226.19716327	4995.46160982	0.571226431785	1509.0	1764.0	37	0.0
3249896	209.787643433	9.0	2559.0	9	1313.0	1	1449.51351351	53632.0	10.2676404508	3.0	0.716763878518	111.867390389	224.267803539	432.906496295	0.119862289819	1132.0	791.0	37	0.0
3249899	2281.00170898	9.0	16500.0	9	3487.0	1	4800.67567568	177625.0	2.54614419275	3.0	0.851093003727	195.985863416	230.118808824	3866.59141489	0.521482797601	1464.0	1109.0	37	0.0
3249898	2717.47973633	9.0	20400.0	9	3657.0	1	5515.27027027	204065.0	2.55200987775	3.0	0.82774384678	388.958480944	227.12651884	4703.0972221	0.545417266788	1610.0	1467.0	37	0.0
3249901	2346.75854492	9.0	16064.0	9	3174.0	1	4944.08108108	182931.0	2.55143303934	3.0	0.869388224591	179.06456346	235.336109806	4015.82030764	0.545784879858	1403.0	1582.0	37	0.0
3249900	2275.24023438	9.0	15337.0	9	2828.0	1	4780.67567568	176885.0	2.5785113041	3.0	0.89747376695	67.3279646413	234.298573794	3899.83349398	0.577428538059	1229.0	1091.0	37	0.0
3249903	2583.79321289	9.0	18639.0	9	3378.0	1	4945.72972973	182992.0	2.55949844536	3.0	0.854392751749	13.9385389643	239.156744196	4380.63896689	0.608714435139	1157.0	1115.0	37	0.0
3249902	2044.13061523	9.0	14162.0	9	2788.0	1	4402.10810811	162878.0	2.57051190719	3.0	0.898717444966	249.03980732	237.102348759	3375.75066371	0.525762802665	1337.0	1193.0	37	0.0
3249873	1744.94726562	9.0	12185.0	9	2776.0	1	4039.48648649	149461.0	2.56204984999	3.0	0.923314722361	65.817945507	121.41553271	2932.00119961	0.503956452597	1326.0	1570.0	37	0.0
3249872	1759.00488281	9.0	12649.0	9	2986.0	1	4163.0	154031.0	2.57052804374	3.0	0.855579537879	232.504226456	113.346133409	3155.29383206	0.479810742282	1429.0	1048.0	37	0.0
3249875	1330.01550293	9.0	12581.0	9	3989.0	1	4678.32432432	173098.0	10.8401411342	3.0	0.695015696224	299.914343326	123.223903579	2688.09450328	0.249488898684	1950.0	1710.0	37	0.0
3249874	2284.05883789	9.0	22035.0	9	4523.0	1	6370.54054054	235710.0	11.4000000005	3.0	0.773146172264	305.123531184	120.909528077	4500.48464424	0.375696616668	2176.0	2396.0	37	0.0
3249877	1795.05969238	9.0	13138.0	9	2598.0	1	3985.35135135	147458.0	2.54903588023	3.0	0.859658656518	200.28035732	131.892621801	3053.34119555	0.491001548364	1342.0	1106.0	37	0.0
3249876	1967.92443848	9.0	18171.0	9	3400.0	1	5533.21621622	204729.0	11.4000000005	3.0	0.69430862119	309.019433393	125.200709688	3872.79332965	0.320967808468	2088.0	1842.0	37	0.0
3249879	1948.69641113	9.0	11542.0	9	2390.0	1	4064.67567568	150393.0	2.5975480656	3.0	1.03651467199	0.0	169.0	3141.50886477	0.668198703489	862.0	1056.0	37	0.0
3249878	2155.68237305	9.0	14908.0	9	2846.0	1	4624.78378378	171117.0	2.60977605486	3.0	0.922838317447	17.2158994591	143.594290497	3634.63774089	0.568950664031	1225.0	953.0	37	0.0
3249881	325.189300537	9.0	3298.0	9	1480.0	1	1683.83783784	62302.0	10.3266501331	3.0	0.734813011023	237.966510339	184.93898926	632.395819857	0.160074198398	1230.0	899.0	37	0.0
3249880	3133.50366211	9.0	21287.0	9	3746.0	1	5996.91891892	221886.0	2.54945783813	3.0	0.851071838866	92.6393352893	185.074027104	5404.76384713	0.622105096794	1348.0	1203.0	37	0.0
3249883	1654.14221191	9.0	12095.0	9	2626.0	1	3763.45945946	139248.0	2.56183769375	3.0	0.852379932364	202.927046906	185.654900032	2875.31720564	0.482828119401	1310.0	1046.0	37	0.0
3249882	2810.40405273	9.0	19585.0	9	3493.0	1	5740.59459459	212402.0	2.5525231983	3.0	0.852236812237	253.90060164	185.41943733	4917.23304342	0.574805949026	1492.0	1339.0	37	0.0
3249885	670.142272949	9.0	7514.0	9	1475.0	1	1997.27027027	73899.0	2.49066719433	3.0	0.840766350981	0.0	199.0	1427.14473393	0.42935512533	906.0	799.0	37	0.0
3249884	3304.47045898	9.0	22694.0	9	3945.0	1	6533.91891892	241755.0	2.57139629763	3.0	0.848152797274	141.4897403	194.667339489	5934.82767408	0.626526907722	1427.0	1203.0	37	0.0
3249887	262.456329346	9.0	3111.0	9	1592.0	1	1710.18918919	63277.0	2.48200977298	3.0	0.81589298918	377.653173764	200.655685627	533.434513207	0.145796712683	1271.0	576.0	37	0.0
3249886	2017.74853516	9.0	15650.0	9	3003.0	1	4403.81081081	162941.0	2.60466348585	3.0	0.860508000297	351.978002693	198.956930495	3414.30951078	0.500553730068	1421.0	1232.0	37	0.0
3249857	2312.17822266	9.0	15705.0	9	3708.0	1	5352.72972973	198051.0	2.58515477424	3.0	1.02475742774	169.234989793	69.739773577	3662.9359858	0.539946491046	1562.0	1464.0	37	0.0
3249856	2834.12207031	9.0	19976.0	9	3500.0	1	5965.72972973	220732.0	2.54882663744	3.0	0.86704997111	180.951025205	64.5432848131	4941.77982247	0.560343152986	1608.0	1608.0	37	0.0
3249859	1499.73791504	9.0	14239.0	9	2446.0	1	3718.89189189	137599.0	2.51153696386	3.0	0.872081098672	399.0	75.0	2866.06866615	0.50613051718	1367.0	1579.0	37	0.0
3249858	3836.63183594	9.0	23834.0	9	7317.0	1	9486.97297297	351018.0	4.66278591967	3.0	1.27000698898	0.0	73.0	6435.69387387	0.756754170392	1303.0	2016.0	37	0.0
3249861	2533.14501953	9.0	18926.0	9	3171.0	1	5327.75675676	197127.0	2.57592551649	3.0	0.875979990359	153.158647278	84.5250844233	4443.37220792	0.575511640498	1395.0	1482.0	37	0.0
3249860	3551.81542969	9.0	23451.0	9	4809.0	1	7198.24324324	266335.0	2.57326161054	3.0	0.896783969553	373.378387798	82.9851376715	6016.03749437	0.599360731077	1738.0	1979.0	37	0.0
3249863	1663.35412598	9.0	12279.0	9	3463.0	1	4251.10810811	157291.0	2.60872738242	3.0	0.891072003507	77.5694825601	95.6092460789	2849.00952364	0.425698678157	1534.0	827.0	37	0.0
3249862	2739.375	9.0	18906.0	9	3684.0	1	5646.18918919	208909.0	2.58005050001	3.0	0.865147656116	84.7585571776	88.2660739852	4675.86562894	0.558200408273	1485.0	1515.0	37	0.0
3249865	1731.69042969	9.0	13676.0	9	2956.0	1	4473.35135135	165514.0	2.52327263839	3.0	0.836834422104	293.074648024	99.5646126338	3192.39326991	0.425724339489	1570.0	1508.0	37	0.0
3249864	3805.4309082	9.0	24764.0	9	4108.0	1	7500.89189189	277533.0	2.57825043276	3.0	0.845433310791	187.402854144	100.475260023	6911.40714802	0.637990736101	1549.0	1660.0	37	0.0
3249867	3198.68994141	9.0	24037.0	9	3376.0	1	6424.51351351	237707.0	2.56733743507	3.0	0.833730476085	333.374192279	101.712031817	5671.16511457	0.582235858219	1621.0	1647.0	37	0.0
3249866	3171.02441406	9.0	21238.0	9	3266.0	1	6300.97297297	233136.0	2.5438253961	3.0	0.842146000249	55.5918469657	102.415967621	5672.70180331	0.610533492356	1473.0	1644.0	37	0.0
3249869	1477.05053711	9.0	10809.0	9	2221.0	1	3514.35135135	130031.0	2.52113307925	3.0	0.842954598843	218.213221395	104.970596289	2559.0103905	0.442799383601	1349.0	1317.0	37	0.0
3249868	792.888122559	9.0	8246.0	9	2632.0	1	3227.91891892	119433.0	11.4000000005	3.0	0.673575615298	297.533268537	103.441511327	1773.40706893	0.227039051351	1638.0	1223.0	37	0.0
3249871	2147.46508789	9.0	16486.0	9	2908.0	1	4739.2972973	175354.0	2.53741869513	3.0	0.828697181225	350.856625315	110.34095199	3786.44153428	0.494862280066	1551.0	1636.0	37	0.0
3249870	212.601928711	9.0	2540.0	9	1483.0	1	1582.86486486	58566.0	2.51908268373	3.0	0.734546152389	72.8467005531	107.638577224	420.401604432	0.108089761999	1238.0	729.0	37	0.0
3249553	1359.03686523	10.0	10190.0	10	2297.0	1	3252.56756757	120345.0	2.57082678897	3.0	0.880986414719	61.8363264916	352.661478606	2378.95798315	0.47531967976	1122.0	814.0	37	0.0
3249552	215.373550415	10.0	3168.0	10	1572.0	1	1639.75675676	60671.0	10.3206813476	3.0	0.914998581741	397.382947527	333.176369834	537.810086545	0.176541680553	1181.0	838.0	37	0.0
3249555	3216.5012207	10.0	22179.0	10	3711.0	1	6541.56756757	242038.0	2.56654542707	3.0	0.894748772411	363.667457247	358.736044118	5509.00158599	0.60451250149	1513.0	1873.0	37	0.0
3249554	1614.45593262	10.0	14513.0	10	2395.0	1	3628.0	134236.0	2.56143040549	3.0	0.85636887706	171.704968479	353.999628729	2820.80922196	0.499066149286	1196.0	1095.0	37	0.0
3249557	1026.80419922	10.0	8912.0	10	1689.0	1	2682.21621622	99242.0	2.51768025489	3.0	0.78278654708	106.689899163	365.519166218	1973.61830903	0.404481629946	1141.0	1205.0	37	0.0
3249556	273.81072998	10.0	2858.0	10	1353.0	1	1456.48648649	53890.0	2.5471370392	3.0	0.895151561493	152.767672841	364.950801707	500.436288631	0.181730270626	1004.0	749.0	37	0.0
3249559	3365.48803711	10.0	24583.0	10	3889.0	1	6753.94594595	249896.0	2.5951543514	3.0	0.848034510083	248.900522431	372.61822378	5936.90934815	0.594192419773	1639.0	2181.0	37	0.0
3249558	1726.33544922	10.0	12581.0	10	2692.0	1	4294.05405405	158880.0	2.5757113302	3.0	0.859875600287	237.405682392	371.518578005	3147.8550276	0.460228743317	1530.0	1747.0	37	0.0
3249561	2209.5222168	10.0	16798.0	10	2656.0	1	4555.97297297	168571.0	2.53041860548	3.0	0.809982375183	284.066787111	379.879842405	3917.64447005	0.53432749556	1353.0	1349.0	37	0.0
3249560	1871.68725586	10.0	13361.0	10	2597.0	1	4077.54054054	150869.0	2.62175383148	3.0	0.845478937243	177.454425757	377.6718461	3364.82340295	0.535740773296	1169.0	1326.0	37	0.0
3249563	1427.4173584	10.0	10649.0	10	2155.0	1	3335.67567568	123420.0	2.53515972493	3.0	0.855542647838	147.260954477	380.719194241	2493.4540975	0.470077489892	1171.0	1102.0	37	0.0
3249562	250.734802246	10.0	3246.0	10	1629.0	1	1721.21621622	63685.0	11.4000000005	3.0	0.270839766826	331.176686698	380.299752918	581.176590831	0.0479161196288	1320.0	997.0	37	0.0
3249565	1858.27722168	10.0	13410.0	10	2651.0	1	4055.18918919	150042.0	2.55767200123	3.0	0.814974582455	244.839660656	392.90175873	3253.84142923	0.485803616612	1398.0	1182.0	37	0.0
3249564	2005.11669922	10.0	15349.0	10	2581.0	1	4451.59459459	164709.0	2.52768072125	3.0	0.797116125	338.90179103	384.470295997	3675.15086205	0.490405964713	1458.0	982.0	37	0.0
3249537	1742.47192383	10.0	13932.0	10	2339.0	1	3775.75675676	139703.0	2.55889856611	3.0	0.871839889611	20.737948313	258.125621701	2949.45245771	0.516348929231	1170.0	1198.0	37	0.0
3249536	2208.82104492	10.0	16263.0	10	2796.0	1	4529.43243243	167589.0	2.55623064924	3.0	0.871748276667	41.0412774399	250.144116399	3727.16095813	0.559260490423	1238.0	1081.0	37	0.0
3249539	5976.94384766	10.0	39181.0	10	5939.0	1	11228.0810811	415439.0	2.5554455299	3.0	0.880073372348	318.136238015	259.505718339	10371.377323	0.684811641867	1998.0	2292.0	37	0.0
3249538	1955.58276367	10.0	15683.0	10	2650.0	1	4184.91891892	154842.0	2.54941958505	3.0	0.805258635967	257.201084456	260.287875917	3506.87214527	0.509194127701	1357.0	1194.0	37	0.0
3249541	2009.57055664	10.0	16018.0	10	2995.0	1	4745.59459459	175587.0	2.54670247961	3.0	0.66190386569	305.723355209	269.607955803	3740.62372591	0.3529355657	1859.0	1691.0	37	0.0
3249540	3001.1159668	10.0	17977.0	10	4480.0	1	6768.72972973	250443.0	2.68279166841	3.0	1.10685860135	399.0	266.0	4988.57310733	0.688843924254	1323.0	1427.0	37	0.0
3249543	2330.69262695	10.0	18573.0	10	3619.0	1	5517.37837838	204143.0	2.57395343366	3.0	0.759734866631	307.459118638	278.168393498	4191.30108645	0.405615695164	1962.0	2192.0	37	0.0
3249542	1833.37182617	10.0	14048.0	10	2519.0	1	4023.18918919	148858.0	2.55227689048	3.0	0.856682462745	171.560906699	270.998268201	3211.96342547	0.51969120412	1229.0	1036.0	37	0.0
3249545	2418.50292969	10.0	17591.0	10	3605.0	1	5462.0	202094.0	2.55582425255	3.0	0.896230068987	297.285486555	282.774667434	4118.02022282	0.510236027338	1680.0	2158.0	37	0.0
3249544	326.296203613	10.0	3648.0	10	1507.0	1	1634.51351351	60477.0	2.51788102685	3.0	0.956270832147	128.418539476	282.568461995	622.058349426	0.222445126456	1034.0	833.0	37	0.0
3249547	1466.05700684	10.0	10988.0	10	2556.0	1	3784.94594595	140043.0	2.55702756322	3.0	0.895291800926	392.427023672	288.515339725	2619.59822986	0.448897641719	1424.0	1451.0	37	0.0
3249546	213.080062866	10.0	2758.0	10	1335.0	1	1397.02702703	51690.0	2.47260189688	3.0	0.724157447869	198.965326129	283.737857846	438.377658499	0.128181578241	1074.0	721.0	37	0.0
3249549	265.229888916	10.0	2998.0	10	1484.0	1	1447.10810811	53543.0	4.75683946746	3.0	0.531252591688	88.1337089484	323.137516553	529.483646992	0.107653063672	1076.0	797.0	37	0.0
3249548	344.980072021	10.0	3196.0	10	1521.0	1	1627.13513514	60204.0	2.61623504506	3.0	0.983977117444	122.593308583	301.733124809	594.618279149	0.219202486193	1010.0	626.0	37	0.0
3249551	1626.94042969	10.0	12154.0	10	2560.0	1	3662.51351351	135513.0	2.56139607796	3.0	0.855884835776	80.9096209071	330.727861303	2830.81569145	0.494240275009	1237.0	1102.0	37	0.0
3249550	3138.95141602	10.0	21929.0	10	3441.0	1	6205.24324324	229594.0	2.55009269941	3.0	0.860995878874	205.563904195	324.056733662	5507.44142757	0.618350554854	1360.0	1752.0	37	0.0
3249521	5611.19091797	10.0	34473.0	10	5938.0	1	10299.7027027	381089.0	2.56378566924	3.0	0.907370379034	88.3746763514	189.142376061	9431.3625293	0.710677301626	1600.0	2263.0	37	0.0
3249520	1482.57824707	10.0	11497.0	10	2478.0	1	3737.91891892	138303.0	2.52281002367	3.0	0.839934821466	385.281393386	188.357027867	2665.47608191	0.427500704976	1500.0	1450.0	37	0.0
3249523	1690.75598145	10.0	13118.0	10	2655.0	1	3642.02702703	134755.0	2.55215555135	3.0	0.856093612111	25.9078458858	198.710695118	2933.21622386	0.526112692514	1118.0	1188.0	37	0.0
3249522	4825.82519531	10.0	32458.0	10	4627.0	1	8792.64864865	325328.0	2.57520484983	3.0	0.881177299918	63.971667152	193.678006122	8185.64835963	0.695411300129	1497.0	2337.0	37	0.0
3249525	1893.47827148	10.0	13227.0	10	2675.0	1	4315.18918919	159662.0	2.61953311006	3.0	0.861296745558	349.763889843	207.524728101	3328.70138875	0.497451203478	1423.0	1402.0	37	0.0
3249524	218.8934021	10.0	2914.0	10	1373.0	1	1424.24324324	52697.0	2.56539703521	3.0	0.808717914737	175.812542508	198.901677878	437.267805393	0.141741934388	1058.0	731.0	37	0.0
3249527	2478.82836914	10.0	18018.0	10	2953.0	1	5080.37837838	187974.0	2.53430836471	3.0	0.834428795378	205.762432901	225.29239786	4366.20315193	0.559002958231	1358.0	1613.0	37	0.0
3249526	205.600311279	10.0	2894.0	10	1504.0	1	1536.35135135	56845.0	10.218088123	3.0	0.700141135369	395.765754975	214.880463771	512.76029792	0.132293483118	1166.0	843.0	37	0.0
3249529	1611.09997559	10.0	11703.0	10	2563.0	1	3667.40540541	135694.0	2.57383774491	3.0	0.87365728903	112.690185715	232.077391333	2754.9904664	0.488427275397	1255.0	996.0	37	0.0
3249528	343.35067749	10.0	5315.0	10	1981.0	1	2283.54054054	84491.0	10.849719598	3.0	0.507634904398	388.506529823	230.115032342	1026.49540224	0.128790258681	1455.0	1006.0	37	0.0
3249531	2128.16870117	10.0	14898.0	10	2689.0	1	4359.89189189	161316.0	2.5488951049	3.0	0.831046718224	48.1423317	234.342530841	3744.70033502	0.554948738391	1194.0	1229.0	37	0.0
3249530	2808.40112305	10.0	19854.0	10	3681.0	1	5770.64864865	213514.0	2.54703612651	3.0	0.878055009543	250.033988353	231.62270469	4820.7716315	0.579183651552	1471.0	1862.0	37	0.0
3249533	2345.02954102	10.0	19054.0	10	2951.0	1	4789.21621622	177201.0	2.56109488216	3.0	0.84428486311	139.761455055	236.868034671	4052.31110421	0.555665758466	1331.0	1424.0	37	0.0
3249532	1413.36206055	10.0	10451.0	10	2680.0	1	3806.72972973	140849.0	2.57147173539	3.0	0.859118760261	386.36404157	235.506083098	2589.66118171	0.412874011327	1477.0	1478.0	37	0.0
3249535	255.914962769	10.0	2919.0	10	1344.0	1	1472.67567568	54489.0	2.54498101694	3.0	0.608514571922	4.64461625138	248.183439777	532.706300885	0.123668762454	1153.0	604.0	37	0.0
3249534	2180.00805664	10.0	15433.0	10	2350.0	1	4514.2972973	167029.0	2.5611810473	3.0	0.794589004767	18.527503141	246.439093549	4111.79667316	0.567081773253	1202.0	1329.0	37	0.0
3249505	2782.16430664	10.0	20068.0	10	3994.0	1	5841.48648649	216135.0	2.58858249507	3.0	0.974567208797	193.880393674	121.903972368	4510.94217568	0.603315924725	1353.0	1350.0	37	0.0
3249504	553.067993164	10.0	5161.0	10	1793.0	1	2150.24324324	79559.0	2.49464069367	3.0	0.787902756856	381.513319989	119.413556214	1052.22337102	0.238820334236	1309.0	1107.0	37	0.0
3249507	348.284362793	10.0	3451.0	10	1385.0	1	1530.45945946	56627.0	2.5921686104	3.0	0.715460340092	62.8227817297	126.467885809	688.159162573	0.191682885232	1027.0	552.0	37	0.0
3249506	2230.35351562	10.0	17854.0	10	2903.0	1	4506.83783784	166753.0	2.5471797627	3.0	0.819287447985	102.712430683	123.135134922	3914.28741573	0.552275718605	1273.0	1334.0	37	0.0
3249509	3363.68432617	10.0	23510.0	10	3577.0	1	6532.54054054	241704.0	2.55835298762	3.0	0.876802991683	90.3931343091	145.149827992	5843.01565306	0.645080998554	1344.0	1844.0	37	0.0
3249508	3609.02319336	10.0	26228.0	10	3541.0	1	7002.97297297	259110.0	2.53989524368	3.0	0.826556359099	362.193687611	130.328266823	6412.87426669	0.608890589657	1658.0	1652.0	37	0.0
3249511	3176.05883789	10.0	23594.0	10	3614.0	1	6200.7027027	229426.0	2.56069375556	3.0	0.860710660868	272.161526658	161.182981461	5423.8482283	0.60369054607	1452.0	1317.0	37	0.0
3249510	1584.0916748	10.0	12394.0	10	2078.0	1	3488.37837838	129070.0	2.53069654427	3.0	0.779612387472	125.074018801	151.76094649	2851.07478127	0.467547793683	1228.0	1284.0	37	0.0
3249513	1932.84350586	10.0	14851.0	10	2357.0	1	4085.05405405	151147.0	2.53864194594	3.0	0.777291320919	199.216358262	161.741241414	3530.12705111	0.505685707999	1316.0	749.0	37	0.0
3249512	2097.33056641	10.0	15471.0	10	2611.0	1	4413.97297297	163317.0	2.60196687998	3.0	0.85328890301	6.43208842798	161.679049405	3721.04003149	0.561687802489	1225.0	1444.0	37	0.0
3249515	6014.36767578	10.0	35769.0	10	6619.0	1	10830.2162162	400718.0	2.56647426934	3.0	0.87954318349	126.752696608	170.778505525	10191.6799949	0.706028147644	1760.0	2487.0	37	0.0
3249514	2888.57592773	10.0	20629.0	10	3351.0	1	5763.48648649	213249.0	2.55486767285	3.0	0.830799475815	326.016004813	169.668883643	5064.63507308	0.57487867636	1523.0	1582.0	37	0.0
3249517	1832.78320312	10.0	13941.0	10	2687.0	1	4224.05405405	156290.0	2.56970387079	3.0	0.833177078059	370.952226789	172.464557389	3281.43176699	0.478468424087	1455.0	1239.0	37	0.0
3249516	2233.71411133	10.0	16340.0	10	3027.0	1	4657.94594595	172344.0	2.56020167846	3.0	0.847777410094	171.55987728	171.06162471	3912.99547765	0.55302584753	1290.0	1199.0	37	0.0
3249519	581.506408691	10.0	5588.0	10	1696.0	1	2080.89189189	76993.0	2.5400166817	3.0	0.770069151828	111.486771925	180.657902522	1124.54913888	0.26275252304	1189.0	976.0	37	0.0
3249518	2172.08398438	10.0	16984.0	10	2584.0	1	4665.24324324	172614.0	2.56785288647	3.0	0.742757299459	394.039514874	178.409573452	3991.29813473	0.465693177941	1628.0	1519.0	37	0.0
3249489	1678.21276855	10.0	17417.0	10	1963.0	1	3462.43243243	128110.0	2.50918723214	3.0	0.751232331919	0.0	53.0	3365.11721391	0.574949701668	1046.0	1075.0	37	0.0
3249488	1520.4342041	10.0	12331.0	10	2420.0	1	3557.32432432	131621.0	2.57981285397	3.0	0.84852071485	96.8784820074	52.481985712	2718.95595827	0.479888200962	1204.0	1138.0	37	0.0
3249491	1329.30151367	10.0	9854.0	10	2512.0	1	3507.45945946	129776.0	2.54799435752	3.0	0.808083881751	319.890257661	55.6480721982	2352.37848422	0.37170888109	1566.0	1183.0	37	0.0
3249490	2153.95141602	10.0	15501.0	10	3205.0	1	4759.83783784	176114.0	2.56456863797	3.0	0.878547941042	273.055311899	54.3900123961	3726.80464498	0.524245777692	1477.0	1646.0	37	0.0
3249493	2584.55029297	10.0	17548.0	10	3738.0	1	5236.35135135	193745.0	2.55650650238	3.0	0.886837628602	65.7823731404	66.8986738225	4330.91579497	0.579144526577	1359.0	1324.0	37	0.0
3249492	157.414382935	10.0	2862.0	10	1382.0	1	1455.78378378	53864.0	2.47023627321	3.0	0.411234445241	350.929082651	63.7472105349	429.807200649	0.0646301334403	1269.0	790.0	37	0.0
3249495	272.001678467	10.0	3050.0	10	1301.0	1	1488.08108108	55059.0	2.58639466664	3.0	0.660880671587	7.42971782715	74.3148448176	586.052726978	0.149607251839	1056.0	556.0	37	0.0
3249494	1737.24377441	10.0	14328.0	10	2665.0	1	3854.32432432	142610.0	2.58001174395	3.0	0.874662625877	37.8953800124	72.8878650533	2967.86520784	0.507725138431	1246.0	1062.0	37	0.0
3249497	2453.28442383	10.0	16792.0	10	3286.0	1	4996.02702703	184853.0	2.58851851717	3.0	0.857607314911	79.2660700401	80.977135443	4188.75304626	0.561319727447	1357.0	1094.0	37	0.0
3249496	327.627166748	10.0	3629.0	10	1287.0	1	1612.97297297	59680.0	2.78320823508	3.0	0.685291796805	58.7886244981	80.4162816451	646.930078932	0.159323751832	1154.0	995.0	37	0.0
3249499	2038.21398926	10.0	13553.0	10	2342.0	1	4361.97297297	161393.0	2.56434565317	3.0	0.874557481801	136.591580511	94.1201703924	3515.48895356	0.54421188448	1227.0	1309.0	37	0.0
3249498	2892.38354492	10.0	20609.0	10	3359.0	1	5570.91891892	206124.0	2.54828247104	3.0	0.8206053419	26.6775643259	87.8628701106	5111.86307295	0.603830814559	1331.0	1470.0	37	0.0
3249501	3510.79516602	10.0	24864.0	10	3941.0	1	6603.97297297	244347.0	2.53948563127	3.0	0.857713288487	72.7186496387	102.023663143	6005.69746383	0.639358017627	1382.0	1534.0	37	0.0
3249500	2413.03295898	10.0	17902.0	10	3189.0	1	5221.24324324	193186.0	2.58067403458	3.0	0.866731057666	334.88086401	96.5034197039	4268.9709364	0.548770394029	1468.0	1316.0	37	0.0
3249503	693.705505371	10.0	5754.0	10	1864.0	1	2332.02702703	86285.0	2.66968405996	3.0	0.909635451793	303.612680706	114.867442584	1182.46901502	0.299744803054	1257.0	959.0	37	0.0
3249502	1048.51501465	10.0	8243.0	10	1861.0	1	2677.97297297	99085.0	2.5516862727	3.0	0.857010491852	33.2041346114	111.115582364	1796.21157635	0.403338768091	1122.0	804.0	37	0.0
3249473	2749.54882812	10.0	15793.0	10	5136.0	1	6308.51351351	233415.0	4.70555448169	3.0	1.18079317112	137.0	0.0	4375.87680497	0.693555769588	1277.0	1687.0	37	0.0
3249475	2688.36669922	10.0	18541.0	10	3190.0	1	5605.40540541	207400.0	2.58249034904	3.0	0.814101363052	223.49167045	7.54383379789	5034.66047327	0.576303978873	1431.0	1245.0	37	0.0
3249474	1522.25976562	10.0	11955.0	10	2499.0	1	3549.86486486	131345.0	2.52665758263	3.0	0.868732595802	24.9023634527	5.41065590037	2624.52455125	0.473058635436	1217.0	1172.0	37	0.0
3249477	2415.60693359	10.0	18444.0	10	2817.0	1	5072.24324324	187673.0	2.56383026438	3.0	0.861462471357	97.0473192264	9.63108784058	4197.68311364	0.553915154448	1422.0	1453.0	37	0.0
3249476	3117.05273438	10.0	21625.0	10	2963.0	1	6186.83783784	228913.0	2.56124910142	3.0	0.83447351419	277.32917493	7.74281002508	5518.38086919	0.592753371375	1549.0	1772.0	37	0.0
3249479	3153.16845703	10.0	21411.0	10	4302.0	1	6139.35135135	227156.0	2.57276445334	3.0	0.840438440202	261.003427625	20.1740799222	5357.99032192	0.579124041154	1603.0	1623.0	37	0.0
3249478	3638.62329102	10.0	27057.0	10	3902.0	1	6729.45945946	248990.0	2.55156138088	3.0	0.833818811081	76.890410138	13.8012500679	6264.37608667	0.634243681627	1457.0	1620.0	37	0.0
3249481	2319.18017578	10.0	16269.0	10	2793.0	1	4883.7027027	180697.0	2.58961057803	3.0	0.852084541834	149.849878573	23.6174457149	4068.49617908	0.550208899908	1383.0	1316.0	37	0.0
3249480	5362.01416016	10.0	36429.0	10	5290.0	1	9726.97297297	359898.0	2.5661203818	3.0	0.828963056029	186.551321745	22.2309006278	9565.62482273	0.688066371385	1655.0	2018.0	37	0.0
3249483	1869.91992188	10.0	13532.0	10	3097.0	1	4354.48648649	161116.0	2.58748906877	3.0	0.867356447286	344.099759804	35.286237602	3166.56773198	0.460641537433	1601.0	1176.0	37	0.0
3249482	2624.05419922	10.0	20241.0	10	3724.0	1	5562.78378378	205823.0	2.56322660961	3.0	0.879755116481	328.668273812	28.0706213958	4499.79681106	0.55236543345	1570.0	1730.0	37	0.0
3249485	1623.95495605	10.0	11835.0	10	2208.0	1	3424.78378378	126717.0	2.53359723295	3.0	0.772029646072	51.8943097626	38.7960297014	2922.37324728	0.491173089525	1133.0	1070.0	37	0.0
3249484	2537.6262207	10.0	18163.0	10	3097.0	1	5465.56756757	202226.0	2.54043818024	3.0	0.846881633595	364.516396317	36.3855196417	4599.943765	0.553705181502	1531.0	1893.0	37	0.0
3249487	2416.29492188	10.0	17969.0	10	3472.0	1	5425.83783784	200756.0	2.57990338847	3.0	0.938403538135	329.936482327	50.2409203218	3920.04468876	0.512830990067	1720.0	2019.0	37	0.0
3249486	243.981582642	10.0	3575.0	10	1606.0	1	1719.48648649	63621.0	9.02197428221	3.0	0.626742265099	285.156998071	43.6175177171	581.248398881	0.118481576609	1353.0	883.0	37	0.0
3249713	292.575622559	11.0	3782.0	11	1772.0	1	1945.18918919	71972.0	2.54788284923	3.0	0.256512612148	324.522430309	188.508963462	578.398883789	0.0396488887983	1422.0	880.0	37	0.0
3249712	1914.42736816	11.0	13963.0	11	2727.0	1	4185.2972973	154856.0	2.55362744584	3.0	0.855042608553	277.143296606	188.161145139	3284.50303077	0.50490592557	1350.0	1497.0	37	0.0
3249715	2158.89672852	11.0	16960.0	11	3108.0	1	4575.59459459	169297.0	2.537481108	3.0	0.802684637923	331.994136193	192.858228999	3759.22682993	0.491948737464	1541.0	1451.0	37	0.0
3249714	1578.06335449	11.0	11660.0	11	2397.0	1	3604.48648649	133366.0	2.56596020249	3.0	0.82431216972	140.37554597	188.891888841	2815.21443452	0.4747229597	1269.0	1129.0	37	0.0
3249717	375.312194824	11.0	3727.0	11	1314.0	1	1511.13513514	55912.0	2.49869191121	3.0	0.869633025642	15.2249361899	213.072139946	679.775582338	0.243162212724	899.0	739.0	37	0.0
3249716	2090.33129883	11.0	15067.0	11	2840.0	1	4590.27027027	169840.0	2.55082807953	3.0	0.892268445554	237.907167664	201.311352476	3527.76999635	0.521765351455	1389.0	1534.0	37	0.0
3249719	3049.01074219	11.0	23708.0	11	3145.0	1	5686.2972973	210393.0	2.54390213363	3.0	0.793277652545	54.921089672	219.194603346	5367.44975583	0.59846064863	1353.0	1202.0	37	0.0
3249718	1358.31115723	11.0	10548.0	11	2453.0	1	3428.94594595	126871.0	2.58219256703	3.0	0.785248641076	63.4397975612	213.365462853	2479.9089583	0.396563812073	1353.0	1298.0	37	0.0
3249721	1852.18457031	11.0	14508.0	11	2566.0	1	3934.72972973	145585.0	2.53419815512	3.0	0.826065965358	98.1514800968	229.853845617	3258.11661384	0.519775655428	1216.0	1365.0	37	0.0
3249720	333.711151123	11.0	3193.0	11	1495.0	1	1643.54054054	60811.0	2.56064309167	3.0	0.738040682438	303.2641508	224.886307066	654.244542906	0.172190037122	1155.0	804.0	37	0.0
3249723	200.134170532	11.0	2594.0	11	1208.0	1	1328.08108108	49139.0	10.8978026657	3.0	0.547560404862	120.281254637	239.109159959	457.53611748	0.104142489569	1055.0	711.0	37	0.0
3249722	982.83795166	11.0	8139.0	11	2036.0	1	2800.67567568	103625.0	2.53106758838	3.0	0.849143179289	281.290794843	235.569868059	1809.27430286	0.377939968755	1221.0	938.0	37	0.0
3249725	3948.22143555	11.0	27916.0	11	4281.0	1	7747.48648649	286657.0	2.57472824766	3.0	0.878430421879	206.206131615	257.5022643	6953.72261063	0.650752563402	1570.0	2139.0	37	0.0
3249724	2064.12255859	11.0	14715.0	11	2997.0	1	4212.91891892	155878.0	2.54300521349	3.0	0.852956105799	48.7119014364	250.933478076	3579.12705355	0.568181373802	1105.0	1214.0	37	0.0
3249727	3273.2590332	11.0	23644.0	11	3370.0	1	6305.86486486	233317.0	2.55517916112	3.0	0.79245526529	161.517006272	267.267907808	6058.55653492	0.614695193947	1436.0	1148.0	37	0.0
3249726	2793.14624023	11.0	20358.0	11	3305.0	1	5437.51351351	201188.0	2.56378852871	3.0	0.867223129584	23.3526789955	265.179985197	4828.58092577	0.626155252765	1196.0	1590.0	37	0.0
3249697	1646.04626465	11.0	12572.0	11	2744.0	1	4005.16216216	148191.0	2.55593801207	3.0	0.876388169548	385.582971616	96.7813249157	2875.79804879	0.459073093903	1437.0	1703.0	37	0.0
3249696	2349.2199707	11.0	16947.0	11	3733.0	1	5372.2972973	198775.0	2.55741362265	3.0	0.915438086386	290.397137682	90.9254530217	3941.44416472	0.505594501182	1704.0	1744.0	37	0.0
3249699	349.095153809	11.0	3425.0	11	1564.0	1	1657.7027027	61335.0	2.54921759132	3.0	0.585901417644	81.6163844001	131.507394373	698.546382174	0.140833295927	1107.0	647.0	37	0.0
3249698	406.975219727	11.0	3284.0	11	1349.0	1	1601.24324324	59246.0	2.5610535796	3.0	0.782673291876	115.884218576	110.310864987	771.185105514	0.232246669265	981.0	694.0	37	0.0
3249701	2859.10766602	11.0	21419.0	11	3293.0	1	5459.54054054	202003.0	2.55291463321	3.0	0.843641131934	74.0226909514	138.850659349	4905.45518669	0.610332565252	1265.0	1460.0	37	0.0
3249700	3582.98632812	11.0	24842.0	11	3816.0	1	6838.24324324	253015.0	2.57184527198	3.0	0.844613947352	198.624298412	132.302664342	6354.89477317	0.645974010477	1421.0	1564.0	37	0.0
3249703	306.551269531	11.0	3309.0	11	1416.0	1	1575.83783784	58306.0	10.1972067053	3.0	0.692953129994	275.486992549	151.824232941	648.892882511	0.166413202415	1100.0	557.0	37	0.0
3249702	316.89944458	11.0	3453.0	11	1371.0	1	1607.35135135	59472.0	2.5929672932	3.0	0.523020509945	389.953783017	141.712334397	698.710765792	0.128257765951	1233.0	877.0	37	0.0
3249705	1619.33947754	11.0	12648.0	11	2561.0	1	3727.2972973	137910.0	2.55481657122	3.0	0.895895450384	164.781544247	162.151757605	2753.76732723	0.494653467631	1247.0	1522.0	37	0.0
3249704	1530.30664062	11.0	10899.0	11	2766.0	1	3481.13513514	128802.0	2.58718570615	3.0	0.951876886902	54.9558446815	160.985382744	2433.17041877	0.498489707168	1139.0	1249.0	37	0.0
3249707	248.964141846	11.0	3345.0	11	1296.0	1	1416.27027027	52402.0	2.61731602467	3.0	0.577243026309	145.702236528	173.048087228	568.525756704	0.131042315645	1068.0	788.0	37	0.0
3249706	4319.89404297	11.0	30589.0	11	4494.0	1	7985.59459459	295467.0	2.5427531512	3.0	0.831588361495	356.81012861	167.023271503	7435.93734082	0.631786177129	1725.0	2241.0	37	0.0
3249709	1981.39135742	11.0	15940.0	11	2744.0	1	4515.62162162	167078.0	2.64880288122	3.0	0.83697268516	230.376460505	179.796741291	3513.32987311	0.482796686286	1531.0	1553.0	37	0.0
3249708	1741.30273438	11.0	14200.0	11	2296.0	1	3682.94594595	136269.0	2.55252984881	3.0	0.793555847632	99.7976178814	173.719694932	3159.57189387	0.51605385516	1136.0	1254.0	37	0.0
3249711	2490.24072266	11.0	18705.0	11	2706.0	1	5077.45945946	187866.0	2.54717331273	3.0	0.8255384321	170.474851873	185.934444408	4488.32167714	0.574494674619	1334.0	1528.0	37	0.0
3249710	3499.38598633	11.0	25111.0	11	4337.0	1	6656.08108108	246275.0	2.55190038974	3.0	0.846684934475	241.975332589	180.987143262	5919.20541485	0.603786052868	1564.0	1891.0	37	0.0
3249681	1934.26721191	11.0	13151.0	11	2703.0	1	4219.24324324	156112.0	2.54302555658	3.0	0.879287370851	105.662430476	40.1976468192	3325.56386535	0.530274812124	1257.0	1229.0	37	0.0
3249680	373.346984863	11.0	5504.0	11	1982.0	1	2318.89189189	85799.0	2.67363938141	3.0	0.462744192441	381.49790264	38.0910992368	1084.84299386	0.121380953018	1494.0	1142.0	37	0.0
3249683	1919.80310059	11.0	13959.0	11	2668.0	1	4151.10810811	153591.0	2.58842244297	3.0	0.880597039892	41.1927403244	42.6352822569	3278.3879828	0.533110034162	1232.0	1356.0	37	0.0
3249682	3318.22436523	11.0	23954.0	11	3913.0	1	6536.13513514	241837.0	2.56120759867	3.0	0.885917110184	243.086866446	39.7748712566	5579.94984128	0.608123451107	1553.0	2054.0	37	0.0
3249685	1917.1920166	11.0	14691.0	11	2832.0	1	4133.97297297	152957.0	2.57813528261	3.0	0.876189034353	132.843598602	45.1054023612	3244.25635621	0.523943055341	1282.0	878.0	37	0.0
3249684	1583.41210938	11.0	12595.0	11	2582.0	1	3985.81081081	147475.0	2.53787580585	3.0	0.77889415733	379.502324311	43.6241518332	3014.53584817	0.417525633348	1558.0	1425.0	37	0.0
3249687	1740.19177246	11.0	14129.0	11	2715.0	1	3936.27027027	145642.0	2.552871672	3.0	0.860816207044	34.1530371795	58.358734898	3074.8528569	0.506516785848	1242.0	1326.0	37	0.0
3249686	1811.1550293	11.0	14270.0	11	2540.0	1	3946.05405405	146004.0	2.57026642558	3.0	0.796102641729	11.6618819181	54.6899407087	3270.75472046	0.492385130905	1306.0	1247.0	37	0.0
3249689	2392.1418457	11.0	17595.0	11	3069.0	1	4995.35135135	184828.0	2.54107368542	3.0	0.816986979246	250.293171236	68.4871345095	4361.60628678	0.55441017042	1411.0	1471.0	37	0.0
3249688	1774.59521484	11.0	13168.0	11	2496.0	1	4013.91891892	148515.0	2.54881209426	3.0	0.853265408638	13.8027445054	66.4065955843	3123.65885335	0.497024939055	1326.0	1581.0	37	0.0
3249691	1976.58532715	11.0	14603.0	11	2767.0	1	4329.54054054	160193.0	2.54235303833	3.0	0.826077423896	391.175241047	73.9254558824	3443.24054888	0.489171300211	1433.0	1587.0	37	0.0
3249690	6928.78271484	11.0	41883.0	11	6305.0	1	12601.9459459	466272.0	2.55985146917	3.0	0.882959060541	311.275568513	67.7632165249	11727.0515617	0.697302016724	2129.0	3006.0	37	0.0
3249693	1763.49890137	11.0	13571.0	11	2747.0	1	3974.75675676	147066.0	2.57968311005	3.0	0.856921656075	164.52230048	79.2527586426	3145.97903332	0.513139343099	1211.0	949.0	37	0.0
3249692	1945.84997559	11.0	14920.0	11	2979.0	1	4739.0	175343.0	2.52707527407	3.0	0.731011231895	298.810754664	77.7834115602	3393.97834407	0.354587560157	1921.0	1504.0	37	0.0
3249695	192.570053101	11.0	2449.0	11	1213.0	1	1327.48648649	49117.0	2.56141833034	3.0	0.706238156787	121.555608323	90.5232853152	443.099914844	0.133616083982	1009.0	548.0	37	0.0
3249694	2021.12231445	11.0	14933.0	11	3175.0	1	4990.91891892	184664.0	2.56372107219	3.0	0.728021753556	300.500613975	86.417523891	3744.16592387	0.375666054366	1965.0	1774.0	37	0.0
3249673	3365.1262207	11.0	29215.0	11	5389.0	1	8241.89189189	304950.0	8.41297025886	3.0	0.896356444874	57.0647223616	1.5955955026	6918.61496971	0.603131800291	1487.0	2270.0	37	0.0
3249672	295.28717041	11.0	4915.0	11	1900.0	1	1898.81081081	70256.0	11.4000000005	3.0	1.07056653737	81.0	0.0	746.104358125	0.266352022047	1216.0	929.0	37	0.0
3249675	1979.41638184	11.0	15176.0	11	2783.0	1	4320.05405405	159842.0	2.55925871483	3.0	0.825511089594	342.799089039	15.7687603599	3461.41090329	0.49413689608	1424.0	1329.0	37	0.0
3249674	1701.16699219	11.0	12647.0	11	2455.0	1	3600.2972973	133211.0	2.54815664478	3.0	0.80320760669	19.0177050067	6.98198418913	2975.84418335	0.496888751065	1195.0	964.0	37	0.0
3249677	179.561248779	11.0	2443.0	11	1380.0	1	1477.0	54649.0	10.1485539545	3.0	0.560796720036	389.690788402	22.9525320854	421.994668213	0.087089814246	1206.0	751.0	37	0.0
3249676	262.994628906	11.0	3083.0	11	1502.0	1	1630.32432432	60322.0	4.72980422447	3.0	0.836759900635	297.517357132	23.4663340214	509.624319914	0.15045899026	1205.0	893.0	37	0.0
3249679	167.411758423	11.0	2596.0	11	1417.0	1	1376.56756757	50933.0	11.4000000005	3.0	0.325383237348	316.157596058	37.9085356264	475.81307841	0.0595854186655	1186.0	590.0	37	0.0
3249678	2835.46240234	11.0	20413.0	11	3101.0	1	5669.18918919	209760.0	2.54687354068	3.0	0.836057754561	198.863978563	33.4797077185	5052.8705529	0.593837341699	1384.0	1355.0	37	0.0
3249745	290.796386719	11.0	2784.0	11	1435.0	1	1533.32432432	56733.0	2.6070724266	3.0	0.760097803732	266.545053485	394.600690262	543.141226471	0.155565294466	1099.0	602.0	37	0.0
3249744	1553.15673828	11.0	11286.0	11	2300.0	1	3571.94594595	132162.0	2.60461528533	3.0	0.825669707247	117.277576566	380.513360965	2830.41299446	0.486172696457	1203.0	1148.0	37	0.0
3249729	2183.76513672	11.0	15493.0	11	3031.0	1	4770.51351351	176509.0	2.55193052548	3.0	0.896252834479	169.655127165	278.921465175	3711.62883996	0.535292361007	1382.0	1320.0	37	0.0
3249728	616.425231934	11.0	5328.0	11	1697.0	1	2114.94594595	78253.0	2.54461974288	3.0	0.899207589197	239.864456455	276.897152006	1054.10728281	0.28880329811	1149.0	964.0	37	0.0
3249731	2355.33398438	11.0	17645.0	11	3021.0	1	5150.27027027	190560.0	2.53027279694	3.0	0.822729986349	344.571492991	293.403777248	4378.95512428	0.537889253274	1482.0	1443.0	37	0.0
3249730	1111.4375	11.0	9754.0	11	2213.0	1	3125.0	115625.0	2.54686473801	3.0	0.807846448656	335.491349683	282.148187088	2063.3462439	0.363695950351	1386.0	1352.0	37	0.0
3249733	2461.32885742	11.0	18606.0	11	3546.0	1	5220.67567568	193165.0	2.54189741068	3.0	0.92437797421	290.804910075	295.868493573	4081.98458714	0.565876677486	1398.0	1872.0	37	0.0
3249732	1704.25634766	11.0	12662.0	11	2795.0	1	3938.97297297	145742.0	2.56976096453	3.0	0.902943097613	227.580666594	294.060018589	2929.48968334	0.505498175286	1247.0	1033.0	37	0.0
3249735	2160.66918945	11.0	16630.0	11	3034.0	1	4432.86486486	164016.0	2.54189073058	3.0	0.889688072516	110.044668389	319.993568445	3605.61983546	0.566977808212	1189.0	1542.0	37	0.0
3249734	2919.74047852	11.0	21422.0	11	4037.0	1	6100.91891892	225734.0	2.53362170477	3.0	0.919176704527	342.14249944	307.162213189	4852.50114991	0.576152900765	1573.0	1903.0	37	0.0
3249737	764.169799805	11.0	6355.0	11	1739.0	1	2242.16216216	82960.0	2.50109164697	3.0	0.791400226524	101.740996333	337.90994132	1402.27780006	0.328861399048	1138.0	880.0	37	0.0
3249736	4162.81298828	11.0	30920.0	11	4127.0	1	7683.24324324	284280.0	2.55137895209	3.0	0.887903980946	11.7603073217	327.878459651	7079.20526144	0.69218928025	1317.0	1771.0	37	0.0
3249739	4126.47705078	11.0	31672.0	11	4145.0	1	7602.0	281274.0	2.55840025227	3.0	0.843993091242	218.371591688	343.945214605	7219.49228747	0.668788985775	1427.0	2183.0	37	0.0
3249738	3731.89404297	11.0	28223.0	11	4707.0	1	6971.83783784	257958.0	2.56608500322	3.0	0.894655938162	41.9760987521	338.88288604	6228.29891844	0.665614353485	1325.0	2307.0	37	0.0
3249741	1911.18725586	11.0	14996.0	11	2705.0	1	3986.97297297	147518.0	2.55817307185	3.0	0.856914527825	26.8155849452	365.945457178	3293.90370809	0.547932647167	1129.0	1257.0	37	0.0
3249740	1789.95251465	11.0	13773.0	11	2640.0	1	3859.05405405	142785.0	2.53284236818	3.0	0.880128175046	52.1497511046	361.949600404	3015.3755243	0.524055447008	1158.0	1355.0	37	0.0
3249743	2821.7043457	11.0	19953.0	11	3397.0	1	5610.27027027	207580.0	2.54639846679	3.0	0.869888606346	59.5627688537	378.849438888	4955.32035991	0.623820447546	1221.0	1885.0	37	0.0
3249742	214.071563721	11.0	2746.0	11	1408.0	1	1496.78378378	55381.0	10.7062906598	3.0	0.85651528991	288.83693291	376.211969212	447.17192413	0.146715603929	1112.0	879.0	37	0.0
3250097	1413.13476562	12.0	10049.0	12	2254.0	1	3402.24324324	125883.0	2.53514207431	3.0	0.922402316839	105.539532318	377.130918414	2405.60189287	0.483896360488	1149.0	1129.0	37	0.0
3250096	3179.88842773	12.0	23363.0	12	3887.0	1	6674.54054054	246958.0	2.54082770449	3.0	0.888970737811	233.545564762	371.207627402	5572.22455376	0.590021205662	1627.0	2337.0	37	0.0
3250099	517.917419434	12.0	4445.0	12	1651.0	1	1953.64864865	72285.0	2.58186178563	3.0	0.833003625659	165.407306106	387.655171503	942.943388669	0.251607956046	1141.0	921.0	37	0.0
3250098	6369.45214844	12.0	36560.0	12	7158.0	1	12477.4324324	461665.0	2.57802117624	3.0	1.02610253258	54.4696357293	386.80780363	10297.0092517	0.734292188107	1669.0	4129.0	37	0.0
3250101	347.949951172	12.0	4025.0	12	1493.0	1	1673.54054054	61921.0	2.56086106415	3.0	0.839228900254	77.0173213046	390.145888321	643.313540049	0.192322781992	1110.0	1030.0	37	0.0
3250100	2257.76855469	12.0	17340.0	12	2952.0	1	4685.54054054	173365.0	2.55449952005	3.0	0.862720545438	183.227590291	388.02217573	3884.36464556	0.556668357255	1292.0	1666.0	37	0.0
3250103	2855.27270508	12.0	22478.0	12	3485.0	1	5715.83783784	211486.0	2.55217056824	3.0	0.82426231411	233.782456519	393.09741087	4989.00049839	0.56182582116	1553.0	1666.0	37	0.0
3250102	2331.47607422	12.0	17919.0	12	3377.0	1	5201.89189189	192470.0	2.53820795594	3.0	0.882698173058	278.355861742	390.425830361	4134.1177467	0.540250371001	1495.0	1686.0	37	0.0
3250105	2431.99707031	12.0	14517.0	12	3311.0	1	5418.05405405	200468.0	2.61399722616	3.0	1.04991414698	313.0	399.0	4052.56793723	0.646509726611	1258.0	1528.0	37	0.0
3250104	2205.22045898	12.0	17067.0	12	3849.0	1	5721.91891892	211711.0	10.2210510389	3.0	0.931999497301	28.7673984865	397.108143363	4441.68561208	0.566749944747	1264.0	1720.0	37	0.0
3250081	806.621337891	12.0	6556.0	12	1842.0	1	2392.35135135	88517.0	2.51260903957	3.0	0.773211821446	297.834400583	328.00610995	1447.25779429	0.305275187559	1225.0	994.0	37	0.0
3250080	152.927536011	12.0	2096.0	12	1059.0	1	1170.54054054	43310.0	2.53983223865	3.0	0.52820841633	28.9345876337	326.092541594	365.50099518	0.0898784311806	959.0	683.0	37	0.0
3250083	3114.24462891	12.0	22361.0	12	3483.0	1	6309.51351351	233452.0	2.57090891378	3.0	0.853676171462	310.866239088	341.349143614	5366.92777119	0.570036754083	1581.0	1802.0	37	0.0
3250082	596.223510742	12.0	5343.0	12	1576.0	1	1948.56756757	72097.0	2.52193193039	3.0	0.839809525602	117.896817927	332.642204954	1064.39629578	0.297641435216	1016.0	971.0	37	0.0
3250085	3270.94824219	12.0	23477.0	12	3809.0	1	6698.16216216	247832.0	2.570090944	3.0	0.87710268822	356.186512445	349.529487519	5751.56206566	0.604040211285	1603.0	2267.0	37	0.0
3250084	1387.80957031	12.0	10513.0	12	2382.0	1	3402.0	125874.0	2.53907173296	3.0	0.83644092741	235.85347003	347.398228374	2452.45612714	0.431617742506	1297.0	1174.0	37	0.0
3250087	490.409881592	12.0	4527.0	12	1503.0	1	1785.78378378	66074.0	2.5138695022	3.0	0.857083284077	86.2747270337	353.157540674	887.318154614	0.270540299496	1002.0	776.0	37	0.0
3250086	995.01739502	12.0	7841.0	12	2403.0	1	3069.7027027	113579.0	2.53061574154	3.0	0.683160017091	312.838300887	350.639643804	1822.03728869	0.254306207173	1583.0	1228.0	37	0.0
3250089	352.727355957	12.0	3412.0	12	1705.0	1	1877.89189189	69482.0	2.77099025258	3.0	0.698211538784	342.358747755	352.591206689	702.377422433	0.150184253372	1343.0	764.0	37	0.0
3250088	490.10534668	12.0	5140.0	12	1749.0	1	2033.75675676	75249.0	2.55419602006	3.0	0.604951443334	243.787604665	353.499141025	984.38769478	0.171516589246	1336.0	665.0	37	0.0
3250091	2148.89794922	12.0	16574.0	12	2749.0	1	4505.10810811	166689.0	2.57322084914	3.0	0.893991104029	168.076556527	362.996596056	3613.01951116	0.558804595024	1235.0	1448.0	37	0.0
3250090	1885.3470459	12.0	13798.0	12	2769.0	1	4331.37837838	160261.0	2.55503082488	3.0	0.805694721768	326.525406105	355.585230151	3492.65720517	0.481131809335	1491.0	1336.0	37	0.0
3250093	1882.97753906	12.0	14413.0	12	2817.0	1	4420.21621622	163548.0	2.56833141672	3.0	0.778717458939	215.280498676	363.601466215	3372.82576991	0.422674236485	1415.0	1601.0	37	0.0
3250092	204.088546753	12.0	3036.0	12	1698.0	1	1754.81081081	64928.0	2.84800590707	3.0	0.761974060282	317.099226592	362.715092607	428.968973097	0.102698097048	1377.0	1029.0	37	0.0
3250095	2965.79101562	12.0	22412.0	12	3847.0	1	6097.43243243	225605.0	2.55213527537	3.0	0.916599237982	279.974212904	369.809538876	4941.61090211	0.59089986592	1486.0	1948.0	37	0.0
3250094	1614.51074219	12.0	11155.0	12	3094.0	1	4169.37837838	154267.0	2.59991045435	3.0	0.750015385016	222.677584793	366.625081238	2883.52599887	0.350172455872	1712.0	1415.0	37	0.0
3250065	2239.22998047	12.0	17728.0	12	2974.0	1	4731.21621622	175055.0	2.56631643382	3.0	0.871111334044	119.086952757	280.543299348	3939.46450912	0.569038529822	1290.0	1730.0	37	0.0
3250064	1514.84790039	12.0	11143.0	12	2328.0	1	3591.35135135	132880.0	2.53775762441	3.0	0.852242267781	269.652436922	278.611425074	2728.93085715	0.478837517602	1256.0	1403.0	37	0.0
3250067	2979.49487305	12.0	20832.0	12	3462.0	1	5749.05405405	212715.0	2.52556208883	3.0	0.839716249805	88.9335770769	282.322846176	5177.38449598	0.607997870078	1299.0	1568.0	37	0.0
3250066	298.102264404	12.0	3303.0	12	1533.0	1	1749.83783784	64744.0	10.2278161672	3.0	0.642830185304	335.177003298	281.279423839	632.665855001	0.131490292421	1335.0	841.0	37	0.0
3250069	2627.06689453	12.0	21623.0	12	3371.0	1	5639.89189189	208676.0	2.59999894126	3.0	0.837064301503	331.608368036	292.895209373	4665.08554038	0.529502189786	1666.0	2019.0	37	0.0
3250068	2753.43920898	12.0	18758.0	12	3186.0	1	5727.91891892	211933.0	2.58499637871	3.0	0.860723412788	378.475344309	281.75199305	4847.99854681	0.572944675377	1511.0	1617.0	37	0.0
3250071	2114.5012207	12.0	15790.0	12	2968.0	1	4491.72972973	166194.0	2.56240736385	3.0	0.869210590381	178.161839009	297.143415815	3590.62348075	0.53237249868	1325.0	1515.0	37	0.0
3250070	2773.54614258	12.0	18819.0	12	3168.0	1	5718.45945946	211583.0	2.57311652441	3.0	0.850409339848	91.3539497789	294.479629423	4959.75071391	0.584258146666	1430.0	1406.0	37	0.0
3250073	1839.96130371	12.0	13642.0	12	2889.0	1	4189.67567568	155018.0	2.56539715791	3.0	0.906160588439	186.146426257	306.194019497	3082.02406485	0.499917200061	1344.0	1501.0	37	0.0
3250072	303.846008301	12.0	3566.0	12	1938.0	1	2065.35135135	76418.0	2.53840352424	3.0	0.136936022372	337.361284454	299.269526577	603.476282155	0.0204141090689	1464.0	1138.0	37	0.0
3250075	180.002227783	12.0	2220.0	12	1216.0	1	1231.54054054	45567.0	2.49732033798	3.0	0.669941066928	61.3201082756	312.565852972	407.02938705	0.124491543588	934.0	583.0	37	0.0
3250074	663.383850098	12.0	6193.0	12	1794.0	1	2178.2972973	80597.0	2.55947322344	3.0	0.642940581341	378.923289893	305.637306792	1325.75544219	0.243244936075	1297.0	791.0	37	0.0
3250077	217.899993896	12.0	2549.0	12	1332.0	1	1442.13513514	53359.0	2.67576334036	3.0	0.830249477331	218.125634104	318.432008681	433.291418624	0.142497784382	1068.0	782.0	37	0.0
3250076	1868.13061523	12.0	13782.0	12	2227.0	1	3928.18918919	145343.0	2.55504171595	3.0	0.840225722242	16.1736436636	317.597024948	3310.10283356	0.548010674534	1093.0	1145.0	37	0.0
3250079	454.381988525	12.0	3726.0	12	1446.0	1	1679.43243243	62139.0	2.5688955869	3.0	0.817858095563	74.2539391466	320.794618609	818.080257559	0.248745529298	1002.0	784.0	37	0.0
3250078	271.551177979	12.0	3066.0	12	1489.0	1	1579.67567568	58448.0	2.61299215151	3.0	0.608177497466	300.988954096	319.180691676	532.239088613	0.114152031276	1194.0	740.0	37	0.0
3250049	3525.03344727	12.0	23725.0	12	4121.0	1	6812.18918919	252051.0	2.56291727116	3.0	0.857143521046	52.5481131713	189.592163735	6320.92415816	0.660205853512	1327.0	1250.0	37	0.0
3250048	260.546386719	12.0	3210.0	12	1315.0	1	1481.89189189	54830.0	10.3104296133	3.0	0.656440057072	282.15805555	187.496478608	575.392126379	0.146055579293	1091.0	739.0	37	0.0
3250051	279.108459473	12.0	3675.0	12	1247.0	1	1469.13513514	54358.0	2.65246688301	3.0	0.670880729956	259.129260834	205.613940848	593.595689289	0.156781848437	1060.0	621.0	37	0.0
3250050	1541.88037109	12.0	10239.0	12	2352.0	1	3565.72972973	131932.0	2.54971140772	3.0	0.912784159191	110.305834672	191.353073424	2615.93735748	0.503362276731	1154.0	833.0	37	0.0
3250053	2639.61694336	12.0	23859.0	12	4555.0	1	7157.83783784	264840.0	10.2107250963	3.0	0.810843024843	125.740014505	218.37579153	5415.0719525	0.442399649398	2018.0	2151.0	37	0.0
3250052	3307.79711914	12.0	26700.0	12	4432.0	1	7582.32432432	280546.0	2.54554884032	3.0	0.77354777216	126.50158822	213.230902169	6530.24097332	0.499491328971	1902.0	1656.0	37	0.0
3250055	4358.61132812	12.0	28945.0	12	4544.0	1	8035.37837838	297309.0	2.56624902943	3.0	0.854694246493	159.696019416	220.839768901	7487.9580563	0.661774291259	1584.0	2199.0	37	0.0
3250054	3129.63305664	12.0	23019.0	12	3733.0	1	6088.13513514	225261.0	2.54982860673	3.0	0.835223508005	336.300777162	218.1636308	5489.44964941	0.603965784155	1446.0	1463.0	37	0.0
3250057	2530.04931641	12.0	19313.0	12	3065.0	1	5385.45945946	199262.0	2.56052732811	3.0	0.803807364106	124.685344486	229.328312803	4513.32332344	0.507882363759	1626.0	1629.0	37	0.0
3250056	2080.38256836	12.0	16880.0	12	5033.0	1	6500.16216216	240506.0	4.65076971644	3.0	1.08515976699	1.49065735139	222.497704463	4808.35327271	0.670457608659	1114.0	1450.0	37	0.0
3250059	2546.60229492	12.0	19015.0	12	3535.0	1	5419.86486486	200535.0	2.55339359081	3.0	0.807750178928	394.955418579	241.931815422	4355.00990024	0.480439030557	1589.0	1248.0	37	0.0
3250058	4135.47753906	12.0	30006.0	12	4356.0	1	7662.10810811	283498.0	2.54843197726	3.0	0.777751893761	3.92633676726	240.046661449	7190.53324705	0.574659441491	1466.0	1925.0	37	0.0
3250061	2380.40942383	12.0	18265.0	12	3034.0	1	4895.64864865	181139.0	2.55638989103	3.0	0.817314822368	302.106813546	246.191707411	4191.86826696	0.538249330948	1436.0	1078.0	37	0.0
3250060	242.828460693	12.0	3386.0	12	1571.0	1	1642.75675676	60782.0	9.03579735096	3.0	0.713245941966	366.091705837	243.186905566	510.211035063	0.124556752552	1247.0	827.0	37	0.0
3250063	2311.92675781	12.0	16114.0	12	3037.0	1	4850.94594595	179485.0	2.57916270061	3.0	0.864568968349	211.583143059	276.928080896	4013.99717617	0.556907538403	1338.0	1640.0	37	0.0
3250062	1685.34130859	12.0	11951.0	12	2501.0	1	3943.24324324	145900.0	2.53330857529	3.0	0.834755649643	351.977809365	253.388152181	2967.29350499	0.457889858023	1429.0	1430.0	37	0.0
3250033	2470.53417969	12.0	20022.0	12	4816.0	1	6642.54054054	245774.0	8.41476481177	3.0	0.896006424461	397.448600017	88.6605726985	5212.93899614	0.542220683902	1628.0	1711.0	37	0.0
3250032	342.72543335	12.0	3609.0	12	1345.0	1	1608.89189189	59529.0	2.77341064005	3.0	0.690060589027	232.949467552	87.8729109545	671.394931955	0.168199834826	1134.0	706.0	37	0.0
3250035	2210.4206543	12.0	16684.0	12	2811.0	1	4806.10810811	177826.0	2.54027715451	3.0	0.782323490988	328.514395991	93.0410767927	4132.92655111	0.506869518611	1489.0	1351.0	37	0.0
3250034	2924.79492188	12.0	21506.0	12	3312.0	1	5862.02702703	216895.0	2.55287129334	3.0	0.855151099693	162.751025706	89.7357741226	5064.08667035	0.585725616967	1456.0	1574.0	37	0.0
3250037	1712.84667969	12.0	13083.0	12	2612.0	1	3990.51351351	147649.0	2.54976524705	3.0	0.873086628745	220.620247537	104.85502261	2974.62607941	0.482381960217	1357.0	1337.0	37	0.0
3250036	2677.04711914	12.0	20915.0	12	3529.0	1	5547.75675676	205267.0	2.54706942118	3.0	0.817265353182	337.705561183	104.280744582	4782.67234344	0.543873740378	1581.0	1614.0	37	0.0
3250039	2166.74047852	12.0	14122.0	12	3685.0	1	4940.75675676	182808.0	2.52821262628	3.0	0.927245062339	335.195414076	117.982588177	3561.81144929	0.502014239495	1573.0	1765.0	37	0.0
3250038	2785.07568359	12.0	20030.0	12	3454.0	1	5516.13513514	204097.0	2.53851948815	3.0	0.807906493726	283.819114975	106.700543356	4980.36273312	0.574104063788	1426.0	1637.0	37	0.0
3250041	3224.04589844	12.0	22726.0	12	3895.0	1	6258.83783784	231577.0	2.55871418199	3.0	0.821100622952	4.78931591172	138.541629019	5694.6273096	0.59627303625	1366.0	1466.0	37	0.0
3250040	1939.21960449	12.0	14564.0	12	2603.0	1	4076.81081081	150842.0	2.56144195095	3.0	0.867787884346	103.064406388	130.709371483	3298.08317089	0.540865660271	1190.0	1250.0	37	0.0
3250043	1049.38354492	12.0	7743.0	12	1881.0	1	2702.18918919	99981.0	2.5712893735	3.0	0.867450058178	94.8676366446	148.749798578	1815.68935237	0.41130121827	1130.0	1100.0	37	0.0
3250042	157.100784302	12.0	2583.0	12	1674.0	1	1703.94594595	63046.0	6.55466922812	3.0	-0.371934810462	44.196943702	149.491004558	409.859863988	-0.0428165424411	1225.0	809.0	37	0.0
3250045	4151.0859375	12.0	28213.0	12	4345.0	1	7888.21621622	291864.0	2.57509224787	3.0	0.883299864491	211.368185956	154.804154946	7125.40519368	0.663730833994	1480.0	2075.0	37	0.0
3250044	3933.9519043	12.0	26447.0	12	3733.0	1	7265.97297297	268841.0	2.56286608446	3.0	0.849962735355	35.0432291563	149.705611405	6798.14100196	0.660076778395	1404.0	2046.0	37	0.0
3250047	1356.32800293	12.0	10935.0	12	2005.0	1	3171.89189189	117360.0	2.53689779234	3.0	0.835294912723	19.7879170533	176.628474471	2416.75889231	0.466744576486	1140.0	938.0	37	0.0
3250046	1458.64550781	12.0	10431.0	12	2242.0	1	3460.35135135	128033.0	2.58344129964	3.0	0.899869411931	45.1603111877	172.694710992	2495.06693538	0.480215943757	1191.0	1304.0	37	0.0
3250017	882.030639648	12.0	10450.0	12	1821.0	1	2505.91891892	92719.0	2.47704636758	3.0	0.799195946564	270.0	0.0	1907.80402235	0.437239178131	1097.0	1067.0	37	0.0
3250016	1312.83691406	12.0	9760.0	12	1983.0	1	3028.78378378	112065.0	2.53334853133	3.0	0.878813489436	133.0	0.0	2364.78751847	0.522246533039	1028.0	972.0	37	0.0
3250019	1965.30236816	12.0	14568.0	12	2776.0	1	4188.2972973	154967.0	2.56857633762	3.0	0.818353663992	231.003280047	12.0083030435	3365.12431556	0.489772841891	1398.0	1093.0	37	0.0
3250018	1881.95300293	12.0	13836.0	12	2703.0	1	4357.56756757	161230.0	2.54685234036	3.0	0.751094872724	325.060994236	3.66635582134	3423.5707524	0.418546282957	1498.0	1033.0	37	0.0
3250021	751.170654297	12.0	6161.0	12	1821.0	1	2337.0	86469.0	2.5755020655	3.0	0.826417582229	56.580740051	24.1621713863	1325.44977691	0.306088232212	1200.0	979.0	37	0.0
3250020	269.092590332	12.0	2517.0	12	1202.0	1	1332.21621622	49292.0	2.52339267507	3.0	0.676700469009	8.61044242504	23.6189581023	546.917429028	0.161310174356	952.0	485.0	37	0.0
3250023	228.445831299	12.0	2802.0	12	1587.0	1	1639.81081081	60673.0	2.73925652242	3.0	0.854827321587	371.727996885	26.7670429968	466.6009381	0.138457717019	1223.0	542.0	37	0.0
3250022	176.842819214	12.0	2713.0	12	1736.0	1	1689.43243243	62509.0	10.7543815725	3.0	1.54536371908	399.0	25.0	440.425712019	0.252244486616	1111.0	951.0	37	0.0
3250025	2213.04858398	12.0	15758.0	12	2719.0	1	4560.10810811	168724.0	2.56426810309	3.0	0.832536709664	91.2502042761	40.6897569808	3924.5475237	0.558242497103	1271.0	1454.0	37	0.0
3250024	1671.97058105	12.0	11038.0	12	2733.0	1	3741.48648649	138435.0	2.55706051109	3.0	0.892521230836	47.9302066591	29.9670244061	2755.9597806	0.489676430752	1229.0	1118.0	37	0.0
3250027	217.593490601	12.0	2438.0	12	1116.0	1	1347.35135135	49852.0	2.52671777892	3.0	0.598507016562	113.068692789	49.992564408	474.501505455	0.117804486725	1049.0	778.0	37	0.0
3250026	1149.64074707	12.0	9270.0	12	2187.0	1	2993.86486486	110773.0	2.60089758043	3.0	0.819864733623	274.32990458	46.2443387977	2065.48374966	0.394339560921	1288.0	1094.0	37	0.0
3250029	3683.36035156	12.0	24881.0	12	4178.0	1	7172.67567568	265389.0	2.57183347543	3.0	0.873622547492	199.28253424	68.3663845741	6423.88949787	0.642604383783	1497.0	1827.0	37	0.0
3250028	2151.04296875	12.0	14553.0	12	2897.0	1	4530.13513514	167615.0	2.5572693962	3.0	0.852540226186	41.6465027164	61.6497973122	3805.3663363	0.557806779549	1245.0	1092.0	37	0.0
3250031	3253.17578125	12.0	23662.0	12	3279.0	1	6230.10810811	230514.0	2.56738587897	3.0	0.816678950173	154.604572217	78.0921674698	5792.44485795	0.612002968563	1437.0	1689.0	37	0.0
3250030	1985.34240723	12.0	15595.0	12	2596.0	1	4181.72972973	154724.0	2.52751036418	3.0	0.818377336203	16.5429302166	75.9159278507	3588.30636039	0.54112004452	1191.0	1312.0	37	0.0
3250225	2350.64404297	13.0	15721.0	13	3069.0	1	5087.51351351	188238.0	2.58806131669	3.0	0.824870435077	371.504406891	89.485918984	4328.76560941	0.540653870486	1463.0	1298.0	37	0.0
3250224	347.155731201	13.0	4428.0	13	1619.0	1	1815.78378378	67184.0	2.64044282939	3.0	0.673972125147	328.299220067	88.8027099759	686.226442022	0.14594107503	1326.0	851.0	37	0.0
3250227	3261.52978516	13.0	21051.0	13	4040.0	1	6751.24324324	249796.0	2.55876104208	3.0	0.900512072307	324.701495964	100.667883836	5533.01373277	0.584809890772	1699.0	1972.0	37	0.0
3250226	2845.8215332	13.0	20862.0	13	3739.0	1	5517.7027027	204155.0	2.58870702604	3.0	0.851727961888	82.000750267	90.0323048029	4793.16997789	0.587159337375	1420.0	1791.0	37	0.0
3250229	2324.03076172	13.0	18119.0	13	3083.0	1	4729.56756757	174994.0	2.54993132527	3.0	0.808139306405	171.197838671	104.884772568	4093.4223154	0.537800784791	1359.0	1426.0	37	0.0
3250228	2813.77709961	13.0	20233.0	13	3767.0	1	5761.78378378	213186.0	2.5738125432	3.0	0.867428637458	84.3649782825	102.244762077	4925.89735274	0.589303457507	1413.0	1852.0	37	0.0
3250231	940.981994629	13.0	8237.0	13	2053.0	1	2704.89189189	100081.0	2.52737724233	3.0	0.82640350068	372.071551195	113.27387662	1683.62742949	0.346243739711	1275.0	947.0	37	0.0
3250230	233.618621826	13.0	3839.0	13	1845.0	1	1984.67567568	73433.0	9.08782926686	3.0	-0.0158760707052	330.509351922	106.807788429	625.924873645	-0.00249723722045	1495.0	1048.0	37	0.0
3250233	229.715591431	13.0	2665.0	13	1266.0	1	1338.21621622	49514.0	2.50551012368	3.0	0.707044603591	54.6881971743	119.822353153	467.476448316	0.140895132967	988.0	619.0	37	0.0
3250232	2127.51586914	13.0	14879.0	13	3113.0	1	4655.37837838	172249.0	2.55074512808	3.0	0.875346108663	179.30349804	113.994193392	3618.23164567	0.515533214692	1457.0	1417.0	37	0.0
3250235	205.795608521	13.0	2517.0	13	1268.0	1	1400.40540541	51815.0	8.5073191793	3.0	0.76721874411	210.988576173	126.353239953	418.68626941	0.129547369104	1072.0	754.0	37	0.0
3250234	1569.56066895	13.0	10590.0	13	2341.0	1	3668.75675676	135744.0	2.58180768168	3.0	0.9720333091	9.23285374216	125.44936318	2595.62190584	0.524050283116	1116.0	1317.0	37	0.0
3250237	225.672210693	13.0	2814.0	13	1151.0	1	1341.10810811	49621.0	2.57923768638	3.0	0.703413664549	67.5413171948	128.662083926	483.430552509	0.145186919119	995.0	882.0	37	0.0
3250236	193.283370972	13.0	2744.0	13	1316.0	1	1496.0	55352.0	2.48796161341	3.0	0.298580887653	293.757254081	127.125218065	491.707681905	0.0516010351386	1261.0	668.0	37	0.0
3250239	905.659667969	13.0	6744.0	13	1989.0	1	2613.10810811	96685.0	2.5452257915	3.0	0.793687566522	290.916054114	135.782296523	1598.82939441	0.320670301089	1344.0	1052.0	37	0.0
3250238	925.579162598	13.0	8390.0	13	2383.0	1	2948.75675676	109104.0	2.53639692022	3.0	0.817034209225	396.106301358	132.335746516	1873.19749516	0.350457965388	1273.0	912.0	37	0.0
3250209	2490.61376953	13.0	21784.0	13	4314.0	1	6606.0	244422.0	10.1813491211	3.0	0.831880396267	119.438832168	20.9610284455	4902.2488037	0.446477171442	1755.0	2307.0	37	0.0
3250208	1191.02392578	13.0	14412.0	13	2047.0	1	2868.97297297	106152.0	2.5035767521	3.0	0.690991908575	103.0	0.0	2683.23538627	0.477385322154	1118.0	884.0	37	0.0
3250211	3319.64941406	13.0	24879.0	13	3733.0	1	6489.08108108	240096.0	2.55331958964	3.0	0.855409787644	329.421745892	25.9558178409	5788.24214526	0.616845112655	1518.0	1716.0	37	0.0
3250210	3108.78027344	13.0	26710.0	13	5556.0	1	7327.94594595	271134.0	10.2207267681	3.0	0.782620125298	118.829446854	26.2044804496	5997.23760922	0.471130490122	2011.0	2360.0	37	0.0
3250213	162.350357056	13.0	2811.0	13	1395.0	1	1450.54054054	53670.0	10.1403056284	3.0	0.499033180278	351.895356733	34.8893355167	410.802845021	0.0760379852203	1241.0	706.0	37	0.0
3250212	3872.14453125	13.0	25266.0	13	4282.0	1	7442.54054054	275374.0	2.58802732892	3.0	0.868450802415	152.71066406	28.6443767348	6690.67305033	0.640308723493	1563.0	1530.0	37	0.0
3250215	207.089538574	13.0	2470.0	13	1646.0	1	1728.86486486	63968.0	10.1773037286	3.0	2.21878669154	0.0	47.0	356.981804871	0.297136735927	1065.0	1182.0	37	0.0
3250214	2631.94946289	13.0	20058.0	13	3690.0	1	5518.21621622	204174.0	2.5664266574	3.0	0.825061203868	117.794713836	37.1105818002	4564.46402558	0.517980550811	1633.0	1529.0	37	0.0
3250217	2823.40917969	13.0	20707.0	13	3228.0	1	5788.56756757	214177.0	2.56716298187	3.0	0.838789430998	388.151648706	49.6505226014	4912.89704384	0.55267549479	1624.0	1521.0	37	0.0
3250216	156.437103271	13.0	2247.0	13	1133.0	1	1179.51351351	43642.0	2.67769094948	3.0	0.57976073282	30.5281312517	46.9427759926	361.504466057	0.0975072591918	963.0	550.0	37	0.0
3250219	2321.11303711	13.0	15750.0	13	3335.0	1	4919.7027027	182029.0	2.56354741191	3.0	0.910736298856	295.003330527	53.9155312737	3796.99986733	0.54190275312	1418.0	1240.0	37	0.0
3250218	231.884872437	13.0	2836.0	13	1435.0	1	1541.48648649	57035.0	2.57051244409	3.0	0.38868297192	359.543489168	50.885893924	606.832652276	0.0828439117724	1286.0	522.0	37	0.0
3250221	2078.44555664	13.0	14932.0	13	2673.0	1	4514.97297297	167054.0	2.5803514194	3.0	0.847214472801	204.50783105	84.7251424411	3745.05417915	0.541714148196	1286.0	928.0	37	0.0
3250220	1640.75769043	13.0	12464.0	13	2621.0	1	3738.08108108	138309.0	2.53204649435	3.0	0.795590300005	345.09798764	61.1157479639	2902.99313333	0.447026486024	1408.0	1098.0	37	0.0
3250223	2159.53198242	13.0	13963.0	13	2814.0	1	4509.2972973	166844.0	2.5627442905	3.0	0.856526982883	112.089729365	88.3833406232	3715.9993935	0.545406972838	1305.0	1384.0	37	0.0
3250222	1823.53796387	13.0	13865.0	13	2631.0	1	4026.91891892	148996.0	2.57558436056	3.0	0.842161508885	262.907632214	86.3119590056	3191.27398262	0.500826132492	1285.0	916.0	37	0.0
3250207	167.081436157	13.0	3266.0	13	1460.0	1	1594.56756757	58999.0	8.94564508039	3.0	1.48182022643	45.0	0.0	434.510167413	0.252965760794	1071.0	944.0	37	0.0
3250289	5720.19189453	13.0	34498.0	13	8119.0	1	11331.8918919	419280.0	2.58561147019	3.0	1.0962956312	69.1568437788	302.795047273	8689.1707723	0.725071105939	1620.0	3495.0	37	0.0
3250288	360.892974854	13.0	4428.0	13	1770.0	1	2019.48648649	74721.0	2.61873906229	3.0	0.187299986661	217.274915526	296.985354119	803.817648669	0.0387188407394	1302.0	940.0	37	0.0
3250291	197.083999634	13.0	3131.0	13	1559.0	1	1623.83783784	60082.0	10.6825191552	3.0	0.899253251658	395.596836915	313.116474917	469.819853981	0.149542945474	1215.0	936.0	37	0.0
3250290	2462.97387695	13.0	18601.0	13	2986.0	1	5050.62162162	186873.0	2.52591117883	3.0	0.852883202767	299.963486759	312.042807016	4200.7234387	0.549622955597	1410.0	1706.0	37	0.0
3250293	365.554870605	13.0	3868.0	13	1295.0	1	1558.35135135	57659.0	2.52680751252	3.0	0.746607680502	50.4829577369	320.205819865	728.942964398	0.211561175954	1026.0	565.0	37	0.0
3250292	3375.80175781	13.0	23175.0	13	3781.0	1	6577.02702703	243350.0	2.5633889268	3.0	0.916283709469	12.9883950557	318.532665987	5744.1653029	0.66701802024	1243.0	1990.0	37	0.0
3250295	194.528549194	13.0	2537.0	13	1244.0	1	1240.10810811	45884.0	2.65503372748	3.0	0.711447233695	33.8629595661	333.407407946	402.109768304	0.1303838225	962.0	439.0	37	0.0
3250294	3173.12329102	13.0	24862.0	13	3500.0	1	6208.37837838	229710.0	2.55506762822	3.0	0.804793699742	341.535457125	323.017438576	5797.17709729	0.601908925667	1470.0	1943.0	37	0.0
3250297	2667.28271484	13.0	20666.0	13	3358.0	1	5333.54054054	197341.0	2.55951075895	3.0	0.845588313131	288.143633991	338.052251646	4592.47472983	0.572448831385	1432.0	1487.0	37	0.0
3250296	2105.98754883	13.0	16596.0	13	2702.0	1	4325.78378378	160054.0	2.55943557322	3.0	0.865563142836	95.2113962916	332.835041877	3601.8615722	0.563368025401	1161.0	1334.0	37	0.0
3250299	2466.40625	13.0	18228.0	13	3242.0	1	5076.2972973	187823.0	2.55847597294	3.0	0.874395208709	165.195429926	349.624289118	4279.39902884	0.583693043574	1314.0	1532.0	37	0.0
3250298	3702.74194336	13.0	26179.0	13	4575.0	1	7169.91891892	265287.0	2.55784113387	3.0	0.885926606566	220.061794185	342.564846442	6398.89482375	0.653791405506	1427.0	2089.0	37	0.0
3250301	3488.35717773	13.0	25537.0	13	4163.0	1	6933.32432432	256533.0	2.56840230186	3.0	0.902177241835	298.855205003	369.951409456	5806.26033813	0.607098941182	1627.0	2267.0	37	0.0
3250300	180.287521362	13.0	2973.0	13	1361.0	1	1417.86486486	52461.0	2.53615093756	3.0	0.503342434848	261.713869774	358.093647951	472.442481047	0.0915345699831	1165.0	684.0	37	0.0
3250303	2133.07299805	13.0	16174.0	13	2697.0	1	4570.86486486	169122.0	2.56140578851	3.0	0.864548790842	208.638229214	372.268341957	3748.38677272	0.549165691349	1298.0	1591.0	37	0.0
3250302	2853.0300293	13.0	23535.0	13	3419.0	1	5919.62162162	219026.0	2.57214092214	3.0	0.892485725261	336.841696038	371.152823899	4855.97430635	0.577439370451	1500.0	1938.0	37	0.0
3250273	1598.3482666	13.0	12466.0	13	2377.0	1	3880.48648649	143578.0	2.58818996834	3.0	0.863274938555	217.244076276	224.538215502	2826.90210912	0.458670689746	1398.0	1334.0	37	0.0
3250272	3115.86401367	13.0	22135.0	13	3772.0	1	6222.97297297	230250.0	2.57771508421	3.0	0.873026089249	372.877242077	223.099167253	5225.79483846	0.578695359321	1599.0	2170.0	37	0.0
3250275	2052.44287109	13.0	14070.0	13	2683.0	1	4534.13513514	167763.0	2.54899789736	3.0	0.92548264783	156.018276945	231.391095064	3434.72270563	0.539736734747	1346.0	1670.0	37	0.0
3250274	154.625259399	13.0	3043.0	13	1734.0	1	1759.13513514	65088.0	4.78162282538	3.0	-0.479706892425	366.581721278	229.054946844	458.768772681	-0.0588695140013	1374.0	1080.0	37	0.0
3250277	5026.22265625	13.0	35716.0	13	5148.0	1	9441.45945946	349334.0	2.54205159552	3.0	0.819984667554	272.546782304	234.375173235	9204.69584142	0.665864136561	1766.0	2524.0	37	0.0
3250276	3508.5144043	13.0	24522.0	13	3932.0	1	6917.67567568	255954.0	2.56320370919	3.0	0.870446070219	230.310091504	233.100831251	6050.72396979	0.614671774778	1608.0	1835.0	37	0.0
3250279	164.077987671	13.0	2596.0	13	1750.0	1	1724.72972973	63815.0	2.50936394211	3.0	0.605531013886	326.753140223	236.388902873	393.622608927	0.0742269151058	1489.0	982.0	37	0.0
3250278	2220.93969727	13.0	17881.0	13	3605.0	1	5280.54054054	195380.0	2.53196163259	3.0	0.826870986658	313.79585338	234.210311532	3851.6513673	0.431765931098	1970.0	1846.0	37	0.0
3250281	4475.16455078	13.0	32550.0	13	4903.0	1	8850.64864865	327474.0	2.53607075613	3.0	0.807864461388	300.913208755	237.420125001	7899.48496287	0.563776291608	2155.0	1942.0	37	0.0
3250280	654.849853516	13.0	5033.0	13	1537.0	1	2027.05405405	75001.0	2.56185953503	3.0	0.78926327125	108.866007549	237.185698906	1165.86064886	0.293615013551	1084.0	765.0	37	0.0
3250283	3136.77612305	13.0	22406.0	13	3402.0	1	6284.89189189	232541.0	2.55417051477	3.0	0.845947652075	289.234392482	257.304205885	5484.32561328	0.585026291722	1576.0	1954.0	37	0.0
3250282	2786.51538086	13.0	21994.0	13	3779.0	1	6208.86486486	229728.0	2.53513525534	3.0	0.716033226058	307.756718647	243.892871145	5013.49440766	0.40664576001	2131.0	2341.0	37	0.0
3250285	3170.28125	13.0	23679.0	13	3886.0	1	6280.59459459	232382.0	2.54179336849	3.0	0.851025668918	380.098892258	277.771504808	5447.32848621	0.584933538629	1601.0	2190.0	37	0.0
3250284	4082.44116211	13.0	28970.0	13	4557.0	1	7637.7027027	282595.0	2.56099066231	3.0	0.894622533949	112.189795042	259.853114392	6847.45571916	0.669531303134	1445.0	2375.0	37	0.0
3250287	2398.50805664	13.0	17318.0	13	3901.0	1	5449.35135135	201626.0	2.54039625048	3.0	0.982389176095	210.47449453	292.965646555	3975.55774715	0.558480876562	1429.0	1632.0	37	0.0
3250286	188.99055481	13.0	2592.0	13	1257.0	1	1381.32432432	51109.0	2.56489759247	3.0	0.642813544186	250.830442648	284.370581658	438.868498025	0.113729606553	1083.0	749.0	37	0.0
3250257	152.607833862	13.0	3348.0	13	1600.0	1	1676.43243243	62028.0	6.57501370399	3.0	0.0800119325935	224.806840623	191.683349467	429.43409406	0.0103540153328	1418.0	901.0	37	0.0
3250256	1695.43432617	13.0	12515.0	13	2471.0	1	3666.72972973	135669.0	2.55531014968	3.0	0.825850307307	98.6535547465	184.959618425	2979.33383353	0.504924283383	1198.0	955.0	37	0.0
3250259	923.501464844	13.0	8485.0	13	1891.0	1	2597.10810811	96093.0	2.51592284877	3.0	0.698772873512	158.504600213	195.403701602	1910.53709411	0.345936147585	1247.0	905.0	37	0.0
3250258	6413.30175781	13.0	33366.0	13	7456.0	1	13001.4864865	481055.0	2.63304701663	3.0	1.08228618757	47.4585655331	194.557536347	10188.2622595	0.736268184867	1792.0	3188.0	37	0.0
3250261	272.950042725	13.0	3570.0	13	1213.0	1	1432.10810811	52988.0	2.50490306933	3.0	0.52371034933	70.0107876264	197.871856757	596.094175249	0.122326153141	1111.0	770.0	37	0.0
3250260	2254.07788086	13.0	15740.0	13	2781.0	1	4677.05405405	173051.0	2.5946369374	3.0	0.822022259603	176.372472902	195.756066885	4017.59196082	0.54573549071	1377.0	947.0	37	0.0
3250263	1836.88781738	13.0	14752.0	13	2896.0	1	4076.89189189	150845.0	2.55193975752	3.0	0.801825227716	226.815370163	200.901561546	3233.69172227	0.466263097923	1437.0	1317.0	37	0.0
3250262	3197.12011719	13.0	22103.0	13	3554.0	1	6429.08108108	237876.0	2.54019332922	3.0	0.844942075704	271.314743642	198.3397656	5663.28241285	0.592733281136	1578.0	1580.0	37	0.0
3250265	1734.38269043	13.0	13368.0	13	2661.0	1	4139.37837838	153157.0	2.56371708854	3.0	0.834659607242	305.492293378	206.335119495	3181.22169362	0.472166451249	1445.0	1147.0	37	0.0
3250264	2617.99023438	13.0	19331.0	13	2974.0	1	5199.7027027	192389.0	2.55217160138	3.0	0.872692391739	21.8350607836	204.625083486	4527.06474603	0.612643333953	1210.0	1605.0	37	0.0
3250267	3683.0559082	13.0	27026.0	13	3846.0	1	7019.43243243	259719.0	2.53648234818	3.0	0.860190817882	145.688177065	210.837324094	6373.87759418	0.640799205705	1485.0	1939.0	37	0.0
3250266	1249.68566895	13.0	9568.0	13	2159.0	1	3109.62162162	115056.0	2.55208157732	3.0	0.837520292457	113.350707132	209.620160566	2234.17871253	0.43034463952	1225.0	1176.0	37	0.0
3250269	575.90222168	13.0	5144.0	13	1764.0	1	2205.62162162	81608.0	2.55774418036	3.0	0.848267693501	337.887984525	219.354244633	1041.08360619	0.250307862021	1308.0	931.0	37	0.0
3250268	2959.59692383	13.0	21786.0	13	3323.0	1	5727.05405405	211901.0	2.57632531505	3.0	0.83075546445	79.6092938391	213.928100878	5238.52963332	0.612761523903	1327.0	1520.0	37	0.0
3250271	1831.89550781	13.0	14558.0	13	2686.0	1	4186.21621622	154890.0	2.53909079076	3.0	0.758392491482	313.928861739	223.297093658	3316.1643182	0.429357820048	1601.0	1065.0	37	0.0
3250270	346.291046143	13.0	3609.0	13	1521.0	1	1703.24324324	63020.0	2.51258825622	3.0	0.743116421064	93.2778133785	220.244744508	677.293281518	0.173364372876	1166.0	859.0	37	0.0
3250241	2988.13476562	13.0	22030.0	13	3010.0	1	5784.08108108	214011.0	2.53120840706	3.0	0.786468944121	303.995701803	149.109361511	5261.36943189	0.556899017912	1570.0	1463.0	37	0.0
3250240	612.284301758	13.0	5214.0	13	1700.0	1	2067.27027027	76489.0	2.56972481096	3.0	0.91568903403	111.089142943	140.43629304	1078.60353772	0.313855935605	1054.0	820.0	37	0.0
3250243	3151.7019043	13.0	22672.0	13	3818.0	1	6349.40540541	234928.0	2.55595070127	3.0	0.855259127481	349.203944727	157.348360511	5473.69732579	0.583910066797	1598.0	1311.0	37	0.0
3250242	960.708190918	13.0	7431.0	13	2245.0	1	2749.86486486	101745.0	2.58724513223	3.0	0.921965379121	228.974077392	155.151156602	1586.79024663	0.362410497653	1250.0	847.0	37	0.0
3250245	514.450256348	13.0	5025.0	13	1389.0	1	1793.56756757	66362.0	2.54400832862	3.0	0.816106141684	79.3634856749	160.831475841	952.150009789	0.276524356464	989.0	694.0	37	0.0
3250244	844.389587402	13.0	7373.0	13	2213.0	1	2684.51351351	99327.0	2.60923672505	3.0	0.659083621456	306.038570568	158.649322874	1578.69090673	0.240378943279	1449.0	1153.0	37	0.0
3250247	458.610626221	13.0	4731.0	13	1876.0	1	2158.2972973	79857.0	2.51892536093	3.0	0.778765593783	335.614060479	160.491648188	873.807023727	0.187148357878	1454.0	1070.0	37	0.0
3250246	441.084747314	13.0	4842.0	13	1717.0	1	1893.59459459	70063.0	2.52830343097	3.0	0.661388326017	236.986520603	161.219938647	843.243686258	0.172694035676	1255.0	955.0	37	0.0
3250249	191.886230469	13.0	2825.0	13	1569.0	1	1618.21621622	59874.0	8.32754700179	3.0	0.500952260517	310.575889511	170.070828023	461.883410922	0.0769975441304	1338.0	694.0	37	0.0
3250248	1553.23364258	13.0	13496.0	13	2463.0	1	3719.56756757	137624.0	2.54399073293	3.0	0.760226735312	319.640914838	163.38666826	2965.4976961	0.434828894749	1423.0	1240.0	37	0.0
3250251	2164.46582031	13.0	15910.0	13	2937.0	1	4797.51351351	177508.0	2.55300077046	3.0	0.770337379844	208.392502649	171.324085183	3968.70700062	0.467626875451	1497.0	1388.0	37	0.0
3250250	2676.84692383	13.0	19420.0	13	3038.0	1	5302.08108108	196177.0	2.55122904415	3.0	0.848270144694	161.116409288	170.858395592	4608.90107038	0.583994755603	1329.0	1986.0	37	0.0
3250253	156.169769287	13.0	2260.0	13	1273.0	1	1369.37837838	50667.0	10.8039561397	3.0	1.21054213705	399.0	175.0	376.596922109	0.199698791528	1026.0	866.0	37	0.0
3250252	1380.50756836	13.0	9779.0	13	2878.0	1	3854.05405405	142600.0	2.5564059644	3.0	0.722765404196	215.806879036	174.449103207	2481.42692983	0.303229957544	1671.0	1321.0	37	0.0
3250255	2446.6809082	13.0	18653.0	13	3350.0	1	5217.97297297	193065.0	2.53411972146	3.0	0.851387037097	226.690643333	178.975308609	4262.24927243	0.533092207052	1579.0	1860.0	37	0.0
3250254	3657.41015625	13.0	24572.0	13	3625.0	1	6888.32432432	254868.0	2.54573631131	3.0	0.835061103499	273.031459352	177.668264197	6389.16656908	0.632052154806	1500.0	1948.0	37	0.0
3250305	1506.44641113	13.0	12284.0	13	2551.0	1	3567.97297297	132015.0	2.56643775237	3.0	0.894742246888	93.1213794773	383.898868143	2519.58621478	0.461814991889	1276.0	1233.0	37	0.0
3250304	2406.12670898	13.0	18455.0	13	3468.0	1	5022.21621622	185822.0	2.55961089887	3.0	0.878595102814	107.069164551	380.763395824	4073.34050828	0.553515295275	1384.0	1389.0	37	0.0
3250307	2902.92358398	13.0	20600.0	13	3107.0	1	5812.54054054	215064.0	2.5485164279	3.0	0.851493857633	143.655139715	390.33570383	5183.44264405	0.612039621887	1337.0	1666.0	37	0.0
3250306	2706.27685547	13.0	20030.0	13	3755.0	1	5537.59459459	204891.0	2.54956508968	3.0	0.918557888317	174.937131145	384.25824249	4491.59295833	0.593689746145	1353.0	1470.0	37	0.0
3250309	566.314941406	13.0	5129.0	13	1515.0	1	1928.91891892	71370.0	2.58670963779	3.0	0.8537682073	23.6727582964	395.758291914	1085.00917503	0.315998302711	944.0	904.0	37	0.0
3250308	247.542953491	13.0	2758.0	13	1339.0	1	1490.18918919	55137.0	2.49409792908	3.0	0.681291702684	278.216039679	392.017266945	491.742131939	0.12664439575	1141.0	698.0	37	0.0
3250311	1761.42138672	13.0	14919.0	13	3279.0	1	5001.72972973	185064.0	10.2048733484	3.0	0.887891612705	299.36546829	396.975434149	3748.4730643	0.498595846126	1444.0	1556.0	37	0.0
3250310	326.219116211	13.0	3810.0	13	1434.0	1	1723.62162162	63774.0	10.2387820388	3.0	0.676981281941	100.483459752	396.474671499	783.370649868	0.181810950697	1139.0	739.0	37	0.0
3250193	1977.48461914	14.0	13874.0	14	3045.0	1	4591.2972973	169878.0	2.58626981021	3.0	0.923827926581	321.377305734	332.470302391	3424.47749352	0.525609813993	1386.0	1396.0	37	0.0
3250192	1822.83154297	14.0	14199.0	14	2447.0	1	4078.67567568	150911.0	2.53214376525	3.0	0.838275031119	148.438496801	326.035008352	3289.06299604	0.510561326613	1257.0	1293.0	37	0.0
3250195	3688.20288086	14.0	26202.0	14	4032.0	1	7163.27027027	265041.0	2.56987284364	3.0	0.878489961032	123.846831191	347.526604279	6467.72876007	0.657261790973	1385.0	1770.0	37	0.0
3250194	2407.45483398	14.0	16738.0	14	2874.0	1	4973.16216216	184007.0	2.54700592574	3.0	0.886897301796	54.5586255808	336.798516502	4164.20098054	0.590621490301	1242.0	1418.0	37	0.0
3250197	1256.80273438	14.0	10189.0	14	2547.0	1	3367.45945946	124596.0	2.5420947539	3.0	0.877615369774	366.477986491	351.003264446	2243.30834056	0.413071130944	1356.0	1381.0	37	0.0
3250196	1619.20361328	14.0	11240.0	14	2489.0	1	3735.59459459	138217.0	2.56970646186	3.0	0.861210841138	222.362771814	347.545592229	2911.54892396	0.505155728337	1190.0	1198.0	37	0.0
3250199	5040.06884766	14.0	33099.0	14	5389.0	1	9398.13513514	347731.0	2.56758943716	3.0	0.920855511852	160.004442645	359.656698317	8404.90563818	0.700009684091	1535.0	2259.0	37	0.0
3250198	295.227020264	14.0	2752.0	14	1317.0	1	1428.86486486	52868.0	2.59901966339	3.0	0.806417554933	68.580708745	355.170624966	531.049859668	0.176271305807	992.0	696.0	37	0.0
3250201	1114.41589355	14.0	8985.0	14	2017.0	1	2848.45945946	105393.0	2.51719734746	3.0	0.848168481239	202.970806573	375.37619978	1973.30290791	0.416007825963	1167.0	1153.0	37	0.0
3250200	269.403320312	14.0	3214.0	14	1494.0	1	1604.27027027	59358.0	8.35967490272	3.0	0.689245387061	327.151749793	367.328913439	570.580924665	0.139691835069	1209.0	585.0	37	0.0
3250203	163.402908325	14.0	2289.0	14	1219.0	1	1253.2972973	46372.0	2.5157220129	3.0	0.775223758884	157.763208438	386.170443892	344.92502123	0.119414973662	971.0	794.0	37	0.0
3250202	1439.20532227	14.0	10844.0	14	2356.0	1	3535.54054054	130815.0	2.55657020828	3.0	0.845531308603	316.471122522	381.183022213	2579.87267768	0.446112258228	1335.0	1238.0	37	0.0
3250205	1607.30895996	14.0	11865.0	14	2468.0	1	3627.59459459	134221.0	2.53401788679	3.0	0.933345588901	72.8453223889	390.917828723	2655.90893062	0.518995158395	1126.0	1091.0	37	0.0
3250204	2626.50854492	14.0	22823.0	14	3529.0	1	5875.62162162	217398.0	2.53183809117	3.0	0.790393699462	3.36421009329	389.190933599	5025.01802844	0.510539527673	1391.0	1943.0	37	0.0
3250206	1467.85510254	14.0	10514.0	14	3943.0	1	5125.32432432	189637.0	10.3119108198	3.0	1.28917285769	399.0	397.0	2891.76864425	0.571544464598	1144.0	1460.0	37	0.0
3250177	703.751403809	14.0	7136.0	14	2060.0	1	2625.72972973	97152.0	2.54750626134	3.0	0.477168667045	337.086917123	267.55948203	1439.68309878	0.15050356057	1501.0	1078.0	37	0.0
3250176	2240.61987305	14.0	16924.0	14	3352.0	1	5091.91891892	188401.0	2.55305289916	3.0	0.881787062348	345.249611393	266.966237389	3762.241105	0.483153239959	1636.0	1596.0	37	0.0
3250179	2126.74584961	14.0	16270.0	14	2718.0	1	4558.37837838	168660.0	2.5545623761	3.0	0.857898302315	131.497145223	280.111501096	3782.32964918	0.55260695236	1280.0	1451.0	37	0.0
3250178	2650.62988281	14.0	17892.0	14	2931.0	1	5218.35135135	193079.0	2.53850639864	3.0	0.859318680893	109.995633842	269.230698463	4524.44963637	0.593691770483	1278.0	1445.0	37	0.0
3250181	235.825897217	14.0	2799.0	14	1336.0	1	1565.67567568	57930.0	2.65132523902	3.0	0.537657535847	197.856114674	283.807588756	540.363512115	0.102269918118	1253.0	905.0	37	0.0
3250180	3518.08447266	14.0	26771.0	14	3750.0	1	6559.48648649	242701.0	2.55394855443	3.0	0.839421915789	209.928098374	279.970427929	6040.32074949	0.629970496755	1435.0	1967.0	37	0.0
3250183	5575.52246094	14.0	33242.0	14	5686.0	1	10001.4594595	370054.0	2.55864855727	3.0	0.909258043378	18.7437885201	299.084614974	9211.17001735	0.720298145498	1505.0	1988.0	37	0.0
3250182	3070.57373047	14.0	21533.0	14	3862.0	1	6367.05405405	235581.0	2.58014381078	3.0	0.837319634392	268.513424489	285.450870094	5652.6155546	0.591552211369	1552.0	1599.0	37	0.0
3250185	2205.83520508	14.0	17817.0	14	2981.0	1	4790.08108108	177233.0	2.56203797089	3.0	0.865630395293	289.926594428	305.188928432	3780.68265719	0.51885531087	1489.0	1443.0	37	0.0
3250184	2088.91015625	14.0	15513.0	14	2921.0	1	4735.21621622	175203.0	2.56731728208	3.0	0.810247644744	326.291010155	301.415892584	3778.5422096	0.477705327145	1558.0	1550.0	37	0.0
3250187	2359.29370117	14.0	17889.0	14	2956.0	1	4807.10810811	177863.0	2.53033387733	3.0	0.844775445184	39.0002175002	309.392749957	4156.65820491	0.575384753409	1260.0	1356.0	37	0.0
3250186	912.1953125	14.0	8219.0	14	1786.0	1	2523.05405405	93353.0	2.61047314899	3.0	0.773338511057	211.548671287	306.669082035	1744.37134403	0.364875919535	1170.0	1057.0	37	0.0
3250189	1337.26171875	14.0	10433.0	14	2251.0	1	3239.72972973	119870.0	2.53560043297	3.0	0.864982932406	162.296100294	312.987427013	2290.87110614	0.440553722153	1235.0	1104.0	37	0.0
3250188	1377.38916016	14.0	9977.0	14	2165.0	1	3477.0	128649.0	2.58648654922	3.0	0.699169210271	330.400790968	309.691062247	2552.07268705	0.345153726996	1505.0	1267.0	37	0.0
3250191	1656.93359375	14.0	11944.0	14	2277.0	1	3776.13513514	139717.0	2.56460308987	3.0	0.887605633283	85.3195008521	325.585226254	2877.98327501	0.511132219102	1197.0	921.0	37	0.0
3250190	2939.23925781	14.0	22350.0	14	3295.0	1	5523.2972973	204362.0	2.54746492819	3.0	0.835451601497	15.9475978136	315.125025453	5060.04934575	0.619932837151	1272.0	1417.0	37	0.0
3250107	6745.65576172	14.0	36255.0	14	7285.0	1	12873.8918919	476334.0	2.60102496448	3.0	0.990958733856	40.7149269417	7.63034733067	10926.4347285	0.725706828316	1832.0	2584.0	37	0.0
3250106	190.302749634	14.0	3330.0	14	1456.0	1	1517.21621622	56137.0	8.94117552106	3.0	1.25518486581	92.0	0.0	488.748920723	0.253399351935	1015.0	939.0	37	0.0
3250109	2344.38867188	14.0	16915.0	14	3025.0	1	4993.59459459	184763.0	2.56886515933	3.0	0.854124706815	169.516268212	8.83107297354	4140.29524886	0.548194825012	1395.0	1382.0	37	0.0
3250108	860.13067627	14.0	7702.0	14	1795.0	1	2456.32432432	90884.0	2.55596268783	3.0	0.75002594752	151.790438872	8.58898922224	1599.23731916	0.323030328716	1241.0	1050.0	37	0.0
3250111	421.630889893	14.0	4527.0	14	1539.0	1	1741.59459459	64439.0	2.55642634159	3.0	0.628882249316	63.3111470757	10.9868435371	859.111668445	0.183587075964	1183.0	698.0	37	0.0
3250110	158.931533813	14.0	2150.0	14	1434.0	1	1462.2972973	54105.0	2.61279195916	3.0	0.782556489743	352.145753927	9.17180889996	346.788990027	0.102284292138	1186.0	808.0	37	0.0
3250161	162.616256714	14.0	2627.0	14	1496.0	1	1512.67567568	55969.0	10.265299544	3.0	0.798954459779	363.511671393	213.669273113	365.541079471	0.106849084799	1208.0	907.0	37	0.0
3250160	2373.01025391	14.0	18492.0	14	2966.0	1	4849.81081081	179443.0	2.55410959067	3.0	0.815474527642	292.715955792	209.952517418	4182.79654483	0.542399389776	1404.0	1365.0	37	0.0
3250163	3901.12255859	14.0	27200.0	14	4284.0	1	7174.05405405	265440.0	2.55127173922	3.0	0.844390074851	69.3564261181	220.222337101	6823.19379415	0.670974481914	1363.0	1495.0	37	0.0
3250162	3959.48754883	14.0	26379.0	14	4648.0	1	7562.67567568	279819.0	2.53860198941	3.0	0.893401994096	198.867603814	216.187427285	6604.79854623	0.639673595965	1632.0	1782.0	37	0.0
3250165	474.687835693	14.0	4625.0	14	1583.0	1	1850.08108108	68453.0	2.56351707617	3.0	0.794109661383	85.9022576753	225.663509746	863.373627708	0.227434810115	1151.0	698.0	37	0.0
3250164	2137.91088867	14.0	14595.0	14	2883.0	1	4849.94594595	179448.0	2.56981348571	3.0	0.926494213617	389.584560535	220.145212028	3586.34533835	0.521035426819	1462.0	1259.0	37	0.0
3250167	1790.25	14.0	13906.0	14	2517.0	1	4010.05405405	148372.0	2.5516591631	3.0	0.809921102898	213.441657702	233.819329172	3256.05891588	0.48990744142	1349.0	1619.0	37	0.0
3250166	224.31060791	14.0	2793.0	14	1109.0	1	1243.05405405	45993.0	2.47901078825	3.0	0.681441090642	12.1245827051	229.909415162	485.915227286	0.153654213251	878.0	619.0	37	0.0
3250169	2029.6583252	14.0	17212.0	14	2602.0	1	4420.64864865	163564.0	2.54793658542	3.0	0.843600342645	253.725205043	254.977971356	3562.40422262	0.514944946942	1365.0	1695.0	37	0.0
3250168	2270.36425781	14.0	16584.0	14	2875.0	1	4915.2972973	181866.0	2.54037889228	3.0	0.838849860982	303.358063502	242.254013615	4020.76896919	0.52228863366	1539.0	1740.0	37	0.0
3250171	153.270996094	14.0	2593.0	14	1466.0	1	1572.27027027	58174.0	10.1566167376	3.0	0.207727639816	352.618468605	260.142380718	445.081618523	0.0302926558768	1349.0	906.0	37	0.0
3250170	3079.7512207	14.0	19401.0	14	3816.0	1	6210.89189189	229803.0	2.57295207146	3.0	0.926996108672	168.633874385	257.938162853	5096.34838108	0.613744991729	1421.0	1958.0	37	0.0
3250173	1845.94067383	14.0	15070.0	14	2708.0	1	4146.67567568	153427.0	2.56996897123	3.0	0.783360338041	317.866745105	261.349322467	3373.33721223	0.467638671694	1469.0	1326.0	37	0.0
3250172	1807.56726074	14.0	15500.0	14	3314.0	1	5087.35135135	188232.0	2.54945712554	3.0	0.685703665903	287.278121467	261.01214106	3763.84688861	0.339866354164	1765.0	1894.0	37	0.0
3250175	3404.80053711	14.0	25747.0	14	4143.0	1	7019.40540541	259718.0	2.52147447482	3.0	0.738958637492	288.055846927	266.843132924	6381.0456408	0.505747614812	1837.0	2101.0	37	0.0
3250174	291.322143555	14.0	2955.0	14	1427.0	1	1546.97297297	57238.0	2.5635369206	3.0	0.702804902481	224.042724739	262.227165181	558.690457254	0.145356324228	1141.0	592.0	37	0.0
3250145	2510.28149414	14.0	17008.0	14	3191.0	1	5281.18918919	195404.0	2.58415330396	3.0	0.857201735871	281.474324541	151.184166018	4423.0842296	0.559966009872	1426.0	1704.0	37	0.0
3250144	177.32359314	14.0	1986.0	14	1246.0	1	1321.02702703	48878.0	2.63493568508	3.0	0.994930010762	26.3243636423	147.029875775	328.154476368	0.140998405985	969.0	766.0	37	0.0
3250147	2565.11645508	14.0	18950.0	14	2959.0	1	5204.62162162	192571.0	2.55111009957	3.0	0.810726182621	158.451129126	162.689445246	4721.17637383	0.581552399909	1314.0	1214.0	37	0.0
3250146	3396.99462891	14.0	23338.0	14	3676.0	1	6570.40540541	243105.0	2.55660188847	3.0	0.852133663406	213.271433599	155.676957616	5962.05279459	0.630303782125	1433.0	1821.0	37	0.0
3250149	3280.74145508	14.0	22466.0	14	4215.0	1	6617.45945946	244846.0	2.5553832719	3.0	0.905133361943	292.132116075	183.123224043	5483.35230288	0.600013638709	1555.0	1714.0	37	0.0
3250148	196.711380005	14.0	2857.0	14	1356.0	1	1391.10810811	51471.0	10.8054870277	3.0	0.504277646095	254.965968853	171.279155366	520.001323918	0.104057921488	1097.0	656.0	37	0.0
3250151	3208.92626953	14.0	23206.0	14	3617.0	1	6189.97297297	229029.0	2.53896366313	3.0	0.810391661953	201.966531686	185.450192979	5778.12652013	0.60832817769	1468.0	1493.0	37	0.0
3250150	3073.4765625	14.0	23368.0	14	3693.0	1	6109.75675676	226061.0	2.55857702823	3.0	0.857363047077	330.070677495	184.281971654	5322.20653074	0.595976337142	1441.0	1849.0	37	0.0
3250153	2260.1159668	14.0	17511.0	14	2824.0	1	4571.51351351	169146.0	2.54539709042	3.0	0.818516816276	86.1384609351	196.993761675	3917.89668361	0.540225138396	1303.0	1474.0	37	0.0
3250152	2761.72412109	14.0	20997.0	14	3413.0	1	5471.27027027	202437.0	2.55636155894	3.0	0.827965111778	100.269016061	193.919669245	4813.95452852	0.572937654311	1398.0	1542.0	37	0.0
3250155	265.820465088	14.0	4171.0	14	1793.0	1	1943.78378378	71920.0	2.6550161301	3.0	-0.39572257664	94.549636278	200.27663238	604.046316065	-0.0579253209692	1481.0	1204.0	37	0.0
3250154	2983.53979492	14.0	21751.0	14	3436.0	1	5915.43243243	218871.0	2.55306151849	3.0	0.856788933775	168.18959339	197.319439482	5138.92346347	0.592762077033	1479.0	1409.0	37	0.0
3250157	206.761016846	14.0	2854.0	14	1354.0	1	1483.86486486	54903.0	10.2178899893	3.0	0.622745975528	271.138490097	205.492932427	494.826409638	0.115864655452	1147.0	843.0	37	0.0
3250156	3372.86108398	14.0	23186.0	14	3345.0	1	6588.54054054	243776.0	2.55575265496	3.0	0.878366900531	136.9731834	203.433024926	5825.694239	0.634876810636	1390.0	1668.0	37	0.0
3250159	393.473052979	14.0	3698.0	14	1375.0	1	1679.27027027	62133.0	2.53076829051	3.0	0.612135846412	93.762758588	209.881010895	784.297939726	0.166790439669	1170.0	785.0	37	0.0
3250158	675.363098145	14.0	5657.0	14	1512.0	1	1975.13513514	73080.0	2.54167895207	3.0	0.851267740204	16.8333515019	209.025459221	1175.61622522	0.339298896997	946.0	778.0	37	0.0
3250129	525.23840332	14.0	4383.0	14	1562.0	1	1885.56756757	69766.0	2.53560112859	3.0	0.817071434796	101.98364158	50.251078843	952.984334153	0.260204437265	1102.0	739.0	37	0.0
3250128	2091.50878906	14.0	18542.0	14	3923.0	1	5282.97297297	195470.0	2.55056741333	3.0	0.85225792172	306.988930445	47.1672460711	3560.54325979	0.40291090231	2153.0	2064.0	37	0.0
3250131	2654.22680664	14.0	20103.0	14	3874.0	1	6057.81081081	224139.0	2.5562552365	3.0	0.661537183343	301.009137133	56.9665693776	4636.33072014	0.338962213372	2248.0	2158.0	37	0.0
3250130	6128.88232422	14.0	41114.0	14	5957.0	1	11582.8918919	428567.0	2.58669568631	3.0	0.819752843509	294.180244589	50.5383792	10766.262319	0.615453743055	2400.0	2653.0	37	0.0
3250133	4929.28710938	14.0	34200.0	14	4871.0	1	8974.24324324	332047.0	2.54716351622	3.0	0.865469947421	105.399894503	72.9595906368	8528.4139642	0.698476979676	1495.0	2375.0	37	0.0
3250132	3136.6574707	14.0	20560.0	14	3367.0	1	6386.59459459	236304.0	2.57335498037	3.0	0.817716046365	282.473571801	70.4072728728	5722.46647221	0.578137777026	1632.0	1716.0	37	0.0
3250135	259.559753418	14.0	2719.0	14	1245.0	1	1477.24324324	54658.0	2.6085401548	3.0	0.600296478308	243.944127936	97.6720773136	559.51737166	0.128265104324	1141.0	754.0	37	0.0
3250134	4809.14990234	14.0	35946.0	14	4904.0	1	8866.81081081	328072.0	2.55300964198	3.0	0.821447820414	373.423948942	90.8785365908	8553.70177772	0.656233040271	1730.0	2156.0	37	0.0
3250137	312.926940918	14.0	3873.0	14	1891.0	1	2030.97297297	75146.0	2.49201236113	3.0	0.210157209709	210.49445155	110.152961144	712.68262714	0.0382844741238	1354.0	986.0	37	0.0
3250136	2407.59008789	14.0	17282.0	14	3385.0	1	5169.21621622	191261.0	2.55864330081	3.0	0.887931688298	203.736314607	106.172439489	4082.42872385	0.539943389314	1472.0	1658.0	37	0.0
3250139	2954.24731445	14.0	20450.0	14	3576.0	1	5741.0	212417.0	2.53882934424	3.0	0.852542190621	293.126407168	125.165421703	5011.64299407	0.592651133551	1423.0	1354.0	37	0.0
3250138	5730.37158203	14.0	33775.0	14	6896.0	1	11175.9189189	413509.0	2.5834184919	3.0	1.04070812323	62.3382205823	115.972913973	8990.54753733	0.719993722834	1658.0	2578.0	37	0.0
3250141	205.313323975	14.0	2421.0	14	1191.0	1	1322.16216216	48920.0	11.025359025	3.0	0.726051442454	43.7051949496	133.100673543	406.908296625	0.125777116516	1002.0	718.0	37	0.0
3250140	2714.58007812	14.0	18786.0	14	3156.0	1	5462.7027027	202120.0	2.55899653558	3.0	0.879376029566	6.18196998152	131.548076423	4705.7480741	0.609687535565	1265.0	1553.0	37	0.0
3250143	2642.74707031	14.0	17389.0	14	3050.0	1	5310.72972973	196497.0	2.56022401527	3.0	0.864908077249	88.4912292229	145.868701624	4640.17226481	0.607330398731	1254.0	1520.0	37	0.0
3250142	2168.13110352	14.0	17158.0	14	2793.0	1	4574.94594595	169273.0	2.53161081508	3.0	0.805928989479	334.864433335	136.086100045	3826.37266543	0.508363030114	1489.0	1607.0	37	0.0
3250113	2091.76879883	14.0	15531.0	14	2914.0	1	4573.10810811	169205.0	2.55273773252	3.0	0.871301304886	220.004086977	14.0195232729	3486.05755342	0.497217401413	1516.0	1551.0	37	0.0
3250112	3466.98754883	14.0	24238.0	14	4054.0	1	6951.35135135	257200.0	2.56082405675	3.0	0.823247614102	264.534052692	11.4449046194	6400.55113172	0.6103272444	1616.0	1717.0	37	0.0
3250115	2085.87817383	14.0	15288.0	14	2794.0	1	4692.83783784	173635.0	2.56013962541	3.0	0.837370403847	298.796649169	19.4820636181	3782.45715635	0.509349522332	1488.0	1595.0	37	0.0
3250114	2225.08691406	14.0	16416.0	14	2787.0	1	4487.45945946	166036.0	2.59174031208	3.0	0.832029614574	15.1164997596	17.8010204649	3857.81256093	0.556766010215	1241.0	1172.0	37	0.0
3250117	3471.81298828	14.0	24190.0	14	3691.0	1	6369.02702703	235654.0	2.54300517452	3.0	0.813999482737	138.910662622	23.9108556619	6007.71515306	0.623141688428	1401.0	1472.0	37	0.0
3250116	1404.18066406	14.0	11157.0	14	2431.0	1	3478.08108108	128689.0	2.58863966144	3.0	0.8826544279	106.499661588	22.715652645	2482.77904752	0.459929030193	1267.0	1243.0	37	0.0
3250119	485.943267822	14.0	4042.0	14	1864.0	1	2095.67567568	77540.0	2.6520202393	3.0	0.901733776169	331.202157077	32.435471563	857.80793156	0.226316934672	1308.0	900.0	37	0.0
3250118	2603.38745117	14.0	19988.0	14	3562.0	1	5148.67567568	190501.0	2.57992874507	3.0	0.848541076304	72.8321196432	27.0464632669	4435.01999904	0.575951199008	1332.0	1459.0	37	0.0
3250121	247.843002319	14.0	3227.0	14	1367.0	1	1469.27027027	54363.0	2.48572885388	3.0	0.670112029327	184.010308311	35.6219133846	527.945107029	0.13687252087	1087.0	776.0	37	0.0
3250120	426.868896484	14.0	4186.0	14	1597.0	1	1864.86486486	69000.0	2.52830467185	3.0	0.831709028403	86.73499973	33.1189386389	797.480970242	0.21629913339	1210.0	852.0	37	0.0
3250123	3176.40600586	14.0	21258.0	14	3793.0	1	6273.43243243	232117.0	2.55126071447	3.0	0.86236073033	366.217567935	36.198525285	5420.75488563	0.593815581952	1534.0	1258.0	37	0.0
3250122	1376.9753418	14.0	10676.0	14	2550.0	1	3629.51351351	134292.0	2.53330101393	3.0	0.728845314492	307.236325013	36.4276638158	2617.70306038	0.356541868329	1665.0	1052.0	37	0.0
3250125	1935.86608887	14.0	14229.0	14	2727.0	1	4281.37837838	158411.0	2.5482854408	3.0	0.870035366756	149.23981793	44.3945934179	3388.02892838	0.524964882676	1329.0	1177.0	37	0.0
3250124	1126.99316406	14.0	10230.0	14	2264.0	1	3157.54054054	116829.0	2.61872156075	3.0	0.871471685856	210.524448135	37.5898846532	2056.731517	0.396308434101	1380.0	1265.0	37	0.0
3250127	4693.65576172	14.0	32538.0	14	4762.0	1	8939.75675676	330771.0	2.56973392914	3.0	0.845518130782	265.753365487	47.4676312314	8355.03952516	0.653187458903	1769.0	2301.0	37	0.0
3250126	3174.08691406	14.0	23457.0	14	3487.0	1	6452.35135135	238737.0	2.61438301911	3.0	0.860890483054	223.49134994	46.1655176624	5606.59216268	0.597504012966	1572.0	2023.0	37	0.0
3249969	1449.81066895	15.0	11542.0	15	2416.0	1	3334.16216216	123364.0	2.58305982127	3.0	0.831253500556	78.5061850944	136.026204711	2613.65970022	0.483263713547	1154.0	898.0	37	0.0
3249968	2696.47729492	15.0	19229.0	15	2938.0	1	5233.0	193621.0	2.53623638061	3.0	0.795429270586	9.21471766885	125.616400445	4925.3380651	0.598291587745	1269.0	1477.0	37	0.0
3249971	3360.86303711	15.0	26750.0	15	3520.0	1	6375.59459459	235897.0	2.57452726426	3.0	0.773373111008	314.486226269	142.99143926	6244.16119471	0.609567218063	1511.0	1751.0	37	0.0
3249970	1853.11352539	15.0	13107.0	15	2836.0	1	4135.91891892	153029.0	2.55611997675	3.0	0.831700756406	141.581143865	136.568178981	3362.14429245	0.51068899306	1306.0	1147.0	37	0.0
3249973	4513.53369141	15.0	32214.0	15	4462.0	1	8099.78378378	299692.0	2.54807723602	3.0	0.849343647343	116.970045744	158.127897029	7681.52629197	0.67431991356	1470.0	1698.0	37	0.0
3249972	2473.82421875	15.0	18103.0	15	2966.0	1	4930.72972973	182437.0	2.55426924994	3.0	0.845515747927	47.7504427924	147.296683416	4324.54113589	0.589278396361	1229.0	1108.0	37	0.0
3249975	166.322525024	15.0	2439.0	15	1214.0	1	1250.2972973	46261.0	10.7719593868	3.0	0.594198826291	38.3324195233	160.558776944	408.12429104	0.107394847118	977.0	615.0	37	0.0
3249974	1578.82336426	15.0	11798.0	15	2223.0	1	3562.35135135	131807.0	2.55000059957	3.0	0.83352314526	215.550423854	158.197718671	2842.03234418	0.498107208447	1186.0	1320.0	37	0.0
3249977	5777.99707031	15.0	36475.0	15	7122.0	1	10460.9459459	387055.0	2.55571418725	3.0	0.908386851702	153.163776061	170.19536246	9545.42868761	0.707777105377	1627.0	2198.0	37	0.0
3249976	1519.00878906	15.0	11787.0	15	2277.0	1	3689.37837838	136507.0	2.56225116757	3.0	0.874759173616	359.600607695	161.620487488	2665.49324549	0.461981796254	1348.0	1218.0	37	0.0
3249979	639.544067383	15.0	6079.0	15	1694.0	1	2111.08108108	78110.0	2.56754350155	3.0	0.825175139158	195.999284747	185.899370661	1150.0691858	0.289937044977	1133.0	930.0	37	0.0
3249978	227.249069214	15.0	3542.0	15	1328.0	1	1508.59459459	55818.0	2.4675549962	3.0	0.596225400502	320.192383473	177.798401929	542.082684317	0.119972226552	1169.0	791.0	37	0.0
3249981	180.818527222	15.0	2466.0	15	1245.0	1	1354.08108108	50101.0	2.48176772935	3.0	0.778905208513	151.372563224	196.595221809	361.700334714	0.116108874136	1086.0	910.0	37	0.0
3249980	1413.5970459	15.0	10563.0	15	2316.0	1	3447.56756757	127560.0	2.55060187548	3.0	0.812738686649	309.563284231	191.702836312	2585.21452517	0.438274958251	1302.0	1063.0	37	0.0
3249983	1651.36901855	15.0	11830.0	15	2469.0	1	4012.7027027	148470.0	2.57306839954	3.0	0.912102095146	391.08421637	207.430121241	2807.65059817	0.46863291899	1417.0	1391.0	37	0.0
3249982	1660.35302734	15.0	12215.0	15	2015.0	1	3514.72972973	130045.0	2.55733251223	3.0	0.798848471024	65.9781430719	201.415256673	3012.81941275	0.520648126429	1076.0	1208.0	37	0.0
3249953	3235.88500977	15.0	27402.0	15	4265.0	1	7519.91891892	278237.0	2.54404384359	3.0	0.746476994386	281.259428167	77.427668895	6443.78960007	0.470213401732	2024.0	2409.0	37	0.0
3249952	237.704208374	15.0	2807.0	15	1382.0	1	1490.89189189	55163.0	2.52536332119	3.0	0.658297386742	217.134754803	72.762755258	488.939656796	0.121006711492	1173.0	746.0	37	0.0
3249955	2251.64233398	15.0	16436.0	15	3235.0	1	5138.94594595	190141.0	2.53349656977	3.0	0.798028151362	338.48144498	77.4925627986	4175.61768515	0.479763502533	1676.0	1620.0	37	0.0
3249954	793.650756836	15.0	7425.0	15	2289.0	1	2744.48648649	101546.0	2.61949305085	3.0	0.520057419598	330.234190419	78.0450311666	1538.04859448	0.170581494821	1540.0	1146.0	37	0.0
3249957	2253.28369141	15.0	15454.0	15	3140.0	1	4712.89189189	174377.0	2.56962128434	3.0	0.849156149066	124.664953273	90.6702472343	3966.88975412	0.556109612263	1294.0	1343.0	37	0.0
3249956	3166.09155273	15.0	24015.0	15	3374.0	1	6089.32432432	225305.0	2.57109517584	3.0	0.876608107058	103.180744738	79.7907736164	5385.70302877	0.633074406446	1293.0	2090.0	37	0.0
3249959	286.284973145	15.0	3537.0	15	1596.0	1	1753.7027027	64887.0	2.57346302034	3.0	0.864996394582	190.66167472	94.163751891	549.322960302	0.15670326427	1248.0	779.0	37	0.0
3249958	3128.90722656	15.0	22826.0	15	3406.0	1	6128.62162162	226759.0	2.54159725711	3.0	0.832086175525	203.127302815	90.5620512555	5575.86168902	0.609059221267	1421.0	1722.0	37	0.0
3249961	5910.54589844	15.0	33870.0	15	5383.0	1	10690.027027	395531.0	2.57511430646	3.0	0.89030087117	11.9559753964	109.592558439	10054.1568559	0.720198522821	1636.0	2388.0	37	0.0
3249960	2463.7121582	15.0	18960.0	15	3252.0	1	5129.43243243	189789.0	2.5626947397	3.0	0.840074528084	261.64721387	96.0764075703	4280.50656102	0.539694960776	1507.0	1172.0	37	0.0
3249963	2282.13623047	15.0	17446.0	15	3071.0	1	4801.7027027	177663.0	2.55575676119	3.0	0.842827907763	283.083245319	115.826024303	3907.2821178	0.52187665412	1454.0	1613.0	37	0.0
3249962	2978.60595703	15.0	24878.0	15	3383.0	1	5905.67567568	218510.0	2.57040814989	3.0	0.755550453262	319.441969205	111.985876343	5510.38950556	0.544376491657	1657.0	1638.0	37	0.0
3249965	2301.87939453	15.0	18234.0	15	3188.0	1	4656.35135135	172285.0	2.58398558141	3.0	0.85936881853	32.036958461	119.833787727	3913.21587853	0.565210889725	1258.0	1325.0	37	0.0
3249964	552.592407227	15.0	5298.0	15	1462.0	1	1920.16216216	71046.0	2.7254387695	3.0	0.788979773885	204.737222682	117.311629321	1024.96196443	0.266743932015	1092.0	851.0	37	0.0
3249967	1369.15380859	15.0	11082.0	15	2310.0	1	3365.97297297	124541.0	2.52932880141	3.0	0.826111047706	155.527536985	123.46417882	2578.4254076	0.462868568491	1197.0	1123.0	37	0.0
3249966	1171.17810059	15.0	9660.0	15	2223.0	1	3260.2972973	120631.0	2.55123846545	3.0	0.608370700859	323.585488754	120.343227624	2215.58681548	0.260579391452	1615.0	1095.0	37	0.0
3249937	569.366271973	15.0	5203.0	15	1533.0	1	1892.35135135	70017.0	2.56354170244	3.0	0.801926073271	10.1138582793	19.3385178034	1036.12003853	0.281294797074	1050.0	502.0	37	0.0
3249936	226.882110596	15.0	3001.0	15	1369.0	1	1468.91891892	54350.0	2.68388178014	3.0	0.691040699456	264.374355453	15.9569328418	463.074890654	0.122239823769	1137.0	837.0	37	0.0
3249939	2185.16210938	15.0	15476.0	15	3200.0	1	4782.32432432	176946.0	2.54900144829	3.0	0.863002620847	285.855139565	20.5972062474	3829.8505922	0.528026671882	1482.0	1503.0	37	0.0
3249938	339.893218994	15.0	3666.0	15	1719.0	1	1811.45945946	67024.0	2.54761097893	3.0	0.740546300195	87.2209008171	20.312070087	685.898097169	0.163063441823	1255.0	688.0	37	0.0
3249941	3767.1394043	15.0	24879.0	15	4297.0	1	7357.43243243	272225.0	2.56238211979	3.0	0.88815692499	62.4855648999	30.7725628931	6569.84961582	0.657115312109	1437.0	1892.0	37	0.0
3249940	3840.2277832	15.0	26871.0	15	4117.0	1	7205.40540541	266600.0	2.54097861065	3.0	0.842910712376	191.980500932	26.7206340788	6650.26403177	0.636619089746	1512.0	1549.0	37	0.0
3249943	559.584838867	15.0	5303.0	15	1725.0	1	2078.91891892	76920.0	2.53711614409	3.0	0.830655763319	79.0036097987	36.165183749	1007.68564263	0.252059866022	1226.0	1006.0	37	0.0
3249942	2284.6953125	15.0	15751.0	15	2972.0	1	4971.45945946	183944.0	2.57851301687	3.0	0.862506229955	382.921408574	30.6323635245	3958.32552697	0.522923094442	1543.0	1394.0	37	0.0
3249945	1242.86694336	15.0	9406.0	15	2165.0	1	3281.54054054	121417.0	2.54050509338	3.0	0.901729622811	206.495897731	44.3219247641	2185.8263959	0.429224757736	1298.0	1394.0	37	0.0
3249944	230.224761963	15.0	2823.0	15	1179.0	1	1311.10810811	48511.0	2.46755523575	3.0	0.724773369903	5.09487414922	40.6751626657	479.475858724	0.152772052594	936.0	733.0	37	0.0
3249947	1991.4564209	15.0	13576.0	15	3026.0	1	4536.64864865	167856.0	2.56850287542	3.0	0.939403307776	246.928647509	65.530629864	3354.49237107	0.53211427768	1354.0	1468.0	37	0.0
3249946	2386.47265625	15.0	17045.0	15	3318.0	1	5240.43243243	193896.0	2.53979551892	3.0	0.869306392353	296.518064145	52.8926484998	4133.57563497	0.521717995287	1610.0	1304.0	37	0.0
3249949	3122.77856445	15.0	22116.0	15	3264.0	1	6233.02702703	230622.0	2.58479233257	3.0	0.859135903466	161.819362832	68.4993209636	5533.86903776	0.616510023503	1414.0	1766.0	37	0.0
3249948	448.994110107	15.0	4404.0	15	1819.0	1	2025.02702703	74926.0	2.61313481338	3.0	0.715804446555	332.218185163	67.4912988743	852.011752869	0.177279606415	1371.0	923.0	37	0.0
3249951	1945.13000488	15.0	14980.0	15	3103.0	1	4333.08108108	160324.0	2.53526714659	3.0	0.839086173711	310.999984577	71.9749530366	3327.27133264	0.475268516622	1552.0	1552.0	37	0.0
3249950	2722.3371582	15.0	24005.0	15	4404.0	1	6955.56756757	257356.0	2.55560288149	3.0	0.731714377492	280.493670753	71.5784116449	5723.89611648	0.430763099315	2025.0	1622.0	37	0.0
3249931	3021.36547852	15.0	21741.0	15	3386.0	1	6329.43243243	234189.0	2.55845094575	3.0	0.791387072836	93.4412826765	4.50865907034	5541.48634564	0.530067255112	1699.0	1825.0	37	0.0
3249933	3046.18164062	15.0	22754.0	15	3243.0	1	5960.32432432	220532.0	2.57522455448	3.0	0.848576778602	161.297949139	7.84870769752	5252.88180195	0.597262350108	1466.0	1397.0	37	0.0
3249932	2299.68432617	15.0	17408.0	15	2770.0	1	4810.43243243	177986.0	2.5801932821	3.0	0.765013536322	79.3043678714	7.54931472156	4333.6743362	0.525778398651	1432.0	1277.0	37	0.0
3249935	2704.21484375	15.0	19056.0	15	3866.0	1	5420.75675676	200568.0	2.54946820201	3.0	0.889694039256	130.047137742	13.9899250836	4504.02969206	0.586337350369	1361.0	1618.0	37	0.0
3249934	176.753417969	15.0	3202.0	15	1784.0	1	1900.48648649	70318.0	2.64129193109	3.0	-0.807571547661	87.8173732276	11.1072861763	528.333050558	-0.10092315532	1579.0	1006.0	37	0.0
3250001	1648.26928711	15.0	13631.0	15	2392.0	1	3581.54054054	132517.0	2.5263092611	3.0	0.806231253127	105.159009893	324.994231322	2951.69180861	0.497507750921	1163.0	1453.0	37	0.0
3250000	2859.35571289	15.0	19928.0	15	3646.0	1	5861.51351351	216876.0	2.55961259862	3.0	0.892377475439	277.056983286	322.330870801	4865.87696002	0.588307840251	1478.0	1776.0	37	0.0
3250003	1749.01672363	15.0	12788.0	15	2584.0	1	3886.10810811	143786.0	2.5888984406	3.0	0.918033834494	104.171398332	339.82630929	2892.43156823	0.518940686352	1197.0	1456.0	37	0.0
3250002	1742.9342041	15.0	15352.0	15	2685.0	1	3945.32432432	145977.0	2.50942371736	3.0	0.771150908254	303.766339184	330.777194581	3248.78062641	0.465206684853	1426.0	1187.0	37	0.0
3250005	7863.21191406	15.0	43532.0	15	8566.0	1	14972.4864865	553982.0	2.57060897514	3.0	1.00638875375	312.882013071	344.347896957	12548.7751297	0.729321241134	2049.0	3115.0	37	0.0
3250004	276.364746094	15.0	4294.0	15	1751.0	1	1773.62162162	65624.0	11.4000000005	3.0	0.719202180956	390.097988966	343.152850378	612.283310938	0.141735243733	1281.0	923.0	37	0.0
3250007	1852.63098145	15.0	12612.0	15	2692.0	1	4245.64864865	157089.0	2.59363351563	3.0	0.875136607931	246.528674274	350.661970159	3294.12564032	0.514008458037	1291.0	1107.0	37	0.0
3250006	5658.08349609	15.0	33903.0	15	7961.0	1	11439.4324324	423259.0	2.57770649781	3.0	1.14030266904	61.9049664956	348.111062662	8355.03006026	0.713567048313	1717.0	3373.0	37	0.0
3250009	2083.98706055	15.0	15342.0	15	2565.0	1	4354.62162162	161121.0	2.56868617649	3.0	0.804054022537	4.32482567004	373.744130221	3670.86433473	0.512633275276	1212.0	1212.0	37	0.0
3250008	1995.70629883	15.0	13570.0	15	2762.0	1	4427.86486486	163831.0	2.56720022447	3.0	0.903741432461	51.8843376424	361.297613517	3354.19896185	0.520453260992	1348.0	1334.0	37	0.0
3250011	2271.7578125	15.0	18663.0	15	2906.0	1	4529.91891892	167607.0	2.54715585928	3.0	0.826492301511	50.0200251105	378.951790785	3974.74035755	0.568872219202	1190.0	1488.0	37	0.0
3250010	1068.70959473	15.0	8053.0	15	2028.0	1	2811.75675676	104035.0	2.52850677786	3.0	0.903681670808	76.7249433363	375.654986005	1844.8710043	0.421393815095	1100.0	880.0	37	0.0
3250013	321.070251465	15.0	2717.0	15	1209.0	1	1416.10810811	52396.0	2.5923443184	3.0	0.667161724739	108.332590428	390.261912774	597.534972653	0.163814267208	1011.0	765.0	37	0.0
3250012	2776.81958008	15.0	19841.0	15	4056.0	1	5896.16216216	218158.0	2.54386165554	3.0	0.932345671902	285.49032064	381.916471279	4713.87889059	0.594126111791	1409.0	1726.0	37	0.0
3250015	529.997802734	15.0	6632.0	15	2147.0	1	2416.37837838	89406.0	2.44828364782	3.0	1.1414204957	385.0	399.0	1078.69917419	0.341870557446	1317.0	1281.0	37	0.0
3250014	398.874664307	15.0	4020.0	15	1455.0	1	1721.64864865	63701.0	2.52375051987	3.0	0.804290613612	212.570587721	389.781782136	754.541222503	0.213955955751	1106.0	797.0	37	0.0
3249985	407.738433838	15.0	3454.0	15	1423.0	1	1596.16216216	59058.0	2.51941278452	3.0	0.77990921221	74.7486403226	215.19399993	762.470965331	0.228920148086	988.0	635.0	37	0.0
3249984	250.449295044	15.0	3193.0	15	1352.0	1	1465.32432432	54217.0	2.48253578817	3.0	0.687360764586	176.524042389	211.824199185	519.51537535	0.138755379912	1103.0	848.0	37	0.0
3249987	2919.21166992	15.0	20662.0	15	3581.0	1	5967.32432432	220791.0	2.54033129451	3.0	0.840340621841	173.424907539	230.505093888	5324.36952999	0.599740657931	1462.0	1828.0	37	0.0
3249986	1997.90234375	15.0	14177.0	15	3018.0	1	4449.32432432	164625.0	2.56082283665	3.0	0.856591020898	316.843616733	229.414854693	3506.75232036	0.509577006554	1435.0	1481.0	37	0.0
3249989	2211.46313477	15.0	15208.0	15	2516.0	1	4491.7027027	166193.0	2.55855631928	3.0	0.863021179474	37.6750428279	237.366598062	3860.00166138	0.589380637924	1113.0	1147.0	37	0.0
3249988	346.257415771	15.0	3489.0	15	1427.0	1	1633.54054054	60441.0	2.6273208277	3.0	0.750292976465	156.669311187	233.6085608	669.367844172	0.181644697252	1088.0	839.0	37	0.0
3249991	355.697387695	15.0	3636.0	15	1525.0	1	1724.56756757	63809.0	2.62957586994	3.0	0.791469694212	356.905161746	255.814866916	665.660137697	0.180286922676	1164.0	787.0	37	0.0
3249990	1910.02880859	15.0	14443.0	15	2764.0	1	4226.05405405	156364.0	2.54888980789	3.0	0.848422705044	316.947452923	252.219738037	3285.65299569	0.492122823803	1371.0	1172.0	37	0.0
3249993	3233.08984375	15.0	22637.0	15	3798.0	1	6243.32432432	231003.0	2.57145622043	3.0	0.874048563063	244.788637233	272.982105104	5464.65831022	0.619482270217	1419.0	1946.0	37	0.0
3249992	2610.5612793	15.0	18540.0	15	3298.0	1	5433.16216216	201027.0	2.58043521242	3.0	0.898461043627	282.413183143	265.081465666	4457.72202359	0.583727234477	1324.0	1532.0	37	0.0
3249995	2457.4934082	15.0	19118.0	15	2811.0	1	4901.08108108	181340.0	2.56867863815	3.0	0.858444534392	42.8422509247	290.70174643	4268.50951334	0.596993843475	1173.0	1365.0	37	0.0
3249994	264.844207764	15.0	2906.0	15	1240.0	1	1338.10810811	49510.0	10.2081131503	3.0	0.80055082705	34.2919730159	275.064120971	499.322584652	0.17559238928	944.0	711.0	37	0.0
3249997	455.789001465	15.0	4670.0	15	1499.0	1	1739.40540541	64358.0	2.50969788149	3.0	0.744747187978	228.655955779	297.69980894	882.14358429	0.232817837133	1057.0	769.0	37	0.0
3249996	191.70930481	15.0	2365.0	15	1458.0	1	1448.40540541	53591.0	2.64744178122	3.0	0.799875502584	272.867296744	292.766894984	378.534414952	0.116721995538	1111.0	586.0	37	0.0
3249999	2338.10473633	15.0	16706.0	15	2918.0	1	5009.32432432	185345.0	2.53588823762	3.0	0.878601006288	346.494641633	313.976020099	4127.26993473	0.567268828917	1304.0	1277.0	37	0.0
3249998	3911.71459961	15.0	27255.0	15	4441.0	1	7489.62162162	277116.0	2.56147647038	3.0	0.932408146227	116.91749459	300.300428078	6488.20358784	0.677483995443	1315.0	2076.0	37	0.0
3250609	2415.34692383	16.0	16087.0	16	2774.0	1	4824.18918919	178495.0	2.56312305881	3.0	0.864951294575	35.8817815179	99.8144886106	4112.88270653	0.584055342865	1214.0	1387.0	37	0.0
3250608	2742.15307617	16.0	19732.0	16	3163.0	1	5399.05405405	199765.0	2.53902292858	3.0	0.831119779307	237.811055641	82.2711837841	4805.63474213	0.587011864039	1362.0	1293.0	37	0.0
3250611	4650.64501953	16.0	30997.0	16	4602.0	1	8722.91891892	322748.0	2.58241258199	3.0	0.904359890152	110.078946743	109.514925266	7941.90272254	0.699794278639	1435.0	2320.0	37	0.0
3250610	805.179748535	16.0	6559.0	16	1817.0	1	2373.0	87801.0	2.62958009021	3.0	0.833851874815	221.711205347	106.813121176	1422.99679862	0.333359010987	1180.0	1011.0	37	0.0
3250613	2568.41186523	16.0	18272.0	16	2736.0	1	5278.78378378	195315.0	2.55510956399	3.0	0.852657481284	270.168564901	131.642005185	4444.2995207	0.559900700287	1474.0	1515.0	37	0.0
3250612	2089.2902832	16.0	14972.0	16	3001.0	1	4601.24324324	170246.0	2.57531413659	3.0	0.866531924242	339.632107513	123.135238138	3606.98754276	0.514334825747	1425.0	1459.0	37	0.0
3250615	1759.26367188	16.0	13902.0	16	2505.0	1	3928.32432432	145348.0	2.52950132006	3.0	0.813503155514	296.791373191	140.004031134	3102.96510574	0.47338588894	1397.0	1356.0	37	0.0
3250614	2107.3269043	16.0	15854.0	16	2663.0	1	4292.10810811	158808.0	2.53990841893	3.0	0.794096063472	98.3402231421	134.26883947	3840.30084747	0.550995754061	1210.0	993.0	37	0.0
3250617	189.249862671	16.0	2873.0	16	1377.0	1	1443.13513514	53396.0	2.48798315437	3.0	0.551702180502	383.134701753	152.327166068	433.427756518	0.0903323530624	1161.0	863.0	37	0.0
3250616	2995.16308594	16.0	20783.0	16	3587.0	1	5873.72972973	217328.0	2.55753539074	3.0	0.866913075027	97.2832276677	149.060025155	5108.32261363	0.605066136153	1407.0	1282.0	37	0.0
3250619	6250.22509766	16.0	34103.0	16	8217.0	1	12655.9459459	468270.0	2.60361727544	3.0	1.11873198758	54.7918540538	157.300649148	9493.9556852	0.72298746346	1815.0	2920.0	37	0.0
3250618	7810.29541016	16.0	42574.0	16	7755.0	1	14377.6216216	531972.0	2.59463259547	3.0	0.946499714594	305.97241572	153.613184733	12832.3452722	0.731259868526	1988.0	3652.0	37	0.0
3250621	3350.61865234	16.0	22856.0	16	3625.0	1	6631.08108108	245350.0	2.56200501248	3.0	0.862732969164	44.9580941842	170.483128115	5856.92714455	0.615524699904	1525.0	1666.0	37	0.0
3250620	1981.48083496	16.0	14983.0	16	2773.0	1	4346.83783784	160833.0	2.59331746364	3.0	0.885939648268	239.602115168	159.917661583	3387.02158174	0.527087264202	1293.0	1163.0	37	0.0
3250623	1806.11608887	16.0	14121.0	16	2286.0	1	3718.62162162	137589.0	2.52524750607	3.0	0.765960647024	69.7584894915	184.730932642	3293.31941926	0.513267975391	1179.0	1147.0	37	0.0
3250622	174.221313477	16.0	2009.0	16	1431.0	1	1418.0	52466.0	10.2449899526	3.0	2.11748101434	0.0	182.0	291.871451918	0.278647992204	902.0	904.0	37	0.0
3250593	1367.61523438	16.0	9097.0	16	2789.0	1	3684.48648649	136326.0	2.74266405171	3.0	1.24673915933	303.0	0.0	2191.506111	0.589258521473	1031.0	1368.0	37	0.0
3250595	2071.65307617	16.0	13570.0	16	2871.0	1	4741.27027027	175427.0	2.59107065578	3.0	0.87877116451	384.317232413	16.5234099974	3646.42723657	0.510399916012	1455.0	1312.0	37	0.0
3250594	1444.0949707	16.0	10512.0	16	2123.0	1	3273.43243243	121117.0	2.53203885662	3.0	0.8608417507	59.0742297605	10.7116996887	2479.6961568	0.483796557013	1132.0	1142.0	37	0.0
3250597	323.035888672	16.0	3458.0	16	1387.0	1	1531.56756757	56668.0	2.61422577282	3.0	0.711606058751	67.8028761353	24.6023205063	634.892534237	0.173011966778	1089.0	606.0	37	0.0
3250596	227.931335449	16.0	3185.0	16	1184.0	1	1389.64864865	51417.0	2.48268453816	3.0	0.532724740216	169.507632043	21.1406743243	545.422273524	0.116749940687	1089.0	552.0	37	0.0
3250599	239.075271606	16.0	2262.0	16	1222.0	1	1353.54054054	50081.0	2.56204211686	3.0	0.694793060038	108.994461914	30.0937878526	458.21286869	0.133277819538	1031.0	515.0	37	0.0
3250598	175.111984253	16.0	2694.0	16	1305.0	1	1350.72972973	49977.0	2.53889468117	3.0	0.656101349658	206.304636002	24.6089195973	414.262641371	0.111866741011	1055.0	804.0	37	0.0
3250601	3097.02612305	16.0	20609.0	16	3668.0	1	6250.40540541	231265.0	2.57628222221	3.0	0.87875910947	166.48651708	39.8185975896	5403.11262381	0.612430206824	1426.0	1868.0	37	0.0
3250600	2473.23681641	16.0	17585.0	16	3013.0	1	5071.0	187627.0	2.54684179354	3.0	0.806980858097	309.943051238	38.5474894924	4438.39723949	0.545966265795	1462.0	1104.0	37	0.0
3250603	2075.81811523	16.0	14230.0	16	2478.0	1	4387.24324324	162328.0	2.55136699704	3.0	0.864882532155	30.7247279048	46.5662812425	3637.84869581	0.559028808133	1194.0	1257.0	37	0.0
3250602	335.433776855	16.0	3433.0	16	1526.0	1	1607.89189189	59492.0	2.52269676282	3.0	0.808028688419	149.819232781	42.7932889938	612.138863321	0.181770319495	1072.0	808.0	37	0.0
3250605	1367.2154541	16.0	9718.0	16	2300.0	1	3477.59459459	128671.0	2.54363613768	3.0	0.904493239073	310.114541878	61.5863371353	2312.35995924	0.430027468186	1342.0	1379.0	37	0.0
3250604	195.601455688	16.0	3319.0	16	1260.0	1	1347.37837838	49853.0	2.46745735142	3.0	0.545698236908	240.849847838	50.2654664007	492.620112333	0.110811685228	1049.0	728.0	37	0.0
3250607	2472.71557617	16.0	17109.0	16	3063.0	1	5182.75675676	191762.0	2.57884266745	3.0	0.842289442016	275.510713737	74.3068377595	4453.66726795	0.56715190996	1392.0	1210.0	37	0.0
3250606	480.303344727	16.0	5003.0	16	1704.0	1	1860.86486486	68852.0	2.52957888171	3.0	0.76766628041	349.932370337	64.8044977018	880.241607053	0.221842501543	1166.0	787.0	37	0.0
3250672	2659.89697266	16.0	18670.0	16	4831.0	1	7189.91891892	266027.0	8.44211123325	3.0	1.06213697906	397.0	399.0	5239.19002634	0.631273296208	1269.0	1900.0	37	0.0
3250657	3022.38012695	16.0	22614.0	16	3615.0	1	6002.59459459	222096.0	2.56299491702	3.0	0.905727251472	280.947359815	307.875448816	5015.7094738	0.608773418589	1394.0	1858.0	37	0.0
3250656	2472.65625	16.0	18840.0	16	3455.0	1	5194.43243243	192194.0	2.54759432661	3.0	0.896558826199	188.743905152	303.926406573	4196.21118484	0.567724785219	1394.0	1677.0	37	0.0
3250659	3945.49047852	16.0	30045.0	16	4459.0	1	7339.97297297	271579.0	2.54550111338	3.0	0.859716353025	249.986390976	332.12001825	6690.82407932	0.644307971872	1554.0	1305.0	37	0.0
3250658	3298.33569336	16.0	23465.0	16	3642.0	1	6406.81081081	237052.0	2.54953884666	3.0	0.79013207422	320.430608231	323.434469997	6191.33466511	0.617544627351	1431.0	1599.0	37	0.0
3250661	1940.53747559	16.0	15651.0	16	2699.0	1	4350.05405405	160952.0	2.55711197934	3.0	0.878546846807	318.099844104	344.269652672	3326.00824267	0.505715942897	1415.0	1273.0	37	0.0
3250660	435.417938232	16.0	4357.0	16	1780.0	1	2014.02702703	74519.0	2.54791193167	3.0	0.821209420234	384.372824521	333.000664132	836.417342881	0.205578193705	1322.0	1074.0	37	0.0
3250663	2579.16308594	16.0	19589.0	16	2759.0	1	5147.56756757	190460.0	2.60462679066	3.0	0.802517805285	201.677913032	352.323911181	4716.93261053	0.581503756609	1312.0	1155.0	37	0.0
3250662	2456.06835938	16.0	20029.0	16	3419.0	1	5089.43243243	188309.0	2.50738227386	3.0	0.897844302758	399.0	348.0	4335.39426978	0.619199605794	1318.0	1733.0	37	0.0
3250665	1063.95935059	16.0	9029.0	16	1795.0	1	2680.97297297	99196.0	2.56672448756	3.0	0.830420770383	14.7480430447	365.432427775	1941.1229065	0.429853332641	1022.0	865.0	37	0.0
3250664	330.947021484	16.0	3215.0	16	1640.0	1	1768.97297297	65452.0	11.4000000005	3.0	0.97646773132	337.113912493	362.13538002	580.793589577	0.19089889224	1165.0	953.0	37	0.0
3250667	2999.95239258	16.0	20751.0	16	3758.0	1	6075.37837838	224789.0	2.54468540514	3.0	0.869867859996	238.072441348	376.425198447	5231.197942	0.598719456838	1474.0	1584.0	37	0.0
3250666	2988.93505859	16.0	21269.0	16	3301.0	1	6062.64864865	224318.0	2.54668473188	3.0	0.850851355194	190.494778821	373.713862272	5418.16837756	0.613427522433	1366.0	1312.0	37	0.0
3250669	2571.64990234	16.0	19806.0	16	3189.0	1	5292.72972973	195831.0	2.53884385432	3.0	0.815912107127	202.999874265	392.468618876	4682.39562172	0.564730649727	1439.0	1571.0	37	0.0
3250668	1374.03271484	16.0	12498.0	16	2312.0	1	3363.48648649	124449.0	2.57554705972	3.0	0.870799805906	288.908745736	386.018151396	2334.71706139	0.433130313885	1284.0	1111.0	37	0.0
3250671	4813.43554688	16.0	28138.0	16	7125.0	1	10383.8108108	384201.0	2.65648198521	3.0	1.19353840602	236.0	399.0	7509.13401516	0.759195411912	1426.0	3115.0	37	0.0
3250670	3077.29760742	16.0	23043.0	16	3654.0	1	6007.32432432	222271.0	2.5217388957	3.0	0.831968099841	103.966411369	394.307255858	5316.37955366	0.582626028428	1331.0	1569.0	37	0.0
3250641	2472.24438477	16.0	18407.0	16	3472.0	1	5125.91891892	189659.0	2.54680975318	3.0	0.851288594159	358.854820806	251.890921443	4216.41577896	0.538748662542	1504.0	1418.0	37	0.0
3250640	237.850311279	16.0	3237.0	16	1513.0	1	1623.83783784	60082.0	2.49006343241	3.0	0.368389942835	178.646658864	252.140882789	533.90331592	0.0644658105935	1218.0	876.0	37	0.0
3250643	625.615478516	16.0	5477.0	16	1655.0	1	2131.10810811	78851.0	2.53705584079	3.0	0.796081285417	286.303105145	261.438885221	1185.29601984	0.284332274958	1159.0	800.0	37	0.0
3250642	1960.61633301	16.0	13858.0	16	2662.0	1	4329.40540541	160188.0	2.56147984272	3.0	0.887431429738	197.861605667	258.33526814	3365.34197915	0.526507756244	1322.0	1222.0	37	0.0
3250645	2370.65722656	16.0	17453.0	16	3190.0	1	4982.45945946	184351.0	2.55306441552	3.0	0.811227401478	80.1469819035	268.466149401	4221.60945214	0.523633473605	1484.0	1327.0	37	0.0
3250644	2606.27148438	16.0	19962.0	16	3907.0	1	5327.83783784	197130.0	2.57183760223	3.0	0.874120388476	98.8724309915	267.031253894	4413.26963394	0.567484437893	1435.0	1566.0	37	0.0
3250647	5654.86914062	16.0	32648.0	16	5251.0	1	10266.1081081	379846.0	2.58083515628	3.0	0.912346957493	22.7328885219	272.730485291	9465.64770274	0.725938565058	1482.0	2721.0	37	0.0
3250646	2001.80529785	16.0	14662.0	16	2918.0	1	4326.40540541	160077.0	2.55530210243	3.0	0.882991237583	62.6904409541	271.922667771	3388.13750426	0.52846403654	1300.0	1271.0	37	0.0
3250649	1604.11499023	16.0	13306.0	16	2624.0	1	3820.10810811	141344.0	2.56874597625	3.0	0.753855528414	75.7155555252	277.007562928	2826.1854522	0.386689474004	1484.0	1531.0	37	0.0
3250648	211.66217041	16.0	3505.0	16	1401.0	1	1510.24324324	55879.0	2.48548238563	3.0	0.592156528093	293.280428785	274.033293754	561.148247664	0.123609752059	1141.0	732.0	37	0.0
3250651	2627.21435547	16.0	17339.0	16	3142.0	1	5501.45945946	203554.0	2.5723104905	3.0	0.898539453523	180.652094924	280.645274127	4529.67591798	0.587075500253	1355.0	1408.0	37	0.0
3250650	217.576599121	16.0	2771.0	16	1477.0	1	1525.10810811	56429.0	10.3710860188	3.0	1.1503723015	399.0	278.0	515.176171798	0.241150388421	1015.0	820.0	37	0.0
3250653	3799.39648438	16.0	27280.0	16	4060.0	1	7112.56756757	263165.0	2.52760720246	3.0	0.863696500201	22.7949211717	292.697258765	6564.38472847	0.662689119973	1343.0	1814.0	37	0.0
3250652	2367.3605957	16.0	17982.0	16	3053.0	1	4829.7027027	178699.0	2.55434399489	3.0	0.868981080525	134.133435071	282.824410337	4023.79519487	0.567371958405	1306.0	1294.0	37	0.0
3250655	206.034484863	16.0	2964.0	16	1501.0	1	1502.67567568	55599.0	2.51758862789	3.0	0.651251165718	315.964196415	298.220818797	462.376533313	0.111352757881	1174.0	689.0	37	0.0
3250654	2303.29516602	16.0	16815.0	16	3372.0	1	4884.05405405	180710.0	2.55895361519	3.0	0.932896196583	210.031368153	293.035668378	3749.3773405	0.557830423287	1366.0	1780.0	37	0.0
3250625	3412.12011719	16.0	24796.0	16	3592.0	1	6634.2972973	245469.0	2.5436938277	3.0	0.837725112318	278.548145642	191.142916625	6106.62883842	0.627465670972	1390.0	1620.0	37	0.0
3250624	2204.77880859	16.0	17125.0	16	2528.0	1	4417.27027027	163439.0	2.54431322789	3.0	0.811433588346	43.0597953909	188.169987063	3854.70710552	0.548099229834	1250.0	1347.0	37	0.0
3250627	291.483673096	16.0	3618.0	16	1300.0	1	1479.62162162	54746.0	2.57493880217	3.0	0.734744698185	101.416362958	199.547443752	615.811675368	0.180496320287	1004.0	725.0	37	0.0
3250626	508.889953613	16.0	4657.0	16	1544.0	1	1903.43243243	70427.0	2.60777415527	3.0	0.824206860927	205.60939752	198.79756213	926.072337604	0.250781232684	1115.0	741.0	37	0.0
3250629	1054.93286133	16.0	7713.0	16	1976.0	1	2772.08108108	102567.0	2.58198904609	3.0	0.887397311565	122.604295375	217.828954546	1805.42065548	0.406420727959	1124.0	1059.0	37	0.0
3250628	4791.54003906	16.0	32883.0	16	7611.0	1	10242.1081081	378958.0	2.5846723767	3.0	1.03196482589	378.439559845	211.778830207	7897.77797789	0.660794354907	1880.0	2540.0	37	0.0
3250631	2135.58398438	16.0	16266.0	16	3257.0	1	4803.43243243	177727.0	2.5683973602	3.0	0.858025889297	387.816271134	223.834814589	3660.11891535	0.485661662985	1631.0	1842.0	37	0.0
3250630	1503.76928711	16.0	11525.0	16	2218.0	1	3271.21621622	121035.0	2.54139847398	3.0	0.835930477641	32.1516769348	220.808115636	2654.052427	0.513110775589	1040.0	1106.0	37	0.0
3250633	1991.98779297	16.0	14700.0	16	3069.0	1	4379.45945946	162040.0	2.57464246805	3.0	0.836783716505	303.946366621	230.172634485	3399.1129447	0.480898795994	1495.0	1084.0	37	0.0
3250632	181.813064575	16.0	2847.0	16	1497.0	1	1499.89189189	55496.0	10.2134227118	3.0	0.710387742536	353.741048042	229.485691008	440.543085532	0.116478047992	1176.0	760.0	37	0.0
3250635	2230.12036133	16.0	16819.0	16	2973.0	1	5028.48648649	186054.0	2.52713604367	3.0	0.783668173469	50.8948142211	237.423506979	4129.07053451	0.474380464543	1403.0	1214.0	37	0.0
3250634	5614.15722656	16.0	37163.0	16	5186.0	1	10217.7837838	378058.0	2.55855285517	3.0	0.865192166688	260.70738495	231.784018866	9693.90449697	0.696112048367	1702.0	2577.0	37	0.0
3250637	1701.19018555	16.0	13692.0	16	2918.0	1	4300.78378378	159129.0	2.54075624937	3.0	0.766984428918	57.131515059	239.115840689	3127.15257538	0.386658462339	1396.0	1268.0	37	0.0
3250636	1478.80749512	16.0	10576.0	16	2352.0	1	3458.21621622	127954.0	2.55062779638	3.0	0.841982302911	106.577192341	238.279763103	2629.40656734	0.470793200077	1225.0	996.0	37	0.0
3250639	1048.40307617	16.0	8117.0	16	2022.0	1	2871.16216216	106233.0	2.57276181817	3.0	0.820993793941	177.982302116	243.681453514	1843.90129155	0.35800735297	1290.0	1265.0	37	0.0
3250638	1803.49230957	16.0	14476.0	16	2554.0	1	4115.21621622	152263.0	2.5706926161	3.0	0.788085297291	308.033491785	239.513251509	3286.14759369	0.459123756578	1472.0	1301.0	37	0.0
3250592	1617.47753906	17.0	13092.0	17	2806.0	1	3838.21621622	142014.0	2.53690913183	3.0	1.03858529485	318.0	399.0	2689.19089582	0.571919017642	1109.0	1365.0	37	0.0
3250577	1877.32202148	17.0	13639.0	17	2527.0	1	4210.35135135	155783.0	2.55186085603	3.0	0.917181666368	141.984997103	330.419721482	3183.38513236	0.530769604284	1277.0	1580.0	37	0.0
3250576	2863.52050781	17.0	19486.0	17	3419.0	1	6033.08108108	223224.0	2.55172695251	3.0	0.860903938454	212.417662666	327.442108333	5094.88444084	0.571123849508	1560.0	1610.0	37	0.0
3250579	1575.69580078	17.0	12508.0	17	2489.0	1	3741.89189189	138450.0	2.5635881694	3.0	0.831202136109	324.695993352	339.764760216	2819.34831698	0.455894050249	1386.0	1059.0	37	0.0
3250578	1599.52941895	17.0	11633.0	17	2982.0	1	3902.54054054	144394.0	2.52220945317	3.0	0.880601602796	203.965902875	334.141974216	2663.48821613	0.429604382649	1439.0	1776.0	37	0.0
3250581	2096.49853516	17.0	14553.0	17	3256.0	1	4730.27027027	175020.0	2.58498000393	3.0	0.926665758845	339.019049477	351.579968559	3521.76615768	0.526622368374	1419.0	1292.0	37	0.0
3250580	552.539855957	17.0	5145.0	17	1512.0	1	1978.02702703	73187.0	2.5364560088	3.0	0.682857580109	303.390107646	351.623123866	1113.34025663	0.23789115186	1176.0	771.0	37	0.0
3250583	171.647506714	17.0	2253.0	17	1208.0	1	1226.35135135	45375.0	2.6603385274	3.0	0.619157466686	146.604243947	358.203835877	402.570574642	0.113120238352	951.0	556.0	37	0.0
3250582	2323.97460938	17.0	17719.0	17	2812.0	1	4942.7027027	182880.0	2.56901050425	3.0	0.907538012704	106.463755797	357.079665087	4021.64914946	0.585315928996	1264.0	1597.0	37	0.0
3250585	2741.44750977	17.0	19409.0	17	4110.0	1	5639.51351351	208662.0	2.59574579937	3.0	0.908916093262	275.045017544	370.121318794	4492.57796953	0.567478416879	1528.0	1632.0	37	0.0
3250584	505.65222168	17.0	5335.0	17	1643.0	1	1895.32432432	70127.0	2.53379705242	3.0	0.894769097805	123.841708979	359.899407383	884.731913383	0.263963340512	1118.0	895.0	37	0.0
3250587	1765.83068848	17.0	13844.0	17	2840.0	1	3985.24324324	147454.0	2.55320407597	3.0	0.872520377953	80.6347131679	383.875436554	3075.83778475	0.507632938138	1272.0	1115.0	37	0.0
3250586	2164.0390625	17.0	15870.0	17	2827.0	1	4544.45945946	168145.0	2.53935752411	3.0	0.872884951943	29.0394755594	376.370244447	3758.14845513	0.564765118117	1226.0	1228.0	37	0.0
3250589	1766.5279541	17.0	13074.0	17	2669.0	1	4001.51351351	148056.0	2.57243873911	3.0	0.924617947222	59.2197471138	385.740520716	2962.07500113	0.520262765539	1220.0	1109.0	37	0.0
3250588	2214.02709961	17.0	16537.0	17	2799.0	1	4663.32432432	172543.0	2.58134115415	3.0	0.833859335139	18.2865753625	385.384622571	3988.94555166	0.554330264593	1281.0	1380.0	37	0.0
3250591	171.901138306	17.0	2592.0	17	1463.0	1	1471.56756757	54448.0	2.48030226327	3.0	0.852321761833	225.902628502	395.596708123	401.776163536	0.131673605653	1119.0	889.0	37	0.0
3250590	2866.34228516	17.0	20506.0	17	3241.0	1	5792.02702703	214305.0	2.55391149632	3.0	0.801170052624	4.35337993093	391.595568777	5138.28986622	0.551281356192	1344.0	1803.0	37	0.0
3250561	1605.578125	17.0	10420.0	17	2146.0	1	3553.13513514	131466.0	2.57131103717	3.0	0.871805733668	45.470838011	263.258896242	2814.1188789	0.527275931391	1083.0	869.0	37	0.0
3250560	6963.95556641	17.0	39436.0	17	6776.0	1	12852.5945946	475546.0	2.57853807371	3.0	0.937231794767	165.641666897	259.882241399	11444.1749143	0.716042315928	2007.0	2967.0	37	0.0
3250563	485.683654785	17.0	5384.0	17	1680.0	1	1936.08108108	71635.0	2.55134115933	3.0	0.753165628288	382.951471258	271.793759033	918.639282925	0.217555907368	1231.0	858.0	37	0.0
3250562	1386.88061523	17.0	11400.0	17	2439.0	1	3340.67567568	123605.0	2.53319057712	3.0	0.805985989144	319.937172839	270.148983231	2431.98700259	0.415179579356	1352.0	871.0	37	0.0
3250565	1799.00500488	17.0	12355.0	17	2577.0	1	3951.32432432	146199.0	2.52704453898	3.0	0.883525374641	64.8215109981	284.216982742	3060.33177263	0.520100308792	1213.0	1241.0	37	0.0
3250564	2712.46557617	17.0	19967.0	17	3659.0	1	5455.18918919	201842.0	2.5449059114	3.0	0.84446476813	148.861374164	281.186099996	4688.41500011	0.56957278362	1442.0	1650.0	37	0.0
3250567	1647.65063477	17.0	12303.0	17	2673.0	1	3696.72972973	136779.0	2.56856441124	3.0	0.861793235771	129.994781597	297.985085566	2786.05566117	0.480926451098	1273.0	1075.0	37	0.0
3250566	2690.26953125	17.0	19200.0	17	2936.0	1	5313.7027027	196607.0	2.5475010111	3.0	0.869367460687	38.2524940639	296.783602604	4640.67599162	0.611934118843	1220.0	1738.0	37	0.0
3250569	2565.84863281	17.0	18043.0	17	2932.0	1	5181.08108108	191700.0	2.54428545081	3.0	0.840446611042	200.221410879	305.704513201	4497.25899471	0.574209084652	1333.0	1773.0	37	0.0
3250568	3461.10107422	17.0	21381.0	17	5471.0	1	8006.78378378	296251.0	2.59830528247	3.0	1.17194699675	171.268252616	301.552353873	5366.0441002	0.646665024863	1640.0	1660.0	37	0.0
3250571	2447.68701172	17.0	18050.0	17	3295.0	1	5189.16216216	191999.0	2.56016363415	3.0	0.842738627327	228.317174343	309.35476075	4368.6019154	0.54975890832	1491.0	1243.0	37	0.0
3250570	1749.87817383	17.0	12661.0	17	2809.0	1	4034.18918919	149265.0	2.57481690779	3.0	0.832499132894	270.648638124	307.504334321	3214.02988507	0.496166383141	1312.0	1150.0	37	0.0
3250573	2942.06298828	17.0	21704.0	17	3292.0	1	5787.59459459	214141.0	2.59672810434	3.0	0.888985304453	13.691106449	317.62725453	5107.70562462	0.645485284754	1177.0	1658.0	37	0.0
3250572	2978.20654297	17.0	21343.0	17	3485.0	1	6324.21621622	233996.0	2.5770872635	3.0	0.911123168728	246.284319741	316.528540707	5185.64862082	0.596285041878	1497.0	2064.0	37	0.0
3250575	2291.68481445	17.0	15967.0	17	3051.0	1	4672.81081081	172894.0	2.54364031079	3.0	0.897236882624	108.890622567	324.943984016	3805.725656	0.57572863285	1227.0	1491.0	37	0.0
3250574	384.086669922	17.0	4103.0	17	1356.0	1	1627.64864865	60223.0	2.52234620329	3.0	0.685541549539	159.217154574	321.920441094	747.059874747	0.186697530504	1078.0	881.0	37	0.0
3250545	2363.85620117	17.0	17718.0	17	2867.0	1	4814.0	178118.0	2.54880452701	3.0	0.895050857762	97.1120175964	204.127758085	3937.18391324	0.577321133547	1245.0	1485.0	37	0.0
3250544	2740.01953125	17.0	20412.0	17	3389.0	1	5584.05405405	206610.0	2.56059184034	3.0	0.854566251246	196.119286728	202.257049857	4750.02529786	0.57100439472	1453.0	1685.0	37	0.0
3250547	2385.25146484	17.0	16612.0	17	2757.0	1	4998.16216216	184932.0	2.57668734477	3.0	0.829036722732	390.009692577	208.37850955	4169.44357807	0.52855949451	1482.0	1599.0	37	0.0
3250546	4566.25878906	17.0	31926.0	17	4941.0	1	8607.2972973	318470.0	2.55511858279	3.0	0.875231259655	229.290645226	208.165681259	7844.22048342	0.663392487037	1643.0	2446.0	37	0.0
3250549	2170.29516602	17.0	15580.0	17	2687.0	1	4528.24324324	167545.0	2.53430490147	3.0	0.789735629186	294.318666076	216.36918619	3976.36806231	0.530792712046	1359.0	1140.0	37	0.0
3250548	522.158325195	17.0	4086.0	17	1460.0	1	1777.83783784	65780.0	2.63843459497	3.0	0.992625851871	8.02531683132	211.32941065	850.013219293	0.311123412301	931.0	915.0	37	0.0
3250551	2807.7355957	17.0	20424.0	17	3267.0	1	5676.43243243	210028.0	2.5535641638	3.0	0.892423587815	83.048979832	225.421513867	4817.44616842	0.609499353451	1338.0	1386.0	37	0.0
3250550	341.164978027	17.0	3794.0	17	1718.0	1	1909.81081081	70663.0	2.569731783	3.0	0.666874131012	386.886398033	218.92322314	650.852382898	0.128201364522	1419.0	1160.0	37	0.0
3250553	2714.58789062	17.0	20522.0	17	3484.0	1	5536.45945946	204849.0	2.55935477625	3.0	0.8635209407	328.877494241	229.904890255	4596.94264095	0.55882775659	1519.0	1586.0	37	0.0
3250552	2648.3137207	17.0	19087.0	17	3101.0	1	5464.51351351	202187.0	2.58988992696	3.0	0.861181420791	252.263268366	227.68837266	4611.24480435	0.570734474657	1486.0	1820.0	37	0.0
3250555	1668.69006348	17.0	12671.0	17	2444.0	1	3794.40540541	140393.0	2.55762472064	3.0	0.846115804228	131.565357083	235.306856459	2967.32403259	0.494416080161	1264.0	1156.0	37	0.0
3250554	2150.67944336	17.0	17486.0	17	2692.0	1	4552.0	168424.0	2.5389083678	3.0	0.802011656947	353.899500081	229.990528312	3806.79347425	0.504567763432	1449.0	1566.0	37	0.0
3250557	399.8125	17.0	4184.0	17	1295.0	1	1520.27027027	56250.0	2.52598164008	3.0	0.851390062819	10.8249552086	246.812120726	717.44638393	0.251398628593	895.0	883.0	37	0.0
3250556	2229.44238281	17.0	15209.0	17	2623.0	1	4551.94594595	168422.0	2.55515222605	3.0	0.847537031427	76.2276651902	239.29975126	3882.4195416	0.566019147965	1212.0	975.0	37	0.0
3250559	1533.01953125	17.0	11522.0	17	2522.0	1	3740.75675676	138408.0	2.54486007327	3.0	0.835056828599	333.271022955	247.997550414	2693.70152604	0.429920185262	1448.0	1301.0	37	0.0
3250558	2464.8137207	17.0	19244.0	17	3344.0	1	5138.45945946	190123.0	2.53902140173	3.0	0.880936864188	269.81346877	246.852009174	4192.37939331	0.560964660552	1398.0	1791.0	37	0.0
3250529	2516.51391602	17.0	18725.0	17	3219.0	1	4931.32432432	182459.0	2.55351348452	3.0	0.817413477906	203.000308228	102.852040542	4350.2159273	0.563830826054	1350.0	1043.0	37	0.0
3250528	2464.94946289	17.0	17507.0	17	3140.0	1	5167.7027027	191205.0	2.54823999791	3.0	0.883860555231	15.835532194	102.461734922	4293.73338499	0.580254138208	1319.0	1633.0	37	0.0
3250531	208.610916138	17.0	2679.0	17	1507.0	1	1561.86486486	57789.0	2.60593911106	3.0	0.810708340087	309.082504609	107.912069159	443.272687717	0.129999071191	1178.0	752.0	37	0.0
3250530	169.131591797	17.0	2160.0	17	1355.0	1	1435.10810811	53099.0	4.74572290009	3.0	0.87441746578	129.536678821	105.780461794	353.178958712	0.120569614894	1090.0	959.0	37	0.0
3250533	2357.21948242	17.0	16383.0	17	2897.0	1	5004.45945946	185165.0	2.58002777295	3.0	0.885635917522	274.002706715	117.614906839	3987.35242565	0.545164164599	1426.0	1538.0	37	0.0
3250532	2428.00488281	17.0	17662.0	17	3146.0	1	5048.32432432	186788.0	2.562267614	3.0	0.899405912384	181.818294436	113.744600041	4055.55982609	0.565601465487	1364.0	1477.0	37	0.0
3250535	3609.0703125	17.0	27655.0	17	4500.0	1	6872.48648649	254282.0	2.55976547926	3.0	0.847204698061	243.015731922	141.978002886	6214.86722671	0.62092521941	1523.0	1432.0	37	0.0
3250534	3308.48388672	17.0	24506.0	17	3720.0	1	6530.72972973	241637.0	2.56712122429	3.0	0.802726741915	313.497546823	133.309402732	6156.49071057	0.608657191622	1551.0	1513.0	37	0.0
3250537	3171.53686523	17.0	22925.0	17	3811.0	1	6255.97297297	231471.0	2.58003974008	3.0	0.862582761453	392.183899735	157.867568621	5357.24796932	0.585621879086	1619.0	1650.0	37	0.0
3250536	1811.24279785	17.0	13994.0	17	2414.0	1	4019.18918919	148710.0	2.53533350023	3.0	0.813924629976	311.162183849	154.110853086	3208.3344315	0.481172859847	1360.0	1255.0	37	0.0
3250539	414.457305908	17.0	3853.0	17	1826.0	1	1979.78378378	73252.0	2.64825392749	3.0	1.15520524028	330.215027989	171.721776255	668.263385165	0.242183682333	1189.0	1070.0	37	0.0
3250538	2651.11791992	17.0	18765.0	17	3248.0	1	5292.27027027	195814.0	2.52862765877	3.0	0.82966233373	194.700895905	162.147509248	4670.13753455	0.577450525355	1353.0	1598.0	37	0.0
3250541	2708.25585938	17.0	20581.0	17	3011.0	1	5596.75675676	207080.0	2.56523393815	3.0	0.834839749586	183.536587872	183.542382391	4957.56567394	0.586665492637	1397.0	1017.0	37	0.0
3250540	1238.1628418	17.0	9486.0	17	1946.0	1	2894.0	107078.0	2.58967776081	3.0	0.868653255236	7.74681091274	175.147491272	2122.54316799	0.467454121101	1011.0	960.0	37	0.0
3250543	1761.95605469	17.0	11786.0	17	2590.0	1	3938.0	145706.0	2.5827434846	3.0	0.860980391962	282.016627804	195.930746695	2958.90182331	0.478105178084	1357.0	1188.0	37	0.0
3250542	3274.00854492	17.0	24187.0	17	3580.0	1	6342.48648649	234672.0	2.52766743771	3.0	0.849802931105	231.178535029	186.266535061	5665.55285437	0.611737910243	1487.0	1790.0	37	0.0
3250513	945.090148926	17.0	7824.0	17	1882.0	1	2636.81081081	97562.0	2.50355828551	3.0	0.82660503572	170.979765064	53.4505082956	1699.1775435	0.363019448737	1175.0	886.0	37	0.0
3250512	2046.56188965	17.0	15412.0	17	3170.0	1	4633.21621622	171429.0	2.5611956762	3.0	0.814822137405	301.060234971	49.2869368768	3528.42499594	0.449829718023	1627.0	1576.0	37	0.0
3250515	218.085800171	17.0	2838.0	17	1494.0	1	1554.10810811	57502.0	2.53042825859	3.0	0.575438328045	171.839360806	61.7913427987	408.684324237	0.0818548750509	1150.0	982.0	37	0.0
3250514	170.692596436	17.0	2655.0	17	1385.0	1	1502.7027027	55600.0	10.233399802	3.0	0.801234123099	275.533443172	57.7226651012	373.860109374	0.110704148636	1185.0	962.0	37	0.0
3250517	1923.90222168	17.0	14802.0	17	2903.0	1	4228.05405405	156438.0	2.54665980261	3.0	0.865386840196	190.86468444	68.253015039	3340.00548857	0.519322083719	1303.0	1377.0	37	0.0
3250516	1952.68762207	17.0	13547.0	17	2601.0	1	4251.02702703	157288.0	2.53626260558	3.0	0.826533422053	352.04584314	61.632809438	3432.97742076	0.500914248349	1393.0	1211.0	37	0.0
3250519	2347.42016602	17.0	17824.0	17	3386.0	1	4932.91891892	182518.0	2.59657456469	3.0	0.890808913022	91.9201151339	76.7300099119	3955.37062021	0.555547189405	1381.0	1540.0	37	0.0
3250518	546.335998535	17.0	5060.0	17	1669.0	1	2061.86486486	76289.0	2.5567370523	3.0	0.83925066247	279.35953552	71.3281182847	1005.09441685	0.257156647756	1166.0	811.0	37	0.0
3250521	2691.03271484	17.0	21110.0	17	2849.0	1	5257.48648649	194527.0	2.53100563067	3.0	0.788133316951	55.9489962804	81.7997723526	4795.43504933	0.56112015826	1435.0	1480.0	37	0.0
3250520	2650.02172852	17.0	19121.0	17	3618.0	1	5451.51351351	201706.0	2.55491034297	3.0	0.841336411193	73.1765712036	78.1785028082	4532.83426555	0.537936171257	1469.0	1731.0	37	0.0
3250523	640.707580566	17.0	6262.0	17	1675.0	1	2147.02702703	79440.0	2.54022512755	3.0	0.797681127255	285.928744516	83.9379061436	1153.7510199	0.272791772056	1225.0	852.0	37	0.0
3250522	4298.38916016	17.0	28443.0	17	4410.0	1	8047.32432432	297751.0	2.56598631845	3.0	0.857457495108	15.7939021136	82.5273570738	7611.68846451	0.682141920185	1402.0	1403.0	37	0.0
3250525	263.469146729	17.0	3141.0	17	1505.0	1	1673.64864865	61925.0	2.53584242932	3.0	0.723830719206	392.046468603	87.8027901863	527.206591186	0.128674426	1273.0	808.0	37	0.0
3250524	1764.98486328	17.0	13043.0	17	2975.0	1	4169.51351351	154272.0	2.56665932904	3.0	0.828309652261	68.8945642305	86.8814288264	2974.53018346	0.419361753359	1514.0	1608.0	37	0.0
3250527	2057.1953125	17.0	15420.0	17	2782.0	1	4401.45945946	162854.0	2.57717725083	3.0	0.880204436711	127.176018443	92.6069038091	3546.82973148	0.54954132182	1238.0	1322.0	37	0.0
3250526	2563.57617188	17.0	19417.0	17	3184.0	1	5264.0	194768.0	2.54818429566	3.0	0.821071844519	173.730087942	90.412676419	4643.22752332	0.567698591923	1408.0	1404.0	37	0.0
3250499	288.93170166	17.0	4538.0	17	1487.0	1	1649.43243243	61029.0	8.87272467945	3.0	1.01522563697	36.0	0.0	703.400136659	0.276277576859	1043.0	705.0	37	0.0
3250501	218.328201294	17.0	2457.0	17	1196.0	1	1339.75675676	49571.0	2.64648062901	3.0	0.61995962836	94.455856642	9.51841431043	464.472724077	0.120404437523	1017.0	611.0	37	0.0
3250500	3676.84399414	17.0	22822.0	17	5818.0	1	7931.16216216	293453.0	2.63144529908	3.0	1.145200779	272.0	0.0	5837.11990204	0.728364473619	1373.0	2353.0	37	0.0
3250503	4676.31445312	17.0	32749.0	17	7019.0	1	9714.91891892	359452.0	2.54956948716	3.0	0.985213354525	371.671817199	21.6310639775	7724.82052067	0.643915799381	1826.0	1774.0	37	0.0
3250502	557.453186035	17.0	5288.0	17	1604.0	1	1989.64864865	73617.0	2.54671655786	3.0	0.784912971216	198.706357882	8.54260551194	1075.62194454	0.269302124996	1117.0	889.0	37	0.0
3250505	1452.4083252	17.0	10115.0	17	2040.0	1	3250.24324324	120259.0	2.58666011178	3.0	0.825300039177	25.1531788379	30.5980519916	2597.43426187	0.492024156356	1081.0	934.0	37	0.0
3250504	983.505737305	17.0	7811.0	17	1957.0	1	2721.86486486	100709.0	2.6037804917	3.0	0.87624396325	115.554820846	27.5922569435	1766.76237417	0.397399362762	1169.0	930.0	37	0.0
3250507	1991.01843262	17.0	15663.0	17	2993.0	1	4488.62162162	166079.0	2.55700592444	3.0	0.822756588357	297.049357409	39.8787389944	3402.09664399	0.453064319266	1603.0	1714.0	37	0.0
3250506	2296.41601562	17.0	16805.0	17	2917.0	1	5086.59459459	188204.0	2.59099724208	3.0	0.799213724518	380.882903196	33.5197810049	4208.98788612	0.4940121279	1693.0	1397.0	37	0.0
3250509	2289.19750977	17.0	18140.0	17	3366.0	1	5384.54054054	199228.0	2.52595571769	3.0	0.785029235383	43.9950977481	47.2635894473	4231.67440327	0.446078508631	1454.0	1793.0	37	0.0
3250508	5135.30810547	17.0	35430.0	17	4783.0	1	9463.21621622	350139.0	2.56106275513	3.0	0.839274349698	253.732975638	41.5963997211	9107.4962474	0.677467085219	1718.0	1702.0	37	0.0
3250511	2375.6015625	17.0	18722.0	17	3797.0	1	5586.21621622	206690.0	2.55244167104	3.0	0.828501270585	50.1660290334	48.9461874946	4224.26017938	0.456141644164	1553.0	2042.0	37	0.0
3250510	1183.53625488	17.0	9204.0	17	1986.0	1	2881.40540541	106612.0	2.56769447815	3.0	0.832235665621	99.8217066808	48.1449416765	2034.81028954	0.416143546539	1194.0	1093.0	37	0.0
3250353	619.373535156	18.0	6228.0	18	1675.0	1	2033.59459459	75243.0	2.5651419976	3.0	0.802231343113	116.826774034	168.894488252	1096.59593134	0.275994707911	1140.0	1006.0	37	0.0
3250352	2320.10961914	18.0	16186.0	18	2645.0	1	4809.0	177933.0	2.56970749613	3.0	0.851420288856	99.5232967506	166.213093795	4122.00710954	0.574542888508	1274.0	1381.0	37	0.0
3250355	1847.69775391	18.0	13970.0	18	2654.0	1	4078.72972973	150913.0	2.53944791785	3.0	0.877506304696	22.1094914355	185.620585966	3181.33443043	0.520263786704	1255.0	1387.0	37	0.0
3250354	2463.13208008	18.0	16689.0	18	3439.0	1	5311.37837838	196521.0	2.56919188108	3.0	0.892313718236	268.081958739	179.475798063	4246.16879834	0.554434038697	1482.0	1205.0	37	0.0
3250357	2865.14990234	18.0	19916.0	18	3208.0	1	5703.67567568	211036.0	2.56943242579	3.0	0.855367345684	11.3146742662	194.577446015	5042.94070434	0.608076940644	1365.0	1662.0	37	0.0
3250356	1355.11694336	18.0	10779.0	18	2266.0	1	3200.37837838	118414.0	2.52915699262	3.0	0.832228909445	73.7149008176	193.086709205	2415.00629573	0.457726091662	1161.0	1171.0	37	0.0
3250359	176.733932495	18.0	2580.0	18	1202.0	1	1272.83783784	47095.0	2.60295485898	3.0	0.525278065632	175.420991744	195.197188473	426.147438851	0.0964092651951	1027.0	657.0	37	0.0
3250358	2197.72875977	18.0	15126.0	18	2845.0	1	4524.43243243	167404.0	2.56335655178	3.0	0.86843054112	52.2634442639	194.877108365	3777.77461345	0.568769227522	1196.0	1427.0	37	0.0
3250361	1326.18469238	18.0	10003.0	18	2441.0	1	3436.18918919	127139.0	2.56632776517	3.0	0.974899709158	310.998945306	208.024684358	2140.92708161	0.436176942367	1330.0	1323.0	37	0.0
3250360	231.321868896	18.0	2790.0	18	1375.0	1	1517.10810811	56133.0	10.9904876981	3.0	0.778552190464	218.712934111	205.036680957	456.170398461	0.132565887062	1150.0	793.0	37	0.0
3250363	468.001068115	18.0	4490.0	18	1523.0	1	1879.16216216	69529.0	2.5290802624	3.0	0.763895437588	137.624728708	215.497519049	930.862369392	0.233352431021	1154.0	677.0	37	0.0
3250362	184.967590332	18.0	2838.0	18	1193.0	1	1273.18918919	47108.0	2.66429532	3.0	0.539250454233	59.0704685041	214.518407262	432.962972361	0.100944782259	1011.0	510.0	37	0.0
3250365	3988.83740234	18.0	24137.0	18	6453.0	1	8610.83783784	318601.0	2.58599202866	3.0	1.10467744283	369.29396802	217.188500359	6136.31095073	0.649106953599	1681.0	2337.0	37	0.0
3250364	2874.07568359	18.0	19139.0	18	3516.0	1	5936.78378378	219661.0	2.5574474415	3.0	0.868949867144	205.504269479	215.695349816	5064.91680383	0.588987957047	1476.0	1749.0	37	0.0
3250367	2843.64306641	18.0	20303.0	18	3063.0	1	5596.18918919	207059.0	2.55723210573	3.0	0.791501650004	193.10199371	225.386931303	5162.5578546	0.575014776125	1467.0	1166.0	37	0.0
3250366	4217.83056641	18.0	32923.0	18	4289.0	1	7718.27027027	285576.0	2.58272293305	3.0	0.75688060875	77.7060778859	218.984088021	7512.85036029	0.583200862208	1674.0	2083.0	37	0.0
3250337	1217.46813965	18.0	8133.0	18	1955.0	1	2985.83783784	110476.0	2.55870570205	3.0	0.852180773146	123.053412205	107.223896604	2086.38236233	0.423963235431	1181.0	1049.0	37	0.0
3250336	3125.25488281	18.0	22750.0	18	3598.0	1	5978.10810811	221190.0	2.56312989146	3.0	0.86156034789	31.2689583525	105.937993928	5358.2864528	0.628972417464	1311.0	1403.0	37	0.0
3250339	2160.26733398	18.0	16829.0	18	3132.0	1	4544.37837838	168142.0	2.53813037576	3.0	0.85074148778	193.234044121	114.885958245	3711.09302072	0.532266773543	1338.0	1481.0	37	0.0
3250338	4226.16503906	18.0	24150.0	18	7537.0	1	9467.45945946	350296.0	4.68970133295	3.0	1.19214995884	164.260572224	110.714988529	6366.65867624	0.669023717161	1723.0	2408.0	37	0.0
3250341	2422.89404297	18.0	17145.0	18	3184.0	1	5134.08108108	189961.0	2.55867168055	3.0	0.849738144162	221.235857426	118.631476523	4278.86612303	0.54821783408	1487.0	1669.0	37	0.0
3250340	1466.50244141	18.0	10975.0	18	2068.0	1	3534.97297297	130794.0	2.63034474788	3.0	0.816260588639	263.465460118	116.760736637	2691.23267385	0.450781358601	1328.0	1193.0	37	0.0
3250343	2135.47192383	18.0	15185.0	18	2768.0	1	4354.02702703	161099.0	2.55912653713	3.0	0.844743600117	6.68967215517	126.766008868	3722.63511423	0.565244713415	1169.0	935.0	37	0.0
3250342	2748.74584961	18.0	18730.0	18	3620.0	1	5721.24324324	211686.0	2.55440085254	3.0	0.866565153182	239.287699382	125.736019189	4763.88301823	0.564405496146	1524.0	1826.0	37	0.0
3250345	2948.1418457	18.0	20841.0	18	3480.0	1	5586.81081081	206712.0	2.54680270051	3.0	0.843821019831	101.828650014	134.197151636	5067.94656991	0.620027132874	1281.0	1444.0	37	0.0
3250344	492.884185791	18.0	4144.0	18	1579.0	1	1849.75675676	68441.0	2.53008488819	3.0	0.723085605227	152.036719425	131.005289001	927.614455514	0.221457857109	1157.0	763.0	37	0.0
3250347	2364.09472656	18.0	15926.0	18	3118.0	1	4959.64864865	183507.0	2.55707278181	3.0	0.930920330388	134.96718177	139.719690771	3868.91612884	0.570094220172	1305.0	1455.0	37	0.0
3250346	3040.50854492	18.0	21113.0	18	3220.0	1	6335.59459459	234417.0	2.55848169471	3.0	0.855028382368	205.366945594	136.571069812	5393.85254227	0.57224591362	1610.0	2010.0	37	0.0
3250349	2121.54443359	18.0	15634.0	18	2910.0	1	4606.35135135	170435.0	2.5587891344	3.0	0.864148677251	317.731321234	149.025823273	3622.01586916	0.514563986954	1452.0	1475.0	37	0.0
3250348	1338.37304688	18.0	10334.0	18	2236.0	1	3397.05405405	125691.0	2.553245994	3.0	0.737731465551	196.929720681	143.314012509	2420.87719347	0.3566101224	1474.0	1338.0	37	0.0
3250351	2695.50366211	18.0	20416.0	18	3188.0	1	5499.37837838	203477.0	2.56026047802	3.0	0.836238460696	332.053387219	160.759216994	4694.99625696	0.555117660593	1520.0	1737.0	37	0.0
3250350	637.091369629	18.0	4890.0	18	1749.0	1	2235.86486486	82727.0	2.56609013391	3.0	0.845374585978	296.478365242	160.842084878	1134.49653939	0.273034069986	1245.0	949.0	37	0.0
3250321	2783.41552734	18.0	17400.0	18	3347.0	1	5621.54054054	207997.0	2.5708488485	3.0	0.926517373937	76.0488186986	34.7730216586	4549.82090975	0.599848076752	1365.0	1414.0	37	0.0
3250320	404.904205322	18.0	3962.0	18	1758.0	1	1968.18918919	72823.0	2.59324496826	3.0	0.7182846655	379.88353474	27.7480686027	761.047663781	0.16126622042	1375.0	1132.0	37	0.0
3250323	2467.48754883	18.0	19021.0	18	3007.0	1	5040.02702703	186481.0	2.57830995785	3.0	0.825372723754	321.931943267	39.0621129231	4234.31721169	0.530721765555	1513.0	1636.0	37	0.0
3250322	2475.10058594	18.0	17177.0	18	3206.0	1	5213.67567568	192906.0	2.60675413106	3.0	0.90613831063	245.26695683	36.8489864055	4132.60527898	0.560364213907	1469.0	1394.0	37	0.0
3250325	1632.9342041	18.0	10940.0	18	2126.0	1	3662.59459459	135516.0	2.58021256011	3.0	0.821689892695	124.558345038	44.6312970095	2938.36060168	0.491658578963	1206.0	977.0	37	0.0
3250324	1546.45385742	18.0	11277.0	18	2636.0	1	3686.02702703	136383.0	2.54614319768	3.0	0.825874174061	346.908673819	39.3541766686	2715.21533305	0.437151835059	1419.0	1157.0	37	0.0
3250327	328.0	18.0	3030.0	18	1286.0	1	1453.83783784	53792.0	2.60145772542	3.0	0.695546718367	3.76617759242	56.2183086993	654.218384941	0.185530755077	956.0	678.0	37	0.0
3250326	1875.25476074	18.0	13686.0	18	2525.0	1	4184.2972973	154819.0	2.54749882123	3.0	0.842338489847	69.3410648379	48.5590914588	3399.9612977	0.520270056509	1301.0	1200.0	37	0.0
3250329	2108.90112305	18.0	15138.0	18	3395.0	1	4783.72972973	176998.0	2.54499783893	3.0	0.893970272003	326.500161188	57.1551793884	3626.03605615	0.512428751797	1475.0	1358.0	37	0.0
3250328	3138.5390625	18.0	23572.0	18	3839.0	1	5989.43243243	221609.0	2.56471852723	3.0	0.82891548996	262.887772059	56.1090261865	5411.56592423	0.598645478966	1460.0	1782.0	37	0.0
3250331	1628.93566895	18.0	12473.0	18	2227.0	1	3671.18918919	135834.0	2.58942248704	3.0	0.84610079086	38.5900787874	72.5251268119	2946.48568296	0.514093960456	1167.0	1220.0	37	0.0
3250330	6449.25341797	18.0	37809.0	18	6653.0	1	11708.6216216	433219.0	2.59020520512	3.0	0.893897470337	158.633062411	69.104525425	10836.7914823	0.705520401795	1868.0	2397.0	37	0.0
3250333	567.04699707	18.0	5693.0	18	1629.0	1	2064.05405405	76370.0	2.54049617929	3.0	0.771333401952	375.776526234	80.9782249784	1077.04882139	0.251949337582	1197.0	1033.0	37	0.0
3250332	1250.79162598	18.0	9001.0	18	2235.0	1	3289.83783784	121724.0	2.57876046762	3.0	0.902546409618	312.868273517	79.3329196765	2123.66786367	0.411049200858	1360.0	1389.0	37	0.0
3250335	2396.11523438	18.0	17264.0	18	2625.0	1	4809.05405405	177935.0	2.57713098452	3.0	0.807430044536	57.8332008468	93.4468071053	4344.26132927	0.57404999174	1283.0	1321.0	37	0.0
3250334	2444.60717773	18.0	17007.0	18	3469.0	1	5181.64864865	191721.0	2.55536141842	3.0	0.880294069099	141.792839525	90.2951344901	4202.58602408	0.555166641487	1440.0	1562.0	37	0.0
3250313	1727.03283691	18.0	12325.0	18	2514.0	1	3873.32432432	143313.0	2.57848816449	3.0	0.863971835368	274.956638213	5.14992418384	2854.79844642	0.467117401448	1333.0	1189.0	37	0.0
3250312	157.79107666	18.0	2408.0	18	1452.0	1	1497.10810811	55393.0	10.2407634427	3.0	1.35836482827	230.0	0.0	388.945496309	0.214255570111	1079.0	847.0	37	0.0
3250315	2357.66601562	18.0	16446.0	18	2848.0	1	4769.67567568	176478.0	2.56057692174	3.0	0.831798632991	90.0464359309	13.3830649059	4136.35106273	0.564151128158	1292.0	1211.0	37	0.0
3250314	2783.87792969	18.0	19949.0	18	3025.0	1	5669.81081081	209783.0	2.58238513094	3.0	0.839443041891	189.133136502	11.5838618249	4942.13093287	0.57692206095	1460.0	1831.0	37	0.0
3250317	2337.3359375	18.0	17404.0	18	3067.0	1	4925.35135135	182238.0	2.57524880325	3.0	0.80323608261	383.124726616	17.6484755494	4133.19077184	0.508351320818	1578.0	906.0	37	0.0
3250316	3940.86547852	18.0	28792.0	18	3987.0	1	7464.51351351	276187.0	2.57174592308	3.0	0.865919620988	222.288697418	17.1745982387	6765.86466356	0.645918465294	1489.0	1971.0	37	0.0
3250319	2107.09790039	18.0	15417.0	18	2761.0	1	4527.18918919	167506.0	2.54337596821	3.0	0.806056120319	287.332950016	25.6042572734	3826.72126005	0.516690426934	1435.0	1107.0	37	0.0
3250318	407.591308594	18.0	3406.0	18	1531.0	1	1772.24324324	65573.0	8.90572122927	3.0	1.34698628311	0.0	20.0	732.756834208	0.38593305693	876.0	769.0	37	0.0
3250401	2100.39916992	18.0	14708.0	18	2755.0	1	4433.83783784	164052.0	2.56688627602	3.0	0.84193208283	143.244641591	371.240864249	3676.69485116	0.536286869539	1293.0	1233.0	37	0.0
3250400	242.589584351	18.0	2947.0	18	1608.0	1	1655.10810811	61239.0	2.53635007578	3.0	0.751654269652	392.403825649	353.230495739	527.330477436	0.136029908012	1251.0	597.0	37	0.0
3250403	2621.67675781	18.0	17818.0	18	3204.0	1	5235.59459459	193717.0	2.55362779422	3.0	0.848940227582	129.673837234	372.27150367	4596.64405034	0.594052008493	1293.0	1636.0	37	0.0
3250402	2322.75390625	18.0	18532.0	18	3385.0	1	4873.18918919	180308.0	2.5102632617	3.0	0.827893801667	356.006206466	370.801962409	4087.0322963	0.531787179943	1444.0	1441.0	37	0.0
3250405	2473.62597656	18.0	18267.0	18	3102.0	1	5175.02702703	191476.0	2.55359734855	3.0	0.838260159416	337.943140626	390.622760325	4380.37513923	0.549836169271	1436.0	1689.0	37	0.0
3250404	297.687225342	18.0	2805.0	18	1366.0	1	1578.54054054	58406.0	10.3139350853	3.0	0.729186039035	233.284835806	387.44638011	608.782281581	0.163615354061	1115.0	826.0	37	0.0
3250406	2190.90649414	18.0	18006.0	18	3104.0	1	5118.05405405	189368.0	2.55972501283	3.0	0.748203986516	394.106556323	395.572156876	4133.27641726	0.432911284959	1647.0	1856.0	37	0.0
3250385	3647.0078125	18.0	24267.0	18	4048.0	1	6929.02702703	256374.0	2.55220335801	3.0	0.874563805749	255.866758761	300.08750315	6124.56329276	0.630027029595	1492.0	1940.0	37	0.0
3250384	2174.78344727	18.0	15025.0	18	3165.0	1	4841.48648649	179135.0	2.56636985164	3.0	0.961946322078	200.464824933	290.988143677	3631.82380432	0.564456303077	1295.0	1672.0	37	0.0
3250387	162.411972046	18.0	2496.0	18	1196.0	1	1292.05405405	47806.0	2.55302586482	3.0	0.428621847765	223.50181502	314.234496056	408.176224602	0.0726201750126	1085.0	752.0	37	0.0
3250386	3226.84960938	18.0	21903.0	18	3738.0	1	6223.75675676	230279.0	2.54391674787	3.0	0.872811107375	55.0260461172	310.463768679	5586.12478182	0.643912822913	1270.0	1217.0	37	0.0
3250389	2477.97827148	18.0	18660.0	18	3114.0	1	5112.43243243	189160.0	2.54805720652	3.0	0.826294049772	274.04093099	317.748498402	4326.45053736	0.537586489625	1505.0	1646.0	37	0.0
3250388	2559.70288086	18.0	19670.0	18	3352.0	1	5215.54054054	192975.0	2.57631572823	3.0	0.843606715114	294.954000649	313.999208094	4392.03404279	0.550875268072	1463.0	1731.0	37	0.0
3250391	1564.6385498	18.0	13646.0	18	2562.0	1	3672.32432432	135876.0	2.54437668128	3.0	0.800694776541	252.310754233	324.409203155	2879.30602223	0.457501936106	1334.0	1204.0	37	0.0
3250390	458.37298584	18.0	4524.0	18	1464.0	1	1740.48648649	64398.0	2.59805866896	3.0	0.624864309154	328.045477234	319.65269792	925.075991522	0.199125630428	1117.0	651.0	37	0.0
3250393	150.334121704	18.0	2385.0	18	1446.0	1	1427.72972973	52826.0	2.56776496845	3.0	0.560701903899	219.545833575	331.712794835	403.015690944	0.0859375220178	1184.0	599.0	37	0.0
3250392	611.257446289	18.0	6964.0	18	1790.0	1	2138.40540541	79121.0	2.59204447341	3.0	0.595442650129	272.801474768	329.281631452	1230.68202544	0.206771571248	1358.0	1023.0	37	0.0
3250395	1818.3404541	18.0	18144.0	18	2307.0	1	3827.59459459	141621.0	2.49588634777	3.0	0.765157669913	0.0	337.0	3763.1526046	0.602917764226	1024.0	1278.0	37	0.0
3250394	2177.29492188	18.0	16399.0	18	3221.0	1	4711.43243243	174323.0	2.56069168597	3.0	0.872034960184	206.321614573	332.777806417	3832.38391533	0.549585931577	1360.0	1568.0	37	0.0
3250397	1274.89807129	18.0	9955.0	18	2099.0	1	2968.97297297	109852.0	2.50965847472	3.0	0.839713474126	91.2274374597	346.140511876	2247.16290868	0.465807346917	1054.0	978.0	37	0.0
3250396	3518.5859375	18.0	26228.0	18	3703.0	1	6535.43243243	241811.0	2.54782101207	3.0	0.83060128419	195.152286503	342.795457069	6179.75965256	0.646630078748	1362.0	1697.0	37	0.0
3250399	2684.60058594	18.0	19096.0	18	3837.0	1	5603.24324324	207320.0	2.55999611459	3.0	0.858013256818	340.394507804	351.405247228	4783.88222986	0.577966748148	1476.0	1709.0	37	0.0
3250398	524.242980957	18.0	4535.0	18	1561.0	1	1892.89189189	70037.0	2.63984442093	3.0	0.967876949455	155.379769362	346.873215618	863.009552663	0.28310048424	1047.0	777.0	37	0.0
3250369	513.741821289	18.0	5102.0	18	1681.0	1	2010.64864865	74394.0	2.68398177161	3.0	0.732295793677	131.107208669	233.627899811	939.075319906	0.206286754725	1259.0	968.0	37	0.0
3250368	2094.79052734	18.0	14880.0	18	3041.0	1	4776.83783784	176743.0	2.55983806834	3.0	0.675649431812	77.5929170867	227.608784831	3855.63798233	0.37490337474	1554.0	1571.0	37	0.0
3250371	2041.25561523	18.0	14500.0	18	3048.0	1	4527.62162162	167522.0	2.57132731694	3.0	0.927460985773	241.921646969	236.035566531	3319.72125128	0.515184281149	1405.0	1572.0	37	0.0
3250370	316.664672852	18.0	4118.0	18	1436.0	1	1713.86486486	63413.0	2.62602775486	3.0	0.520734125456	138.261771645	234.615056767	679.379625597	0.115088320825	1265.0	974.0	37	0.0
3250373	2481.4934082	18.0	19748.0	18	3337.0	1	5434.27027027	201068.0	2.52615090108	3.0	0.827491880558	134.012686057	247.042061923	4382.11602646	0.500687326602	1501.0	1788.0	37	0.0
3250372	993.195922852	18.0	9815.0	18	2704.0	1	3436.16216216	127138.0	2.55369701747	3.0	0.703814083224	127.907417915	246.291243333	2047.3481834	0.265301755671	1418.0	1317.0	37	0.0
3250375	2701.97973633	18.0	19092.0	18	3580.0	1	5656.2972973	209283.0	2.57026461338	3.0	0.898581210897	376.772041059	254.012781907	4511.04383624	0.558411395249	1582.0	1454.0	37	0.0
3250374	2679.32910156	18.0	19077.0	18	3299.0	1	5462.35135135	202107.0	2.57948391992	3.0	0.854134170129	234.619157029	248.063346372	4657.2635815	0.572629473968	1409.0	1472.0	37	0.0
3250377	2652.08056641	18.0	19534.0	18	3690.0	1	5411.43243243	200223.0	2.55942231784	3.0	0.87981454112	32.69436239	273.183317796	4480.32125299	0.572859220411	1404.0	1265.0	37	0.0
3250376	2008.1138916	18.0	15730.0	18	2457.0	1	4130.08108108	152813.0	2.54536764073	3.0	0.797685943798	40.3152389025	263.810895037	3609.7110409	0.535133147427	1206.0	1283.0	37	0.0
3250379	170.807174683	18.0	3294.0	18	1593.0	1	1657.05405405	61311.0	2.53407631043	3.0	0.346905693612	382.61474918	279.168183303	449.287828182	0.0493503123525	1458.0	880.0	37	0.0
3250378	2885.54760742	18.0	23800.0	18	3713.0	1	6021.59459459	222799.0	2.56743867867	3.0	0.766883444373	394.703353661	275.810563019	5179.28655243	0.492103987485	1729.0	1818.0	37	0.0
3250381	583.250854492	18.0	5369.0	18	1904.0	1	2185.91891892	80879.0	2.54281764876	3.0	0.835161973603	339.849379116	287.340331339	1073.55982027	0.257995405035	1265.0	1030.0	37	0.0
3250380	1382.8404541	18.0	10649.0	18	2428.0	1	3364.45945946	124485.0	2.54763672339	3.0	0.839261548654	40.9986707365	280.126542354	2335.17473287	0.410942059901	1331.0	1187.0	37	0.0
3250383	2610.87109375	18.0	19617.0	18	3417.0	1	5546.35135135	205215.0	2.54962649469	3.0	0.849887797595	392.277626795	290.093403395	4557.79867807	0.536580101369	1610.0	1697.0	37	0.0
3250382	237.120315552	18.0	3052.0	18	1552.0	1	1660.64864865	61444.0	2.48527840156	3.0	0.703936420554	359.166056295	289.965315134	517.429341189	0.123175507377	1302.0	758.0	37	0.0
3250481	4387.26611328	19.0	29518.0	19	4497.0	1	8372.81081081	309794.0	2.56638956056	3.0	0.86582710609	122.410362175	335.536281532	7883.68432565	0.688115358952	1443.0	2214.0	37	0.0
3250480	6214.88818359	19.0	43087.0	19	6128.0	1	11441.8378378	423348.0	2.54517437482	3.0	0.884133692342	355.272482574	328.019598014	10490.7812481	0.681581803476	2001.0	2587.0	37	0.0
3250483	1099.53820801	19.0	9110.0	19	2029.0	1	2796.48648649	103470.0	2.55046422668	3.0	0.843581431951	87.0675434183	340.165283017	1913.01133501	0.40555489354	1166.0	951.0	37	0.0
3250482	1804.99755859	19.0	13446.0	19	3040.0	1	4319.05405405	159805.0	2.56317155198	3.0	0.85782618607	386.171675659	336.245518758	3103.76812158	0.445559791932	1620.0	1531.0	37	0.0
3250485	1640.52148438	19.0	13792.0	19	2827.0	1	4130.91891892	152844.0	2.54694757354	3.0	0.863958561908	384.710675724	349.889168692	2886.38531518	0.43232753065	1568.0	1609.0	37	0.0
3250484	3938.2355957	19.0	29491.0	19	4207.0	1	7544.94594595	279163.0	2.55679316352	3.0	0.842419784397	349.021062276	346.089553315	6770.13150187	0.607599474078	1736.0	2318.0	37	0.0
3250487	4113.42626953	19.0	28695.0	19	4939.0	1	7550.86486486	279382.0	2.52741731011	3.0	0.844991064258	238.885823845	353.986147077	7055.28784814	0.652254547801	1505.0	2072.0	37	0.0
3250486	2918.29394531	19.0	21942.0	19	3367.0	1	5694.86486486	210710.0	2.53911985541	3.0	0.828033552239	284.227437053	351.00046419	5082.68171322	0.586070620767	1448.0	1603.0	37	0.0
3250489	1945.65429688	19.0	14204.0	19	2882.0	1	4458.40540541	164961.0	2.56522230486	3.0	0.825579984076	352.953569605	359.522363889	3480.79607321	0.475527263682	1563.0	1529.0	37	0.0
3250488	3460.26391602	19.0	29302.0	19	3345.0	1	6532.24324324	241693.0	2.54911005971	3.0	0.830430611809	151.729025634	356.198935006	6163.64699673	0.644157778336	1347.0	2136.0	37	0.0
3250491	929.250427246	19.0	7531.0	19	1616.0	1	2410.51351351	89189.0	2.53236861093	3.0	0.714325595506	138.157459345	366.72994564	1756.7966369	0.351903766436	1133.0	832.0	37	0.0
3250490	1803.90466309	19.0	14538.0	19	2648.0	1	3954.21621622	146306.0	2.57723192472	3.0	0.902534676054	56.7881690219	366.900633937	3050.89082742	0.534158957565	1154.0	1224.0	37	0.0
3250493	167.997360229	19.0	2364.0	19	1045.0	1	1130.24324324	41819.0	11.4000000005	3.0	0.499298365988	23.4106529495	375.269694317	432.924640954	0.105735759728	900.0	560.0	37	0.0
3250492	377.430328369	19.0	4017.0	19	1525.0	1	1808.81081081	66926.0	2.53385932647	3.0	0.717558057274	307.242170125	373.733662799	758.998273964	0.177229412181	1248.0	847.0	37	0.0
3250495	172.617080688	19.0	2666.0	19	1486.0	1	1515.08108108	56058.0	6.37741935925	3.0	1.25469670702	308.100951161	397.681616475	445.552053224	0.226225578701	1029.0	843.0	37	0.0
3250494	2534.2734375	19.0	18535.0	19	3654.0	1	5490.78378378	203159.0	2.53277924193	3.0	0.814503780456	259.699393312	391.840660665	4357.2907047	0.47749905071	1595.0	1653.0	37	0.0
3250465	171.904388428	19.0	2701.0	19	1290.0	1	1343.45945946	49708.0	2.63022270751	3.0	0.724043741032	100.521067139	228.139071624	381.659941323	0.114635665585	1047.0	707.0	37	0.0
3250464	2497.2043457	19.0	19082.0	19	3114.0	1	5289.59459459	195715.0	2.5654821501	3.0	0.865736103024	242.228799551	225.186970967	4304.29654505	0.543775185933	1576.0	1724.0	37	0.0
3250467	2920.47119141	19.0	20644.0	19	3313.0	1	5611.43243243	207623.0	2.58750282593	3.0	0.83419488483	35.887587832	231.537260241	5236.85956859	0.637345797179	1185.0	1489.0	37	0.0
3250466	2959.50830078	19.0	21609.0	19	3793.0	1	6340.54054054	234600.0	2.55524653691	3.0	0.853623715547	389.52430898	230.167023575	5248.08679211	0.546248958047	1820.0	1935.0	37	0.0
3250469	2137.83129883	19.0	16583.0	19	3307.0	1	4807.13513514	177864.0	2.53973441451	3.0	0.8956581881	350.561537375	248.28367826	3709.03804661	0.527956707029	1442.0	1496.0	37	0.0
3250468	2232.40991211	19.0	16039.0	19	3060.0	1	4815.51351351	178174.0	2.59316240586	3.0	0.932266630778	118.396441389	238.176999661	3737.81751993	0.56694184303	1249.0	1609.0	37	0.0
3250471	520.230773926	19.0	4970.0	19	1408.0	1	1839.32432432	68055.0	2.58075529564	3.0	0.761235614744	156.151789995	272.897335575	966.846134319	0.250113835151	1045.0	847.0	37	0.0
3250470	4429.28027344	19.0	32352.0	19	5072.0	1	7790.35135135	288243.0	2.54152306906	3.0	0.837307674374	65.8861332698	260.946991295	7591.92703621	0.68916209821	1357.0	1591.0	37	0.0
3250473	2435.88891602	19.0	17429.0	19	3413.0	1	4942.24324324	182863.0	2.53424972242	3.0	0.883042249318	48.6775489006	309.001429885	4163.27540929	0.592182042731	1199.0	1020.0	37	0.0
3250472	263.039337158	19.0	2917.0	19	1499.0	1	1622.18918919	60021.0	2.49277249577	3.0	0.676639677181	380.111341573	289.176300669	562.962937296	0.133029161563	1199.0	813.0	37	0.0
3250475	3049.68847656	19.0	21887.0	19	3616.0	1	6097.27027027	225599.0	2.53755542361	3.0	0.856933014596	273.943310195	320.332835092	5281.88528867	0.590249582133	1479.0	1698.0	37	0.0
3250474	2141.1496582	19.0	16661.0	19	2999.0	1	4634.89189189	171491.0	2.53391239812	3.0	0.816726747816	80.487906729	319.23707014	3908.334206	0.525201747404	1354.0	1400.0	37	0.0
3250477	167.760971069	19.0	3303.0	19	1707.0	1	1672.54054054	61884.0	2.48850629804	3.0	-0.225517111032	265.288010133	322.195820778	534.362319582	-0.0347726891655	1334.0	966.0	37	0.0
3250476	1367.8392334	19.0	11098.0	19	2527.0	1	3605.94594595	133420.0	2.57273606127	3.0	0.802074991123	372.030585927	321.310573513	2474.55742335	0.379708891088	1621.0	1011.0	37	0.0
3250479	2154.78100586	19.0	15760.0	19	3120.0	1	4734.72972973	175185.0	2.54905335115	3.0	0.884084028964	74.0149042673	327.639920258	3670.92611422	0.521429928163	1437.0	1400.0	37	0.0
3250478	160.82472229	19.0	2733.0	19	1234.0	1	1297.37837838	48003.0	8.30900015406	3.0	0.540498035471	224.018582175	325.930619202	400.182274536	0.0909402815337	1067.0	592.0	37	0.0
3250449	1094.42578125	19.0	7958.0	19	1882.0	1	2835.91891892	104929.0	2.562267656	3.0	0.943200216257	84.5206178562	159.101863351	1842.61963849	0.441792800397	1066.0	1082.0	37	0.0
3250448	2888.08569336	19.0	18765.0	19	3492.0	1	5639.40540541	208658.0	2.56611962917	3.0	0.840092432437	188.235527771	155.840240396	4993.45273811	0.59218680189	1382.0	1548.0	37	0.0
3250451	2562.99462891	19.0	18139.0	19	3254.0	1	5455.67567568	201860.0	2.57181462791	3.0	0.843174162201	333.617142513	164.557237162	4642.49726293	0.559451169462	1476.0	1750.0	37	0.0
3250450	690.183410645	19.0	6094.0	19	1582.0	1	2095.7027027	77541.0	2.50736432112	3.0	0.753326854601	148.704159608	159.992309788	1277.83323257	0.298139326261	1098.0	760.0	37	0.0
3250453	2857.28222656	19.0	19752.0	19	3598.0	1	5799.05405405	214565.0	2.56310866716	3.0	0.871943584638	136.402058959	184.209689698	4926.81514744	0.588302559493	1454.0	1422.0	37	0.0
3250452	288.761413574	19.0	3176.0	19	1557.0	1	1654.64864865	61222.0	2.52020689484	3.0	0.802236574404	385.96320107	166.728359694	568.334810175	0.159790295899	1169.0	919.0	37	0.0
3250455	3403.80957031	19.0	26050.0	19	3793.0	1	6392.89189189	236537.0	2.54645089715	3.0	0.815590522119	122.826073463	185.24191152	5995.0090204	0.619209702388	1452.0	1688.0	37	0.0
3250454	2793.02197266	19.0	20759.0	19	3562.0	1	5537.7027027	204895.0	2.55096204117	3.0	0.810081352987	349.105294893	183.829078233	4886.08965935	0.556129974531	1566.0	1368.0	37	0.0
3250457	2239.57299805	19.0	18130.0	19	2976.0	1	4712.45945946	174361.0	2.53923228549	3.0	0.806682728559	331.106941868	203.653126538	4008.68590684	0.522313523579	1439.0	1080.0	37	0.0
3250456	243.510375977	19.0	3008.0	19	1328.0	1	1521.64864865	56301.0	2.60803988001	3.0	0.717748269218	226.454059829	200.151102335	539.073135433	0.145656506323	1125.0	614.0	37	0.0
3250459	2868.08691406	19.0	22825.0	19	4065.0	1	6247.89189189	231172.0	2.56227248151	3.0	0.796313050728	264.666034328	216.133479034	5025.9462226	0.471207347905	1735.0	1935.0	37	0.0
3250458	3449.55883789	19.0	23560.0	19	3738.0	1	6787.18918919	251126.0	2.55900530744	3.0	0.835515122286	387.244306554	208.774638393	6023.45190733	0.58919057691	1707.0	1847.0	37	0.0
3250461	2494.89794922	19.0	17902.0	19	3643.0	1	5622.59459459	208036.0	2.5734864294	3.0	0.798597066398	394.558294728	219.185211871	4365.03616798	0.44925601753	1893.0	1869.0	37	0.0
3250460	2372.23510742	19.0	18515.0	19	3696.0	1	5531.62162162	204670.0	2.56367991496	3.0	0.747271912435	271.56721377	219.235808905	4332.03801378	0.413646398849	1661.0	1846.0	37	0.0
3250463	2258.58251953	19.0	17458.0	19	3433.0	1	4930.91891892	182444.0	2.54604675744	3.0	0.88616889038	228.167066819	220.912879669	3821.18274577	0.52291686157	1493.0	1848.0	37	0.0
3250462	2415.37402344	19.0	20488.0	19	4944.0	1	6575.43243243	243291.0	2.55278573874	3.0	0.973412913653	186.660491513	219.775447142	4672.47028729	0.528704265223	1659.0	2056.0	37	0.0
3250433	798.129089355	19.0	7352.0	19	2028.0	1	2468.2972973	91327.0	2.62248395571	3.0	0.904244007543	332.98046446	100.219963208	1357.22772725	0.330858992418	1243.0	1052.0	37	0.0
3250432	1281.28808594	19.0	9893.0	19	2498.0	1	3188.56756757	117977.0	2.56375949906	3.0	0.810706734262	34.2664573055	92.9951941385	2183.65207013	0.384277261808	1289.0	847.0	37	0.0
3250435	2577.28808594	19.0	18790.0	19	3585.0	1	5563.45945946	205848.0	2.59852987747	3.0	0.841566900277	385.557625633	103.251888468	4599.54207017	0.533457945699	1625.0	1531.0	37	0.0
3250434	236.397064209	19.0	3825.0	19	1572.0	1	1604.18918919	59355.0	10.5416322679	3.0	0.607279055802	352.21542503	103.240227919	559.349316311	0.118409540858	1258.0	966.0	37	0.0
3250437	3200.91162109	19.0	22204.0	19	3859.0	1	6270.94594595	232025.0	2.55820267057	3.0	0.865361815855	248.9869991	113.121042606	5393.31834024	0.592677792953	1551.0	1812.0	37	0.0
3250436	2193.11621094	19.0	17426.0	19	2998.0	1	4720.56756757	174661.0	2.59847899935	3.0	0.858781441317	193.619889903	103.995831639	3805.29222517	0.529369424996	1442.0	1393.0	37	0.0
3250439	187.416519165	19.0	2435.0	19	1234.0	1	1335.2972973	49406.0	2.59236337159	3.0	0.500222343565	216.741529346	126.995950083	430.919099449	0.0878011882398	1124.0	765.0	37	0.0
3250438	2716.29760742	19.0	20091.0	19	2984.0	1	5407.7027027	200085.0	2.55895295994	3.0	0.84329339482	48.2211929255	123.438293573	4865.65948976	0.611299137019	1261.0	1207.0	37	0.0
3250441	2593.80834961	19.0	19400.0	19	3372.0	1	5308.91891892	196430.0	2.54644290891	3.0	0.815715383184	267.222371628	130.803482209	4567.88778916	0.540661070719	1547.0	1469.0	37	0.0
3250440	2643.32788086	19.0	21492.0	19	3233.0	1	5339.89189189	197576.0	2.54370780911	3.0	0.821858786873	288.111802467	127.057842939	4584.05799595	0.545032626969	1530.0	1196.0	37	0.0
3250443	1936.50830078	19.0	14032.0	19	2937.0	1	4396.56756757	162673.0	2.53923098349	3.0	0.837441282886	245.469854461	137.314567197	3501.08685141	0.500232790809	1415.0	1221.0	37	0.0
3250442	600.172485352	19.0	5274.0	19	1666.0	1	2091.08108108	77370.0	2.60327506715	3.0	0.757368530073	321.40897357	132.938521138	1091.52931396	0.246370674612	1241.0	866.0	37	0.0
3250445	227.960083008	19.0	2993.0	19	1293.0	1	1502.91891892	55608.0	2.50857040897	3.0	0.564203622471	327.520827392	142.626345287	530.571514626	0.110604750308	1199.0	875.0	37	0.0
3250444	320.92868042	19.0	3865.0	19	1514.0	1	1799.83783784	66594.0	10.1494682446	3.0	0.569543280634	266.155482257	142.616827681	714.634464196	0.127484669161	1383.0	841.0	37	0.0
3250447	2412.17944336	19.0	18032.0	19	2872.0	1	5069.16216216	187559.0	2.55010305808	3.0	0.83027233289	199.492861512	145.733804636	4362.76506685	0.555902429378	1397.0	1402.0	37	0.0
3250446	195.493118286	19.0	2352.0	19	1626.0	1	1606.0	59422.0	10.7433896619	3.0	0.990586961894	212.465638625	144.861392117	376.906708174	0.131527323813	1210.0	988.0	37	0.0
3250417	2914.84936523	19.0	22265.0	19	3275.0	1	5819.72972973	215330.0	2.54676769057	3.0	0.80708599045	186.158096761	38.3350402796	5228.82172646	0.568797585404	1575.0	1469.0	37	0.0
3250416	3902.1081543	19.0	27411.0	19	4807.0	1	7433.67567568	275046.0	2.55934398113	3.0	0.80457242037	70.8088044623	32.0071223203	6632.97398547	0.559952534147	1750.0	1809.0	37	0.0
3250419	563.866882324	19.0	5175.0	19	1698.0	1	2044.27027027	75638.0	2.54887913226	3.0	0.793113387302	124.022132108	46.6456240222	1011.45397678	0.244100425919	1193.0	807.0	37	0.0
3250418	2057.19873047	19.0	14965.0	19	2768.0	1	4663.78378378	172560.0	2.59478516801	3.0	0.661837419271	70.766405511	40.6851185175	3733.2186302	0.360341504369	1570.0	1528.0	37	0.0
3250421	1649.56115723	19.0	11584.0	19	2761.0	1	3849.40540541	142428.0	2.53531536336	3.0	0.870905009847	235.135324832	49.102353724	2780.24441831	0.45880379774	1390.0	1383.0	37	0.0
3250420	295.936187744	19.0	3243.0	19	1397.0	1	1612.59459459	59666.0	2.56976112244	3.0	0.507837918889	131.346328843	47.6072607922	598.508677161	0.104046571628	1199.0	889.0	37	0.0
3250423	2578.66308594	19.0	22026.0	19	3366.0	1	5495.72972973	203342.0	2.56746037761	3.0	0.802328350412	127.229114541	60.1181735378	4663.59912662	0.51612157915	1450.0	1633.0	37	0.0
3250422	1086.7767334	19.0	9079.0	19	2819.0	1	3543.94594595	131126.0	2.52434054067	3.0	0.690900556162	121.041630673	59.3783174445	2244.22261901	0.280013477452	1421.0	1320.0	37	0.0
3250425	710.384887695	19.0	8882.0	19	2310.0	1	2541.97297297	94053.0	2.4606608818	3.0	0.890141520851	399.0	63.0	1605.8261025	0.391134054725	1256.0	1267.0	37	0.0
3250424	2993.14892578	19.0	20887.0	19	3729.0	1	5959.83783784	220514.0	2.53894287001	3.0	0.88086091427	227.803800754	61.0137869501	5034.89186419	0.592552439084	1466.0	1769.0	37	0.0
3250427	1844.72351074	19.0	12374.0	19	2487.0	1	4133.10810811	152925.0	2.61826219157	3.0	0.872826164808	33.4337007161	76.7906064436	3199.8935901	0.510289683249	1281.0	1357.0	37	0.0
3250426	3175.77001953	19.0	23215.0	19	4252.0	1	6241.75675676	230945.0	2.55503364584	3.0	0.853270380793	369.93041601	66.9933717871	5366.55175553	0.579313195273	1637.0	1993.0	37	0.0
3250429	2684.87255859	19.0	18920.0	19	3694.0	1	5491.02702703	203168.0	2.53807768857	3.0	0.884443652052	25.9399848147	86.1755474544	4486.93632477	0.565820081983	1443.0	1610.0	37	0.0
3250428	194.514892578	19.0	2625.0	19	1562.0	1	1610.45945946	59587.0	2.84453477088	3.0	0.518967306966	372.692075729	80.9331260258	422.815076113	0.0731060492734	1331.0	998.0	37	0.0
3250431	195.242004395	19.0	2996.0	19	1645.0	1	1732.64864865	64108.0	2.48352056248	3.0	0.469313701007	375.755865662	92.1674104654	504.115188348	0.0732763947036	1414.0	887.0	37	0.0
3250430	3302.02197266	19.0	23715.0	19	4176.0	1	6634.64864865	245482.0	2.57553393604	3.0	0.884797988447	388.030946247	88.8512245785	5457.55094757	0.572104598897	1781.0	1644.0	37	0.0
3250407	512.283874512	19.0	5606.0	19	1625.0	1	1925.45945946	71242.0	2.46909779487	3.0	0.890695822352	15.0	0.0	1054.26792912	0.322482321321	1106.0	981.0	37	0.0
3250409	2476.31738281	19.0	17786.0	19	3064.0	1	5174.27027027	191448.0	2.56231486733	3.0	0.764193743358	4.50510341022	7.55009871781	4641.92065522	0.521572592256	1401.0	1143.0	37	0.0
3250408	1775.83337402	19.0	13608.0	19	2763.0	1	3965.7027027	146731.0	2.56599473385	3.0	0.846112522336	66.8532873186	6.05905519689	3051.50002153	0.482646181221	1343.0	1170.0	37	0.0
3250411	333.018188477	19.0	3469.0	19	1660.0	1	1767.21621622	65387.0	2.55434765282	3.0	0.931374995736	212.054181017	17.9101401289	591.198506573	0.184538708198	1187.0	840.0	37	0.0
3250410	1881.85620117	19.0	13830.0	19	2719.0	1	4112.24324324	152153.0	2.5724478035	3.0	0.863998153471	45.2986947042	7.91677095407	3272.419275	0.523865138987	1235.0	1254.0	37	0.0
3250413	441.305358887	19.0	4317.0	19	1422.0	1	1814.13513514	67123.0	2.58282510998	3.0	0.790394465707	130.764249587	28.4907770619	874.606742172	0.235372025073	1079.0	990.0	37	0.0
3250412	1779.35437012	19.0	13562.0	19	2730.0	1	4024.64864865	148912.0	2.60220436302	3.0	0.880592929523	304.245235369	21.020265098	3012.12400343	0.491482797425	1332.0	1443.0	37	0.0
3250415	3636.58325195	19.0	23947.0	19	6185.0	1	8326.7027027	308088.0	2.59308012445	3.0	1.14808946749	362.51175163	30.2095912147	5624.92435932	0.633409188789	1780.0	2346.0	37	0.0
3250414	2895.44824219	19.0	20253.0	19	3420.0	1	5889.24324324	217902.0	2.56097974084	3.0	0.835000176269	198.641020174	28.6883355545	5143.74685854	0.573936559078	1577.0	1182.0	37	0.0
3250497	1532.31298828	19.0	14967.0	19	2224.0	1	3403.45945946	125928.0	2.54418033196	3.0	0.847615709532	72.0	399.0	2899.46114337	0.565064356523	994.0	874.0	37	0.0
3250496	164.687316895	19.0	2265.0	19	1257.0	1	1242.37837838	45968.0	10.2084653143	3.0	1.11252658492	11.0	399.0	428.945305459	0.237709921617	812.0	551.0	37	0.0
3250498	2963.58105469	19.0	17498.0	19	4530.0	1	6521.94594595	241312.0	2.5918520814	3.0	1.04121546232	253.0	399.0	4750.94794603	0.61092752476	1538.0	1977.0	37	0.0
3250737	2567.54589844	20.0	18162.0	20	3124.0	1	5294.2972973	195889.0	2.5689443832	3.0	0.891807484554	109.943383611	306.561151671	4395.91443442	0.58790367781	1363.0	1234.0	37	0.0
3250736	1952.45153809	20.0	12702.0	20	2493.0	1	4277.81081081	158279.0	2.54842768906	3.0	0.890262960624	136.696861461	305.722218842	3323.94577972	0.528762575119	1314.0	1459.0	37	0.0
3250739	249.183151245	20.0	2383.0	20	1189.0	1	1281.43243243	47413.0	10.2258918311	3.0	1.06121722728	0.0	313.0	519.140022887	0.273824813587	807.0	507.0	37	0.0
3250738	1755.38037109	20.0	13458.0	20	2744.0	1	4103.89189189	151844.0	2.59774915558	3.0	0.856806145699	391.324249827	309.209652771	3054.11327178	0.468034817363	1480.0	1410.0	37	0.0
3250741	2676.10864258	20.0	19036.0	20	4058.0	1	6009.62162162	222356.0	2.55589780944	3.0	0.880765885388	325.205284962	325.362462911	4703.04649699	0.525873273157	1635.0	1663.0	37	0.0
3250740	1712.81872559	20.0	12763.0	20	2384.0	1	3736.94594595	138267.0	2.56050479762	3.0	0.805891252555	93.8021909713	318.233985334	3049.39183323	0.4898874688	1267.0	1219.0	37	0.0
3250743	2413.13623047	20.0	16570.0	20	2908.0	1	5069.35135135	187566.0	2.5519990059	3.0	0.854184909668	253.771870005	327.685990457	4217.13165563	0.551092230754	1424.0	1652.0	37	0.0
3250742	586.204345703	20.0	5861.0	20	1690.0	1	2081.10810811	77001.0	2.54982941257	3.0	0.66175366321	87.0155862005	328.326381151	1095.859069	0.210993005173	1273.0	942.0	37	0.0
3250745	1695.21899414	20.0	14158.0	20	2493.0	1	3893.21621622	144049.0	2.54376079107	3.0	0.838926611264	356.01235413	336.141884633	2927.95720536	0.460844123782	1381.0	1574.0	37	0.0
3250744	1465.02648926	20.0	8946.0	20	3245.0	1	4073.81081081	150731.0	4.70644518422	3.0	1.28938506584	0.0	329.0	2506.01168125	0.657230707737	883.0	1203.0	37	0.0
3250747	187.253234863	20.0	2731.0	20	1286.0	1	1370.89189189	50723.0	10.8058400538	3.0	0.647633904052	217.539747222	342.511487514	446.508665076	0.117904678334	1065.0	714.0	37	0.0
3250746	1479.2779541	20.0	10723.0	20	2493.0	1	3634.67567568	134483.0	2.5418756027	3.0	0.911232170629	83.520959326	337.274391027	2530.25246933	0.464501407745	1255.0	1182.0	37	0.0
3250749	3288.4387207	20.0	23306.0	20	3703.0	1	6612.62162162	244667.0	2.56766458433	3.0	0.86020001597	257.742030329	345.386878357	5799.40682959	0.605669068229	1548.0	1515.0	37	0.0
3250748	1745.46252441	20.0	13697.0	20	2553.0	1	3856.18918919	142679.0	2.57934526925	3.0	0.853045503207	122.24559179	343.573654862	3107.2015977	0.523645240377	1223.0	1004.0	37	0.0
3250751	5875.3359375	20.0	35892.0	20	6042.0	1	11164.9459459	413103.0	2.58600587252	3.0	0.974840734662	32.8799169666	355.5284999	9672.24411495	0.730865956177	1560.0	3011.0	37	0.0
3250750	2487.78955078	20.0	19412.0	20	3742.0	1	5260.51351351	194639.0	2.53575685683	3.0	0.829307497919	385.262564509	347.154104003	4372.9710827	0.526005268666	1592.0	1570.0	37	0.0
3250721	288.367645264	20.0	3411.0	20	1477.0	1	1597.27027027	59099.0	2.6132386343	3.0	0.739527042305	287.353480551	252.994208762	572.985148569	0.152929704615	1154.0	736.0	37	0.0
3250720	2025.9810791	20.0	14917.0	20	2976.0	1	4335.56756757	160416.0	2.55427737756	3.0	0.87535592042	122.148578257	240.787304071	3450.99605219	0.534636688266	1269.0	1084.0	37	0.0
3250723	1773.44689941	20.0	13521.0	20	2684.0	1	4220.24324324	156149.0	2.60007148548	3.0	0.695206040583	253.368650617	264.255788832	3181.8504173	0.355151515576	1476.0	1204.0	37	0.0
3250722	3444.5690918	20.0	23740.0	20	3732.0	1	6658.13513514	246351.0	2.55628306565	3.0	0.863642573918	102.445417644	264.276453647	6086.01678331	0.652116666846	1329.0	1533.0	37	0.0
3250725	1231.55908203	20.0	10229.0	20	2014.0	1	3020.72972973	111767.0	2.58007730972	3.0	0.828733172528	59.8419940683	270.374834004	2193.7193005	0.430455506319	1192.0	1178.0	37	0.0
3250724	2079.21166992	20.0	15415.0	20	5534.0	1	6601.45945946	244254.0	4.69090561091	3.0	1.26204955535	399.0	265.0	4185.58453766	0.666929178809	1347.0	1776.0	37	0.0
3250727	156.881652832	20.0	2460.0	20	1550.0	1	1507.45945946	55776.0	11.4000000005	3.0	0.522892920996	384.199996644	273.2342449	396.198014087	0.0737847575322	1275.0	766.0	37	0.0
3250726	2833.60229492	20.0	21944.0	20	3429.0	1	5841.43243243	216133.0	2.57372106811	3.0	0.747478938307	253.938038937	272.549473852	5236.2045178	0.503796729468	1608.0	1530.0	37	0.0
3250729	2118.85229492	20.0	17261.0	20	2975.0	1	4589.7027027	169819.0	2.54629377107	3.0	0.834124841877	290.909225021	282.590642593	3808.3147765	0.52918844063	1392.0	1480.0	37	0.0
3250728	2852.18188477	20.0	19234.0	20	3074.0	1	5467.67567568	202304.0	2.5620608894	3.0	0.860899890146	45.1035439776	273.686545669	4869.35418404	0.621655720794	1229.0	1690.0	37	0.0
3250731	1804.56811523	20.0	10745.0	20	3575.0	1	4476.27027027	165622.0	2.68947211251	3.0	1.16511650904	399.0	286.0	2880.74826939	0.599772604223	1247.0	1525.0	37	0.0
3250730	1890.73840332	20.0	14703.0	20	2852.0	1	4125.59459459	152647.0	2.55958928363	3.0	0.872234494592	206.009705796	285.207050628	3210.8137378	0.513811151015	1280.0	1338.0	37	0.0
3250733	2819.60595703	20.0	20922.0	20	3121.0	1	5434.62162162	201081.0	2.55076202864	3.0	0.817266879368	219.825731488	298.03152596	4875.20971259	0.578708456168	1420.0	1488.0	37	0.0
3250732	1647.77441406	20.0	12162.0	20	2402.0	1	3841.24324324	142126.0	2.55474216328	3.0	0.927394599433	110.122325325	288.616351495	2766.83178629	0.501499849221	1262.0	1364.0	37	0.0
3250735	336.947998047	20.0	3618.0	20	1304.0	1	1493.35135135	55254.0	2.51100461235	3.0	0.739001963375	56.3434774577	302.338079591	680.3592685	0.202417014926	973.0	734.0	37	0.0
3250734	1261.61132812	20.0	10356.0	20	2288.0	1	3260.97297297	120656.0	2.58307452445	3.0	0.867501362434	301.99827704	298.802353618	2177.48703895	0.407723719519	1364.0	1311.0	37	0.0
3250705	174.916748047	20.0	2241.0	20	1590.0	1	1539.83783784	56974.0	10.7737319888	3.0	0.706333016927	342.081967503	173.000552083	442.327588101	0.112903110836	1195.0	743.0	37	0.0
3250704	3144.46459961	20.0	21751.0	20	3796.0	1	6337.75675676	234497.0	2.56908545616	3.0	0.884075521312	263.788267319	170.377477521	5367.3147611	0.598344402277	1541.0	1911.0	37	0.0
3250707	3104.25415039	20.0	22186.0	20	4014.0	1	6050.2972973	223861.0	2.54208910616	3.0	0.787419314148	226.560932066	186.960371846	5666.73897437	0.584159548177	1564.0	1437.0	37	0.0
3250706	2461.22705078	20.0	18876.0	20	3204.0	1	5017.94594595	185664.0	2.57280174216	3.0	0.823733296586	293.939602287	186.218573874	4271.71809662	0.539923782511	1469.0	1402.0	37	0.0
3250709	1510.42749023	20.0	11605.0	20	2107.0	1	3417.05405405	126431.0	2.57123632304	3.0	0.775174002808	132.348668565	189.457247461	2845.80437707	0.476650599743	1178.0	888.0	37	0.0
3250708	3461.98510742	20.0	25596.0	20	3859.0	1	6752.02702703	249825.0	2.56100153085	3.0	0.850548626919	242.018729863	186.704821017	5945.44482256	0.598649423184	1672.0	1863.0	37	0.0
3250711	2829.57983398	20.0	21202.0	20	3381.0	1	5851.64864865	216511.0	2.57902138968	3.0	0.83877657873	284.32424871	199.392856376	5080.59889414	0.572641251695	1522.0	1627.0	37	0.0
3250710	2205.96606445	20.0	17191.0	20	2921.0	1	4558.56756757	168667.0	2.58197947837	3.0	0.866950276048	121.768519067	198.043257886	3749.36280172	0.554068422542	1296.0	1296.0	37	0.0
3250713	169.1146698	20.0	2395.0	20	1277.0	1	1342.54054054	49674.0	10.7906332717	3.0	0.928597059789	100.966812945	201.667480293	359.144167477	0.141819583239	966.0	832.0	37	0.0
3250712	4595.39990234	20.0	31835.0	20	4929.0	1	8593.54054054	317961.0	2.58244392426	3.0	0.885511413879	319.175531711	201.024646554	7666.01407221	0.652804492313	1707.0	2206.0	37	0.0
3250715	2493.91137695	20.0	17781.0	20	2984.0	1	4846.81081081	179332.0	2.57033452523	3.0	0.855621619968	39.1488547969	213.076875088	4260.41920106	0.602697920518	1151.0	1306.0	37	0.0
3250714	204.489715576	20.0	2540.0	20	1190.0	1	1289.32432432	47705.0	2.69067318316	3.0	0.598029979256	98.9694169995	211.266869883	449.45578537	0.116365477768	962.0	592.0	37	0.0
3250717	3381.04394531	20.0	24634.0	20	4038.0	1	6924.05405405	256190.0	2.60675699795	3.0	0.845127916649	327.508878532	233.300848294	6091.48770346	0.591732576405	1702.0	1940.0	37	0.0
3250716	518.899291992	20.0	4292.0	20	1675.0	1	1992.05405405	73706.0	2.57324331088	3.0	0.870399036662	263.752385172	218.138645549	910.290702833	0.248235524568	1197.0	605.0	37	0.0
3250719	1940.0625	20.0	14150.0	20	2801.0	1	4366.35135135	161555.0	2.53280606816	3.0	0.849564571149	366.236248344	239.201155427	3366.65886316	0.487048088563	1469.0	1612.0	37	0.0
3250718	2900.34936523	20.0	20553.0	20	4216.0	1	5982.75675676	221362.0	2.53401255976	3.0	0.894054214898	313.114199807	236.062693378	4809.34280799	0.560915902946	1640.0	2001.0	37	0.0
3250689	1366.20239258	20.0	10064.0	20	2388.0	1	3308.05405405	122398.0	2.57397321857	3.0	0.846149019231	254.277090467	78.8745715009	2352.15757864	0.430252483842	1294.0	1050.0	37	0.0
3250688	1778.62255859	20.0	12150.0	20	2495.0	1	3908.13513514	144601.0	2.56907987388	3.0	0.87571088239	159.146999025	59.78300685	3007.4115685	0.508161740615	1269.0	1273.0	37	0.0
3250691	325.500183105	20.0	3496.0	20	1524.0	1	1715.83783784	63486.0	2.46219705665	3.0	0.860371972009	357.157943186	83.7034999334	606.038434494	0.179165774184	1187.0	818.0	37	0.0
3250690	1505.86193848	20.0	10990.0	20	2173.0	1	3569.43243243	132069.0	2.57449553605	3.0	0.808710298298	269.27259999	83.6342741025	2738.26197453	0.449691082478	1335.0	1281.0	37	0.0
3250693	2829.24047852	20.0	19397.0	20	3600.0	1	5750.05405405	212752.0	2.55011142445	3.0	0.793963158953	118.69841465	90.191697913	4869.1288118	0.506393504245	1541.0	1541.0	37	0.0
3250692	171.704711914	20.0	2345.0	20	1097.0	1	1196.18918919	44259.0	2.60780673064	3.0	0.5144405419	82.8854813875	88.1267650799	394.414674468	0.0926719210904	997.0	527.0	37	0.0
3250695	1883.16638184	20.0	14549.0	20	2436.0	1	4041.94594595	149552.0	2.55716759501	3.0	0.851556918521	75.7037327248	106.2625673	3304.51929557	0.533972801344	1181.0	1363.0	37	0.0
3250694	2287.73144531	20.0	18160.0	20	3320.0	1	4926.75675676	182290.0	2.52953815213	3.0	0.756139189319	120.177264914	99.0934417965	3936.5121576	0.432829342031	1519.0	1521.0	37	0.0
3250697	158.475784302	20.0	1961.0	20	1041.0	1	1130.51351351	41829.0	8.35309761212	3.0	0.764093786714	34.028342325	113.232891897	296.030368339	0.111161490602	881.0	641.0	37	0.0
3250696	2758.35644531	20.0	19841.0	20	3866.0	1	5455.35135135	201848.0	2.56579603805	3.0	0.831179964951	386.010807467	106.974571516	4701.61919045	0.558046141453	1523.0	1229.0	37	0.0
3250699	3074.39990234	20.0	20788.0	20	4387.0	1	6226.37837838	230376.0	2.56982899084	3.0	0.921565175886	347.819163751	125.923805322	5030.25629097	0.593025548999	1542.0	2120.0	37	0.0
3250698	3284.14916992	20.0	22719.0	20	3678.0	1	6401.94594595	236872.0	2.55636232228	3.0	0.857720306533	270.115627132	122.672155113	5641.04387476	0.607427759306	1498.0	1563.0	37	0.0
3250701	2319.58032227	20.0	16722.0	20	3162.0	1	5132.83783784	189915.0	2.58579361511	3.0	0.856996290173	261.514303996	152.498080105	4224.64745086	0.544833016941	1494.0	1722.0	37	0.0
3250700	2168.8137207	20.0	14296.0	20	2772.0	1	4400.32432432	162812.0	2.55489352691	3.0	0.873644785067	28.7137647958	140.858425492	3681.20581131	0.575883035809	1182.0	1024.0	37	0.0
3250703	2679.68115234	20.0	17731.0	20	3333.0	1	5579.24324324	206432.0	2.57608010828	3.0	0.861869165346	365.377392762	156.026744949	4632.56229439	0.557181234183	1562.0	1590.0	37	0.0
3250702	376.353485107	20.0	3546.0	20	1310.0	1	1604.43243243	59364.0	2.50641596791	3.0	0.731616621656	169.781166132	155.203169866	713.1976717	0.194183923963	1057.0	871.0	37	0.0
3250673	3227.91748047	20.0	26403.0	20	4108.0	1	7121.02702703	263478.0	2.5485217742	3.0	0.747295862299	213.665846123	2.83760938248	6440.89319413	0.510484071186	1704.0	1546.0	37	0.0
3250675	1735.25415039	20.0	12023.0	20	2808.0	1	4110.16216216	152076.0	2.54674602028	3.0	0.883226894184	234.61649223	9.40671591334	3026.46274564	0.48186816098	1402.0	994.0	37	0.0
3250674	2613.72973633	20.0	18710.0	20	3030.0	1	5373.7027027	198827.0	2.56063862173	3.0	0.790200001986	98.9874345414	6.51958893218	4667.74064942	0.522520367943	1506.0	1227.0	37	0.0
3250677	1984.32800293	20.0	14388.0	20	2588.0	1	4349.78378378	160942.0	2.55477709422	3.0	0.799988078479	103.293171864	15.6553571287	3495.02878811	0.473607273312	1446.0	1170.0	37	0.0
3250676	4902.01855469	20.0	31847.0	20	4927.0	1	9080.0	335960.0	2.56451438156	3.0	0.865535756081	188.716862891	10.7936081109	8376.94376448	0.664611011829	1732.0	2069.0	37	0.0
3250679	971.244567871	20.0	8295.0	20	2163.0	1	2795.08108108	103418.0	2.55785010628	3.0	0.839334998291	113.297902712	26.6218848095	1779.13557941	0.364495394502	1222.0	1043.0	37	0.0
3250678	529.640319824	20.0	4908.0	20	1621.0	1	1873.02702703	69302.0	2.61181114894	3.0	0.764470943566	79.1816055137	21.3478078918	974.465308843	0.248225487521	1101.0	611.0	37	0.0
3250681	2554.60107422	20.0	18924.0	20	3534.0	1	5171.7027027	191353.0	2.54522876636	3.0	0.8494782263	270.701562435	28.1060990866	4388.55383586	0.563528605236	1444.0	1320.0	37	0.0
3250680	576.04876709	20.0	5165.0	20	1727.0	1	2032.02702703	75185.0	2.61598808684	3.0	0.814192948492	221.019960313	28.0542004026	993.927548402	0.248632018925	1191.0	921.0	37	0.0
3250683	4614.41113281	20.0	28706.0	20	4923.0	1	8680.78378378	321189.0	2.60223560973	3.0	0.873722347085	59.508681887	37.7532691634	8061.45490431	0.682633160466	1521.0	1512.0	37	0.0
3250682	3261.16430664	20.0	25290.0	20	3465.0	1	6326.35135135	234075.0	2.58420237531	3.0	0.809422827378	188.063177047	32.5665135003	5892.36639511	0.605003467103	1519.0	1425.0	37	0.0
3250685	2844.0390625	20.0	20087.0	20	3134.0	1	5637.10810811	208573.0	2.55949173806	3.0	0.846081086878	124.454616961	48.9585399527	4991.07489972	0.598870685094	1353.0	1716.0	37	0.0
3250684	1260.61633301	20.0	10222.0	20	2172.0	1	3140.54054054	116200.0	2.54312497137	3.0	0.762704878521	45.4052349077	47.6565603886	2357.28863309	0.401037062826	1284.0	1234.0	37	0.0
3250687	291.758148193	20.0	3356.0	20	1561.0	1	1567.45945946	57996.0	2.75916001543	3.0	0.682316988804	172.532254807	50.7124858154	608.824167035	0.152752297769	1147.0	623.0	37	0.0
3250686	361.085205078	20.0	3885.0	20	1530.0	1	1788.51351351	66175.0	2.58844551389	3.0	0.547382400173	38.7384497112	50.9644501262	736.572641874	0.127034407705	1145.0	810.0	37	0.0
3250753	170.386459351	20.0	2432.0	20	1380.0	1	1501.7027027	55563.0	2.51182239872	3.0	-0.113739722208	215.829452317	366.792587355	446.645451291	-0.0166332321168	1218.0	884.0	37	0.0
3250752	3291.14941406	20.0	24925.0	20	3828.0	1	6312.35135135	233557.0	2.55805077963	3.0	0.885826861209	193.904133827	357.997445944	5541.5016678	0.636194912554	1283.0	1989.0	37	0.0
3250755	2291.60595703	20.0	16538.0	20	2932.0	1	4777.78378378	176778.0	2.5451038977	3.0	0.822488674699	214.755463898	375.993626263	3974.07853845	0.519909247008	1381.0	1689.0	37	0.0
3250754	6626.015625	20.0	43114.0	20	6953.0	1	12430.6756757	459935.0	2.5523323741	3.0	0.911042438115	277.359581963	373.420520305	11434.3119286	0.721198660764	1763.0	3452.0	37	0.0
3250757	340.576141357	20.0	3869.0	20	1573.0	1	1851.83783784	68518.0	2.55768704172	3.0	0.134417003349	215.676859983	384.102741074	747.39679754	0.0278814608959	1301.0	853.0	37	0.0
3250756	2181.62255859	20.0	16092.0	20	2887.0	1	4699.78378378	173892.0	2.55874094813	3.0	0.870840152365	67.4296522781	379.213357543	3881.64908494	0.561578884677	1249.0	1548.0	37	0.0
3250759	256.69442749	20.0	3364.0	20	1152.0	1	1327.83783784	49130.0	2.65234915786	3.0	0.668578289711	14.0322516084	393.572699209	564.123041815	0.165529029175	950.0	546.0	37	0.0
3250758	1961.9074707	20.0	13210.0	20	2654.0	1	4184.08108108	154811.0	2.54111496671	3.0	0.869657280255	54.6277733286	392.008022521	3389.60978071	0.543837864471	1200.0	1199.0	37	0.0
3250761	1194.58007812	20.0	10885.0	20	2168.0	1	3088.45945946	114273.0	2.52457403807	3.0	0.845516501002	300.0	399.0	2269.49914439	0.450655234388	1251.0	1148.0	37	0.0
3250760	2098.67724609	20.0	17545.0	20	3146.0	1	4666.48648649	172660.0	2.52431512288	3.0	0.729576579712	311.244254533	395.139441563	3859.54447961	0.432065811842	1576.0	1321.0	37	0.0
3250849	2029.0847168	21.0	15646.0	21	3031.0	1	4227.45945946	156416.0	2.54479689256	3.0	0.897166203114	125.05170405	363.051591295	3347.83486911	0.550975767883	1190.0	1402.0	37	0.0
3250848	1680.23095703	21.0	12796.0	21	2606.0	1	4079.7027027	150949.0	2.54888815988	3.0	0.839066174463	384.489235491	361.6726134	3048.16239602	0.456569681282	1488.0	1524.0	37	0.0
3250851	1522.73486328	21.0	11285.0	21	2277.0	1	3437.13513514	127174.0	2.58616082762	3.0	0.823999138414	106.280408118	386.757782057	2677.00871789	0.472505496249	1201.0	1011.0	37	0.0
3250850	415.48638916	21.0	4468.0	21	1355.0	1	1780.32432432	65872.0	2.59868285668	3.0	0.509854393328	352.178108761	363.38242421	973.320520865	0.161941079785	1281.0	772.0	37	0.0
3250853	209.922653198	21.0	3006.0	21	1424.0	1	1444.62162162	53451.0	11.4000000005	3.0	1.30888324473	258.0	399.0	467.118730526	0.268413958187	917.0	776.0	37	0.0
3250852	199.616439819	21.0	3094.0	21	1404.0	1	1532.16216216	56690.0	2.52331250833	3.0	0.212071770112	113.104819145	390.256817253	477.893149001	0.0342046722054	1136.0	903.0	37	0.0
3250833	658.210998535	21.0	5956.0	21	1765.0	1	2194.40540541	81193.0	2.58872533536	3.0	0.814853042493	366.292217174	306.58344592	1206.3997048	0.288638925779	1197.0	885.0	37	0.0
3250832	305.872955322	21.0	3102.0	21	1041.0	1	1310.83783784	48501.0	2.56735294894	3.0	0.716770968231	17.0240925162	298.550149418	590.196083872	0.192407747061	898.0	683.0	37	0.0
3250835	2683.5859375	21.0	19494.0	21	3080.0	1	5540.0	204980.0	2.55163904049	3.0	0.854489666367	196.888404385	309.476666397	4714.58541243	0.57131126355	1461.0	1524.0	37	0.0
3250834	282.425170898	21.0	2782.0	21	1289.0	1	1441.86486486	53349.0	10.9622504857	3.0	0.846910254414	108.224033022	309.152465645	511.986716525	0.176973487799	987.0	810.0	37	0.0
3250837	2412.72705078	21.0	17817.0	21	3119.0	1	5100.08108108	188703.0	2.5600911505	3.0	0.870096664129	261.242392188	324.302313207	4176.18647398	0.553369232701	1427.0	1868.0	37	0.0
3250836	4065.1184082	21.0	30853.0	21	3890.0	1	7619.64864865	281927.0	2.54950155296	3.0	0.83049387792	200.296215834	323.069531374	7138.87720014	0.636785520567	1579.0	1672.0	37	0.0
3250839	733.167419434	21.0	5862.0	21	2001.0	1	2522.56756757	93335.0	2.57154331715	3.0	0.89906058856	290.498095546	327.599438882	1288.53473071	0.298062989625	1352.0	1053.0	37	0.0
3250838	1703.81188965	21.0	13864.0	21	2754.0	1	3915.56756757	144876.0	2.53288824187	3.0	0.806765261842	279.119221893	326.368816861	3071.28928357	0.462854246751	1431.0	1082.0	37	0.0
3250841	312.142303467	21.0	3518.0	21	1425.0	1	1597.16216216	59095.0	2.52312240999	3.0	0.608076171385	186.807397729	329.737502824	643.039506023	0.139484171999	1200.0	787.0	37	0.0
3250840	2429.1730957	21.0	16189.0	21	2856.0	1	4965.16216216	183711.0	2.59771045121	3.0	0.862108729636	43.2804316956	329.503425494	4335.40393808	0.603544271916	1172.0	1337.0	37	0.0
3250843	3024.28515625	21.0	22638.0	21	3860.0	1	6321.08108108	233880.0	2.57030176973	3.0	0.854001565591	380.16524068	342.49342708	5413.54728322	0.576529106224	1639.0	1958.0	37	0.0
3250842	1490.43566895	21.0	11654.0	21	2356.0	1	3573.56756757	132222.0	2.57735802304	3.0	0.822055223923	316.819308146	332.470740946	2679.42597025	0.445472050335	1345.0	1139.0	37	0.0
3250845	2109.02124023	21.0	15184.0	21	3032.0	1	4599.72972973	170190.0	2.58794321126	3.0	0.892147931477	313.200895075	353.271883484	3571.92485961	0.529985881736	1377.0	1088.0	37	0.0
3250844	2954.54663086	21.0	20859.0	21	3341.0	1	5843.91891892	216225.0	2.54618756141	3.0	0.847301779294	260.273850321	351.170641241	5163.21109915	0.598218800797	1398.0	1387.0	37	0.0
3250847	165.175369263	21.0	2346.0	21	1341.0	1	1434.40540541	53073.0	10.9767086116	3.0	0.640054394924	325.664348792	360.405408748	365.465035526	0.0887768401906	1175.0	911.0	37	0.0
3250846	1616.11999512	21.0	11809.0	21	2422.0	1	3689.54054054	136513.0	2.58378709651	3.0	0.874528551776	84.2250799482	359.287904508	2803.20646358	0.497500930541	1178.0	1112.0	37	0.0
3250817	4367.04248047	21.0	29850.0	21	4622.0	1	7816.27027027	289202.0	2.55057938643	3.0	0.849445982466	23.8463981968	230.71697525	7517.5944832	0.69059835686	1366.0	1598.0	37	0.0
3250816	2892.88500977	21.0	21386.0	21	3591.0	1	5724.48648649	211806.0	2.54429192685	3.0	0.82981125049	309.71869682	225.142650041	5031.1268708	0.573939452732	1556.0	1520.0	37	0.0
3250819	2228.6940918	21.0	15111.0	21	3109.0	1	4789.2972973	177204.0	2.56795454615	3.0	0.893766849982	338.775379843	238.059768044	3723.09123254	0.532325287293	1415.0	1546.0	37	0.0
3250818	2332.31469727	21.0	17856.0	21	3068.0	1	4842.43243243	179170.0	2.56193817719	3.0	0.844684895722	186.887381752	238.309353519	4049.28745131	0.545993425846	1385.0	1311.0	37	0.0
3250821	2132.35058594	21.0	16014.0	21	2628.0	1	4463.72972973	165158.0	2.55360621621	3.0	0.829003146265	61.5159658663	246.501174391	3934.04852007	0.575585781171	1174.0	1031.0	37	0.0
3250820	331.718536377	21.0	3537.0	21	1401.0	1	1582.72972973	58561.0	2.49850657595	3.0	0.566041424047	372.288444313	242.008391112	709.233492686	0.145244199113	1176.0	725.0	37	0.0
3250823	1373.96533203	21.0	10560.0	21	2362.0	1	3287.16216216	121625.0	2.50217865396	3.0	0.84728546254	217.945189051	265.951665677	2376.88971036	0.441604939357	1241.0	982.0	37	0.0
3250822	1555.12902832	21.0	10418.0	21	2230.0	1	3543.24324324	131100.0	2.56406624422	3.0	0.823173936095	134.292605277	257.743717208	2723.78704304	0.46283959415	1295.0	931.0	37	0.0
3250825	4315.69677734	21.0	28573.0	21	4809.0	1	8155.7027027	301761.0	2.55064885246	3.0	0.824046749919	135.597974034	272.418908333	7850.54832432	0.657294878868	1590.0	1841.0	37	0.0
3250824	1971.65332031	21.0	17118.0	21	2982.0	1	4664.32432432	172580.0	2.54812641645	3.0	0.720295618483	61.3549400664	269.120208638	3881.46208173	0.427960348863	1476.0	1557.0	37	0.0
3250827	2977.39501953	21.0	23005.0	21	3426.0	1	5798.59459459	214548.0	2.56815103938	3.0	0.837729419814	277.974706378	277.320020706	5192.8262293	0.600273185003	1390.0	1607.0	37	0.0
3250826	1665.51037598	21.0	13783.0	21	3132.0	1	4281.78378378	158426.0	2.55254138467	3.0	0.744946192474	65.1456609501	274.050964984	3104.58327974	0.369991051741	1521.0	1379.0	37	0.0
3250829	3078.1953125	21.0	21501.0	21	3368.0	1	6128.51351351	226755.0	2.55662207731	3.0	0.869182668819	208.810264711	290.314546263	5288.30775612	0.600025129122	1475.0	1779.0	37	0.0
3250828	1980.69152832	21.0	15977.0	21	2695.0	1	4318.83783784	159797.0	2.59532169005	3.0	0.870456558411	53.034403607	278.217814972	3352.66580097	0.5102611858	1346.0	1312.0	37	0.0
3250831	1738.07653809	21.0	13489.0	21	2372.0	1	3747.59459459	138661.0	2.57039516283	3.0	0.840254886877	90.7954119208	298.168620134	3035.71220327	0.515889319923	1176.0	940.0	37	0.0
3250830	2121.55737305	21.0	16332.0	21	2972.0	1	4750.16216216	175756.0	2.58614625258	3.0	0.875331316482	321.353122704	293.65498522	3724.00565784	0.522345018642	1442.0	1561.0	37	0.0
3250801	6110.21679688	21.0	34043.0	21	5974.0	1	11415.5135135	422374.0	2.59828492746	3.0	0.946077197163	26.4268884004	164.077268393	10152.343423	0.726206623742	1662.0	2364.0	37	0.0
3250800	2788.20068359	21.0	20790.0	21	4164.0	1	5769.27027027	213463.0	2.57097680676	3.0	0.886257145236	378.999621697	155.880378446	4648.25419825	0.555270644771	1595.0	1256.0	37	0.0
3250803	266.160308838	21.0	3068.0	21	1552.0	1	1687.91891892	62453.0	2.51099812737	3.0	0.360271909071	209.098589763	175.298717192	559.970107257	0.0635587197312	1255.0	824.0	37	0.0
3250802	3272.97802734	21.0	22938.0	21	4018.0	1	6397.72972973	236716.0	2.56604258295	3.0	0.867283358017	187.390831427	166.689414627	5701.32141432	0.629829095867	1374.0	1269.0	37	0.0
3250805	2325.12817383	21.0	18892.0	21	2716.0	1	4797.64864865	177513.0	2.55761186439	3.0	0.756626403233	208.282121119	184.715767724	4249.4384872	0.503950964267	1522.0	1475.0	37	0.0
3250804	7035.21533203	21.0	41336.0	21	7970.0	1	12501.5135135	462556.0	2.55808853863	3.0	0.917142873097	270.964753664	182.149569039	11516.7854616	0.731452894221	1775.0	2929.0	37	0.0
3250807	343.197753906	21.0	4150.0	21	1820.0	1	1906.67567568	70547.0	2.61784548365	3.0	0.146956820164	209.144761574	192.751190403	763.269176855	0.0303058748317	1397.0	835.0	37	0.0
3250806	2160.83911133	21.0	16834.0	21	2635.0	1	4286.40540541	158597.0	2.5908598198	3.0	0.808773100724	61.0264111288	187.880131079	3773.45526496	0.552780536959	1189.0	1339.0	37	0.0
3250809	216.843490601	21.0	2614.0	21	1187.0	1	1275.91891892	47209.0	2.53329518095	3.0	0.860160082829	7.9817929389	201.792198568	410.097575	0.160407187056	902.0	759.0	37	0.0
3250808	1925.23632812	21.0	13501.0	21	2626.0	1	4173.86486486	154433.0	2.5886173492	3.0	0.875681142592	48.1916384911	200.545608477	3375.5450602	0.548218682089	1171.0	950.0	37	0.0
3250811	1669.1138916	21.0	12954.0	21	2775.0	1	3994.89189189	147811.0	2.53220713388	3.0	0.804031947508	293.573222029	207.8866133	3011.34614402	0.43480113521	1530.0	1365.0	37	0.0
3250810	2452.48413086	21.0	17419.0	21	3513.0	1	5201.18918919	192444.0	2.59025496902	3.0	0.863288440722	304.700049626	203.958818947	4180.87152556	0.531319797659	1565.0	1465.0	37	0.0
3250813	2927.40942383	21.0	21583.0	21	3661.0	1	6196.75675676	229280.0	2.55488379689	3.0	0.854173294463	272.674192552	214.442417908	5286.12739686	0.573131331712	1598.0	1812.0	37	0.0
3250812	2458.08935547	21.0	20386.0	21	3015.0	1	5041.67567568	186542.0	2.54895966089	3.0	0.830565914218	213.818394336	214.070140415	4292.81036576	0.547027075054	1451.0	1446.0	37	0.0
3250815	2382.30249023	21.0	16500.0	21	2964.0	1	4861.59459459	179879.0	2.56038108295	3.0	0.871917273545	81.5475307945	224.999042282	4118.93757512	0.585694776948	1241.0	1394.0	37	0.0
3250814	1651.41821289	21.0	13528.0	21	2722.0	1	3859.32432432	142795.0	2.52642394577	3.0	0.857100982534	236.724151598	221.067095614	2869.32836754	0.467606594274	1358.0	1393.0	37	0.0
3250785	1981.17736816	21.0	14784.0	21	2970.0	1	4353.45945946	161078.0	2.54121143831	3.0	0.843866100499	213.201710951	106.606557266	3525.98051449	0.51914409496	1316.0	1369.0	37	0.0
3250784	1873.3503418	21.0	13218.0	21	2242.0	1	3959.64864865	146507.0	2.55088148688	3.0	0.820259400129	103.71030637	97.156689293	3298.88200099	0.519039513877	1233.0	1167.0	37	0.0
3250787	2007.75537109	21.0	13708.0	21	2726.0	1	4337.54054054	160489.0	2.59488602934	3.0	0.856392322969	130.306259456	114.384835646	3550.45319951	0.539636302334	1304.0	1231.0	37	0.0
3250786	1831.62634277	21.0	14340.0	21	2509.0	1	4161.91891892	153991.0	2.60441555465	3.0	0.783168811425	295.525611561	107.469720196	3484.35514023	0.487728058332	1407.0	1002.0	37	0.0
3250789	160.150222778	21.0	2179.0	21	1348.0	1	1373.51351351	50820.0	4.74326407493	3.0	0.831866121467	199.8736943	115.270388501	316.153498375	0.105875300349	1105.0	904.0	37	0.0
3250788	2385.01806641	21.0	17134.0	21	3335.0	1	5075.51351351	187794.0	2.57539199474	3.0	0.895895562034	103.562894346	115.235802304	4104.15759811	0.567936745636	1316.0	1708.0	37	0.0
3250791	2650.65600586	21.0	18980.0	21	3017.0	1	5158.59459459	190868.0	2.54028652434	3.0	0.811228096683	87.3164834297	126.892771007	4698.51872319	0.585888986916	1333.0	1348.0	37	0.0
3250790	2391.83569336	21.0	16900.0	21	3072.0	1	4965.83783784	183736.0	2.56986767803	3.0	0.851562110782	384.95802682	117.913079476	4047.66936722	0.531523547624	1491.0	1244.0	37	0.0
3250793	2151.6328125	21.0	15485.0	21	2894.0	1	4660.48648649	172438.0	2.55270498445	3.0	0.828696341711	247.437036617	136.316652592	3889.96941306	0.528687558628	1418.0	1576.0	37	0.0
3250792	1452.9642334	21.0	12786.0	21	2979.0	1	4208.0	155696.0	2.53124019716	3.0	0.794253382642	318.762404019	134.033266412	2829.57459504	0.364328842806	1580.0	1308.0	37	0.0
3250795	1568.70263672	21.0	15522.0	21	3001.0	1	4274.40540541	158153.0	2.52122217155	3.0	0.733325400692	317.151502697	138.912405834	3170.30486143	0.373535564806	1585.0	1302.0	37	0.0
3250794	487.36050415	21.0	4638.0	21	1525.0	1	1906.13513514	70527.0	2.58603375553	3.0	0.456991687397	80.4878469611	136.793700022	949.199462769	0.128393379827	1229.0	849.0	37	0.0
3250797	2055.89575195	21.0	16540.0	21	2687.0	1	4323.62162162	159974.0	2.54518078222	3.0	0.862629316106	77.0849906628	145.834182427	3510.62914867	0.538964373197	1219.0	1433.0	37	0.0
3250796	1817.99719238	21.0	13538.0	21	2677.0	1	4174.02702703	154439.0	2.55064485947	3.0	0.838921982959	349.590609459	144.890635056	3191.06580494	0.472060627531	1467.0	1392.0	37	0.0
3250799	3648.59008789	21.0	26209.0	21	3815.0	1	6845.83783784	253296.0	2.57479200941	3.0	0.82169486162	251.306486273	154.09614287	6384.66338412	0.621193324171	1496.0	1431.0	37	0.0
3250798	2499.38208008	21.0	18778.0	21	2649.0	1	4869.13513514	180158.0	2.54782819039	3.0	0.788310578496	115.78599971	152.255626402	4502.87419422	0.57358035709	1274.0	1486.0	37	0.0
3250769	3385.28955078	21.0	24386.0	21	4078.0	1	6654.62162162	246221.0	2.58283770821	3.0	0.843181343241	321.169024153	41.8871121753	5760.76743224	0.574709583756	1791.0	1665.0	37	0.0
3250768	488.250976562	21.0	5026.0	21	1636.0	1	1951.7027027	72213.0	2.52425862851	3.0	0.788998746835	257.379790506	26.5124692219	947.031586498	0.236742617617	1200.0	821.0	37	0.0
3250771	2490.26733398	21.0	20174.0	21	3647.0	1	5144.40540541	190343.0	2.55581970183	3.0	0.824924674057	359.868498289	47.8320343387	4322.12747549	0.530303055353	1543.0	1495.0	37	0.0
3250770	2723.89404297	21.0	20009.0	21	3863.0	1	5723.08108108	211754.0	2.54123675734	3.0	0.854087152112	306.799862485	44.7087748697	4700.24136129	0.540171251877	1717.0	1537.0	37	0.0
3250773	391.006744385	21.0	4612.0	21	1432.0	1	1704.7027027	63074.0	2.54385125263	3.0	0.639382769345	280.893548753	62.0119382711	788.955634046	0.1736493807	1167.0	888.0	37	0.0
3250772	2754.99707031	21.0	20126.0	21	3158.0	1	5520.02702703	204241.0	2.58845458643	3.0	0.845777048505	115.754093381	49.4103409173	4857.99545701	0.592788808403	1347.0	1674.0	37	0.0
3250775	2887.26513672	21.0	22122.0	21	3276.0	1	5495.43243243	203331.0	2.58121708801	3.0	0.841436405133	96.0499732839	72.9437525313	4926.50385128	0.605554663069	1329.0	1633.0	37	0.0
3250774	249.89944458	21.0	3708.0	21	1661.0	1	1890.91891892	69964.0	10.2223158415	3.0	0.671852708974	399.0	72.0	729.409897656	0.14887256877	1293.0	651.0	37	0.0
3250777	1608.59558105	21.0	11837.0	21	2726.0	1	3867.75675676	143107.0	2.55211540108	3.0	0.856909462619	390.99105312	73.9900421954	2723.24604517	0.431988522477	1505.0	1505.0	37	0.0
3250776	1300.96130371	21.0	12029.0	21	2542.0	1	3331.43243243	123263.0	2.54187632639	3.0	0.659302120518	246.958319071	72.9097588234	2306.59491146	0.295742289179	1463.0	1445.0	37	0.0
3250779	2035.28417969	21.0	15541.0	21	2627.0	1	4482.83783784	165865.0	2.58678762525	3.0	0.748056040611	247.503831259	81.1683395637	3708.51972201	0.448063115096	1491.0	1369.0	37	0.0
3250778	569.051513672	21.0	5212.0	21	1844.0	1	2093.56756757	77462.0	2.54614395283	3.0	0.933639585477	53.5746231754	78.7422219547	992.166191851	0.284078426298	1168.0	1048.0	37	0.0
3250781	1862.61462402	21.0	14016.0	21	2664.0	1	4280.13513514	158365.0	2.54617066735	3.0	0.849562897542	284.507186326	91.3372461959	3337.71502147	0.495329536679	1378.0	1299.0	37	0.0
[truncated: 279 more rows]
