# Supplementary material for: Breakage of the oligomeric CaMKII hub by the regulatory segment of the kinase
Source: eLife. 2020 Sep 9;9:e57784. doi: 10.7554/eLife.57784 (PMC7538161; doi:10.7554/eLife.57784)
Supplement: Figure 8—source data 1. [file elife-57784-fig8-data1.zip › figure8_source_data/Unactivated_WT_1.csv]

SPOT_ID	QUALITY	POSITION_T	MAX_INTENSITY	FRAME	MEDIAN_INTENSITY	VISIBILITY	MEAN_INTENSITY	TOTAL_INTENSITY	ESTIMATED_DIAMETER	RADIUS	SNR	POSITION_X	POSITION_Y	STANDARD_DEVIATION	CONTRAST	OUTER_INTENSITY	MIN_INTENSITY	PIXEL_COUNT	POSITION_Z
4025405	1562.75866699	0.0	16357.0	0	4164.0	1	5405.35135135	199998.0	10.7045588428	3.0	0.758068475674	306.029346598	260.298044683	3333.7705398	0.305092481002	2277.0	2121.0	37	0.0
4025404	1569.62255859	0.0	12702.0	0	2795.0	1	4122.2972973	152525.0	2.54935620673	3.0	0.796025404415	209.717331262	259.504708534	2904.93003229	0.389804705107	1798.0	1561.0	37	0.0
4025407	862.647155762	0.0	8592.0	0	2668.0	1	3449.97297297	127649.0	2.57167240011	3.0	0.498971804705	3.35045947908	261.917277934	1911.80478267	0.160433097294	1709.0	1491.0	37	0.0
4025406	2060.81030273	0.0	15926.0	0	3594.0	1	5302.35135135	196187.0	2.59073469822	3.0	0.824469380965	261.343639904	260.539607037	3719.04465941	0.406745770037	2216.0	2308.0	37	0.0
4025401	8583.36230469	0.0	42724.0	0	12173.0	1	17499.8918919	647496.0	2.61637870068	3.0	1.08700048889	392.064468368	255.899057143	12889.2877201	0.667520167495	3223.0	5132.0	37	0.0
4025400	1483.62353516	0.0	13061.0	0	3840.0	1	4832.67567568	178809.0	2.53994528693	3.0	0.701697138341	376.8331758	255.89536702	2607.65570595	0.233522933599	2745.0	2031.0	37	0.0
4025403	1517.78625488	0.0	11340.0	0	3409.0	1	4433.35135135	164034.0	2.58135855753	3.0	0.833240512859	289.791453208	258.755040683	2603.49709489	0.323909441585	2210.0	1781.0	37	0.0
4025402	6648.51660156	0.0	35535.0	0	11114.0	1	15511.5945946	573929.0	2.62845622654	3.0	1.14962820488	119.68549867	258.315779769	10350.7954296	0.622244356132	2988.0	4204.0	37	0.0
4025397	1810.92504883	0.0	15274.0	0	3364.0	1	4969.86486486	183885.0	2.56523983868	3.0	0.709592691643	3.12766028769	255.392426932	3636.99379954	0.350700275765	1836.0	1706.0	37	0.0
4025396	2230.97729492	0.0	19523.0	0	4387.0	1	5919.02702703	219004.0	2.54179273399	3.0	0.742996320972	330.199743164	254.141915938	3992.20870701	0.334337687942	2500.0	2445.0	37	0.0
4025399	1581.33605957	0.0	14813.0	0	4437.0	1	5585.43243243	206661.0	9.01842829739	3.0	0.894994136316	34.6398625352	256.041103415	3174.59388952	0.341101064832	2122.0	2236.0	37	0.0
4025398	1080.19958496	0.0	8390.0	0	2591.0	1	3378.40540541	125001.0	2.60409832702	3.0	0.799236715045	65.30976278	255.203158811	1894.57244458	0.288828474267	1859.0	1605.0	37	0.0
4025393	2542.27856445	0.0	21356.0	0	4099.0	1	6439.86486486	238275.0	2.5346882337	3.0	0.672350824572	38.758005662	253.294599129	4906.56557959	0.344327684702	2341.0	2240.0	37	0.0
4025392	3525.73754883	0.0	25369.0	0	4155.0	1	7508.51351351	277815.0	2.55017757763	3.0	0.816289152264	240.705078805	251.593848605	6349.55144357	0.527058429532	2265.0	2620.0	37	0.0
4025395	937.239013672	0.0	8169.0	0	2725.0	1	3469.81081081	128383.0	2.50514706627	3.0	0.789297683096	318.198301604	253.790912055	1648.09175577	0.230694135575	2139.0	1762.0	37	0.0
4025394	2432.73535156	0.0	17635.0	0	3351.0	1	5564.2972973	205879.0	2.58699209282	3.0	0.7631632193	143.630424937	254.381483614	4457.52809466	0.440264188578	1958.0	1919.0	37	0.0
4025389	2060.46533203	0.0	16018.0	0	3255.0	1	4997.10810811	184893.0	2.59131194609	3.0	0.780095253434	26.9521370432	248.725950227	3553.19930785	0.38378388166	2087.0	2009.0	37	0.0
4025388	2558.36181641	0.0	20779.0	0	3740.0	1	6135.16216216	227001.0	2.54191471744	3.0	0.66280398521	330.748071986	246.93338106	4790.95577633	0.349149373527	2557.0	2134.0	37	0.0
4025391	4442.09423828	0.0	31797.0	0	6033.0	1	9684.32432432	358320.0	2.57952611099	3.0	0.887001651432	368.6509075	250.294132022	7496.5785457	0.522791736869	2743.0	3165.0	37	0.0
4025390	1063.83520508	0.0	8799.0	0	3005.0	1	3537.05405405	130871.0	2.59632688546	3.0	0.545627303383	137.315335207	249.154066611	2048.11909574	0.187608702569	2030.0	1530.0	37	0.0
4025385	2668.29052734	0.0	18467.0	0	3588.0	1	5969.24324324	220862.0	2.54269554621	3.0	0.69494141292	37.6369006598	244.975563493	4778.36361114	0.385328195504	2141.0	1702.0	37	0.0
4025384	1904.75402832	0.0	14894.0	0	3206.0	1	4678.27027027	173096.0	2.59785694068	3.0	0.838319892925	17.2477944667	244.707872757	3312.09228643	0.421977952088	1831.0	1761.0	37	0.0
4025387	1257.62646484	0.0	11639.0	0	3143.0	1	4097.02702703	151590.0	2.52938167176	3.0	0.751477742126	343.938138019	245.398507583	2324.93366078	0.271003269423	2340.0	1900.0	37	0.0
4025386	1658.10400391	0.0	13539.0	0	3000.0	1	4373.32432432	161813.0	2.58030239708	3.0	0.823083564112	125.82200389	244.669515958	2896.98582874	0.374786427343	1961.0	1477.0	37	0.0
4025381	3306.20654297	0.0	25481.0	0	4083.0	1	7073.86486486	261733.0	2.57029249458	3.0	0.835813636371	214.753344481	241.579915299	5904.4045055	0.535668818704	2062.0	2404.0	37	0.0
4025380	1502.39831543	0.0	11716.0	0	3179.0	1	4265.64864865	157829.0	2.55243991103	3.0	0.79009492443	321.024543319	241.207175803	2614.02270049	0.319414670243	2135.0	1761.0	37	0.0
4025383	3248.90380859	0.0	22468.0	0	3997.0	1	6761.64864865	250181.0	2.60916749784	3.0	0.885339976307	57.7687607214	244.170557341	5430.72251801	0.55168002897	1886.0	2137.0	37	0.0
4025382	1698.51013184	0.0	15062.0	0	3700.0	1	5248.54054054	194196.0	2.60552887728	3.0	0.605409925525	375.656370956	242.902971072	3119.20788195	0.219359883893	2959.0	2188.0	37	0.0
4025377	5042.04882812	0.0	37096.0	0	5578.0	1	10093.7027027	373467.0	2.53852871708	3.0	0.828121647977	354.428216152	237.950086267	8951.40456038	0.580282660442	2590.0	3350.0	37	0.0
4025376	332.990936279	0.0	5254.0	0	2978.0	1	3219.94594595	119138.0	2.84171547893	3.0	-0.260178936364	362.882240474	237.132443655	806.011750188	-0.0315368301824	2544.0	1962.0	37	0.0
4025379	1916.44116211	0.0	15619.0	0	3734.0	1	5207.05405405	192661.0	2.56076583772	3.0	0.780826196894	227.089417355	241.227516589	3226.50075284	0.319114519991	2304.0	2576.0	37	0.0
4025378	2282.54858398	0.0	16390.0	0	7018.0	1	7417.54054054	274449.0	4.68243951197	3.0	1.37164877459	284.773616722	239.766333037	3661.18733469	0.511744785626	2237.0	2665.0	37	0.0
4025373	2862.91943359	0.0	20745.0	0	3776.0	1	6111.75675676	226135.0	2.56502398212	3.0	0.850963903297	175.041631742	235.673933899	4911.78616191	0.519626681366	1858.0	1880.0	37	0.0
4025372	1181.24108887	0.0	13064.0	0	4364.0	1	5251.2972973	194298.0	2.55212635518	3.0	0.383729481287	377.84944287	234.859349361	2448.2945069	0.0982402798898	2990.0	2690.0	37	0.0
4025375	1337.8145752	0.0	12336.0	0	3043.0	1	4125.21621622	152633.0	2.66742409342	3.0	0.806878757518	306.285073575	236.77639446	2444.53833559	0.314184506993	2086.0	1882.0	37	0.0
4025374	1973.90466309	0.0	16840.0	0	3414.0	1	4824.37837838	178502.0	2.55128008299	3.0	0.745608685001	6.78063247392	237.041507395	3548.047447	0.377743967042	1821.0	1613.0	37	0.0
4025369	4217.34179688	0.0	30022.0	0	5919.0	1	9267.78378378	342908.0	2.58100531972	3.0	0.863614622267	258.749422769	232.23678226	7283.36169001	0.513657426537	2632.0	2858.0	37	0.0
4025368	2173.74267578	0.0	18646.0	0	4452.0	1	6651.78378378	246116.0	2.55732978679	3.0	0.607147217973	248.674606557	231.896850117	4326.09762652	0.24600362828	3052.0	2461.0	37	0.0
4025371	2737.38134766	0.0	22742.0	0	4047.0	1	6267.78378378	231908.0	2.54667594237	3.0	0.767262932905	232.794732741	234.134123565	4774.23593733	0.412860556897	2424.0	2003.0	37	0.0
4025370	4782.74072266	0.0	33937.0	0	6779.0	1	10640.6216216	393703.0	2.55775640017	3.0	0.803297630619	384.774850204	233.193590161	8275.00383804	0.454237574052	3303.0	3930.0	37	0.0
4025365	1689.24414062	0.0	13226.0	0	2845.0	1	4448.27027027	164586.0	11.4000000005	3.0	0.707189554692	11.0245816923	231.512941768	3201.68429328	0.341387310717	1732.0	1464.0	37	0.0
4025364	2350.9387207	0.0	19674.0	0	3375.0	1	5026.72972973	185989.0	2.54801379432	3.0	0.819876566939	101.954135625	228.962528237	4086.19225528	0.499780732537	1643.0	1622.0	37	0.0
4025367	1040.73925781	0.0	8380.0	0	3017.0	1	3505.67567568	129710.0	2.50984790732	3.0	0.596335798276	163.051213189	232.182199488	1803.71399331	0.181210876939	2029.0	1863.0	37	0.0
4025366	1715.03283691	0.0	13707.0	0	3465.0	1	4701.35135135	173950.0	2.5820397423	3.0	0.711769856003	72.8070318187	232.359974534	2996.65396935	0.293396706362	1971.0	1979.0	37	0.0
4025361	1941.93078613	0.0	19180.0	0	5405.0	1	6772.13513514	250569.0	2.53985629372	3.0	0.589922049027	396.400615008	225.259234435	4324.89831712	0.232090607599	3354.0	2732.0	37	0.0
4025360	1887.3001709	0.0	13556.0	0	3999.0	1	5643.0	208791.0	2.59935282273	3.0	0.817971153327	369.408308523	224.972446003	3247.73855509	0.307847943696	2597.0	2362.0	37	0.0
4025363	1713.98754883	0.0	15425.0	0	4900.0	1	6345.51351351	234784.0	2.55375560751	3.0	0.444821183241	391.026300208	228.379848999	3500.93879966	0.139871453657	3457.0	2982.0	37	0.0
4025362	1983.9699707	0.0	19249.0	0	5122.0	1	7201.94594595	266472.0	2.5164340629	3.0	0.784816152221	244.617935066	226.771011201	4395.22288618	0.314889558175	2961.0	3182.0	37	0.0
4025357	3090.28515625	0.0	22848.0	0	4015.0	1	6760.62162162	250143.0	2.54493090898	3.0	0.802823317157	75.7761547419	224.562413189	5463.2203128	0.480118684422	2004.0	2044.0	37	0.0
4025356	1577.37097168	0.0	13888.0	0	3441.0	1	4540.89189189	168013.0	2.58345648208	3.0	0.790960218297	313.847994222	224.04609143	2731.6796805	0.312181502381	2247.0	2103.0	37	0.0
4025359	2466.7409668	0.0	17634.0	0	3855.0	1	5721.62162162	211700.0	2.57123548802	3.0	0.809808541938	288.814597499	225.442022279	4385.85926809	0.450065218493	2130.0	2137.0	37	0.0
4025358	225.161117554	0.0	3546.0	0	1873.0	1	1912.97297297	70780.0	2.52501851555	3.0	0.376834105577	92.313679045	225.384618678	559.471153386	0.0583183740759	1631.0	1060.0	37	0.0
4025353	2130.11230469	0.0	19012.0	0	5055.0	1	6642.45945946	245771.0	10.2732497535	3.0	0.817967344946	244.121910494	223.192576546	4297.17814123	0.35977104185	2548.0	1879.0	37	0.0
4025352	3947.82519531	0.0	23858.0	0	6121.0	1	8823.64864865	326475.0	2.60141863126	3.0	1.07079094847	159.782359575	222.900600518	6108.66226589	0.588959500763	2156.0	2692.0	37	0.0
4025355	1899.39782715	0.0	14515.0	0	4263.0	1	5640.37837838	208694.0	2.53251929656	3.0	0.688692504534	382.233711765	222.736294798	3382.70634873	0.260263131834	3057.0	2557.0	37	0.0
4025354	3266.54467773	0.0	25039.0	0	4394.0	1	7311.35135135	270520.0	2.5477442411	3.0	0.824709837477	340.566661847	223.246099668	5876.77433828	0.495765073177	2372.0	2572.0	37	0.0
4025349	1965.08276367	0.0	15821.0	0	3799.0	1	5426.78378378	200791.0	2.56867676324	3.0	0.693697004809	369.068197879	217.806940483	3603.56721516	0.299239703646	2493.0	2220.0	37	0.0
4025348	1669.67468262	0.0	14649.0	0	6016.0	1	6865.08108108	254008.0	4.68497244367	3.0	0.936772597508	399.0	217.0	3218.03711202	0.281325441744	3041.0	2508.0	37	0.0
4025351	232.962493896	0.0	3797.0	0	1864.0	1	1943.64864865	71915.0	10.1058890759	3.0	0.567743195447	177.506815408	221.226666939	558.300358042	0.0887793504729	1611.0	1139.0	37	0.0
4025350	1676.51403809	0.0	11689.0	0	3024.0	1	4282.97297297	158470.0	2.59140991837	3.0	0.831032964096	35.3650296467	220.387624628	2961.49259933	0.403138290072	1766.0	1537.0	37	0.0
4025345	2412.24145508	0.0	17220.0	0	3534.0	1	5456.51351351	201891.0	2.56388036025	3.0	0.876657076409	127.221351029	216.092250829	4086.7552031	0.488746884294	1847.0	1703.0	37	0.0
4025344	1533.89685059	0.0	13395.0	0	3046.0	1	4538.75675676	167934.0	2.56249936154	3.0	0.605268297693	45.3645857142	215.970065291	3012.75135794	0.251382029475	2011.0	1887.0	37	0.0
4025347	221.310470581	0.0	7015.0	0	2805.0	1	3150.27027027	116560.0	2.42836415312	3.0	0.116117935338	340.351964844	216.727166333	1067.56822963	0.020069987671	2297.0	1672.0	37	0.0
4025346	1560.60327148	0.0	12618.0	0	2571.0	1	3969.78378378	146882.0	2.5445289722	3.0	0.821034290088	10.2619779712	216.500886082	2797.3389551	0.407012168096	1647.0	1333.0	37	0.0
4025469	2158.03417969	0.0	17727.0	0	4275.0	1	6280.62162162	232383.0	2.57555074809	3.0	0.812525433554	152.412807219	308.605836403	4275.51957435	0.382289350123	2337.0	1974.0	37	0.0
4025468	1626.47753906	0.0	13428.0	0	4275.0	1	5663.94594595	209566.0	10.2705616151	3.0	0.93715987332	147.543874413	307.818638661	3249.02216868	0.367600987843	2112.0	2319.0	37	0.0
4025471	2389.08227539	0.0	18801.0	0	3709.0	1	5499.16216216	203469.0	2.55724408465	3.0	0.832280741048	114.152676507	310.982394918	4107.38428872	0.450999293383	2060.0	1915.0	37	0.0
4025470	2451.88818359	0.0	18193.0	0	6264.0	1	7569.10810811	280057.0	4.69467437827	3.0	1.07286769021	293.823453737	309.841773764	4402.74583378	0.45354982032	2557.0	2787.0	37	0.0
4025465	1808.38769531	0.0	16809.0	0	6700.0	1	7829.16216216	289679.0	4.63202549251	3.0	0.941737316718	204.97526852	304.765281047	3964.05835472	0.313042514098	3163.0	3278.0	37	0.0
4025464	2220.01123047	0.0	17597.0	0	3664.0	1	5665.62162162	209628.0	2.54063426516	3.0	0.773138871321	126.479606843	303.614558966	4106.65259299	0.389274524983	2202.0	2126.0	37	0.0
4025467	1663.85681152	0.0	13945.0	0	3498.0	1	5046.40540541	186717.0	2.57703691077	3.0	0.591223830426	82.2157130508	308.183498706	3117.05497099	0.223380849105	2486.0	2287.0	37	0.0
4025466	1775.5246582	0.0	15362.0	0	3346.0	1	4519.27027027	167213.0	2.55313618105	3.0	0.82907543087	379.02555806	306.837694618	3131.48588842	0.40299846224	1869.0	1593.0	37	0.0
4025461	158.447265625	0.0	3375.0	0	2219.0	1	2261.51351351	83676.0	6.01633127564	3.0	0.290928756788	299.016501638	301.427964969	434.833085577	0.0287739856958	1905.0	1332.0	37	0.0
4025460	3262.74462891	0.0	26257.0	0	4664.0	1	7422.67567568	274639.0	2.54632092274	3.0	0.691402384971	82.8645985467	300.989783433	5892.0311441	0.378195376244	2633.0	2524.0	37	0.0
4025463	225.708374023	0.0	3049.0	0	1443.0	1	1566.75675676	57970.0	2.63617244171	3.0	0.562147181509	6.66103976363	304.387170559	538.937865178	0.107033008758	1236.0	824.0	37	0.0
4025462	1287.86657715	0.0	13209.0	0	3662.0	1	4637.21621622	171577.0	10.8610894666	3.0	0.587043742389	226.408500644	301.784437866	2766.77891474	0.212310483607	2514.0	2012.0	37	0.0
4025457	7611.60009766	0.0	37129.0	0	9384.0	1	15548.0540541	575278.0	2.62733834962	3.0	1.06321897661	190.676093619	299.02947653	11719.3577657	0.668616341615	2887.0	4426.0	37	0.0
4025456	1653.12414551	0.0	12948.0	0	3223.0	1	4414.62162162	163341.0	2.53523471568	3.0	0.803085725726	175.044944483	299.284948823	2931.52110072	0.363593798213	2040.0	1608.0	37	0.0
4025459	2629.75	0.0	21041.0	0	3850.0	1	6440.97297297	238316.0	2.5420960632	3.0	0.751119730711	220.098333775	299.729744763	4829.78547652	0.392010940438	2567.0	2793.0	37	0.0
4025458	2683.95239258	0.0	20333.0	0	4394.0	1	6320.7027027	233866.0	2.5513278633	3.0	0.766917998947	105.860349593	300.388518858	4826.57833635	0.414056616226	2179.0	2046.0	37	0.0
4025453	3540.08959961	0.0	26820.0	0	5794.0	1	8703.48648649	322029.0	2.54960497414	3.0	0.805073053634	206.920571925	298.237370884	6424.55546504	0.422750133785	2920.0	2703.0	37	0.0
4025452	2011.91162109	0.0	17215.0	0	4471.0	1	5978.97297297	221222.0	2.56042954248	3.0	0.433829675866	76.8194313548	297.061660857	3812.20572261	0.160503906049	2799.0	2245.0	37	0.0
4025455	2454.93041992	0.0	19219.0	0	3335.0	1	5278.51351351	195305.0	2.57170819056	3.0	0.822100896044	36.1498511643	299.226127738	4260.68273495	0.496534480096	1758.0	1874.0	37	0.0
4025454	1495.00769043	0.0	14708.0	0	3920.0	1	5135.16216216	190001.0	2.54249220301	3.0	0.565145634036	340.961233935	298.328404868	2970.24649663	0.19537709116	2466.0	2192.0	37	0.0
4025449	2081.18310547	0.0	16205.0	0	3364.0	1	5160.0	190920.0	2.57175292006	3.0	0.682732112516	128.809735033	295.380888384	3859.74133417	0.342905325636	2164.0	2031.0	37	0.0
4025448	5002.93701172	0.0	33706.0	0	7755.0	1	10754.2432432	397907.0	2.56831721853	3.0	0.948932740024	68.7156868444	295.079797003	8065.48004842	0.552411384234	2601.0	2986.0	37	0.0
4025451	2273.84472656	0.0	17638.0	0	3671.0	1	5465.32432432	202217.0	2.54359067583	3.0	0.815888568944	360.814100948	295.105192934	3985.76641908	0.423501130481	2171.0	2023.0	37	0.0
4025450	2966.92675781	0.0	24268.0	0	4540.0	1	7056.56756757	261093.0	2.54072122153	3.0	0.806856267409	246.21576128	295.003416	5552.59764805	0.465084012759	2208.0	2403.0	37	0.0
4025445	1834.18725586	0.0	14729.0	0	3445.0	1	5079.32432432	187935.0	2.56630451466	3.0	0.715199788081	101.613716923	294.426718102	3412.0932322	0.316173502037	2084.0	1581.0	37	0.0
4025444	2534.87255859	0.0	19569.0	0	7720.0	1	9204.0	340548.0	4.7326890913	3.0	1.22869646519	345.169764385	292.702535049	4819.23336457	0.474217412632	2847.0	3433.0	37	0.0
4025447	1737.15893555	0.0	12531.0	0	2935.0	1	4242.75675676	156982.0	2.56562743893	3.0	0.868269501689	25.9036311096	294.503694214	3006.29805949	0.444284562099	1593.0	1287.0	37	0.0
4025446	482.289276123	0.0	5827.0	0	2402.0	1	2736.62162162	101255.0	10.3489612926	3.0	1.36374792283	399.0	294.0	958.734679766	0.313860864192	1627.0	1666.0	37	0.0
4025441	1558.04553223	0.0	13693.0	0	3922.0	1	5033.21621622	186229.0	2.54676153144	3.0	0.807261377885	307.26933735	289.102946489	3019.18152205	0.319467336194	2233.0	2189.0	37	0.0
4025440	1770.26306152	0.0	12534.0	0	3177.0	1	4478.37837838	165700.0	2.54396795584	3.0	0.831920507127	137.08208744	289.150963131	2987.26702812	0.384012189826	1897.0	1671.0	37	0.0
4025443	1445.55932617	0.0	14072.0	0	4171.0	1	5251.75675676	194315.0	10.2415182898	3.0	0.74301935702	247.400475689	290.420445761	3247.65057307	0.298261326908	2210.0	1152.0	37	0.0
4025442	1452.92504883	0.0	13057.0	0	3349.0	1	4845.91891892	179299.0	2.56585111355	3.0	0.767515141651	312.742654772	289.303552165	2924.66591044	0.301422246594	2252.0	2060.0	37	0.0
4025437	2660.5534668	0.0	20847.0	0	3954.0	1	6381.45945946	236114.0	2.54956581016	3.0	0.771355305561	335.957872688	286.50993628	4783.22804527	0.406637911149	2425.0	2532.0	37	0.0
4025436	2047.94226074	0.0	18866.0	0	4231.0	1	5707.51351351	211178.0	2.58139833671	3.0	0.871467866428	160.854660816	284.789042943	3901.30309869	0.424178360636	1996.0	1984.0	37	0.0
4025439	1800.37023926	0.0	15409.0	0	3332.0	1	4637.37837838	171583.0	2.54305613575	3.0	0.770511388191	285.663952877	287.820451831	3315.31407387	0.380116786467	2073.0	1636.0	37	0.0
4025438	1427.44152832	0.0	12721.0	0	4231.0	1	4955.43243243	183351.0	11.4000000005	3.0	0.920850387689	163.911070152	287.845434706	2705.70047965	0.33581857822	2032.0	1851.0	37	0.0
4025433	470.248779297	0.0	5461.0	0	2287.0	1	2502.54054054	92594.0	2.51469758122	3.0	0.658260853661	375.773627481	281.405808179	971.830477747	0.14654404276	1846.0	998.0	37	0.0
4025432	1240.72021484	0.0	10903.0	0	3253.0	1	4217.67567568	156054.0	2.5344022838	3.0	0.844704152537	359.359712736	277.543020569	2241.16721888	0.289369803196	2272.0	2114.0	37	0.0
4025435	1821.36364746	0.0	14382.0	0	3163.0	1	4720.37837838	174654.0	2.56894147952	3.0	0.809118728833	275.133297293	283.671240875	3212.82864598	0.379986113222	2108.0	1834.0	37	0.0
4025434	1217.66674805	0.0	10978.0	0	3084.0	1	4220.45945946	156157.0	2.52226680547	3.0	0.602674704368	58.3318920761	282.701908451	2399.13665715	0.206704053355	2143.0	1538.0	37	0.0
4025429	2342.89282227	0.0	18399.0	0	3748.0	1	4813.40540541	178096.0	2.55281121575	3.0	0.876142118178	0.0	278.0	4128.48924116	0.60188742677	1336.0	1481.0	37	0.0
4025428	1666.83337402	0.0	14138.0	0	3608.0	1	4901.86486486	181369.0	2.58700869856	3.0	0.721196618994	348.57786242	276.956542009	3044.07550427	0.288548261175	2613.0	2255.0	37	0.0
4025431	282.86340332	0.0	3438.0	0	1955.0	1	2174.40540541	80453.0	2.58663437656	3.0	0.894691207389	130.45337924	278.054563427	539.474922672	0.124843526996	1680.0	1493.0	37	0.0
4025430	1446.22436523	0.0	11218.0	0	2933.0	1	4094.64864865	151502.0	2.57876356118	3.0	0.890244402724	94.3735307101	277.68201402	2507.46141231	0.374725041242	1870.0	1825.0	37	0.0
4025425	1307.27380371	0.0	12224.0	0	3551.0	1	4678.45945946	173103.0	2.50896542063	3.0	0.708459875119	75.1571853179	277.294416587	2540.98977429	0.23822333053	2365.0	2305.0	37	0.0
4025424	2824.06933594	0.0	22508.0	0	3868.0	1	6514.16216216	241024.0	2.55854484986	3.0	0.847845022427	295.847115371	275.684337568	4907.24771533	0.469182240794	2329.0	2391.0	37	0.0
4025427	2645.36669922	0.0	20159.0	0	4138.0	1	5969.48648649	220871.0	2.57071612614	3.0	0.798908855576	222.996443169	277.223756248	4574.13017002	0.441093919986	2133.0	2137.0	37	0.0
4025426	2161.85107422	0.0	17851.0	0	4048.0	1	5565.81081081	205935.0	2.54196255897	3.0	0.787897582194	81.2929318619	277.058341451	3922.48501051	0.384339763292	2135.0	2004.0	37	0.0
4025421	1109.61010742	0.0	8945.0	0	2273.0	1	3218.89189189	119099.0	2.55092893761	3.0	0.762753943048	191.226636916	274.802944491	2020.16374177	0.314666246435	1656.0	1035.0	37	0.0
4025420	2741.05883789	0.0	20542.0	0	4168.0	1	6493.35135135	240254.0	2.59473640797	3.0	0.728156576421	252.275720732	271.716625017	4874.34010472	0.37608613802	2533.0	2376.0	37	0.0
4025423	3940.62133789	0.0	29102.0	0	5024.0	1	8332.08108108	308287.0	2.54914661998	3.0	0.832918136731	261.307323989	276.136438694	6783.63198515	0.513004785956	2462.0	2716.0	37	0.0
4025422	2025.28808594	0.0	18565.0	0	4691.0	1	6669.18918919	246760.0	2.54707532236	3.0	0.481590499025	59.2867440537	275.876076391	4317.23799847	0.184660887383	2972.0	2601.0	37	0.0
4025417	1456.47485352	0.0	11397.0	0	2821.0	1	3956.37837838	146386.0	2.55300347451	3.0	0.801737104477	205.496550877	270.340451322	2672.62331959	0.371357978299	1788.0	1535.0	37	0.0
4025416	1837.98681641	0.0	15388.0	0	3300.0	1	4862.94594595	179929.0	2.545187641	3.0	0.73580779813	226.751202485	268.69847596	3298.95053132	0.332588075669	2125.0	1945.0	37	0.0
4025419	2288.01391602	0.0	23416.0	0	4310.0	1	6440.56756757	238301.0	11.4000000005	3.0	0.707512943702	279.284874171	270.761523639	4818.79225037	0.359949120631	2409.0	2495.0	37	0.0
4025418	2165.70239258	0.0	18710.0	0	4553.0	1	6391.16216216	236473.0	2.5536469157	3.0	0.48243511352	67.0547453218	270.538899925	4258.8814097	0.191526215061	2794.0	2862.0	37	0.0
4025413	199.967666626	0.0	3917.0	0	2275.0	1	2419.18918919	89510.0	2.72228445865	3.0	-0.147232904358	234.683415166	267.987417735	569.595706417	-0.0170376094542	2147.0	1285.0	37	0.0
4025412	2540.62084961	0.0	22572.0	0	4780.0	1	6833.48648649	252839.0	11.4000000005	3.0	0.759974840548	282.841233873	267.25010087	4960.9062099	0.380947422575	2517.0	2106.0	37	0.0
4025415	5616.83642578	0.0	33724.0	0	7313.0	1	12069.7567568	446581.0	2.58581413373	3.0	0.825737145916	59.7543200957	269.184565915	9569.48805784	0.486640039331	3240.0	2906.0	37	0.0
4025414	2029.09973145	0.0	15215.0	0	6501.0	1	7385.62162162	273268.0	4.72822761154	3.0	1.2189929773	344.098454874	267.819050586	3800.90033451	0.457021445663	2528.0	2556.0	37	0.0
4025409	1118.79870605	0.0	14706.0	0	4103.0	1	5091.62162162	188390.0	2.50396068774	3.0	0.223834543881	118.731411285	265.38514222	2876.56964254	0.0674966812892	2388.0	1787.0	37	0.0
4025408	3567.51000977	0.0	22479.0	0	6102.0	1	8434.02702703	312059.0	2.60403390333	3.0	0.989376111589	246.794416128	263.426293086	5835.5881808	0.520402997215	2482.0	2214.0	37	0.0
4025411	2119.94018555	0.0	17158.0	0	3880.0	1	5346.72972973	197829.0	2.56324492164	3.0	0.647984836444	50.9088256558	266.023206318	3710.74103597	0.290085272238	2175.0	1743.0	37	0.0
4025410	2455.12792969	0.0	20278.0	0	4546.0	1	6596.37837838	244066.0	2.57798498409	3.0	0.793692121159	304.543630255	264.699862233	4835.95251649	0.410311366608	2390.0	2223.0	37	0.0
4025533	1870.07971191	0.0	16469.0	0	3766.0	1	5443.59459459	201413.0	2.56745009452	3.0	0.694144533646	334.899089432	354.445722572	3472.40165415	0.28434516482	2555.0	2529.0	37	0.0
4025532	2874.4909668	0.0	22393.0	0	3661.0	1	6229.27027027	230483.0	2.53323382871	3.0	0.789962388095	163.610911725	353.891232741	5188.24225024	0.490251713356	2118.0	2039.0	37	0.0
4025535	278.058837891	0.0	3331.0	0	1776.0	1	1933.05405405	71523.0	8.95332675492	3.0	0.569492076734	191.053605991	355.238560593	642.156866693	0.104474557137	1551.0	782.0	37	0.0
4025534	2195.64135742	0.0	17172.0	0	3002.0	1	4876.56756757	180433.0	2.5309994022	3.0	0.778620847648	11.6378260232	354.746865987	4003.63481754	0.46977054588	1726.0	1262.0	37	0.0
4025529	864.067382812	0.0	7720.0	0	2746.0	1	3361.37837838	124371.0	2.54343748944	3.0	0.612111292695	174.556621317	350.621365602	1680.30163217	0.180627140063	2040.0	1555.0	37	0.0
4025528	1675.64038086	0.0	12295.0	0	2867.0	1	4210.59459459	155792.0	2.57104560464	3.0	0.797098941365	148.613525714	350.032903965	2977.63485989	0.39245695133	1814.0	1603.0	37	0.0
4025531	1082.93359375	0.0	16368.0	0	4548.0	1	6177.75675676	228577.0	10.328236857	3.0	0.532614144513	273.374311501	353.441174874	3292.53726382	0.165409810556	3304.0	3026.0	37	0.0
4025530	1846.42041016	0.0	14380.0	0	3547.0	1	5137.97297297	190105.0	2.56153711153	3.0	0.709412043395	236.341722668	351.384363426	3413.85780872	0.308352006666	2307.0	2144.0	37	0.0
4025525	2267.46728516	0.0	19496.0	0	4952.0	1	6850.16216216	253456.0	11.4000000005	3.0	0.703712175863	269.497189373	348.650443687	4306.58118151	0.284036560621	3094.0	2710.0	37	0.0
4025524	5744.63574219	0.0	40652.0	0	8325.0	1	12051.4864865	445905.0	2.57260949676	3.0	0.86994671853	253.89512381	349.006117949	9728.77828524	0.541164584194	2981.0	3874.0	37	0.0
4025527	2142.07788086	0.0	14837.0	0	3871.0	1	5365.75675676	198533.0	2.62464262103	3.0	0.987887574594	399.0	349.0	3620.6193025	0.49991480835	2064.0	1547.0	37	0.0
4025526	282.396575928	0.0	4501.0	0	2499.0	1	2565.97297297	94941.0	2.48844248734	3.0	0.332055339177	284.594338136	349.269267564	688.749086972	0.046643171758	2297.0	1599.0	37	0.0
4025521	2276.08300781	0.0	18918.0	0	6413.0	1	7215.86486486	266987.0	2.56969974585	3.0	0.920441907746	303.510098697	346.696596812	4108.55635069	0.355086613235	2889.0	2885.0	37	0.0
4025520	2224.59594727	0.0	18680.0	0	4206.0	1	5772.59459459	213586.0	2.53334387771	3.0	0.712216844091	242.959715277	347.003351954	3914.21803216	0.318332672541	2485.0	2325.0	37	0.0
4025523	2184.19726562	0.0	17946.0	0	3936.0	1	5831.0	215747.0	2.57495327177	3.0	0.78402853864	69.409986403	348.82205989	4013.56563558	0.369542878952	2262.0	2304.0	37	0.0
4025522	1513.27294922	0.0	13331.0	0	3648.0	1	4854.27027027	179608.0	2.56641215617	3.0	0.587910771708	344.244770851	347.757034921	2844.09948303	0.208061251766	2533.0	2026.0	37	0.0
4025517	2224.0925293	0.0	19961.0	0	5166.0	1	7004.13513514	259153.0	11.4000000005	3.0	0.617477364215	259.054249782	345.306007648	4717.17378995	0.262515632656	2837.0	2492.0	37	0.0
4025516	1604.16699219	0.0	14721.0	0	4215.0	1	5501.94594595	203572.0	2.5361371521	3.0	0.697959360194	74.5024487225	344.669864914	3262.39991712	0.26092089522	2443.0	2182.0	37	0.0
4025519	632.715759277	0.0	6220.0	0	2437.0	1	2748.75675676	101704.0	2.559239405	3.0	0.53918517848	95.3230784443	347.490440079	1233.93087789	0.137684233639	1821.0	1378.0	37	0.0
4025518	2007.00793457	0.0	17122.0	0	3919.0	1	5369.83783784	198684.0	2.55038173479	3.0	0.699347902163	80.8104832344	347.048025449	3746.24209126	0.322661021438	2303.0	1941.0	37	0.0
4025513	2712.02612305	0.0	20060.0	0	3810.0	1	6133.86486486	226953.0	2.54813004241	3.0	0.790121803924	173.021403982	341.749386338	4718.23683619	0.436544711996	2196.0	2100.0	37	0.0
4025512	246.653045654	0.0	5030.0	0	2758.0	1	2893.27027027	107051.0	10.8907946805	3.0	-0.0335885019165	358.818385052	341.296698284	714.286887923	-0.004129023812	2459.0	1735.0	37	0.0
4025515	3058.81225586	0.0	20502.0	0	4358.0	1	6793.72972973	251368.0	2.57154685875	3.0	0.879742256884	372.300830758	343.82290911	5170.45669941	0.503238723144	2207.0	2317.0	37	0.0
4025514	2049.11035156	0.0	17503.0	0	4280.0	1	5596.21621622	207060.0	2.53336336107	3.0	0.820961390193	4.75524087497	342.734975618	3859.68419214	0.394907563627	2027.0	1588.0	37	0.0
4025509	2173.72265625	0.0	16618.0	0	3390.0	1	5204.45945946	192565.0	2.54846205935	3.0	0.800849795853	89.1055885889	339.692194132	3801.61672183	0.41341128484	2071.0	2021.0	37	0.0
4025508	5579.91308594	0.0	29480.0	0	13536.0	1	14678.6216216	543109.0	4.68061630433	3.0	1.48383314476	348.285347283	338.865877986	7598.30281251	0.623505195472	2934.0	4985.0	37	0.0
4025511	1470.39038086	0.0	20171.0	0	4561.0	1	6776.02702703	250713.0	2.51859140832	3.0	0.188187628917	300.06431792	340.508449494	4271.29698938	0.0630522093949	3737.0	2940.0	37	0.0
4025510	157.648895264	0.0	3778.0	0	2381.0	1	2439.37837838	90257.0	10.8846897305	3.0	-0.419623879109	270.21151841	340.245629499	543.057002909	-0.0446242235346	2164.0	1478.0	37	0.0
4025505	2258.87133789	0.0	17691.0	0	3546.0	1	5274.54054054	195158.0	2.56622467622	3.0	0.86557830274	231.649869747	337.907121965	3889.33083072	0.468707543034	1879.0	2010.0	37	0.0
4025504	2496.50170898	0.0	19257.0	0	4031.0	1	6254.51351351	231417.0	2.61365892124	3.0	0.748636918283	164.242927407	335.643492628	4486.46222678	0.367062588936	2417.0	2396.0	37	0.0
4025507	1593.34802246	0.0	13942.0	0	3646.0	1	4999.21621622	184971.0	8.98514262404	3.0	0.826855651516	6.72087914936	338.793328933	3360.94774278	0.384936881825	1807.0	1743.0	37	0.0
4025506	640.168273926	0.0	8052.0	0	2755.0	1	3192.10810811	118108.0	2.52581067511	3.0	1.13778742762	399.0	338.0	1214.57367426	0.276258829082	2079.0	1998.0	37	0.0
4025501	1111.79431152	0.0	9394.0	0	2992.0	1	3739.13513514	138348.0	2.51076305132	3.0	0.820369549805	371.257358671	331.792189727	1959.80478283	0.273871475341	2094.0	1615.0	37	0.0
4025500	3193.18847656	0.0	20624.0	0	5897.0	1	7969.81081081	294883.0	2.60958010801	3.0	1.04205145646	133.775843716	330.755386926	5041.74951358	0.491655591414	2264.0	2309.0	37	0.0
4025503	7754.5703125	0.0	41199.0	0	10018.0	1	16174.3783784	598452.0	2.60233583825	3.0	0.938536040071	296.341426847	335.059973602	12653.0356686	0.580036264926	3568.0	4774.0	37	0.0
4025502	2044.14111328	0.0	16270.0	0	3846.0	1	5362.7027027	198420.0	2.54470421502	3.0	0.693554258432	141.793206564	333.145953891	3686.29013195	0.31297788422	2129.0	1869.0	37	0.0
4025497	1948.2364502	0.0	14065.0	0	3951.0	1	5245.75675676	194093.0	2.5783698354	3.0	0.834204510348	393.968521769	327.768860508	3261.86585498	0.350180890619	2331.0	1786.0	37	0.0
4025496	3270.33032227	0.0	23254.0	0	4330.0	1	7275.32432432	269187.0	2.59399975033	3.0	0.83424304419	342.70227767	327.878977753	5659.39174222	0.48032807671	2470.0	2996.0	37	0.0
4025499	3125.18505859	0.0	22329.0	0	5319.0	1	7315.7027027	270681.0	2.56906115894	3.0	0.922199611215	318.468006147	329.691460547	5378.12711548	0.512806168178	2274.0	2919.0	37	0.0
4025498	238.756851196	0.0	3747.0	0	2097.0	1	2165.78378378	80134.0	2.82847465191	3.0	0.554748805609	97.2533053999	329.701716904	493.854574587	0.0675189959412	1810.0	1167.0	37	0.0
4025493	171.195175171	0.0	2969.0	0	1728.0	1	1826.89189189	67595.0	10.2515943288	3.0	0.339887385955	53.6597511913	324.304310532	432.557753612	0.0419249689913	1564.0	1149.0	37	0.0
4025492	231.195831299	0.0	4845.0	0	2407.0	1	2510.18918919	92877.0	2.43624321305	3.0	-0.302414828539	364.015465522	323.098044341	731.092023309	-0.042181488748	2263.0	1412.0	37	0.0
4025495	1581.60949707	0.0	15974.0	0	5089.0	1	6734.48648649	249176.0	4.69990464589	3.0	0.760112753915	289.634984604	328.354992521	3233.21964252	0.223188702823	3028.0	2794.0	37	0.0
4025494	2299.23803711	0.0	17092.0	0	3660.0	1	5816.37837838	215206.0	2.575279382	3.0	0.708025402315	162.16765685	328.35365532	4173.19088116	0.340483336238	2380.0	2307.0	37	0.0
4025489	2388.27001953	0.0	18764.0	0	4087.0	1	5892.78378378	218033.0	2.53575754164	3.0	0.798882148658	205.173974381	321.12905852	4045.75085831	0.377866619872	2405.0	2258.0	37	0.0
4025488	2169.37744141	0.0	16156.0	0	3184.0	1	5155.2972973	190746.0	2.55611466983	3.0	0.816945381106	127.24500741	320.757959455	3800.23396842	0.430832479248	1991.0	1928.0	37	0.0
4025491	1838.27148438	0.0	16426.0	0	3891.0	1	5385.62162162	199268.0	2.56351840106	3.0	0.633750742529	283.692806606	322.373600495	3525.45977578	0.26171580837	2531.0	2088.0	37	0.0
4025490	1232.48730469	0.0	10284.0	0	2905.0	1	4028.67567568	149061.0	2.57046988687	3.0	0.589731207259	196.513381415	321.550309993	2346.65799068	0.207373493591	2150.0	1633.0	37	0.0
4025485	1895.81469727	0.0	15872.0	0	3353.0	1	5042.16216216	186560.0	2.56552741009	3.0	0.741257807515	395.174815992	318.094789184	3384.94077179	0.331226935377	2190.0	2167.0	37	0.0
4025484	2036.76013184	0.0	15855.0	0	4114.0	1	5557.94594595	205644.0	2.5419860199	3.0	0.709501897451	300.223619687	317.717007382	3707.17025915	0.30996389077	2545.0	2206.0	37	0.0
4025487	2148.18017578	0.0	16668.0	0	3873.0	1	5350.59459459	197972.0	2.59055539655	3.0	0.869351367853	90.7569246041	321.502441954	3781.83541169	0.443483914737	2052.0	2014.0	37	0.0
4025486	205.599456787	0.0	2768.0	0	1530.0	1	1571.83783784	58158.0	2.577373211	3.0	0.490287845443	19.440647164	319.905413638	464.718643286	0.0781410164745	1317.0	937.0	37	0.0
4025481	5243.10888672	0.0	31960.0	0	8113.0	1	12155.3243243	449747.0	2.59746468637	3.0	1.08043494014	65.3918588532	317.444544905	8325.75930823	0.587353538964	2491.0	2742.0	37	0.0
4025480	2693.83862305	0.0	20162.0	0	4090.0	1	6513.64864865	241005.0	2.55806699336	3.0	0.891252873635	360.335886845	315.69817083	4624.2345806	0.462765828245	2351.0	2593.0	37	0.0
4025483	2123.98266602	0.0	17516.0	0	3420.0	1	5328.86486486	197168.0	2.55141397246	3.0	0.748354029189	157.890033445	316.589883345	3840.29083941	0.369213633965	2346.0	2029.0	37	0.0
4025482	2607.25854492	0.0	21410.0	0	4463.0	1	6656.67567568	246297.0	2.55649007109	3.0	0.622513411715	73.6905451634	316.898447608	4828.53029775	0.291614566738	2482.0	2414.0	37	0.0
4025477	2709.88989258	0.0	23034.0	0	7142.0	1	8174.02702703	302439.0	2.5938114791	3.0	1.03236998663	172.464904251	314.978763232	5182.32366633	0.486459884064	2559.0	2908.0	37	0.0
4025476	1097.84851074	0.0	10302.0	0	3281.0	1	3938.0	145706.0	2.55491485708	3.0	0.542788823168	284.618109761	313.927560887	1991.07613282	0.159042170012	2370.0	1646.0	37	0.0
4025479	2807.58935547	0.0	21118.0	0	3836.0	1	6374.16216216	235844.0	2.5656910273	3.0	0.830474287421	347.890856586	315.719035456	4859.84543943	0.463247891644	2270.0	2254.0	37	0.0
4025478	1694.06164551	0.0	12670.0	0	3771.0	1	4981.13513514	184302.0	2.54407261253	3.0	0.833625638086	213.294291042	315.656111358	2899.41450184	0.320337720319	2325.0	2219.0	37	0.0
4025473	4453.04443359	0.0	30833.0	0	5982.0	1	9097.7027027	336615.0	2.56632796294	3.0	0.873019482885	231.589929318	312.038772521	7639.40323755	0.578632185379	2335.0	2689.0	37	0.0
4025472	1838.20300293	0.0	15848.0	0	3802.0	1	5308.27027027	196406.0	2.55890398736	3.0	0.764716984814	197.199257609	311.040492445	3167.88094832	0.295646808711	2644.0	2344.0	37	0.0
4025475	1439.6184082	0.0	10905.0	0	2718.0	1	3844.56756757	142249.0	2.58591429787	3.0	0.926676318149	36.4799152428	313.54759188	2488.571015	0.428401393088	1561.0	1595.0	37	0.0
4025474	213.189056396	0.0	2818.0	0	1538.0	1	1580.7027027	58486.0	2.58406167522	3.0	0.522930186323	13.1556806746	314.001570695	477.221464129	0.0857026792728	1304.0	948.0	37	0.0
4025597	378.73840332	0.0	4559.0	0	2532.0	1	2553.16216216	94467.0	2.51893231707	3.0	0.726625264187	337.745785628	393.891546407	750.449032747	0.119555305394	1986.0	1634.0	37	0.0
4025596	213.145782471	0.0	3271.0	0	2012.0	1	2030.56756757	75131.0	9.09542588929	3.0	-0.094015860168	42.7962828681	390.813964583	491.948706706	-0.0112604414374	1728.0	1182.0	37	0.0
4025599	2604.42211914	0.0	22882.0	0	5352.0	1	8086.51351351	299201.0	2.53593403781	3.0	0.669263703184	361.534803913	394.514634168	5724.92014317	0.310453919336	3352.0	2842.0	37	0.0
4025598	2022.54077148	0.0	19206.0	0	4842.0	1	6626.54054054	245182.0	2.53273768336	3.0	0.587038282573	356.237161166	393.763847025	4420.53693694	0.243480072584	2916.0	2948.0	37	0.0
4025593	2759.09106445	0.0	20519.0	0	3910.0	1	6370.89189189	235723.0	2.58097556975	3.0	0.680954829199	129.952390874	390.438386581	5073.1373472	0.37197163754	2398.0	2016.0	37	0.0
4025592	1604.73803711	0.0	13163.0	0	2783.0	1	4022.24324324	148823.0	2.54998904698	3.0	0.701233994797	10.0841966641	389.765296	2860.1154445	0.332116452882	1700.0	1696.0	37	0.0
4025595	1159.38574219	0.0	12060.0	0	3953.0	1	4692.37837838	173618.0	2.55883066807	3.0	0.19472404445	385.542060595	389.677857635	2581.7312597	0.0566002436126	2823.0	1891.0	37	0.0
4025594	2007.91174316	0.0	14813.0	0	3684.0	1	5300.67567568	196125.0	2.57060983244	3.0	0.824650386369	300.316255916	390.501920995	3645.42835506	0.395805864379	2246.0	1723.0	37	0.0
4025589	713.107055664	0.0	6876.0	0	2545.0	1	3080.51351351	113979.0	2.55197615493	3.0	0.458928382904	121.201494533	389.313213863	1337.15563836	0.110621584117	1922.0	1403.0	37	0.0
4025588	1612.27856445	0.0	16620.0	0	4071.0	1	5466.64864865	202266.0	11.4000000005	3.0	0.626612059497	394.913574459	387.956713972	3309.81053684	0.234099776571	2825.0	2286.0	37	0.0
4025591	1817.13195801	0.0	17969.0	0	5205.0	1	6328.54054054	234156.0	2.54486710613	3.0	0.609647672897	362.248213467	388.905224206	3867.78166104	0.228950566319	2755.0	2392.0	37	0.0
4025590	488.887451172	0.0	4834.0	0	2225.0	1	2578.43243243	95402.0	2.56681316283	3.0	0.503110317945	266.647499824	388.598313618	977.67824577	0.105440859661	1863.0	1300.0	37	0.0
4025585	2634.17797852	0.0	20350.0	0	4562.0	1	6268.24324324	231925.0	2.53350226173	3.0	0.875522260728	228.000283471	387.366387439	4504.69066274	0.458998358692	2176.0	2640.0	37	0.0
4025584	1553.78820801	0.0	16071.0	0	4952.0	1	5943.64864865	219915.0	2.50840728673	3.0	0.596735456127	391.526580991	383.822621771	3137.25002737	0.186926909861	3035.0	2321.0	37	0.0
4025587	1044.35009766	0.0	9794.0	0	2880.0	1	3626.08108108	134165.0	2.62968912371	3.0	0.703465704584	198.559436612	387.642408156	1967.8212907	0.235911056461	1968.0	1758.0	37	0.0
4025586	3866.19238281	0.0	28616.0	0	8958.0	1	10641.4864865	393735.0	2.55106151364	3.0	1.1242778365	146.282923548	387.963456466	6469.49574551	0.519185571005	2831.0	2742.0	37	0.0
4025581	5346.38671875	0.0	39102.0	0	6545.0	1	10668.9459459	394751.0	2.53921538279	3.0	0.780671985206	382.801382281	382.187452188	9322.90586538	0.51765685834	2893.0	2374.0	37	0.0
4025580	1790.7800293	0.0	12756.0	0	2918.0	1	4525.97297297	167461.0	2.57399642531	3.0	0.775746228215	53.526466044	381.649087427	3308.16375289	0.395688234545	1798.0	1555.0	37	0.0
4025583	1998.94787598	0.0	15419.0	0	3133.0	1	4966.72972973	183769.0	2.5948243009	3.0	0.795004742784	259.510936383	382.793819127	3628.46269597	0.409238332248	2005.0	2005.0	37	0.0
4025582	2043.94006348	0.0	16664.0	0	2919.0	1	4844.51351351	179247.0	2.54386747114	3.0	0.798961213484	24.4949107529	383.271158959	3767.6661994	0.450712045923	1781.0	1185.0	37	0.0
4025577	834.711975098	0.0	7859.0	0	2281.0	1	3089.18918919	114300.0	2.53562060572	3.0	0.600246576348	45.4052024025	381.468334012	1634.32109313	0.188748008437	1796.0	1410.0	37	0.0
4025576	2108.9855957	0.0	19341.0	0	6029.0	1	7727.78378378	285928.0	8.39963416701	3.0	0.922137630933	334.221998608	379.447670979	4402.85449791	0.356283376426	2815.0	3288.0	37	0.0
4025579	3731.96655273	0.0	25320.0	0	4364.0	1	7951.32432432	294199.0	2.55163417525	3.0	0.855681728294	316.299641691	380.887062405	6374.90867496	0.522111445721	2450.0	2422.0	37	0.0
4025578	2229.14624023	0.0	17782.0	0	3646.0	1	5025.05405405	185927.0	2.57876560042	3.0	0.805348797108	179.826678474	381.11381836	3924.26843109	0.458714221343	1858.0	1337.0	37	0.0
4025573	1540.06933594	0.0	11449.0	0	3484.0	1	4405.67567568	163010.0	2.56590879101	3.0	0.886402115819	229.130622537	376.213895792	2548.1616037	0.34469931038	2103.0	1986.0	37	0.0
4025572	2332.12304688	0.0	19192.0	0	3905.0	1	5934.10810811	219562.0	2.56228240593	3.0	0.831395911034	365.167724359	374.508483367	4183.59652415	0.414568379397	2402.0	2189.0	37	0.0
4025575	2023.06970215	0.0	15935.0	0	3778.0	1	5507.0	203759.0	2.53649687037	3.0	0.700770870506	301.82195672	377.799787587	3596.82243252	0.296763730692	2549.0	2224.0	37	0.0
4025574	2125.95117188	0.0	20746.0	0	4523.0	1	5756.05405405	212974.0	9.01643011456	3.0	0.864731230666	205.903850166	377.981767506	3956.34493178	0.422840602598	2023.0	1885.0	37	0.0
4025569	2255.5300293	0.0	20701.0	0	5849.0	1	7301.86486486	270169.0	2.52179294905	3.0	0.765859908466	333.816525882	375.275167086	4559.38311594	0.314244612388	2850.0	2963.0	37	0.0
4025568	214.312606812	0.0	4121.0	0	2303.0	1	2413.67567568	89306.0	2.63030125186	3.0	-0.35485373998	221.150560836	375.232452128	577.684989806	-0.0407352194494	2133.0	1435.0	37	0.0
4025571	2112.55102539	0.0	16074.0	0	4194.0	1	5952.78378378	220253.0	2.57334366707	3.0	0.712534262439	354.152140324	374.693668359	3821.01251223	0.296484007331	2861.0	2697.0	37	0.0
4025570	2309.62939453	0.0	18692.0	0	5034.0	1	6821.56756757	252398.0	2.5330629611	3.0	0.705163726162	341.072964408	374.638570943	4037.88493549	0.263748789255	3109.0	2979.0	37	0.0
4025565	1538.71765137	0.0	13001.0	0	3252.0	1	4492.75675676	166232.0	2.56486198001	3.0	0.810961684838	270.203682437	372.609406523	2771.65791145	0.333596523151	2178.0	2059.0	37	0.0
4025564	255.687866211	0.0	4013.0	0	2366.0	1	2509.37837838	92847.0	2.60289779247	3.0	0.479094453273	280.908404669	372.159976323	584.325125981	0.0590753663491	2128.0	1606.0	37	0.0
4025567	2196.44042969	0.0	14692.0	0	3348.0	1	5119.81081081	189433.0	2.58296701345	3.0	0.868269021806	117.639041774	375.34581568	3827.30848159	0.480465415521	1750.0	1688.0	37	0.0
4025566	2248.31958008	0.0	17311.0	0	3628.0	1	4993.13513514	184746.0	2.55710720663	3.0	0.840081130116	31.0921679542	374.111825123	3842.45968794	0.47763217234	1714.0	1581.0	37	0.0
4025561	1893.94677734	0.0	14025.0	0	3331.0	1	4983.7027027	184397.0	2.56737922575	3.0	0.682123205477	142.494821682	370.16466929	3538.21280109	0.319503089844	2169.0	1933.0	37	0.0
4025560	2920.4375	0.0	23400.0	0	4836.0	1	7634.37837838	282472.0	2.56768929802	3.0	0.633470516054	304.431184882	369.202356238	5568.44689274	0.300430444119	3178.0	3383.0	37	0.0
4025563	2033.31945801	0.0	15731.0	0	3345.0	1	5277.51351351	195268.0	2.54917203167	3.0	0.814150617424	390.639100896	370.368455901	3707.01178416	0.400435387043	2261.0	1733.0	37	0.0
4025562	2208.41308594	0.0	16334.0	0	3510.0	1	5386.10810811	199286.0	2.57089279369	3.0	0.832440246898	162.421414635	369.808523208	3984.00585525	0.444816173966	2023.0	2218.0	37	0.0
4025557	1703.6887207	0.0	13097.0	0	3349.0	1	4591.78378378	169896.0	2.52181900225	3.0	0.705249754327	134.839394478	368.383807559	3135.29044495	0.317130587629	1940.0	2019.0	37	0.0
4025556	1974.91467285	0.0	14895.0	0	3536.0	1	4943.35135135	182904.0	2.55360057213	3.0	0.872018672094	217.170725491	366.877039092	3304.72602845	0.411394112168	2057.0	1792.0	37	0.0
4025559	1198.65515137	0.0	12450.0	0	3772.0	1	4871.45945946	180244.0	2.49476751109	3.0	0.627669320414	352.697068916	367.66158253	2568.05750838	0.19823949807	2694.0	2345.0	37	0.0
4025558	1004.52966309	0.0	10850.0	0	3848.0	1	4671.27027027	172837.0	10.1722732406	3.0	0.625311507127	348.238025185	368.023709706	1970.40519872	0.15191771984	2760.0	2434.0	37	0.0
4025553	1998.56311035	0.0	15548.0	0	2998.0	1	4813.83783784	178112.0	2.53085463915	3.0	0.797919451078	177.564284058	365.915218263	3619.95763874	0.428599390459	1891.0	1609.0	37	0.0
4025552	1808.28540039	0.0	14866.0	0	3184.0	1	4664.27027027	172578.0	2.55960038189	3.0	0.754315503241	150.545185441	365.094972988	3301.73848692	0.364223003007	2050.0	1885.0	37	0.0
4025555	1090.80078125	0.0	9473.0	0	2685.0	1	3382.75675676	125162.0	2.55587688845	3.0	0.712030500624	50.3386260306	366.641817142	2088.89019452	0.281793946349	1832.0	1618.0	37	0.0
4025554	1324.69274902	0.0	9911.0	0	2475.0	1	3504.05405405	129650.0	2.58793731091	3.0	0.846079881971	13.368060816	367.075774565	2307.68935597	0.386201908	1508.0	1483.0	37	0.0
4025549	1484.25939941	0.0	16354.0	0	6020.0	1	7144.97297297	264364.0	10.2337403905	3.0	0.945463646767	61.4453863612	362.578925846	3648.87665732	0.318252704529	2393.0	2511.0	37	0.0
4025548	5586.76123047	0.0	35686.0	0	7601.0	1	11807.5675676	436880.0	2.58399875664	3.0	0.89405595617	65.8322494622	362.392477142	9757.9803709	0.585871132338	2548.0	2821.0	37	0.0
4025551	2825.02075195	0.0	24209.0	0	5582.0	1	7653.21621622	283169.0	2.54856352299	3.0	0.641679508586	301.051201772	363.189508436	5467.93175979	0.297400184203	3091.0	2390.0	37	0.0
4025550	2519.95361328	0.0	21022.0	0	4189.0	1	6402.05405405	236876.0	2.53880768658	3.0	0.806362260702	262.552574535	363.087425141	4434.76338431	0.387515598561	2576.0	2863.0	37	0.0
4025545	2564.79345703	0.0	18917.0	0	3870.0	1	5993.32432432	221753.0	2.60982730369	3.0	0.820399653378	228.78664393	359.667018908	4533.8270384	0.449922076377	2207.0	2006.0	37	0.0
4025544	2290.85058594	0.0	19577.0	0	4990.0	1	6936.24324324	256641.0	2.562138311	3.0	0.693108242909	328.266139912	358.692630618	4514.7333341	0.291270140526	2900.0	3036.0	37	0.0
4025547	1475.15063477	0.0	12038.0	0	2637.0	1	3800.45945946	140617.0	2.55727666171	3.0	0.856422124914	39.7482621043	361.718739001	2547.69104174	0.402637192409	1567.0	1252.0	37	0.0
4025546	2222.28222656	0.0	18516.0	0	4403.0	1	6154.67567568	227723.0	2.6086836798	3.0	0.79297349773	281.347366771	360.646541399	3971.20809392	0.343773315145	2655.0	3008.0	37	0.0
4025541	2034.23193359	0.0	14329.0	0	3285.0	1	4837.10810811	178973.0	2.53694636815	3.0	0.830523823607	96.5329875475	359.31354982	3663.42257083	0.458793323088	1729.0	1608.0	37	0.0
4025540	3596.23950195	0.0	29655.0	0	5948.0	1	9012.7027027	333470.0	2.57246956268	3.0	0.777200357576	271.666492341	357.973797027	6525.93206568	0.391552617685	3306.0	3033.0	37	0.0
4025543	2386.19213867	0.0	19869.0	0	4540.0	1	6656.97297297	246308.0	2.57382035636	3.0	0.61304560163	306.655973541	359.405310916	4858.96533617	0.288216337411	2908.0	2343.0	37	0.0
4025542	1674.52832031	0.0	11660.0	0	3043.0	1	4367.97297297	161615.0	2.56357576703	3.0	0.949633905464	127.199302956	358.923388621	2692.83439568	0.413871957	1766.0	2041.0	37	0.0
4025537	2688.10717773	0.0	19607.0	0	3609.0	1	5817.86486486	215261.0	2.58493997409	3.0	0.884742853204	112.019022518	355.747261611	4510.26114766	0.521943798835	1780.0	1751.0	37	0.0
4025536	230.920166016	0.0	3051.0	0	1718.0	1	1860.24324324	68829.0	2.64673542384	3.0	-0.13136237046	20.1919931101	355.942641751	550.885519737	-0.0190794751668	1543.0	1119.0	37	0.0
4025539	3241.14697266	0.0	27459.0	0	5141.0	1	7805.7027027	288811.0	2.56120365492	3.0	0.752516177277	322.211235593	357.055625075	5981.71831437	0.40515870555	2753.0	3064.0	37	0.0
4025538	177.549682617	0.0	4131.0	0	2357.0	1	2436.7027027	90158.0	2.46357496182	3.0	-0.161852908759	221.504441966	356.523856786	625.112828254	-0.0203386606042	1986.0	1305.0	37	0.0
4025613	741.670654297	0.0	10695.0	0	2616.0	1	3015.48648649	111573.0	2.45593094333	3.0	0.727651417774	309.0	399.0	1868.29337783	0.291012392296	1882.0	1291.0	37	0.0
4025612	396.868896484	0.0	5679.0	0	2460.0	1	2440.0	90280.0	2.48208200626	3.0	1.00523314878	263.0	399.0	953.638500108	0.244462724936	1675.0	1386.0	37	0.0
4025609	448.790710449	0.0	8337.0	0	2937.0	1	3133.16216216	115927.0	10.8035130156	3.0	0.535392232963	137.0	399.0	1194.56599542	0.113664172328	2419.0	1987.0	37	0.0
4025608	3145.70947266	0.0	19226.0	0	6356.0	1	8998.37837838	332940.0	4.66627726112	3.0	1.27514084953	127.0	399.0	5009.28482005	0.550213323699	2483.0	2870.0	37	0.0
4025611	1124.35168457	0.0	11472.0	0	2559.0	1	3512.40540541	129959.0	2.54320968944	3.0	0.892655612482	252.0	399.0	2254.99916801	0.401633801234	1643.0	1518.0	37	0.0
4025610	2625.51953125	0.0	16105.0	0	4610.0	1	6420.62162162	237563.0	2.63340917905	3.0	1.13462469596	212.0	399.0	4196.88712918	0.589390349744	1850.0	2159.0	37	0.0
4025605	1396.62915039	0.0	14270.0	0	3709.0	1	5005.83783784	185216.0	8.41428291101	3.0	0.889611380531	224.640785785	396.910055001	2903.26927325	0.347666999367	2238.0	2051.0	37	0.0
4025604	2313.49291992	0.0	19370.0	0	3860.0	1	6401.64864865	236861.0	8.43405712501	3.0	0.908351752449	35.827079393	397.216058966	4773.62707555	0.512111507626	1728.0	1901.0	37	0.0
4025607	500.457214355	0.0	14481.0	0	3062.0	1	4093.10810811	151445.0	10.7011699942	3.0	0.52312609514	122.0	399.0	2528.16220893	0.192688153065	1936.0	1907.0	37	0.0
4025606	426.753509521	0.0	5562.0	0	2316.0	1	2299.08108108	85066.0	2.58903338832	3.0	1.20911263471	62.0	399.0	905.826613847	0.312667069142	1356.0	983.0	37	0.0
4025601	1556.90905762	0.0	13161.0	0	4190.0	1	4996.81081081	184882.0	2.56014518138	3.0	1.02473752865	85.7353164802	395.864637926	2800.86308958	0.402914404625	1788.0	1848.0	37	0.0
4025600	1681.70837402	0.0	13424.0	0	2898.0	1	4328.54054054	160156.0	2.57818600217	3.0	0.634039505223	16.4833612327	395.106721837	3199.73482056	0.306074152409	1866.0	1652.0	37	0.0
4025603	158.381484985	0.0	3418.0	0	2400.0	1	2418.18918919	89473.0	8.39692422356	3.0	0.784930190019	399.0	396.0	558.519562864	0.0996818801532	1883.0	1567.0	37	0.0
4025602	2873.84423828	0.0	24930.0	0	5315.0	1	7510.97297297	277906.0	2.52164094144	3.0	0.767732797401	156.864559422	395.950916123	5435.44440832	0.384641698356	2764.0	2135.0	37	0.0
4025021	2317.31347656	0.0	17348.0	0	3638.0	1	5369.21621622	198661.0	2.59031261599	3.0	0.843150263368	35.185292656	17.8687264738	3968.73553285	0.452672279008	2013.0	1944.0	37	0.0
4025020	4650.68652344	0.0	34089.0	0	5318.0	1	9862.56756757	364915.0	2.55131854034	3.0	0.797543752115	283.48821881	17.0102501023	8353.49942819	0.5100172864	2792.0	3477.0	37	0.0
4025023	1571.82800293	0.0	15190.0	0	2893.0	1	4205.43243243	155601.0	2.52532057703	3.0	0.705964188217	155.050042005	17.9671569452	2951.81542577	0.329362990675	2088.0	1761.0	37	0.0
4025022	2696.61865234	0.0	19578.0	0	4671.0	1	6585.02702703	243646.0	2.59936229421	3.0	0.804615282833	124.837779896	18.175374122	4699.47945987	0.402743760973	2329.0	2423.0	37	0.0
4025017	1527.93798828	0.0	11911.0	0	3276.0	1	4458.75675676	164974.0	2.54654092877	3.0	0.640705095226	174.223768599	15.1743821569	2715.49165188	0.242394245095	2308.0	1695.0	37	0.0
4025016	1601.45654297	0.0	14039.0	0	4271.0	1	5305.75675676	196313.0	10.2458954232	3.0	0.961298278003	59.8652749782	14.5508403656	3075.09483508	0.386142034362	2013.0	2296.0	37	0.0
4025019	4426.62988281	0.0	31974.0	0	12160.0	1	13736.4864865	508250.0	4.69046744084	3.0	1.26479676994	258.872141428	17.3392820428	7675.33626705	0.546446017172	3352.0	4685.0	37	0.0
4025018	1914.99133301	0.0	19438.0	0	5279.0	1	6368.18918919	235623.0	2.54431472788	3.0	0.469689271875	251.780441828	15.1450040941	3990.42916682	0.172550326735	3048.0	2647.0	37	0.0
4025013	2109.50830078	0.0	16633.0	0	3600.0	1	5111.24324324	189116.0	2.55694390093	3.0	0.822937115545	314.889166632	9.71424481169	3658.31819591	0.417443003707	2025.0	1703.0	37	0.0
4025012	358.171661377	0.0	5204.0	0	2918.0	1	3146.02702703	116403.0	11.4000000005	3.0	0.351813913758	248.487144732	9.65691890818	1023.28774292	0.0606884696477	2147.0	1385.0	37	0.0
4025015	4085.58300781	0.0	31361.0	0	5338.0	1	8842.51351351	327173.0	2.57239334364	3.0	0.816264850952	377.184921655	13.0033839705	7222.01626441	0.500008781289	2537.0	3247.0	37	0.0
4025014	3093.14404297	0.0	25504.0	0	5331.0	1	7712.0	285344.0	2.53456495788	3.0	0.70474411134	202.018401742	12.1146851141	5479.55693667	0.333988967216	3313.0	3069.0	37	0.0
4025009	1686.12976074	0.0	12151.0	0	3184.0	1	4359.94594595	161318.0	2.60170159693	3.0	0.883401990267	102.164601241	7.35591452482	2861.16042839	0.408174617484	1798.0	1744.0	37	0.0
4025008	2186.03759766	0.0	15128.0	0	3377.0	1	5204.48648649	192566.0	2.52166140693	3.0	0.819597887333	334.650590148	5.94861362622	3882.89666802	0.440377484814	2003.0	1712.0	37	0.0
4025011	2550.73217773	0.0	21245.0	0	3294.0	1	5396.67567568	199677.0	2.53883950282	3.0	0.871960326688	0.0	10.0	4552.07881116	0.581647535303	1629.0	2037.0	37	0.0
4025010	1385.96276855	0.0	15057.0	0	4678.0	1	5491.56756757	203188.0	2.48382600067	3.0	0.663096226329	379.833630215	7.54947604778	3132.57797225	0.233237806922	2537.0	2404.0	37	0.0
4025005	1254.56311035	0.0	15340.0	0	3145.0	1	4067.45945946	150496.0	2.51955246054	3.0	0.763767450897	399.0	4.0	2767.04487972	0.350969814629	2129.0	1905.0	37	0.0
4025004	2554.93115234	0.0	19963.0	0	4076.0	1	6375.89189189	235908.0	2.56580500599	3.0	0.711804104643	159.377735817	3.8080236955	4822.5040567	0.368348458422	2582.0	2212.0	37	0.0
4025007	972.351196289	0.0	9371.0	0	3007.0	1	3769.89189189	139486.0	2.52381815926	3.0	0.522684161532	289.520583498	6.19080864143	1881.34946815	0.149982724925	2361.0	1928.0	37	0.0
4025006	1490.80761719	0.0	10609.0	0	2403.0	1	3993.40540541	147756.0	2.5970777428	3.0	0.804896201313	24.5007917294	6.47541400728	2793.82618424	0.391898285927	1720.0	1495.0	37	0.0
4025001	2359.4675293	0.0	16333.0	0	3359.0	1	5645.05405405	208867.0	2.54881893125	3.0	0.857631646731	295.0	0.0	4302.16752829	0.485455891776	2068.0	1537.0	37	0.0
4025000	2465.32592773	0.0	19143.0	0	3630.0	1	5651.75675676	209115.0	2.55320092229	3.0	0.871048002838	272.0	0.0	4452.93537646	0.522401155405	2001.0	1980.0	37	0.0
4025003	2129.08789062	0.0	24173.0	0	9024.0	1	11453.1621622	423767.0	8.38736144088	3.0	1.01069846135	209.442130204	2.30485404302	4809.76555512	0.269392920733	4846.0	4774.0	37	0.0
4025002	3070.0715332	0.0	17952.0	0	4109.0	1	6989.54054054	258613.0	2.66621703718	3.0	1.03500902127	310.0	0.0	5032.19103812	0.593835435708	2015.0	2310.0	37	0.0
4024997	5628.98583984	0.0	38043.0	0	6222.0	1	10708.8378378	396227.0	2.503456342	3.0	0.854739715648	148.0	0.0	10023.0134621	0.666666330272	2315.0	2542.0	37	0.0
4024999	2019.07824707	0.0	18703.0	0	7369.0	1	8877.35135135	328462.0	4.68360099358	3.0	1.0624511419	217.0	0.0	4664.85638826	0.387246472486	2898.0	3004.0	37	0.0
4024998	8043.13818359	0.0	38149.0	0	12515.0	1	18495.2972973	684326.0	2.72941579359	3.0	1.12337740857	200.0	0.0	12343.256951	0.599630731004	4174.0	6205.0	37	0.0
4025085	2093.22607422	0.0	18061.0	0	3934.0	1	5439.45945946	201260.0	2.55489565106	3.0	0.76139750601	222.893154888	54.7371183517	3862.0883786	0.370428390801	2461.0	2038.0	37	0.0
4025084	3825.4519043	0.0	28759.0	0	5018.0	1	8073.2972973	298712.0	2.53682706121	3.0	0.775534443281	210.022621305	55.2502110745	6723.55658969	0.476969714351	2635.0	2835.0	37	0.0
4025087	2051.22998047	0.0	16571.0	0	3257.0	1	4927.94594595	182334.0	2.54717752306	3.0	0.813285773106	141.886041515	57.3365906152	3652.64911435	0.431451291364	1926.0	2112.0	37	0.0
4025086	1638.07336426	0.0	13763.0	0	3967.0	1	4974.81081081	184068.0	2.51460048951	3.0	0.723386481234	48.0990687538	56.8232736054	2928.24151666	0.270482683969	2409.0	1996.0	37	0.0
4025081	3827.0793457	0.0	27912.0	0	6255.0	1	9193.81081081	340171.0	2.57829472221	3.0	0.820231504842	35.3575964241	53.756915269	6737.0096764	0.429640059581	2944.0	2883.0	37	0.0
4025080	2421.68139648	0.0	20761.0	0	4792.0	1	6220.91891892	230174.0	2.54269913217	3.0	0.816419211045	5.9744582591	54.1521376581	4526.50269326	0.422523559495	2042.0	2203.0	37	0.0
4025083	2073.71704102	0.0	15050.0	0	3353.0	1	4860.86486486	179852.0	2.53163486234	3.0	0.904868245599	84.7716735952	54.0208917308	3442.52348626	0.471495663986	1708.0	1753.0	37	0.0
4025082	290.114868164	0.0	4072.0	0	2078.0	1	2243.62162162	83014.0	2.56816723847	3.0	0.376611006802	67.2416597884	54.25633324	644.416116054	0.0571778532711	1732.0	1378.0	37	0.0
4025077	2275.89501953	0.0	17503.0	0	3611.0	1	5848.48648649	216394.0	2.56182485497	3.0	0.804637017022	104.851984989	52.4968231449	4184.31336211	0.40417828356	2071.0	2069.0	37	0.0
4025076	2135.34765625	0.0	18867.0	0	4252.0	1	6036.72972973	223359.0	2.54123570208	3.0	0.766881728966	177.835260155	51.4452577844	4119.49469426	0.354393194399	2391.0	2365.0	37	0.0
4025079	4179.95605469	0.0	28411.0	0	5489.0	1	8628.21621622	319244.0	2.5353068536	3.0	0.867889363314	320.149960887	52.8828147721	7021.64914206	0.545940377488	2540.0	2976.0	37	0.0
4025078	2831.0012207	0.0	20920.0	0	4087.0	1	6380.56756757	236081.0	2.55722534125	3.0	0.843975608349	275.02055706	53.2566725731	4871.34146218	0.475302726635	2293.0	2454.0	37	0.0
4025073	1754.28588867	0.0	14927.0	0	4469.0	1	5887.91891892	217853.0	2.57664606587	3.0	0.505105640054	29.0309167295	50.4875669824	3623.61831429	0.184033475811	2584.0	2247.0	37	0.0
4025072	4304.90722656	0.0	32515.0	0	5026.0	1	8477.08108108	313652.0	2.54778743153	3.0	0.806262121289	352.76370299	48.0425439973	7553.78044932	0.560605622718	2328.0	2577.0	37	0.0
4025075	1880.51989746	0.0	16224.0	0	3715.0	1	5198.83783784	192357.0	2.53280851261	3.0	0.739224139642	111.334138337	51.1711093729	3559.55585177	0.33880834234	2069.0	2132.0	37	0.0
4025074	3504.92138672	0.0	26058.0	0	4185.0	1	7275.75675676	269203.0	2.54048332327	3.0	0.782818066924	240.834248634	49.7545647824	6245.76937884	0.506022938455	2302.0	2321.0	37	0.0
4025069	2018.91784668	0.0	16717.0	0	3422.0	1	5157.10810811	190813.0	2.56741652184	3.0	0.841269224462	264.162295694	45.250517666	3488.48765214	0.397692748972	2217.0	1854.0	37	0.0
4025068	1739.14733887	0.0	13608.0	0	3717.0	1	4855.81081081	179665.0	2.57146757111	3.0	0.741588721022	44.5382978162	44.9531945728	3151.84853907	0.316964640661	2267.0	1674.0	37	0.0
4025071	2174.35302734	0.0	17761.0	0	4722.0	1	6253.05405405	231363.0	2.55093672768	3.0	0.792385790317	175.975680066	45.6113869374	4135.63927576	0.355075430564	2468.0	2035.0	37	0.0
4025070	1309.54736328	0.0	14826.0	0	5807.0	1	6666.2972973	246653.0	2.57939571776	3.0	0.695209584109	35.3336477442	45.981646538	3198.6393276	0.200175602117	3109.0	2680.0	37	0.0
4025065	2175.57299805	0.0	17795.0	0	3800.0	1	5620.35135135	207953.0	2.53622277965	3.0	0.864649882884	302.94336129	42.4651157262	3817.41374942	0.415709846641	2280.0	2225.0	37	0.0
4025064	1965.4753418	0.0	15780.0	0	3478.0	1	4935.13513514	182600.0	2.56067652721	3.0	0.848447049797	141.996529968	42.1219457817	3333.573901	0.401646884328	2087.0	2008.0	37	0.0
4025067	1621.20117188	0.0	13836.0	0	3371.0	1	4615.7027027	170781.0	2.52044590522	3.0	0.772714530993	367.209904399	44.1538902263	2888.2117484	0.318839608769	2364.0	1894.0	37	0.0
4025066	1295.89611816	0.0	14020.0	0	4983.0	1	5430.10810811	200914.0	10.2928084405	3.0	0.687244252675	34.5712437204	43.3446347346	2908.38871756	0.225558464808	2662.0	2174.0	37	0.0
4025061	3369.66430664	0.0	23233.0	0	4754.0	1	7482.59459459	276856.0	2.53619173086	3.0	0.813952361422	165.159498954	39.360182234	5896.41020951	0.472112446449	2455.0	2526.0	37	0.0
4025060	1775.04101562	0.0	13659.0	0	3326.0	1	4533.10810811	167725.0	2.55665064081	3.0	0.843595357327	102.288595701	38.6139460896	3119.39041217	0.408954259677	1902.0	1599.0	37	0.0
4025063	2184.28540039	0.0	16514.0	0	3627.0	1	5176.67567568	191537.0	2.54980328341	3.0	0.789831565511	316.882406369	39.954216926	3784.49700205	0.405896161808	2144.0	1508.0	37	0.0
4025062	1353.5267334	0.0	13498.0	0	3167.0	1	4165.21621622	154113.0	2.57030352721	3.0	0.52882937126	240.149294746	39.7224247974	2573.22481566	0.195246487066	2373.0	1864.0	37	0.0
4025057	2720.86401367	0.0	22648.0	0	4724.0	1	7213.0	266881.0	2.543841669	3.0	0.842593432994	375.938459407	36.3658300148	4908.07060983	0.401876614883	2550.0	2669.0	37	0.0
4025056	2915.21899414	0.0	21904.0	0	5778.0	1	7513.16216216	277987.0	2.57584699941	3.0	1.00997672753	281.187757659	35.6659942814	4816.81178855	0.478756937963	2499.0	2461.0	37	0.0
4025059	245.909820557	0.0	3977.0	0	2275.0	1	2392.21621622	88512.0	10.3510803582	3.0	0.148747573966	341.31161548	37.6494529592	594.388160452	0.0188273948045	2031.0	1479.0	37	0.0
4025058	2632.9128418	0.0	20582.0	0	4331.0	1	5938.51351351	219725.0	2.55224920891	3.0	0.807086620524	230.166628797	38.0533330031	4563.71324582	0.449528918663	2175.0	2021.0	37	0.0
4025053	4229.77832031	0.0	28331.0	0	6808.0	1	9097.21621622	336597.0	2.56869275074	3.0	0.93092559329	350.383925456	34.2772571101	7133.60268625	0.574787539371	2374.0	2663.0	37	0.0
4025052	1813.21374512	0.0	14614.0	0	3814.0	1	5106.02702703	188923.0	2.56578843288	3.0	0.819347705314	256.381449061	32.5997272727	3252.78276153	0.353146619627	2398.0	2044.0	37	0.0
4025055	2144.73803711	0.0	20086.0	0	4688.0	1	6293.27027027	232851.0	2.54740519862	3.0	0.776887968842	381.816106447	34.8408628218	4072.60752296	0.335784841643	2461.0	2523.0	37	0.0
4025054	2100.47509766	0.0	15491.0	0	3409.0	1	5290.35135135	195743.0	2.54819267034	3.0	0.815509191901	196.362368604	34.6506683093	3782.87866002	0.411563938564	2154.0	1852.0	37	0.0
4025049	878.633483887	0.0	7400.0	0	3828.0	1	4067.37837838	150493.0	4.68978905868	3.0	1.32303162562	0.0	33.0	1725.99023673	0.390267466466	1689.0	1225.0	37	0.0
4025048	1220.63305664	0.0	11514.0	0	3059.0	1	4203.67567568	155536.0	2.54245153262	3.0	0.463631925729	163.198582446	32.1721142293	2508.12113226	0.160514047337	2399.0	1906.0	37	0.0
4025051	284.307617188	0.0	3863.0	0	2306.0	1	2452.89189189	90757.0	2.58512657491	3.0	0.314974018112	153.905551689	33.2103401774	577.571822556	0.0385108738435	2099.0	1632.0	37	0.0
4025050	2868.95800781	0.0	23046.0	0	4298.0	1	6746.16216216	249608.0	2.55283476043	3.0	0.73755608548	124.119894387	33.0689352508	5006.69533677	0.376823182774	2461.0	2515.0	37	0.0
4025045	1860.26818848	0.0	15834.0	0	3928.0	1	5110.16216216	189076.0	2.59049365788	3.0	0.749807830039	362.844642446	30.0405652765	3248.45715955	0.312889143566	2444.0	2031.0	37	0.0
4025044	3633.5793457	0.0	25923.0	0	4336.0	1	7740.94594595	286415.0	2.59219942011	3.0	0.771615073647	37.7367794475	29.6598168677	6474.77586461	0.476454575249	2330.0	2415.0	37	0.0
4025047	3980.13330078	0.0	22779.0	0	9621.0	1	10643.1081081	393795.0	4.68244297892	3.0	1.2290803971	133.799372751	31.7338093901	6240.02399739	0.563240511068	2541.0	2574.0	37	0.0
4025046	990.220214844	0.0	10006.0	0	3569.0	1	4219.18918919	156110.0	2.57292090189	3.0	0.597115192695	7.50972714374	31.1455057537	1978.64587306	0.162807768647	2328.0	2094.0	37	0.0
4025041	2718.42919922	0.0	17508.0	0	6741.0	1	8149.32432432	301525.0	2.59308988674	3.0	1.15768121699	19.3317277811	28.5201532933	4677.09968329	0.497479006103	2303.0	2210.0	37	0.0
4025040	3278.02734375	0.0	26085.0	0	4029.0	1	7089.27027027	262303.0	2.57133080068	3.0	0.813701098899	210.446300034	28.0115447482	5874.15522365	0.508558553821	2327.0	2635.0	37	0.0
4025043	843.765075684	0.0	9989.0	0	3872.0	1	4632.2972973	171395.0	10.636680479	3.0	0.504992300548	13.0389895261	30.0120258015	2050.61997217	0.125840484309	2473.0	1892.0	37	0.0
4025042	1509.62438965	0.0	11223.0	0	3138.0	1	4266.83783784	157873.0	2.56265903634	3.0	0.847181764454	107.738438151	29.1226814641	2553.41757382	0.339568331441	2043.0	1662.0	37	0.0
4025037	1306.53747559	0.0	11090.0	0	3222.0	1	4295.18918919	158922.0	2.52973935579	3.0	0.681510842134	369.189396671	24.9472081754	2344.85488579	0.228542278987	2380.0	2150.0	37	0.0
4025036	2087.57299805	0.0	16269.0	0	3337.0	1	5141.21621622	190225.0	2.61166665581	3.0	0.916033345959	86.3394400168	24.5891718111	3619.01189043	0.475813739103	1776.0	1842.0	37	0.0
4025039	1235.89428711	0.0	11527.0	0	3399.0	1	4390.78378378	162459.0	2.50695523537	3.0	0.484666115171	268.619833352	27.0480009702	2404.43526674	0.153008764449	2806.0	2145.0	37	0.0
4025038	2267.90942383	0.0	16263.0	0	3723.0	1	5651.72972973	209114.0	2.58321079658	3.0	0.707237821087	44.964378442	26.2065450302	3953.53945955	0.328667223358	2152.0	1863.0	37	0.0
4025033	2818.43652344	0.0	19867.0	0	4007.0	1	6337.54054054	234489.0	2.5478720756	3.0	0.835634845145	392.249388493	22.1856248017	4878.24519676	0.474078134191	2214.0	1964.0	37	0.0
4025032	1622.90869141	0.0	14507.0	0	4312.0	1	5645.27027027	208875.0	2.56170753557	3.0	0.403302865895	277.336397402	21.6522794826	3396.57116032	0.1380797483	3079.0	2066.0	37	0.0
4025035	2758.01660156	0.0	20997.0	0	4252.0	1	6529.2972973	241584.0	2.54786355908	3.0	0.762791129917	247.633591917	23.8550617807	4906.48588245	0.401742774531	2595.0	2299.0	37	0.0
4025034	3401.28222656	0.0	25973.0	0	4613.0	1	7344.18918919	271735.0	2.53382160183	3.0	0.78522579346	175.17146423	24.2831931042	5961.22410918	0.467741222725	2411.0	2138.0	37	0.0
4025029	2234.04150391	0.0	18989.0	0	4895.0	1	6362.0	235394.0	2.51929960908	3.0	0.83642179006	114.092139121	19.7138964282	4265.70839499	0.389679416745	2294.0	2265.0	37	0.0
4025028	292.654907227	0.0	3742.0	0	2219.0	1	2297.27027027	84999.0	10.9379563079	3.0	0.639093973885	358.168368021	19.0907841262	615.68402108	0.0936620500926	1881.0	1057.0	37	0.0
4025031	1896.95263672	0.0	14111.0	0	3275.0	1	4842.43243243	179170.0	2.5362883863	3.0	0.68516894977	8.64018405174	21.9260593609	3390.26484987	0.315527929917	2194.0	1537.0	37	0.0
4025030	1539.85339355	0.0	15150.0	0	4895.0	1	6246.7027027	231128.0	2.59236309236	3.0	0.743712549791	118.043706087	20.552015928	3734.83848279	0.28589080966	2527.0	2344.0	37	0.0
4025025	504.719085693	0.0	5843.0	0	2687.0	1	2908.54054054	107616.0	2.49365658758	3.0	0.516377787437	165.268111568	18.8744297141	977.685463923	0.0950364412865	2292.0	1240.0	37	0.0
4025024	1414.62451172	0.0	12615.0	0	3323.0	1	4652.08108108	172127.0	2.57985973686	3.0	0.74111922058	59.6328070574	19.5043577668	2990.79099885	0.312732586253	2039.0	1744.0	37	0.0
4025027	1995.07531738	0.0	17201.0	0	4310.0	1	6072.27027027	224674.0	2.5687587841	3.0	0.627400569268	271.022289869	18.5770370234	3787.1765476	0.243239547793	3222.0	2884.0	37	0.0
4025026	1798.95178223	0.0	14931.0	0	3396.0	1	5087.7027027	188245.0	2.56064813499	3.0	0.643042007894	196.178457894	18.8202885553	3257.45205358	0.259219069775	2561.0	1643.0	37	0.0
4025149	3559.49145508	0.0	26736.0	0	4853.0	1	8088.0	299256.0	2.55142218959	3.0	0.768846438916	234.118724834	100.318825375	6238.31523285	0.421479403748	2950.0	2977.0	37	0.0
4025148	1985.13391113	0.0	15366.0	0	4146.0	1	5725.94594595	211860.0	2.57303759374	3.0	0.695483925088	175.173980289	100.378760057	3509.73763617	0.270889602863	2789.0	2677.0	37	0.0
4025151	1502.46520996	0.0	13204.0	0	3489.0	1	4874.40540541	180353.0	2.57211357161	3.0	0.702832457801	211.266500228	100.788940036	2988.71038205	0.274646248788	2507.0	2297.0	37	0.0
4025150	1364.39599609	0.0	13980.0	0	4457.0	1	5333.83783784	197352.0	2.52985622568	3.0	0.557726805113	302.096288129	100.298169722	2887.35264668	0.177795822942	2746.0	2351.0	37	0.0
4025145	2764.55615234	0.0	22879.0	0	4747.0	1	6887.16216216	254825.0	2.56750715674	3.0	0.767497492963	265.35786385	98.1928920144	5033.9043082	0.389827555566	2903.0	2693.0	37	0.0
4025144	3758.5090332	0.0	28372.0	0	6112.0	1	8796.2972973	325463.0	2.55735834485	3.0	0.818337703157	246.827291898	97.9537128025	6304.97616907	0.41499250722	3408.0	2755.0	37	0.0
4025147	1846.29272461	0.0	14304.0	0	3597.0	1	4943.02702703	182892.0	2.57009446951	3.0	0.844305245189	163.567657276	99.8490446796	3227.03148322	0.380453388075	2099.0	2028.0	37	0.0
4025146	2637.75732422	0.0	20370.0	0	4443.0	1	6746.89189189	249635.0	2.54485068914	3.0	0.692900391919	287.856168982	97.9203523926	4740.60475387	0.321751538535	2921.0	2434.0	37	0.0
4025141	2257.34741211	0.0	19337.0	0	4797.0	1	6269.67567568	231978.0	2.55448611247	3.0	0.750694462255	280.986116532	95.0271206093	3950.25928864	0.309741439382	2824.0	2775.0	37	0.0
4025140	1244.66662598	0.0	10196.0	0	2672.0	1	3879.10810811	143527.0	2.56147068974	3.0	0.860745348938	23.2430310895	93.5928128308	2266.05372575	0.335845196606	1767.0	1318.0	37	0.0
4025143	1272.30371094	0.0	11138.0	0	3397.0	1	4593.81081081	169971.0	2.56986025939	3.0	0.591733183638	184.913900806	97.8743942751	2460.12606766	0.188277313103	2728.0	2159.0	37	0.0
4025142	1178.56555176	0.0	11564.0	0	3411.0	1	4466.7027027	165268.0	2.54044421163	3.0	0.740233618481	214.470483953	96.0638394646	2404.62049287	0.248829205405	2378.0	1964.0	37	0.0
4025137	1708.27758789	0.0	13949.0	0	3408.0	1	4628.24324324	171245.0	2.5391479133	3.0	0.769186703789	327.847102397	91.9886344236	3043.31877877	0.338492431529	2254.0	1645.0	37	0.0
4025136	1822.48120117	0.0	18102.0	0	5356.0	1	6539.35135135	241956.0	2.55492970462	3.0	0.446876600973	237.154301854	92.0921953929	3687.88333764	0.144175993516	3472.0	2980.0	37	0.0
4025139	784.743164062	0.0	9334.0	0	3294.0	1	4083.62162162	151094.0	11.4000000005	3.0	0.45611868582	269.398307588	92.6386461218	1808.67046552	0.11235869168	2748.0	2204.0	37	0.0
4025138	2723.21630859	0.0	20887.0	0	4286.0	1	5975.02702703	221076.0	2.55019224385	3.0	0.855061964996	80.0591727616	92.8473814758	4603.12660341	0.491129465777	2025.0	1542.0	37	0.0
4025133	2886.08422852	0.0	22710.0	0	6234.0	1	8241.81081081	304947.0	2.55961454162	3.0	0.621690540984	253.947265493	90.3603581136	5027.71326327	0.233994299665	3531.0	3141.0	37	0.0
4025132	4111.28857422	0.0	29238.0	0	4977.0	1	8777.72972973	324776.0	2.61122040306	3.0	0.858642173163	176.928826873	90.4075477984	7105.70496795	0.532665498634	2622.0	2263.0	37	0.0
4025135	2627.34545898	0.0	18425.0	0	3610.0	1	5968.48648649	220834.0	2.54419196566	3.0	0.812503759304	98.5317064666	91.5306430954	4857.83682209	0.493996158596	1984.0	1820.0	37	0.0
4025134	1269.97619629	0.0	10257.0	0	2569.0	1	3611.97297297	133643.0	2.5315546568	3.0	0.896089796297	6.41951358676	90.7255008337	2206.19494563	0.376777176866	1639.0	1267.0	37	0.0
4025129	2350.53491211	0.0	21381.0	0	4340.0	1	6608.32432432	244508.0	2.53350018377	3.0	0.700353464689	291.266538539	88.8855023426	4441.63641675	0.307810807101	2926.0	3013.0	37	0.0
4025128	3604.89257812	0.0	34700.0	0	9365.0	1	11542.1891892	427061.0	2.52502303908	3.0	0.754053421256	243.459654633	87.0753011678	7626.20798387	0.331754424987	4029.0	4500.0	37	0.0
4025131	649.588928223	0.0	6932.0	0	2611.0	1	3077.45945946	113866.0	2.49382489625	3.0	0.712677660772	28.3318174799	90.5031318933	1409.172937	0.194983044275	1788.0	1512.0	37	0.0
4025130	2198.96606445	0.0	17303.0	0	4075.0	1	5920.10810811	219044.0	2.53315043369	3.0	0.859910816145	391.530977445	88.6526482025	3929.85150825	0.399404797962	2531.0	2286.0	37	0.0
4025125	5927.68554688	0.0	37245.0	0	10102.0	1	14661.1081081	542461.0	2.57460669358	3.0	0.89798845561	248.228888339	84.7195708405	10299.1562674	0.460728553012	4022.0	4369.0	37	0.0
4025124	2658.51586914	0.0	21035.0	0	4474.0	1	6259.72972973	231610.0	2.5577985926	3.0	0.869804547398	222.9316304	83.961729988	4439.8924014	0.446062337875	2367.0	2566.0	37	0.0
4025127	1975.09008789	0.0	17642.0	0	4372.0	1	5951.81081081	220217.0	10.1586425558	3.0	0.75365475486	369.817977337	86.4262933509	3959.09483789	0.334512016971	2461.0	2369.0	37	0.0
4025126	1891.13122559	0.0	14272.0	0	3393.0	1	4936.97297297	182668.0	2.57357026677	3.0	0.826783328944	120.496370737	86.2703111345	3428.46532307	0.402679052642	2073.0	1852.0	37	0.0
4025121	1692.67553711	0.0	16031.0	0	4314.0	1	5548.24324324	205285.0	2.5264830175	3.0	0.614431440131	292.184268354	82.9859281965	3424.60794516	0.233998739258	2861.0	2349.0	37	0.0
4025120	2227.99365234	0.0	20746.0	0	4432.0	1	6342.56756757	234675.0	2.55263362982	3.0	0.728328776836	369.912750959	80.7182623006	4298.39418685	0.327662059164	2647.0	2911.0	37	0.0
4025123	3556.7644043	0.0	26626.0	0	5627.0	1	8042.62162162	297577.0	2.53514474204	3.0	0.766820360578	197.00604414	83.8632732172	6009.69370338	0.401533550969	2919.0	2879.0	37	0.0
4025122	2903.78808594	0.0	25202.0	0	5115.0	1	6782.13513514	250939.0	2.55581486237	3.0	0.822283824588	308.758713352	82.9508491062	5112.69542502	0.449145760663	2538.0	2451.0	37	0.0
4025117	2222.17626953	0.0	15683.0	0	3937.0	1	5445.64864865	201489.0	2.60207723632	3.0	0.877609238773	109.69897028	79.9742717618	3721.56990631	0.428326928302	2128.0	1730.0	37	0.0
4025116	287.351623535	0.0	4647.0	0	2096.0	1	2238.97297297	82842.0	2.54179203744	3.0	0.395300275913	98.0073824096	79.5674774665	646.204322971	0.0604960745163	1924.0	1323.0	37	0.0
4025119	2673.05249023	0.0	20705.0	0	4231.0	1	6632.43243243	245400.0	2.57252566052	3.0	0.695616682723	188.792352902	80.6607170273	4776.79098199	0.334218366253	2679.0	2774.0	37	0.0
4025118	5316.60253906	0.0	31983.0	0	9473.0	1	11950.4324324	442166.0	2.61431245183	3.0	1.17529680894	68.4456928648	80.8224113747	8083.09971669	0.659687361827	2283.0	2851.0	37	0.0
4025113	3371.33520508	0.0	24501.0	0	4253.0	1	7220.0	267140.0	2.54614789217	3.0	0.819882420007	345.760682999	77.9668037935	5885.75249602	0.501917701359	2355.0	2523.0	37	0.0
4025112	2468.08349609	0.0	17821.0	0	3788.0	1	5782.10810811	213938.0	2.55281448907	3.0	0.855338481637	85.3970880586	78.3254606884	4382.85181629	0.479671482547	2013.0	1930.0	37	0.0
4025115	2350.43457031	0.0	18341.0	0	3807.0	1	6027.35135135	223012.0	2.57679663686	3.0	0.770061765213	382.509102163	79.5030204509	4497.49813301	0.403120674468	2528.0	2457.0	37	0.0
4025114	2131.88330078	0.0	16977.0	0	3664.0	1	5065.75675676	187433.0	2.55116528664	3.0	0.835066850826	34.1281475417	79.038181306	3630.05356867	0.426938339877	1939.0	1492.0	37	0.0
4025109	3151.14770508	0.0	22198.0	0	4348.0	1	6990.40540541	258645.0	2.54234531522	3.0	0.837306693319	280.395814986	73.9871114532	5532.5410249	0.495533453798	2342.0	2760.0	37	0.0
4025108	4375.94580078	0.0	31175.0	0	5976.0	1	9358.56756757	346267.0	2.56066956134	3.0	0.83301299717	294.705012266	72.6493723029	7708.07473635	0.522187496729	2862.0	3045.0	37	0.0
4025111	3340.49365234	0.0	19940.0	0	6979.0	1	8920.62162162	330063.0	4.68661350221	3.0	1.21858474764	331.950421494	76.0772031259	5194.02490235	0.549810932744	2493.0	2518.0	37	0.0
4025110	2246.54882812	0.0	18286.0	0	4839.0	1	6613.05405405	244683.0	2.57930241785	3.0	0.57135555199	197.595423588	74.4999631575	4194.61850302	0.221304851147	3171.0	2740.0	37	0.0
4025105	1461.43127441	0.0	12054.0	0	3028.0	1	3960.56756757	146541.0	2.54351207623	3.0	0.827415962816	153.55762102	71.9774056788	2615.64793907	0.375936093739	1759.0	1708.0	37	0.0
4025104	3571.10375977	0.0	25914.0	0	4605.0	1	7886.05405405	291784.0	2.56326589131	3.0	0.791233058049	120.48034024	72.4810813948	6754.28213944	0.512491772471	2353.0	2624.0	37	0.0
4025107	2304.0222168	0.0	17408.0	0	3516.0	1	5857.78378378	216738.0	2.54469466283	3.0	0.710782593124	374.55059183	72.4298439264	4355.50913043	0.359154380851	2468.0	2070.0	37	0.0
4025106	1629.86828613	0.0	13388.0	0	3821.0	1	5029.59459459	186095.0	2.56990485666	3.0	0.834808379514	311.593035404	72.0538795833	2822.09083698	0.305831259058	2654.0	2597.0	37	0.0
4025101	176.244110107	0.0	6146.0	0	2441.0	1	2835.08108108	104898.0	11.4000000005	3.0	-0.496273022565	33.5845047509	70.6214136431	1201.64159425	-0.0951634693702	2272.0	1452.0	37	0.0
4025100	2868.77612305	0.0	22187.0	0	5812.0	1	7222.24324324	267223.0	2.55907808524	3.0	0.968579983365	236.165829379	68.0739223964	4832.62471475	0.479406594389	2419.0	2708.0	37	0.0
4025103	1385.625	0.0	11128.0	0	3121.0	1	4288.24324324	158665.0	2.59291551675	3.0	0.750601552267	365.431146081	70.8053185253	2453.88839289	0.27349717343	2186.0	2170.0	37	0.0
4025102	4545.54882812	0.0	32954.0	0	9146.0	1	11747.4594595	434656.0	2.59021773175	3.0	0.986688710207	205.961175921	71.0782480908	7479.46432498	0.457951952922	3447.0	3352.0	37	0.0
4025097	255.485046387	0.0	4021.0	0	2179.0	1	2286.91891892	84616.0	10.177092628	3.0	0.324764340962	139.626105449	67.345791436	594.822026528	0.0440976806595	1932.0	1496.0	37	0.0
4025096	3807.87402344	0.0	26409.0	0	4679.0	1	8245.59459459	305087.0	2.56586225162	3.0	0.838496837381	28.5142628625	66.3897638172	6918.09916676	0.542618840851	2316.0	2492.0	37	0.0
4025099	282.159332275	0.0	3856.0	0	1979.0	1	2117.67567568	78354.0	2.53531907289	3.0	0.622073740762	103.334425096	67.6255363515	587.535155168	0.0944452983547	1770.0	1374.0	37	0.0
4025098	2693.6640625	0.0	20280.0	0	3795.0	1	6142.91891892	227288.0	2.57866753634	3.0	0.848823650713	180.244692253	67.393570781	4729.33872743	0.485328222011	2065.0	2024.0	37	0.0
4025093	5377.19042969	0.0	38085.0	0	6411.0	1	11174.5135135	413457.0	2.5620667968	3.0	0.855682609104	305.490972398	61.7760766213	9449.07915743	0.56685581408	2985.0	3376.0	37	0.0
4025092	2921.71728516	0.0	21199.0	0	4616.0	1	6748.56756757	249697.0	2.55549570624	3.0	0.856266746736	196.031677887	61.2000333874	4911.97719039	0.45268374592	2514.0	2665.0	37	0.0
4025095	2860.46484375	0.0	20780.0	0	3982.0	1	6511.35135135	240920.0	2.53389228436	3.0	0.810863070047	127.425486636	65.0197553908	4956.21415899	0.446341556997	2218.0	2365.0	37	0.0
4025094	2367.80126953	0.0	20867.0	0	5446.0	1	7471.67567568	276452.0	2.55921101156	3.0	0.50414647272	207.470790739	64.2721963458	5030.67258069	0.204413963702	3326.0	2933.0	37	0.0
4025089	1300.66662598	0.0	11943.0	0	4436.0	1	5192.94594595	192139.0	8.50579239801	3.0	0.908375422968	58.5146334672	57.9932769447	2832.11023548	0.329262714652	2241.0	1746.0	37	0.0
4025088	2665.06079102	0.0	23679.0	0	5687.0	1	7428.2972973	274847.0	2.55903384844	3.0	0.865312621377	295.044883812	56.8572376454	4948.17777832	0.404895672587	2781.0	2493.0	37	0.0
4025091	343.333618164	0.0	4292.0	0	2236.0	1	2378.05405405	87988.0	2.56743836137	3.0	0.614236299172	360.993455771	59.4012314597	717.330620578	0.102099583005	1897.0	1423.0	37	0.0
4025090	1861.18127441	0.0	16143.0	0	4456.0	1	5772.16216216	213570.0	2.5669466234	3.0	0.830171155589	55.3434534588	59.115427711	3480.77375269	0.333881304284	2313.0	2250.0	37	0.0
4025213	1660.34558105	0.0	14001.0	0	4362.0	1	5513.89189189	204014.0	2.57819851585	3.0	0.658044275737	224.415707331	135.307076669	3462.29515065	0.260398772052	2515.0	2177.0	37	0.0
4025212	4438.88623047	0.0	29997.0	0	6793.0	1	10324.7297297	382015.0	2.57174898674	3.0	0.908703678848	135.54717375	134.590522017	7538.73441578	0.496447841061	3028.0	3398.0	37	0.0
4025215	2739.01367188	0.0	22457.0	0	4951.0	1	6518.51351351	241185.0	2.54090123621	3.0	0.757667659985	369.925807192	134.894967524	4870.32281968	0.394790779214	2562.0	2303.0	37	0.0
4025214	156.165908813	0.0	3498.0	0	2252.0	1	2379.32432432	88035.0	2.91638722036	3.0	-0.209583558454	353.015569185	134.995197791	478.936846571	-0.0206579034308	2179.0	1619.0	37	0.0
4025209	1623.14880371	0.0	15139.0	0	3647.0	1	5306.37837838	196336.0	10.215393597	3.0	0.865027250275	396.99989975	129.669859256	3557.15923137	0.408327387128	2121.0	1765.0	37	0.0
4025208	1394.42919922	0.0	18738.0	0	5551.0	1	6847.08108108	253342.0	11.4000000005	3.0	0.535675851515	149.170804975	130.462515604	3796.15488487	0.174390609603	3231.0	2829.0	37	0.0
4025211	2861.34765625	0.0	22868.0	0	4829.0	1	7262.10810811	268698.0	2.5701918034	3.0	0.768139461091	102.389676048	132.747330135	5390.10199751	0.398729141416	2610.0	2719.0	37	0.0
4025210	1427.5637207	0.0	12606.0	0	3501.0	1	4734.64864865	175182.0	2.52814134266	3.0	0.623956583757	364.142561129	130.844096633	2744.44540255	0.220760695208	2475.0	1994.0	37	0.0
4025205	3545.33789062	0.0	24226.0	0	7857.0	1	9297.89189189	344022.0	2.59769442366	3.0	1.13745471926	12.6468854083	130.273296183	5743.23531926	0.541540956881	2231.0	2743.0	37	0.0
4025204	1917.68566895	0.0	15815.0	0	3632.0	1	5126.48648649	189680.0	2.55883972491	3.0	0.749666814824	348.852304603	127.528800864	3578.07152917	0.35431239488	2371.0	1792.0	37	0.0
4025207	1838.78283691	0.0	14249.0	0	3904.0	1	5340.91891892	197614.0	2.56351869616	3.0	0.684194761921	110.018541484	130.405637122	3322.88361533	0.270386310595	2452.0	1653.0	37	0.0
4025206	1071.41711426	0.0	11909.0	0	3613.0	1	4591.72972973	169894.0	11.4000000005	3.0	0.646191728968	98.0574566832	130.064033995	2563.74257297	0.22010301853	2260.0	1862.0	37	0.0
4025201	1554.18640137	0.0	14541.0	0	4503.0	1	5480.7027027	202786.0	2.58000787156	3.0	0.216938415983	264.941807677	128.246522949	3155.14825206	0.0666028371048	3069.0	2467.0	37	0.0
4025200	1919.82409668	0.0	16885.0	0	4266.0	1	6072.45945946	224681.0	2.56530667814	3.0	0.475584007133	143.339071236	127.838681784	3805.6092124	0.175121554707	3150.0	2357.0	37	0.0
4025203	1236.91711426	0.0	11799.0	0	3682.0	1	4681.45945946	173214.0	2.56270020469	3.0	0.678601668836	321.761114722	128.489669437	2544.249623	0.226092793294	2596.0	2043.0	37	0.0
4025202	4387.64306641	0.0	33736.0	0	5519.0	1	9227.59459459	341421.0	2.55072956097	3.0	0.780650091458	296.80043376	128.059450686	7601.21986358	0.473904049817	2799.0	3106.0	37	0.0
4025197	218.764770508	0.0	3201.0	0	1902.0	1	1973.83783784	73032.0	2.61212144009	3.0	0.390203095107	44.3661346583	127.075827549	505.266074763	0.0525677568916	1691.0	1084.0	37	0.0
4025196	1706.17321777	0.0	15749.0	0	4024.0	1	5469.16216216	202359.0	2.53049045592	3.0	0.701610584044	274.10247478	125.603394386	3155.47144315	0.253760611146	3013.0	2780.0	37	0.0
4025199	3235.23999023	0.0	24654.0	0	4347.0	1	7280.32432432	269372.0	2.56003484467	3.0	0.810261258757	238.249699879	126.565876131	5837.35671751	0.481115768717	2488.0	2372.0	37	0.0
4025198	4784.07910156	0.0	35249.0	0	8373.0	1	11658.8378378	431377.0	2.58170053152	3.0	0.934442868699	153.574083139	127.069039368	8434.1776867	0.510562550591	3068.0	3487.0	37	0.0
4025193	3089.95654297	0.0	24540.0	0	5112.0	1	7757.81081081	287039.0	2.54991377524	3.0	0.811049233723	375.279150844	123.150010699	5664.25321565	0.420631975594	2757.0	2584.0	37	0.0
4025192	1723.77319336	0.0	15792.0	0	3982.0	1	5590.21621622	206838.0	2.53550873541	3.0	0.680266208288	319.587303689	122.530566444	3476.22226414	0.268244496205	2840.0	2695.0	37	0.0
4025195	3418.3359375	0.0	25262.0	0	5356.0	1	8059.45945946	298200.0	2.53415589066	3.0	0.731838026968	288.865410706	124.874840363	5909.9371147	0.366727934187	3065.0	3071.0	37	0.0
4025194	5159.65039062	0.0	33269.0	0	5634.0	1	10546.5675676	390223.0	2.57738080802	3.0	0.903574395141	56.4728582776	124.551242628	9053.70564263	0.633551639178	2219.0	2925.0	37	0.0
4025189	2751.69116211	0.0	19147.0	0	3975.0	1	6584.0	243608.0	2.56141428369	3.0	0.766908326947	119.292276632	121.657696871	4885.4937087	0.397687799917	2369.0	2501.0	37	0.0
4025188	1670.4699707	0.0	14743.0	0	4556.0	1	5859.86486486	216815.0	2.52940808507	3.0	0.779920595753	380.86887462	121.005806165	3223.38173147	0.273088272635	2597.0	2300.0	37	0.0
4025191	1594.49499512	0.0	13509.0	0	3503.0	1	4869.05405405	180155.0	2.59654785974	3.0	0.483918002273	11.4099443181	123.113906092	3143.631136	0.18513907322	2190.0	2083.0	37	0.0
4025190	2974.53271484	0.0	23068.0	0	4243.0	1	6661.18918919	246464.0	2.54612883104	3.0	0.783902948295	205.856072981	121.596425802	5376.56520796	0.462764230818	2296.0	2330.0	37	0.0
4025185	5109.15576172	0.0	34571.0	0	6843.0	1	10754.6486486	397922.0	2.55057564758	3.0	0.870631936936	279.718682098	116.557320758	8846.41940504	0.557818180934	2942.0	3225.0	37	0.0
4025184	3005.51928711	0.0	24223.0	0	4672.0	1	7267.32432432	268891.0	2.55028874442	3.0	0.707422424733	214.919179502	116.778743662	5299.0332769	0.347548411485	2836.0	2675.0	37	0.0
4025187	198.216445923	0.0	4673.0	0	2853.0	1	2918.45945946	107983.0	2.54966454571	3.0	-0.259663546913	347.343058333	120.446162905	626.07465807	-0.0270971080991	2685.0	1767.0	37	0.0
4025186	2266.22143555	0.0	17677.0	0	4228.0	1	5982.97297297	221370.0	2.57844103777	3.0	0.743894904687	137.411728006	119.816139129	3992.43059834	0.33014114216	2662.0	2492.0	37	0.0
4025181	3025.28564453	0.0	24587.0	0	5915.0	1	8093.02702703	299442.0	2.53237797378	3.0	0.806128113515	79.4209982219	116.054824954	5761.81980554	0.402447671177	2600.0	2747.0	37	0.0
4025180	2130.64672852	0.0	17722.0	0	4300.0	1	6055.43243243	224051.0	2.58329173971	3.0	0.590169508095	315.28768099	114.677580874	3992.34153335	0.241540656139	2970.0	2555.0	37	0.0
4025183	326.410339355	0.0	5254.0	0	2734.0	1	2799.08108108	103566.0	2.50578722427	3.0	0.266097022744	261.101012146	115.897607971	738.044954155	0.0363568873238	2374.0	1811.0	37	0.0
4025182	3646.93579102	0.0	21381.0	0	7976.0	1	9908.24324324	366605.0	2.60582763216	3.0	1.10774482707	223.998905333	116.268438796	5569.23533254	0.452055656519	3051.0	2780.0	37	0.0
4025177	1929.04077148	0.0	13955.0	0	3222.0	1	4721.91891892	174711.0	2.56916705127	3.0	0.735417540345	7.52968826239	113.851947422	3483.27407747	0.372216648971	1989.0	1783.0	37	0.0
4025176	2506.44555664	0.0	22288.0	0	5403.0	1	7397.32432432	273701.0	2.54077241945	3.0	0.404801882839	331.0931073	113.213394051	4849.32989674	0.15298272737	3229.0	2865.0	37	0.0
4025179	3137.81787109	0.0	22704.0	0	5062.0	1	7380.67567568	273085.0	2.55827679274	3.0	0.714600917353	122.579188061	113.720235646	5590.07348915	0.371021684659	2668.0	2437.0	37	0.0
4025178	1485.73864746	0.0	11354.0	0	3254.0	1	4292.43243243	158820.0	2.58788480147	3.0	0.868376827724	64.9704566624	113.695816949	2521.24193978	0.342333832241	2081.0	1948.0	37	0.0
4025173	2094.67529297	0.0	16010.0	0	3960.0	1	5486.89189189	203015.0	2.5741189123	3.0	0.736300006019	140.218702184	111.794981381	3628.2337131	0.321773916676	2383.0	2284.0	37	0.0
4025172	1114.37414551	0.0	13861.0	0	3450.0	1	4118.83783784	152397.0	2.48251810886	3.0	0.848141947748	399.0	111.0	2410.56244605	0.330121241091	2186.0	2220.0	37	0.0
4025175	2070.2109375	0.0	15162.0	0	3823.0	1	5296.13513514	195957.0	2.53075337557	3.0	0.899327273671	172.984851523	113.307411839	3479.82111739	0.419347923414	2123.0	2199.0	37	0.0
4025174	1353.42431641	0.0	13514.0	0	3603.0	1	5063.75675676	187359.0	11.4000000005	3.0	0.465040490779	230.162770461	112.30914906	2978.69202658	0.158449404137	2743.0	2038.0	37	0.0
4025169	638.998352051	0.0	7917.0	0	3257.0	1	3547.40540541	131254.0	2.66912313275	3.0	0.508857497792	374.021051447	108.722408085	1357.29853139	0.107847675485	2358.0	1775.0	37	0.0
4025168	1693.05969238	0.0	13271.0	0	3418.0	1	4818.54054054	178286.0	2.56344769594	3.0	0.761773680526	202.323006967	108.502063454	3214.77590021	0.340690145596	2316.0	2033.0	37	0.0
4025171	2151.74902344	0.0	16120.0	0	4830.0	1	6075.02702703	224776.0	2.56611735036	3.0	0.835355015208	349.861773645	110.158026	3680.72550583	0.338798545077	2890.0	2270.0	37	0.0
4025170	2255.61962891	0.0	21938.0	0	5234.0	1	7030.43243243	260126.0	2.55363214652	3.0	0.576833107836	309.287528765	109.929184769	4470.17568969	0.224566589451	3238.0	2798.0	37	0.0
4025165	2649.66308594	0.0	22980.0	0	4272.0	1	6819.67567568	252328.0	2.56340277571	3.0	0.719276767126	361.581459201	108.354002592	5225.56470661	0.380399985335	2591.0	2521.0	37	0.0
4025164	8047.17333984	0.0	40988.0	0	12301.0	1	17720.7567568	655668.0	2.64976362541	3.0	1.01418507889	336.954315878	107.833963592	12505.406896	0.557272072703	3930.0	5732.0	37	0.0
4025167	2713.2668457	0.0	20164.0	0	5617.0	1	7219.86486486	267135.0	2.57701800586	3.0	0.870372181693	80.9763883509	109.20726945	4582.60802238	0.381639586318	2438.0	2119.0	37	0.0
4025166	3472.76586914	0.0	27905.0	0	4630.0	1	6852.43243243	253540.0	2.54675793885	3.0	0.829677696125	46.0895249597	109.004092432	6021.0917086	0.573589824613	1821.0	2044.0	37	0.0
4025161	1856.16772461	0.0	15755.0	0	4235.0	1	5761.08108108	213160.0	2.61959620563	3.0	0.665434356314	367.689460885	106.40111303	3808.33660378	0.281954620147	2516.0	2147.0	37	0.0
4025160	2007.99584961	0.0	17568.0	0	3865.0	1	5573.13513514	206206.0	2.5798959881	3.0	0.550082775143	120.671100242	105.996780156	3664.06375917	0.220742256038	2481.0	2320.0	37	0.0
4025163	3911.76245117	0.0	25272.0	0	5564.0	1	8918.83783784	329997.0	2.58147549101	3.0	0.94094153882	254.940555876	107.595733777	6438.6639725	0.514327861716	2853.0	2736.0	37	0.0
4025162	3880.7565918	0.0	31900.0	0	6143.0	1	9402.75675676	347902.0	2.55812063165	3.0	0.703948068224	303.504860605	106.720404907	7702.63172705	0.4051518393	3153.0	2987.0	37	0.0
4025157	1414.79101562	0.0	12708.0	0	3535.0	1	4692.51351351	173623.0	2.55814515591	3.0	0.600308058623	183.041077003	103.950371742	2667.00669313	0.205681567175	2547.0	2141.0	37	0.0
4025156	170.921691895	0.0	2998.0	0	2048.0	1	2068.7027027	76542.0	9.00706376714	3.0	0.271406319878	148.11557297	103.785691382	454.669896425	0.0307424329555	1838.0	1245.0	37	0.0
4025159	200.011459351	0.0	4177.0	0	2464.0	1	2552.32432432	94436.0	11.4000000005	3.0	-0.394659255033	74.5207032143	104.78632555	659.997350755	-0.0485495070258	2092.0	1449.0	37	0.0
4025158	1299.17199707	0.0	11830.0	0	2535.0	1	3641.18918919	134724.0	2.53695684935	3.0	0.757679674364	11.0115062044	105.14618394	2278.42219819	0.310708107467	1737.0	1536.0	37	0.0
4025153	4666.70214844	0.0	32323.0	0	5764.0	1	9722.21621622	359722.0	2.58009358543	3.0	0.863377089352	392.8264083	102.362103731	8025.90388864	0.553683848167	2658.0	3150.0	37	0.0
4025152	2553.79760742	0.0	18857.0	0	4329.0	1	6134.32432432	226970.0	2.5632856673	3.0	0.79135394152	127.269681417	102.094958487	4396.35175808	0.395817654832	2179.0	1939.0	37	0.0
4025155	2108.40405273	0.0	22039.0	0	5562.0	1	7312.64864865	270568.0	11.4000000005	3.0	0.369924204436	332.203657714	102.999878359	5036.06723334	0.145973545704	3140.0	2851.0	37	0.0
4025154	167.943817139	0.0	5076.0	0	2588.0	1	2826.51351351	104581.0	10.731204529	3.0	0.13031250605	201.315023291	102.715788493	839.246541105	0.0197278091659	2315.0	1753.0	37	0.0
4025277	591.915588379	0.0	7384.0	0	3194.0	1	3592.91891892	132938.0	2.53404828169	3.0	0.423352637258	157.786491313	171.562903168	1368.71036987	0.0877100933993	2308.0	1772.0	37	0.0
4025276	1707.52404785	0.0	13035.0	0	4122.0	1	4890.10810811	180934.0	2.52225229673	3.0	0.858250717337	129.921527228	172.181897522	2807.70280542	0.32694008248	2338.0	2289.0	37	0.0
4025279	3050.8137207	0.0	22935.0	0	4869.0	1	7461.48648649	276075.0	2.56479727229	3.0	0.778880417254	164.714363958	173.454971329	5440.10095199	0.396525678695	2729.0	2668.0	37	0.0
4025278	203.39894104	0.0	4096.0	0	2024.0	1	2138.35135135	79119.0	2.50158786197	3.0	0.442683373282	271.936201463	171.923937926	549.135796614	0.0602669375669	1917.0	1118.0	37	0.0
4025273	2023.37255859	0.0	15546.0	0	3789.0	1	5518.86486486	204198.0	2.59703192006	3.0	0.753635553465	119.423374462	168.983389498	3551.85522855	0.320156474235	2599.0	2350.0	37	0.0
4025272	3085.84350586	0.0	23263.0	0	4759.0	1	7132.21621622	263892.0	2.57018684279	3.0	0.847671849137	138.597100682	165.520119169	5588.55954476	0.497237446456	2316.0	2498.0	37	0.0
4025275	3805.01660156	0.0	26302.0	0	4921.0	1	8373.48648649	309819.0	2.59275813945	3.0	0.8223922762	314.489724973	169.528323582	7115.20117082	0.537056008811	2472.0	2809.0	37	0.0
4025274	3769.69604492	0.0	27262.0	0	6136.0	1	9418.37837838	348480.0	2.56112666728	3.0	0.680951290561	362.670372428	168.710721595	6807.41124866	0.32641621836	3903.0	3547.0	37	0.0
4025269	3149.69482422	0.0	24687.0	0	4518.0	1	7285.43243243	269561.0	2.55345550983	3.0	0.805883473969	386.523661407	164.330486312	5795.7042451	0.471774413395	2520.0	2461.0	37	0.0
4025268	4889.77929688	0.0	37861.0	0	7256.0	1	11480.1351351	424765.0	2.55425957738	3.0	0.758367906478	353.517916281	164.126239886	9222.99238366	0.438086411405	3747.0	3949.0	37	0.0
4025271	1853.9934082	0.0	14196.0	0	4396.0	1	5427.08108108	200802.0	2.59604963823	3.0	0.84070696364	22.4393229657	165.887946666	3386.10039047	0.355508971831	2056.0	1806.0	37	0.0
4025270	259.672668457	0.0	5737.0	0	3193.0	1	3229.56756757	119494.0	8.90945885109	3.0	1.58200671874	399.0	165.0	708.22860169	0.209867521101	2393.0	2020.0	37	0.0
4025265	1345.93359375	0.0	11909.0	0	3276.0	1	4496.10810811	166356.0	2.59532506811	3.0	0.672870089043	166.327111365	162.689416011	2440.9687829	0.223470505732	2674.0	2009.0	37	0.0
4025264	522.923950195	0.0	6966.0	0	2055.0	1	2497.10810811	92393.0	10.2338893612	3.0	0.988063393768	0.0	162.0	1148.98029148	0.294190159525	1538.0	1397.0	37	0.0
4025267	2773.04760742	0.0	21790.0	0	4546.0	1	6516.75675676	241120.0	2.56843152279	3.0	0.807732293665	66.2520679226	163.771570105	4760.14405948	0.418445210768	2254.0	2566.0	37	0.0
4025266	3345.19750977	0.0	24998.0	0	4642.0	1	7999.97297297	295999.0	2.57769335563	3.0	0.708342614216	330.843718833	163.492816166	6061.70405307	0.366794490039	3103.0	3159.0	37	0.0
4025261	2031.56115723	0.0	17248.0	0	4761.0	1	6325.35135135	234038.0	2.5605373869	3.0	0.562364145248	185.907772426	160.849109611	3808.99259951	0.20383574056	2904.0	2665.0	37	0.0
4025260	1902.0826416	0.0	16611.0	0	4043.0	1	5596.62162162	207075.0	2.52267187331	3.0	0.628089452534	29.851401665	161.089344228	3676.68480164	0.25993902564	2414.0	2273.0	37	0.0
4025263	2097.05151367	0.0	16576.0	0	3683.0	1	5284.43243243	195524.0	2.55507538889	3.0	0.664420570039	258.071616703	160.680257058	3845.73047201	0.318852469383	2289.0	1706.0	37	0.0
4025262	284.22946167	0.0	4739.0	0	2625.0	1	2696.97297297	99788.0	2.5684727136	3.0	0.0614124171693	194.256032471	160.796446089	712.547483271	0.00817901615236	2174.0	1504.0	37	0.0
4025257	5182.55712891	0.0	33085.0	0	7310.0	1	11936.9459459	441667.0	2.58141498551	3.0	0.927965840566	77.6254502035	160.289391005	8839.5851271	0.523438340808	3276.0	3415.0	37	0.0
4025256	1838.34851074	0.0	21074.0	0	5479.0	1	7188.48648649	265974.0	2.53034628248	3.0	0.547244435354	355.071739078	159.188046163	4559.78529966	0.21001425769	3277.0	2681.0	37	0.0
4025259	2001.08813477	0.0	17670.0	0	4891.0	1	6389.05405405	236395.0	2.5342850577	3.0	0.419160433453	361.983024394	159.910592052	3726.80850167	0.139277265415	3304.0	3268.0	37	0.0
4025258	2699.4543457	0.0	21118.0	0	8122.0	1	9406.56756757	348043.0	4.71572107422	3.0	1.01080020525	178.404818567	159.774205226	5272.76178709	0.395278508834	3166.0	3890.0	37	0.0
4025253	1742.29284668	0.0	13176.0	0	4378.0	1	5629.75675676	208301.0	2.57621807186	3.0	0.723509541893	93.968721091	158.897721891	2882.60390971	0.227339126727	3150.0	2528.0	37	0.0
4025252	4018.10473633	0.0	30811.0	0	5837.0	1	9339.37837838	345557.0	2.57146740885	3.0	0.64248095708	324.749274668	156.671745912	7135.11067169	0.325243563454	3434.0	3185.0	37	0.0
4025255	1592.01342773	0.0	13336.0	0	3368.0	1	4544.94594595	168163.0	2.5745828615	3.0	0.556364777539	212.75704031	158.974543867	2884.50516598	0.214405520632	2303.0	1719.0	37	0.0
4025254	3317.40063477	0.0	23233.0	0	4899.0	1	7501.45945946	277554.0	2.53300753319	3.0	0.815963552524	122.592498402	159.010755562	5816.19385659	0.462683844992	2670.0	2851.0	37	0.0
4025249	2285.34765625	0.0	18718.0	0	3820.0	1	5844.86486486	216260.0	2.5326025814	3.0	0.767587030483	376.481184362	152.588733847	4402.0987366	0.406581795545	2434.0	2336.0	37	0.0
4025248	2400.78808594	0.0	19687.0	0	4538.0	1	6545.89189189	242198.0	2.57025850201	3.0	0.626889416891	219.406611108	152.697224274	4490.85731597	0.273951968202	2789.0	2475.0	37	0.0
4025251	1570.39428711	0.0	14850.0	0	3897.0	1	5318.64864865	196790.0	2.52278384088	3.0	0.746669157657	29.2714882099	154.75071162	3214.15005368	0.291343076263	2284.0	2660.0	37	0.0
4025250	2975.25561523	0.0	21481.0	0	9601.0	1	10565.7837838	390934.0	4.69442034374	3.0	1.19495993484	104.171984082	154.458046652	4955.47178007	0.38932275217	3573.0	4127.0	37	0.0
4025245	3928.93579102	0.0	29328.0	0	5722.0	1	9245.27027027	342075.0	2.57297285257	3.0	0.724490405333	111.921048411	153.361089888	7069.84154564	0.383141656539	3149.0	3031.0	37	0.0
4025244	1903.80566406	0.0	13618.0	0	3088.0	1	4744.45945946	175545.0	2.55935531688	3.0	0.893274302975	53.6982047055	153.381239374	3258.38640702	0.442460667496	1802.0	2001.0	37	0.0
4025247	2256.6730957	0.0	20837.0	0	4181.0	1	6558.56756757	242667.0	2.5286969583	3.0	0.487861324229	183.720236381	152.901987512	4649.90145977	0.209105434617	3106.0	2391.0	37	0.0
4025246	4050.82861328	0.0	27071.0	0	11800.0	1	11436.5675676	423153.0	2.56840158493	3.0	1.13395762401	159.172280581	153.023973141	7270.69169314	0.563603116724	2684.0	3765.0	37	0.0
4025241	1187.65039062	0.0	10684.0	0	4026.0	1	4695.83783784	173746.0	9.00651874315	3.0	0.844314886318	32.1364517761	151.710533527	2493.11120349	0.288878302036	1972.0	1559.0	37	0.0
4025240	289.455200195	0.0	4014.0	0	2186.0	1	2289.13513514	84698.0	10.2430345698	3.0	1.70200619422	0.0	151.0	570.023496697	0.268891406993	1476.0	1179.0	37	0.0
4025243	1453.36254883	0.0	15368.0	0	5102.0	1	6008.89189189	222329.0	9.01383924815	3.0	0.844023045245	283.718069344	151.987410086	3261.94172562	0.297168267869	2569.0	2501.0	37	0.0
4025242	2391.51049805	0.0	21441.0	0	5001.0	1	6688.10810811	247460.0	2.52853752966	3.0	0.655585638618	257.154306517	152.226332179	4478.43124061	0.281219641011	2940.0	2892.0	37	0.0
4025237	3167.30004883	0.0	22758.0	0	10802.0	1	12167.4324324	450195.0	4.67243234528	3.0	1.2348741532	86.2285075986	150.72990041	5745.37533123	0.411531042954	3860.0	4383.0	37	0.0
4025236	4812.20605469	0.0	35542.0	0	5314.0	1	9731.62162162	360070.0	2.56373782687	3.0	0.812327174044	394.04309021	148.511005846	8587.25667083	0.558607930323	2467.0	2223.0	37	0.0
4025239	5625.33105469	0.0	38517.0	0	7645.0	1	12167.7567568	450207.0	2.57384538353	3.0	0.837693710914	331.456661632	150.270213915	9589.78805642	0.492774043964	3422.0	3009.0	37	0.0
4025238	2681.69677734	0.0	21340.0	0	5449.0	1	7526.43243243	278478.0	2.56864910166	3.0	0.814541181834	287.458726109	149.491971026	5249.48330548	0.396765551133	2788.0	2484.0	37	0.0
4025233	3397.82714844	0.0	23935.0	0	8250.0	1	9715.02702703	359456.0	4.69627515372	3.0	1.18079159626	212.647018687	147.899219186	5394.67483052	0.487745318146	2823.0	3171.0	37	0.0
4025232	2101.09008789	0.0	16604.0	0	3948.0	1	5826.13513514	215567.0	2.56447992876	3.0	0.602775673454	248.252906097	147.275118445	3884.04479293	0.251443667367	2809.0	2296.0	37	0.0
4025235	1362.38061523	0.0	14117.0	0	3932.0	1	4986.86486486	184514.0	11.4000000005	3.0	0.563105110103	178.749440373	149.247103637	2842.10737699	0.191131393434	2588.0	2300.0	37	0.0
4025234	2186.36108398	0.0	17911.0	0	4142.0	1	6221.18918919	230184.0	2.5464653938	3.0	0.465937005832	321.64840628	148.270967166	4076.37583344	0.180150471292	3153.0	2738.0	37	0.0
4025229	4055.62255859	0.0	30161.0	0	5963.0	1	9334.75675676	345386.0	2.55514370805	3.0	0.73620614528	81.4651865838	144.273760719	7692.13722073	0.435397089079	2678.0	2628.0	37	0.0
4025228	952.63067627	0.0	11400.0	0	3531.0	1	4189.0	154993.0	2.54190816601	3.0	0.318668649378	287.001812065	143.153852672	2370.71257455	0.0991103937977	2660.0	1532.0	37	0.0
4025231	2100.24145508	0.0	16864.0	0	4922.0	1	6316.13513514	233697.0	2.53834132276	3.0	0.552293329174	94.0676849627	146.774633873	3681.8875078	0.191859846624	3317.0	3043.0	37	0.0
4025230	1885.89489746	0.0	16257.0	0	4501.0	1	6280.97297297	232396.0	2.52469204607	3.0	0.566057129188	255.77790605	146.152622836	3804.70899374	0.206920462063	3310.0	2819.0	37	0.0
4025225	155.19380188	0.0	5189.0	0	2672.0	1	2826.24324324	104571.0	2.45540841867	3.0	-0.21446015317	280.511647922	141.396984622	683.424116141	-0.0252743374221	2665.0	1803.0	37	0.0
4025224	3080.36694336	0.0	24250.0	0	5080.0	1	7558.78378378	279675.0	2.56504403566	3.0	0.774138149516	224.094098861	141.34796409	5716.25996675	0.413861991016	2788.0	2881.0	37	0.0
4025227	1324.44335938	0.0	11163.0	0	3819.0	1	4587.91891892	169753.0	2.572953666	3.0	0.77666187495	112.625965789	141.50486055	2391.79565713	0.253834424199	2647.0	2311.0	37	0.0
4025226	1579.03393555	0.0	14152.0	0	3432.0	1	4801.10810811	177641.0	2.54946096462	3.0	0.597667996233	322.834211854	140.992588265	2899.73005241	0.220236997867	2553.0	2308.0	37	0.0
4025221	2395.5	0.0	17903.0	0	4419.0	1	6111.35135135	226120.0	2.54817464119	3.0	0.811737850107	245.950313216	137.933827634	3976.74835217	0.358889554845	2687.0	2679.0	37	0.0
4025220	1854.9666748	0.0	16686.0	0	4913.0	1	6068.97297297	224552.0	2.54162939349	3.0	0.631905304236	127.445941524	137.140031883	3662.10889824	0.235560235005	2808.0	2829.0	37	0.0
4025223	1833.98095703	0.0	14754.0	0	3744.0	1	5062.10810811	187298.0	2.55324295978	3.0	0.853488599511	165.25387416	141.159239271	3099.46507736	0.353711498449	2336.0	1649.0	37	0.0
4025222	159.774139404	0.0	3042.0	0	1811.0	1	1877.02702703	69450.0	2.64100678401	3.0	0.245318395113	19.6412002103	139.317684183	399.180096259	0.0267841347556	1699.0	1156.0	37	0.0
4025217	1179.33178711	0.0	11283.0	0	4079.0	1	4802.48648649	177692.0	2.56755378394	3.0	0.760916208835	121.871623962	135.818471653	2261.9200745	0.218311299883	2619.0	2294.0	37	0.0
4025216	1426.46105957	0.0	12797.0	0	2919.0	1	3906.83783784	144553.0	2.55304729602	3.0	0.748481104917	59.7963053348	136.401048265	2621.35059033	0.335295737262	1934.0	1361.0	37	0.0
4025219	7776.10253906	0.0	39299.0	0	9476.0	1	16313.6756757	603606.0	2.62725018024	3.0	0.991894762907	263.730104963	136.255136465	12372.2337897	0.60288451413	3611.0	4495.0	37	0.0
4025218	167.421569824	0.0	4561.0	0	2576.0	1	2772.32432432	102576.0	2.43220309741	3.0	-0.392662800841	232.531093263	135.997223888	586.427889574	-0.0398738916887	2583.0	1777.0	37	0.0
4025341	984.232116699	0.0	8888.0	0	3391.0	1	4034.05405405	149260.0	2.56018956044	3.0	0.616030419559	378.74644567	214.338119746	1799.55769174	0.159289915322	2674.0	1894.0	37	0.0
4025340	2079.375	0.0	16240.0	0	3643.0	1	5545.48648649	205183.0	2.57283115888	3.0	0.660512652223	310.442781526	213.655559064	3898.50929218	0.302375215269	2486.0	2102.0	37	0.0
4025343	1976.55688477	0.0	18885.0	0	3740.0	1	5321.0	196877.0	2.55380550718	3.0	0.66522166356	318.147189997	215.121823324	3624.74374573	0.292957558798	2442.0	2437.0	37	0.0
4025342	1211.19702148	0.0	9175.0	0	2725.0	1	3551.62162162	131410.0	2.56267083469	3.0	0.890094053954	21.9819661154	215.421069915	2026.62146813	0.340396553572	1723.0	1394.0	37	0.0
4025337	3076.57421875	0.0	21000.0	0	4255.0	1	6689.59459459	247515.0	2.54368762137	3.0	0.815987079589	208.285917654	212.29064228	5371.78146769	0.48725659703	2142.0	2089.0	37	0.0
4025336	2967.37597656	0.0	22017.0	0	4218.0	1	6937.54054054	256689.0	2.55121929685	3.0	0.788167828524	51.1395202207	211.671510278	5129.16822147	0.411154011259	2301.0	2168.0	37	0.0
4025339	3890.87744141	0.0	24885.0	0	8594.0	1	10575.9189189	391309.0	4.70072481628	3.0	1.2261277773	391.253085367	212.805151074	5892.62603871	0.518794783057	2969.0	3435.0	37	0.0
4025338	2302.29296875	0.0	17897.0	0	3563.0	1	5596.91891892	207086.0	2.54962936556	3.0	0.806404557918	253.861510341	213.415784984	4213.7703253	0.435874274783	2174.0	2293.0	37	0.0
4025333	2351.3815918	0.0	22129.0	0	5176.0	1	6669.24324324	246762.0	2.5491529471	3.0	0.683463027452	278.928988845	208.855781506	4514.95931079	0.300975758775	2824.0	2333.0	37	0.0
4025332	2213.13476562	0.0	18142.0	0	3489.0	1	5362.59459459	198416.0	2.57345312717	3.0	0.802897799221	337.754389572	205.808701918	3930.38242739	0.41689649128	2209.0	2215.0	37	0.0
4025335	1730.32922363	0.0	16786.0	0	4424.0	1	5932.48648649	219502.0	10.2702141356	3.0	0.808443421726	284.081757457	209.738895081	3460.13226001	0.308494549946	2568.0	2398.0	37	0.0
4025334	2549.52026367	0.0	20382.0	0	4222.0	1	6301.81081081	233167.0	2.53215270773	3.0	0.670351497057	270.728059861	209.722949023	4601.51036097	0.324049991234	2532.0	2149.0	37	0.0
4025329	2530.24169922	0.0	20075.0	0	4026.0	1	5785.91891892	214079.0	2.58230225514	3.0	0.74287381136	214.907125151	204.808080853	4484.11638378	0.404229073121	2240.0	1877.0	37	0.0
4025328	1995.19824219	0.0	15072.0	0	2996.0	1	4686.78378378	173411.0	2.53752971349	3.0	0.775859811271	114.054724352	204.690876955	3589.13660412	0.422629960132	1880.0	1614.0	37	0.0
4025331	2673.5612793	0.0	20997.0	0	4681.0	1	6433.81081081	238051.0	2.5730442384	3.0	0.780643415501	303.931040358	205.811463946	4556.29676527	0.382013496371	2481.0	2508.0	37	0.0
4025330	1682.59094238	0.0	14276.0	0	4071.0	1	5021.24324324	185786.0	2.55800159459	3.0	0.726218998688	295.7423215	205.007803442	2847.63321223	0.259327886296	2434.0	2028.0	37	0.0
4025325	2242.32983398	0.0	16121.0	0	3280.0	1	5250.0	194250.0	2.58303241196	3.0	0.773706856386	31.4488281028	201.033401908	4000.05627738	0.41793612971	1991.0	1964.0	37	0.0
4025324	3075.43334961	0.0	23526.0	0	4124.0	1	6458.0	238946.0	2.55764972107	3.0	0.869112298936	16.8014179249	200.981017894	5175.61369415	0.534365738543	1925.0	1821.0	37	0.0
4025327	1782.41296387	0.0	14695.0	0	4348.0	1	5581.27027027	206507.0	2.57336649525	3.0	0.575462932356	56.9066255458	205.480973113	3435.62827546	0.215239726694	2568.0	2053.0	37	0.0
4025326	1649.33557129	0.0	15074.0	0	4482.0	1	5660.13513514	209425.0	2.51717565391	3.0	0.843192508811	66.6512150024	201.239273022	3205.64262202	0.313668430487	2263.0	2069.0	37	0.0
4025321	1309.89074707	0.0	10299.0	0	2487.0	1	3667.97297297	135715.0	2.5910134577	3.0	0.861835074857	85.7454543611	198.957822988	2236.77954865	0.356445988124	1731.0	1533.0	37	0.0
4025320	1108.5189209	0.0	11715.0	0	3857.0	1	4787.81081081	177149.0	2.53439388441	3.0	0.47760172017	60.4978101364	199.266967328	2755.62038627	0.159341829949	2399.0	1289.0	37	0.0
4025323	3628.26123047	0.0	27008.0	0	4557.0	1	7737.78378378	286298.0	2.53554444965	3.0	0.774626779878	270.697945991	199.682025949	6491.51000725	0.481330885865	2464.0	2356.0	37	0.0
4025322	2527.82861328	0.0	19272.0	0	4257.0	1	5941.35135135	219830.0	2.55302924499	3.0	0.760812511502	147.829099863	200.009034863	4320.48782107	0.382413439822	2238.0	1869.0	37	0.0
4025317	3948.34472656	0.0	27124.0	0	8223.0	1	9926.59459459	367284.0	2.5732435453	3.0	1.1217886965	127.38971375	195.960586563	6475.01499123	0.576952728596	2426.0	2742.0	37	0.0
4025316	2488.23999023	0.0	19655.0	0	3970.0	1	6144.24324324	227337.0	2.58568653311	3.0	0.842590477783	346.514715427	194.093548871	4391.32186126	0.430823642262	2398.0	2765.0	37	0.0
4025319	2053.61450195	0.0	16586.0	0	3837.0	1	5339.35135135	197556.0	2.53758063041	3.0	0.737795871827	372.178837534	197.406587209	3728.43934595	0.346981627325	2398.0	1941.0	37	0.0
4025318	2116.40844727	0.0	16669.0	0	5232.0	1	6510.83783784	240901.0	2.6247274897	3.0	1.0001396096	156.53940213	196.151307171	3894.52799532	0.426782154999	2264.0	1813.0	37	0.0
4025313	2220.75268555	0.0	16348.0	0	3905.0	1	5232.94594595	193619.0	2.56826569964	3.0	0.865767106708	194.076163127	191.041262452	3718.99628743	0.444346812797	1984.0	1767.0	37	0.0
4025312	2153.07202148	0.0	15553.0	0	3341.0	1	5092.02702703	188405.0	2.55747970986	3.0	0.832815212882	47.3958821663	191.445950133	3906.5112845	0.46942221516	1810.0	1245.0	37	0.0
4025315	2102.55175781	0.0	15052.0	0	4057.0	1	5089.81081081	188323.0	2.54799196079	3.0	0.894607418482	0.0	193.0	3660.12088323	0.474185748474	1712.0	1620.0	37	0.0
4025314	2687.23535156	0.0	20924.0	0	4643.0	1	6815.02702703	252156.0	2.55345918249	3.0	0.687769386459	232.327317243	191.356414931	4886.96900205	0.327307938634	2836.0	2346.0	37	0.0
4025309	4472.86132812	0.0	33904.0	0	5962.0	1	8882.43243243	328650.0	2.54912227669	3.0	0.824213044063	216.777633237	190.098795223	7771.62753418	0.563892768124	2409.0	2606.0	37	0.0
4025308	2508.93481445	0.0	20561.0	0	4042.0	1	6138.2972973	227117.0	2.52891125481	3.0	0.774801787115	366.957509665	188.904139493	4392.17812243	0.383507866312	2629.0	2454.0	37	0.0
4025311	2495.02539062	0.0	17666.0	0	3767.0	1	5558.32432432	205658.0	2.56504601667	3.0	0.826350523304	29.2713506075	191.080715815	4268.99130067	0.464843754656	1895.0	1562.0	37	0.0
4025310	1905.63110352	0.0	16086.0	0	4281.0	1	5637.89189189	208602.0	2.54561751815	3.0	0.740989832752	327.104819679	190.051714815	3619.87569449	0.312130489848	2577.0	2132.0	37	0.0
4025305	3197.65307617	0.0	22674.0	0	4464.0	1	7047.54054054	260759.0	2.54940448345	3.0	0.863759587409	275.438430562	187.977260516	5536.58974758	0.513517222785	2254.0	2494.0	37	0.0
4025304	1751.06982422	0.0	15781.0	0	3889.0	1	5534.24324324	204767.0	2.58165041013	3.0	0.74469090887	322.498190004	186.619790395	3606.69405724	0.320409863546	2393.0	2526.0	37	0.0
4025307	2304.12280273	0.0	17456.0	0	3789.0	1	5527.10810811	204503.0	2.59160386197	3.0	0.876347281674	181.930783342	189.402326082	3973.13954913	0.459810046717	2019.0	1659.0	37	0.0
4025306	1472.73364258	0.0	13831.0	0	3449.0	1	4589.13513514	169798.0	2.53710749091	3.0	0.731476177054	338.007065038	188.032853633	2617.39012464	0.263578537894	2550.0	1953.0	37	0.0
4025301	905.24432373	0.0	8382.0	0	3211.0	1	3868.67567568	143141.0	2.60340466648	3.0	0.47469141803	357.253528972	184.885614281	1734.06853085	0.119051659685	2670.0	1712.0	37	0.0
4025300	2216.2878418	0.0	18417.0	0	3819.0	1	5577.51351351	206368.0	2.54373148197	3.0	0.750829907476	3.90658605743	183.803876652	3962.10152305	0.363668111075	2214.0	1934.0	37	0.0
4025303	2699.23999023	0.0	21149.0	0	4219.0	1	6047.24324324	223748.0	2.54601792908	3.0	0.786385879819	117.742222964	186.191506175	4781.59491874	0.451168691591	2191.0	2015.0	37	0.0
4025302	1326.42797852	0.0	10648.0	0	2583.0	1	3684.78378378	136337.0	2.58857308855	3.0	0.810322491313	68.9697674976	186.369730983	2347.90222131	0.348007067837	1777.0	1517.0	37	0.0
4025297	312.161010742	0.0	4648.0	0	2171.0	1	2322.75675676	85942.0	2.48390045473	3.0	0.541687892534	305.04645467	180.983775562	694.444318438	0.0881100949964	1920.0	1215.0	37	0.0
4025296	3222.03100586	0.0	22349.0	0	3877.0	1	7080.72972973	261987.0	2.5659249164	3.0	0.8528437547	104.312354844	181.413126056	5662.70088507	0.517506198048	2196.0	1949.0	37	0.0
4025299	4280.08105469	0.0	36048.0	0	7668.0	1	10957.3783784	405423.0	2.5414273969	3.0	0.750124644399	240.198738283	183.304322361	8237.66234826	0.392696776732	3533.0	3844.0	37	0.0
4025298	2547.9453125	0.0	24294.0	0	5703.0	1	7707.18918919	285166.0	2.54696133649	3.0	0.431065131811	232.729730093	182.960107311	4998.54220325	0.162499929934	3438.0	3134.0	37	0.0
4025293	711.824462891	0.0	7545.0	0	3165.0	1	3748.18918919	138683.0	2.55913690235	3.0	0.406722004428	378.500591861	179.427706049	1485.06284637	0.0876342508339	2620.0	2051.0	37	0.0
4025292	216.443817139	0.0	3653.0	0	2182.0	1	2308.27027027	85406.0	10.2155284738	3.0	0.401978904674	295.385350719	179.032692439	533.871168846	0.0487524052006	1935.0	1418.0	37	0.0
4025295	2457.33740234	0.0	19517.0	0	4651.0	1	6088.45945946	225273.0	2.57186730722	3.0	0.817751325052	252.901992104	179.989718214	4244.03384238	0.398624274952	2485.0	2541.0	37	0.0
4025294	2395.00366211	0.0	20937.0	0	5050.0	1	6783.18918919	250978.0	2.54401056077	3.0	0.830689933572	386.828281774	179.259861561	4202.76822026	0.346514589714	2727.0	2525.0	37	0.0
4025289	2796.95800781	0.0	21887.0	0	4032.0	1	6127.91891892	226733.0	2.56405317548	3.0	0.829746779217	84.0878310005	178.163391689	4837.38181813	0.486991570328	2094.0	1808.0	37	0.0
4025288	234.471298218	0.0	3174.0	0	1728.0	1	1883.86486486	69703.0	2.5099641365	3.0	0.633563263182	35.1511070375	178.502493299	498.7439313	0.0915438230716	1568.0	1060.0	37	0.0
4025291	2125.39794922	0.0	15623.0	0	3415.0	1	5079.21621622	187931.0	2.53342743084	3.0	0.783927528842	284.977489865	178.628626819	3810.61815585	0.416562800747	2042.0	1893.0	37	0.0
4025290	3030.45288086	0.0	27978.0	0	6367.0	1	8881.48648649	328615.0	2.54856596946	3.0	0.631264436802	238.103783661	178.263894676	6511.19984941	0.301060867272	3238.0	2468.0	37	0.0
4025285	3587.16137695	0.0	32256.0	0	5782.0	1	8858.0	327746.0	2.58489332637	3.0	0.662181812818	363.171284841	176.090735955	6453.42204657	0.317893802231	3533.0	3613.0	37	0.0
4025284	3151.50048828	0.0	24376.0	0	4886.0	1	7816.81081081	289222.0	2.56935944073	3.0	0.756507603265	353.496761519	175.830081004	5724.26757002	0.383118369604	3266.0	2864.0	37	0.0
4025287	1813.18115234	0.0	15562.0	0	3861.0	1	5179.35135135	191636.0	2.54353908344	3.0	0.793189312598	340.028273775	177.356910982	3260.94778499	0.332796932267	2551.0	2432.0	37	0.0
4025286	2044.35827637	0.0	18027.0	0	4219.0	1	6114.51351351	226237.0	2.58017333912	3.0	0.721097518175	392.828498515	176.215421727	3787.33477543	0.287538511053	2897.0	2443.0	37	0.0
4025281	1959.03845215	0.0	16381.0	0	4138.0	1	5597.32432432	207101.0	2.58714701785	3.0	0.843700295946	324.592797378	174.102904878	3444.77369079	0.350658079995	2631.0	2277.0	37	0.0
4025280	2437.76098633	0.0	19500.0	0	4370.0	1	6051.78378378	223916.0	2.55950294271	3.0	0.718180735569	173.824240991	174.020365523	4285.94366074	0.341043393856	2579.0	2455.0	37	0.0
4025283	3269.09643555	0.0	25220.0	0	4601.0	1	6934.72972973	256585.0	2.54597350362	3.0	0.771213867209	224.826780678	175.992972442	5757.76424901	0.470937690334	2344.0	2573.0	37	0.0
4025282	1355.46606445	0.0	10324.0	0	3485.0	1	4431.0	163947.0	2.57737322807	3.0	0.704702535499	114.256020558	176.326665307	2355.2376384	0.230447440319	2447.0	1819.0	37	0.0
4023357	1030.66955566	1.0	9156.0	1	2767.0	1	3552.67567568	131449.0	2.5538402405	3.0	0.726417733486	90.4562928162	309.276565818	1958.90889491	0.250421455066	2079.0	1737.0	37	0.0
4023359	1846.22338867	1.0	15387.0	1	3178.0	1	4652.48648649	172142.0	2.57631837815	3.0	0.826499626322	191.818247872	310.719902499	3274.20307201	0.410091079413	1952.0	1836.0	37	0.0
4023352	2023.32592773	1.0	15592.0	1	3181.0	1	5104.72972973	188875.0	2.57904816733	3.0	0.760252386566	300.541466203	307.457326051	3848.20727128	0.401656882259	2161.0	1774.0	37	0.0
4023355	1820.54138184	1.0	14999.0	1	3692.0	1	5077.45945946	187866.0	2.55117017479	3.0	0.845372480842	215.390498147	307.981247271	3150.82023355	0.355561242347	2322.0	2257.0	37	0.0
4023354	2412.7097168	1.0	20554.0	1	4796.0	1	6706.13513514	248127.0	2.55778252547	3.0	0.748928452445	151.743034919	308.410434122	4858.5464628	0.372300495548	2509.0	2710.0	37	0.0
4023348	460.243591309	1.0	5352.0	1	2473.0	1	2618.35135135	96879.0	2.59346930188	3.0	0.693044867771	56.7084152397	306.728732405	881.780497258	0.132115805034	1998.0	1522.0	37	0.0
4023350	2676.33862305	1.0	20317.0	1	4213.0	1	6220.62162162	230163.0	2.55230943254	3.0	0.838952016274	129.859978358	306.656585846	4639.39583801	0.455284207208	2294.0	2231.0	37	0.0
4023344	3351.02172852	1.0	25010.0	1	8992.0	1	10737.4324324	397285.0	4.72047541069	3.0	1.04915988838	263.251414136	304.726795359	6095.04274682	0.424044667686	3370.0	3868.0	37	0.0
4023346	2216.09912109	1.0	20088.0	1	4796.0	1	6649.43243243	246029.0	2.54290705189	3.0	0.744474579178	147.025541336	306.091037256	4255.69267466	0.312740798375	2829.0	2490.0	37	0.0
4023340	162.063537598	1.0	4807.0	1	2875.0	1	2923.97297297	108187.0	6.01260906627	3.0	-0.532179771809	223.946029876	303.881907934	631.742189262	-0.054364886364	2606.0	1997.0	37	0.0
4023342	3598.46166992	1.0	27507.0	1	4571.0	1	7974.0	295038.0	2.55816754086	3.0	0.770701040038	233.649429353	304.625655439	6571.44167761	0.465353181585	2594.0	2798.0	37	0.0
4023336	1758.27832031	1.0	15670.0	1	4218.0	1	5811.54054054	215027.0	2.53389857393	3.0	0.763125932213	40.3602153586	303.429308558	3511.83980426	0.29966952277	2520.0	2878.0	37	0.0
4023338	172.782028198	1.0	4532.0	1	2867.0	1	2863.51351351	105950.0	11.4000000005	3.0	-0.593766524074	221.481840414	303.080987401	656.590546418	-0.0637352610932	2686.0	1669.0	37	0.0
4023332	1630.65625	1.0	13266.0	1	3468.0	1	4879.51351351	180542.0	2.57025797187	3.0	0.743666336898	34.1468097154	302.198794471	3018.00471818	0.298668859384	2126.0	1631.0	37	0.0
4023334	1673.08361816	1.0	14595.0	1	3938.0	1	5127.18918919	189706.0	2.5389208796	3.0	0.761579277002	46.2749737319	302.028544779	3122.56437384	0.301928685286	2286.0	2461.0	37	0.0
4023328	1783.60864258	1.0	13817.0	1	3366.0	1	4894.78378378	181107.0	2.54053603264	3.0	0.817612170505	160.084981944	299.611988356	3152.40053271	0.357376015612	2267.0	1730.0	37	0.0
4023330	2081.55566406	1.0	16328.0	1	3221.0	1	5170.13513514	191295.0	2.55562507298	3.0	0.755188973572	2.76641159018	301.606005499	4217.7517982	0.445166766461	1637.0	1464.0	37	0.0
4023324	478.775939941	1.0	10282.0	1	4219.0	1	4567.10810811	168983.0	10.918837507	3.0	0.482149110888	333.203619807	298.928786509	1829.43347005	0.106888389904	2614.0	2382.0	37	0.0
4023326	1709.39074707	1.0	12069.0	1	6310.0	1	6429.67567568	237898.0	4.70934221489	3.0	1.65798640668	360.062010846	299.156725816	2509.25382948	0.478249035688	2158.0	2809.0	37	0.0
4023320	1310.9666748	1.0	12550.0	1	3726.0	1	4667.81081081	172709.0	2.6102399061	3.0	0.349241413884	270.108284529	298.136522646	2399.93755518	0.0986362026827	2901.0	2290.0	37	0.0
4023322	2054.15185547	1.0	16977.0	1	3939.0	1	5728.05405405	211938.0	2.56555508502	3.0	0.558133290453	257.049905908	299.149309601	3681.65903837	0.218572648968	2756.0	2618.0	37	0.0
4023317	1106.171875	1.0	9605.0	1	4130.0	1	4487.78378378	166048.0	2.53513770225	3.0	0.652301623904	145.077502193	297.591649014	2006.8477927	0.170752038362	2722.0	1972.0	37	0.0
4023313	2224.26635742	1.0	20897.0	1	5150.0	1	6832.08108108	252787.0	2.55814703474	3.0	0.618668398435	213.82256275	296.824420869	4306.79221552	0.242232029333	2793.0	2552.0	37	0.0
4023312	1337.81335449	1.0	12694.0	1	4295.0	1	5149.43243243	190529.0	2.5191719041	3.0	0.595353852481	77.5032994328	297.048258511	2712.78247419	0.185986044647	2495.0	2377.0	37	0.0
4023315	3002.03491211	1.0	24119.0	1	4635.0	1	7085.78378378	262174.0	2.53684882587	3.0	0.74155937967	337.754805692	297.084899894	5539.02187081	0.408137083218	2532.0	2732.0	37	0.0
4023314	2133.33032227	1.0	16396.0	1	4192.0	1	5941.02702703	219818.0	2.56895171051	3.0	0.699687474221	230.464258276	296.550335924	3855.25062946	0.293695471513	2680.0	2590.0	37	0.0
4023309	1310.02880859	1.0	11125.0	1	3161.0	1	3987.75675676	147547.0	2.54268699864	3.0	0.779906587107	371.495934581	295.927095632	2377.70243215	0.302948389983	2005.0	1891.0	37	0.0
4023311	2675.60961914	1.0	20220.0	1	3972.0	1	6007.18918919	222266.0	2.54286316988	3.0	0.815653337978	67.0581848963	297.327465804	4685.42326345	0.466474105698	2078.0	1831.0	37	0.0
4023305	4818.96679688	1.0	35986.0	1	7996.0	1	11821.4594595	437394.0	2.57794006954	3.0	0.938036446913	205.514954629	295.237186089	8606.11612167	0.51848523829	2763.0	3654.0	37	0.0
4023307	2895.67529297	1.0	22661.0	1	4010.0	1	6521.05405405	241279.0	2.55413673207	3.0	0.811166633783	294.511696887	295.146687158	5292.59818544	0.490709094511	2195.0	2587.0	37	0.0
4023301	4852.00537109	1.0	33159.0	1	5914.0	1	10014.9189189	370552.0	2.55816606304	3.0	0.846647852668	83.7451882387	293.611780589	8478.72167507	0.558578946564	2483.0	2749.0	37	0.0
4023303	2146.54711914	1.0	20532.0	1	4326.0	1	6394.24324324	236587.0	2.5352490503	3.0	0.666376241367	329.011338125	293.946390567	4152.75259052	0.276144393539	2766.0	2895.0	37	0.0
4023297	1909.84082031	1.0	15078.0	1	4030.0	1	5164.02702703	191069.0	2.53592784364	3.0	0.861648851131	242.011860118	292.865958005	3232.35158194	0.369241442756	2334.0	2070.0	37	0.0
4023299	2319.02807617	1.0	18119.0	1	3135.0	1	5039.48648649	186461.0	2.57740381472	3.0	0.790442265692	23.7638403023	293.718509113	4137.36144865	0.48032372192	1731.0	1580.0	37	0.0
4023420	2092.5703125	1.0	16615.0	1	3958.0	1	5579.97297297	206459.0	2.57640178671	3.0	0.832381879279	123.26590516	334.043792099	3801.90191795	0.395811244002	2189.0	2125.0	37	0.0
4023422	1746.27856445	1.0	13640.0	1	4112.0	1	5262.05405405	194696.0	2.5753025772	3.0	0.651755226741	324.492563816	334.484199055	3394.76845836	0.266202823843	2443.0	1617.0	37	0.0
4023417	993.778747559	1.0	12350.0	1	3756.0	1	4441.2972973	164328.0	2.53043238481	3.0	0.444184869017	312.042761431	333.467600581	2459.25039239	0.140221973349	2540.0	1828.0	37	0.0
4023418	2086.96142578	1.0	17235.0	1	3638.0	1	5481.83783784	202828.0	2.54366049939	3.0	0.71008811694	6.1989148718	333.50405167	3987.12320068	0.348136531117	2124.0	1958.0	37	0.0
4023413	1593.69311523	1.0	13823.0	1	3119.0	1	4342.75675676	160682.0	2.57013186732	3.0	0.811363149444	360.730577731	331.909565748	2848.47032444	0.36256821879	2008.0	1935.0	37	0.0
4023415	1633.99255371	1.0	12843.0	1	2920.0	1	4142.97297297	153290.0	2.58412658948	3.0	0.877050276816	68.1090097063	333.237089793	2786.81699641	0.418397118711	1668.0	1615.0	37	0.0
4023409	1970.77441406	1.0	18808.0	1	3638.0	1	5442.21621622	201362.0	2.51187685307	3.0	0.81765134569	0.0	332.0	4098.74114912	0.444882601315	1788.0	1941.0	37	0.0
4023411	3809.97924805	1.0	22076.0	1	6979.0	1	9269.16216216	342959.0	2.62951291748	3.0	1.13095448859	192.904586011	332.287548871	5867.57523511	0.557532997198	2328.0	2662.0	37	0.0
4023405	1698.9041748	1.0	13240.0	1	3575.0	1	4851.48648649	179505.0	2.55243109582	3.0	0.841311163081	270.43941318	325.902360035	2999.50223298	0.35149096501	2279.0	1964.0	37	0.0
4023407	1748.1907959	1.0	12016.0	1	2859.0	1	4577.37837838	169363.0	2.55047580007	3.0	0.855801159642	138.789395651	328.714428368	2986.83922819	0.38737522627	1994.0	2060.0	37	0.0
4023401	2597.22558594	1.0	17812.0	1	3941.0	1	6001.10810811	222041.0	2.55240454966	3.0	0.912834668792	343.101619724	324.687018877	4306.39146943	0.487043679311	2036.0	2275.0	37	0.0
4023403	1668.51782227	1.0	12791.0	1	2994.0	1	4254.40540541	157413.0	2.55194116975	3.0	0.80684189748	210.051035605	326.158955418	2935.35712818	0.385700122636	1892.0	1611.0	37	0.0
4023397	1569.79760742	1.0	13413.0	1	3508.0	1	4639.05405405	171645.0	2.53701280407	3.0	0.780396458963	89.9250177295	324.929167996	2803.53472271	0.308574704491	2058.0	2126.0	37	0.0
4023396	2904.41015625	1.0	24835.0	1	4943.0	1	7867.32432432	291091.0	2.57235419819	3.0	0.646635621503	285.5413996	324.500442432	6209.98655865	0.34265563105	2921.0	2418.0	37	0.0
4023399	1970.01977539	1.0	15933.0	1	3373.0	1	5067.24324324	187488.0	2.55818859959	3.0	0.686552678211	187.077521297	324.819643455	3484.19287964	0.308958533819	2132.0	2028.0	37	0.0
4023392	2992.12744141	1.0	22250.0	1	4339.0	1	6704.54054054	248068.0	2.56977644466	3.0	0.814609291595	300.138433451	323.321232904	5273.83270178	0.471428533502	2399.0	2533.0	37	0.0
4023394	3354.81665039	1.0	24916.0	1	4235.0	1	7068.91891892	261550.0	2.55377462793	3.0	0.820852667951	21.1362206622	323.523930539	6043.50375003	0.540570978911	2045.0	2237.0	37	0.0
4023388	3109.97558594	1.0	21356.0	1	7722.0	1	8613.05405405	318683.0	2.58392399653	3.0	1.10522518101	125.018136151	319.875750597	5307.39313466	0.516350243873	2433.0	2908.0	37	0.0
4023390	1609.25939941	1.0	12993.0	1	3063.0	1	4682.13513514	173239.0	2.53049705641	3.0	0.657019278506	47.9038090582	320.651547485	3087.2229175	0.276498249621	2131.0	2107.0	37	0.0
4023384	2319.75439453	1.0	17926.0	1	3895.0	1	5630.05405405	208312.0	2.58808207669	3.0	0.841550209799	354.688004224	319.45009492	4158.20264956	0.450900555268	2084.0	1834.0	37	0.0
4023386	1597.29333496	1.0	11363.0	1	3045.0	1	4126.62162162	152685.0	2.53373543892	3.0	0.854539960944	76.2418849511	319.983905867	2726.21295483	0.393285110562	1766.0	1790.0	37	0.0
4023380	3888.77539062	1.0	28342.0	1	6269.0	1	9522.86486486	352346.0	2.58010020363	3.0	0.850272629833	283.749299636	318.425897082	6993.22893218	0.453919270864	2796.0	2335.0	37	0.0
4023382	261.724853516	1.0	5349.0	1	2683.0	1	2750.32432432	101762.0	2.51852308102	3.0	-0.127215196467	133.897911669	319.376186055	671.505276477	-0.0152926135092	2238.0	1841.0	37	0.0
4023378	2076.66992188	1.0	17922.0	1	4353.0	1	5777.62162162	213772.0	2.54544742706	3.0	0.683953344598	96.899215378	318.018658295	3877.84752258	0.297907873252	2423.0	2334.0	37	0.0
4023373	2827.69018555	1.0	21588.0	1	5209.0	1	7092.40540541	262419.0	2.57998332498	3.0	0.648920770416	36.6918696778	315.389734037	5245.25699751	0.315716443194	2732.0	2714.0	37	0.0
4023375	2083.55053711	1.0	17963.0	1	4686.0	1	6033.86486486	223253.0	2.53610336551	3.0	0.858186400245	242.17556532	315.496803207	3907.64741076	0.384828730545	2392.0	2262.0	37	0.0
4023369	1966.09460449	1.0	15607.0	1	3894.0	1	5505.0	203685.0	2.56013139367	3.0	0.669963137281	102.562934016	314.087794902	3669.71923691	0.287504956966	2369.0	2209.0	37	0.0
4023371	2816.14111328	1.0	20825.0	1	4489.0	1	6940.75675676	256808.0	2.55418483417	3.0	0.762489819465	29.2885429103	315.447543667	5160.42678255	0.395584144903	2358.0	2544.0	37	0.0
4023365	328.727233887	1.0	4604.0	1	2102.0	1	2346.32432432	86814.0	2.51726395725	3.0	0.259202300159	349.141156643	311.620864401	744.66111062	0.0428963802416	1886.0	1337.0	37	0.0
4023367	2410.83935547	1.0	19780.0	1	4064.0	1	6214.94594595	229953.0	2.54692940197	3.0	0.631590347523	45.4889226512	313.921554793	4467.77698231	0.293690595734	2625.0	2506.0	37	0.0
4023361	2230.17480469	1.0	16647.0	1	3732.0	1	5448.54054054	201596.0	2.54686249335	3.0	0.80224585947	112.130546069	311.872455453	3815.1065632	0.390567435242	2163.0	2001.0	37	0.0
4023363	3046.85009766	1.0	24962.0	1	4850.0	1	7680.21621622	284168.0	2.5775716041	3.0	0.72216114617	256.840571164	311.64631767	5714.30308833	0.367342596845	2819.0	3041.0	37	0.0
4023485	1577.60986328	1.0	15789.0	1	4346.0	1	5405.40540541	200000.0	2.5198384441	3.0	0.73372463092	384.119051229	362.245819571	3257.21840652	0.283805613971	2495.0	1984.0	37	0.0
4023484	338.496368408	1.0	4152.0	1	2169.0	1	2292.97297297	84840.0	2.5828590424	3.0	0.663151184528	346.123909726	361.724454343	714.941197523	0.115304837357	1766.0	1298.0	37	0.0
4023487	2302.92211914	1.0	21752.0	1	6850.0	1	8233.62162162	304644.0	4.62999304932	3.0	1.04756570464	268.50901399	362.925299803	4644.17001526	0.419324422144	2607.0	2835.0	37	0.0
4023486	3243.70385742	1.0	23309.0	1	4074.0	1	6867.08108108	254082.0	2.56782187	3.0	0.840402160674	74.2326041004	362.582575515	5777.44282811	0.546851229298	1976.0	1741.0	37	0.0
4023481	1382.52624512	1.0	11652.0	1	3141.0	1	4139.54054054	153163.0	2.56443821227	3.0	0.765830125652	232.957552223	361.093032832	2374.5161799	0.281471473409	2070.0	2034.0	37	0.0
4023480	1756.78649902	1.0	14134.0	1	3376.0	1	4694.37837838	173692.0	2.53412085938	3.0	0.664378051496	223.730829591	361.043578756	3093.89431292	0.280301083275	2224.0	1820.0	37	0.0
4023483	1986.81835938	1.0	15227.0	1	3414.0	1	4863.18918919	179938.0	2.57893425464	3.0	0.859610587969	122.085609381	361.647662805	3457.14924177	0.439968691832	1887.0	1721.0	37	0.0
4023482	3579.40405273	1.0	28432.0	1	4521.0	1	7751.67567568	286812.0	2.55899294052	3.0	0.795378618908	38.6837102881	362.029216295	6489.84169065	0.499143865002	2196.0	2622.0	37	0.0
4023477	1142.14489746	1.0	12555.0	1	3422.0	1	4466.54054054	165262.0	11.4000000005	3.0	0.603311431235	34.1793107555	359.214276696	2841.88306698	0.23751900137	1921.0	1661.0	37	0.0
4023476	1621.41650391	1.0	14811.0	1	4161.0	1	5593.51351351	206960.0	10.2858061356	3.0	0.871339103695	382.550949612	357.721102863	3328.63792315	0.350005220393	2384.0	1869.0	37	0.0
4023479	3936.31298828	1.0	27120.0	1	5428.0	1	8442.97297297	312390.0	2.57859351515	3.0	0.841700196976	167.653809827	359.476861527	6999.16526168	0.535819395408	2335.0	1662.0	37	0.0
4023478	1150.10827637	1.0	11084.0	1	3522.0	1	4447.10810811	164543.0	2.53418253908	3.0	0.586284980133	92.9404873418	358.660842423	2458.94820315	0.193442536842	2237.0	2074.0	37	0.0
4023473	1604.91516113	1.0	13463.0	1	2914.0	1	4317.24324324	159738.0	2.55884456198	3.0	0.660896395889	6.99629259217	357.453762877	3157.83430011	0.318748534863	1870.0	1760.0	37	0.0
4023472	1287.53271484	1.0	10473.0	1	3344.0	1	4277.24324324	158258.0	2.55250556605	3.0	0.586849350134	278.891232732	356.131859477	2283.50578917	0.185749549279	2421.0	1802.0	37	0.0
4023475	156.433776855	1.0	3518.0	1	1986.0	1	2079.0	76923.0	8.34261775338	3.0	0.29575834734	346.786030771	356.969971619	580.587872572	0.0430761107385	1847.0	1194.0	37	0.0
4023474	1388.32324219	1.0	11088.0	1	3376.0	1	4289.40540541	158708.0	2.51952578915	3.0	0.846159682353	247.538653682	356.735457428	2453.75471313	0.319300997715	2161.0	1934.0	37	0.0
4023469	1426.59106445	1.0	12012.0	1	5217.0	1	5785.72972973	214072.0	4.64486376434	3.0	1.21731781352	325.594249621	353.675443823	2766.95697923	0.410604241498	2330.0	2248.0	37	0.0
4023468	2690.89892578	1.0	19724.0	1	4198.0	1	6011.51351351	222426.0	2.51962159515	3.0	0.827681018826	360.103413594	353.259751993	4704.4106705	0.478978891036	2082.0	1718.0	37	0.0
4023471	1299.48071289	1.0	10855.0	1	3035.0	1	3822.94594595	141449.0	2.56642750706	3.0	0.874176696436	137.141252817	356.169963566	2212.08874327	0.338534763865	1860.0	1843.0	37	0.0
4023470	2709.33447266	1.0	25307.0	1	6006.0	1	8075.48648649	298793.0	2.54192615961	3.0	0.716151575919	156.834213693	355.285777299	5568.81483313	0.327892975294	3095.0	3511.0	37	0.0
4023465	2238.58862305	1.0	21928.0	1	5438.0	1	7475.59459459	276597.0	2.53839436078	3.0	0.722867011054	153.60797169	351.481471154	4838.26368339	0.305351148468	2711.0	3144.0	37	0.0
4023464	1490.6907959	1.0	15369.0	1	3360.0	1	4471.48648649	165445.0	2.55069876257	3.0	0.672340116919	2.96929503098	351.948094991	3037.5650027	0.295952286633	1965.0	1556.0	37	0.0
4023467	1518.12426758	1.0	12885.0	1	3097.0	1	4209.54054054	155753.0	2.5584735774	3.0	0.817535413751	114.379190622	353.174225067	2650.93603589	0.346655011175	1998.0	1323.0	37	0.0
4023466	2140.91650391	1.0	16275.0	1	3734.0	1	5386.08108108	199285.0	2.53222377388	3.0	0.799710385735	294.116694926	352.093157495	3748.19717685	0.385542346846	2329.0	2026.0	37	0.0
4023461	1566.53442383	1.0	14487.0	1	6869.0	1	6928.16216216	256342.0	4.71066998639	3.0	0.907216481144	160.710842618	349.867423436	3231.89575871	0.268395263658	2728.0	2533.0	37	0.0
4023457	2041.5345459	1.0	17936.0	1	5333.0	1	6415.91891892	237389.0	2.53480983666	3.0	0.857550321144	254.589185118	347.225791086	3938.92003937	0.357289669742	2618.0	2647.0	37	0.0
4023459	2342.55517578	1.0	19567.0	1	3993.0	1	5950.43243243	220166.0	2.57204925135	3.0	0.775037693852	395.042460133	347.571976133	4335.29509146	0.393405573572	2270.0	2074.0	37	0.0
4023453	4779.69042969	1.0	33133.0	1	5975.0	1	9186.59459459	339904.0	2.54403307757	3.0	0.869136989615	95.1177164974	344.970473719	8000.38818662	0.608895091484	2154.0	2536.0	37	0.0
4023455	2133.00634766	1.0	15413.0	1	3536.0	1	5116.64864865	189316.0	2.55782629819	3.0	0.913715764675	201.088893083	344.948747558	3519.06686824	0.458177008226	1837.0	1940.0	37	0.0
4023448	3149.3203125	1.0	24874.0	1	4659.0	1	7548.62162162	279299.0	2.54617527068	3.0	0.726890147332	301.448321953	342.868602508	5847.15389623	0.391835228258	2914.0	2490.0	37	0.0
4023451	3288.18334961	1.0	23419.0	1	4539.0	1	7111.40540541	263122.0	2.55514216266	3.0	0.864868599453	233.724370293	344.353004915	5692.58832196	0.52942166928	2095.0	2326.0	37	0.0
4023445	2365.07885742	1.0	16960.0	1	3455.0	1	5569.86486486	206085.0	2.55174241708	3.0	0.841034891917	145.304862057	343.224564901	4139.16645636	0.454548849011	2039.0	2106.0	37	0.0
4023447	1883.53369141	1.0	17703.0	1	4051.0	1	5821.89189189	215410.0	11.4000000005	3.0	0.674399930985	257.884237252	343.354665162	3944.27218877	0.296091486333	2647.0	2081.0	37	0.0
4023441	3768.72924805	1.0	27616.0	1	8983.0	1	11284.8918919	417541.0	2.60368816932	3.0	1.00184844514	318.426878032	341.652182735	6958.30806696	0.446909595104	3451.0	3552.0	37	0.0
4023443	2059.42211914	1.0	15176.0	1	3564.0	1	5057.24324324	187118.0	2.53068132282	3.0	0.801309126266	368.832791028	342.294100905	3635.46885564	0.404526028734	2109.0	1902.0	37	0.0
4023437	2360.64990234	1.0	19795.0	1	4257.0	1	5876.40540541	217427.0	2.57801304582	3.0	0.846573327931	268.719564737	341.127659217	4106.98632725	0.42011695063	2332.0	2457.0	37	0.0
4023439	2634.27807617	1.0	20016.0	1	3918.0	1	6078.64864865	224910.0	2.56719101613	3.0	0.82552093472	113.475940799	341.977713645	4713.74822677	0.470759508676	2128.0	2131.0	37	0.0
4023433	2188.18408203	1.0	20461.0	1	4889.0	1	7060.97297297	261256.0	2.52456073099	3.0	0.491425694497	311.225055118	339.13265151	4565.76669652	0.188895035888	3378.0	3036.0	37	0.0
4023435	250.489624023	1.0	3973.0	1	2372.0	1	2452.02702703	90725.0	10.1458632164	3.0	0.233462626798	377.270611533	340.237567442	604.377709645	0.0296243873966	1992.0	1389.0	37	0.0
4023429	3967.35229492	1.0	27213.0	1	6008.0	1	8371.91891892	309761.0	2.55055726325	3.0	0.902660181324	245.823733348	338.04626118	6537.68288199	0.544273801774	2471.0	2871.0	37	0.0
4023431	1877.0513916	1.0	15844.0	1	4116.0	1	5727.08108108	211902.0	2.55088179922	3.0	0.673285682095	295.549492377	338.585192549	3602.91451758	0.268685308794	2590.0	2271.0	37	0.0
4023424	426.966949463	1.0	5073.0	1	2635.0	1	2836.10810811	104936.0	2.53955282438	3.0	0.531300060485	283.313270683	335.258720499	853.534832453	0.086895248083	2294.0	1553.0	37	0.0
4023426	1538.25476074	1.0	12706.0	1	3167.0	1	4192.43243243	155120.0	2.61877154744	3.0	0.794571295795	15.5400051482	336.112202932	2726.35476558	0.348356485317	1915.0	1658.0	37	0.0
4022526	3448.54101562	1.0	22560.0	1	7188.0	1	9674.24324324	357947.0	4.67943671994	3.0	1.12460947958	384.342769323	17.3487153022	5654.74186662	0.489592914392	2957.0	2915.0	37	0.0
4022521	2255.05273438	1.0	18242.0	1	4391.0	1	5708.59459459	211218.0	2.53391990752	3.0	0.741725260584	44.1049862089	16.2003310896	3916.80251863	0.341305464368	2207.0	2152.0	37	0.0
4022523	2372.5456543	1.0	17529.0	1	4084.0	1	5654.86486486	209230.0	2.52934299887	3.0	0.825437400441	201.201623758	16.8560793301	4094.74246349	0.426235685396	2116.0	2404.0	37	0.0
4022516	2326.08422852	1.0	19732.0	1	5386.0	1	6873.37837838	254315.0	10.2005432685	3.0	0.840712278663	277.045546767	14.3237971859	4431.59091293	0.371786164196	2660.0	3013.0	37	0.0
4023540	968.304626465	1.0	11114.0	1	3782.0	1	4676.0	173012.0	10.7292795882	3.0	0.790777140909	272.0	399.0	2420.99020146	0.257405629357	2392.0	2074.0	37	0.0
4022519	228.71685791	1.0	3721.0	1	2127.0	1	2229.13513514	82478.0	2.50486607209	3.0	0.291062934636	141.322015864	14.6858778316	588.672619928	0.0399681825178	1869.0	1260.0	37	0.0
4023537	170.588470459	1.0	6133.0	1	2437.0	1	2828.78378378	104665.0	2.49603043001	3.0	0.0724191339942	124.157231953	397.126145953	1102.52999796	0.0143148491529	1894.0	1262.0	37	0.0
4022512	2032.36657715	1.0	19158.0	1	5153.0	1	6490.64864865	240154.0	2.55499101281	3.0	0.685304311945	271.956854879	13.3149541042	4116.51279885	0.277657400248	2809.0	2704.0	37	0.0
4023536	1345.89855957	1.0	10656.0	1	3095.0	1	4147.97297297	153475.0	2.53298210836	3.0	0.824848198767	312.304124181	395.644418584	2525.22660684	0.335252343304	1896.0	1814.0	37	0.0
4023539	243.074249268	1.0	3221.0	1	1987.0	1	2162.67567568	80019.0	8.32145094635	3.0	1.57821526887	254.0	399.0	576.492269104	0.266380594722	1433.0	1272.0	37	0.0
4022514	2281.05859375	1.0	18133.0	1	4281.0	1	5952.59459459	220246.0	2.56369281404	3.0	0.648046496138	263.725170582	14.2218539841	4082.93122142	0.285760341073	2598.0	2273.0	37	0.0
4023538	2579.42382812	1.0	17963.0	1	6672.0	1	8169.27027027	302263.0	11.4000000005	3.0	1.15292021826	131.0	399.0	4829.49662461	0.516969120094	2279.0	2874.0	37	0.0
4023533	1976.00683594	1.0	16137.0	1	3712.0	1	5188.48648649	191974.0	2.57697647656	3.0	0.710619543966	279.700660231	394.397026236	3640.50599827	0.332096094192	2248.0	1982.0	37	0.0
4022508	2535.49169922	1.0	20445.0	1	4161.0	1	6309.08108108	233436.0	2.53216176459	3.0	0.730193080066	296.918761107	10.3284470816	4537.70893231	0.356097760256	2553.0	2615.0	37	0.0
4023532	1771.83630371	1.0	14227.0	1	3859.0	1	5110.43243243	189086.0	2.51769650567	3.0	0.711204657879	269.757236817	393.930629855	3274.12585909	0.295044046393	2231.0	2191.0	37	0.0
4023535	2262.89819336	1.0	18966.0	1	3464.0	1	5321.59459459	196899.0	2.55100563162	3.0	0.757342094033	324.898922168	394.809483959	4001.11330659	0.398032368643	2088.0	2124.0	37	0.0
4022510	2448.53515625	1.0	19754.0	1	3499.0	1	5670.86486486	209822.0	2.52487755435	3.0	0.782682172817	330.802278724	10.246920261	4422.14108626	0.439196450666	2164.0	2078.0	37	0.0
4023534	1308.5769043	1.0	14736.0	1	3913.0	1	5001.83783784	185068.0	2.52204819791	3.0	0.525948202212	135.052612614	395.407797027	3249.82775196	0.206070834673	2255.0	1831.0	37	0.0
4023529	1949.16394043	1.0	18128.0	1	5412.0	1	6571.94594595	243162.0	10.1868058232	3.0	0.731761069796	361.963157289	390.579486696	3841.3769952	0.272040203812	3100.0	2585.0	37	0.0
4023528	1739.84851074	1.0	13342.0	1	3447.0	1	4737.45945946	175286.0	2.56562740451	3.0	0.80409639982	208.513063466	391.316857902	3171.18105053	0.368222568266	2117.0	1776.0	37	0.0
4023531	1703.54016113	1.0	12533.0	1	3869.0	1	4855.0	179635.0	2.5746764824	3.0	0.838636285507	153.527618515	394.283618615	2987.15562404	0.347700869596	2002.0	1995.0	37	0.0
4022506	1869.57739258	1.0	16132.0	1	4186.0	1	5466.37837838	202256.0	2.55302880305	3.0	0.621878827098	49.8326995822	9.97541262059	3350.72561255	0.235477751081	2556.0	2179.0	37	0.0
4023530	2048.27832031	1.0	16668.0	1	3504.0	1	5162.0	190994.0	2.5566818474	3.0	0.748812990468	109.909712848	392.525018291	3795.38321883	0.379850910361	2186.0	2042.0	37	0.0
4022501	2851.91894531	1.0	22068.0	1	4056.0	1	6397.32432432	236701.0	2.55320438321	3.0	0.785380638916	207.810395563	9.36133429712	5090.60965053	0.454502224055	2285.0	1914.0	37	0.0
4023525	1800.55969238	1.0	13752.0	1	2864.0	1	4495.64864865	166339.0	2.60703315821	3.0	0.832745772353	19.3139299445	390.439186093	3238.16958941	0.428385977735	1797.0	1685.0	37	0.0
4023524	970.701538086	1.0	11884.0	1	2919.0	1	3529.51351351	130592.0	2.49934746447	3.0	0.908825549919	399.0	389.0	2061.65737834	0.361343104778	1937.0	1705.0	37	0.0
4022503	2021.60131836	1.0	16242.0	1	3827.0	1	5580.2972973	206471.0	2.55956089273	3.0	0.701627844716	288.743884965	9.49179095646	3700.0001116	0.303111849381	2525.0	2081.0	37	0.0
4023527	4137.33398438	1.0	27194.0	1	5352.0	1	8696.0	321752.0	2.5838113017	3.0	0.932092080365	97.4156263433	390.99931983	6871.15849847	0.58289719904	2217.0	2560.0	37	0.0
4023526	1446.74169922	1.0	11899.0	1	3277.0	1	4267.56756757	157900.0	2.56169420173	3.0	0.729293886172	146.137582798	390.366212204	2540.67427118	0.27728711721	2128.0	1819.0	37	0.0
4023521	1524.16113281	1.0	12518.0	1	2760.0	1	4087.89189189	151252.0	2.55768492291	3.0	0.760650723938	80.4522486885	387.799173163	2784.04022744	0.349562018768	1833.0	1681.0	37	0.0
4022496	1388.12915039	1.0	11696.0	1	4361.0	1	5188.45945946	191973.0	2.55113932477	3.0	0.835867449085	59.6215683688	5.86062769627	2755.95935701	0.285337605364	2292.0	1923.0	37	0.0
4023520	842.755554199	1.0	8258.0	1	2691.0	1	3199.83783784	118394.0	2.5360588903	3.0	0.472886580075	114.99807164	387.328621812	1747.18619045	0.148242147099	1976.0	1334.0	37	0.0
4022499	2342.98730469	1.0	16174.0	1	3986.0	1	5527.86486486	204531.0	2.58139132524	3.0	0.897391670271	106.933927146	9.18388712368	3868.80413739	0.457790045213	2015.0	2141.0	37	0.0
4023523	1403.32653809	1.0	13136.0	1	4558.0	1	5712.7027027	211370.0	2.51054559826	3.0	0.805880002853	353.237216125	387.696415231	2665.22045018	0.231510055788	2689.0	2678.0	37	0.0
4023522	1714.91638184	1.0	15229.0	1	3366.0	1	4861.91891892	179891.0	2.56512311133	3.0	0.672177255106	189.413508456	387.955448478	3212.64560741	0.285478784643	2272.0	2105.0	37	0.0
4023517	2407.5144043	1.0	20727.0	1	4873.0	1	6526.67567568	241487.0	2.52913668944	3.0	0.561534045269	197.840878713	386.146155791	4359.59094701	0.230833681818	3022.0	2811.0	37	0.0
4022492	3053.36279297	1.0	22207.0	1	3741.0	1	6605.64864865	244409.0	2.56444918296	3.0	0.810844265209	9.70410667909	5.52620666312	5541.64957499	0.515425020648	2038.0	1646.0	37	0.0
4023516	2704.52001953	1.0	21620.0	1	4706.0	1	6844.83783784	253259.0	2.54853901741	3.0	0.790470052599	374.820583429	385.068957617	4654.67626583	0.367559872138	2957.0	2984.0	37	0.0
4023519	1709.60925293	1.0	17199.0	1	5809.0	1	6765.08108108	250308.0	10.1792126917	3.0	0.689858433464	361.620991438	386.305858417	3574.9393342	0.22290409795	3421.0	2741.0	37	0.0
4022494	2144.6953125	1.0	15330.0	1	3475.0	1	5308.27027027	196406.0	2.61240741952	3.0	0.856150064914	24.3413934886	5.5110419081	3832.53596525	0.447319042622	1968.0	1724.0	37	0.0
4023518	1357.4967041	1.0	13486.0	1	5777.0	1	6514.32432432	241030.0	4.70716632316	3.0	0.988544726567	354.0	386.0	2938.6037695	0.286944411591	2752.0	2502.0	37	0.0
4022489	3292.96655273	1.0	25070.0	1	4100.0	1	7331.51351351	271266.0	2.53675201856	3.0	0.730354685383	263.664470844	4.31030175439	5952.29659516	0.421422796003	2602.0	1906.0	37	0.0
4023513	1794.57446289	1.0	16997.0	1	4036.0	1	5456.83783784	201903.0	2.50976144881	3.0	0.436952225943	367.122801177	380.954230809	3525.36126213	0.164341355028	3001.0	2112.0	37	0.0
4023512	2126.7265625	1.0	16204.0	1	3611.0	1	5295.02702703	195916.0	2.55410170003	3.0	0.742968324004	33.2494356426	380.870640428	3739.79768828	0.355699956821	2166.0	2138.0	37	0.0
4023515	886.606567383	1.0	7775.0	1	3110.0	1	3527.32432432	130511.0	2.55843761014	3.0	0.707877845384	344.744648507	384.679004423	1533.15153006	0.181808963925	2084.0	1866.0	37	0.0
4022490	3101.19799805	1.0	23277.0	1	4101.0	1	6971.83783784	257958.0	2.57858784525	3.0	0.722151110627	140.783221549	4.65239446456	5586.86898755	0.407156931066	2524.0	2172.0	37	0.0
4023514	2464.1862793	1.0	18382.0	1	3898.0	1	5698.75675676	210854.0	2.55593016404	3.0	0.823596141863	43.4274075557	383.198832505	4331.9642158	0.455672356724	2020.0	1895.0	37	0.0
4022485	1085.80029297	1.0	11824.0	1	4399.0	1	5043.0	186591.0	2.54123010821	3.0	0.61893959286	53.5427123247	3.9110816461	2352.73624389	0.168741093081	2659.0	2238.0	37	0.0
4023509	1917.46984863	1.0	14420.0	1	3034.0	1	4669.32432432	172765.0	2.545593715	3.0	0.793082417988	143.572042483	379.608571312	3520.87553864	0.426552817601	1816.0	1733.0	37	0.0
4023508	1556.26098633	1.0	13905.0	1	3161.0	1	4350.32432432	160962.0	2.56588299655	3.0	0.686508022556	25.7195864329	379.852016667	2848.6406315	0.289933993869	1950.0	1536.0	37	0.0
4022487	936.257751465	1.0	9002.0	1	2433.0	1	3201.75675676	118465.0	2.56588063323	3.0	0.785678171876	78.7037229412	3.72433370535	1721.37950825	0.267755569343	1783.0	1523.0	37	0.0
4023511	1514.15808105	1.0	11711.0	1	2885.0	1	3827.86486486	141631.0	2.60204614598	3.0	0.856148474287	10.178864562	381.203863922	2570.57315444	0.403449591531	1602.0	1176.0	37	0.0
4023510	381.880493164	1.0	13579.0	1	5169.0	1	5728.81081081	211966.0	11.4000000005	3.0	-0.0483731641803	195.324878888	380.077530854	2768.87384687	-0.0115548881963	3627.0	2794.0	37	0.0
4023505	1779.20239258	1.0	15390.0	1	4376.0	1	5791.10810811	214271.0	2.56869273955	3.0	0.469594919252	207.984767117	377.626060687	3304.42496076	0.154702660231	2782.0	2464.0	37	0.0
4023504	1667.50500488	1.0	13164.0	1	3034.0	1	4439.05405405	164245.0	2.5509379705	3.0	0.815459446269	77.5378157074	378.416848393	3014.11027913	0.382834761764	1917.0	1697.0	37	0.0
4022483	1776.21716309	1.0	17403.0	1	4208.0	1	5773.81081081	213631.0	8.40232283763	3.0	0.931664726801	365.209077197	1.50736400767	3701.64692954	0.425821044879	2177.0	2187.0	37	0.0
4023507	2309.54492188	1.0	18113.0	1	3620.0	1	5628.78378378	208265.0	2.51769867478	3.0	0.809357004571	274.991072535	379.475515076	4187.56541	0.430743812422	2220.0	1973.0	37	0.0
4023506	3298.78515625	1.0	21928.0	1	7293.0	1	9001.62162162	333060.0	2.60311737304	3.0	0.98277864567	385.629695494	377.721491562	5602.2163092	0.440547028817	2913.0	3050.0	37	0.0
4022477	3116.4609375	1.0	21208.0	1	6646.0	1	8651.32432432	320099.0	4.70248676139	3.0	1.3481881702	150.0	0.0	4793.26525829	0.596122701823	2179.0	2321.0	37	0.0
4023501	199.787124634	1.0	4671.0	1	2577.0	1	2601.94594595	96272.0	11.4000000005	3.0	-0.14051630054	217.571192044	375.499707054	626.216103361	-0.0166280186549	2328.0	1673.0	37	0.0
4023500	5970.88574219	1.0	38436.0	1	12928.0	1	14842.9189189	549188.0	2.57576186759	3.0	1.00847460986	199.708732952	376.26494755	10008.5999392	0.515169615385	3677.0	4580.0	37	0.0
4022479	787.905212402	1.0	9516.0	1	2658.0	1	3256.0	120472.0	2.49152073505	3.0	0.948513134296	340.0	0.0	1658.00244605	0.318388652056	1942.0	1640.0	37	0.0
4023503	1921.44152832	1.0	13411.0	1	3285.0	1	4887.21621622	180827.0	2.57359308282	3.0	0.918261373256	109.366263032	376.599676236	3260.31470137	0.44152671319	1834.0	2015.0	37	0.0
4023502	2062.21508789	1.0	15328.0	1	3842.0	1	5415.16216216	200361.0	2.56100355631	3.0	0.89366468017	262.80291914	375.55078294	3543.02812666	0.413134187495	2220.0	1990.0	37	0.0
4023497	2155.91796875	1.0	20219.0	1	5327.0	1	6766.51351351	250361.0	2.54654920244	3.0	0.693525669787	383.115316896	371.825190577	4118.87532938	0.267554984009	2910.0	2783.0	37	0.0
4023496	3376.37866211	1.0	23646.0	1	4376.0	1	7202.78378378	266503.0	2.5598378621	3.0	0.856605153565	321.86604737	370.298904818	5862.19000666	0.535122547468	2065.0	2355.0	37	0.0
4023499	1396.90380859	1.0	12858.0	1	3550.0	1	4665.75675676	172633.0	2.55505271364	3.0	0.613249588068	371.948697626	374.591146625	2596.0768308	0.205704389465	2680.0	2440.0	37	0.0
4022474	3774.23925781	1.0	24905.0	1	10301.0	1	10655.972973	394271.0	8.42823745982	3.0	1.28543451576	120.0	0.0	6341.16660528	0.619351382579	2361.0	3544.0	37	0.0
4023498	1551.89819336	1.0	14373.0	1	4031.0	1	5498.94594595	203461.0	2.52356169319	3.0	0.260941959119	191.76736816	374.92846968	3190.63652606	0.0819030653703	2507.0	2389.0	37	0.0
4023493	153.298858643	1.0	4522.0	1	2450.0	1	2567.72972973	95006.0	2.47963947858	3.0	0.045929276537	293.950467092	367.129030444	658.179967311	0.00592132603822	2159.0	1403.0	37	0.0
4023492	1366.08630371	1.0	10687.0	1	2977.0	1	4221.83783784	156208.0	2.56952097725	3.0	0.725541104355	208.520781789	366.908446523	2485.17957672	0.271527651354	2276.0	1861.0	37	0.0
4023495	940.871154785	1.0	9033.0	1	2805.0	1	3345.94594595	123800.0	2.58071827713	3.0	0.794513553881	253.287870886	369.095373968	1678.81479268	0.248941482797	1959.0	1411.0	37	0.0
4023494	1748.63977051	1.0	14923.0	1	3570.0	1	4810.56756757	177991.0	2.572443319	3.0	0.722325043131	221.843831892	369.051447914	3032.72879086	0.294813310007	2343.0	2064.0	37	0.0
4023489	3423.42919922	1.0	26047.0	1	4439.0	1	7730.37837838	286024.0	2.56945455888	3.0	0.820584530886	91.3689218673	364.910256514	6182.62481274	0.488415862843	2341.0	2627.0	37	0.0
4023488	1917.40686035	1.0	15925.0	1	7427.0	1	8393.2972973	310552.0	4.64481146293	3.0	1.16353010286	273.874769237	363.631218032	3982.7099712	0.381318082192	2897.0	3465.0	37	0.0
4023491	1945.93273926	1.0	14970.0	1	5052.0	1	6013.0	222481.0	2.58238709154	3.0	1.05656423473	48.3756767756	367.310568568	3405.06448789	0.426854321016	2151.0	2078.0	37	0.0
4023490	1812.31494141	1.0	13913.0	1	3403.0	1	4872.08108108	180267.0	2.5643542768	3.0	0.865653860429	300.800306771	365.298542394	3126.56681058	0.384578577242	2142.0	2285.0	37	0.0
4022589	1567.47485352	1.0	12924.0	1	3479.0	1	4434.08108108	164061.0	2.56910984904	3.0	0.698956324239	155.946956629	36.8609771646	2673.17978963	0.266929856268	2171.0	1540.0	37	0.0
4022588	1693.97839355	1.0	14427.0	1	3366.0	1	4464.91891892	165202.0	2.54389143171	3.0	0.678860781092	65.7907170965	36.9812182946	2976.55863352	0.292461936107	1910.0	1547.0	37	0.0
4022584	1627.17980957	1.0	14431.0	1	3008.0	1	4380.72972973	162087.0	2.53373072527	3.0	0.68024591744	4.08358633293	36.1248242315	3058.64227912	0.311432674727	1861.0	1778.0	37	0.0
4022586	2805.71606445	1.0	23183.0	1	5218.0	1	7990.89189189	295663.0	11.4000000005	3.0	0.652676126345	241.54780718	36.4684680649	5711.9002422	0.304234786233	3323.0	3213.0	37	0.0
4022580	1422.48449707	1.0	15833.0	1	4994.0	1	5950.83783784	220181.0	2.5159414718	3.0	0.346131058894	384.070852051	32.943514646	2935.53481322	0.0933416766924	3415.0	2444.0	37	0.0
4022582	2067.19116211	1.0	16283.0	1	3285.0	1	4874.40540541	180353.0	2.58030593436	3.0	0.832914716234	94.954770688	33.5095634123	3681.60364711	0.458889812283	1794.0	1761.0	37	0.0
4022577	1871.9486084	1.0	20656.0	1	5943.0	1	8108.08108108	299999.0	8.4131353659	3.0	0.887231479617	237.490010758	31.1119600512	4714.18464364	0.347574856176	2881.0	3051.0	37	0.0
4022573	2149.95947266	1.0	16057.0	1	3792.0	1	5265.56756757	194826.0	2.57810164157	3.0	0.833568506333	281.742004498	30.0175830169	3683.81567385	0.411600384219	2174.0	1925.0	37	0.0
4022575	2713.67749023	1.0	21556.0	1	5038.0	1	7244.13513514	268033.0	2.59627526293	3.0	0.707749527859	389.6566098	29.7928429594	5029.99112636	0.325757437959	3104.0	2389.0	37	0.0
4022569	2162.58447266	1.0	17064.0	1	4008.0	1	6240.43243243	230896.0	2.53719659888	3.0	0.746562943309	362.498389141	29.4758107901	4130.99711894	0.328201545398	2751.0	2380.0	37	0.0
4022571	245.122024536	1.0	3383.0	1	1805.0	1	1954.27027027	72308.0	2.49242108685	3.0	0.353419055429	85.0557445517	30.0389263936	593.317258614	0.0566904776384	1667.0	1106.0	37	0.0
4022565	3008.93505859	1.0	22608.0	1	3969.0	1	6691.16216216	247573.0	2.5604982213	3.0	0.775065415013	333.564829768	27.8140747021	5552.99235405	0.474085314122	2304.0	2079.0	37	0.0
4022567	2852.16259766	1.0	19038.0	1	3706.0	1	6217.86486486	230061.0	2.5772171576	3.0	0.804825652509	68.8238997157	29.2138440484	4901.83045834	0.46464488538	1935.0	1954.0	37	0.0
4022561	2316.11181641	1.0	20173.0	1	5943.0	1	7648.72972973	283003.0	8.44895644334	3.0	0.915802874517	237.024449368	27.6383899287	4697.24876715	0.391221273535	2615.0	3009.0	37	0.0
4022563	1570.17468262	1.0	12561.0	1	3470.0	1	4697.64864865	173813.0	2.5251479244	3.0	0.720838508851	306.760373394	28.4914550973	2848.83204349	0.279708243213	2328.0	2034.0	37	0.0
4022557	1820.88928223	1.0	14453.0	1	3946.0	1	5535.59459459	204817.0	2.54775260602	3.0	0.618264272904	375.265009704	27.3940689883	3429.54436931	0.236890441957	3155.0	2723.0	37	0.0
4022559	4462.48339844	1.0	27675.0	1	8084.0	1	10099.4324324	373679.0	2.60748322078	3.0	1.07539765103	152.813088284	27.5480619309	6974.08280923	0.590592981255	2334.0	2489.0	37	0.0
4022553	1864.32800293	1.0	14016.0	1	2869.0	1	4546.7027027	168228.0	2.56054077344	3.0	0.854127552155	28.3395401795	24.9675899339	3232.40263981	0.435984980523	1730.0	1931.0	37	0.0
4022555	263.649261475	1.0	3426.0	1	2019.0	1	2141.59459459	79239.0	2.46408128178	3.0	0.706647866035	169.880350795	25.7903577654	555.396277918	0.100873266513	1716.0	1270.0	37	0.0
4022548	2049.29125977	1.0	17158.0	1	4151.0	1	5868.37837838	217130.0	2.53822575599	3.0	0.692978023704	362.050538934	22.3930286761	3854.57597719	0.294644641008	2705.0	1846.0	37	0.0
4022551	1447.11193848	1.0	14134.0	1	3927.0	1	5203.86486486	192543.0	2.60597012845	3.0	0.280516708335	390.790910274	21.5085105647	3102.80647302	0.091261189928	3110.0	2291.0	37	0.0
4022544	2515.84692383	1.0	20510.0	1	3317.0	1	5468.43243243	202332.0	2.53610065808	3.0	0.793934893348	120.136180813	20.7476822817	4489.32888786	0.483441437515	1850.0	1761.0	37	0.0
4022546	161.599533081	1.0	5615.0	1	2647.0	1	2878.18918919	106493.0	2.44372986975	3.0	-0.0630216364074	333.315461964	21.1326892783	896.45870692	-0.00971916613713	2306.0	1723.0	37	0.0
4022540	2244.4777832	1.0	20473.0	1	3915.0	1	5755.7027027	212961.0	2.55827567901	3.0	0.661266191006	310.951659005	19.744951938	4135.72573817	0.311603443753	2500.0	2374.0	37	0.0
4022542	1434.55566406	1.0	12278.0	1	2688.0	1	4008.13513514	148301.0	2.54732827973	3.0	0.833806736221	3.36832877209	21.1014561685	2621.61641361	0.374921206885	1682.0	1790.0	37	0.0
4022536	996.99017334	1.0	7725.0	1	2382.0	1	3196.08108108	118255.0	2.56292342924	3.0	0.867551811083	14.9313396267	19.9234282361	1669.20916701	0.292903454425	1707.0	1584.0	37	0.0
4022538	1194.95532227	1.0	10045.0	1	3081.0	1	4006.40540541	148237.0	2.60435392116	3.0	0.6385369746	38.3373026945	20.5182433081	2347.0016624	0.230059830062	1995.0	1628.0	37	0.0
4022533	1431.29345703	1.0	11961.0	1	3736.0	1	4831.86486486	178779.0	2.53673965044	3.0	0.698356437818	371.601817883	19.1337194153	2518.98175153	0.222547756211	2800.0	2368.0	37	0.0
4022528	2216.61816406	1.0	17115.0	1	3771.0	1	5510.81081081	203900.0	2.54264573629	3.0	0.81709437481	246.790687986	17.9345588104	3901.15674325	0.406894283346	2297.0	1675.0	37	0.0
4022530	2226.69580078	1.0	17054.0	1	3914.0	1	5816.56756757	215213.0	2.55362732236	3.0	0.653874063569	303.357669543	18.1811603448	4120.32309642	0.301396536488	2558.0	1953.0	37	0.0
4022653	8229.203125	1.0	42666.0	1	10182.0	1	17108.8648649	633028.0	2.61777751896	3.0	1.04210278676	385.06059986	60.464884741	13049.0405079	0.659501012431	3220.0	4685.0	37	0.0
4022654	1072.22338867	1.0	10826.0	1	3327.0	1	4328.24324324	160145.0	11.4000000005	3.0	0.692124931037	27.4387501121	60.5973058861	2400.39362982	0.2375046676	2117.0	1792.0	37	0.0
4022649	859.153259277	1.0	7742.0	1	2696.0	1	3209.37837838	118747.0	2.57609229198	3.0	0.88134305244	58.3704174861	59.7627161755	1488.33901364	0.256849860754	1866.0	1834.0	37	0.0
4022651	1584.82409668	1.0	13158.0	1	3722.0	1	5108.51351351	189015.0	2.55559163042	3.0	0.663422858559	369.823277037	60.493870951	2875.38201927	0.229569717801	2711.0	2685.0	37	0.0
4022645	2534.4140625	1.0	18642.0	1	3433.0	1	5871.81081081	217257.0	2.59180620098	3.0	0.823869656551	136.592115909	58.8992302679	4399.49349886	0.446434739688	2087.0	2144.0	37	0.0
4022647	2506.81494141	1.0	19288.0	1	4362.0	1	6223.45945946	230268.0	2.52218817967	3.0	0.647925624725	323.180817539	58.8182210379	4694.79005917	0.323430144268	2556.0	2352.0	37	0.0
4022641	2076.0546875	1.0	17954.0	1	4071.0	1	5645.89189189	208898.0	2.55290417725	3.0	0.69421021134	31.6588008083	57.8562043662	3988.4160514	0.324862623707	2316.0	1825.0	37	0.0
4022640	3554.81542969	1.0	27134.0	1	4729.0	1	7513.45945946	277998.0	2.56058932314	3.0	0.813696748167	233.681117118	56.2186678056	6308.12771393	0.518788634866	2359.0	2063.0	37	0.0
4022643	843.190002441	1.0	7422.0	1	2854.0	1	3421.35135135	126590.0	2.55236274892	3.0	0.769844297598	311.259715264	58.3189394084	1497.27666144	0.2025770219	2223.0	1787.0	37	0.0
4022636	1168.37255859	1.0	9183.0	1	3089.0	1	3877.05405405	143451.0	2.56118387692	3.0	0.622762908056	130.067689868	53.742858605	2100.40456349	0.202923221413	2132.0	1846.0	37	0.0
4022638	5545.81689453	1.0	37666.0	1	6830.0	1	11314.5135135	418637.0	2.56980939028	3.0	0.872171902582	361.726819758	54.8461804778	9311.75724144	0.559807796335	2978.0	3285.0	37	0.0
4022632	3126.32080078	1.0	24443.0	1	4159.0	1	7216.64864865	267016.0	2.55880488111	3.0	0.69179331389	323.827444896	51.5319974164	5919.32732766	0.396093434789	2650.0	2467.0	37	0.0
4022634	2095.82299805	1.0	16717.0	1	3143.0	1	5143.32432432	190303.0	2.57689587908	3.0	0.790460991689	19.9047908638	53.2385552205	3628.17291832	0.386580078758	2198.0	1965.0	37	0.0
4022628	153.700790405	1.0	4238.0	1	2501.0	1	2660.64864865	98444.0	11.4000000005	3.0	-0.224169897816	284.991860959	48.6110326904	681.800973575	-0.0279202488153	2241.0	1679.0	37	0.0
4022630	1351.21252441	1.0	12287.0	1	3314.0	1	4211.27027027	155817.0	2.55979390214	3.0	0.785494380682	337.039545664	50.0274477391	2382.98160165	0.28574234882	2316.0	2046.0	37	0.0
4022624	3359.97949219	1.0	22623.0	1	4278.0	1	7021.45945946	259794.0	2.5999531983	3.0	0.869524889574	50.6930385776	48.7033680126	5777.70076623	0.557026145359	1969.0	1859.0	37	0.0
4022626	1666.98547363	1.0	13795.0	1	3294.0	1	4371.97297297	161763.0	2.54088045157	3.0	0.785370917935	118.815111794	49.202977378	2955.28276036	0.361359206943	2029.0	1354.0	37	0.0
4022620	1564.48425293	1.0	12469.0	1	2734.0	1	4210.24324324	155779.0	2.57773665015	3.0	0.800607820223	10.2489761245	49.2746153942	2792.19471031	0.361429391914	1890.0	1577.0	37	0.0
4022622	2099.93579102	1.0	16712.0	1	3397.0	1	5411.43243243	200223.0	2.55899652564	3.0	0.710548175862	30.5478249173	49.5161423738	3903.03064255	0.344526487301	2192.0	2052.0	37	0.0
4022617	1398.98754883	1.0	12584.0	1	3703.0	1	4974.54054054	184058.0	2.55075339367	3.0	0.519599227929	368.742582951	47.5026210221	2696.86025876	0.163935445143	3013.0	2492.0	37	0.0
4022619	3062.5012207	1.0	17471.0	1	6244.0	1	7935.62162162	293618.0	4.69520860971	3.0	1.2038074497	399.0	48.0	4848.31368938	0.581619165809	2372.0	3092.0	37	0.0
4022613	2231.38574219	1.0	17054.0	1	4102.0	1	5709.16216216	211239.0	2.55938870785	3.0	0.781766041986	220.076076414	45.8366085615	3755.17231084	0.346078569885	2414.0	2367.0	37	0.0
4022615	1730.53283691	1.0	13671.0	1	3578.0	1	4705.51351351	174104.0	2.53537649829	3.0	0.789993805636	314.014670357	45.7732237713	3062.99538961	0.346109368842	2261.0	1755.0	37	0.0
4022609	2442.83178711	1.0	16498.0	1	6981.0	1	7882.32432432	291646.0	4.68435429545	3.0	1.25965051283	278.209321328	44.2582143231	4228.67685541	0.510314063527	2397.0	2261.0	37	0.0
4022611	4554.62060547	1.0	32713.0	1	5325.0	1	8700.45945946	321917.0	2.54864306669	3.0	0.812108387684	207.802520738	46.1548189486	7954.24049938	0.590401186495	2134.0	1835.0	37	0.0
4022604	212.641555786	1.0	4893.0	1	3033.0	1	3060.86486486	113252.0	2.93823706694	3.0	-0.360652601655	355.737268094	41.387039107	732.828279194	-0.0413866807049	2618.0	1817.0	37	0.0
4022607	4267.09912109	1.0	30498.0	1	5476.0	1	9084.97297297	336144.0	2.59201264767	3.0	0.814637160542	347.434301768	42.5020811634	7921.34421634	0.550743611327	2561.0	2730.0	37	0.0
4022606	1478.35144043	1.0	14258.0	1	2810.0	1	4186.7027027	154908.0	2.49655549951	3.0	0.689037113583	0.0	42.0	3095.85406332	0.341838765067	1801.0	1529.0	37	0.0
4022600	1024.15063477	1.0	12237.0	1	4259.0	1	5010.02702703	185371.0	2.55089454941	3.0	0.249397082456	370.852006324	39.5753409527	2378.90976998	0.0629371172643	3046.0	2489.0	37	0.0
4022602	1477.02380371	1.0	11664.0	1	3267.0	1	4393.81081081	162571.0	2.5525920868	3.0	0.801295287814	299.347561246	41.3235871906	2698.89672765	0.326431772216	2207.0	1927.0	37	0.0
4022596	3086.47143555	1.0	24498.0	1	4923.0	1	6919.78378378	256032.0	2.54107317387	3.0	0.746255887323	225.767905157	38.7329344995	5566.711248	0.428913737201	2438.0	2698.0	37	0.0
4022598	2937.09423828	1.0	21228.0	1	3962.0	1	6203.83783784	229542.0	2.5674715839	3.0	0.832692912909	167.970936461	40.1373486932	5040.99879055	0.51127494567	1965.0	1596.0	37	0.0
4022592	4489.59716797	1.0	31950.0	1	6215.0	1	9588.59459459	354778.0	2.55398429473	3.0	0.840059823328	251.741904292	36.8462899173	7758.25823973	0.514811225322	2642.0	2867.0	37	0.0
4022594	5390.42382812	1.0	40722.0	1	6668.0	1	11329.9459459	419208.0	2.5606374064	3.0	0.783843624693	377.766713174	37.7636036102	9524.55854604	0.491358555775	3341.0	3498.0	37	0.0
4022717	485.215759277	1.0	5158.0	1	2214.0	1	2528.0	93536.0	2.5288697572	3.0	0.699282745877	368.623409188	86.0978698352	937.302571804	0.148944553434	1847.0	1454.0	37	0.0
4022719	1459.00073242	1.0	12103.0	1	3572.0	1	4641.81081081	171747.0	2.57331124426	3.0	0.664450177404	51.2543243986	87.2712361641	2679.85383969	0.237322563708	2288.0	1944.0	37	0.0
4022713	2071.30859375	1.0	16538.0	1	3898.0	1	5613.72972973	207708.0	2.53398643967	3.0	0.864995993378	352.397208278	82.0634332112	3572.9327018	0.37982246482	2406.0	2359.0	37	0.0
4022715	290.006256104	1.0	3991.0	1	1994.0	1	2109.59459459	78055.0	2.50884568219	3.0	0.627678001542	123.44853394	82.7362618035	621.835297033	0.101939119891	1695.0	1141.0	37	0.0
4022708	1698.14611816	1.0	12633.0	1	3289.0	1	4507.24324324	166768.0	2.54156439457	3.0	0.879185574135	87.393542813	82.1702489564	2906.19643946	0.395560855015	1924.0	1696.0	37	0.0
4022711	2381.27587891	1.0	18867.0	1	4060.0	1	6190.32432432	229042.0	2.56423430711	3.0	0.668574200352	341.476799272	81.4869845133	4622.74329961	0.33268528793	2720.0	2275.0	37	0.0
4022710	1835.54699707	1.0	12941.0	1	3106.0	1	4664.86486486	172600.0	2.57226200106	3.0	0.766396068892	215.899208705	81.8072137219	3204.51719506	0.35728843673	2047.0	1956.0	37	0.0
4022705	1683.04089355	1.0	14906.0	1	4055.0	1	5427.54054054	200819.0	2.52111249771	3.0	0.742141377235	68.2062860802	81.9809117489	3179.60705639	0.277765402871	2547.0	2336.0	37	0.0
4022706	2117.56225586	1.0	15654.0	1	4280.0	1	6007.05405405	222261.0	2.58076943203	3.0	0.854305903936	74.3775724641	81.6582926116	3851.52042089	0.377175368674	2255.0	2427.0	37	0.0
4022703	3949.92749023	1.0	30805.0	1	4609.0	1	8370.0	309690.0	2.57204255865	3.0	0.820532305273	254.29834692	80.7345872566	6982.47556785	0.520345764842	2468.0	3217.0	37	0.0
4022696	1221.01818848	1.0	15868.0	1	5382.0	1	6156.35135135	227785.0	2.51962264141	3.0	0.439377381214	52.3456348741	80.4368611828	2935.17553153	0.116995694626	3335.0	2561.0	37	0.0
4022699	3113.03710938	1.0	22837.0	1	4373.0	1	7096.81081081	262582.0	2.57108343799	3.0	0.862271467422	288.767985592	80.271097473	5350.7776633	0.481620026194	2434.0	2824.0	37	0.0
4022692	1502.44250488	1.0	11322.0	1	2685.0	1	3966.13513514	146747.0	2.581133675	3.0	0.836189181628	184.173410796	79.361617547	2670.27720328	0.391769602926	1709.0	1616.0	37	0.0
4022694	2053.04003906	1.0	18263.0	1	3906.0	1	5576.43243243	206328.0	2.53122362538	3.0	0.778758038015	395.707948443	79.2357493657	3927.25839868	0.377835727025	2214.0	2119.0	37	0.0
4022689	2521.54907227	1.0	21411.0	1	5239.0	1	7200.40540541	266415.0	11.4000000005	3.0	0.787210626787	272.233150375	75.2975029546	5090.07079988	0.385512266735	2499.0	2746.0	37	0.0
4022691	2196.7109375	1.0	17264.0	1	3961.0	1	5843.91891892	216225.0	2.55971748398	3.0	0.710873279292	245.186917119	76.3484710204	3898.40754795	0.310800632699	2628.0	2661.0	37	0.0
4022685	2388.64819336	1.0	20855.0	1	5274.0	1	6789.59459459	251215.0	2.52902594344	3.0	0.552956338306	59.9816370161	75.0172762066	4474.12869519	0.222778495052	2889.0	2606.0	37	0.0
4022687	2029.49658203	1.0	16058.0	1	3169.0	1	4916.81081081	181922.0	2.55104389456	3.0	0.839343420571	198.380571679	74.9137147718	3547.65625948	0.434325674462	1909.0	1957.0	37	0.0
4022681	2112.1784668	1.0	17229.0	1	6709.0	1	7877.97297297	291485.0	4.73180334295	3.0	1.24801912918	335.658918846	73.4159561169	4069.01685837	0.475588768875	2588.0	2509.0	37	0.0
4022683	5311.31835938	1.0	34585.0	1	6840.0	1	11673.0	431901.0	2.56037702984	3.0	0.791141434666	52.7153850775	73.7197009362	9352.97264094	0.464022539109	3506.0	3465.0	37	0.0
4022677	2930.90844727	1.0	25662.0	1	5469.0	1	7582.48648649	280552.0	11.4000000005	3.0	0.779626448278	275.835091594	71.9110255904	5640.70103317	0.408424222212	2619.0	2698.0	37	0.0
4022679	1783.61193848	1.0	14111.0	1	3346.0	1	4801.16216216	177643.0	2.54868869136	3.0	0.800989980489	219.60105995	73.1938388897	3166.41538927	0.358936657994	2102.0	1916.0	37	0.0
4022673	2426.95532227	1.0	18380.0	1	3940.0	1	6121.7027027	226503.0	2.56153687188	3.0	0.680579417417	43.7898177223	70.5369013662	4368.00644755	0.320665935779	2288.0	2286.0	37	0.0
4022675	184.462692261	1.0	4545.0	1	2514.0	1	2487.02702703	92020.0	2.72303011103	3.0	-0.0935971832371	227.386281342	72.3561237436	590.523754649	-0.0109898158339	2177.0	1499.0	37	0.0
4022668	3811.19042969	1.0	23867.0	1	5970.0	1	8538.62162162	315929.0	2.58686515494	3.0	0.977183911955	239.849451526	67.974144461	5981.97379796	0.520443040331	2556.0	2608.0	37	0.0
4022671	1171.78845215	1.0	12788.0	1	4538.0	1	5054.13513514	187003.0	2.63298588306	3.0	0.187368143894	111.766940736	70.0599148762	2934.95672088	0.0575326523588	2409.0	1523.0	37	0.0
4022670	2425.85327148	1.0	21520.0	1	5138.0	1	7010.05405405	259372.0	2.57001282116	3.0	0.852477015466	297.520112145	69.4398444463	4855.77090198	0.418942337156	2476.0	2322.0	37	0.0
4022664	2411.40405273	1.0	19252.0	1	3622.0	1	5696.62162162	210775.0	2.55739500549	3.0	0.772980762117	254.378493526	65.2241298561	4395.46453335	0.42493311281	2259.0	1754.0	37	0.0
4022666	1681.8503418	1.0	16053.0	1	4757.0	1	5939.24324324	219752.0	10.6677238696	3.0	0.860157664581	299.043194256	64.8486068527	3420.04687594	0.329179366523	2456.0	2030.0	37	0.0
4022660	1833.07409668	1.0	14084.0	1	3523.0	1	4966.43243243	183758.0	2.56496326785	3.0	0.842777761243	282.814007883	63.2821531476	3158.60851519	0.366119697992	2260.0	2087.0	37	0.0
4022662	1746.70739746	1.0	12924.0	1	2828.0	1	4388.62162162	162379.0	2.57965784209	3.0	0.836830400091	202.754734587	64.0601801053	3004.40575888	0.401429332921	1856.0	1831.0	37	0.0
4022657	299.229156494	1.0	5288.0	1	3638.0	1	3730.75675676	138038.0	11.4000000005	3.0	0.837091715493	396.450548245	61.9616018919	698.408245998	0.085014077228	2857.0	2559.0	37	0.0
4022659	6960.38574219	1.0	34579.0	1	13200.0	1	16051.3783784	593901.0	2.66549242269	3.0	1.13047407737	112.653684762	62.898253979	10756.1883386	0.60971226433	3142.0	4219.0	37	0.0
4022780	1940.04736328	1.0	14348.0	1	3373.0	1	4713.27027027	174391.0	2.53875825558	3.0	0.786012801018	372.067858492	111.352523692	3496.43933682	0.411519152324	1935.0	1481.0	37	0.0
4022782	2252.08007812	1.0	17784.0	1	4372.0	1	6095.18918919	225522.0	2.52913617797	3.0	0.757923031388	140.440562656	112.356479405	4525.95067262	0.391586789501	2178.0	2112.0	37	0.0
4022776	196.746704102	1.0	3037.0	1	1521.0	1	1564.54054054	57888.0	11.4000000005	3.0	1.22417796742	0.0	109.0	453.151531842	0.215487264062	1142.0	869.0	37	0.0
4022778	2111.25366211	1.0	21006.0	1	8282.0	1	9209.21621622	340741.0	4.66725056818	3.0	1.06420881678	197.953170259	109.094677345	4510.68331936	0.352494157306	3399.0	3625.0	37	0.0
4022772	279.267120361	1.0	4503.0	1	2233.0	1	2480.43243243	91776.0	2.50851083177	3.0	0.105186483703	291.943557878	105.762753499	751.976415874	0.016202689156	2140.0	1594.0	37	0.0
4022774	3089.12939453	1.0	21394.0	1	4688.0	1	7086.78378378	262211.0	2.56321146837	3.0	0.793451779943	119.424704509	108.2715306	5419.24398241	0.435492949265	2360.0	2265.0	37	0.0
4022768	2948.00268555	1.0	22497.0	1	4137.0	1	6982.97297297	258370.0	2.54279696587	3.0	0.673042227236	75.8244600399	105.638056729	5571.11246365	0.367018867282	2622.0	2225.0	37	0.0
4022770	1089.56433105	1.0	11176.0	1	3927.0	1	4573.67567568	169226.0	2.50976444797	3.0	0.636719043455	219.290492416	106.325015396	2313.99579917	0.191994767931	2587.0	2348.0	37	0.0
4022764	2617.86767578	1.0	20845.0	1	4137.0	1	6143.43243243	227307.0	2.55836506214	3.0	0.743801375313	98.8009141521	105.059846148	4612.82987704	0.387431445098	2253.0	1985.0	37	0.0
4022766	2527.74023438	1.0	20345.0	1	4767.0	1	6626.64864865	245186.0	2.55119331178	3.0	0.791505001817	213.087558995	104.523930592	4659.37014828	0.385548070881	2741.0	2777.0	37	0.0
4022761	1961.48046875	1.0	15897.0	1	3432.0	1	4889.83783784	180924.0	2.53263132921	3.0	0.773302033308	167.973237312	103.841229904	3456.21321771	0.376066500445	2197.0	1986.0	37	0.0
4022762	7265.14941406	1.0	35890.0	1	9012.0	1	15385.0	569245.0	2.62176198719	3.0	1.05285217197	183.61781087	103.629189271	11566.224127	0.654970554773	2950.0	4465.0	37	0.0
4022757	1941.08630371	1.0	16697.0	1	4105.0	1	5835.83783784	215926.0	2.54168120201	3.0	0.498760475842	334.025297344	102.898157705	3950.00825958	0.203071097869	2615.0	2029.0	37	0.0
4022759	2281.01245117	1.0	15229.0	1	3551.0	1	5139.21621622	190151.0	2.6006175388	3.0	0.904527728137	28.9976229652	103.774441946	3731.18709242	0.488879080011	1720.0	1850.0	37	0.0
4022753	1980.60180664	1.0	16791.0	1	4303.0	1	6007.91891892	222293.0	2.58515087328	3.0	0.446863865563	69.8076602456	101.678434583	3804.41594567	0.164801470698	2852.0	2624.0	37	0.0
4022755	4007.9362793	1.0	31476.0	1	6987.0	1	9806.59459459	362844.0	2.57145929805	3.0	0.805099664239	199.848031327	102.863938242	7304.32739112	0.428233831946	3195.0	2975.0	37	0.0
4022749	2528.33032227	1.0	19743.0	1	4678.0	1	6749.56756757	249734.0	2.55533485132	3.0	0.819858849411	239.187908877	99.655256664	4833.75769137	0.41557701893	2258.0	1892.0	37	0.0
4022751	2523.3684082	1.0	18807.0	1	4109.0	1	6095.86486486	225547.0	2.58787246995	3.0	0.885597275194	353.846931433	99.7301699872	4219.30702026	0.44193405957	2299.0	2112.0	37	0.0
4022745	5171.27441406	1.0	33157.0	1	7865.0	1	11649.3513514	431026.0	2.60052274045	3.0	1.00663297297	61.6473731434	99.6035681222	8382.51647517	0.567818652775	2687.0	3474.0	37	0.0
4022747	2604.17016602	1.0	19813.0	1	3530.0	1	5951.02702703	220188.0	2.53139498091	3.0	0.664571830333	121.698617081	100.017685985	4675.30411659	0.353278335438	2285.0	1794.0	37	0.0
4022741	2275.85791016	1.0	16748.0	1	3768.0	1	5637.21621622	208577.0	2.54082650551	3.0	0.713901954116	94.6650283414	99.0340820995	4102.77956008	0.35096757091	2204.0	1699.0	37	0.0
4022743	2625.7578125	1.0	20832.0	1	4212.0	1	5937.59459459	219691.0	2.55242099271	3.0	0.831700227656	393.862019039	98.9310771958	4491.80654983	0.458984477825	2126.0	2323.0	37	0.0
4022737	3165.61132812	1.0	23548.0	1	8201.0	1	10553.5675676	390482.0	4.72952790107	3.0	1.19187044031	337.727372196	96.8865526405	5762.81026902	0.482387135077	3075.0	3637.0	37	0.0
4022739	1426.51171875	1.0	11891.0	1	2505.0	1	3659.2972973	135394.0	2.66229955251	3.0	0.774579453396	18.8600643739	99.0579733409	2529.09210615	0.36550833332	1660.0	1245.0	37	0.0
4022732	1961.83496094	1.0	17919.0	1	4219.0	1	5782.83783784	213965.0	2.6048012372	3.0	0.766139692796	300.224169272	93.6984036806	3856.63993446	0.343135737674	2365.0	2187.0	37	0.0
4022735	2022.16577148	1.0	17854.0	1	4967.0	1	6347.59459459	234861.0	10.2566885609	3.0	0.871868318512	240.399185521	94.943943564	4011.9463859	0.380316925429	2270.0	2224.0	37	0.0
4022734	1922.00268555	1.0	17027.0	1	3933.0	1	5666.27027027	209652.0	2.56777015963	3.0	0.752326757003	305.724119984	93.9416777632	3796.30871629	0.336940097937	2339.0	2324.0	37	0.0
4022728	1749.40917969	1.0	13901.0	1	3783.0	1	4963.05405405	183633.0	2.54753538236	3.0	0.896109597126	278.65696683	92.4470753466	3059.93139852	0.381682289265	2137.0	2149.0	37	0.0
4022730	1903.40893555	1.0	14261.0	1	3144.0	1	4732.0	175084.0	2.55620364013	3.0	0.803854315642	130.1118807	93.7718335262	3287.00127607	0.387331398892	1968.0	1863.0	37	0.0
4022725	3069.56518555	1.0	25757.0	1	4996.0	1	6889.7027027	254919.0	2.57161507785	3.0	0.767880039597	328.856537454	91.0654303147	5382.62035973	0.428480365807	2492.0	2537.0	37	0.0
4022727	1241.93164062	1.0	12856.0	1	4288.0	1	5094.97297297	188514.0	9.01984031898	3.0	0.921911662293	157.192897372	92.4157621279	2739.75893593	0.329563256204	2090.0	2060.0	37	0.0
4022721	1559.60144043	1.0	11803.0	1	3067.0	1	4368.27027027	161626.0	2.55452611903	3.0	0.752842750304	268.095063306	88.1497794865	2778.62414643	0.314818635663	2199.0	1820.0	37	0.0
4022723	2461.18847656	1.0	19595.0	1	4288.0	1	6163.64864865	228055.0	2.5627071114	3.0	0.808553550391	153.644904886	89.2931308674	4706.00857189	0.446486031659	2044.0	1374.0	37	0.0
4022844	1709.57678223	1.0	16748.0	1	5019.0	1	6774.35135135	250651.0	2.57529907354	3.0	0.67076454103	282.682942194	133.318713609	3502.92464486	0.20980658911	3107.0	2965.0	37	0.0
4022846	4029.33520508	1.0	27625.0	1	5891.0	1	8835.08108108	326898.0	2.53965714199	3.0	0.869982313769	311.49146677	134.392456647	7217.02708253	0.551174034533	2455.0	2993.0	37	0.0
4022840	2281.71557617	1.0	16088.0	1	4269.0	1	5874.83783784	217369.0	2.58697331128	3.0	0.857043695533	386.952940982	132.259235503	3720.38839455	0.372442843207	2474.0	2266.0	37	0.0
4022842	2843.57495117	1.0	21792.0	1	4762.0	1	6685.91891892	247379.0	2.5431029347	3.0	0.757523744659	155.090500411	132.948271183	4932.7576093	0.387817353123	2444.0	2509.0	37	0.0
4022836	202.944564819	1.0	2952.0	1	1771.0	1	1844.54054054	68248.0	2.48298269868	3.0	0.487679307193	46.8863089685	128.930913972	468.016891587	0.0659499497712	1539.0	1123.0	37	0.0
4022838	3504.57080078	1.0	26389.0	1	4749.0	1	7705.94594595	285120.0	2.58267876204	3.0	0.789607010435	335.725151679	132.424595535	6383.74726224	0.486022061481	2585.0	2429.0	37	0.0
4022832	2038.75280762	1.0	17450.0	1	3965.0	1	5811.27027027	215017.0	2.52862239759	3.0	0.671874867899	276.609190905	126.868718676	3735.7668382	0.275440091004	2689.0	2977.0	37	0.0
4022834	171.744720459	1.0	4106.0	1	2477.0	1	2557.67567568	94634.0	2.64864415792	3.0	-0.588539473774	357.11467205	127.952667596	585.665436067	-0.0631290828021	2310.0	1593.0	37	0.0
4022828	1602.67858887	1.0	13072.0	1	3380.0	1	4742.75675676	175482.0	2.58222279709	3.0	0.713846503727	189.468921382	126.143383483	2868.83800911	0.27534540851	2288.0	1982.0	37	0.0
4022830	2281.97290039	1.0	16462.0	1	3882.0	1	5943.43243243	219907.0	2.55490097829	3.0	0.807370439044	198.042103898	125.729778523	3850.1445755	0.354108134688	2553.0	2409.0	37	0.0
4022824	2246.26489258	1.0	17648.0	1	3529.0	1	5376.94594595	198947.0	2.56095521313	3.0	0.820755674545	120.182233588	125.257321639	3953.63225364	0.432147846483	2092.0	1895.0	37	0.0
4022826	2643.0612793	1.0	21624.0	1	4102.0	1	5847.45945946	216356.0	2.52881798571	3.0	0.829004814654	83.8127631016	126.009859026	4582.14558304	0.481063489298	1982.0	1864.0	37	0.0
4022820	2038.53283691	1.0	16973.0	1	3302.0	1	5097.13513514	188594.0	2.55054347042	3.0	0.709708414224	388.310672924	122.688549196	3701.67647576	0.347172674378	2228.0	2086.0	37	0.0
4022822	208.466339111	1.0	2998.0	1	1451.0	1	1626.05405405	60164.0	2.52176541457	3.0	0.476878502709	12.6507475877	124.377581737	490.948115948	0.0775757875581	1362.0	1005.0	37	0.0
4022817	2137.87890625	1.0	18252.0	1	4365.0	1	6096.86486486	225584.0	2.55262373893	3.0	0.72399831076	293.22806257	122.392189504	3872.26045211	0.298556382561	2747.0	2174.0	37	0.0
4022813	2444.33129883	1.0	19072.0	1	3843.0	1	6007.75675676	222287.0	2.56033157786	3.0	0.812257084484	150.773455298	121.164180441	4181.39243425	0.394048886587	2490.0	2235.0	37	0.0
4022815	4135.15527344	1.0	25273.0	1	8896.0	1	10086.2162162	373190.0	2.60969066243	3.0	1.10149751306	58.4190306892	121.933923374	6468.73256148	0.546119152991	2320.0	3233.0	37	0.0
4022808	2677.47558594	1.0	20649.0	1	4025.0	1	6375.13513514	235880.0	2.55988468604	3.0	0.823183439216	340.839265031	120.408911635	4750.40863249	0.442368850208	2443.0	2229.0	37	0.0
4022811	2669.70483398	1.0	19937.0	1	4415.0	1	6694.05405405	247680.0	2.55886461378	3.0	0.665452021202	66.6461717206	121.433905021	5059.49084475	0.335970577547	2477.0	2259.0	37	0.0
4022810	3310.26635742	1.0	25521.0	1	4431.0	1	7376.24324324	272921.0	2.56200832927	3.0	0.817473451045	353.285866747	120.33853542	5925.23101943	0.488831641331	2448.0	2729.0	37	0.0
4022804	1320.2791748	1.0	11916.0	1	3436.0	1	4482.94594595	165869.0	2.58345254327	3.0	0.560244020377	277.674959394	118.525818872	2450.17509517	0.180779734346	2592.0	2094.0	37	0.0
4022806	2081.12182617	1.0	16797.0	1	4033.0	1	5629.02702703	208274.0	2.55728504085	3.0	0.818595596292	206.281236478	120.295527654	3585.46169727	0.352641993628	2567.0	2204.0	37	0.0
4022801	2746.63720703	1.0	22835.0	1	7974.0	1	8830.75675676	326738.0	4.70695570513	3.0	1.17127143202	165.360530186	119.340893016	5154.56425255	0.519385039911	2521.0	3201.0	37	0.0
4022796	4305.32714844	1.0	30024.0	1	5386.0	1	8909.40540541	329648.0	2.56732932895	3.0	0.849529934541	224.592869985	116.636606989	7641.93742326	0.573160971908	2350.0	2771.0	37	0.0
4022799	1545.6628418	1.0	11482.0	1	2455.0	1	3903.37837838	144425.0	2.57087112221	3.0	0.826960356269	29.4560043474	118.176601305	2770.15189467	0.415305686137	1607.0	1689.0	37	0.0
4022798	235.81590271	1.0	3009.0	1	1560.0	1	1658.35135135	61359.0	2.54453292755	3.0	0.54429122049	6.49229872373	118.107040912	527.158905845	0.0947027383302	1326.0	885.0	37	0.0
4022792	2416.16088867	1.0	17652.0	1	3768.0	1	5804.21621622	214756.0	2.56752329533	3.0	0.866334044731	107.157522657	115.501276752	4232.54853707	0.461718838972	2109.0	1929.0	37	0.0
4022794	1854.70788574	1.0	15056.0	1	3807.0	1	5251.83783784	194318.0	2.53634894666	3.0	0.654115831859	190.217584928	115.640124116	3446.06263657	0.273242019906	2711.0	1917.0	37	0.0
4022788	2906.61669922	1.0	21677.0	1	7363.0	1	9043.40540541	334606.0	4.72213488416	3.0	1.11753589468	286.970978578	114.667439531	5271.39934752	0.483032038131	2736.0	3074.0	37	0.0
4022790	251.303756714	1.0	3873.0	1	2456.0	1	2505.37837838	92699.0	2.55853586575	3.0	0.0039494979511	82.7418577459	115.72525202	593.009057049	0.000467630619812	2194.0	1477.0	37	0.0
4022784	998.243164062	1.0	10677.0	1	3382.0	1	4073.91891892	150735.0	2.54791916932	3.0	0.428992612067	75.2190272502	112.815753076	2076.67584774	0.122761967746	2556.0	2091.0	37	0.0
4022786	1872.58056641	1.0	17411.0	1	4290.0	1	6080.56756757	224981.0	10.2318134783	3.0	0.820431375036	145.337785747	113.164452002	3787.14891692	0.343172331828	2431.0	2404.0	37	0.0
4022908	2231.19628906	1.0	15721.0	1	3560.0	1	5203.94594595	192546.0	2.59987189858	3.0	0.825284105674	4.55763196232	159.258645472	3893.04153406	0.446539739652	1817.0	1737.0	37	0.0
4022910	2760.81665039	1.0	21538.0	1	4953.0	1	6949.10810811	257117.0	2.54768175579	3.0	0.733485375048	327.886167674	159.137787925	4851.70200253	0.344178202085	2908.0	2644.0	37	0.0
4022906	2762.80541992	1.0	20679.0	1	3892.0	1	6411.67567568	237232.0	2.55373508326	3.0	0.801356191236	156.645658049	158.486953051	5091.04973379	0.466597385343	2290.0	2401.0	37	0.0
4022901	1333.71801758	1.0	12001.0	1	3095.0	1	4184.83783784	154839.0	2.55490846572	3.0	0.625398901584	167.474481913	155.262937305	2482.47225019	0.22773998479	2192.0	2017.0	37	0.0
4022903	1891.03417969	1.0	16283.0	1	3543.0	1	5162.21621622	191002.0	2.54083355163	3.0	0.645974204618	229.420165627	156.029156674	3594.15019422	0.290117974917	2395.0	1937.0	37	0.0
4022897	6311.89501953	1.0	38002.0	1	7824.0	1	13334.8648649	493390.0	2.58216192774	3.0	0.903411948172	246.84150442	153.669046503	10682.5952869	0.567061232673	3095.0	3784.0	37	0.0
4022899	1946.31433105	1.0	15075.0	1	3406.0	1	5076.48648649	187830.0	2.54907583268	3.0	0.843850622063	141.518538144	154.5204054	3580.4172136	0.423652781563	2001.0	1720.0	37	0.0
4022893	2373.68432617	1.0	21308.0	1	4576.0	1	6886.75675676	254810.0	2.55228071342	3.0	0.645201376207	262.514359359	153.357600754	4731.17276045	0.284728306832	3180.0	2812.0	37	0.0
4022895	2498.08032227	1.0	18349.0	1	3838.0	1	6255.86486486	231467.0	2.55812377371	3.0	0.690439872345	391.715481625	153.450466027	4613.52387108	0.341543516855	2668.0	2462.0	37	0.0
4022888	2442.27416992	1.0	18903.0	1	4055.0	1	6157.94594595	227844.0	2.57542657859	3.0	0.682600335897	235.862364037	151.616043831	4449.21353816	0.327306970922	2605.0	2353.0	37	0.0
4022891	2692.23461914	1.0	20867.0	1	4474.0	1	6620.62162162	244963.0	2.58260659273	3.0	0.813829661708	62.2998901322	153.340937524	4812.04645396	0.419963770028	2322.0	2476.0	37	0.0
4022890	1689.51086426	1.0	15223.0	1	3689.0	1	5366.62162162	198565.0	2.53856380034	3.0	0.456085826873	337.224430638	152.36595057	3232.54772545	0.159232238621	2946.0	2603.0	37	0.0
4022885	1567.38769531	1.0	13676.0	1	3532.0	1	4783.24324324	176980.0	2.57911138057	3.0	0.662655898963	73.7713910131	151.59107333	3056.25173852	0.268555618473	2312.0	1759.0	37	0.0
4022886	758.686279297	1.0	7569.0	1	2300.0	1	2926.56756757	108283.0	2.57827398233	3.0	0.573443903232	88.2946469731	151.91401519	1460.91543866	0.167036735678	1927.0	1174.0	37	0.0
4022881	2129.32006836	1.0	20139.0	1	5169.0	1	7236.10810811	267736.0	11.4000000005	3.0	0.615027162791	251.962787694	149.923314626	4474.64377095	0.234810848262	3126.0	2804.0	37	0.0
4022880	1693.2142334	1.0	14470.0	1	4072.0	1	5422.05405405	200616.0	2.56334076529	3.0	0.644096270165	67.5906777314	149.222320283	3425.638764	0.255444110284	2370.0	1944.0	37	0.0
4022883	2404.41821289	1.0	17729.0	1	7316.0	1	7923.35135135	293164.0	4.69940979465	3.0	0.990941771123	296.67624289	151.256961373	4221.05843899	0.358613366837	3119.0	2836.0	37	0.0
4022876	279.291168213	1.0	5421.0	1	3048.0	1	3202.48648649	118492.0	2.44639675158	3.0	0.0071782920434	351.71873493	145.902246801	761.507774149	0.000854179157399	2595.0	2142.0	37	0.0
4022878	3142.91455078	1.0	23227.0	1	4753.0	1	7151.18918919	264594.0	2.59400576915	3.0	0.854915045319	365.345195395	148.444384902	5566.15822946	0.498606363686	2355.0	1943.0	37	0.0
4022872	1987.83642578	1.0	22923.0	1	5482.0	1	7473.62162162	276524.0	11.4000000005	3.0	0.327665942745	292.936746247	145.134609781	4702.66719445	0.114938450975	3840.0	2906.0	37	0.0
4022874	2488.86401367	1.0	18715.0	1	3955.0	1	5934.89189189	219591.0	2.59899212279	3.0	0.794563448534	165.971026364	146.264655476	4258.71504345	0.398754828894	2376.0	2234.0	37	0.0
4022868	6505.7109375	1.0	35402.0	1	13516.0	1	16821.7027027	622403.0	4.65036509154	3.0	1.38160619353	341.090149162	143.574793726	9364.67094654	0.624883536733	3379.0	4345.0	37	0.0
4022870	259.359832764	1.0	5037.0	1	2478.0	1	2628.05405405	97238.0	2.58236911917	3.0	-0.342906246456	263.230452689	144.65426866	724.130434304	-0.0451108357341	2341.0	1288.0	37	0.0
4022865	2549.50585938	1.0	16884.0	1	6394.0	1	7550.21621622	279358.0	4.67837512998	3.0	0.972999378893	394.278462622	142.59621246	4310.61766736	0.384572695234	2771.0	2761.0	37	0.0
4022864	1841.70788574	1.0	15929.0	1	3102.0	1	4414.43243243	163334.0	2.55983473744	3.0	0.94023895342	0.0	143.0	3249.8655403	0.529280537479	1510.0	1285.0	37	0.0
4022866	2556.97387695	1.0	20115.0	1	4117.0	1	5788.16216216	214162.0	2.54343786561	3.0	0.830950917641	81.9308128549	144.161779684	4392.00573336	0.460406338184	2082.0	2302.0	37	0.0
4022860	6865.66796875	1.0	41334.0	1	9322.0	1	14787.9459459	547154.0	2.5843694461	3.0	0.882022692848	289.316902378	139.652219998	11726.8058215	0.537801335691	3670.0	4247.0	37	0.0
4022862	2343.08544922	1.0	17494.0	1	3637.0	1	5635.40540541	208510.0	2.54325532007	3.0	0.851204998713	224.5672489	142.470980619	4249.15429141	0.472556071195	1961.0	2125.0	37	0.0
4022856	2275.0715332	1.0	16673.0	1	4116.0	1	5929.67567568	219398.0	2.54627767878	3.0	0.741161226432	134.848888588	137.866861837	3975.0698041	0.330540432806	2340.0	2190.0	37	0.0
4022858	2413.02636719	1.0	22312.0	1	4100.0	1	6027.2972973	223010.0	2.55585925827	3.0	0.63992219551	157.117789666	140.257108488	4525.5736706	0.316207881553	2561.0	2207.0	37	0.0
4022852	3155.68383789	1.0	22116.0	1	5269.0	1	7316.21621622	270700.0	2.60740138622	3.0	0.821098614624	399.0	135.0	5446.87541999	0.440198544096	2460.0	2286.0	37	0.0
4022854	1816.76196289	1.0	14730.0	1	3224.0	1	4845.21621622	179273.0	2.54696924472	3.0	0.766474181884	364.274355999	136.415087587	3367.99121745	0.363130535043	2223.0	2026.0	37	0.0
4022848	212.758407593	1.0	3433.0	1	2041.0	1	2128.13513514	78741.0	11.4000000005	3.0	0.500553304788	90.1788354641	134.5703854	500.079780422	0.06248614101	1840.0	1372.0	37	0.0
4022850	3834.10595703	1.0	26014.0	1	6414.0	1	9018.64864865	333690.0	2.58915277917	3.0	1.00022759455	126.6471968	135.22788873	6146.96737432	0.517150485509	2390.0	2521.0	37	0.0
4022973	2296.8034668	1.0	17041.0	1	3186.0	1	5132.83783784	189915.0	2.5642037302	3.0	0.832741342783	24.147180909	178.68493857	3983.15596198	0.477344102865	1788.0	1852.0	37	0.0
4022975	2616.15942383	1.0	22246.0	1	5135.0	1	7223.27027027	267261.0	2.5227751973	3.0	0.645428901356	334.052122164	179.238421644	4742.72040224	0.268859672276	3163.0	2629.0	37	0.0
4022969	1739.27355957	1.0	16705.0	1	3297.0	1	4817.54054054	178249.0	2.51399344117	3.0	0.72681256439	263.376078519	177.319981474	3344.26448146	0.337383282355	2337.0	2391.0	37	0.0
4022971	246.008209229	1.0	4348.0	1	2569.0	1	2512.7027027	92970.0	10.9468180357	3.0	0.451065095844	273.784971538	176.786571819	566.555717808	0.0535768226588	2229.0	1711.0	37	0.0
4022964	3462.77612305	1.0	27867.0	1	5330.0	1	8603.51351351	318330.0	2.59731142929	3.0	0.624362903216	297.508369996	173.821167089	6656.14853442	0.318427443173	3357.0	2755.0	37	0.0
4022967	2277.10668945	1.0	18535.0	1	3782.0	1	5627.05405405	208201.0	2.60690042556	3.0	0.791843876275	383.581202901	175.132845415	4116.04845524	0.407671400971	2320.0	1897.0	37	0.0
4022966	2116.13330078	1.0	15389.0	1	3854.0	1	5581.62162162	206520.0	2.59107793403	3.0	0.725702882789	135.549348979	174.747575111	3815.57869756	0.329865196323	2329.0	2129.0	37	0.0
4022960	1227.95983887	1.0	13110.0	1	4114.0	1	5068.56756757	187537.0	2.52837514648	3.0	0.483312675824	341.383371157	172.735988868	2553.50254597	0.138620784357	3033.0	2018.0	37	0.0
4022962	2575.76098633	1.0	18674.0	1	3843.0	1	6092.91891892	225438.0	2.59019729897	3.0	0.844064198211	155.396752361	174.378300025	4573.11134895	0.463616928069	2203.0	2318.0	37	0.0
4022956	1076.29699707	1.0	11691.0	1	4233.0	1	4951.56756757	183208.0	2.56622722798	3.0	0.552026572583	345.562088241	172.271309136	2496.00651642	0.161620852262	2842.0	2066.0	37	0.0
4022958	1977.48486328	1.0	16071.0	1	3663.0	1	5052.51351351	186943.0	2.55184368428	3.0	0.675801001946	127.88518894	172.935141786	3569.14185626	0.313535741922	2194.0	2009.0	37	0.0
4022953	2338.64599609	1.0	18269.0	1	3646.0	1	5540.94594595	205015.0	2.58331963896	3.0	0.815537194998	210.185080307	171.448208515	4216.47960024	0.449902890135	2089.0	2035.0	37	0.0
4022955	1195.21813965	1.0	9652.0	1	2539.0	1	3413.32432432	126293.0	2.54520940756	3.0	0.856059827465	6.30524616554	171.555897985	2105.97483437	0.358859332059	1584.0	1344.0	37	0.0
4022949	2018.03210449	1.0	14543.0	1	3596.0	1	5261.37837838	194671.0	2.53838928767	3.0	0.871066745854	170.456992628	170.471882087	3628.07295308	0.429244082722	2068.0	2027.0	37	0.0
4022951	1566.72290039	1.0	12943.0	1	3116.0	1	4233.56756757	156642.0	2.55218538237	3.0	0.810741515979	43.2635818706	171.070815215	2713.77789704	0.351074755263	1927.0	1525.0	37	0.0
4022945	3745.69604492	1.0	29501.0	1	6084.0	1	9176.78378378	339541.0	2.53279617786	3.0	0.679758770824	294.120164081	167.813818322	7074.65974107	0.355056298586	3328.0	3471.0	37	0.0
4022947	1863.05615234	1.0	15170.0	1	3335.0	1	4904.48648649	181466.0	2.57530822059	3.0	0.74913711206	143.667323757	169.789093145	3345.93906949	0.343252235785	2222.0	2226.0	37	0.0
4022941	6240.93652344	1.0	33276.0	1	9666.0	1	13295.9459459	491950.0	2.58435251965	3.0	0.997552517725	58.8329336989	166.948981212	10055.8801149	0.605730128952	2724.0	3572.0	37	0.0
4022943	2514.34350586	1.0	18583.0	1	4554.0	1	6443.24324324	238400.0	2.59358311097	3.0	0.769804342911	255.530831494	167.540766973	4651.6287972	0.384803529044	2608.0	2555.0	37	0.0
4022937	2591.6809082	1.0	19351.0	1	4712.0	1	6622.72972973	245041.0	2.55379018327	3.0	0.757562227333	274.280726269	165.294115174	4520.55365739	0.348706847381	2705.0	2578.0	37	0.0
4022939	1826.9387207	1.0	14425.0	1	2790.0	1	4387.54054054	162339.0	2.60940561831	3.0	0.839334476085	32.7669643155	166.296948208	3189.64335863	0.439032474358	1699.0	1425.0	37	0.0
4022933	2544.00952148	1.0	20645.0	1	3756.0	1	5876.02702703	217413.0	2.559677384	3.0	0.771156169714	221.752627419	164.269973597	4599.36074354	0.432264056222	2240.0	2161.0	37	0.0
4022935	2168.50634766	1.0	20429.0	1	4745.0	1	6555.0	242535.0	2.53689176502	3.0	0.563360758059	299.649981219	163.989394018	4468.63147084	0.237662507728	3094.0	2815.0	37	0.0
4022929	2594.85424805	1.0	25409.0	1	5680.0	1	7618.40540541	281881.0	2.5296013716	3.0	0.625366849027	321.29294385	163.355634773	5302.38153233	0.278161881987	3073.0	3073.0	37	0.0
4022931	2344.99121094	1.0	19010.0	1	3236.0	1	5419.37837838	200517.0	2.55307376143	3.0	0.811129216439	89.5149882843	163.875782891	4256.31160978	0.467405996703	1950.0	1962.0	37	0.0
4022925	1847.20263672	1.0	14948.0	1	3016.0	1	4683.0	173271.0	2.54786409015	3.0	0.805988000355	120.099543818	163.487264934	3387.50740877	0.411454155668	1966.0	1451.0	37	0.0
4022927	3918.30175781	1.0	29551.0	1	6087.0	1	9517.05405405	352131.0	2.56483339859	3.0	0.744708919172	264.653865402	162.616655171	7349.91871439	0.403637518969	3410.0	3182.0	37	0.0
4022920	2218.72460938	1.0	19924.0	1	4772.0	1	6038.16216216	223412.0	2.54122856496	3.0	0.721298928744	395.093091286	160.99069523	3879.70111616	0.301622591234	2668.0	2229.0	37	0.0
4022923	3673.96435547	1.0	28265.0	1	5703.0	1	8784.7027027	325034.0	2.55849494974	3.0	0.775920301198	315.249679128	161.705717524	6811.57976808	0.430248547824	2874.0	2895.0	37	0.0
4022917	195.410690308	1.0	3332.0	1	1714.0	1	1879.75675676	69551.0	2.44701861779	3.0	-0.21900942574	13.0340306107	160.627131898	533.769270035	-0.0301568668519	1642.0	886.0	37	0.0
4022918	211.445129395	1.0	4166.0	1	2181.0	1	2352.83783784	87055.0	2.58722714802	3.0	-0.217596140918	214.546762587	161.218643754	659.093464689	-0.0295758872511	2000.0	1397.0	37	0.0
4022912	2831.49194336	1.0	21336.0	1	3704.0	1	6169.08108108	228256.0	2.5559885061	3.0	0.878615132389	104.957591272	160.285695224	4802.51795866	0.519740645193	1934.0	1807.0	37	0.0
4022914	407.919647217	1.0	4211.0	1	2129.0	1	2263.81081081	83761.0	2.53601705948	3.0	0.811214560073	183.994143926	159.744918512	736.997657083	0.152137401492	1664.0	1279.0	37	0.0
4023037	2123.81835938	1.0	18980.0	1	5523.0	1	6998.91891892	258960.0	10.1343045	3.0	0.684892893324	349.357980365	198.505592666	4629.80851763	0.292874099812	2651.0	2501.0	37	0.0
4023036	483.492645264	1.0	6270.0	1	2532.0	1	2862.27027027	105904.0	2.80261238268	3.0	0.636250959365	330.530873334	198.459694078	1026.6416298	0.12880261904	2199.0	1651.0	37	0.0
4023039	2741.02539062	1.0	22976.0	1	5943.0	1	8293.16216216	306847.0	10.1561473141	3.0	0.777290377209	354.540108977	199.153414784	5637.63767762	0.359062138158	2999.0	2258.0	37	0.0
4023032	2923.47924805	1.0	23045.0	1	4199.0	1	6767.97297297	250415.0	2.54113557453	3.0	0.71250773516	122.980728409	195.056976469	5149.12518183	0.371818597692	2641.0	2109.0	37	0.0
4023034	3019.30688477	1.0	22367.0	1	3951.0	1	6801.21621622	251645.0	2.5247296916	3.0	0.820470526573	293.320056592	195.168684759	5305.52476792	0.47062771664	2407.0	2000.0	37	0.0
4023028	1919.82592773	1.0	17406.0	1	4136.0	1	6129.59459459	226795.0	2.53178174515	3.0	0.284285216721	378.533974117	194.414463394	4012.77290148	0.102602015734	3302.0	2540.0	37	0.0
4023030	212.027954102	1.0	3338.0	1	1968.0	1	2104.08108108	77851.0	2.60175839472	3.0	-0.122419337291	36.2191468489	195.379555127	469.660538071	-0.0134787026871	1831.0	1214.0	37	0.0
4023026	674.009399414	1.0	6790.0	1	2869.0	1	3223.67567568	119276.0	2.54929362633	3.0	0.61447538903	259.205651223	193.674613276	1187.98274525	0.127678770737	2100.0	1736.0	37	0.0
4023021	2069.26391602	1.0	17569.0	1	3420.0	1	5183.21621622	191779.0	2.55528938679	3.0	0.703153503054	3.29157435907	194.21385869	3933.35522688	0.363882249155	1861.0	1358.0	37	0.0
4023020	2270.25439453	1.0	20477.0	1	4839.0	1	6792.94594595	251339.0	2.55131378891	3.0	0.697362474141	387.948495234	192.663058047	4486.19263807	0.29916667054	2910.0	2541.0	37	0.0
4023023	597.441101074	1.0	5961.0	1	2553.0	1	2953.48648649	109279.0	2.59720898682	3.0	0.258858199505	114.050066442	193.948529384	1143.22848454	0.0527414035257	2052.0	1540.0	37	0.0
4023016	3682.70385742	1.0	29976.0	1	11132.0	1	11627.972973	430235.0	8.40248394439	3.0	1.3081011992	139.393518631	192.611159843	6128.34631712	0.526035900809	3080.0	3900.0	37	0.0
4023018	1642.14819336	1.0	16032.0	1	5583.0	1	6629.0	245273.0	10.1715457963	3.0	0.724643584529	355.381388304	193.504028833	3444.81362986	0.23195715406	2926.0	2978.0	37	0.0
4023012	1390.03515625	1.0	11929.0	1	3175.0	1	4198.72972973	155353.0	2.59028230507	3.0	0.735428762558	191.644434413	192.316322199	2504.10195311	0.28090678422	2078.0	1840.0	37	0.0
4023014	2848.87524414	1.0	20632.0	1	4841.0	1	6552.67567568	242449.0	2.5344829564	3.0	0.872364598822	220.928518662	192.038983193	4733.99821066	0.460112099197	2282.0	2335.0	37	0.0
4023010	1849.26037598	1.0	16812.0	1	5123.0	1	6718.16216216	248572.0	2.56042265099	3.0	0.531813647133	384.513007142	188.388865512	3913.39798011	0.183282728521	3250.0	2662.0	37	0.0
4023004	5847.37207031	1.0	39247.0	1	6898.0	1	11708.972973	433232.0	2.55729618467	3.0	0.773202177904	375.769654872	186.869574611	10099.501873	0.500285879688	3139.0	3780.0	37	0.0
4023006	2074.05029297	1.0	15552.0	1	3434.0	1	4941.59459459	182839.0	2.54034094874	3.0	0.864600277931	17.3565837363	187.751480747	3600.7057677	0.459846815166	1815.0	1995.0	37	0.0
4023002	2819.70068359	1.0	20522.0	1	4026.0	1	6579.67567568	243448.0	2.55866341977	3.0	0.844905723799	252.489755682	187.443099546	5117.27530069	0.48933276342	2148.0	2274.0	37	0.0
4022996	1816.43908691	1.0	13363.0	1	3494.0	1	4785.51351351	177064.0	2.60929227117	3.0	0.889547375675	46.4927695511	186.214409258	3071.73412497	0.399564738305	1884.0	2077.0	37	0.0
4022999	2766.49755859	1.0	20230.0	1	4797.0	1	6701.24324324	247946.0	2.56979969292	3.0	0.843477061022	309.288612258	185.509513976	4953.69956814	0.45297722818	2484.0	2388.0	37	0.0
4022998	2086.52124023	1.0	14210.0	1	3321.0	1	5133.02702703	189922.0	2.54329243611	3.0	0.913592541977	172.847897329	185.70777482	3464.1585838	0.445673756462	1930.0	1835.0	37	0.0
4022993	2271.23046875	1.0	19207.0	1	5718.0	1	7695.02702703	284716.0	10.201903807	3.0	0.86318754782	327.192214432	184.128906673	4453.71805029	0.332973076639	2864.0	2797.0	37	0.0
4022994	794.633361816	1.0	7386.0	1	2577.0	1	3075.97297297	113811.0	2.58907782202	3.0	0.562706082564	38.4227243168	186.171165251	1568.48841753	0.167496619601	1836.0	1470.0	37	0.0
4022989	2263.8972168	1.0	17180.0	1	4474.0	1	6295.91891892	232949.0	2.59576972518	3.0	0.725574630958	294.718863629	182.477477769	4010.58592546	0.300560003259	2758.0	2605.0	37	0.0
4022991	1956.04577637	1.0	16571.0	1	4883.0	1	5832.48648649	215802.0	2.57794419796	3.0	0.95438988008	198.801594382	182.655020206	3598.0538306	0.417195356492	2160.0	2138.0	37	0.0
4022985	2189.78564453	1.0	19449.0	1	5950.0	1	7720.54054054	285660.0	8.39949342797	3.0	0.829833479149	326.903632934	179.8946185	4472.52602374	0.316416806677	2982.0	2953.0	37	0.0
4022987	2094.45092773	1.0	15939.0	1	3613.0	1	5153.37837838	190675.0	2.56568526923	3.0	0.792776062151	222.143653363	180.884912249	3581.77275592	0.380268204448	2235.0	2087.0	37	0.0
4022981	3471.28076172	1.0	23958.0	1	4493.0	1	6994.7027027	258804.0	2.56182079501	3.0	0.809745849741	110.6308557	179.908075039	6182.74573967	0.557328182436	1931.0	1982.0	37	0.0
4022983	307.426055908	1.0	4959.0	1	2513.0	1	2572.0	95164.0	2.66601715646	3.0	-0.281403467739	213.990093017	179.65590289	829.94139686	-0.0434302716192	2261.0	1248.0	37	0.0
4022979	2823.11572266	1.0	22520.0	1	4405.0	1	6689.62162162	247516.0	2.51925532014	3.0	0.823788507788	358.19463832	179.181661919	4919.47810213	0.434520068785	2551.0	2704.0	37	0.0
4022978	2589.51806641	1.0	19134.0	1	4731.0	1	6823.94594595	252486.0	2.55932932805	3.0	0.727907978856	347.175055816	179.2629078	4602.19460298	0.325305975712	3049.0	2783.0	37	0.0
4023100	5090.32275391	1.0	36717.0	1	5488.0	1	9639.18918919	356650.0	2.5708136614	3.0	0.82834556893	256.720148702	218.963965674	8848.46694141	0.613416788262	2224.0	2822.0	37	0.0
4023102	1534.50415039	1.0	12443.0	1	3898.0	1	4956.16216216	183378.0	2.62716829055	3.0	0.90199244895	311.151145435	218.501705717	2640.83471141	0.316323304057	2440.0	2520.0	37	0.0
4023097	1512.69165039	1.0	12560.0	1	3142.0	1	4429.24324324	163882.0	2.54108268105	3.0	0.744165974225	144.949986961	217.343136739	2751.18735383	0.300586696636	2360.0	1991.0	37	0.0
4023099	2683.77612305	1.0	22152.0	1	4071.0	1	6235.54054054	230715.0	2.57563102219	3.0	0.768390938907	277.710997053	216.804585516	4787.2454478	0.418360201636	2216.0	2158.0	37	0.0
4023093	283.216918945	1.0	3769.0	1	2289.0	1	2339.94594595	86578.0	2.59308558378	3.0	0.599951254569	350.140946575	214.376068616	644.223000812	0.0900226727785	1909.0	1051.0	37	0.0
4023095	3980.98242188	1.0	27667.0	1	5294.0	1	8879.78378378	328552.0	2.55523991608	3.0	0.825840607124	87.750574368	215.63588258	6954.37729913	0.477948978	2594.0	2835.0	37	0.0
4023089	2104.13354492	1.0	16891.0	1	4366.0	1	5972.94594595	220999.0	2.53414373815	3.0	0.683305642841	81.0598824879	213.710469591	3916.99150388	0.288746351547	2339.0	1982.0	37	0.0
4023091	2548.94873047	1.0	18601.0	1	3868.0	1	5987.05405405	221521.0	2.60221156887	3.0	0.846221684379	177.504189395	214.377888243	4544.00969498	0.473035023844	2074.0	1958.0	37	0.0
4023085	1965.38696289	1.0	15565.0	1	3719.0	1	5146.27027027	190412.0	2.56030009341	3.0	0.710698155578	97.5912906184	212.956080638	3571.51661412	0.327338380247	2258.0	1836.0	37	0.0
4023087	2398.63256836	1.0	17670.0	1	3620.0	1	5744.89189189	212561.0	2.5814839945	3.0	0.852388487632	369.824580309	213.277582425	4152.07650716	0.445146468933	2207.0	1989.0	37	0.0
4023081	5462.40576172	1.0	38410.0	1	5653.0	1	10556.4864865	390590.0	2.55183275009	3.0	0.827941092655	325.136488245	209.633837072	9645.01788669	0.608305247179	2487.0	3029.0	37	0.0
4023083	1709.21850586	1.0	14960.0	1	3945.0	1	4865.16216216	180011.0	2.53819510254	3.0	0.652061763017	282.692980157	210.770513656	3182.95110719	0.27113299961	2266.0	1527.0	37	0.0
4023077	3119.11669922	1.0	25507.0	1	6414.0	1	8491.78378378	314196.0	2.54372786656	3.0	0.805198951411	135.691043824	207.699371321	6131.16543269	0.409803809925	3013.0	3144.0	37	0.0
4023079	3189.40625	1.0	25694.0	1	5534.0	1	8056.27027027	298082.0	2.5597777418	3.0	0.834661527397	301.743664133	209.693786997	5935.82329144	0.444017065163	2636.0	3201.0	37	0.0
4023068	1736.89343262	1.0	20666.0	1	4844.0	1	6376.21621622	235920.0	10.206053605	3.0	0.729670249847	301.780114324	204.99313403	4103.74070639	0.306862128701	2694.0	2378.0	37	0.0
4023070	1700.34973145	1.0	13688.0	1	3092.0	1	4530.21621622	167618.0	2.56045116592	3.0	0.749849108915	227.340390277	206.399333894	3183.7567793	0.357755598424	2080.0	1669.0	37	0.0
4023064	1792.43811035	1.0	18521.0	1	5337.0	1	6914.94594595	255853.0	10.2800603588	3.0	0.831929160073	149.027072908	204.898624251	3819.97666475	0.298344659026	3093.0	2400.0	37	0.0
4023066	1783.04943848	1.0	15135.0	1	3418.0	1	4762.64864865	176218.0	2.56332906305	3.0	0.835765457101	256.099634358	205.301215398	3114.91959247	0.376099260878	2129.0	1701.0	37	0.0
4023061	3239.28686523	1.0	23574.0	1	5139.0	1	7640.35135135	282693.0	2.56088639879	3.0	0.817769767944	115.156629929	205.059825805	5765.72158545	0.446259711661	2397.0	2769.0	37	0.0
4023062	1225.68762207	1.0	12610.0	1	4160.0	1	5175.05405405	191477.0	2.53896703033	3.0	0.456832566162	129.993654003	204.649939915	2657.82953372	0.132902041492	2998.0	2347.0	37	0.0
4023056	1823.24047852	1.0	12529.0	1	3425.0	1	4897.91891892	181223.0	2.56914733758	3.0	0.899333828089	244.665059962	204.433056265	3114.52259922	0.400437266386	2033.0	2108.0	37	0.0
4023059	2332.93603516	1.0	15862.0	1	3321.0	1	5355.05405405	198137.0	2.58581242712	3.0	0.878995607952	55.1708077049	205.451566358	4043.95487079	0.496768047992	1778.0	1732.0	37	0.0
4023052	2012.08837891	1.0	19461.0	1	4493.0	1	6547.51351351	242258.0	2.54461020363	3.0	0.573929895236	120.379264441	202.456362486	4333.84637746	0.23448280843	2950.0	2885.0	37	0.0
4023054	2730.00244141	1.0	21005.0	1	4434.0	1	6384.08108108	236211.0	2.56426497562	3.0	0.854587998871	205.485217519	203.108827958	4835.18746263	0.478469218503	2269.0	2516.0	37	0.0
4023048	1762.72680664	1.0	13393.0	1	3169.0	1	4888.48648649	180874.0	2.58138233071	3.0	0.69350238797	217.601398212	201.437478395	3297.93180663	0.305363094003	2339.0	2260.0	37	0.0
4023050	237.989624023	1.0	4610.0	1	2677.0	1	2771.08108108	102530.0	2.51113200739	3.0	0.0402549381032	391.320453641	201.248944117	555.442585211	0.00405074374462	2387.0	1678.0	37	0.0
4023045	2009.30578613	1.0	14300.0	1	4094.0	1	5417.89189189	200462.0	2.57163710413	3.0	1.03812140124	78.7848544442	200.584218816	3275.66803012	0.457354416447	1898.0	2058.0	37	0.0
4023047	3005.83740234	1.0	25451.0	1	5888.0	1	8443.56756757	312412.0	2.56435633364	3.0	0.853425224838	149.882610361	200.655003069	5694.87765716	0.404104029197	3137.0	3230.0	37	0.0
4023041	1877.41516113	1.0	14304.0	1	2793.0	1	4702.54054054	173994.0	2.56371460719	3.0	0.710312873472	9.48804673742	199.707938051	3457.17743409	0.353365243101	1851.0	1685.0	37	0.0
4023043	3000.98242188	1.0	22038.0	1	3701.0	1	6263.16216216	231737.0	2.57167429622	3.0	0.812216387001	28.7747340069	201.47629824	5417.22700955	0.541442725313	1803.0	1755.0	37	0.0
4023165	1963.78271484	1.0	15883.0	1	3223.0	1	5030.0	186110.0	2.56567690556	3.0	0.845044403438	200.69743727	242.519038306	3495.80790217	0.415727531692	2075.0	1769.0	37	0.0
4023167	992.989562988	1.0	9172.0	1	2546.0	1	3258.21621622	120554.0	2.60276656406	3.0	0.753465826236	162.708489023	243.756363209	1857.3183347	0.273485265853	1838.0	1506.0	37	0.0
4023161	1405.37976074	1.0	11825.0	1	2813.0	1	3985.37837838	147459.0	2.54717806698	3.0	0.798027255656	39.4627391755	242.783536582	2493.72413773	0.332747145418	1788.0	1635.0	37	0.0
4023163	684.701293945	1.0	7971.0	1	2637.0	1	3297.05405405	121991.0	2.5649396623	3.0	0.186663127332	48.840931866	243.487256564	1706.07509191	0.0507455761089	2136.0	1508.0	37	0.0
4023157	1971.28466797	1.0	14466.0	1	3272.0	1	4901.59459459	181359.0	2.53253057667	3.0	0.802629277407	325.23506969	239.539046988	3605.26013439	0.418798257564	1980.0	1620.0	37	0.0
4023159	1567.85266113	1.0	10775.0	1	3322.0	1	4319.7027027	159829.0	2.58675501502	3.0	0.931225777555	343.32827084	240.23821752	2617.44963726	0.393010129493	1864.0	1089.0	37	0.0
4023153	1882.07971191	1.0	18380.0	1	4389.0	1	6056.21621622	224080.0	2.53154746773	3.0	0.40147653741	142.820775128	238.492289372	3963.44036255	0.151240133251	2876.0	1930.0	37	0.0
4023155	1321.9654541	1.0	12220.0	1	3684.0	1	4556.97297297	168608.0	2.56347792262	3.0	0.658865806762	3.16289951576	240.258721478	2654.78393645	0.237500876931	2241.0	1913.0	37	0.0
4023149	465.967834473	1.0	5050.0	1	2417.0	1	2474.10810811	91542.0	2.56853601864	3.0	0.745867364048	180.131599254	237.316402069	898.238763847	0.156598398536	1754.0	1194.0	37	0.0
4023151	2167.70947266	1.0	15692.0	1	3215.0	1	5215.75675676	192983.0	2.56802207854	3.0	0.831193491739	103.448997102	237.546938463	3983.69877965	0.465040743683	1902.0	1740.0	37	0.0
4023145	3188.52270508	1.0	21047.0	1	8337.0	1	9129.02702703	337774.0	4.72396416012	3.0	1.1940454081	365.34070998	234.03795314	5483.62764907	0.559137718249	2307.0	2875.0	37	0.0
4023147	2022.67773438	1.0	14399.0	1	4119.0	1	5716.40540541	211507.0	2.56337695315	3.0	0.959290002502	62.7817359564	236.812183549	3488.70055767	0.413878257741	2206.0	1780.0	37	0.0
4023141	5480.15429688	1.0	35293.0	1	7017.0	1	11285.4054054	417560.0	2.55639949992	3.0	0.806132900088	137.269670122	233.084421223	9377.87387495	0.503618253048	3021.0	3601.0	37	0.0
4023143	1253.86218262	1.0	11737.0	1	3483.0	1	4419.81081081	163533.0	2.55453675404	3.0	0.59412822722	376.359851482	232.616678302	2441.59632251	0.196321725605	2480.0	2153.0	37	0.0
4023137	2640.34106445	1.0	21481.0	1	4346.0	1	6785.24324324	251054.0	2.55843783795	3.0	0.555112282529	146.26977175	232.203374879	4914.44693625	0.251610867684	2721.0	2131.0	37	0.0
4023139	1244.65332031	1.0	10999.0	1	3402.0	1	4338.27027027	160516.0	2.56489663901	3.0	0.789205461012	383.615685007	231.655147358	2275.61467458	0.261012721563	2251.0	1732.0	37	0.0
4023133	2136.60595703	1.0	17301.0	1	3747.0	1	5371.59459459	198749.0	2.55938573578	3.0	0.786004089675	313.235217594	228.709061473	3832.52058384	0.389658514724	2264.0	2089.0	37	0.0
4023135	1551.88098145	1.0	11407.0	1	2932.0	1	4115.64864865	152279.0	2.56705473634	3.0	0.780020811325	5.88469339635	231.442982262	2750.87193466	0.35259489346	1854.0	1447.0	37	0.0
4023128	2318.94482422	1.0	20190.0	1	4463.0	1	6041.40540541	223532.0	2.58037358556	3.0	0.597815104378	193.652307108	229.272718852	4273.36748855	0.268120227938	2560.0	2318.0	37	0.0
4023131	4316.48925781	1.0	30697.0	1	5181.0	1	9065.89189189	335438.0	2.55685873204	3.0	0.864408439207	298.225461463	229.4964247	7696.48199498	0.579577807888	2284.0	2605.0	37	0.0
4023130	177.887207031	1.0	3313.0	1	1983.0	1	2050.24324324	75859.0	2.47854513998	3.0	-0.0376553711999	253.749484582	229.159559538	513.857600541	-0.00469666723672	1858.0	1169.0	37	0.0
4023124	1661.07055664	1.0	12185.0	1	2545.0	1	4135.37837838	153009.0	2.55963985628	3.0	0.844626174238	17.3801004711	228.81732118	2887.03708508	0.418097732892	1660.0	1587.0	37	0.0
4023126	2526.79174805	1.0	19828.0	1	4199.0	1	5861.13513514	216862.0	2.54400977637	3.0	0.813651951234	125.980816052	229.05353324	4334.11576373	0.430276248948	2232.0	2010.0	37	0.0
4023121	2684.58251953	1.0	21259.0	1	3909.0	1	6190.37837838	229044.0	2.5805597123	3.0	0.776840074412	394.765191758	226.23351445	4777.09088225	0.428045560514	2168.0	2354.0	37	0.0
4023113	176.10345459	1.0	4092.0	1	2492.0	1	2544.0	94128.0	2.90475592195	3.0	-0.179688968628	136.967301187	222.413442086	527.389798915	-0.0182848553597	2399.0	1663.0	37	0.0
4023115	2466.80541992	1.0	19927.0	1	3357.0	1	5709.27027027	211243.0	2.54327285859	3.0	0.814874278023	215.992668239	224.421435895	4414.77674438	0.459974920149	2056.0	1844.0	37	0.0
4023108	1183.81396484	1.0	10077.0	1	3076.0	1	3840.08108108	142083.0	2.57976517252	3.0	0.635112808948	98.817331723	221.22095168	2081.70478186	0.207944016583	2128.0	1659.0	37	0.0
4023111	7380.54541016	1.0	32839.0	1	13431.0	1	16420.6486486	607564.0	2.74439287435	3.0	1.25532443292	61.0713675162	222.013837007	10391.8414853	0.65897271851	2952.0	4615.0	37	0.0
4023104	2471.92163086	1.0	20521.0	1	3957.0	1	6168.45945946	228233.0	2.56445447647	3.0	0.703235977239	50.9243795717	220.478630917	4474.31571177	0.342367386642	2235.0	2175.0	37	0.0
4023106	4631.21777344	1.0	26915.0	1	11716.0	1	13030.027027	482111.0	4.68968343786	3.0	1.45641241508	191.058241051	220.2767392	6574.56703892	0.580856106561	2963.0	3957.0	37	0.0
4023228	2274.93359375	1.0	17894.0	1	3005.0	1	5205.21621622	192593.0	2.54353929916	3.0	0.805844730465	69.6838587156	269.323041572	4081.37948585	0.461836695893	1863.0	1789.0	37	0.0
4023230	2285.37329102	1.0	18719.0	1	3670.0	1	5391.24324324	199476.0	2.56435298003	3.0	0.872200067567	191.105263698	268.712902922	3908.41595794	0.462316434683	1924.0	2183.0	37	0.0
4023225	1845.99645996	1.0	13961.0	1	3607.0	1	5116.32432432	189304.0	2.58675434598	3.0	0.776353746736	319.501577622	267.498719539	3464.90719015	0.356637508947	2240.0	1851.0	37	0.0
4023221	2653.0065918	1.0	23591.0	1	4053.0	1	6276.18918919	232219.0	2.54811791196	3.0	0.870005443721	399.0	267.0	5067.07488946	0.541304653393	2109.0	2153.0	37	0.0
4023223	2026.94641113	1.0	15574.0	1	3861.0	1	5195.45945946	192232.0	2.53396980108	3.0	0.81518399767	43.0319727129	267.54918254	3792.06366855	0.423474136293	1899.0	1634.0	37	0.0
4023217	2012.43688965	1.0	15261.0	1	3456.0	1	5081.05405405	187999.0	2.5651517151	3.0	0.850116293292	206.739739546	266.419263707	3553.88002319	0.423085698958	2033.0	1899.0	37	0.0
4023219	1620.54699707	1.0	12723.0	1	2976.0	1	4419.67567568	163528.0	2.56854159717	3.0	0.847515474571	101.124424375	266.746201226	2797.52037083	0.366541695854	2036.0	2028.0	37	0.0
4023212	2289.36181641	1.0	16898.0	1	3503.0	1	5402.54054054	199894.0	2.58459956843	3.0	0.894924434405	115.033959409	263.699621397	3830.50927565	0.464685680627	1955.0	2110.0	37	0.0
4023214	1866.23925781	1.0	14179.0	1	3140.0	1	4640.89189189	171713.0	2.58439625109	3.0	0.858994105237	86.0485548261	266.146080331	3121.65661845	0.406267136217	1942.0	1916.0	37	0.0
4023209	3607.67016602	1.0	23776.0	1	8251.0	1	10014.0810811	370521.0	4.70016162425	3.0	1.16837160646	233.775889535	262.52236139	6151.3277852	0.559689005618	2597.0	3249.0	37	0.0
4023211	1677.84350586	1.0	12526.0	1	3525.0	1	4581.89189189	169530.0	2.55344456264	3.0	0.852899764602	304.855402824	262.902870294	2784.19335799	0.34976974809	2099.0	1691.0	37	0.0
4023204	220.838806152	1.0	3728.0	1	2356.0	1	2335.67567568	86420.0	10.8883917069	3.0	-0.00948899936645	368.08842672	260.074159396	523.285244821	-0.00106182997516	2076.0	1375.0	37	0.0
4023207	1702.91113281	1.0	13918.0	1	3306.0	1	4469.08108108	165356.0	2.56047569726	3.0	0.731663189432	271.805408957	260.965345684	3056.15627671	0.333639010996	2125.0	1673.0	37	0.0
4023200	2225.58032227	1.0	16958.0	1	3729.0	1	5408.02702703	200097.0	2.52201134369	3.0	0.728141377087	379.170872504	259.231647367	3997.89818729	0.368251500135	2314.0	1979.0	37	0.0
4023202	219.043045044	1.0	4633.0	1	2502.0	1	2545.48648649	94183.0	8.46082886652	3.0	0.478872242856	399.0	259.0	819.176402846	0.0834872407756	1899.0	1196.0	37	0.0
4023196	1889.2512207	1.0	14371.0	1	2759.0	1	4648.43243243	171992.0	2.57082934257	3.0	0.788289444216	70.5340963484	256.52832371	3584.67193246	0.436673286474	1815.0	1653.0	37	0.0
4023198	159.458557129	1.0	3510.0	1	2125.0	1	2253.78378378	83390.0	2.5191700613	3.0	-1.22415428488	42.7265306041	258.394623946	569.862221903	-0.134020541716	2042.0	1318.0	37	0.0
4023192	2882.38500977	1.0	22960.0	1	4605.0	1	6827.81081081	252629.0	2.55769266943	3.0	0.668236399504	219.839004612	255.049774109	5055.10379516	0.328675827572	2609.0	2466.0	37	0.0
4023194	4744.23388672	1.0	33206.0	1	5189.0	1	9528.54054054	352556.0	2.56212434116	3.0	0.860387408834	250.399296116	255.301847193	8322.69519512	0.601928223212	2331.0	3099.0	37	0.0
4023188	2197.03100586	1.0	18385.0	1	3386.0	1	5035.08108108	186298.0	2.59254841359	3.0	0.787715743437	23.3396035057	253.863411415	3891.63281483	0.437637184453	1804.0	1738.0	37	0.0
4023190	2619.15478516	1.0	19114.0	1	3905.0	1	5953.86486486	220293.0	2.57762998924	3.0	0.879647653564	149.831509583	255.264312159	4441.39288814	0.488304568272	2008.0	1888.0	37	0.0
4023184	1676.20202637	1.0	13573.0	1	3358.0	1	4661.51351351	172476.0	2.58086437019	3.0	0.749769376592	376.049603114	250.681076385	2911.52620937	0.305736236875	2150.0	1889.0	37	0.0
4023186	1022.00097656	1.0	8973.0	1	2765.0	1	3514.59459459	130040.0	2.5446448753	3.0	0.831410364041	2.96179677685	254.289505622	1899.29140967	0.289736144325	1715.0	1713.0	37	0.0
4023181	3662.10693359	1.0	26741.0	1	4716.0	1	7804.89189189	288781.0	2.56392769432	3.0	0.837102358325	47.1976020486	250.507107003	6483.67153267	0.533033168507	2165.0	1960.0	37	0.0
4023177	2107.51049805	1.0	17857.0	1	4924.0	1	6809.2972973	251944.0	10.1970777547	3.0	0.821096608127	213.275010752	248.453884662	4203.37129156	0.339460902575	2539.0	2651.0	37	0.0
4023179	311.397644043	1.0	3817.0	1	2255.0	1	2280.78378378	84389.0	2.55269410903	3.0	0.58201147693	331.878192623	248.364090788	665.2081602	0.0927457764289	1867.0	1124.0	37	0.0
4023173	2166.07421875	1.0	16979.0	1	3262.0	1	4946.48648649	183020.0	2.57153997031	3.0	0.76753341642	91.5126346547	247.037326281	3993.65636299	0.448944886814	1861.0	1621.0	37	0.0
4023175	2588.51953125	1.0	20478.0	1	5161.0	1	7212.45945946	266861.0	2.53014018338	3.0	0.71750092554	218.059636759	247.271837435	5041.55776519	0.334701831611	2632.0	2048.0	37	0.0
4023169	1580.38305664	1.0	13081.0	1	3496.0	1	4751.02702703	175788.0	2.53416093491	3.0	0.655928309135	9.59486505796	246.119648595	2963.37400128	0.257169291778	2220.0	1919.0	37	0.0
4023171	1909.82092285	1.0	15273.0	1	3543.0	1	5205.43243243	192601.0	2.58330953555	3.0	0.72816404872	16.4231927374	246.508876368	3633.55423289	0.340735284989	2136.0	2148.0	37	0.0
4023293	204.764129639	1.0	3375.0	1	1958.0	1	1993.45945946	73758.0	2.49146882329	3.0	0.221441543492	6.97913152738	292.423150281	476.823318932	0.0272042006466	1697.0	1333.0	37	0.0
4023295	155.018417358	1.0	2945.0	1	2064.0	1	2068.56756757	76537.0	2.51829029065	3.0	0.0774331761712	44.2411077022	291.719872045	411.840890295	0.00776814741004	1818.0	1310.0	37	0.0
4023289	2687.58129883	1.0	20096.0	1	5159.0	1	7328.13513514	271141.0	2.57204169798	3.0	0.722233894153	134.987952742	288.569896769	4864.32375774	0.315278728249	3313.0	2444.0	37	0.0
4023291	2659.37890625	1.0	20521.0	1	4646.0	1	6634.59459459	245480.0	2.54075455977	3.0	0.750536764644	276.29658966	291.260099992	4642.34667347	0.356083205526	2596.0	2602.0	37	0.0
4023285	1946.75317383	1.0	16680.0	1	3812.0	1	5115.51351351	189274.0	2.53415854532	3.0	0.78723441954	224.017368198	287.613741172	3506.38144136	0.369490206895	2268.0	2181.0	37	0.0
4023287	2203.10644531	1.0	18651.0	1	4414.0	1	6145.89189189	227398.0	2.53017931916	3.0	0.679048332219	330.508171912	288.203189575	4547.73194866	0.33553301753	2534.0	2544.0	37	0.0
4023281	2179.24780273	1.0	17431.0	1	6844.0	1	8106.51351351	299941.0	4.70226478908	3.0	1.25158180824	267.483276303	287.249853618	4031.24819119	0.451792807893	2837.0	2967.0	37	0.0
4023280	2101.90576172	1.0	15937.0	1	3736.0	1	5603.32432432	207323.0	2.54918749348	3.0	0.71924192012	256.40406469	286.636053676	3942.85788944	0.338781892428	2535.0	2134.0	37	0.0
4023283	1926.8704834	1.0	15893.0	1	3821.0	1	5114.72972973	189245.0	2.54260115665	3.0	0.846022481029	194.597783047	287.80401048	3374.9483177	0.387200094181	2199.0	2080.0	37	0.0
4023278	1054.36157227	1.0	12857.0	1	5557.0	1	6329.24324324	234182.0	8.42354331438	3.0	0.886407192267	142.236707446	286.378296037	2412.27210098	0.203251745161	3402.0	3342.0	37	0.0
4023272	2168.73608398	1.0	16511.0	1	4100.0	1	5749.32432432	212725.0	2.59452913104	3.0	0.831419147352	169.715516	282.705114453	3729.17292777	0.369189453303	2376.0	2285.0	37	0.0
4023275	1906.76757812	1.0	14057.0	1	4418.0	1	5280.56756757	195381.0	2.53701969122	3.0	1.00499725547	51.9427568023	285.204205677	3220.42990178	0.441869582582	1867.0	2210.0	37	0.0
4023274	1714.05578613	1.0	12294.0	1	2628.0	1	4224.56756757	156309.0	2.56091552076	3.0	0.827477888129	12.5821657294	284.358244394	3065.53244007	0.429035282908	1654.0	1498.0	37	0.0
4023270	1901.51489258	1.0	16864.0	1	5206.0	1	6586.16216216	243688.0	2.5299318543	3.0	0.704916477761	142.864001118	282.051985426	3550.45046057	0.234571304423	3601.0	2598.0	37	0.0
4023264	8005.61425781	1.0	37012.0	1	12813.0	1	18291.1081081	676771.0	2.69080224877	3.0	1.22101943752	126.773274236	281.492975637	11935.8843684	0.662203217979	3406.0	4824.0	37	0.0
4023267	2120.99511719	1.0	15979.0	1	3729.0	1	5289.62162162	195716.0	2.57030747967	3.0	0.819880161824	184.343076935	281.113332707	3751.62598343	0.409934204567	2213.0	2065.0	37	0.0
4023260	2033.42138672	1.0	17154.0	1	3510.0	1	5177.35135135	191562.0	2.56136952697	3.0	0.810138476781	81.3205696043	279.93971033	3585.21013034	0.389858275044	2191.0	2073.0	37	0.0
4023262	1893.25061035	1.0	15492.0	1	5712.0	1	6504.7027027	240674.0	2.56300354266	3.0	0.930320171034	99.1612737269	280.462010672	3438.11253827	0.326020905143	2538.0	2502.0	37	0.0
4023256	3137.66357422	1.0	23071.0	1	4834.0	1	7298.27027027	270036.0	2.56297454628	3.0	0.717530951315	92.123172567	277.44015944	5776.80501685	0.396597115907	2561.0	2316.0	37	0.0
4023258	6929.36425781	1.0	37811.0	1	9106.0	1	14212.8378378	525875.0	2.58046884161	3.0	0.981469740673	152.283011527	277.865587983	11040.8633834	0.616068306566	3136.0	4635.0	37	0.0
4023252	2467.73461914	1.0	18942.0	1	3465.0	1	5556.45945946	205589.0	2.56303767441	3.0	0.812993064803	294.109550858	275.157190372	4305.14894306	0.459755597645	2040.0	2348.0	37	0.0
4023254	587.851257324	1.0	8147.0	1	3275.0	1	3764.02702703	139269.0	11.4000000005	3.0	0.661529547886	308.035178754	274.677853592	1561.31142325	0.159017978519	2256.0	2041.0	37	0.0
4023248	2152.3269043	1.0	16528.0	1	3708.0	1	5537.43243243	204885.0	2.5737459838	3.0	0.769920845029	167.269995189	274.218898048	3730.42769771	0.350143642224	2416.0	1646.0	37	0.0
4023250	1921.71130371	1.0	15733.0	1	3574.0	1	5201.35135135	192450.0	2.5219732147	3.0	0.794319331493	245.13450976	275.063189189	3388.28919644	0.349017279256	2381.0	2496.0	37	0.0
4023244	3161.31103516	1.0	23889.0	1	3940.0	1	6892.64864865	255028.0	2.58425133831	3.0	0.826340346078	345.544873897	272.287459663	5713.94192216	0.520945507733	2131.0	2338.0	37	0.0
4023246	1853.02355957	1.0	14544.0	1	3755.0	1	4841.24324324	179126.0	2.53256792481	3.0	0.79722768164	359.019638053	271.906246917	3200.31073496	0.3577810809	2201.0	1932.0	37	0.0
4023242	1566.76806641	1.0	12315.0	1	2603.0	1	3839.59459459	142065.0	2.53608113621	3.0	0.804241908152	6.49566229305	272.097403757	2838.07371547	0.422943923309	1530.0	1376.0	37	0.0
4023237	4174.47900391	1.0	27239.0	1	8293.0	1	9990.56756757	369651.0	2.59779559158	3.0	1.1302746079	267.202012569	271.484848598	6483.51845297	0.57916450818	2555.0	3738.0	37	0.0
4023239	2343.80541992	1.0	18036.0	1	3887.0	1	6060.45945946	224237.0	2.55227512108	3.0	0.726274215962	311.389421237	271.061864277	4414.92661066	0.359690122119	2521.0	2571.0	37	0.0
4023233	2136.14819336	1.0	18737.0	1	3819.0	1	5330.48648649	197228.0	2.53861677866	3.0	0.796643338499	368.991914998	269.29086779	3798.82048669	0.396389870445	2232.0	2320.0	37	0.0
4023235	1744.11901855	1.0	11850.0	1	4939.0	1	5801.32432432	214649.0	2.57745789058	3.0	1.20341871678	253.826989567	269.754815535	2662.3762053	0.381482271372	2469.0	2469.0	37	0.0
4021373	1415.40478516	2.0	12080.0	2	3361.0	1	4275.94594595	158210.0	2.56384778419	3.0	0.830084538689	184.83391629	4.99077979525	2425.8488886	0.307982277603	2130.0	1716.0	37	0.0
4021372	3628.00415039	2.0	30494.0	2	9253.0	1	10516.2972973	389103.0	2.55615757522	3.0	1.01997947833	132.594211304	5.35381929819	6580.4404651	0.468686826548	3171.0	2362.0	37	0.0
4021375	1646.35961914	2.0	15633.0	2	4380.0	1	5899.21621622	218271.0	2.54447440886	3.0	0.56839175451	381.408300818	5.40347689943	3464.59718787	0.200347097243	3081.0	2686.0	37	0.0
4021374	2778.48925781	2.0	21033.0	2	4590.0	1	6625.91891892	245159.0	2.56137059476	3.0	0.815264948971	214.258533076	4.839426088	4772.78490436	0.415680660906	2480.0	2402.0	37	0.0
4021369	154.110931396	2.0	3832.0	2	2628.0	1	2607.51351351	96478.0	10.2434938667	3.0	1.5234405884	322.0	0.0	499.046402965	0.170664106327	2116.0	1431.0	37	0.0
4021368	780.099243164	2.0	11949.0	2	2869.0	1	3478.67567568	128711.0	10.2215567391	3.0	0.791914154537	302.0	0.0	2008.86045716	0.296439608081	2196.0	1599.0	37	0.0
4021371	2161.37597656	2.0	18584.0	2	6807.0	1	7958.43243243	294462.0	2.61908865643	3.0	0.972657286031	378.0	0.0	4062.1850479	0.330201914646	3266.0	3081.0	37	0.0
4021370	4694.30078125	2.0	40763.0	2	5907.0	1	9932.64864865	367508.0	2.52646266957	3.0	0.746060495033	369.0	0.0	8805.95839701	0.494134706312	2980.0	3210.0	37	0.0
4021365	236.206283569	2.0	7218.0	2	2477.0	1	2749.32432432	101725.0	11.4000000005	3.0	0.608724915823	190.0	0.0	1105.74492372	0.139485427554	2052.0	1279.0	37	0.0
4021364	466.943450928	2.0	6274.0	2	2397.0	1	2590.59459459	95852.0	2.44409702442	3.0	1.04455459161	166.0	0.0	1107.53125011	0.287471934561	1636.0	1292.0	37	0.0
4021367	205.074447632	2.0	4976.0	2	2534.0	1	2628.2972973	97247.0	4.68071179565	3.0	0.750974267665	282.0	0.0	705.200754114	0.112034448587	2025.0	1275.0	37	0.0
4021366	2893.6652832	2.0	20311.0	2	4933.0	1	6383.16216216	236177.0	2.56630787056	3.0	0.949431604481	246.0	0.0	4799.06070389	0.554983038968	2008.0	1771.0	37	0.0
4021361	2611.07080078	2.0	15094.0	2	4275.0	1	5907.97297297	218595.0	2.66746681279	3.0	1.05343541336	11.0	0.0	4214.21222035	0.601826472847	1672.0	1477.0	37	0.0
4021363	1005.62536621	2.0	10481.0	2	2442.0	1	3119.75675676	115431.0	2.46042606734	3.0	0.805587705717	40.0	0.0	2106.10453214	0.373476471249	1617.0	1115.0	37	0.0
4021362	365.129516602	2.0	5754.0	2	2218.0	1	2360.10810811	87324.0	8.97644053475	3.0	0.750525551273	31.0	0.0	1013.20834711	0.192040780166	1636.0	994.0	37	0.0
4021437	1385.69995117	2.0	11748.0	2	4256.0	1	4975.81081081	184105.0	2.55084955145	3.0	1.03852169409	56.0899630851	49.7612350164	2469.18553641	0.34712224957	2244.0	1876.0	37	0.0
4021436	290.959777832	2.0	4478.0	2	2527.0	1	2602.08108108	96277.0	10.4304881515	3.0	1.59518893848	399.0	49.0	583.574587177	0.217846283573	1911.0	1574.0	37	0.0
4021439	545.057983398	2.0	6220.0	2	2374.0	1	2610.56756757	96591.0	2.57899751407	3.0	0.686355747082	173.40407994	50.3325820951	1137.93356915	0.175902762795	1809.0	1425.0	37	0.0
4021438	2500.30419922	2.0	19471.0	2	3331.0	1	5615.48648649	207773.0	2.55513599811	3.0	0.796370326774	96.6924214964	50.3412802756	4546.86264009	0.475820356963	1993.0	1747.0	37	0.0
4021433	1817.93481445	2.0	14509.0	2	3987.0	1	5385.56756757	199266.0	2.57266244931	3.0	0.677964226169	369.610018514	45.4081589821	3476.29173866	0.280093650135	2624.0	2250.0	37	0.0
4021432	2177.51806641	2.0	18636.0	2	4519.0	1	6058.91891892	224180.0	2.5656124883	3.0	0.60618802371	139.617514388	44.998158476	4077.22354045	0.256219566468	2546.0	2210.0	37	0.0
4021435	3681.8684082	2.0	27524.0	2	7638.0	1	9305.56756757	344306.0	2.56522134711	3.0	1.00894254488	358.135842171	46.4074142331	6370.23852048	0.527514883621	2612.0	2661.0	37	0.0
4021434	5213.36914062	2.0	34901.0	2	6475.0	1	10816.3513514	400205.0	2.56852575419	3.0	0.779918965406	130.530744422	45.8629056907	9179.54721171	0.494652472372	2914.0	3067.0	37	0.0
4021429	3810.49584961	2.0	27684.0	2	4910.0	1	8313.43243243	307597.0	2.55933561175	3.0	0.860378202919	291.547704494	42.196710491	6756.02291186	0.537512943229	2418.0	2389.0	37	0.0
4021428	231.74407959	2.0	3459.0	2	2199.0	1	2256.45945946	83489.0	2.47118574961	3.0	0.538548901723	246.863959845	41.9860004488	471.083302058	0.0595652589977	1829.0	1549.0	37	0.0
4021431	1540.96520996	2.0	14349.0	2	3873.0	1	4802.05405405	177676.0	2.59551956483	3.0	0.721317773728	377.095952284	44.2960585336	2752.50819906	0.260600836843	2411.0	2212.0	37	0.0
4021430	940.661071777	2.0	10070.0	2	2179.0	1	3005.91891892	111219.0	2.50996314834	3.0	0.760043452903	0.0	44.0	2032.19966181	0.345749720657	1656.0	1502.0	37	0.0
4021425	1267.10070801	2.0	9522.0	2	2662.0	1	3512.7027027	129970.0	2.55297001081	3.0	0.83342729469	10.8140232888	41.6399567487	2207.22501578	0.354727530053	1645.0	1341.0	37	0.0
4021424	2466.5300293	2.0	18757.0	2	3806.0	1	6202.7027027	229500.0	2.55890474213	3.0	0.802802025646	306.515439932	41.4687568998	4587.26094663	0.422190860082	2381.0	2522.0	37	0.0
4021427	2607.26342773	2.0	20949.0	2	4366.0	1	6209.91891892	229767.0	2.54350701863	3.0	0.60189718722	186.913766653	42.0984095146	4650.64350015	0.290959079593	2480.0	2106.0	37	0.0
4021426	2284.57373047	2.0	18652.0	2	3686.0	1	5455.62162162	201858.0	2.57345322332	3.0	0.793256046554	119.195161424	41.7849037593	4038.23138096	0.415593725308	2142.0	1905.0	37	0.0
4021421	235.808319092	2.0	4319.0	2	2639.0	1	2650.27027027	98060.0	2.48812689524	3.0	-0.518201762742	130.445727856	35.5061377062	674.393045991	-0.061853258451	2463.0	1551.0	37	0.0
4021420	7601.5859375	2.0	35025.0	2	12531.0	1	16904.1891892	625455.0	2.67282387903	3.0	1.17512972279	54.45527231	34.8159277117	11392.9697763	0.655637212606	3076.0	4870.0	37	0.0
4021423	3025.31298828	2.0	22732.0	2	4804.0	1	6881.56756757	254618.0	2.55298179951	3.0	0.895126959905	388.098239163	38.9936774021	4980.30702166	0.479091427765	2381.0	2563.0	37	0.0
4021422	2762.29321289	2.0	20653.0	2	3818.0	1	6087.64864865	225243.0	2.52328461484	3.0	0.801108473665	209.194510559	37.2197250026	4927.94941699	0.479833960023	2122.0	1937.0	37	0.0
4021417	2579.3671875	2.0	20337.0	2	4411.0	1	6411.35135135	237220.0	2.58313361726	3.0	0.750663691595	44.1998107676	33.2443163557	4504.79390462	0.358176373649	2239.0	2494.0	37	0.0
4021416	4681.01171875	2.0	32901.0	2	5304.0	1	9024.48648649	333906.0	2.55461650157	3.0	0.834228990027	250.038428497	31.7960548787	8023.99034016	0.589499791117	2283.0	1599.0	37	0.0
4021419	1439.27392578	2.0	11061.0	2	3244.0	1	4349.08108108	160916.0	2.56506459055	3.0	0.638543725833	92.1262791457	34.0712280861	2584.9905048	0.234213807846	2278.0	1851.0	37	0.0
4021418	4917.09619141	2.0	26971.0	2	13481.0	1	13271.5675676	491048.0	2.58235053456	3.0	1.36496725251	184.326417093	33.0922492863	7103.45754052	0.575526896302	3018.0	4467.0	37	0.0
4021413	1785.96069336	2.0	14534.0	2	3207.0	1	4875.59459459	180397.0	2.55081852875	3.0	0.783062843737	138.234386497	30.1930114985	3154.1955081	0.339218033717	2379.0	2286.0	37	0.0
4021412	3979.85839844	2.0	28839.0	2	5339.0	1	9137.75675676	338097.0	2.57476810084	3.0	0.824763842515	80.9774387471	28.4187137211	6998.48756838	0.461641875719	2751.0	2672.0	37	0.0
4021415	1043.234375	2.0	9270.0	2	3276.0	1	3995.54054054	147835.0	2.52694028666	3.0	0.70584528477	304.53885513	31.1594968623	1980.92993867	0.212082762297	2461.0	1829.0	37	0.0
4021414	2577.07641602	2.0	19573.0	2	4246.0	1	6232.10810811	230588.0	2.52604983794	3.0	0.827348695621	271.014040956	29.5732520411	4492.10783723	0.424860189244	2277.0	2139.0	37	0.0
4021409	2182.78515625	2.0	17350.0	2	4704.0	1	6406.27027027	237032.0	2.59572434405	3.0	0.700926959612	74.3967040955	26.5505861236	4260.31474873	0.303893415026	2485.0	2352.0	37	0.0
4021408	2684.47998047	2.0	20955.0	2	4493.0	1	6090.13513514	225335.0	2.5581450171	3.0	0.815235479457	363.148973645	26.0571517781	4648.51101108	0.451649871634	2254.0	1919.0	37	0.0
4021411	236.406768799	2.0	3980.0	2	2341.0	1	2365.08108108	87508.0	10.3909230913	3.0	0.423636893826	343.542801885	26.7581075066	648.999074575	0.0617118381716	2097.0	1237.0	37	0.0
4021410	3314.16479492	2.0	24668.0	2	4414.0	1	7071.7027027	261653.0	2.56356117247	3.0	0.850648201495	170.763775303	27.2159700701	5690.46255133	0.52033467541	2168.0	2367.0	37	0.0
4021405	1153.51550293	2.0	11257.0	2	3178.0	1	4154.37837838	153712.0	2.57830727674	3.0	0.637347032618	276.012025644	23.4242572701	2170.99428516	0.199806611219	2298.0	2093.0	37	0.0
4021404	5058.25732422	2.0	36853.0	2	5849.0	1	10304.7027027	381274.0	2.56149749236	3.0	0.855949688405	318.426040149	22.3752712417	8989.89787318	0.595833925545	2488.0	2671.0	37	0.0
4021407	2115.72241211	2.0	18408.0	2	3662.0	1	5524.64864865	204412.0	2.57309213698	3.0	0.692018337652	90.9074408541	25.8301151704	3738.24622589	0.305698908819	2516.0	2172.0	37	0.0
4021406	3683.65478516	2.0	31146.0	2	5451.0	1	8572.59459459	317186.0	2.55207038933	3.0	0.748002072889	295.00823457	22.5572322102	7207.84324908	0.458704769739	2736.0	2809.0	37	0.0
4021401	1571.82128906	2.0	16660.0	2	5288.0	1	6699.32432432	247875.0	10.223073031	3.0	0.867056809845	295.11995875	17.7466369942	3650.70040505	0.309320512004	2766.0	2982.0	37	0.0
4021400	1564.11279297	2.0	12596.0	2	3369.0	1	4563.72972973	168858.0	2.53934209347	3.0	0.881203773884	249.310963423	17.9714420117	2601.32141259	0.335367789106	2231.0	2001.0	37	0.0
4021403	2788.08935547	2.0	22843.0	2	7083.0	1	8458.05405405	312948.0	2.55503958152	3.0	0.930170518797	128.872092436	20.4770387001	5253.93350498	0.406270853227	3050.0	3172.0	37	0.0
4021402	1900.03601074	2.0	16420.0	2	3335.0	1	4871.27027027	180237.0	2.58082279887	3.0	0.808903193617	220.631926857	19.1960489413	3384.49141632	0.390834884569	2114.0	1990.0	37	0.0
4021397	2783.68383789	2.0	18591.0	2	3950.0	1	6421.16216216	237583.0	2.56572143757	3.0	0.925761137583	48.4976087055	18.2058543505	4742.5457856	0.519467278814	2014.0	2235.0	37	0.0
4021396	1976.56567383	2.0	14832.0	2	3343.0	1	5082.08108108	188037.0	2.5312635711	3.0	0.848277407932	237.816733931	17.1605170114	3402.48890421	0.396577504076	2151.0	1731.0	37	0.0
4021399	1754.66870117	2.0	17313.0	2	4756.0	1	6248.91891892	231210.0	10.2657854696	3.0	0.766669498396	142.299473247	17.7047597279	3566.59916119	0.280065650712	2859.0	2829.0	37	0.0
4021398	2850.82568359	2.0	24238.0	2	4916.0	1	7235.97297297	267731.0	2.55451887761	3.0	0.710205211257	108.384884585	17.9386071072	5689.7474582	0.387390083632	2523.0	2675.0	37	0.0
4021393	2612.82910156	2.0	19360.0	2	4606.0	1	6318.45945946	233783.0	2.57189367495	3.0	0.929725570465	198.609116122	15.9484353713	4319.73179205	0.465871684905	2257.0	2005.0	37	0.0
4021392	2601.50561523	2.0	22286.0	2	5148.0	1	7339.21621622	271551.0	2.53768258077	3.0	0.592647777185	113.565167091	15.3062529006	5405.10773937	0.279154258937	3100.0	2683.0	37	0.0
4021395	1057.85864258	2.0	11155.0	2	3962.0	1	5005.94594595	185220.0	2.56650371164	3.0	0.406346423208	123.204528683	17.341191508	2338.39877487	0.10485900285	3051.0	2237.0	37	0.0
4021394	3677.52734375	2.0	24471.0	2	8749.0	1	11417.4594595	422446.0	4.68596068231	3.0	1.42624716299	399.0	16.0	6241.83465993	0.638965457204	2477.0	3287.0	37	0.0
4021389	226.798629761	2.0	4867.0	2	2640.0	1	2748.48648649	101694.0	2.57911454126	3.0	-0.131415374667	384.230946605	13.4337504475	658.075629798	-0.0154888447028	2491.0	1531.0	37	0.0
4021388	2179.76342773	2.0	19385.0	2	5541.0	1	6832.2972973	252795.0	2.57275070862	3.0	0.828487266094	143.090167525	13.4327389494	3999.2327727	0.320087279291	2956.0	2809.0	37	0.0
4021391	2035.75146484	2.0	16727.0	2	3581.0	1	5324.37837838	197002.0	2.57279468006	3.0	0.768029954186	210.915605749	14.2138953418	3541.23367825	0.343016685142	2429.0	2391.0	37	0.0
4021390	2211.92871094	2.0	15710.0	2	3752.0	1	5060.89189189	187253.0	2.54504853658	3.0	0.853580631659	22.1762630061	14.0986831148	3738.18167164	0.460375863554	1819.0	1825.0	37	0.0
4021385	3323.68847656	2.0	29961.0	2	6620.0	1	9269.64864865	342977.0	2.57496473213	3.0	0.776098300524	347.902650644	11.9670030919	6564.58279632	0.378946632918	3086.0	3479.0	37	0.0
4021384	487.573364258	2.0	5851.0	2	2721.0	1	2927.18918919	108306.0	2.61527134312	3.0	0.498394062696	323.739784862	11.5604776233	1038.90877147	0.0970255779564	2313.0	1436.0	37	0.0
4021387	1726.32556152	2.0	13204.0	2	5192.0	1	5521.21621622	204285.0	2.63187122407	3.0	1.13204496145	71.8475842052	13.3083665744	3016.06132172	0.44759640347	1971.0	1595.0	37	0.0
4021386	1503.27160645	2.0	12300.0	2	2987.0	1	4395.86486486	162647.0	2.55093172262	3.0	0.787806549712	2.88041945913	12.5555748173	2998.3437758	0.367380459718	1837.0	1506.0	37	0.0
4021381	2527.6784668	2.0	19627.0	2	4515.0	1	6397.0	236689.0	2.56320577765	3.0	0.689932692086	116.076926519	7.82185360708	4332.08457648	0.304824076214	2740.0	2429.0	37	0.0
4021380	186.133834839	2.0	3442.0	2	2053.0	1	2128.75675676	78764.0	2.5295384503	3.0	-0.179958936587	29.1575126447	7.94778663459	472.561307334	-0.0195833161636	1918.0	1558.0	37	0.0
4021383	2690.36547852	2.0	23402.0	2	6603.0	1	8406.72972973	311049.0	2.59592534534	3.0	0.800213414634	342.651817537	11.2257102688	5331.53120933	0.340027889167	2814.0	3383.0	37	0.0
4021382	3098.16723633	2.0	22070.0	2	4532.0	1	7051.2972973	260898.0	2.57802596087	3.0	0.84105019365	286.577775703	7.91197184842	5390.892293	0.47384348639	2460.0	2447.0	37	0.0
4021377	1660.65124512	2.0	16198.0	2	4729.0	1	6427.45945946	237816.0	2.54315489396	3.0	0.523904984029	348.680189932	6.17515184499	3782.09698297	0.182228983043	3034.0	2799.0	37	0.0
4021376	785.301879883	2.0	7820.0	2	2751.0	1	3316.97297297	122728.0	2.60777557797	3.0	0.592082238387	252.717172596	6.0621853731	1443.02301295	0.147829357753	2131.0	1557.0	37	0.0
4021379	1702.06140137	2.0	14686.0	2	4551.0	1	5692.89189189	210637.0	2.61533388616	3.0	0.383009036005	372.051353796	7.11369745691	3067.16200514	0.11504720046	3097.0	2429.0	37	0.0
4021378	926.731567383	2.0	9555.0	2	3120.0	1	3647.62162162	134962.0	2.57222145967	3.0	0.442474442478	107.487616385	6.57557319411	1873.53779061	0.128202977852	2301.0	1864.0	37	0.0
4021501	2495.59545898	2.0	18698.0	2	4255.0	1	6258.21621622	231554.0	2.60000185852	3.0	0.856344765717	217.380578138	100.322173433	4374.63060749	0.427148156452	2415.0	2150.0	37	0.0
4021500	2441.56860352	2.0	17851.0	2	4268.0	1	6280.2972973	232371.0	2.52870605845	3.0	0.766662716127	249.734586905	99.4174651268	4308.97064187	0.356865405895	2625.0	2448.0	37	0.0
4021503	2926.20532227	2.0	23332.0	2	5201.0	1	7619.81081081	281933.0	2.55551711962	3.0	0.642426720196	128.212710752	101.216814661	5215.38133706	0.2818122756	3354.0	3054.0	37	0.0
4021502	2548.74365234	2.0	18360.0	2	7331.0	1	8750.0	323750.0	4.70661948393	3.0	1.16546355647	260.698917009	100.103758196	4562.09861553	0.436423055053	3040.0	3230.0	37	0.0
4021497	2032.3013916	2.0	15315.0	2	3103.0	1	4654.45945946	172215.0	2.55689522717	3.0	0.836128734028	5.85725917738	97.086895495	3430.85069297	0.445420096922	1759.0	1584.0	37	0.0
4021496	2530.1640625	2.0	19331.0	2	4032.0	1	6221.2972973	230188.0	2.5387895387	3.0	0.708659547508	162.988439841	95.3622343621	4512.41937364	0.345898260978	2575.0	2439.0	37	0.0
4021499	1262.79968262	2.0	14198.0	2	5466.0	1	6553.32432432	242473.0	2.5668960792	3.0	0.745947312219	135.422193362	98.8197381907	2929.82852223	0.200116061392	3433.0	3119.0	37	0.0
4021498	1679.41455078	2.0	14316.0	2	4108.0	1	4857.21621622	179717.0	2.52714911834	3.0	0.954074112383	45.2224629941	97.9700113285	2899.0808518	0.398062920463	1926.0	2032.0	37	0.0
4021493	2168.72802734	2.0	18796.0	2	3636.0	1	5483.05405405	202873.0	2.56775769953	3.0	0.784921271903	177.552321122	93.8584382851	3985.77781999	0.399169038962	2325.0	1977.0	37	0.0
4021492	7880.609375	2.0	34997.0	2	13020.0	1	18005.4594595	666202.0	2.73900526763	3.0	1.32427808522	120.078188774	94.2408646073	10880.2278944	0.666981429656	3394.0	5346.0	37	0.0
4021495	2235.79443359	2.0	19069.0	2	5634.0	1	7325.86486486	271057.0	2.53173483413	3.0	0.779253868848	136.024855507	94.8959761375	4173.73240346	0.285314696493	3531.0	2782.0	37	0.0
4021494	3005.6809082	2.0	21353.0	2	9951.0	1	9776.18918919	361719.0	4.67885941542	3.0	1.62895668772	399.0	94.0	4635.26433285	0.629129517553	2293.0	3834.0	37	0.0
4021489	1733.63574219	2.0	14649.0	2	3514.0	1	4884.72972973	180735.0	2.55714484131	3.0	0.788130585712	74.6359451707	92.6007254405	3154.20226443	0.341307191483	2280.0	1774.0	37	0.0
4021488	6174.53710938	2.0	35860.0	2	7696.0	1	13121.6216216	485500.0	2.58877768716	3.0	0.952636262844	145.549554692	90.6363397089	10326.6073711	0.599637632999	3080.0	3418.0	37	0.0
4021491	2155.65991211	2.0	17794.0	2	6810.0	1	7510.45945946	277887.0	4.70912007654	3.0	1.12447549528	91.7134248844	94.1142404181	3900.71089386	0.412448701595	2518.0	2641.0	37	0.0
4021490	162.337463379	2.0	4034.0	2	2270.0	1	2469.27027027	91363.0	2.4447232786	3.0	0.128954168071	67.9222021599	93.926019878	684.039823753	0.0181863445754	1960.0	1563.0	37	0.0
4021485	2339.21166992	2.0	18982.0	2	4378.0	1	6146.94594595	227437.0	2.55629265871	3.0	0.866839975817	238.453938724	87.9088532769	4183.12872638	0.41834236327	2439.0	2566.0	37	0.0
4021484	2679.63867188	2.0	21766.0	2	4210.0	1	6547.0	242239.0	2.55600887185	3.0	0.743692918131	160.534147904	87.0432499512	4819.41027397	0.376889808517	2640.0	2727.0	37	0.0
4021487	2718.49902344	2.0	21058.0	2	4573.0	1	6853.0	253561.0	2.5910126009	3.0	0.686246606128	85.4951427806	90.2206846112	5120.36729368	0.344758406698	2645.0	2265.0	37	0.0
4021486	2361.39770508	2.0	18167.0	2	3580.0	1	5590.89189189	206863.0	2.57569304009	3.0	0.818093314775	287.405889112	87.9583635254	4209.84385949	0.445097109934	2071.0	1923.0	37	0.0
4021481	1211.44506836	2.0	10369.0	2	2373.0	1	3176.05405405	117514.0	2.62006235836	3.0	0.922124144332	0.0	85.0	2138.53371295	0.450215069288	1420.0	1312.0	37	0.0
4021480	1988.96008301	2.0	16837.0	2	3912.0	1	5588.2972973	206767.0	2.55887703379	3.0	0.692754412598	304.750456029	83.9677650936	3669.69950227	0.294427206131	2620.0	2262.0	37	0.0
4021483	2378.34082031	2.0	19535.0	2	4217.0	1	6018.72972973	222693.0	2.55270897993	3.0	0.801467366461	352.37801898	84.7491614351	4330.01638211	0.405081043848	2477.0	2416.0	37	0.0
4021482	4596.21142578	2.0	32272.0	2	5430.0	1	8884.97297297	328744.0	2.54343689034	3.0	0.819372911268	338.907184171	85.0791446029	7925.67802388	0.575928207341	2307.0	2059.0	37	0.0
4021477	1431.41711426	2.0	9790.0	2	4693.0	1	5240.21621622	193888.0	4.66263120518	3.0	1.08845051178	247.195368654	82.4327821631	2372.27442594	0.326917664982	2540.0	2450.0	37	0.0
4021476	2830.67773438	2.0	21011.0	2	4077.0	1	6133.2972973	226932.0	2.53987702136	3.0	0.861700011811	63.0089017657	82.0700464525	4795.22247697	0.507962037196	1963.0	2053.0	37	0.0
4021479	3947.84936523	2.0	25712.0	2	7427.0	1	9677.91891892	358083.0	2.61061160109	3.0	1.10555123618	260.541759965	84.4127262309	6267.48316214	0.557586499074	2626.0	2568.0	37	0.0
4021478	2614.14526367	2.0	19320.0	2	4403.0	1	6326.27027027	234072.0	2.54489910461	3.0	0.832731664786	362.300475209	82.0919205557	4457.33769349	0.415150423489	2500.0	2523.0	37	0.0
4021473	2530.4987793	2.0	19195.0	2	4340.0	1	6005.7027027	222211.0	2.57720933336	3.0	0.768264537189	312.707574438	80.2868954039	4523.54514282	0.407126052151	2251.0	1626.0	37	0.0
4021472	1465.1920166	2.0	12136.0	2	3204.0	1	4262.45945946	157711.0	2.60766297116	3.0	0.831386327219	94.472737701	79.7181754555	2608.89033025	0.341255816356	2053.0	1648.0	37	0.0
4021475	2445.60571289	2.0	18337.0	2	3541.0	1	5829.54054054	215693.0	2.57339179498	3.0	0.83982248321	184.368914351	81.4424989669	4431.89403074	0.468938921663	2096.0	1974.0	37	0.0
4021474	3832.45141602	2.0	25096.0	2	4748.0	1	8282.18918919	306441.0	2.56975383151	3.0	0.74432533124	392.660677508	80.2188901335	6795.77816588	0.43961603656	2735.0	2508.0	37	0.0
4021469	1977.69921875	2.0	15209.0	2	3196.0	1	5015.62162162	185578.0	2.61725678342	3.0	0.873457097359	79.3307888986	78.9603747127	3337.78493874	0.40970785024	2079.0	2127.0	37	0.0
4021468	1026.84741211	2.0	10332.0	2	3156.0	1	4164.27027027	154078.0	10.7985830733	3.0	0.839643942339	31.9608819341	78.193979581	2121.79044741	0.272117101102	1886.0	1842.0	37	0.0
4021471	1993.88903809	2.0	16324.0	2	3908.0	1	5414.94594595	200353.0	2.53758900824	3.0	0.855557105857	36.3387939678	80.2783656888	3727.59187938	0.417390766693	1946.0	2354.0	37	0.0
4021470	2177.68310547	2.0	17397.0	2	3821.0	1	5285.08108108	195548.0	2.53618890058	3.0	0.838286496202	199.892812071	79.2222985682	3753.53864431	0.423855230137	2105.0	1948.0	37	0.0
4021465	3628.17529297	2.0	23817.0	2	8935.0	1	10506.8918919	388755.0	4.64199571991	3.0	1.22209635161	226.610223377	75.2191522569	6286.42552464	0.576289999622	2558.0	3161.0	37	0.0
4021464	2180.06835938	2.0	16788.0	2	3626.0	1	5337.54054054	197489.0	2.54952523836	3.0	0.79151862008	265.055191984	73.7972964288	3800.33065517	0.392332516849	2214.0	1968.0	37	0.0
4021467	2028.16345215	2.0	15442.0	2	3588.0	1	4991.16216216	184673.0	2.58299219485	3.0	0.857186140926	108.242134483	76.5749064454	3577.31902651	0.443388431015	1888.0	1806.0	37	0.0
4021466	1534.98632812	2.0	12037.0	2	3177.0	1	4302.67567568	159199.0	2.56998622755	3.0	0.770386543172	298.270940143	75.7386008972	2724.65633974	0.322615689149	2092.0	1786.0	37	0.0
4021461	2257.46044922	2.0	17741.0	2	4184.0	1	5725.81081081	211855.0	2.57142758852	3.0	0.724919390783	372.480420889	71.9886966209	4089.74882982	0.349331797483	2442.0	2323.0	37	0.0
4021460	178.361129761	2.0	3565.0	2	2123.0	1	2225.59459459	82347.0	2.60830893027	3.0	-1.26244221823	36.0584838386	70.7511267276	541.613867143	-0.133157445397	2014.0	1359.0	37	0.0
4021463	2402.61181641	2.0	21403.0	2	4100.0	1	6414.45945946	237335.0	2.54740178773	3.0	0.589405113339	394.50599552	72.615999544	4748.78036152	0.279059383368	2755.0	2790.0	37	0.0
4021462	207.919082642	2.0	3864.0	2	2447.0	1	2502.86486486	92606.0	2.50564510342	3.0	-0.385395739787	361.758886426	73.0929786113	584.877582736	-0.0430899133375	2304.0	1434.0	37	0.0
4021457	3207.56787109	2.0	24894.0	2	4824.0	1	7246.75675676	268130.0	2.55534843707	3.0	0.654206998907	213.151184084	67.8780503398	5717.75519474	0.347867941526	2640.0	2675.0	37	0.0
4021456	2308.8828125	2.0	15820.0	2	3869.0	1	5383.2972973	199182.0	2.56588790747	3.0	0.887995179398	143.042297918	68.0522964367	3813.87264445	0.458909096837	1979.0	1950.0	37	0.0
4021459	1954.73022461	2.0	15367.0	2	2965.0	1	4781.43243243	176913.0	2.54824053247	3.0	0.824204842022	63.7341609076	69.3357680186	3468.02607593	0.42633506837	1921.0	1836.0	37	0.0
4021458	4944.42480469	2.0	35499.0	2	6241.0	1	9766.32432432	361354.0	2.55511813826	3.0	0.860712745668	243.728584442	68.1094883444	8444.02596861	0.592582008185	2452.0	2862.0	37	0.0
4021453	3232.24829102	2.0	23374.0	2	4675.0	1	7303.54054054	270231.0	2.56087652199	3.0	0.832409219583	40.5027259681	63.3015980583	5790.11629414	0.492447253233	2260.0	2569.0	37	0.0
4021452	260.681396484	2.0	3784.0	2	2234.0	1	2286.56756757	84603.0	2.53973788277	3.0	0.592084070715	325.705539459	60.9416561268	601.958956728	0.0845230182763	1893.0	1400.0	37	0.0
4021455	1703.69787598	2.0	13433.0	2	3125.0	1	4471.08108108	165430.0	2.56001865561	3.0	0.827145263586	16.6524133678	66.6248384293	3022.73673256	0.388120692684	1892.0	1522.0	37	0.0
4021454	2351.16748047	2.0	17903.0	2	3968.0	1	5835.02702703	215896.0	2.56761087535	3.0	0.755943822465	369.476556888	63.4294332656	4422.5460709	0.401495559727	2323.0	2337.0	37	0.0
4021449	2248.16699219	2.0	16910.0	2	3479.0	1	5239.91891892	193877.0	2.5440534049	3.0	0.87576041773	84.8359859981	59.7423948118	3794.15380976	0.464264091546	1867.0	1678.0	37	0.0
4021448	2089.45117188	2.0	16993.0	2	3871.0	1	5347.94594595	197874.0	2.55011963742	3.0	0.70839910641	9.71417633833	59.2081498117	3902.56700381	0.3485644324	2157.0	1951.0	37	0.0
4021451	2204.39770508	2.0	18774.0	2	4869.0	1	6657.62162162	246332.0	2.51338128348	3.0	0.733123934982	206.420292335	61.2477828724	4449.00221243	0.324428930156	2590.0	2746.0	37	0.0
4021450	2664.52978516	2.0	23114.0	2	5317.0	1	7418.51351351	274485.0	2.54651889172	3.0	0.674976805001	211.388347118	60.06526548	5455.064103	0.330080376115	2786.0	2498.0	37	0.0
4021445	772.960693359	2.0	8515.0	2	2826.0	1	3512.62162162	129967.0	2.52372938104	3.0	0.227210688296	42.2553575442	56.2763686955	1751.27286013	0.0600404072003	2215.0	1630.0	37	0.0
4021444	1811.47155762	2.0	14578.0	2	3176.0	1	4794.78378378	177407.0	2.55113513962	3.0	0.759011184094	32.6647546259	55.5753302487	3277.20200896	0.350237375218	2045.0	1944.0	37	0.0
4021447	1484.43188477	2.0	12778.0	2	3775.0	1	4961.59459459	183579.0	2.54144750133	3.0	0.740837368419	3.01779977617	58.9435792939	2882.87260731	0.274254076919	2236.0	2106.0	37	0.0
4021446	1163.87451172	2.0	9812.0	2	2920.0	1	3563.54054054	131851.0	2.52398133916	3.0	0.803961641957	156.003595286	56.4989553187	2129.78612117	0.316218823926	1800.0	1349.0	37	0.0
4021441	2194.94311523	2.0	18289.0	2	3647.0	1	5426.2972973	200773.0	2.59610210647	3.0	0.813732122502	318.544441163	52.252499186	4005.75040733	0.429291905974	2151.0	1771.0	37	0.0
4021440	1801.83898926	2.0	16677.0	2	4265.0	1	5574.75675676	206266.0	11.4000000005	3.0	0.393784929913	136.109849702	51.2439384561	3576.1771287	0.144564807846	2607.0	2064.0	37	0.0
4021443	2572.8190918	2.0	18648.0	2	3722.0	1	5957.78378378	220438.0	2.54934729044	3.0	0.862621811764	193.933371476	55.2827081483	4376.17661089	0.463724254291	2165.0	2254.0	37	0.0
4021442	1904.765625	2.0	17133.0	2	2944.0	1	4616.64864865	170816.0	2.54075348637	3.0	0.730556645889	336.697894118	52.9393864971	3533.05972381	0.388007187352	2027.0	1885.0	37	0.0
4021565	1474.90539551	2.0	13631.0	2	3284.0	1	4481.7027027	165823.0	2.57339662779	3.0	0.756279321472	263.743290665	138.717513757	2732.11625205	0.299578712434	2434.0	1952.0	37	0.0
4021564	1897.4375	2.0	14925.0	2	3095.0	1	4782.43243243	176950.0	2.55029298377	3.0	0.82943944484	203.361218448	139.063629349	3330.53462125	0.406103967571	2009.0	1745.0	37	0.0
4021567	3949.92089844	2.0	21295.0	2	7628.0	1	9732.51351351	360103.0	4.6794166935	3.0	1.20763618539	186.153934262	145.067136374	5783.44694231	0.559606798461	2437.0	3106.0	37	0.0
4021566	1864.56311035	2.0	15558.0	2	3415.0	1	4953.91891892	183295.0	2.54292222533	3.0	0.82637977281	132.172425457	141.527768149	3377.65451475	0.392212640966	2122.0	1931.0	37	0.0
4021561	2601.80175781	2.0	18538.0	2	3749.0	1	6200.37837838	229414.0	2.56226825685	3.0	0.843735714728	336.448421599	137.432218456	4717.18781191	0.47265206961	2182.0	1726.0	37	0.0
4021560	3101.77490234	2.0	27483.0	2	5268.0	1	8128.18918919	300743.0	2.57231051643	3.0	0.689680201829	278.922930158	137.277896948	6053.66429821	0.345583444316	2969.0	3046.0	37	0.0
4021563	1838.56030273	2.0	14207.0	2	3549.0	1	5079.16216216	187929.0	2.57674733324	3.0	0.712132413659	180.359978465	137.660502784	3284.11771945	0.299085296221	2203.0	2066.0	37	0.0
4021562	1767.06713867	2.0	15380.0	2	3705.0	1	5105.21621622	188893.0	2.56131433773	3.0	0.745537986284	83.2312835938	137.76179436	3296.12389478	0.316957399458	2242.0	2173.0	37	0.0
4021557	2144.68359375	2.0	15292.0	2	3517.0	1	5128.27027027	189746.0	2.55417416464	3.0	0.846208477438	69.5964703214	132.65510723	3757.5199907	0.449299466622	1941.0	1768.0	37	0.0
4021556	885.214294434	2.0	9882.0	2	3033.0	1	3668.24324324	135725.0	2.51316058536	3.0	0.466275479528	41.294147106	133.399211689	1905.03577402	0.13775462925	2163.0	1646.0	37	0.0
4021559	2462.15893555	2.0	18515.0	2	3863.0	1	6027.10810811	223003.0	2.59290274866	3.0	0.800625211285	293.507500332	136.179195392	4472.03332317	0.4225288928	2401.0	2370.0	37	0.0
4021558	2483.50561523	2.0	17823.0	2	3793.0	1	5901.56756757	218358.0	2.57713108406	3.0	0.898590721289	14.4436593187	136.164927119	4224.84473443	0.474151972001	2032.0	2066.0	37	0.0
4021553	2403.26586914	2.0	18013.0	2	6048.0	1	7423.37837838	274665.0	2.58026724169	3.0	1.07633297992	118.250372605	132.568374781	4338.29215854	0.458809548374	2444.0	2854.0	37	0.0
4021552	977.518005371	2.0	11745.0	2	4421.0	1	5257.10810811	194513.0	10.7009685892	3.0	0.712252934785	85.9261529747	131.875043257	2586.09092372	0.212395582039	2656.0	2681.0	37	0.0
4021555	2115.00488281	2.0	15631.0	2	3921.0	1	5357.72972973	198236.0	2.5940612036	3.0	0.859486040543	348.00539263	132.362784609	3603.74302827	0.406580357543	2241.0	1935.0	37	0.0
4021554	175.956756592	2.0	3713.0	2	2555.0	1	2612.43243243	96660.0	2.54507912805	3.0	-0.450392913944	127.439717688	131.926954652	532.749500263	-0.0439075714461	2329.0	1746.0	37	0.0
4021549	2485.25292969	2.0	18159.0	2	4875.0	1	6863.05405405	253933.0	2.57942722605	3.0	0.931450894513	235.44938692	128.306910012	4437.00517708	0.43080812027	2534.0	2556.0	37	0.0
4021548	2722.06958008	2.0	22216.0	2	5171.0	1	6870.51351351	254209.0	2.54758636088	3.0	0.658783537558	29.9534494858	128.13523195	4881.0843719	0.305505069707	2743.0	2501.0	37	0.0
4021551	4257.33935547	2.0	31469.0	2	6767.0	1	9959.48648649	368501.0	2.54353379909	3.0	0.854807926982	277.014338814	131.274771899	7435.54911527	0.468625172151	2853.0	2753.0	37	0.0
4021550	2143.35620117	2.0	19402.0	2	5070.0	1	6393.86486486	236573.0	2.5505825827	3.0	0.719657685468	90.1061413612	130.741672752	4134.584946	0.303242139495	2681.0	2328.0	37	0.0
4021545	2487.92431641	2.0	19357.0	2	4422.0	1	6413.32432432	237293.0	2.55759823946	3.0	0.744071791795	38.7344338635	126.6920021	4416.64388707	0.344463320666	2634.0	1820.0	37	0.0
4021544	364.529754639	2.0	5549.0	2	2369.0	1	2552.45945946	94441.0	2.48749353744	3.0	0.139625893183	342.559871553	124.635872162	892.331079396	0.0250169394725	2162.0	1430.0	37	0.0
4021547	2754.42431641	2.0	20885.0	2	4100.0	1	6665.43243243	246621.0	2.55820094786	3.0	0.730749540802	22.6739762461	128.151322299	4977.96017205	0.375276850826	2441.0	2036.0	37	0.0
4021546	2014.02319336	2.0	17316.0	2	4107.0	1	5614.75675676	207746.0	2.53712530102	3.0	0.659070928736	95.8682237438	126.95121487	3692.18224696	0.276646355287	2510.0	2328.0	37	0.0
4021541	1932.8449707	2.0	15690.0	2	2924.0	1	4736.21621622	175240.0	2.55405352783	3.0	0.788366444036	185.060608624	123.389100572	3485.10368198	0.408562416858	1961.0	1806.0	37	0.0
4021540	1796.94824219	2.0	11900.0	2	4051.0	1	4991.75675676	184695.0	2.64107873847	3.0	1.15798543475	399.0	122.0	2933.63583104	0.515775612502	1776.0	1793.0	37	0.0
4021543	2765.64038086	2.0	19572.0	2	4000.0	1	6568.13513514	243021.0	2.59133448147	3.0	0.792682468326	105.460815955	124.623272242	5007.93168751	0.433062681373	2374.0	2380.0	37	0.0
4021542	2782.69287109	2.0	24925.0	2	4555.0	1	7145.75675676	264393.0	2.53985938625	3.0	0.669828415285	250.144067063	124.361132444	5329.01685953	0.332916562268	2880.0	2518.0	37	0.0
4021537	2572.54223633	2.0	22413.0	2	5073.0	1	7053.91891892	260995.0	2.55095491419	3.0	0.8077036193	145.006074713	121.136810683	4889.25894395	0.388735429483	2565.0	2455.0	37	0.0
4021536	2252.45410156	2.0	16456.0	2	3840.0	1	5561.35135135	205770.0	2.54890632827	3.0	0.884126801079	293.905391954	120.166788087	3777.89434456	0.429182103263	2198.0	1606.0	37	0.0
4021539	1246.32897949	2.0	11091.0	2	2977.0	1	3792.51351351	140323.0	2.55830975059	3.0	0.677512473644	83.849221578	122.054924494	2221.68479139	0.247576764146	2131.0	1563.0	37	0.0
4021538	2016.81335449	2.0	17188.0	2	3474.0	1	5331.7027027	197273.0	2.57278026411	3.0	0.764845683159	208.622254335	120.852720565	3658.32952061	0.355744919334	2427.0	2160.0	37	0.0
4021533	2863.85644531	2.0	20917.0	2	4139.0	1	6544.67567568	242153.0	2.56452297118	3.0	0.829831519456	123.208724094	119.355406593	5034.27864221	0.468774809933	2318.0	2499.0	37	0.0
4021532	3186.16113281	2.0	24987.0	2	6659.0	1	9131.81081081	337877.0	2.55434742088	3.0	0.859019713523	256.664899252	117.278428214	5545.27005573	0.352848301725	3432.0	3516.0	37	0.0
4021535	430.808624268	2.0	4783.0	2	2394.0	1	2606.7027027	96448.0	2.52706669371	3.0	0.736254135348	50.0308553906	119.686831908	793.764478953	0.126250434367	1998.0	1625.0	37	0.0
4021534	2110.4074707	2.0	20469.0	2	4780.0	1	6616.08108108	244795.0	2.54127876243	3.0	0.704821539513	140.383653743	118.937725495	4247.06060037	0.292362057973	2811.0	2540.0	37	0.0
4021529	1622.03967285	2.0	16145.0	2	4337.0	1	5670.64864865	209814.0	2.54897404487	3.0	0.674582032498	33.6731985137	116.153021201	3390.96390931	0.252654111664	2647.0	1936.0	37	0.0
4021528	1871.17102051	2.0	17230.0	2	4063.0	1	5563.2972973	205842.0	2.5657865805	3.0	0.773145583543	39.4511306824	114.826436627	3572.72011891	0.330238318569	2299.0	2456.0	37	0.0
4021531	3655.55004883	2.0	29011.0	2	4668.0	1	8193.59459459	303163.0	2.55689949147	3.0	0.778007813831	226.954551543	117.396974268	6460.44935425	0.442418826652	2806.0	3015.0	37	0.0
4021530	392.585571289	2.0	6160.0	2	3376.0	1	3596.18918919	133059.0	4.59562093775	3.0	0.398292961758	216.406924225	116.533424965	877.321866625	0.0510644188414	2843.0	2490.0	37	0.0
4021525	2309.75024414	2.0	19217.0	2	4161.0	1	6276.45945946	232229.0	2.54906425497	3.0	0.596290415971	250.332596013	112.070985915	4279.2862242	0.255138569658	2868.0	2850.0	37	0.0
4021524	1631.01342773	2.0	13188.0	2	3477.0	1	4773.10810811	176605.0	2.60826880287	3.0	0.837927687676	153.439425596	112.311245187	2918.24401904	0.344359745649	2340.0	2205.0	37	0.0
4021527	2135.98999023	2.0	16048.0	2	4412.0	1	5910.18918919	218677.0	2.56925001816	3.0	0.828554602508	27.5720262242	114.92061456	3838.1059119	0.368052154692	2262.0	2481.0	37	0.0
4021526	2157.99365234	2.0	16641.0	2	7798.0	1	7882.18918919	291641.0	4.69342194763	3.0	1.64672979532	353.304027421	112.103840202	3197.87005363	0.501605267336	2447.0	2317.0	37	0.0
4021521	2781.18383789	2.0	23681.0	2	5351.0	1	7784.05405405	288010.0	2.56904490302	3.0	0.616046021204	207.033523106	109.711602663	5401.46337654	0.271846267003	3133.0	2967.0	37	0.0
4021520	1504.11401367	2.0	13540.0	2	3818.0	1	5196.94594595	192287.0	2.61407007789	3.0	0.728051849325	138.478897708	110.394999198	2832.1970069	0.247480751912	2827.0	2753.0	37	0.0
4021523	1354.10351562	2.0	13349.0	2	4348.0	1	5132.32432432	189896.0	2.55176778283	3.0	0.420974125605	263.410295139	110.987587845	2496.58505712	0.114069625448	3231.0	2896.0	37	0.0
4021522	3455.01513672	2.0	26925.0	2	5567.0	1	8199.94594595	303398.0	2.56001612778	3.0	0.843458498301	331.042136692	109.870995422	5904.36050233	0.436091628896	2761.0	3038.0	37	0.0
4021517	2240.01025391	2.0	21103.0	2	3933.0	1	5979.35135135	221236.0	2.55776907535	3.0	0.778940235144	395.951765282	109.362924668	4420.06215527	0.404306012397	2162.0	2390.0	37	0.0
4021516	2680.49072266	2.0	20474.0	2	4164.0	1	6098.62162162	225649.0	2.54920917646	3.0	0.800072280031	364.93189857	108.740240327	4662.82549863	0.440622828628	2228.0	2254.0	37	0.0
4021519	1118.72937012	2.0	9459.0	2	3816.0	1	4521.24324324	167286.0	2.63792951973	3.0	0.636598013001	70.771862208	110.03645171	2037.9202553	0.167503005262	2303.0	2125.0	37	0.0
4021518	1954.42407227	2.0	14051.0	2	3276.0	1	4942.05405405	182856.0	2.56043045477	3.0	0.826822977018	60.3473287319	110.122036176	3440.97139826	0.404185326948	2008.0	1901.0	37	0.0
4021513	4808.09814453	2.0	36061.0	2	8943.0	1	11421.4054054	422592.0	2.5447369922	3.0	0.892224808687	198.806242701	108.046171359	8319.66809721	0.481395085843	2909.0	4137.0	37	0.0
4021512	2245.91845703	2.0	18783.0	2	4622.0	1	6728.7027027	248962.0	2.53990516199	3.0	0.652526067685	322.155775931	106.82588381	4465.45174936	0.276359945196	2862.0	2413.0	37	0.0
4021515	1988.63598633	2.0	16159.0	2	3960.0	1	5697.10810811	210793.0	2.59481189064	3.0	0.655619426496	223.817023478	109.354252967	3599.87568291	0.261249803158	2822.0	2241.0	37	0.0
4021514	2932.05297852	2.0	22597.0	2	4063.0	1	6538.59459459	241928.0	2.54557092629	3.0	0.854074735006	287.847458166	107.92577017	4983.58810642	0.482534578502	2257.0	2471.0	37	0.0
4021509	4047.24975586	2.0	29389.0	2	4903.0	1	8571.10810811	317131.0	2.55890082918	3.0	0.828501971794	77.0507586055	106.41645958	7138.34913526	0.526727311874	2362.0	2601.0	37	0.0
4021508	206.311065674	2.0	3778.0	2	1947.0	1	1989.43243243	73609.0	10.2169026736	3.0	1.02219500322	0.0	106.0	564.488290428	0.169618734113	1612.0	1112.0	37	0.0
4021511	1441.10266113	2.0	10423.0	2	3095.0	1	4034.7027027	149284.0	2.53648297553	3.0	0.896171873408	17.0333998967	106.549998493	2477.04262361	0.379491777491	1785.0	1542.0	37	0.0
4021510	2080.98999023	2.0	18296.0	2	3622.0	1	5425.81081081	200755.0	2.54692747008	3.0	0.754474294697	235.348113367	105.57380356	3928.29647725	0.375743566858	2437.0	2366.0	37	0.0
4021505	2721.00390625	2.0	23509.0	2	4751.0	1	6883.21621622	254679.0	2.56451881066	3.0	0.713194494232	323.888494035	101.057152528	5151.99360623	0.364085613205	2535.0	2215.0	37	0.0
4021504	1898.19006348	2.0	13678.0	2	4512.0	1	5405.97297297	200021.0	2.54931890247	3.0	0.961387868037	187.805670969	100.597996877	3170.84559776	0.3926578672	2289.0	2295.0	37	0.0
4021507	3088.83544922	2.0	24407.0	2	4287.0	1	7201.35135135	266450.0	2.57744964103	3.0	0.690126639033	269.585196045	104.086307344	5730.50584453	0.378522397166	2788.0	2592.0	37	0.0
4021506	223.52633667	2.0	4118.0	2	2076.0	1	2169.64864865	80277.0	2.52913665244	3.0	0.0150065255771	37.8516315747	104.146178899	528.228497286	0.0018301077214	1882.0	1414.0	37	0.0
4021629	2223.30981445	2.0	16500.0	2	3881.0	1	5221.35135135	193190.0	2.55527557409	3.0	0.786546258007	102.627119654	189.331819675	4066.415547	0.441510332944	1985.0	1803.0	37	0.0
4021628	2993.72143555	2.0	22832.0	2	4216.0	1	6808.97297297	251932.0	2.57317412005	3.0	0.834717775011	256.079467806	188.266129955	5137.73853994	0.459683250429	2518.0	2328.0	37	0.0
4021631	201.698623657	2.0	4381.0	2	2773.0	1	2820.32432432	104352.0	2.49243728463	3.0	-0.278504863725	210.640967884	188.457878934	611.322612322	-0.0292994502115	2415.0	1710.0	37	0.0
4021630	5763.1171875	2.0	37137.0	2	11339.0	1	14125.972973	522661.0	2.59191627465	3.0	0.971598345376	193.07447494	189.056458692	9524.91569367	0.487136002552	3853.0	5378.0	37	0.0
4021625	2379.18212891	2.0	22929.0	2	5478.0	1	7787.37837838	288133.0	2.54448861415	3.0	0.605815607925	376.414388242	184.567447051	5170.62763948	0.251757669562	3359.0	3526.0	37	0.0
4021624	3424.20776367	2.0	26029.0	2	4968.0	1	7547.83783784	279270.0	2.57284989924	3.0	0.886746373687	315.194163937	183.166122037	5827.12798762	0.520440072807	2253.0	2212.0	37	0.0
4021627	1595.62353516	2.0	16061.0	2	4350.0	1	5574.45945946	206255.0	2.56599523866	3.0	0.283078613756	185.033769445	187.757156418	3356.82635001	0.0931734681584	2575.0	2584.0	37	0.0
4021626	2341.05029297	2.0	20019.0	2	4263.0	1	6267.75675676	231907.0	2.53801736872	3.0	0.674493377611	365.151501313	187.388268853	4326.8895834	0.303466947626	2985.0	2404.0	37	0.0
4021621	156.657516479	2.0	4630.0	2	2402.0	1	2572.72972973	95191.0	2.89270781393	3.0	-0.226312979757	287.211503645	180.136568608	702.941504151	-0.0299902836183	2310.0	1468.0	37	0.0
4021620	1463.01928711	2.0	12911.0	2	3329.0	1	4436.89189189	164165.0	2.54506730407	3.0	0.69261002681	201.816484757	179.663853934	2662.10288414	0.262276412538	2343.0	1701.0	37	0.0
4021623	1919.71813965	2.0	15408.0	2	3421.0	1	5015.13513514	185560.0	2.53125615724	3.0	0.796338436942	246.603566061	181.919717795	3438.46204447	0.37549991799	2243.0	2025.0	37	0.0
4021622	2437.41943359	2.0	19400.0	2	3853.0	1	6019.72972973	222730.0	2.5418780928	3.0	0.762467045431	215.215251625	181.909887593	4267.57721175	0.370367098819	2457.0	2704.0	37	0.0
4021617	4435.86083984	2.0	31780.0	2	5396.0	1	9660.51351351	357439.0	2.55468590978	3.0	0.794414835774	84.6609591048	177.550441827	8317.41925994	0.519719783463	2659.0	2665.0	37	0.0
4021616	2385.20361328	2.0	20015.0	2	8224.0	1	9312.51351351	344563.0	10.2515386949	3.0	1.04941319331	266.572429178	176.470168765	4940.46592844	0.385745654308	3158.0	3348.0	37	0.0
4021619	1931.44140625	2.0	15427.0	2	4049.0	1	5507.72972973	203786.0	2.53275294675	3.0	0.849155859581	41.3671460087	179.478534512	3495.04577659	0.368784595197	2158.0	2151.0	37	0.0
4021618	2167.13476562	2.0	16930.0	2	3804.0	1	5460.62162162	202043.0	2.57120148188	3.0	0.846967443391	294.151482699	178.185637543	3717.91893964	0.405151832613	2249.0	2234.0	37	0.0
4021613	3213.59155273	2.0	22424.0	2	4198.0	1	6817.81081081	252259.0	2.58474303313	3.0	0.807412270094	67.5746717852	175.382649792	5862.27717339	0.531688381358	2005.0	1825.0	37	0.0
4021612	3823.18457031	2.0	29209.0	2	5630.0	1	8349.83783784	308944.0	2.56249784725	3.0	0.829098873849	31.9846957202	174.754200542	6791.4328038	0.50870150067	2276.0	1954.0	37	0.0
4021615	1806.60192871	2.0	16754.0	2	4775.0	1	6233.97297297	230657.0	2.54367581162	3.0	0.78908250661	377.377010621	174.983203485	3602.52659398	0.295336658268	2766.0	2714.0	37	0.0
4021614	322.104309082	2.0	5195.0	2	2445.0	1	2587.40540541	95734.0	8.39131216346	3.0	0.862076687105	339.57588392	174.80103853	664.190127543	0.124414267719	1983.0	1732.0	37	0.0
4021609	2460.33056641	2.0	18494.0	2	3508.0	1	5691.67567568	210592.0	2.5616990602	3.0	0.783251403825	115.480936895	174.40476137	4558.82736539	0.457042225387	2065.0	1891.0	37	0.0
4021608	5361.27392578	2.0	35549.0	2	6757.0	1	10660.3243243	394432.0	2.57036405332	3.0	0.878988389667	160.984441013	172.231516094	8940.87478648	0.583797841364	2617.0	3475.0	37	0.0
4021611	1525.12780762	2.0	15326.0	2	3497.0	1	4452.35135135	164737.0	2.55495826733	3.0	0.701930356202	226.216568446	173.910509061	2774.83147853	0.279969592606	2256.0	2020.0	37	0.0
4021610	1705.51245117	2.0	14554.0	2	3544.0	1	4849.35135135	179426.0	2.52520520851	3.0	0.621384211602	217.044720995	173.840683897	3041.96070009	0.242073647444	2404.0	1985.0	37	0.0
4021605	1388.09313965	2.0	14610.0	2	4053.0	1	5112.27027027	189154.0	2.56651720864	3.0	0.513745310883	86.2057850723	171.324762759	3171.03614024	0.189531400717	2436.0	1835.0	37	0.0
4021604	229.497619629	2.0	4012.0	2	2292.0	1	2412.59459459	89266.0	8.39479227247	3.0	0.589417422013	340.229358094	170.198939786	561.478824151	0.0736376166151	2035.0	1441.0	37	0.0
4021607	1358.26306152	2.0	13651.0	2	3910.0	1	5100.97297297	188736.0	10.8962590683	3.0	0.703008331553	27.4873925936	171.833614853	3130.88393169	0.275098446754	1963.0	2101.0	37	0.0
4021606	2053.03613281	2.0	18237.0	2	5295.0	1	6404.81081081	236978.0	2.54249334586	3.0	0.85016803177	375.786208095	170.643542183	4099.71175706	0.373807103443	2568.0	2717.0	37	0.0
4021601	1635.34790039	2.0	12446.0	2	3693.0	1	4985.86486486	184477.0	2.53978632529	3.0	0.581244902614	272.292292166	168.853830591	2899.04371362	0.203345046123	2477.0	2049.0	37	0.0
4021600	2112.6706543	2.0	16127.0	2	3196.0	1	5185.91891892	191879.0	2.54956241	3.0	0.827617495324	130.535928228	169.028754651	3733.01391772	0.424247121433	2060.0	2155.0	37	0.0
4021603	974.737304688	2.0	8310.0	2	3093.0	1	3632.86486486	134416.0	2.55115481218	3.0	0.791816166928	241.055288645	169.629865792	1720.05796353	0.230695302238	2237.0	1861.0	37	0.0
4021602	2237.35327148	2.0	13903.0	2	3599.0	1	4940.67567568	182805.0	2.60540824012	3.0	0.959584841083	0.0	170.0	3726.01728879	0.566995581315	1559.0	1679.0	37	0.0
4021597	1839.40332031	2.0	15009.0	2	4788.0	1	6386.02702703	236283.0	2.56062525759	3.0	1.08282642014	319.873391286	166.301184861	3404.96559361	0.405829319978	2528.0	2410.0	37	0.0
4021596	1604.22607422	2.0	13389.0	2	3248.0	1	4479.94594595	165758.0	2.57018088133	3.0	0.791975815945	107.693960158	165.846774227	2841.88477116	0.335465938686	2179.0	2005.0	37	0.0
4021599	2458.10205078	2.0	24721.0	2	6100.0	1	8128.13513514	300741.0	11.4000000005	3.0	0.730727446573	150.218387537	168.130643799	5127.58209838	0.299523829076	3325.0	2990.0	37	0.0
4021598	4082.95605469	2.0	27886.0	2	5741.0	1	8572.24324324	317173.0	2.54134631216	3.0	0.876526599229	353.375207881	166.061386915	7011.30354184	0.558746626991	2351.0	2306.0	37	0.0
4021593	1618.04077148	2.0	16802.0	2	5877.0	1	7064.97297297	261404.0	10.8557690939	3.0	0.78464460786	153.485066157	162.290265364	3461.41553805	0.237952460803	2886.0	2891.0	37	0.0
4021592	3147.80029297	2.0	23567.0	2	4376.0	1	7372.37837838	272778.0	2.56333463507	3.0	0.776407719848	388.468339331	160.377932507	5688.80745339	0.427659475931	2444.0	2115.0	37	0.0
4021595	2323.59887695	2.0	16474.0	2	4100.0	1	6122.86486486	226546.0	2.58281931016	3.0	0.875700785831	287.396230074	164.789668659	3967.63102537	0.396117867295	2584.0	2383.0	37	0.0
4021594	2700.27026367	2.0	23992.0	2	6227.0	1	8270.86486486	306022.0	2.53417646757	3.0	0.776411825611	146.947815642	164.248987478	5270.80647509	0.328715610523	2975.0	2376.0	37	0.0
4021589	4609.10253906	2.0	30876.0	2	5292.0	1	9320.48648649	344858.0	2.57288065152	3.0	0.865041985035	88.3977540972	157.680376785	8088.3201134	0.600875505629	2214.0	3043.0	37	0.0
4021588	3186.01196289	2.0	25098.0	2	4301.0	1	6719.2972973	248614.0	2.57599094776	3.0	0.802042419492	227.059850546	157.19329218	5626.42556684	0.505562499743	2112.0	1999.0	37	0.0
4021591	3082.85546875	2.0	24705.0	2	5407.0	1	7730.83783784	286041.0	2.53207263074	3.0	0.818393186186	247.829471817	160.014644046	5612.47688198	0.422618442587	2666.0	2956.0	37	0.0
4021590	1860.13427734	2.0	13866.0	2	3617.0	1	4845.45945946	179282.0	2.5491523261	3.0	0.890172471171	194.293464766	157.841522103	3169.97715199	0.41080046383	2032.0	2025.0	37	0.0
4021585	2419.20019531	2.0	18749.0	2	4065.0	1	5760.56756757	213141.0	2.59028154119	3.0	0.801799414684	138.60835848	156.029898121	4305.12386285	0.427775687198	2239.0	2026.0	37	0.0
4021584	3093.55883789	2.0	21517.0	2	4015.0	1	7029.91891892	260107.0	2.53450523871	3.0	0.668328513985	394.787763814	154.672405108	5602.23385693	0.362954597156	2498.0	2400.0	37	0.0
4021587	3664.08178711	2.0	27767.0	2	5305.0	1	8639.05405405	319645.0	2.55824727517	3.0	0.718173361021	294.697682363	155.726802911	6766.8336964	0.391337039291	3279.0	3485.0	37	0.0
4021586	1841.91967773	2.0	18622.0	2	4713.0	1	6227.02702703	230400.0	11.4000000005	3.0	0.700766670173	251.278163761	156.089387343	3954.16406032	0.286162921623	2828.0	2380.0	37	0.0
4021581	4931.54150391	2.0	36275.0	2	9070.0	1	13213.3783784	488895.0	2.61434551132	3.0	0.899780312719	311.622549815	154.522146907	9225.11399915	0.457932978361	3763.0	3663.0	37	0.0
4021580	2587.5012207	2.0	19634.0	2	4519.0	1	6228.05405405	230438.0	2.53427296829	3.0	0.827897390762	261.892897537	153.904996418	4421.31698546	0.416156995847	2496.0	2460.0	37	0.0
4021583	2632.0546875	2.0	20323.0	2	4661.0	1	6142.10810811	227258.0	2.57369494981	3.0	0.860025608035	362.130301734	155.133603475	4443.48551742	0.451570908718	2242.0	2000.0	37	0.0
4021582	3008.81958008	2.0	21282.0	2	3932.0	1	6630.51351351	245329.0	2.55923217775	3.0	0.819107623145	106.852452889	154.767543722	5209.24078293	0.474414304304	2329.0	2479.0	37	0.0
4021577	2396.34423828	2.0	19761.0	2	4452.0	1	6638.81081081	245636.0	2.59740616508	3.0	0.668897808959	288.82597894	151.469838069	4572.50809997	0.299297036384	2777.0	2450.0	37	0.0
4021576	4127.42626953	2.0	28861.0	2	6023.0	1	8575.16216216	317281.0	2.5702399068	3.0	0.869827777211	239.105699898	150.841865755	6911.59816104	0.539744215665	2543.0	2440.0	37	0.0
4021579	285.491668701	2.0	4427.0	2	2491.0	1	2642.59459459	97776.0	2.5519314545	3.0	0.171723638008	370.47360712	152.887689574	600.938823817	0.0199142270842	2050.0	1688.0	37	0.0
4021578	1998.33789062	2.0	22807.0	2	6152.0	1	7867.0	291079.0	2.54315390365	3.0	0.471340550956	304.52572775	151.972096933	4465.23253096	0.154420013727	3936.0	3967.0	37	0.0
4021573	2456.69873047	2.0	19429.0	2	4308.0	1	6402.05405405	236876.0	2.55141822309	3.0	0.691740605297	317.738893918	147.354651979	4491.31975745	0.320381415438	2682.0	2197.0	37	0.0
4021572	2413.71899414	2.0	18370.0	2	4605.0	1	6492.48648649	240222.0	2.57261808954	3.0	0.930046381632	116.507730041	146.711744115	4298.3446337	0.444811461376	2361.0	2696.0	37	0.0
4021575	1545.58984375	2.0	12268.0	2	2929.0	1	4185.62162162	154868.0	2.54722929661	3.0	0.757850224372	8.97725869447	148.956351684	2722.568358	0.327095322155	1981.0	1409.0	37	0.0
4021574	376.18081665	2.0	4714.0	2	2754.0	1	2944.59459459	108950.0	2.67232419132	3.0	0.672025450613	276.639779439	148.181413041	672.302323672	0.0830921994481	2436.0	1672.0	37	0.0
4021569	1664.91918945	2.0	15659.0	2	2849.0	1	4308.21621622	159404.0	2.52274810282	3.0	0.807955649502	0.0	146.0	3209.93156846	0.430600006261	1808.0	1735.0	37	0.0
4021568	1673.93457031	2.0	13880.0	2	3313.0	1	4547.7027027	168265.0	2.53527442479	3.0	0.820645932802	354.015056596	144.778394345	2932.90442759	0.359851318015	2125.0	1906.0	37	0.0
4021571	1523.60400391	2.0	15457.0	2	4259.0	1	5580.51351351	206479.0	2.53570224599	3.0	0.543738948097	305.430101715	146.390342464	3480.20682353	0.204162760565	2798.0	2298.0	37	0.0
4021570	1888.96826172	2.0	13936.0	2	3094.0	1	4665.86486486	172637.0	2.57572073885	3.0	0.886311609665	61.3944776761	145.927796365	3229.0238391	0.442350241874	1784.0	1882.0	37	0.0
4021693	2513.47607422	2.0	17877.0	2	3915.0	1	6006.16216216	222228.0	2.54961364354	3.0	0.828523906435	242.082823768	228.708981619	4373.33447354	0.431928728317	2376.0	2485.0	37	0.0
4021692	204.721710205	2.0	3452.0	2	1898.0	1	2003.91891892	74145.0	2.68265340263	3.0	0.422042849021	82.7282132592	228.760403977	516.534196909	0.0575221284744	1770.0	1177.0	37	0.0
4021695	1950.28881836	2.0	16485.0	2	3525.0	1	5200.21621622	192408.0	2.55210038839	3.0	0.811601390086	55.4443880898	229.979220942	3516.97467952	0.378261633672	2253.0	2014.0	37	0.0
4021694	5496.29638672	2.0	37853.0	2	11761.0	1	14253.7297297	527388.0	2.57683815776	3.0	1.00857017638	290.062513883	229.058147234	8902.96603089	0.459810378667	3405.0	4716.0	37	0.0
4021689	2844.80761719	2.0	20806.0	2	4168.0	1	6516.45945946	241109.0	2.53229120325	3.0	0.871429017106	319.591948342	227.94580683	4909.30712805	0.488658751672	2189.0	1972.0	37	0.0
4021688	2464.60644531	2.0	19565.0	2	4013.0	1	5983.24324324	221380.0	2.56320830596	3.0	0.861017272935	144.12371924	227.625580474	4301.88966493	0.448291431408	2243.0	2432.0	37	0.0
4021691	1256.12390137	2.0	12278.0	2	3420.0	1	4524.97297297	167424.0	2.53577711368	3.0	0.627969147527	17.0109360769	228.914864842	2589.74414745	0.219066874826	2272.0	2244.0	37	0.0
4021690	1867.7668457	2.0	15828.0	2	3650.0	1	5218.35135135	193079.0	2.56347411527	3.0	0.614527748651	349.3350415	228.223460314	3550.60304124	0.264325608601	2537.0	2281.0	37	0.0
4021685	1263.07885742	2.0	11271.0	2	3419.0	1	4572.67567568	169189.0	2.55249732566	3.0	0.515186343107	231.543272563	224.869396407	2598.11697896	0.171454122993	2543.0	2114.0	37	0.0
4021684	3554.96606445	2.0	26953.0	2	6836.0	1	9241.2972973	341928.0	2.52982582007	3.0	0.908242546028	112.200572409	223.689308836	6356.61667899	0.454263787668	2702.0	3062.0	37	0.0
4021687	2909.04345703	2.0	19933.0	2	6900.0	1	8790.59459459	325252.0	11.4000000005	3.0	1.05173471427	107.637709818	227.239050278	4971.51562213	0.423292995418	2719.0	2921.0	37	0.0
4021686	1982.7479248	2.0	16683.0	2	4036.0	1	5752.24324324	212833.0	2.53865184022	3.0	0.638711120409	225.078042637	226.300857416	3813.06792787	0.26854546164	2705.0	2123.0	37	0.0
4021681	2598.08862305	2.0	18783.0	2	4378.0	1	6293.02702703	232842.0	2.56561338068	3.0	0.847294187647	172.41929027	222.683583699	4555.62007907	0.442345240602	2308.0	2431.0	37	0.0
4021680	2554.99853516	2.0	19395.0	2	3589.0	1	5699.64864865	210887.0	2.56232139481	3.0	0.824403357558	44.1455202224	223.287263508	4462.82608654	0.476568338981	2024.0	2052.0	37	0.0
4021683	1522.49304199	2.0	14278.0	2	3670.0	1	4737.67567568	175294.0	2.55090519282	3.0	0.771250566973	15.5011251917	223.937865852	3030.04204274	0.327371948598	2119.0	1694.0	37	0.0
4021682	1020.73120117	2.0	9724.0	2	2734.0	1	3550.37837838	131364.0	2.55428617359	3.0	0.605062529364	217.06129782	223.047751268	1909.85218089	0.194372688461	2108.0	1648.0	37	0.0
4021677	2500.94433594	2.0	16783.0	2	6766.0	1	7749.7027027	286739.0	2.57672429004	3.0	0.9821837301	359.278634615	220.15119887	4070.83052449	0.347645255665	3077.0	3061.0	37	0.0
4021676	2450.27441406	2.0	19308.0	2	4257.0	1	6344.37837838	234742.0	2.52851665772	3.0	0.656027106844	350.121790308	220.423228739	4480.05212861	0.301448174791	2675.0	2350.0	37	0.0
4021679	1549.64147949	2.0	14790.0	2	2782.0	1	4132.43243243	152900.0	2.50110141445	3.0	0.714046721951	0.0	223.0	3105.21292471	0.366636009813	1941.0	1800.0	37	0.0
4021678	1877.82629395	2.0	15726.0	2	3421.0	1	4658.37837838	172360.0	2.56535775178	3.0	0.755350822009	155.1477007	220.960880908	3324.2395651	0.368945737422	2132.0	1512.0	37	0.0
4021673	1688.1204834	2.0	13792.0	2	3677.0	1	5087.21621622	188227.0	2.55455962899	3.0	0.887316304068	375.538885222	216.779461253	2973.78508466	0.350156246766	2416.0	2364.0	37	0.0
4021672	4715.25048828	2.0	27764.0	2	7598.0	1	10508.7567568	388824.0	2.601137585	3.0	1.15288496422	63.0439321686	217.144603959	7033.42028937	0.628155320331	2268.0	2487.0	37	0.0
4021675	1820.78625488	2.0	14568.0	2	3725.0	1	4969.51351351	183872.0	2.55360373356	3.0	0.907601629158	183.078516175	220.043712318	2977.82057348	0.373485800646	2183.0	2394.0	37	0.0
4021674	1867.63598633	2.0	13272.0	2	3200.0	1	4622.24324324	171023.0	2.5452007494	3.0	0.803846026878	30.7648077303	217.659621483	3351.22919742	0.411239646961	1914.0	1684.0	37	0.0
4021669	2239.78222656	2.0	25128.0	2	4344.0	1	6196.32432432	229264.0	2.47745893672	3.0	0.834345445405	399.0	215.0	4697.86572732	0.462603587955	2425.0	2723.0	37	0.0
4021668	1980.04443359	2.0	14384.0	2	3354.0	1	5036.45945946	186349.0	2.54495053783	3.0	0.856253335137	81.8521686121	214.371220914	3389.66867108	0.404771433052	2083.0	2059.0	37	0.0
4021671	1417.0579834	2.0	14604.0	2	4771.0	1	5826.78378378	215591.0	11.4000000005	3.0	0.781018353588	363.209061156	215.817596031	2833.76605652	0.234443070842	2952.0	3016.0	37	0.0
4021670	1156.73168945	2.0	10165.0	2	2842.0	1	3705.81081081	137115.0	2.52338636126	3.0	0.656495004617	4.23020590524	216.236515519	2135.26476159	0.233249596541	1969.0	1809.0	37	0.0
4021665	377.558044434	2.0	4115.0	2	2063.0	1	2323.0	85951.0	2.54230593674	3.0	0.715386760321	247.560862651	209.893803983	726.270801959	0.125911217602	1814.0	1373.0	37	0.0
4021664	314.463012695	2.0	5659.0	2	3041.0	1	3267.45945946	120896.0	10.0216917559	3.0	0.26843730125	117.677628759	209.825369614	1086.01899397	0.0466938578729	2227.0	1718.0	37	0.0
4021667	1431.05212402	2.0	14274.0	2	3519.0	1	5044.48648649	186646.0	2.59724075555	3.0	0.55722188626	265.636587504	211.882251234	3129.91122187	0.208996067764	2525.0	1738.0	37	0.0
4021666	2447.85498047	2.0	22772.0	2	4787.0	1	6861.40540541	253872.0	2.56124511439	3.0	0.838191684588	124.035088901	210.743124674	4666.09594998	0.398613050659	2542.0	2732.0	37	0.0
4021661	2562.23779297	2.0	20751.0	2	3954.0	1	5997.43243243	221905.0	2.56745272706	3.0	0.844177108125	318.182223808	207.741434706	4457.51536758	0.457114105748	2219.0	2285.0	37	0.0
4021660	2251.59643555	2.0	18458.0	2	3682.0	1	5625.86486486	208157.0	2.56608680147	3.0	0.713460232297	272.97942199	207.142719986	3927.87838663	0.331668919244	2427.0	2065.0	37	0.0
4021663	1712.49108887	2.0	13363.0	2	3214.0	1	4706.67567568	174147.0	2.57368528209	3.0	0.890470180727	305.765674619	208.659107542	2934.63381261	0.384286358604	2072.0	2048.0	37	0.0
4021662	1973.82800293	2.0	18053.0	2	5589.0	1	6480.27027027	239770.0	8.93343793825	3.0	0.862430125947	128.046730051	208.538234723	4102.99264527	0.375562082069	2399.0	2274.0	37	0.0
4021657	1884.06054688	2.0	15908.0	2	3523.0	1	5018.75675676	185694.0	2.54654890435	3.0	0.747586379999	103.302134451	205.299782512	3450.94804531	0.345938474961	2279.0	2096.0	37	0.0
4021656	2358.37988281	2.0	19459.0	2	4360.0	1	5745.48648649	212583.0	2.54688127073	3.0	0.822562097417	201.828683848	204.116972933	4074.52152352	0.411766993063	2361.0	2422.0	37	0.0
4021659	2464.578125	2.0	19931.0	2	4233.0	1	6405.81081081	237015.0	2.54997049009	3.0	0.798509492368	263.084316246	206.887144137	4412.35933259	0.379327402213	2440.0	2500.0	37	0.0
4021658	1642.72058105	2.0	11812.0	2	3552.0	1	4682.56756757	173255.0	2.58737872738	3.0	0.907067160183	146.883098862	207.019674969	2668.80048524	0.348597051185	2067.0	1875.0	37	0.0
4021653	1097.83483887	2.0	9285.0	2	2976.0	1	3850.7027027	142476.0	2.5655848543	3.0	0.697516793609	139.430722241	203.206440807	1967.834863	0.216880961384	2252.0	1819.0	37	0.0
4021652	2172.16894531	2.0	16871.0	2	3579.0	1	5080.02702703	187961.0	2.5556306611	3.0	0.854932604705	12.7713906963	203.096119315	3691.08845349	0.450519940246	1891.0	1717.0	37	0.0
4021655	5034.03564453	2.0	31819.0	2	6775.0	1	10081.4054054	373012.0	2.58957190747	3.0	0.923335077162	90.7591319762	203.784530284	8249.55444069	0.607148125275	2365.0	2771.0	37	0.0
4021654	2251.88256836	2.0	19421.0	2	6154.0	1	7891.10810811	291971.0	8.39876257292	3.0	0.815479338338	355.166928607	203.261802102	4492.71588725	0.302324314866	3466.0	3065.0	37	0.0
4021649	738.205200195	2.0	7673.0	2	2550.0	1	3236.94594595	119767.0	11.4000000005	3.0	0.521694893134	108.327575078	199.989794153	1471.72749867	0.13455649771	2071.0	1754.0	37	0.0
4021648	1732.10925293	2.0	14224.0	2	3241.0	1	4681.10810811	173201.0	2.55405850881	3.0	0.762791107964	73.7466980355	200.49295365	3124.20549708	0.341464681369	2019.0	1960.0	37	0.0
4021651	2036.53051758	2.0	16201.0	2	4094.0	1	5436.43243243	201148.0	2.53025084825	3.0	0.771110699546	393.157573772	201.473659335	3785.02641662	0.366935437244	2489.0	2312.0	37	0.0
4021650	1531.86865234	2.0	14293.0	2	3490.0	1	4610.97297297	170606.0	2.53114869004	3.0	0.600891316344	182.698783498	200.727547731	2859.24912916	0.228962257652	2333.0	2181.0	37	0.0
4021645	3336.93579102	2.0	27283.0	2	5479.0	1	7845.27027027	290275.0	2.54648308799	3.0	0.724171646997	368.13820207	197.987332646	5878.32380516	0.372315463467	3248.0	3033.0	37	0.0
4021644	1518.51611328	2.0	13181.0	2	5304.0	1	6262.56756757	231715.0	2.56927538186	3.0	0.715058053383	348.030807662	197.98694165	3072.64560762	0.212734001199	3110.0	2609.0	37	0.0
4021647	2046.68640137	2.0	20989.0	2	6169.0	1	7636.67567568	282557.0	2.49759240421	3.0	0.64117926912	355.031070568	199.214609612	4431.78838403	0.228573118201	3716.0	3121.0	37	0.0
4021646	2381.55200195	2.0	19879.0	2	4845.0	1	6428.16216216	237842.0	2.52098248703	3.0	0.565010607385	191.101952924	198.943868986	4383.9543509	0.238645217147	2979.0	2728.0	37	0.0
4021641	2225.18823242	2.0	18290.0	2	5111.0	1	6815.89189189	252188.0	2.55680858004	3.0	0.559542026398	360.387847403	193.873507684	4076.15314144	0.200931902491	3463.0	3152.0	37	0.0
4021640	2221.74731445	2.0	17022.0	2	3668.0	1	5621.97297297	208013.0	2.56206760893	3.0	0.70906022204	26.6588190933	193.548101802	4142.06990315	0.353555794682	2212.0	2224.0	37	0.0
4021643	1302.22912598	2.0	10881.0	2	3110.0	1	4200.72972973	155427.0	2.62062641183	3.0	0.707996515558	338.100407088	197.481084779	2426.0528831	0.256984232462	2205.0	1940.0	37	0.0
4021642	2839.65405273	2.0	21782.0	2	4083.0	1	6031.91891892	223181.0	2.54967295334	3.0	0.773117052456	36.7491463721	195.889056801	5045.61940575	0.477871164854	2029.0	1938.0	37	0.0
4021637	2770.34106445	2.0	20989.0	2	4008.0	1	6455.48648649	238853.0	2.56693568452	3.0	0.800316533819	268.187401305	192.368122509	4960.24832276	0.443985915447	2478.0	2268.0	37	0.0
4021636	2440.30029297	2.0	18263.0	2	3647.0	1	5543.81081081	205121.0	2.55871291648	3.0	0.822721333631	136.827972819	192.314682994	4307.85674887	0.469833145793	1978.0	2087.0	37	0.0
4021639	1685.01489258	2.0	13730.0	2	2826.0	1	4297.02702703	158990.0	2.60130579205	3.0	0.738715551689	3.53616295536	193.898979553	3161.78546154	0.373204388464	1770.0	1634.0	37	0.0
4021638	481.477966309	2.0	14511.0	2	4696.0	1	5702.64864865	210998.0	11.4000000005	3.0	-0.0305410359245	188.39243774	193.004224697	2739.45742008	-0.00728228181085	3718.0	2513.0	37	0.0
4021633	1713.76135254	2.0	16091.0	2	4266.0	1	5680.24324324	210169.0	2.55884043367	3.0	0.385849083338	201.280584102	190.547066902	3408.37467298	0.130917872934	2993.0	2496.0	37	0.0
4021632	2618.12866211	2.0	20868.0	2	3956.0	1	5859.18918919	216790.0	2.55381932082	3.0	0.83809902143	70.8109939617	191.171228556	4419.37596674	0.462146479588	2011.0	2004.0	37	0.0
4021635	1443.55310059	2.0	11547.0	2	3315.0	1	4302.2972973	159185.0	2.53846154588	3.0	0.697833928746	19.0780836927	192.425859367	2642.43206435	0.272753073241	2017.0	1541.0	37	0.0
4021634	4579.51416016	2.0	30290.0	2	8168.0	1	11499.2972973	425474.0	2.56979165617	3.0	0.992341845673	378.922129644	190.531902507	7599.20690622	0.487851866641	3271.0	4026.0	37	0.0
4021757	3263.63500977	2.0	23859.0	2	5043.0	1	7488.27027027	277066.0	2.55408652722	3.0	0.814420000781	323.868172672	267.635793735	5693.79587138	0.448492325553	2691.0	2408.0	37	0.0
4021756	2799.92236328	2.0	22288.0	2	4616.0	1	6979.56756757	258244.0	2.56141710177	3.0	0.744131211863	176.410510357	268.043935783	5067.39865623	0.370110814988	2835.0	2935.0	37	0.0
4021759	3408.97387695	2.0	25462.0	2	4686.0	1	7536.89189189	278865.0	2.55012811538	3.0	0.830787483194	351.332882485	268.619736959	6131.65906398	0.510447883044	2401.0	2250.0	37	0.0
4021758	2909.42895508	2.0	22081.0	2	4199.0	1	6619.35135135	244916.0	2.5525931939	3.0	0.836071224243	285.856495116	269.022216971	5014.43395064	0.463441823789	2372.0	2371.0	37	0.0
4021753	4260.81689453	2.0	25567.0	2	7570.0	1	9511.75675676	351935.0	2.55947573851	3.0	1.03355750232	186.956945492	265.159411299	6552.13742227	0.552749400731	2669.0	3198.0	37	0.0
4021752	1169.56054688	2.0	10216.0	2	2993.0	1	3891.7027027	143993.0	2.55284604996	3.0	0.751413788518	112.545844909	264.893130122	2157.91753865	0.26314686609	2205.0	1816.0	37	0.0
4021755	2093.64013672	2.0	20737.0	2	5694.0	1	8010.64864865	296394.0	2.5331300109	3.0	0.743335236387	147.36011107	265.659228156	4599.97844932	0.271332635648	3230.0	3074.0	37	0.0
4021754	3543.0090332	2.0	26693.0	2	4821.0	1	7905.78378378	292514.0	2.6001863193	3.0	0.826564782329	259.403356492	264.600307021	6361.29411683	0.4982232272	2484.0	2980.0	37	0.0
4021749	3814.44580078	2.0	28498.0	2	4687.0	1	8021.67567568	296802.0	2.55587157229	3.0	0.814667504397	245.938832969	264.247522771	6572.41500961	0.500919048368	2480.0	2627.0	37	0.0
4021748	1686.56005859	2.0	18185.0	2	7102.0	1	8478.02702703	313687.0	8.37552514145	3.0	0.783274436932	396.670356018	262.800612802	3860.60102176	0.217045567407	4154.0	3496.0	37	0.0
4021751	1894.84875488	2.0	17337.0	2	4915.0	1	6526.45945946	241479.0	2.63562774517	3.0	0.447469577582	386.071216671	263.599833893	3800.19478737	0.149788983988	3267.0	2918.0	37	0.0
4021750	3498.24755859	2.0	26873.0	2	5655.0	1	8569.83783784	317084.0	2.56271963057	3.0	0.72905809362	304.869468327	263.518407526	6476.38433727	0.380226656248	3176.0	3312.0	37	0.0
4021745	2759.78100586	2.0	22751.0	2	5572.0	1	7539.78378378	278972.0	2.56134004655	3.0	0.843185037529	72.1992612575	262.718737775	4968.17430214	0.384656255885	2882.0	3131.0	37	0.0
4021744	1652.24645996	2.0	13392.0	2	3663.0	1	4759.86486486	176115.0	2.53214195798	3.0	0.826258525159	14.0291891408	261.264629362	2784.40095455	0.318687469914	2181.0	2171.0	37	0.0
4021747	2804.36108398	2.0	21440.0	2	10994.0	1	11278.1351351	417291.0	8.97165868629	3.0	1.43207230693	150.650845541	262.930755657	4975.39053834	0.461736061304	3209.0	4024.0	37	0.0
4021746	2892.82519531	2.0	21881.0	2	4282.0	1	6885.10810811	254749.0	2.58483349965	3.0	0.787795337422	130.156987604	262.671087613	5066.69077178	0.408184627731	2789.0	2687.0	37	0.0
4021741	1674.88269043	2.0	13572.0	2	3450.0	1	4808.35135135	177909.0	2.53276274135	3.0	0.753858332881	279.505692851	259.610104287	3200.09179744	0.334858386771	2306.0	2106.0	37	0.0
4021740	1856.36706543	2.0	15530.0	2	4312.0	1	5863.86486486	216963.0	2.55375996613	3.0	0.889088237909	58.5993037483	257.699024526	3549.16188982	0.368110147479	2459.0	2235.0	37	0.0
4021743	1760.5123291	2.0	14559.0	2	4169.0	1	5695.05405405	210717.0	2.56819575173	3.0	0.755162731715	315.759902831	259.510138106	3319.30381712	0.282165402397	2721.0	2605.0	37	0.0
4021742	1300.18286133	2.0	14574.0	2	4809.0	1	5883.02702703	217672.0	2.54102922583	3.0	0.602079863371	309.693913375	259.937543689	3074.26062011	0.186679885692	2979.0	2966.0	37	0.0
4021737	167.227050781	2.0	4611.0	2	2694.0	1	2928.40540541	108351.0	11.4000000005	3.0	0.0479572704941	284.544826917	255.734953039	699.592915736	0.00576147472194	2377.0	1945.0	37	0.0
4021736	2463.67626953	2.0	18467.0	2	3902.0	1	5785.56756757	214066.0	2.56705345923	3.0	0.815821759953	95.7774670189	255.528746267	4433.87664929	0.454778309934	2117.0	1939.0	37	0.0
4021739	5386.90234375	2.0	38852.0	2	6576.0	1	11979.5135135	443242.0	2.57636832601	3.0	0.781847061236	389.625477466	257.288217562	9645.22926869	0.459320562408	3688.0	4214.0	37	0.0
4021738	1050.07958984	2.0	8633.0	2	2673.0	1	3450.89189189	127683.0	2.51049164844	3.0	0.699287033952	21.906867358	256.938680419	1840.47012086	0.229220004441	1917.0	1751.0	37	0.0
4021733	1171.38476562	2.0	11042.0	2	3857.0	1	4845.35135135	179278.0	10.2342707023	3.0	0.89048960139	174.799432983	254.343897586	2344.68304203	0.274625070087	2393.0	2124.0	37	0.0
4021732	3033.84008789	2.0	24184.0	2	6704.0	1	8146.37837838	301416.0	2.55923775553	3.0	0.915856103288	6.7276549339	253.711865158	5535.14300905	0.451682338571	2522.0	2048.0	37	0.0
4021735	1502.39733887	2.0	14088.0	2	3831.0	1	5275.10810811	195179.0	2.59358558617	3.0	0.875124351199	170.418529413	254.661418416	2839.8397821	0.308147791613	2503.0	2672.0	37	0.0
4021734	212.178436279	2.0	4052.0	2	2438.0	1	2459.78378378	91012.0	2.55201290152	3.0	0.496059689619	197.410632099	253.723485986	563.768477654	0.0602733959032	2133.0	1473.0	37	0.0
4021729	2004.24865723	2.0	17168.0	2	4229.0	1	5850.81081081	216480.0	2.55357149139	3.0	0.711563223957	135.94150754	250.703557021	3951.61925908	0.316298299398	2598.0	2474.0	37	0.0
4021728	2838.67138672	2.0	23894.0	2	4592.0	1	7242.40540541	267969.0	2.58602933959	3.0	0.586354214095	351.369872508	249.924957825	5391.0805939	0.279155665754	2799.0	2531.0	37	0.0
4021731	2475.45336914	2.0	16764.0	2	5673.0	1	7284.27027027	269518.0	4.66948352202	3.0	1.18977972109	399.0	251.0	4093.25236516	0.502148041055	2510.0	2708.0	37	0.0
4021730	3623.3894043	2.0	26875.0	2	5272.0	1	8157.2972973	301820.0	2.56379134532	3.0	0.838522610278	216.112600275	251.061583515	6158.3145686	0.463099359686	2551.0	3097.0	37	0.0
4021725	2578.21484375	2.0	19272.0	2	4192.0	1	6541.0	242017.0	2.55546086468	3.0	0.811891113215	157.994591778	247.459083846	4475.79584481	0.38461098552	2660.0	2884.0	37	0.0
4021724	2149.69824219	2.0	16691.0	2	3716.0	1	5159.75675676	190911.0	2.53832236156	3.0	0.857801061303	76.8979476932	247.052931876	3623.82257817	0.431080454238	2058.0	1988.0	37	0.0
4021727	2382.8659668	2.0	18569.0	2	4311.0	1	5962.64864865	220618.0	2.5577539941	3.0	0.804584748245	291.807859873	248.702282833	4232.37189355	0.399683533318	2491.0	2389.0	37	0.0
4021726	1853.86743164	2.0	18316.0	2	4277.0	1	5683.59459459	210293.0	2.51733508399	3.0	0.629645376196	209.614052161	248.931367934	3679.8584926	0.256017564177	2567.0	2463.0	37	0.0
4021721	3082.92675781	2.0	24199.0	2	6731.0	1	8647.54054054	319959.0	2.5502623792	3.0	0.988853424124	49.0809414875	245.120774934	5348.92075612	0.440562588538	2614.0	3292.0	37	0.0
4021720	1819.6965332	2.0	14206.0	2	3238.0	1	4995.64864865	184839.0	2.57431856794	3.0	0.723036551145	15.1267093519	244.640356912	3287.31130609	0.312149386485	2214.0	2078.0	37	0.0
4021723	873.793823242	2.0	8677.0	2	2681.0	1	3413.18918919	126288.0	2.52468906274	3.0	0.755955925677	373.263685019	244.712791564	1623.71814121	0.219231488143	2178.0	1729.0	37	0.0
4021722	1950.01989746	2.0	15848.0	2	4194.0	1	5818.91891892	215300.0	2.53767490729	3.0	0.738017389272	134.405748604	245.325834336	3915.3554002	0.330306576763	2474.0	1880.0	37	0.0
4021717	2088.13598633	2.0	18859.0	2	7347.0	1	8472.02702703	313465.0	2.63554966995	3.0	0.95902790859	353.197096153	242.83896054	4293.91748411	0.321063860979	3176.0	3696.0	37	0.0
4021716	220.986312866	2.0	3612.0	2	2454.0	1	2551.56756757	94408.0	2.56873435157	3.0	0.387519814614	319.455083889	243.174306355	487.110958187	0.0384108540291	2196.0	1808.0	37	0.0
4021719	2080.36425781	2.0	18875.0	2	5211.0	1	6889.67567568	254918.0	11.4000000005	3.0	0.837731576421	230.401871932	243.727299081	4185.54255115	0.341318456854	2785.0	2494.0	37	0.0
4021718	1252.37231445	2.0	11241.0	2	3470.0	1	4355.64864865	161159.0	2.57559569275	3.0	0.372299817431	57.7778861493	243.995476325	2419.36539218	0.115321868193	2298.0	1819.0	37	0.0
4021713	3183.02050781	2.0	24985.0	2	6958.0	1	8951.2972973	331198.0	2.54320924278	3.0	0.859330375773	348.321268828	242.080302206	5800.52045972	0.385860922721	2952.0	2372.0	37	0.0
4021712	3161.26733398	2.0	22077.0	2	4009.0	1	6967.83783784	257810.0	2.57376568108	3.0	0.823339763701	252.215710681	240.53157999	5698.99942248	0.507625001599	2270.0	2169.0	37	0.0
4021715	1774.12756348	2.0	14529.0	2	3730.0	1	5064.91891892	187402.0	2.5237977469	3.0	0.675726502306	200.788500639	243.04126074	3186.4801408	0.269936554264	2531.0	2060.0	37	0.0
4021714	236.278289795	2.0	3828.0	2	2040.0	1	2094.89189189	77511.0	2.53200491288	3.0	0.338766898073	36.8979510482	242.799921027	561.740686704	0.047580917888	1813.0	1097.0	37	0.0
4021709	2724.125	2.0	19207.0	2	4942.0	1	7206.59459459	266644.0	2.58953076607	3.0	1.08062179656	308.554732654	240.00049658	4297.91926699	0.475436325803	2512.0	2373.0	37	0.0
4021708	2168.82006836	2.0	16939.0	2	3736.0	1	5921.51351351	219096.0	2.55866270434	3.0	0.690785368087	108.749103215	239.541307359	3858.84618349	0.290456626755	2676.0	2606.0	37	0.0
4021711	2668.33984375	2.0	23157.0	2	6399.0	1	8063.27027027	298341.0	9.01995262428	3.0	0.899108190104	233.326081728	240.798546767	5107.81234781	0.398166306909	2875.0	3508.0	37	0.0
4021710	3750.18164062	2.0	26192.0	2	6830.0	1	8604.32432432	318360.0	2.58973207946	3.0	1.00793077344	119.001379834	241.057079377	5857.81090157	0.522299097115	2542.0	2619.0	37	0.0
4021705	1651.91577148	2.0	13100.0	2	3578.0	1	5107.75675676	188987.0	2.56192718697	3.0	0.657349236175	100.335070794	239.469717269	3118.03788379	0.251000676538	2495.0	2056.0	37	0.0
4021704	2023.19885254	2.0	16141.0	2	3792.0	1	5391.89189189	199500.0	2.53548380283	3.0	0.730803034582	194.879642612	238.486264688	3756.22032829	0.341479112494	2289.0	1838.0	37	0.0
4021707	2388.35058594	2.0	21404.0	2	5647.0	1	7277.02702703	269250.0	2.56301368469	3.0	0.75642944406	50.7616633116	240.391095183	4817.58096563	0.334023419849	2677.0	2452.0	37	0.0
4021706	1920.20361328	2.0	16282.0	2	3493.0	1	5168.48648649	191234.0	2.61231217942	3.0	0.726776405717	9.14325666271	240.336935921	3508.55372722	0.327458755242	2240.0	2188.0	37	0.0
4021701	2696.96459961	2.0	22408.0	2	4312.0	1	6360.94594595	235355.0	2.5650129514	3.0	0.819651808892	388.875971466	235.443150576	4839.20371059	0.453028824161	2346.0	2089.0	37	0.0
4021700	6071.22900391	2.0	40344.0	2	10573.0	1	14994.4054054	554793.0	2.58340320753	3.0	0.936804314115	285.450206813	235.063458648	10480.3686864	0.486746976456	3304.0	4181.0	37	0.0
4021703	1343.43273926	2.0	11177.0	2	2987.0	1	4093.18918919	151448.0	2.56115636333	3.0	0.692159356915	211.141520922	237.348575643	2582.57303691	0.279356246369	2288.0	1636.0	37	0.0
4021702	6535.48974609	2.0	37493.0	2	7726.0	1	12847.4594595	475356.0	2.57189969803	3.0	0.911761344249	161.77903266	237.269458936	10793.7791513	0.620765646154	2858.0	3389.0	37	0.0
4021697	2128.62353516	2.0	17809.0	2	3811.0	1	5753.72972973	212888.0	2.56121676849	3.0	0.750048419092	171.746690719	233.370703939	3869.06727669	0.337225884547	2641.0	1958.0	37	0.0
4021696	1818.85510254	2.0	14658.0	2	3401.0	1	4799.78378378	177592.0	2.54580389948	3.0	0.732642675557	23.51488748	233.276529256	3378.72854238	0.347465292711	2055.0	1864.0	37	0.0
4021699	1161.18334961	2.0	11350.0	2	3165.0	1	4150.51351351	153569.0	2.54120457906	3.0	0.656853609053	96.4383656144	233.658416107	2336.66092036	0.226840478382	2267.0	2153.0	37	0.0
4021698	1749.3614502	2.0	15336.0	2	4126.0	1	5410.51351351	200189.0	2.56122481137	3.0	0.49235254218	228.246136385	232.922655114	3278.98528191	0.175354086778	2955.0	2248.0	37	0.0
4021821	2349.56860352	2.0	19223.0	2	3743.0	1	6055.0	224035.0	2.54857343665	3.0	0.620989870742	60.6352969587	307.287356871	4429.13437116	0.29386528943	2274.0	2169.0	37	0.0
4021820	3043.98364258	2.0	26974.0	2	6419.0	1	8718.18918919	322573.0	11.4000000005	3.0	0.715481184978	171.449076623	305.168410791	6167.96115619	0.338858352525	3206.0	3260.0	37	0.0
4021823	164.003570557	2.0	3084.0	2	1534.0	1	1613.59459459	59703.0	2.54847340117	3.0	0.365124627539	30.9894674861	310.829498372	452.292092167	0.0539322304435	1447.0	987.0	37	0.0
4021822	221.988372803	2.0	3708.0	2	2079.0	1	2179.02702703	80624.0	2.57400073738	3.0	0.484760212493	134.80693513	307.52042992	536.37012959	0.0634475743893	1858.0	1383.0	37	0.0
4021817	3065.94873047	2.0	21785.0	2	4350.0	1	6972.91891892	257998.0	2.58550675697	3.0	0.848793728594	82.8902806585	304.411495679	5390.68569323	0.488308901484	2364.0	2364.0	37	0.0
4021816	1977.20202637	2.0	16805.0	2	3924.0	1	5646.16216216	208908.0	2.57351813062	3.0	0.617328624034	338.513068594	303.193712791	3760.21960435	0.258754054389	2690.0	2551.0	37	0.0
4021819	3970.70751953	2.0	27525.0	2	5008.0	1	8473.05405405	313503.0	2.57434735618	3.0	0.848001202329	106.370537466	305.343181369	7071.53595191	0.547669339035	2370.0	2221.0	37	0.0
4021818	5459.67089844	2.0	36327.0	2	7848.0	1	12648.8648649	468008.0	2.58900424943	3.0	0.926566285125	184.413666641	303.501238715	9599.6408647	0.542259915359	3215.0	3908.0	37	0.0
4021813	1606.3170166	2.0	20214.0	2	5453.0	1	7044.86486486	260660.0	10.8341663899	3.0	0.482096362647	178.874344686	300.950000368	3815.29672038	0.150145490282	3577.0	2938.0	37	0.0
4021812	3870.08203125	2.0	29838.0	2	6068.0	1	9389.86486486	347425.0	11.4000000005	3.0	0.770550998291	166.993658236	301.393072182	7323.95101765	0.42961095635	2906.0	2686.0	37	0.0
4021815	2339.9777832	2.0	16904.0	2	3601.0	1	5314.45945946	196635.0	2.564331311	3.0	0.860501362404	237.199671806	302.990832956	3970.13460165	0.473657242213	1883.0	1566.0	37	0.0
4021814	2046.37768555	2.0	22969.0	2	7130.0	1	8764.94594595	324303.0	10.2449499965	3.0	0.813370941805	352.909764105	301.410840049	4951.01343692	0.298233416549	3274.0	3603.0	37	0.0
4021809	2218.89794922	2.0	17117.0	2	3979.0	1	5450.18918919	201657.0	2.53986139798	3.0	0.805267161887	95.9555421534	299.932791131	3813.39540187	0.39220539915	2337.0	2419.0	37	0.0
4021808	1342.7791748	2.0	14551.0	2	4048.0	1	5109.21621622	189041.0	10.6858970552	3.0	0.750956190252	309.718725817	298.829914022	2844.08703507	0.264243209945	2499.0	2089.0	37	0.0
4021811	3071.35913086	2.0	20312.0	2	7919.0	1	9088.75675676	336284.0	4.69069134052	3.0	1.25500652687	146.62860201	300.67941021	5063.53450558	0.537503687705	2574.0	2823.0	37	0.0
4021810	5345.20947266	2.0	39412.0	2	8374.0	1	12652.972973	468160.0	2.54320018777	3.0	0.816742128667	348.32277832	300.35130509	9941.62891998	0.472457421838	3666.0	3965.0	37	0.0
4021805	2757.0925293	2.0	21991.0	2	4203.0	1	6238.35135135	230819.0	2.55997707949	3.0	0.812839079076	283.040324151	295.929105519	4804.6506418	0.455638016035	2290.0	2208.0	37	0.0
4021804	2638.76000977	2.0	21413.0	2	4390.0	1	6798.0	251526.0	2.56367556657	3.0	0.822935135299	194.387419186	296.122631453	4647.81075705	0.391442717743	2903.0	3140.0	37	0.0
4021807	181.153686523	2.0	3534.0	2	2079.0	1	2116.62162162	78315.0	11.4000000005	3.0	0.0311396766754	256.07653455	298.239396977	577.80270332	0.0042684506429	1782.0	1152.0	37	0.0
4021806	1512.21923828	2.0	12601.0	2	3364.0	1	4579.08108108	169426.0	2.55097030546	3.0	0.770036072325	299.328693313	297.385801556	2805.56142508	0.30872418304	2375.0	2033.0	37	0.0
4021801	1415.86291504	2.0	14985.0	2	4713.0	1	5823.16216216	215457.0	2.52989339862	3.0	0.370396756795	346.526667436	293.779339591	3269.92665152	0.116066347976	2971.0	1929.0	37	0.0
4021800	2109.10571289	2.0	18005.0	2	4879.0	1	6113.62162162	226204.0	2.59993588843	3.0	0.885689522691	312.049541507	294.224553978	3748.13297487	0.372681371944	2499.0	2501.0	37	0.0
4021803	1400.46325684	2.0	11189.0	2	2566.0	1	3804.48648649	140766.0	2.53174252538	3.0	0.842132493851	9.48522373497	295.814955703	2478.42699466	0.377985526205	1676.0	1711.0	37	0.0
4021802	301.922851562	2.0	4336.0	2	2480.0	1	2568.78378378	95045.0	2.49720235868	3.0	0.691021288665	325.892172756	294.73215826	636.221578066	0.0935823077019	2112.0	1467.0	37	0.0
4021797	694.354003906	2.0	7759.0	2	3205.0	1	3530.62162162	130633.0	2.57553814116	3.0	0.501924477669	122.361271883	290.748331597	1463.00735457	0.116062591792	2376.0	1743.0	37	0.0
4021796	1106.79260254	2.0	9360.0	2	2894.0	1	3802.86486486	140706.0	2.59886159329	3.0	0.579338872597	52.2749668939	291.292550547	1960.94968719	0.175596814331	2000.0	2064.0	37	0.0
4021799	1501.94006348	2.0	10893.0	2	3307.0	1	4138.37837838	153120.0	2.50283283804	3.0	0.868302600325	261.139103681	292.994554655	2521.92925876	0.359752336881	1886.0	1860.0	37	0.0
4021798	2174.68652344	2.0	17313.0	2	3922.0	1	5671.40540541	209842.0	2.54778714317	3.0	0.778127487005	129.497380538	292.833654916	3987.4962101	0.376549630614	2484.0	2485.0	37	0.0
4021793	3161.42651367	2.0	25248.0	2	4643.0	1	7330.18918919	271217.0	2.55581332871	3.0	0.809403422831	381.746352896	287.728884833	5625.249806	0.45047684217	2733.0	2733.0	37	0.0
4021792	1876.74035645	2.0	17867.0	2	5037.0	1	6825.37837838	252539.0	11.4000000005	3.0	0.705751126601	186.384681084	286.712509885	4132.84702348	0.271731201441	2916.0	2639.0	37	0.0
4021795	1603.48718262	2.0	16420.0	2	4440.0	1	5812.02702703	215045.0	2.55250540855	3.0	0.732734443948	369.802025018	289.942041493	3113.44093753	0.244181919656	2924.0	2841.0	37	0.0
4021794	2618.05175781	2.0	21805.0	2	4910.0	1	6718.13513514	248571.0	2.56167853551	3.0	0.719349115331	143.247962896	290.155094642	4630.69555108	0.329641390551	2817.0	2387.0	37	0.0
4021789	198.321350098	2.0	3674.0	2	1752.0	1	1882.54054054	69654.0	2.54466489078	3.0	0.177731992834	17.2098227391	286.32647749	510.329228951	0.0246849398732	1652.0	1062.0	37	0.0
4021788	2370.1159668	2.0	21448.0	2	5409.0	1	7333.89189189	271354.0	2.52135145499	3.0	0.687776219814	369.853208012	284.137241617	4606.07426114	0.27547771096	3432.0	3454.0	37	0.0
4021791	3630.27709961	2.0	30122.0	2	5445.0	1	8086.45945946	299199.0	2.55219419189	3.0	0.78060689283	151.267384572	286.887189311	6334.78340239	0.440416863798	2654.0	2856.0	37	0.0
4021790	1099.07043457	2.0	12329.0	2	3059.0	1	3826.89189189	141595.0	2.55796043745	3.0	0.550162920604	88.154648605	285.918430034	2168.43530101	0.184651180106	2359.0	2010.0	37	0.0
4021785	1582.67504883	2.0	15044.0	2	5109.0	1	6254.91891892	231432.0	10.2011361878	3.0	0.894506050182	205.366447012	283.060845805	3232.21227454	0.300587623108	2759.0	2944.0	37	0.0
4021784	2650.9987793	2.0	22144.0	2	5423.0	1	7431.54054054	274967.0	2.58841302174	3.0	0.76879386816	200.376185688	283.140440855	4986.87542786	0.347611668461	2984.0	3359.0	37	0.0
4021787	6177.94775391	2.0	39529.0	2	7851.0	1	11828.7837838	437665.0	2.55500105743	3.0	0.8904604781	290.841766337	284.013970813	10217.9707355	0.624959221976	2583.0	3997.0	37	0.0
4021786	2567.16699219	2.0	20143.0	2	5136.0	1	7429.72972973	274900.0	2.56231035449	3.0	0.929929216797	354.495323298	283.333254392	4609.31272081	0.40539902939	2747.0	2932.0	37	0.0
4021781	1092.55908203	2.0	11326.0	2	4056.0	1	5011.54054054	185427.0	2.52236343964	3.0	0.348440804647	362.813368693	281.659373226	2241.62264634	0.0845133194791	3193.0	2514.0	37	0.0
4021780	717.759643555	2.0	6472.0	2	1860.0	1	2572.89189189	95197.0	2.58467223949	3.0	0.683603678798	10.481471515	281.586831634	1417.86660522	0.232073036195	1583.0	1219.0	37	0.0
4021783	3822.4753418	2.0	26121.0	2	7071.0	1	9914.40540541	366833.0	2.57651108013	3.0	0.983077435654	189.871509127	282.812052787	6304.28359865	0.45466236009	3127.0	3491.0	37	0.0
4021782	3356.92358398	2.0	24584.0	2	5025.0	1	7870.45945946	291207.0	2.56081973937	3.0	0.759816900044	54.4916082986	283.157331238	6027.39092991	0.410324272014	2656.0	2720.0	37	0.0
4021777	1739.20385742	2.0	19076.0	2	4613.0	1	5883.16216216	217677.0	2.6091718884	3.0	0.645347266638	373.399547923	278.695176268	3630.41733531	0.248622456887	2939.0	2432.0	37	0.0
4021776	1623.71252441	2.0	17801.0	2	5758.0	1	7263.27027027	268741.0	10.6255603639	3.0	0.653848725826	121.517787996	278.491023234	3930.44343447	0.21493652332	3237.0	3312.0	37	0.0
4021779	1500.921875	2.0	12065.0	2	3318.0	1	4474.91891892	165572.0	2.53815931767	3.0	0.675876802424	82.6814877729	280.661717018	2817.51035075	0.270282723197	2362.0	1904.0	37	0.0
4021778	221.929290771	2.0	4401.0	2	2962.0	1	2960.2972973	109531.0	4.683961193	3.0	0.680398262987	397.789300257	278.872848402	782.646041213	0.0988312446003	2352.0	1497.0	37	0.0
4021773	5143.34228516	2.0	33366.0	2	6305.0	1	10791.4864865	399285.0	2.57811636751	3.0	0.894667290986	97.446661013	277.607548312	8915.6392792	0.586231930739	2620.0	3337.0	37	0.0
4021772	1351.69616699	2.0	15138.0	2	5612.0	1	6302.21621622	233182.0	2.53903882406	3.0	0.17317318757	64.1419038254	278.28554615	2895.42377569	0.0414284743873	3783.0	2613.0	37	0.0
4021775	2274.34082031	2.0	16866.0	2	4333.0	1	6197.54054054	229309.0	2.59710822777	3.0	0.773897302146	107.387103814	278.602634684	3933.64612171	0.325557613815	2563.0	2750.0	37	0.0
4021774	1706.90161133	2.0	14064.0	2	2966.0	1	4155.75675676	153763.0	2.51604717806	3.0	0.810667138467	25.7595461461	279.35577296	3079.01359931	0.429210388106	1646.0	1493.0	37	0.0
4021769	1624.68115234	2.0	15108.0	2	4085.0	1	5435.94594595	201130.0	2.51268971586	3.0	0.559045159704	388.713640402	274.481522546	3214.11793625	0.197997379766	2963.0	2372.0	37	0.0
4021768	1747.97229004	2.0	14037.0	2	3998.0	1	5241.05405405	193919.0	2.59724749402	3.0	0.74468973437	316.536476297	273.715477575	3112.87036124	0.283944967912	2605.0	2261.0	37	0.0
4021771	1119.79284668	2.0	15991.0	2	5818.0	1	6585.94594595	243680.0	2.50164403722	3.0	0.00658602050974	57.829168157	276.995020596	2880.36447294	0.00144227570508	4018.0	3495.0	37	0.0
4021770	3299.67211914	2.0	22985.0	2	9280.0	1	10527.1081081	389503.0	10.227018787	3.0	1.22295930135	135.142150738	274.656121718	5385.44551847	0.455222872259	3290.0	2974.0	37	0.0
4021765	1898.02856445	2.0	16417.0	2	3868.0	1	5485.56756757	202966.0	2.55561718655	3.0	0.673723725637	171.287742589	273.779593395	3532.06518548	0.27697566055	2564.0	2480.0	37	0.0
4021764	5292.46191406	2.0	35321.0	2	7579.0	1	12030.4054054	445125.0	2.57114615287	3.0	0.842420863748	123.258905536	272.958448975	9141.76296959	0.470745760869	3450.0	3907.0	37	0.0
4021767	3360.53979492	2.0	25021.0	2	4771.0	1	7566.16216216	279948.0	2.54603544958	3.0	0.867976148289	252.92906242	273.535200806	5850.15525679	0.505025663297	2417.0	2660.0	37	0.0
4021766	3334.39233398	2.0	23509.0	2	4559.0	1	7421.51351351	274596.0	2.56511627398	3.0	0.830308847307	210.29711524	273.578999557	5936.70149073	0.497219023248	2353.0	2400.0	37	0.0
4021761	2959.88330078	2.0	25956.0	2	5200.0	1	7868.0	291116.0	2.56462845726	3.0	0.544207906338	394.277741667	269.757221757	5658.48289444	0.243303017453	3719.0	3197.0	37	0.0
4021760	7560.61328125	2.0	34773.0	2	13674.0	1	18533.5405405	685741.0	4.63536722297	3.0	1.22541583234	61.6612340733	270.292244128	10962.7304374	0.568434073908	4420.0	5548.0	37	0.0
4021763	2747.6237793	2.0	21802.0	2	4498.0	1	7135.81081081	264025.0	2.59060326436	3.0	0.761702209653	301.549487994	271.510253162	5081.27139513	0.37211220121	2741.0	3202.0	37	0.0
4021762	2040.77941895	2.0	16830.0	2	3549.0	1	5261.43243243	194673.0	2.55240842276	3.0	0.727981407766	240.241858212	271.677382287	3700.42928846	0.344084359188	2265.0	2339.0	37	0.0
4021885	2586.93017578	2.0	16840.0	2	6759.0	1	7693.16216216	284647.0	4.70056894664	3.0	1.13822862889	115.179905482	354.652038754	4259.89526158	0.460136989138	2357.0	2881.0	37	0.0
4021884	1150.85803223	2.0	13888.0	2	4914.0	1	6036.27027027	223342.0	2.55271185285	3.0	0.425131969571	361.995549647	354.31166112	2737.9830842	0.106705803476	3446.0	3351.0	37	0.0
4021887	1676.11083984	2.0	17587.0	2	4683.0	1	6086.37837838	225196.0	2.53953479621	3.0	0.354892430602	323.561918137	356.937456862	3479.06235254	0.112880388162	3484.0	2656.0	37	0.0
4021886	1490.21398926	2.0	20181.0	2	6995.0	1	7970.32432432	294902.0	9.04288155569	3.0	0.635087119304	335.144290464	355.684469613	3874.55372379	0.182543377836	4365.0	3342.0	37	0.0
4021881	2131.10571289	2.0	22296.0	2	6676.0	1	8305.0	307285.0	10.2018423071	3.0	0.737720690688	356.145147055	352.615456936	4949.98404038	0.281804498738	3632.0	3517.0	37	0.0
4021880	2416.77734375	2.0	19627.0	2	4157.0	1	6513.0	240981.0	2.58681759057	3.0	0.615895796469	211.511530952	352.773885063	4639.02704718	0.280971722208	2923.0	2563.0	37	0.0
4021883	1077.19421387	2.0	10041.0	2	2415.0	1	3168.72972973	117243.0	2.58767718849	3.0	0.788047548073	39.9768678271	353.820944704	1897.88661189	0.308896322226	1632.0	1413.0	37	0.0
4021882	647.651611328	2.0	8553.0	2	3686.0	1	3813.64864865	141105.0	2.44732617018	3.0	1.40858726077	399.0	353.0	1303.3931618	0.317014451257	2193.0	2183.0	37	0.0
4021877	2120.74438477	2.0	16953.0	2	5951.0	1	7023.51351351	259870.0	2.57823258685	3.0	1.12472068766	15.6462241278	350.498928785	4103.17410754	0.48927849748	2132.0	2337.0	37	0.0
4021876	3979.7409668	2.0	30078.0	2	11915.0	1	12683.1351351	469276.0	2.58337704031	3.0	1.10679878615	342.073451083	346.990360888	6948.53225973	0.435097437969	4225.0	4525.0	37	0.0
4021879	2892.9387207	2.0	21425.0	2	4372.0	1	6549.27027027	242323.0	2.56881964332	3.0	0.905218595222	259.713037007	351.010556485	4849.4659136	0.504072910569	2147.0	2317.0	37	0.0
4021878	3190.16430664	2.0	24132.0	2	4289.0	1	7061.0	261257.0	2.55156610202	3.0	0.838615981944	284.596829326	350.153843631	5644.77963845	0.504229100282	2227.0	2266.0	37	0.0
4021873	1277.80505371	2.0	16704.0	2	5964.0	1	7404.43243243	273964.0	10.8832613236	3.0	0.539507657341	334.445845922	345.060976717	3550.73021864	0.14857780538	4059.0	2991.0	37	0.0
4021872	1473.26586914	2.0	18548.0	2	6444.0	1	7431.78378378	274976.0	10.8509519287	3.0	0.53761469724	194.617599115	345.169866027	3751.39287565	0.156989262381	3435.0	3271.0	37	0.0
4021875	1740.04711914	2.0	15802.0	2	4105.0	1	5558.13513514	205651.0	10.2010968955	3.0	0.800861759743	138.417730908	346.762385225	3495.30498719	0.336569837028	2221.0	2260.0	37	0.0
4021874	1485.48217773	2.0	14715.0	2	5601.0	1	6330.78378378	234239.0	2.53197644377	3.0	0.51787503786	331.021743177	346.2824977	3390.63438947	0.161010677537	3482.0	2686.0	37	0.0
4021869	2065.52832031	2.0	16339.0	2	3899.0	1	5801.37837838	214651.0	2.5684330636	3.0	0.833503998518	365.633633228	343.452077749	3690.74819539	0.360787211576	2713.0	2493.0	37	0.0
4021868	201.240127563	2.0	4015.0	2	3092.0	1	3021.54054054	111797.0	2.50841611015	3.0	0.0646272308428	353.778342913	342.076274912	515.989803657	0.00554882989164	2897.0	1869.0	37	0.0
4021871	3262.64916992	2.0	26563.0	2	4766.0	1	7504.0	277648.0	2.56092974192	3.0	0.758704770195	213.825588621	344.266846102	5803.65679742	0.415216494453	2825.0	2660.0	37	0.0
4021870	3039.74975586	2.0	23360.0	2	4467.0	1	6644.32432432	245840.0	2.53443082883	3.0	0.837665611187	151.938455537	343.901135103	5244.77622155	0.493898864818	2162.0	2254.0	37	0.0
4021865	1800.70727539	2.0	13932.0	2	5190.0	1	6193.21621622	229149.0	10.1793718023	3.0	1.10244982198	137.792150578	341.769614019	3201.7535832	0.398544458255	2204.0	2168.0	37	0.0
4021864	1619.93969727	2.0	16681.0	2	4913.0	1	6239.08108108	230846.0	2.53249596928	3.0	0.283703541245	340.189867079	339.052743804	3560.82329259	0.0880906097237	3658.0	2758.0	37	0.0
4021867	5165.41113281	2.0	36196.0	2	10899.0	1	14447.5945946	534561.0	2.59087954485	3.0	1.09912555429	199.595327628	342.342202769	8958.80971279	0.516940613699	3664.0	4975.0	37	0.0
4021866	3035.58740234	2.0	22023.0	2	4596.0	1	7313.02702703	270582.0	2.57025309656	3.0	0.785649163676	185.481453506	342.495847897	5594.30378692	0.429596876641	2583.0	2542.0	37	0.0
4021861	1543.59423828	2.0	12140.0	2	3674.0	1	4713.67567568	174406.0	2.55751815917	3.0	0.889152170207	254.599161819	334.70067173	2664.99598764	0.335741863375	2247.0	1737.0	37	0.0
4021860	1397.76574707	2.0	10831.0	2	2835.0	1	3939.40540541	145758.0	2.56397248618	3.0	0.839183084474	170.743185169	335.279869137	2441.37457251	0.351413803479	1892.0	1658.0	37	0.0
4021863	1854.2208252	2.0	14873.0	2	2859.0	1	4402.21621622	162882.0	2.54825880552	3.0	0.767199075506	13.0697153174	338.811039212	3279.55959217	0.400116429306	1872.0	1725.0	37	0.0
4021862	3124.13476562	2.0	23320.0	2	3968.0	1	6824.7027027	252514.0	2.5472004065	3.0	0.839557474798	243.957335297	335.645857379	5441.70736006	0.503109472328	2169.0	2061.0	37	0.0
4021857	3521.97363281	2.0	25302.0	2	6424.0	1	8377.45945946	309966.0	2.56408264412	3.0	1.01989736174	76.069121647	334.167376137	5568.75274583	0.512809954405	2276.0	2840.0	37	0.0
4021856	2021.203125	2.0	14670.0	2	3025.0	1	4703.2972973	174022.0	2.56012934213	3.0	0.839466128687	23.6960877406	333.321273508	3548.84599291	0.463501392714	1682.0	1498.0	37	0.0
4021859	1631.20568848	2.0	17918.0	2	4301.0	1	5788.05405405	214158.0	2.52452768081	3.0	0.619659145415	339.936487368	333.807151647	3366.59072477	0.219825654718	3019.0	2976.0	37	0.0
4021858	2099.51489258	2.0	17186.0	2	4181.0	1	5789.7027027	214219.0	2.58342111882	3.0	0.692911540925	190.391745621	334.096656106	3752.33084499	0.289556255293	2648.0	2560.0	37	0.0
4021853	1685.98901367	2.0	16039.0	2	3954.0	1	5169.08108108	191256.0	2.55329973675	3.0	0.684068782181	293.63601377	328.0652134	3554.64460154	0.307545547153	2248.0	2135.0	37	0.0
4021852	253.620529175	2.0	3159.0	2	1938.0	1	1994.45945946	73795.0	8.96975034269	3.0	0.662787663444	158.019350517	328.322441564	498.511149691	0.0903118675158	1625.0	1331.0	37	0.0
4021855	2296.42895508	2.0	27005.0	2	6751.0	1	8537.56756757	315890.0	10.1235435841	3.0	0.641399413829	380.232867296	332.130041814	5380.42751059	0.253300762958	3503.0	2738.0	37	0.0
4021854	245.721572876	2.0	3752.0	2	1804.0	1	1931.97297297	71483.0	2.48692331379	3.0	0.517364002841	96.8984442915	332.381007687	616.823290312	0.0900248323693	1597.0	1258.0	37	0.0
4021849	1472.60986328	2.0	12713.0	2	3857.0	1	5020.94594595	185775.0	8.9526787592	3.0	1.01642754455	44.6322869302	327.146779599	2772.55690199	0.390114291236	1919.0	1618.0	37	0.0
4021848	7010.73144531	2.0	45114.0	2	9468.0	1	15043.7297297	556618.0	2.57645909756	3.0	0.864452760692	380.172600018	326.338179461	12198.9864006	0.539629567224	3768.0	4105.0	37	0.0
4021851	1564.05151367	2.0	14181.0	2	3475.0	1	4984.97297297	184444.0	2.57632961892	3.0	0.478441382415	71.961590019	328.363714582	3229.02752377	0.183369974975	2432.0	1717.0	37	0.0
4021850	1472.80517578	2.0	14545.0	2	4088.0	1	5312.51351351	196563.0	2.5556811634	3.0	0.65615481882	264.314787486	326.58772492	3187.99756571	0.245138779588	2480.0	2009.0	37	0.0
4021845	1360.41601562	2.0	11804.0	2	3803.0	1	4889.56756757	180914.0	8.99847300132	3.0	0.981393064793	47.0048293103	323.870651716	2512.74133767	0.337199090005	1989.0	2232.0	37	0.0
4021844	2925.16455078	2.0	20740.0	2	4458.0	1	6998.94594595	258961.0	2.56943757542	3.0	0.777809584994	209.505316217	322.631661802	5328.7961062	0.420658203011	2573.0	2358.0	37	0.0
4021847	2021.87097168	2.0	16349.0	2	4050.0	1	5661.37837838	209471.0	2.5677047128	3.0	0.75533975437	342.401029996	326.040228062	3555.03254674	0.310883660077	2641.0	2419.0	37	0.0
4021846	2177.31420898	2.0	19723.0	2	4228.0	1	5957.2972973	220420.0	2.56600781528	3.0	0.801131531629	289.09953326	325.047573907	4074.63360224	0.377365650518	2311.0	2600.0	37	0.0
4021841	3331.07739258	2.0	25815.0	2	4921.0	1	7622.67567568	282039.0	2.55136695669	3.0	0.748019694506	267.870429111	321.462740127	6383.02350011	0.455997814473	2473.0	2188.0	37	0.0
4021840	1395.79870605	2.0	12181.0	2	2960.0	1	4270.05405405	157992.0	2.52079265534	3.0	0.425710863922	69.0547836859	320.625283634	2707.95075191	0.156052065221	2400.0	1834.0	37	0.0
4021843	2146.50512695	2.0	17573.0	2	4090.0	1	5788.21621622	214164.0	2.57011790385	3.0	0.686836283548	197.548990977	322.57374619	4197.15824587	0.331592981311	2631.0	1930.0	37	0.0
4021842	540.081970215	2.0	5770.0	2	1962.0	1	2377.7027027	87975.0	2.53859766702	3.0	0.676150858454	110.120371486	322.763044209	1064.93622305	0.178437538889	1660.0	1324.0	37	0.0
4021837	4174.91210938	2.0	22597.0	2	8173.0	1	9446.27027027	349512.0	2.6739909254	3.0	1.23742105022	0.0	318.0	6283.06303861	0.699313908608	1773.0	2911.0	37	0.0
4021836	2667.75	2.0	21471.0	2	5402.0	1	7549.13513514	279318.0	2.5513183102	3.0	0.722457968242	374.667734998	317.46221795	4992.68086059	0.313890687081	3376.0	2886.0	37	0.0
4021839	2081.93017578	2.0	16499.0	2	4171.0	1	5688.64864865	210480.0	2.54716007985	3.0	0.84139158911	353.19095281	319.634561339	3691.68017466	0.375540179556	2571.0	2571.0	37	0.0
4021838	1496.26403809	2.0	14711.0	2	4608.0	1	6053.83783784	223992.0	2.57747802853	3.0	0.639446166135	368.231378865	319.244959094	3138.44412544	0.198683683856	3224.0	2459.0	37	0.0
4021833	2153.89013672	2.0	16191.0	2	3451.0	1	5259.75675676	194611.0	2.57224858546	3.0	0.806953313602	53.2132326429	316.20694273	3690.50748095	0.394893384222	2079.0	2044.0	37	0.0
4021832	2940.44848633	2.0	21377.0	2	6229.0	1	7940.48648649	293798.0	2.56251129788	3.0	0.953660587911	221.045282785	314.947821432	5252.21795277	0.460703540722	2480.0	2948.0	37	0.0
4021835	2445.54150391	2.0	23307.0	2	5025.0	1	7596.7027027	281078.0	11.4000000005	3.0	0.704133109891	323.227344947	316.908514263	5131.50586987	0.312022349838	2818.0	3292.0	37	0.0
4021834	1847.30566406	2.0	14585.0	2	3114.0	1	4553.43243243	168477.0	2.55469268129	3.0	0.77165017857	248.115381252	316.245185886	3321.16712702	0.391617613287	1955.0	1772.0	37	0.0
4021829	1582.61499023	2.0	15241.0	2	4367.0	1	5574.91891892	206272.0	2.53027529081	3.0	0.630908652614	366.327730067	313.524745707	3276.7057083	0.227612862374	2786.0	2600.0	37	0.0
4021828	2051.12207031	2.0	16412.0	2	4054.0	1	5222.27027027	193224.0	2.59634988739	3.0	0.885051402095	91.1984291351	313.967521528	3410.98753743	0.406550654114	2192.0	2201.0	37	0.0
4021831	1492.4095459	2.0	13354.0	2	3457.0	1	4744.54054054	175548.0	2.55531855921	3.0	0.639574003585	196.197906772	315.358209259	2859.16151845	0.23871297279	2471.0	2101.0	37	0.0
4021830	1292.91992188	2.0	10969.0	2	3400.0	1	4437.54054054	164189.0	2.58135035951	3.0	0.798161407222	387.29042162	314.021653132	2330.80561412	0.265207814509	2542.0	2292.0	37	0.0
4021825	1897.69714355	2.0	17151.0	2	4683.0	1	6053.78378378	223990.0	11.4000000005	3.0	0.571815866533	319.37751157	311.576659887	3904.72513	0.226109637707	2535.0	2043.0	37	0.0
4021824	4383.14648438	2.0	28919.0	2	6537.0	1	9834.75675676	363886.0	2.6020029455	3.0	0.90114688827	67.1879319242	311.560949252	7224.72114958	0.494759906117	2719.0	2613.0	37	0.0
4021827	3021.15258789	2.0	24541.0	2	6487.0	1	8419.40540541	311518.0	2.54295371589	3.0	0.765054490818	327.561438912	313.500939938	6052.68683433	0.379306082126	2861.0	3219.0	37	0.0
4021826	2518.86376953	2.0	18826.0	2	4131.0	1	5945.48648649	219983.0	2.54823043983	3.0	0.870481603477	279.172771216	313.217901375	4269.60371321	0.454666886537	2220.0	2120.0	37	0.0
4021949	3505.46069336	2.0	30426.0	2	5502.0	1	9097.24324324	336598.0	10.2168952049	3.0	0.879797320812	244.903787522	397.021315114	7222.577727	0.536685857314	2218.0	2416.0	37	0.0
4021948	5451.40771484	2.0	33053.0	2	13621.0	1	15403.8648649	569943.0	4.71938147967	3.0	1.08750554915	316.727986711	395.282636183	9145.17946231	0.476718059334	3812.0	4925.0	37	0.0
4021951	2570.94384766	2.0	16291.0	2	4466.0	1	6295.08108108	232918.0	2.67192941826	3.0	1.14128584584	26.0	399.0	4194.89741881	0.613588570875	1696.0	1846.0	37	0.0
4021950	1820.90368652	2.0	14227.0	2	5729.0	1	6556.67567568	242597.0	4.62096065399	3.0	1.16413741037	349.367470275	398.453534246	3881.15683681	0.525668439773	2070.0	2187.0	37	0.0
4021945	181.315063477	2.0	3433.0	2	1950.0	1	2003.75675676	74139.0	2.44536623035	3.0	0.49518073172	179.780679871	393.685675697	505.278823215	0.0665913625082	1678.0	1050.0	37	0.0
4021944	1353.74169922	2.0	15539.0	2	3939.0	1	5328.81081081	197166.0	11.4000000005	3.0	0.35074324215	302.124537426	393.416712792	3209.18836951	0.118086310744	3097.0	2130.0	37	0.0
4021947	1735.00683594	2.0	13769.0	2	3889.0	1	5049.13513514	186818.0	2.59018678319	3.0	0.732259594918	225.072794036	394.136393456	2999.47893773	0.277959063787	2565.0	1897.0	37	0.0
4021946	1370.65380859	2.0	12019.0	2	3007.0	1	4225.2972973	156336.0	2.53982929758	3.0	0.61273832214	214.504770706	394.450392174	2653.82408427	0.238274003532	2292.0	1468.0	37	0.0
4021941	292.24710083	2.0	3627.0	2	2023.0	1	2152.51351351	79643.0	2.58475693838	3.0	0.150839234544	41.7983683705	389.612084416	593.677129873	0.0212430999137	1886.0	1298.0	37	0.0
4021940	1907.15942383	2.0	16507.0	2	3712.0	1	5207.37837838	192673.0	2.60315671592	3.0	0.745340842037	232.481560042	388.783341973	3487.21080323	0.332560766502	2334.0	1811.0	37	0.0
4021943	1010.89831543	2.0	8935.0	2	2826.0	1	3535.40540541	130810.0	2.53308386083	3.0	0.780744684179	373.96855303	391.103580555	1784.92502892	0.245466231418	2083.0	1743.0	37	0.0
4021942	2358.24804688	2.0	18137.0	2	3401.0	1	5242.02702703	193955.0	2.54208499041	3.0	0.832106712037	54.8344926297	389.72054672	4108.90471001	0.48394109918	1807.0	1824.0	37	0.0
4021937	3383.63012695	2.0	26472.0	2	5099.0	1	7802.89189189	288707.0	2.56539065137	3.0	0.73841006533	297.462498477	388.218248009	6350.94480628	0.429600887671	2563.0	2602.0	37	0.0
4021936	1624.25732422	2.0	11773.0	2	2796.0	1	4137.86486486	153101.0	2.55710656207	3.0	0.810353570281	22.1737345573	388.215791289	2846.77352612	0.386489567427	1751.0	1596.0	37	0.0
4021939	1914.76196289	2.0	17320.0	2	4667.0	1	6210.40540541	229785.0	2.61792726509	3.0	0.486217670042	319.766469576	387.951059155	3866.11276535	0.178328951768	2973.0	2388.0	37	0.0
4021938	2664.41796875	2.0	22097.0	2	4583.0	1	6901.35135135	255350.0	2.55703931642	3.0	0.645549812403	307.085983892	388.288261244	4945.21029334	0.30087486869	3206.0	2323.0	37	0.0
4021933	1863.18969727	2.0	13713.0	2	3493.0	1	4885.08108108	180748.0	2.54265329468	3.0	0.837121795823	215.002673251	384.242574221	3137.32003803	0.367633907817	2189.0	2061.0	37	0.0
4021932	2368.69311523	2.0	17987.0	2	3640.0	1	5254.24324324	194407.0	2.55994499325	3.0	0.8316130127	175.790091939	383.89971457	4097.92093225	0.479943012925	1821.0	1883.0	37	0.0
4021935	2479.73925781	2.0	19897.0	2	4571.0	1	6470.18918919	239397.0	2.53907284281	3.0	0.685061306183	120.803892936	386.689240078	4433.2500358	0.306669369047	2638.0	2515.0	37	0.0
4021934	2166.07763672	2.0	17066.0	2	3818.0	1	5397.83783784	199720.0	2.57826673183	3.0	0.834161886554	108.684978769	384.98447119	3708.98543715	0.401711517674	2240.0	1925.0	37	0.0
4021929	3245.82495117	2.0	29064.0	2	7096.0	1	9286.05405405	343584.0	2.53191828908	3.0	0.8183658584	129.012228124	381.408787049	6233.70239971	0.378708217316	3311.0	2612.0	37	0.0
4021928	2022.87414551	2.0	16251.0	2	3389.0	1	4995.83783784	184846.0	2.55537310283	3.0	0.834331140566	197.763985144	380.320783292	3583.39379417	0.426987036487	2004.0	1989.0	37	0.0
4021931	2605.67749023	2.0	20114.0	2	3955.0	1	6187.62162162	228942.0	2.5597670416	3.0	0.76228803607	138.733271383	383.090140281	4602.97793313	0.395738509481	2265.0	2323.0	37	0.0
4021930	1486.3482666	2.0	12424.0	2	3285.0	1	4444.91891892	164462.0	2.56428066127	3.0	0.775199790707	346.477922717	381.473709053	2876.02180275	0.334741075964	2188.0	1876.0	37	0.0
4021925	1508.59094238	2.0	22187.0	2	7590.0	1	8558.51351351	316665.0	10.8690947019	3.0	0.840971008108	251.160688003	376.755851943	4459.07527547	0.280536565472	3091.0	2510.0	37	0.0
4021924	1892.33679199	2.0	18650.0	2	4539.0	1	6294.32432432	232890.0	11.4000000005	3.0	0.569868457912	124.834668794	377.465546878	4254.77669511	0.238554355145	2756.0	2177.0	37	0.0
4021927	1897.57971191	2.0	15631.0	2	3572.0	1	5324.08108108	196991.0	2.5929261726	3.0	0.853427414019	330.492406177	379.012643016	3359.75956794	0.368508641339	2461.0	2448.0	37	0.0
4021926	2264.9831543	2.0	16046.0	2	3279.0	1	5127.27027027	189709.0	2.55355187061	3.0	0.835569630886	37.1358102239	379.411441367	3987.40454186	0.481273572383	1757.0	1899.0	37	0.0
4021921	2573.49707031	2.0	22024.0	2	10237.0	1	10789.1891892	399200.0	10.2177942006	3.0	1.25642956975	260.92393515	374.699067965	5042.75829966	0.415671144793	3115.0	4266.0	37	0.0
4021920	1275.87036133	2.0	12071.0	2	3482.0	1	4507.10810811	166763.0	2.63164521291	3.0	0.47311368947	105.124078785	375.393998109	2633.33359477	0.160377192793	2542.0	2093.0	37	0.0
4021923	193.776641846	2.0	4240.0	2	2394.0	1	2535.83783784	93826.0	10.105118686	3.0	0.384053283487	311.039184661	375.792189323	531.73048277	0.0419546783697	2311.0	1835.0	37	0.0
4021922	2482.81176758	2.0	20032.0	2	4683.0	1	6628.08108108	245239.0	2.54850130492	3.0	0.894062134017	95.4069485553	376.112321573	4522.63033949	0.438908749961	2065.0	2118.0	37	0.0
4021917	2102.84204102	2.0	22187.0	2	6642.0	1	8292.32432432	306816.0	2.52213864497	3.0	0.811354693125	249.894579039	373.844284283	4690.67868256	0.297820680682	2983.0	3139.0	37	0.0
4021916	2242.42578125	2.0	17106.0	2	3709.0	1	5575.97297297	206311.0	2.55777178035	3.0	0.790511652427	235.096299608	373.775249378	3830.33517163	0.372712533815	2428.0	1931.0	37	0.0
4021919	1384.22351074	2.0	11482.0	2	3440.0	1	4320.62162162	159863.0	2.55557782756	3.0	0.811994806434	372.656170356	374.267005919	2468.50837047	0.302014184774	2292.0	1692.0	37	0.0
4021918	3180.44873047	2.0	31276.0	2	7874.0	1	10674.0810811	394941.0	2.53818682443	3.0	0.774399492101	255.998503715	374.339628451	6800.10312168	0.327443236361	3633.0	3490.0	37	0.0
4021913	1968.43615723	2.0	16939.0	2	4190.0	1	5845.62162162	216288.0	2.54349618783	3.0	0.744032943973	299.452282373	370.713050774	3996.3878298	0.341077396748	2509.0	2289.0	37	0.0
4021912	2462.32519531	2.0	19675.0	2	4246.0	1	6451.86486486	238719.0	2.57022671881	3.0	0.807930171074	216.640338461	368.519321224	4514.52544671	0.394047081583	2675.0	2351.0	37	0.0
4021915	1851.72265625	2.0	18720.0	2	5578.0	1	7860.48648649	290838.0	10.7685347267	3.0	0.860299224218	399.0	373.0	4400.36153579	0.317177886533	2898.0	3262.0	37	0.0
4021914	662.136474609	2.0	8511.0	2	3314.0	1	3819.10810811	141307.0	11.4000000005	3.0	0.194773566466	211.745994913	373.21934415	1658.82885032	0.0441682436221	2651.0	1904.0	37	0.0
4021909	1920.16125488	2.0	14426.0	2	4070.0	1	5379.7027027	199049.0	2.57712077669	3.0	0.83729802847	383.321524916	367.994779994	3354.46938895	0.353262653329	2524.0	2293.0	37	0.0
4021908	2216.45751953	2.0	17777.0	2	3975.0	1	5755.54054054	212955.0	2.54742460428	3.0	0.735469002361	205.919041932	368.245067642	3828.33975181	0.323804210185	2628.0	2545.0	37	0.0
4021911	1467.35217285	2.0	11438.0	2	3124.0	1	4296.2972973	158963.0	2.57357712958	3.0	0.621491390739	160.690037246	368.735075704	2773.67225358	0.25096350926	1978.0	1726.0	37	0.0
4021910	2846.26123047	2.0	26874.0	2	10010.0	1	12458.4324324	460962.0	8.41392464515	3.0	1.40829942621	397.924501258	367.849121198	6167.08465944	0.535068294538	3099.0	4971.0	37	0.0
4021905	2130.46459961	2.0	16643.0	2	3669.0	1	5233.81081081	193651.0	2.5771093242	3.0	0.826214342581	101.824870716	366.156527421	3603.71845643	0.39751311333	2131.0	1807.0	37	0.0
4021904	2072.79711914	2.0	18829.0	2	4876.0	1	6697.35135135	247802.0	2.5536123256	3.0	0.525987647985	330.814808128	364.978994599	4095.50687554	0.191644751861	3480.0	3122.0	37	0.0
4021907	1250.47351074	2.0	13113.0	2	3983.0	1	4689.08108108	173496.0	2.50101677651	3.0	0.604572788398	11.5887662054	368.105650556	2612.04912514	0.202484444693	2277.0	1971.0	37	0.0
4021906	2215.19165039	2.0	18307.0	2	4246.0	1	5603.10810811	207315.0	2.53953157257	3.0	0.784668641136	228.100626844	366.850687437	3837.88368899	0.367487386365	2404.0	2319.0	37	0.0
4021901	2947.18041992	2.0	23569.0	2	6123.0	1	7887.78378378	291848.0	2.56305115998	3.0	1.09171214339	18.4174418603	365.030664796	4843.86511267	0.504231316045	2188.0	2223.0	37	0.0
4021900	2950.82373047	2.0	21326.0	2	4122.0	1	6604.51351351	244367.0	2.52774924174	3.0	0.798192263797	155.005350954	363.623802302	5169.63202334	0.454311537144	2204.0	1707.0	37	0.0
4021903	1867.15551758	2.0	16109.0	2	4600.0	1	6254.51351351	231417.0	2.59908086769	3.0	0.665568037142	323.560971082	365.502129578	3577.09455829	0.235065796943	3122.0	1979.0	37	0.0
4021902	1650.03869629	2.0	15082.0	2	3901.0	1	5342.40540541	197669.0	2.57117399915	3.0	0.693851787708	299.623957672	365.15843554	3402.53210826	0.283621449766	2588.0	2055.0	37	0.0
4021897	1450.47595215	2.0	12981.0	2	4277.0	1	5184.24324324	191817.0	2.53221669122	3.0	0.720336304871	347.96427885	362.749194308	2492.24609099	0.209402418918	2963.0	2577.0	37	0.0
4021896	2027.16589355	2.0	16519.0	2	3803.0	1	5500.91891892	203534.0	2.63470150352	3.0	0.844118122339	312.060066742	362.299535178	3537.04172044	0.372457909936	2424.0	2272.0	37	0.0
4021899	5630.76904297	2.0	35585.0	2	7453.0	1	11301.5135135	418156.0	2.589828954	3.0	0.87386324903	119.519568516	363.842696283	9681.84701336	0.598243598931	2683.0	3159.0	37	0.0
4021898	1698.83740234	2.0	11612.0	2	2993.0	1	4150.59459459	153572.0	2.56015870007	3.0	0.880317197108	48.1458593058	364.066644562	2827.78139831	0.428322635624	1607.0	1578.0	37	0.0
4021893	1462.36743164	2.0	11316.0	2	3017.0	1	4087.7027027	151245.0	2.55429097503	3.0	0.810402797849	144.333661775	359.898297835	2566.31775621	0.3411858649	1959.0	1707.0	37	0.0
4021892	2987.49951172	2.0	19815.0	2	6449.0	1	8121.86486486	300509.0	2.58371061152	3.0	0.990097830128	3.19714890771	360.457236144	5346.4759326	0.483419151271	2289.0	2422.0	37	0.0
4021895	1882.3190918	2.0	14855.0	2	3375.0	1	4675.02702703	172976.0	2.5730220188	3.0	0.861321766773	185.070120555	361.90890434	3177.54177773	0.413853970353	1891.0	1863.0	37	0.0
4021894	1601.59533691	2.0	12790.0	2	3466.0	1	4660.32432432	172432.0	2.57992882418	3.0	0.795897203704	286.597338912	360.56394097	2914.43979803	0.331320745647	2290.0	1952.0	37	0.0
4021889	2398.89404297	2.0	25050.0	2	8075.0	1	9517.59459459	352151.0	9.02989946159	3.0	0.773058359988	331.621215064	358.052292247	5223.43748279	0.269252317239	4367.0	4512.0	37	0.0
4021888	2501.68774414	2.0	21545.0	2	4176.0	1	6253.37837838	231375.0	2.59210637809	3.0	0.760525122478	371.900965415	357.143516565	4521.65736792	0.379230626982	2826.0	2743.0	37	0.0
4021891	1814.25183105	2.0	16852.0	2	4110.0	1	5411.91891892	200241.0	2.53602090992	3.0	0.603529567577	208.019849116	358.924582163	3372.94651421	0.231638001498	2721.0	2449.0	37	0.0
4021890	3459.99682617	2.0	29930.0	2	6412.0	1	9660.75675676	357448.0	2.54272862362	3.0	0.781277016792	355.692948916	357.787670505	6567.97248609	0.361618537946	3707.0	4105.0	37	0.0
4021956	178.851409912	2.0	4302.0	2	2470.0	1	2530.43243243	93626.0	8.2814309846	3.0	1.57074618869	395.0	399.0	532.906888914	0.198177184254	1931.0	1467.0	37	0.0
4021953	551.201660156	2.0	8169.0	2	2084.0	1	2436.97297297	90168.0	2.5148296813	3.0	0.854361538847	96.0	399.0	1348.13600712	0.309443582933	1494.0	1209.0	37	0.0
4021952	1800.15869141	2.0	20214.0	2	3099.0	1	4536.27027027	167842.0	2.46566706713	3.0	0.753537828277	44.0	399.0	3918.61776685	0.482510589446	1815.0	1998.0	37	0.0
4021955	2722.34155273	2.0	19156.0	2	4442.0	1	6430.10810811	237914.0	2.61882052577	3.0	1.00903085985	383.0	399.0	4555.17259573	0.556190915722	2114.0	2001.0	37	0.0
4021954	614.322265625	2.0	8472.0	2	2343.0	1	2761.94594595	102192.0	2.49216453165	3.0	0.838419305912	264.0	399.0	1475.94173225	0.288691739162	1771.0	1649.0	37	0.0
4024381	2005.92614746	3.0	16406.0	3	3551.0	1	4945.40540541	182980.0	2.55812536265	3.0	0.864665254505	365.917550461	280.355422753	3472.30934569	0.435859430438	1935.0	1802.0	37	0.0
4024380	2006.8782959	3.0	16893.0	3	3924.0	1	5657.40540541	209324.0	2.58088026178	3.0	0.543905337828	105.798651561	279.895454789	3490.18973107	0.201596905719	2784.0	2592.0	37	0.0
4024383	2232.33276367	3.0	22033.0	3	5126.0	1	6821.48648649	252395.0	2.53054366309	3.0	0.586534995368	194.128536479	281.697821945	4554.53428295	0.243483065558	2898.0	2964.0	37	0.0
4024382	1606.68774414	3.0	12207.0	3	3728.0	1	4693.13513514	173646.0	2.53369003275	3.0	0.785652617135	116.870110682	281.865402164	2777.89661797	0.302959433375	2443.0	1938.0	37	0.0
4024377	278.88482666	3.0	3772.0	3	2319.0	1	2269.21621622	83961.0	4.75901923437	3.0	0.729430135259	215.310204425	274.79752606	549.697903657	0.0969110550425	1850.0	1367.0	37	0.0
4024376	1922.17346191	3.0	18398.0	3	5628.0	1	6873.37837838	254315.0	11.4000000005	3.0	0.685124358756	321.954936968	274.346755319	3935.47482912	0.243997800927	2917.0	2701.0	37	0.0
4024379	2287.83105469	3.0	19123.0	3	4541.0	1	6743.51351351	249510.0	2.56619406022	3.0	0.62488599662	328.778840324	276.123298523	4363.9143974	0.253432083845	2895.0	2641.0	37	0.0
4024378	7224.17333984	3.0	43462.0	3	7733.0	1	13740.9189189	508414.0	2.57734679547	3.0	0.912963334904	390.786875328	274.789951597	11917.7439638	0.655395324752	2619.0	4072.0	37	0.0
4024373	2286.7980957	3.0	20390.0	3	4400.0	1	6179.16216216	228629.0	2.54508857225	3.0	0.563427674061	277.082302397	270.871662338	4532.27603181	0.260447126898	2595.0	2106.0	37	0.0
4024372	3301.54467773	3.0	19543.0	3	8743.0	1	9004.48648649	333166.0	4.69416304259	3.0	1.23850085922	103.845159261	270.870462511	5018.569482	0.527029146395	2440.0	2709.0	37	0.0
4024375	224.715286255	3.0	3452.0	3	2289.0	1	2359.75675676	87311.0	2.57217582558	3.0	0.454908379388	92.0391207934	274.157064854	458.082986502	0.0461937239957	1995.0	1161.0	37	0.0
4024374	2346.72924805	3.0	18555.0	3	3512.0	1	5490.37837838	203144.0	2.54557997048	3.0	0.709611920665	268.19785686	273.405792972	4379.73284543	0.394763290041	2058.0	1877.0	37	0.0
4024369	2514.45825195	3.0	17354.0	3	3709.0	1	5373.08108108	198804.0	2.54322263034	3.0	0.893896680374	60.9481114017	270.078111866	4181.79556981	0.533398456297	1599.0	1817.0	37	0.0
4024368	287.894683838	3.0	5352.0	3	2248.0	1	2503.16216216	92617.0	2.50822047843	3.0	0.165398602679	308.755721835	268.541576973	729.767257933	0.0247056544092	2164.0	1554.0	37	0.0
4024371	1725.80895996	3.0	21610.0	3	6364.0	1	8077.94594595	298884.0	10.6650945649	3.0	0.599716143815	325.266299417	270.254411641	4496.36506862	0.200347185122	3608.0	3431.0	37	0.0
4024370	3981.64355469	3.0	29273.0	3	4423.0	1	8162.51351351	302013.0	2.54681132642	3.0	0.832512021856	197.891811397	269.691710143	6937.44874504	0.547466692784	2321.0	2599.0	37	0.0
4024365	1462.71069336	3.0	13555.0	3	3016.0	1	4214.75675676	155946.0	2.56248609599	3.0	0.510832052415	391.663568175	265.027038941	2731.2704045	0.198345513486	2128.0	1939.0	37	0.0
4024364	4961.53222656	3.0	38161.0	3	7105.0	1	11428.4594595	422853.0	2.5729838331	3.0	0.843913115449	326.368675605	264.654238738	8972.48738458	0.495390241468	3225.0	3865.0	37	0.0
4024367	2538.90869141	3.0	19266.0	3	3993.0	1	6007.35135135	222272.0	2.53731452962	3.0	0.839033654652	299.167803151	267.812558698	4342.53475145	0.435247742741	2289.0	2309.0	37	0.0
4024366	1904.44299316	3.0	13949.0	3	3507.0	1	4841.10810811	179121.0	2.5659028846	3.0	0.915516704217	84.4920956151	267.045604085	3214.83718081	0.436748223616	1893.0	1564.0	37	0.0
4024361	2403.00170898	3.0	19567.0	3	3777.0	1	5759.18918919	213090.0	2.54732333571	3.0	0.81841088103	182.582933169	262.264067711	4329.74664923	0.444334926686	2152.0	2317.0	37	0.0
4024360	2209.54931641	3.0	17368.0	3	3919.0	1	5728.08108108	211939.0	2.57601563219	3.0	0.791628247957	251.036528296	259.544189311	4143.43592243	0.401176651629	2090.0	1944.0	37	0.0
4024363	4250.98925781	3.0	31733.0	3	4575.0	1	8449.43243243	312629.0	2.57364966628	3.0	0.854625783214	168.809831178	265.36112885	7372.77626565	0.594548409291	2112.0	2500.0	37	0.0
4024362	3808.46069336	3.0	27900.0	3	5376.0	1	8555.24324324	316544.0	2.56718613113	3.0	0.734598578808	278.489205772	264.290413202	7228.64798103	0.450000436831	2677.0	2353.0	37	0.0
4024357	2342.4440918	3.0	18668.0	3	3703.0	1	5870.81081081	217220.0	2.54647749167	3.0	0.693456231918	360.482963392	257.632264782	4671.5456212	0.381024560883	2268.0	1990.0	37	0.0
4024356	3214.18041992	3.0	24872.0	3	5367.0	1	7243.89189189	268024.0	2.57729319702	3.0	0.796949483047	336.078561653	256.954064652	5457.26190392	0.428969752373	2719.0	2684.0	37	0.0
4024359	1986.62145996	3.0	14450.0	3	3329.0	1	4832.40540541	178799.0	2.53849048942	3.0	0.801444455174	110.656382619	259.683179735	3573.81708836	0.421171371376	1909.0	1593.0	37	0.0
4024358	2570.97314453	3.0	18951.0	3	4424.0	1	6143.0	227291.0	2.55789007599	3.0	0.970910164864	16.320665534	260.323262509	4423.0280603	0.537357096077	1670.0	1892.0	37	0.0
4024353	1824.12365723	3.0	16992.0	3	3760.0	1	4967.97297297	183815.0	2.53341887094	3.0	0.635466108491	204.995681247	254.678928457	3658.98106252	0.305508261816	2337.0	1790.0	37	0.0
4024352	2117.71508789	3.0	19916.0	3	4754.0	1	6305.59459459	233307.0	2.51618611429	3.0	0.603081336128	89.5078447177	254.829381589	4621.62463894	0.283715700816	2367.0	2221.0	37	0.0
4024355	5798.7421875	3.0	39235.0	3	6355.0	1	11237.6216216	415792.0	2.55641692488	3.0	0.83289787839	297.721600337	256.080369065	9925.39855162	0.581827896497	2727.0	3532.0	37	0.0
4024354	1794.33813477	3.0	12666.0	3	3169.0	1	4713.56756757	174402.0	2.56407071494	3.0	0.744790077348	273.296619971	255.703368739	3149.60341896	0.33126396849	2112.0	1829.0	37	0.0
4024349	2371.35766602	3.0	19740.0	3	3621.0	1	5452.21621622	201732.0	2.58438957746	3.0	0.832937728444	381.854386524	250.775261637	4128.89374567	0.460678295308	1966.0	2154.0	37	0.0
4024348	1744.50488281	3.0	16512.0	3	3660.0	1	5009.32432432	185345.0	2.53602600228	3.0	0.550629568185	359.496147528	250.987133232	3678.70282885	0.253420601503	2367.0	1926.0	37	0.0
4024351	2760.65234375	3.0	21613.0	3	4133.0	1	6479.56756757	239744.0	2.54049159888	3.0	0.821080206617	192.558679452	253.603670809	4953.92232669	0.457463494109	2261.0	1941.0	37	0.0
4024350	1468.79638672	3.0	12850.0	3	3615.0	1	4896.59459459	181174.0	10.1638740188	3.0	0.793180999895	250.653503759	253.502750403	2928.05000014	0.31087699799	2068.0	2155.0	37	0.0
4024345	1455.62207031	3.0	13819.0	3	3342.0	1	4627.02702703	171200.0	2.54962620877	3.0	0.608063164709	201.118385628	249.404838211	2958.67171292	0.241322675716	2261.0	2000.0	37	0.0
4024344	2513.87939453	3.0	24614.0	3	5869.0	1	7729.67567568	285998.0	10.2038207929	3.0	0.828395686337	90.3615497733	249.052461637	5286.07528772	0.395199285306	2408.0	2115.0	37	0.0
4024347	3698.15844727	3.0	26765.0	3	4642.0	1	7750.10810811	286754.0	2.57599131499	3.0	0.860518319296	219.206027798	250.265030939	6349.60902026	0.544421343816	2249.0	2154.0	37	0.0
4024346	2177.35302734	3.0	19417.0	3	5869.0	1	7353.81081081	272091.0	11.4000000005	3.0	0.814706812028	93.6417926264	249.51202734	4858.65009166	0.368246779209	2338.0	2250.0	37	0.0
4024341	2354.98901367	3.0	19032.0	3	4096.0	1	6151.18918919	227594.0	2.53039894447	3.0	0.716419889843	338.105686956	247.220175506	4170.37217789	0.320757143487	2681.0	2480.0	37	0.0
4024340	1882.96618652	3.0	16678.0	3	4152.0	1	5822.75675676	215442.0	2.55180639922	3.0	0.553236833785	330.680995092	246.59528909	3659.80077938	0.210454583108	2918.0	1963.0	37	0.0
4024343	1200.48779297	3.0	9410.0	3	2355.0	1	3379.86486486	125055.0	2.6287790257	3.0	0.679360010018	35.8271401413	249.229376996	2110.49845563	0.269208412812	1697.0	1241.0	37	0.0
4024342	2700.98144531	3.0	18726.0	3	3751.0	1	5906.54054054	218542.0	2.54291744747	3.0	0.832400653607	166.372533221	247.566272141	4892.388803	0.526109025149	1835.0	2121.0	37	0.0
4024337	2313.97558594	3.0	19717.0	3	3443.0	1	5359.10810811	198287.0	2.58264944762	3.0	0.770506433868	366.735999521	245.149925506	4098.20953984	0.417656069825	2002.0	1692.0	37	0.0
4024336	2308.94311523	3.0	17742.0	3	7208.0	1	7538.89189189	278939.0	4.6433646468	3.0	1.17410023504	298.308929996	244.132757991	4145.25795862	0.476645458833	2472.0	2447.0	37	0.0
4024339	278.953674316	3.0	3941.0	3	2240.0	1	2374.43243243	87854.0	2.561689409	3.0	0.531396995752	282.688845585	246.172629786	585.653838815	0.0701305146346	2054.0	1274.0	37	0.0
4024338	2770.3125	3.0	19606.0	3	3833.0	1	6280.08108108	232363.0	2.52549042208	3.0	0.792486542054	49.6448797328	246.32025342	4922.52232306	0.450510955902	1978.0	2209.0	37	0.0
4024333	2473.55371094	3.0	20369.0	3	4706.0	1	6475.08108108	239578.0	2.52613164164	3.0	0.723296902273	316.961257843	240.959273177	4460.16652267	0.331754319457	2552.0	2588.0	37	0.0
4024332	2791.68334961	3.0	23167.0	3	6298.0	1	8067.51351351	298498.0	2.55260081042	3.0	0.836788304681	324.069300524	240.416226956	5233.84269083	0.372561981755	2826.0	3263.0	37	0.0
4024335	1608.33068848	3.0	15386.0	3	4027.0	1	4898.75675676	181254.0	2.59631939782	3.0	0.901647133565	232.836748737	244.065982342	2947.78019501	0.372266896572	2023.0	1692.0	37	0.0
4024334	1580.82800293	3.0	12686.0	3	2829.0	1	4171.7027027	154353.0	2.52947719731	3.0	0.641467579831	30.5526303057	242.309322618	2958.10005526	0.294377997638	1829.0	1542.0	37	0.0
4024329	2768.89550781	3.0	21820.0	3	4124.0	1	6490.48648649	240148.0	2.5872558429	3.0	0.834596729728	267.479922821	237.929551061	4944.51494431	0.466064783735	2260.0	2219.0	37	0.0
4024328	1422.6427002	3.0	11454.0	3	3185.0	1	3936.64864865	145656.0	2.55870795081	3.0	0.861957206709	191.238910254	235.607434841	2500.96085109	0.377034114396	1762.0	1442.0	37	0.0
4024331	3863.20654297	3.0	27467.0	3	4397.0	1	7641.40540541	282732.0	2.59078044612	3.0	0.846346094042	141.340559747	239.320652971	6780.54010246	0.601279040317	1856.0	2120.0	37	0.0
4024330	1740.05712891	3.0	13847.0	3	3580.0	1	4684.62162162	173331.0	2.53573087535	3.0	0.674134339051	51.8885540099	239.046603874	3042.86389544	0.280310833791	2048.0	1992.0	37	0.0
4024325	1203.40673828	3.0	9768.0	3	2599.0	1	3548.21621622	131284.0	2.53601662395	3.0	0.8071565185	71.4217874843	235.096614369	2130.30604394	0.319789650421	1788.0	1255.0	37	0.0
4024324	2060.56616211	3.0	14419.0	3	3446.0	1	4843.45945946	179208.0	2.57554632486	3.0	0.923019016456	106.848453296	232.711395956	3428.04310548	0.485092836798	1636.0	1702.0	37	0.0
4024327	1648.38269043	3.0	12416.0	3	2636.0	1	4151.86486486	153619.0	2.5772458203	3.0	0.730334069643	26.8654396698	235.551182089	2985.37422893	0.356063171968	1643.0	1729.0	37	0.0
4024326	226.343948364	3.0	3500.0	3	1816.0	1	1982.27027027	73344.0	10.1164560755	3.0	0.464685329923	96.3920307451	234.612966354	536.107039926	0.0670505925772	1675.0	1127.0	37	0.0
4024321	6491.60351562	3.0	37447.0	3	10610.0	1	14231.4594595	526564.0	2.60346130508	3.0	1.12023433798	275.000862136	227.815445722	9709.51061988	0.618499506659	3064.0	3722.0	37	0.0
4024320	2317.32446289	3.0	18224.0	3	3360.0	1	5435.13513514	201100.0	2.52691184291	3.0	0.822365769444	315.212181017	226.36561191	4134.08733151	0.455085262276	2024.0	1962.0	37	0.0
4024323	980.66784668	3.0	9635.0	3	3364.0	1	4034.75675676	149286.0	4.69740496013	3.0	1.21885889694	398.064278248	230.011186806	2129.17179263	0.474057798403	1457.0	1433.0	37	0.0
4024322	1831.65161133	3.0	13745.0	3	2957.0	1	4659.2972973	172394.0	2.54186315276	3.0	0.688250946496	57.5019019512	230.354172049	3400.44837619	0.335380301406	1990.0	1426.0	37	0.0
4024445	1559.08398438	3.0	15459.0	3	4137.0	1	5330.81081081	197240.0	2.55803325921	3.0	0.691587891161	310.995625191	327.923098175	3258.82868219	0.26805486198	2507.0	2420.0	37	0.0
4024444	1786.15332031	3.0	16520.0	3	3977.0	1	5438.35135135	201219.0	2.54160423351	3.0	0.409532684307	52.1680482414	327.758684295	3427.29483717	0.148165570091	2525.0	2419.0	37	0.0
4024447	2401.69604492	3.0	17357.0	3	4308.0	1	5725.62162162	211848.0	2.54677531209	3.0	0.92349874	270.02008023	329.439838993	4114.01421533	0.496511845563	1832.0	1589.0	37	0.0
4024446	1909.8972168	3.0	17321.0	3	4293.0	1	5716.08108108	211495.0	2.53782608203	3.0	0.525874119562	202.246101001	329.169166245	3687.01866447	0.204240568973	2777.0	2271.0	37	0.0
4024441	1086.38928223	3.0	10537.0	3	3539.0	1	4321.7027027	159903.0	10.7932676721	3.0	0.65864038357	305.511032484	325.582529631	2251.38320279	0.207086211192	2055.0	2004.0	37	0.0
4024440	3578.94580078	3.0	25767.0	3	4230.0	1	7536.81081081	278862.0	2.54549655583	3.0	0.756145485748	44.8044295174	325.322134668	6387.12147318	0.471454471647	2281.0	2617.0	37	0.0
4024443	2418.85131836	3.0	20197.0	3	5740.0	1	8155.67567568	301760.0	8.90033409522	3.0	1.01146515419	240.399145478	327.210254327	5136.44282475	0.467373544965	2453.0	2638.0	37	0.0
4024442	2531.70605469	3.0	21908.0	3	4711.0	1	6953.10810811	257265.0	2.55363432993	3.0	0.670903655185	210.205663318	327.501125114	4904.57188518	0.30996436336	2777.0	2737.0	37	0.0
4024437	2139.50048828	3.0	16305.0	3	3159.0	1	4812.08108108	178047.0	2.52077620011	3.0	0.83559847655	10.7885695931	323.76500543	3746.2964777	0.482062535196	1670.0	1714.0	37	0.0
4024436	1760.49035645	3.0	13731.0	3	3146.0	1	4558.94594595	168681.0	2.5882404132	3.0	0.877109805203	350.797195949	323.077982621	2957.72819112	0.397669491058	1925.0	1639.0	37	0.0
4024439	2117.61254883	3.0	15067.0	3	3594.0	1	5363.48648649	198449.0	2.58207993053	3.0	0.720085861302	330.228231848	323.503214688	3828.80331335	0.345934718244	2187.0	1868.0	37	0.0
4024438	2571.79296875	3.0	23554.0	3	5578.0	1	7556.94594595	279607.0	2.56426069935	3.0	0.810648602531	238.471556525	324.16688165	4927.9068294	0.359274040129	2620.0	3021.0	37	0.0
4024433	1650.24377441	3.0	15761.0	3	4207.0	1	5729.05405405	211975.0	11.4000000005	3.0	0.557392791489	205.712085228	323.106309498	3454.2691054	0.201976352048	2885.0	2498.0	37	0.0
4024432	2946.15942383	3.0	20906.0	3	4749.0	1	7064.91891892	261402.0	2.55376382082	3.0	0.814678201303	188.783805764	320.771558397	5182.7008852	0.426160882429	2533.0	2622.0	37	0.0
4024435	1919.85949707	3.0	18051.0	3	3619.0	1	5405.24324324	199994.0	2.59926851085	3.0	0.659805615017	313.770599165	323.293109043	3880.88594843	0.31038484727	2377.0	1973.0	37	0.0
4024434	2882.83862305	3.0	22648.0	3	4118.0	1	6627.08108108	245202.0	2.54168989938	3.0	0.724811204465	230.187620871	323.190733014	5136.20462652	0.390581142974	2287.0	2207.0	37	0.0
4024429	2900.66113281	3.0	20086.0	3	4438.0	1	6865.78378378	254034.0	2.5726790716	3.0	0.882980202775	177.474023227	319.523466502	5242.24653992	0.508504675542	2144.0	2698.0	37	0.0
4024428	3257.73388672	3.0	23320.0	3	4130.0	1	6751.86486486	249819.0	2.56183884978	3.0	0.834700805951	148.023047273	319.447427012	5794.45835433	0.558046435861	1860.0	1753.0	37	0.0
4024431	158.095458984	3.0	3441.0	3	2018.0	1	2081.21621622	77005.0	10.6130784356	3.0	0.38450015215	73.3079517666	321.320007723	412.597068386	0.0396233776605	1816.0	1594.0	37	0.0
4024430	1475.88793945	3.0	13188.0	3	3897.0	1	5069.24324324	187562.0	2.56713150993	3.0	0.633907056614	195.579918051	319.151807616	2889.02332983	0.220458299836	2643.0	2308.0	37	0.0
4024425	919.305053711	3.0	10110.0	3	2381.0	1	3119.75675676	115431.0	2.47512106523	3.0	0.915244249026	399.0	317.0	1834.31854445	0.368115145785	1635.0	1627.0	37	0.0
4024424	1595.99816895	3.0	12383.0	3	3250.0	1	4241.18918919	156924.0	2.55394152721	3.0	0.842994229997	362.930191408	317.341040994	2741.78644964	0.374539718893	1904.0	1521.0	37	0.0
4024427	2081.5925293	3.0	16694.0	3	3312.0	1	5351.35135135	198000.0	2.55848358676	3.0	0.76330922253	115.002506899	319.481573311	3782.75507487	0.369456733496	2111.0	2127.0	37	0.0
4024426	1817.3737793	3.0	13892.0	3	3627.0	1	4855.24324324	179644.0	2.5779187455	3.0	0.6994722585	98.2555451411	318.191376469	3140.9989512	0.292414687591	2151.0	2080.0	37	0.0
4024421	3401.77880859	3.0	26226.0	3	4683.0	1	7254.05405405	268400.0	2.55822433227	3.0	0.781384833501	90.7799082349	313.294456573	5966.10016373	0.473459665062	2360.0	2416.0	37	0.0
4024420	2335.36376953	3.0	18514.0	3	6564.0	1	7604.89189189	281381.0	2.57653046357	3.0	1.03437781928	41.87534514	313.412120806	4250.08953359	0.406544005944	2544.0	3267.0	37	0.0
4024423	1853.65087891	3.0	14516.0	3	2953.0	1	4321.0	159877.0	2.56890805662	3.0	0.805499393182	272.110304806	314.059222346	3274.56144646	0.439291588011	1661.0	1535.0	37	0.0
4024422	1752.58972168	3.0	14507.0	3	3295.0	1	4841.32432432	179129.0	2.56849813803	3.0	0.604373608347	120.434986579	314.315434837	3298.71949107	0.259287512833	2173.0	1580.0	37	0.0
4024417	3163.75292969	3.0	24679.0	3	5148.0	1	7475.83783784	276606.0	2.55087414081	3.0	0.792861086737	209.056115571	309.980673053	5452.66358211	0.406756984428	2885.0	2735.0	37	0.0
4024416	2079.26586914	3.0	17168.0	3	4082.0	1	5555.56756757	205556.0	2.52892055624	3.0	0.620536537096	48.0744148884	310.082210287	3852.66075114	0.274151612753	2209.0	1778.0	37	0.0
4024419	2332.35888672	3.0	17735.0	3	3595.0	1	5432.48648649	201002.0	2.56881017593	3.0	0.795157066509	78.8271309195	312.440305984	4206.42015668	0.444770223955	2034.0	1733.0	37	0.0
4024418	244.87828064	3.0	3590.0	3	2079.0	1	2093.43243243	77457.0	2.64315473979	3.0	0.202291941716	259.410733765	309.797461525	549.015762805	0.0272489749348	1713.0	1344.0	37	0.0
4024413	195.364700317	3.0	2872.0	3	1649.0	1	1788.78378378	66185.0	2.60234449002	3.0	0.723194424677	295.130245001	308.205702603	438.630642843	0.0972947715701	1447.0	1001.0	37	0.0
4024412	1840.5970459	3.0	14824.0	3	4399.0	1	5314.43243243	196634.0	2.55467047465	3.0	0.881481385964	350.930831886	307.345155684	3256.96795383	0.370068391837	2099.0	2057.0	37	0.0
4024415	2152.83056641	3.0	15925.0	3	3013.0	1	4923.56756757	182172.0	2.53581126306	3.0	0.819312749597	249.772333554	309.212475435	3770.49268473	0.457124622501	1795.0	1420.0	37	0.0
4024414	3638.56738281	3.0	26308.0	3	4666.0	1	7299.48648649	270081.0	2.56649171388	3.0	0.863030340664	25.1574174349	308.823081277	6162.10930527	0.573015063032	1882.0	2177.0	37	0.0
4024409	2716.68505859	3.0	22545.0	3	4561.0	1	6675.75675676	247003.0	2.55647941868	3.0	0.714195896835	195.620372669	303.875080373	5139.87512497	0.37919799944	2819.0	1899.0	37	0.0
4024408	1382.82287598	3.0	12083.0	3	3250.0	1	4386.21621622	162290.0	2.58362204885	3.0	0.662636890815	348.226630238	301.472784242	2834.2386018	0.272406819441	2017.0	1735.0	37	0.0
4024411	3299.53857422	3.0	23814.0	3	4112.0	1	6836.27027027	252942.0	2.55673063009	3.0	0.836150139086	170.219493643	305.158423342	5742.79015447	0.541313726268	1974.0	2228.0	37	0.0
4024410	1752.77990723	3.0	14542.0	3	3343.0	1	4807.54054054	177879.0	2.55059211421	3.0	0.711746331694	120.484259533	304.988043488	3219.73884892	0.312917991569	2291.0	2229.0	37	0.0
4024405	3014.12402344	3.0	16427.0	3	4700.0	1	6558.67567568	242671.0	2.72998555664	3.0	1.07265377676	0.0	299.0	4889.18757199	0.666130013211	1467.0	1775.0	37	0.0
4024404	870.764404297	3.0	11486.0	3	3679.0	1	4490.45945946	166147.0	2.52996763015	3.0	0.375321399942	193.7713517	297.72814986	1954.6789676	0.0889544560622	3101.0	2612.0	37	0.0
4024407	1561.31677246	3.0	12204.0	3	2911.0	1	4100.43243243	151716.0	2.54332768463	3.0	0.791058482707	39.80221986	300.10293665	2693.42695321	0.351002588572	1878.0	1258.0	37	0.0
4024406	4612.00244141	3.0	25897.0	3	12907.0	1	14633.2432432	541430.0	4.70549660136	3.0	1.49413441724	212.041172727	299.237793346	6276.31790678	0.471504129691	4146.0	5468.0	37	0.0
4024401	2115.87255859	3.0	17362.0	3	4295.0	1	5982.51351351	221353.0	2.59393767698	3.0	0.735773336587	89.8076921146	295.872843701	3729.62506026	0.297603064048	2577.0	2277.0	37	0.0
4024400	1854.65771484	3.0	14836.0	3	3465.0	1	4933.27027027	182531.0	2.60262958153	3.0	0.90400297806	325.386006283	295.351195539	3221.31319538	0.41873490147	1968.0	2050.0	37	0.0
4024403	2144.8527832	3.0	19328.0	3	4743.0	1	6297.18918919	232996.0	2.57600853547	3.0	0.906297017017	396.338558152	296.099933595	4110.04224659	0.419971373757	2162.0	2102.0	37	0.0
4024402	1682.02355957	3.0	18307.0	3	5589.0	1	7088.37837838	262270.0	2.53887446204	3.0	0.465140927795	218.064128946	296.274991838	4000.58114078	0.15109172604	3574.0	3146.0	37	0.0
4024397	1377.19714355	3.0	11380.0	3	3710.0	1	4620.18918919	170947.0	2.56149754002	3.0	0.588238345417	110.89402406	294.220731173	2421.66430188	0.182259576366	2738.0	2132.0	37	0.0
4024396	1160.8861084	3.0	9302.0	3	2252.0	1	3157.54054054	116829.0	2.57431337773	3.0	0.831855114882	26.0723023999	293.804474778	1991.51680879	0.355625024739	1467.0	1355.0	37	0.0
4024399	2146.99584961	3.0	15915.0	3	3122.0	1	4863.7027027	179957.0	2.55046936357	3.0	0.824993424036	155.941511493	295.420633935	3794.21044974	0.474473333366	1704.0	1374.0	37	0.0
4024398	3136.70410156	3.0	22386.0	3	7803.0	1	9141.7027027	338243.0	2.58165400091	3.0	1.179446022	123.415525171	293.642324643	5330.81141346	0.524125020375	2574.0	3052.0	37	0.0
4024393	2376.26855469	3.0	21160.0	3	6014.0	1	7449.89189189	275646.0	10.2863015337	3.0	0.914540212662	80.6057891938	289.872343449	4618.0405945	0.395581267527	2612.0	2773.0	37	0.0
4024392	2207.70678711	3.0	16782.0	3	3209.0	1	4963.37837838	183645.0	2.56301002706	3.0	0.821088068223	56.4401460983	289.733453681	4011.46430283	0.496573165155	1667.0	1690.0	37	0.0
4024395	2496.19311523	3.0	20578.0	3	5310.0	1	7198.2972973	266337.0	2.53735146637	3.0	0.591285922001	96.3450526968	293.125019919	4790.64346678	0.244954269378	3024.0	2896.0	37	0.0
4024394	4298.83300781	3.0	32551.0	3	7931.0	1	10894.7837838	403107.0	2.58058525096	3.0	0.780305904557	207.499144451	291.363066134	8172.97529509	0.413791862358	3607.0	3167.0	37	0.0
4024389	4794.17871094	3.0	30424.0	3	9175.0	1	11603.2432432	429320.0	2.61639830071	3.0	1.0484342291	102.789149985	288.915515306	7264.21697778	0.488508166814	3189.0	4157.0	37	0.0
4024388	1148.32019043	3.0	9099.0	3	2983.0	1	3763.37837838	139245.0	2.61859079179	3.0	0.851992070104	317.226359124	287.513560559	2025.76869294	0.297533708804	1975.0	1630.0	37	0.0
4024391	6663.81445312	3.0	36942.0	3	7919.0	1	13066.4594595	483459.0	2.56571625365	3.0	0.94783932953	227.770095457	288.893032575	10788.684305	0.642858640796	2742.0	3368.0	37	0.0
4024390	1125.39038086	3.0	13616.0	3	4882.0	1	5936.0	219632.0	2.51640683963	3.0	0.192149365483	197.586998097	289.182406768	2955.04740515	0.0502300923972	3679.0	2851.0	37	0.0
4024385	1808.54943848	3.0	13847.0	3	2979.0	1	4330.86486486	160242.0	2.53508212649	3.0	0.801871913688	5.92838845643	284.321731415	3225.9118277	0.425808135814	1678.0	1521.0	37	0.0
4024384	1629.52355957	3.0	15310.0	3	3300.0	1	4641.7027027	171743.0	2.61466693248	3.0	0.792708603586	381.811716133	283.446135628	2989.52178324	0.342777209682	2230.0	2020.0	37	0.0
4024387	3459.16601562	3.0	24774.0	3	8808.0	1	10054.5945946	372020.0	2.56652721799	3.0	1.04160271529	191.571335466	287.597874589	5827.34276426	0.432338302491	3143.0	2809.0	37	0.0
4024386	174.407867432	3.0	3053.0	3	1744.0	1	1745.2972973	64576.0	2.5919618963	3.0	0.447374931437	285.222678153	286.845938618	450.132379594	0.0612236783879	1530.0	966.0	37	0.0
4024509	1485.83007812	3.0	12922.0	3	2849.0	1	4062.51351351	150313.0	2.51912644831	3.0	0.762712304703	127.502715522	383.717070322	2847.04098458	0.364735626941	1687.0	1186.0	37	0.0
4024508	1662.64904785	3.0	14266.0	3	3393.0	1	4873.56756757	180322.0	2.53937917699	3.0	0.641689561958	231.685861198	378.80927937	3131.31112529	0.259676942245	2316.0	1850.0	37	0.0
4024511	200.152618408	3.0	3861.0	3	1766.0	1	1939.35135135	71756.0	10.1766844522	3.0	-0.229091857703	386.72739822	385.556285697	614.661614956	-0.0350325630299	1761.0	901.0	37	0.0
4024510	195.982421875	3.0	3432.0	3	2170.0	1	2182.32432432	80746.0	2.48452085614	3.0	-0.105951192905	198.553672	384.474125033	559.888334802	-0.0134089616031	1873.0	1284.0	37	0.0
4024505	1803.48547363	3.0	15115.0	3	3813.0	1	4971.21621622	183935.0	2.56727056856	3.0	0.769311838528	200.115977951	375.901192995	3004.59990991	0.302907476988	2253.0	2294.0	37	0.0
4024504	2006.04980469	3.0	16529.0	3	3974.0	1	5745.16216216	212571.0	2.55592451086	3.0	0.590590244733	334.688468177	373.888785787	3670.3181554	0.232514295254	2753.0	2678.0	37	0.0
4024507	1944.51721191	3.0	15043.0	3	3053.0	1	4649.35135135	172026.0	2.54072082712	3.0	0.805274176055	178.203983088	377.776571046	3433.82914071	0.423228247558	1850.0	1949.0	37	0.0
4024506	2292.57568359	3.0	19209.0	3	4086.0	1	5687.81081081	210449.0	2.58372561352	3.0	0.76064456458	238.25250008	375.873504188	4103.46526892	0.378137730247	2252.0	2114.0	37	0.0
4024501	1762.96179199	3.0	13119.0	3	3202.0	1	4690.27027027	173540.0	2.5960499902	3.0	0.72472721454	192.207160152	373.553642792	3214.24623658	0.330367661193	1974.0	1665.0	37	0.0
4024500	2213.98803711	3.0	19445.0	3	5151.0	1	6781.72972973	250924.0	2.55481353944	3.0	0.998565767854	258.319435416	373.091061916	4214.75450484	0.449900811617	2172.0	2227.0	37	0.0
4024503	2153.6027832	3.0	19465.0	3	5988.0	1	7787.97297297	288155.0	4.73450321923	3.0	1.16070215337	260.44594999	374.381205109	4632.06235257	0.527128203859	2144.0	3022.0	37	0.0
4024502	3858.63964844	3.0	27080.0	3	4876.0	1	8388.62162162	310379.0	2.53527566494	3.0	0.822409579323	213.401716563	373.605626442	7001.87358796	0.522596784398	2606.0	2935.0	37	0.0
4024497	2020.45874023	3.0	16432.0	3	3642.0	1	5191.02702703	192068.0	2.60299089367	3.0	0.849343905206	304.133922214	370.53956244	3566.92638841	0.412042755436	2096.0	1908.0	37	0.0
4024496	2580.41015625	3.0	17069.0	3	4018.0	1	5691.48648649	210585.0	2.61602884404	3.0	0.891037855864	167.384775996	371.009592055	4389.65568519	0.523493902781	1751.0	2017.0	37	0.0
4024499	1266.27380371	3.0	14480.0	3	4049.0	1	5190.7027027	192056.0	10.8283612664	3.0	0.524446366952	225.369706009	372.329440341	2827.30769918	0.166629083225	2786.0	2684.0	37	0.0
4024498	2309.6875	3.0	17973.0	3	4256.0	1	6106.18918919	225929.0	2.53356684538	3.0	0.756557949323	341.985720777	370.700334039	4116.92084126	0.342360474668	2604.0	2583.0	37	0.0
4024493	4759.90771484	3.0	33978.0	3	5377.0	1	9139.97297297	338179.0	2.54847311866	3.0	0.843326303958	290.869683123	368.198966608	8186.41576192	0.606869124563	2097.0	2851.0	37	0.0
4024492	1786.4708252	3.0	17783.0	3	5679.0	1	6646.78378378	245931.0	2.54648177212	3.0	0.763146203782	324.858715223	365.827501134	3755.65575081	0.27486236484	2740.0	2581.0	37	0.0
4024495	1738.43115234	3.0	12393.0	3	2920.0	1	4142.02702703	153255.0	2.56984612771	3.0	0.887483012594	63.8009134754	371.418073601	2988.67466434	0.470980110796	1458.0	1115.0	37	0.0
4024494	1437.77441406	3.0	14989.0	3	6302.0	1	7389.94594595	273428.0	8.9939083817	3.0	0.995845179784	328.158399491	368.429832614	3247.96484951	0.280151752691	3149.0	3178.0	37	0.0
4024489	1218.40710449	3.0	9896.0	3	2028.0	1	3233.43243243	119637.0	2.57739718908	3.0	0.777355152676	91.5807689623	365.311788399	2211.07597664	0.361997614643	1497.0	1416.0	37	0.0
4024488	181.389923096	3.0	2762.0	3	1575.0	1	1629.86486486	60305.0	10.0899071472	3.0	0.281760626319	76.8640799046	363.153346195	488.138650736	0.0440518312029	1468.0	652.0	37	0.0
4024491	3538.48144531	3.0	27502.0	3	5135.0	1	8150.27027027	301560.0	2.55717356582	3.0	0.764580571827	222.954224402	366.40047998	6499.36790794	0.438547413901	2816.0	2453.0	37	0.0
4024490	993.094970703	3.0	8631.0	3	2483.0	1	3414.48648649	126336.0	2.58170879591	3.0	0.618136078555	199.696296767	366.404533592	1869.67945294	0.203713034144	2073.0	1487.0	37	0.0
4024485	2084.13793945	3.0	17024.0	3	4511.0	1	5841.16216216	216123.0	2.53287607825	3.0	0.635527308415	337.419283638	360.868103273	3782.67428558	0.259097533098	2827.0	2306.0	37	0.0
4024484	3061.08740234	3.0	23132.0	3	6755.0	1	8893.24324324	329050.0	2.59278752343	3.0	0.974122818202	213.160807533	360.847423136	5913.36527803	0.47898518415	2671.0	3218.0	37	0.0
4024487	214.166290283	3.0	2783.0	3	1632.0	1	1661.21621622	61465.0	2.57287025363	3.0	0.77689053084	5.3363049583	363.327636595	474.174319513	0.124703856521	1268.0	786.0	37	0.0
4024486	2095.85864258	3.0	16879.0	3	3408.0	1	5128.32432432	189748.0	2.57820620635	3.0	0.787519737271	370.59204388	361.633694267	3873.62248673	0.423329748052	2036.0	1571.0	37	0.0
4024481	2061.70922852	3.0	17441.0	3	3273.0	1	4807.72972973	177886.0	2.54310478704	3.0	0.782942582596	262.953998982	360.198163701	3664.01014864	0.425198742324	1925.0	1894.0	37	0.0
4024480	2320.06933594	3.0	18186.0	3	3529.0	1	5093.16216216	188447.0	2.53849744628	3.0	0.859372317736	105.08624056	359.761200097	3977.05506984	0.504948529781	1654.0	2094.0	37	0.0
4024483	676.241943359	3.0	6094.0	3	1940.0	1	2371.45945946	87744.0	2.59369511628	3.0	0.91022196428	23.7400969506	360.889771797	1159.37223422	0.286168964285	1295.0	1134.0	37	0.0
4024482	1686.70715332	3.0	15591.0	3	4284.0	1	5717.13513514	211534.0	2.53950565162	3.0	0.451795034066	328.540421798	359.548089799	3354.54458875	0.152798857099	2956.0	2597.0	37	0.0
4024477	2288.77563477	3.0	16400.0	3	3725.0	1	5585.83783784	206676.0	2.58285088539	3.0	0.895621167319	233.688708954	355.634571844	3938.52971378	0.461449173269	2004.0	1567.0	37	0.0
4024476	2053.29833984	3.0	17779.0	3	3718.0	1	5167.13513514	191184.0	2.56073550497	3.0	0.669668247048	149.0501144	349.905298666	3668.68291657	0.3118768483	2215.0	1896.0	37	0.0
4024479	2649.36254883	3.0	19783.0	3	6448.0	1	7610.02702703	281571.0	4.69829346135	3.0	1.13584292342	154.116727878	357.758386038	4516.58921512	0.508441775111	2152.0	2907.0	37	0.0
4024478	2324.26391602	3.0	17413.0	3	3407.0	1	5480.13513514	202765.0	2.53998656625	3.0	0.85646796481	300.339297462	357.299635656	4067.98501282	0.466027147659	1941.0	1823.0	37	0.0
4024473	1418.79882812	3.0	10553.0	3	2685.0	1	3947.7027027	146065.0	2.60055406082	3.0	0.821679124638	77.4006060769	350.317922619	2524.99903042	0.356443548906	1862.0	1461.0	37	0.0
4024472	1095.19775391	3.0	8869.0	3	2325.0	1	3077.40540541	113864.0	2.55619278113	3.0	0.858403720362	34.774489351	348.897371917	1878.06650662	0.354887925343	1470.0	1185.0	37	0.0
4024475	1880.9284668	3.0	14819.0	3	2919.0	1	4405.91891892	163019.0	2.55618562149	3.0	0.826572869011	137.097434944	349.817121236	3230.71691716	0.434822105404	1670.0	1434.0	37	0.0
4024474	1593.31433105	3.0	12422.0	3	2522.0	1	4000.2972973	148011.0	2.5323142734	3.0	0.829511862506	115.397164422	349.636213884	2912.01541381	0.432503602018	1571.0	1662.0	37	0.0
4024469	2123.40234375	3.0	18748.0	3	5533.0	1	7150.2972973	264561.0	2.59685159847	3.0	0.353423113249	375.354623265	345.614542595	4137.27493423	0.113893489947	3424.0	3056.0	37	0.0
4024468	3827.90600586	3.0	31110.0	3	6025.0	1	8927.18918919	330306.0	2.52302006464	3.0	0.821593022814	332.839882706	346.189740741	6857.65964629	0.461057735474	2723.0	3137.0	37	0.0
4024471	2209.87451172	3.0	17105.0	3	3272.0	1	5044.08108108	186631.0	2.53112281096	3.0	0.762964196992	65.2059906757	348.285549617	3959.09747977	0.427399260418	1914.0	1745.0	37	0.0
4024470	2085.96508789	3.0	15990.0	3	3114.0	1	4909.64864865	181657.0	2.56552549188	3.0	0.833225419234	258.567486315	347.225329576	3699.23161103	0.457517027522	1822.0	1804.0	37	0.0
4024465	6321.55419922	3.0	45445.0	3	10279.0	1	16241.6486486	600941.0	2.57788993131	3.0	0.766241001432	367.424332813	341.655934141	12413.8429098	0.414081686568	4130.0	5175.0	37	0.0
4024464	3453.43774414	3.0	23686.0	3	4376.0	1	7448.89189189	275609.0	2.55798227098	3.0	0.876048772538	158.155330007	342.469773939	5988.04021355	0.543496932919	2137.0	2019.0	37	0.0
4024467	365.517547607	3.0	4846.0	3	2010.0	1	2208.48648649	81714.0	2.54883627332	3.0	0.587723868245	304.731742027	344.162131595	773.697278643	0.114763090994	1741.0	1199.0	37	0.0
4024466	154.982070923	3.0	3782.0	3	2291.0	1	2343.21621622	86699.0	2.88528042215	3.0	0.149511716391	343.47240625	342.844855199	512.895979011	0.016635171871	2052.0	1191.0	37	0.0
4024461	2570.52075195	3.0	21612.0	3	4755.0	1	6858.51351351	253765.0	2.52543683086	3.0	0.602943295582	325.842171141	339.7786442	4666.09137895	0.258022907677	2989.0	2719.0	37	0.0
4024460	1844.99133301	3.0	14132.0	3	3191.0	1	4599.59459459	170185.0	2.55428397193	3.0	0.877051530433	16.4038298231	339.875287377	3159.50676055	0.431081260308	1722.0	1923.0	37	0.0
4024463	2290.45214844	3.0	16391.0	3	3405.0	1	5390.91891892	199464.0	2.57368687778	3.0	0.831850873893	85.8280819662	341.509204221	4062.74787537	0.456564705666	1902.0	1863.0	37	0.0
4024462	746.772033691	3.0	7432.0	3	2192.0	1	2760.64864865	102144.0	2.59338307397	3.0	0.601559468539	24.0051991907	342.171628562	1377.86276159	0.17663901868	1557.0	1366.0	37	0.0
4024457	5947.140625	3.0	45479.0	3	12582.0	1	16447.2162162	608547.0	11.4000000005	3.0	0.811489420431	371.567841353	337.359350496	11810.6583271	0.411159961265	4630.0	4508.0	37	0.0
4024456	2071.10742188	3.0	17249.0	3	3675.0	1	5302.43243243	196190.0	2.52720653197	3.0	0.735931206493	206.710175769	336.950808732	3629.44953387	0.336662357517	2212.0	2270.0	37	0.0
4024459	1839.22680664	3.0	14549.0	3	3027.0	1	4603.0	170311.0	2.54747452485	3.0	0.858556086334	96.0153353009	339.432776765	3175.31437639	0.420719679103	1761.0	1665.0	37	0.0
4024458	1379.48193359	3.0	10880.0	3	3214.0	1	4147.10810811	153443.0	2.55674797137	3.0	0.518868525539	65.1559863664	338.310837959	2368.08552285	0.173905113399	2164.0	1709.0	37	0.0
4024453	1907.42346191	3.0	14345.0	3	4120.0	1	5569.64864865	206077.0	2.59378364689	3.0	0.868647751075	384.663703253	334.750494812	3273.43175528	0.342757305054	2562.0	2196.0	37	0.0
4024452	4804.53369141	3.0	33381.0	3	5636.0	1	9740.56756757	360401.0	2.55813598676	3.0	0.812389141135	59.4388824571	330.945184777	8364.1176746	0.535614241974	2471.0	2918.0	37	0.0
4024455	2080.16113281	3.0	18808.0	3	4481.0	1	5862.48648649	216912.0	2.57042257742	3.0	0.565482651339	319.182209429	336.007824098	3898.96483143	0.231592038819	2777.0	2448.0	37	0.0
4024454	2430.1550293	3.0	18748.0	3	3554.0	1	5499.64864865	203487.0	2.54829534904	3.0	0.796050124617	4.07443290396	335.784942717	4232.45386019	0.441575690215	1810.0	2223.0	37	0.0
4024449	1432.53869629	3.0	10861.0	3	2825.0	1	3821.54054054	141397.0	2.57842120315	3.0	0.84635189151	130.93806916	329.686868944	2446.59661111	0.37159606063	1707.0	1540.0	37	0.0
4024448	2541.91723633	3.0	21690.0	3	4062.0	1	6430.91891892	237944.0	2.53079336947	3.0	0.647809165082	323.249162919	329.474664125	4792.44887748	0.318183271692	2745.0	2355.0	37	0.0
4024451	4290.62939453	3.0	29469.0	3	5549.0	1	9047.97297297	334775.0	2.57790955775	3.0	0.936220931065	161.531662389	329.811252692	7224.27915853	0.596829152386	2161.0	2762.0	37	0.0
4024450	199.7734375	3.0	2953.0	3	2044.0	1	2076.94594595	76847.0	10.7137956981	3.0	0.335197638759	140.296883807	329.53793428	413.23230929	0.0344960088726	1725.0	1284.0	37	0.0
4024529	1319.41394043	3.0	16252.0	3	6494.0	1	6901.21621622	255345.0	4.65079280261	3.0	0.921296967313	113.0	399.0	4311.97704807	0.40413872799	2155.0	1832.0	37	0.0
4024528	3614.99023438	3.0	30423.0	3	7919.0	1	11078.8648649	409918.0	4.65144761627	3.0	1.13493397241	11.8486097034	398.161105946	7653.00839598	0.644715985805	2171.0	2678.0	37	0.0
4024525	2779.9309082	3.0	24739.0	3	5763.0	1	8100.86486486	299732.0	8.41933474128	3.0	0.838175324832	259.565405504	397.338878314	5955.68620527	0.445315713596	2355.0	2349.0	37	0.0
4024524	1388.24633789	3.0	11753.0	3	3122.0	1	4000.02702703	148001.0	2.56096359897	3.0	0.778801615557	387.683022481	395.686641467	2667.49628227	0.350766409577	1771.0	1575.0	37	0.0
4024527	201.587265015	3.0	3288.0	3	1957.0	1	2004.2972973	74159.0	10.3170601084	3.0	1.37641892106	299.035752664	396.524683069	452.253914968	0.183836908684	1438.0	1157.0	37	0.0
4024526	1774.58837891	3.0	16547.0	3	3861.0	1	5328.89189189	197169.0	8.43147223611	3.0	0.88767288329	278.007596266	397.321584474	3718.64040106	0.448688956799	1857.0	1759.0	37	0.0
4024521	2503.64697266	3.0	19759.0	3	3581.0	1	5614.32432432	207730.0	2.56774610425	3.0	0.847654930056	359.399734505	392.944578557	4373.09642431	0.492819616244	1855.0	1892.0	37	0.0
4024520	2631.99584961	3.0	24675.0	3	6550.0	1	7903.51351351	292430.0	10.2036991265	3.0	0.850492598395	112.871332681	392.756799616	5265.2757215	0.395277446361	2375.0	2469.0	37	0.0
4024523	343.11126709	3.0	4176.0	3	1789.0	1	2042.08108108	75557.0	2.5874561669	3.0	0.710285690028	228.847173627	395.850235067	737.919273603	0.147227326024	1536.0	1109.0	37	0.0
4024522	2063.10913086	3.0	18296.0	3	3451.0	1	5022.72972973	185841.0	2.56778250027	3.0	0.779731038179	145.132209288	395.803851713	3880.57184108	0.431047022114	1694.0	1490.0	37	0.0
4024517	1687.72912598	3.0	12626.0	3	2571.0	1	3998.10810811	147930.0	2.55934554062	3.0	0.87307165277	50.154260535	391.373930212	2921.71919314	0.468449608082	1440.0	1270.0	37	0.0
4024516	2354.96630859	3.0	19351.0	3	3407.0	1	5149.7027027	190539.0	2.58580150046	3.0	0.758329727525	181.013835193	390.276075519	4253.58245656	0.455995897523	1908.0	1388.0	37	0.0
4024519	2622.04516602	3.0	20627.0	3	5449.0	1	7276.72972973	269239.0	10.236812727	3.0	0.89150496982	1.84147268875	393.373461102	5389.75327022	0.492897141112	2022.0	1905.0	37	0.0
4024518	2556.14379883	3.0	18943.0	3	3572.0	1	5939.72972973	219770.0	2.53727161943	3.0	0.685319969669	253.758094868	391.291551931	4590.52686185	0.360220648251	2157.0	1892.0	37	0.0
4024513	1589.96154785	3.0	12224.0	3	2737.0	1	4112.81081081	152174.0	2.5561210799	3.0	0.63608805562	13.0788904928	387.606319027	2792.66265654	0.275440010922	1788.0	1364.0	37	0.0
4024512	1945.93884277	3.0	17591.0	3	4133.0	1	5796.67567568	214477.0	10.2407573507	3.0	0.941547105399	396.882639758	385.78935313	3904.29204035	0.464310533745	1897.0	2027.0	37	0.0
4024515	1301.81872559	3.0	13097.0	3	4125.0	1	5386.16216216	199288.0	10.8877144493	3.0	0.749815237423	108.07799308	389.772354024	3017.28748228	0.265855512348	2013.0	2011.0	37	0.0
4024514	987.542541504	3.0	8874.0	3	2524.0	1	3347.67567568	123864.0	2.57352526038	3.0	0.646832322045	131.45604837	388.85910785	2001.54434894	0.239721982357	1753.0	1340.0	37	0.0
4024061	1946.30029297	3.0	14766.0	3	3764.0	1	4887.7027027	180845.0	2.58340424285	3.0	0.834029751303	19.5936165483	34.7959956512	3359.84509286	0.401854660972	1946.0	1837.0	37	0.0
4024060	2155.2421875	3.0	17365.0	3	3584.0	1	5190.45945946	192047.0	2.55978209361	3.0	0.755018085142	311.98693583	33.9937558038	3699.03522403	0.368055994993	2221.0	1581.0	37	0.0
4024063	2620.04711914	3.0	17511.0	3	3480.0	1	5944.75675676	219956.0	2.57547290253	3.0	0.777435224561	231.984331393	35.4036631897	4510.35230458	0.418287478288	2050.0	1867.0	37	0.0
4024062	4294.48095703	3.0	30791.0	3	5257.0	1	8351.18918919	308994.0	2.55524092908	3.0	0.854547335784	121.131576798	35.0553413143	7269.5434972	0.59218732633	2140.0	2375.0	37	0.0
4024057	2313.796875	3.0	16573.0	3	5159.0	1	6164.02702703	228069.0	2.5848434199	3.0	1.12688551857	6.26125878276	30.8405441252	3602.96389169	0.491069673962	1907.0	2092.0	37	0.0
4024056	2911.06005859	3.0	23167.0	3	4676.0	1	6550.75675676	242378.0	2.54037563405	3.0	0.802049512026	149.360224138	28.0477491815	5125.60201562	0.457257581557	2062.0	2287.0	37	0.0
4024059	1191.45300293	3.0	11551.0	3	2820.0	1	3884.24324324	143717.0	2.57964503304	3.0	0.572971302722	85.8496494125	34.124518709	2322.13625791	0.20666726207	2044.0	1685.0	37	0.0
4024058	2649.66796875	3.0	19059.0	3	3678.0	1	5972.48648649	220982.0	2.55770855174	3.0	0.792395681863	345.394508983	31.2446527695	4774.57093256	0.463553525976	2145.0	978.0	37	0.0
[truncated: 31,289 more rows]
