# Supplementary material for: Breakage of the oligomeric CaMKII hub by the regulatory segment of the kinase
Source: eLife. 2020 Sep 9;9:e57784. doi: 10.7554/eLife.57784 (PMC7538161; doi:10.7554/eLife.57784)
Supplement: Figure 8—source data 1. [file elife-57784-fig8-data1.zip › figure8_source_data/Unactivated_WT_3.csv]

SPOT_ID	QUALITY	POSITION_T	MAX_INTENSITY	FRAME	MEDIAN_INTENSITY	VISIBILITY	MEAN_INTENSITY	TOTAL_INTENSITY	ESTIMATED_DIAMETER	RADIUS	SNR	POSITION_X	POSITION_Y	STANDARD_DEVIATION	CONTRAST	OUTER_INTENSITY	MIN_INTENSITY	PIXEL_COUNT	POSITION_Z
3859514	3107.97241211	0.0	21158.0	0	4305.0	1	6498.54054054	240446.0	2.56742289195	3.0	0.884953907083	231.843662648	346.168236985	5212.32292849	0.550147534821	1789.0	1851.0	37	0.0
3859515	155.18800354	0.0	3005.0	0	1744.0	1	1771.2972973	65538.0	11.4000000005	3.0	0.391864995015	380.107255126	347.947112637	460.61503961	0.0536864286874	1526.0	1018.0	37	0.0
3859512	216.614837646	0.0	2617.0	0	1353.0	1	1453.91891892	53795.0	2.6959933427	3.0	0.710164258619	87.4852076131	346.397365297	464.663580715	0.128008774706	1095.0	670.0	37	0.0
3859513	2796.20361328	0.0	20895.0	0	4015.0	1	5775.81081081	213705.0	2.54879058785	3.0	0.868049042571	194.095833951	345.928051555	4701.73320193	0.546342491723	1666.0	1779.0	37	0.0
3859518	1872.78381348	0.0	14031.0	0	3669.0	1	5156.40540541	190787.0	2.57904090073	3.0	1.00270899711	28.3140445885	350.690940182	3295.65088378	0.471528166286	1627.0	1651.0	37	0.0
3859519	1338.22241211	0.0	9803.0	0	2343.0	1	3353.7027027	124087.0	2.56931384625	3.0	0.903045264444	131.21974564	350.534594109	2299.68409503	0.448468882248	1263.0	810.0	37	0.0
3859516	2321.50854492	0.0	19034.0	0	3346.0	1	5104.75675676	188876.0	2.57124371676	3.0	0.835594500944	174.062092146	349.994705892	3886.33711014	0.466439222284	1605.0	1602.0	37	0.0
3859517	5509.38574219	0.0	37431.0	0	6807.0	1	10937.6756757	404694.0	2.57179173684	3.0	0.847064007376	263.639792734	349.764362953	9513.51806949	0.58324380824	2483.0	2852.0	37	0.0
3859506	1889.90734863	0.0	14942.0	0	2740.0	1	4425.81081081	163755.0	2.55625272634	3.0	0.724812751769	180.345273114	343.205982496	3398.73698631	0.385626317921	1675.0	1404.0	37	0.0
3859507	1523.8092041	0.0	15346.0	0	4014.0	1	5334.40540541	197373.0	2.5293798192	3.0	0.213680108284	267.189218681	342.727792132	3152.37089311	0.0673921637108	3008.0	2628.0	37	0.0
3859504	189.81098938	0.0	2610.0	0	1593.0	1	1685.35135135	62358.0	10.8409986868	3.0	0.555875254905	209.274862858	341.457391611	435.263407874	0.0773318787582	1396.0	984.0	37	0.0
3859505	164.498916626	0.0	2595.0	0	1383.0	1	1402.83783784	51905.0	2.4871865018	3.0	0.590397744228	105.85551259	342.285012702	386.267647099	0.088473546249	1124.0	752.0	37	0.0
3859510	236.749328613	0.0	3114.0	0	1340.0	1	1453.02702703	53762.0	2.53162923814	3.0	0.524482005551	112.206626307	344.821213583	538.908850595	0.107740848493	1136.0	716.0	37	0.0
3859511	286.644592285	0.0	4313.0	0	2235.0	1	2292.72972973	84831.0	2.85779642325	3.0	0.0933856884759	239.970756636	345.397569813	651.563062892	0.0134479275864	1625.0	1365.0	37	0.0
3859508	3311.91699219	0.0	26429.0	0	6864.0	1	9904.7027027	366474.0	4.65771546569	3.0	1.13632459462	398.217417984	343.81094372	6957.18998537	0.664127406952	1723.0	2437.0	37	0.0
3859509	5623.70556641	0.0	35578.0	0	5605.0	1	10579.3243243	391435.0	2.59696340535	3.0	0.900411399136	43.2503480566	345.370804793	9579.13576203	0.688169540317	1860.0	2012.0	37	0.0
3859498	901.304992676	0.0	6630.0	0	1802.0	1	2561.81081081	94787.0	2.56073048007	3.0	0.852308139665	12.3716351456	331.684155282	1616.25193714	0.367729948931	1152.0	1115.0	37	0.0
3859499	3927.42480469	0.0	30380.0	0	6205.0	1	9636.83783784	356563.0	2.54897129055	3.0	0.710378757708	269.642749804	333.282663172	7351.7788343	0.371681722324	3578.0	2708.0	37	0.0
3859496	2109.96044922	0.0	14323.0	0	2963.0	1	4660.35135135	172433.0	2.55560796713	3.0	0.853588174303	221.620607538	328.732831541	3686.56348723	0.509695522287	1478.0	1668.0	37	0.0
3859497	1071.74194336	0.0	11006.0	0	3625.0	1	4620.72972973	170967.0	2.57638086491	3.0	0.351651049315	260.967476386	328.56327877	2351.16663298	0.0982558184337	2734.0	2533.0	37	0.0
3859502	189.527404785	0.0	2918.0	0	1384.0	1	1545.2972973	57176.0	6.54426383157	3.0	1.17528381102	0.551785609597	339.593789786	507.172382751	0.238952082645	1039.0	923.0	37	0.0
3859503	285.020568848	0.0	3217.0	0	1633.0	1	1765.72972973	65332.0	2.8056746345	3.0	0.967497899417	309.206143241	339.573803571	514.917234377	0.164238597137	1272.0	1083.0	37	0.0
3859500	1760.3059082	0.0	15978.0	0	5460.0	1	6550.62162162	242373.0	2.53378924362	3.0	0.618334580666	262.990395604	334.924912702	3498.58977424	0.197779308522	3073.0	2622.0	37	0.0
3859501	3129.21069336	0.0	23439.0	0	4894.0	1	7345.56756757	271786.0	2.55443646089	3.0	0.790700253207	279.841420431	336.416190954	5566.01748979	0.427698313085	2760.0	2414.0	37	0.0
3859490	1673.2310791	0.0	11268.0	0	2788.0	1	4004.0	148148.0	2.54597681889	3.0	0.899578663273	139.137319835	322.848378417	2802.23929306	0.459405636467	1458.0	1210.0	37	0.0
3859491	2208.89233398	0.0	17472.0	0	3629.0	1	5616.37837838	207806.0	2.56019965645	3.0	0.80702025847	284.014025016	323.313294103	3848.02586726	0.382098169357	2344.0	2355.0	37	0.0
3859488	3585.35009766	0.0	26475.0	0	3927.0	1	6982.62162162	258357.0	2.56060354066	3.0	0.868482571997	79.3210720779	321.247363729	6196.38951035	0.626932650358	1549.0	1668.0	37	0.0
3859489	156.91305542	0.0	3896.0	0	1637.0	1	1728.0	63936.0	2.49989056004	3.0	-0.395967303902	61.2282254905	323.323887926	586.74199327	-0.0629907314481	1382.0	967.0	37	0.0
3859494	3343.95898438	0.0	22705.0	0	4603.0	1	6888.27027027	254866.0	2.54208242833	3.0	0.905083859929	156.194483346	326.606225737	5704.22114972	0.599367669641	1671.0	2380.0	37	0.0
3859495	1353.58691406	0.0	13819.0	0	4275.0	1	5482.54054054	202854.0	2.53349271039	3.0	0.146115952213	274.279275521	327.350406633	3068.12932143	0.0426273729842	3445.0	2537.0	37	0.0
3859492	1410.97338867	0.0	12169.0	0	3102.0	1	4283.10810811	158475.0	2.58044253547	3.0	0.739332468791	255.490943762	324.855475181	2644.47797604	0.295738675524	1980.0	1923.0	37	0.0
3859493	1719.58532715	0.0	13825.0	0	2903.0	1	4304.62162162	159271.0	2.59878284227	3.0	0.876299849527	389.885795036	325.316095125	2956.3186882	0.4304343726	1670.0	1443.0	37	0.0
3859482	1678.66760254	0.0	13357.0	0	2806.0	1	4023.97297297	148887.0	2.56499242965	3.0	0.819019605792	126.825074084	313.447570587	3024.83157003	0.444731048863	1454.0	1577.0	37	0.0
3859483	1219.26403809	0.0	9391.0	0	2795.0	1	3588.16216216	132762.0	2.60459840379	3.0	0.629600639798	186.620483831	313.485621469	2243.85208853	0.245112824605	1683.0	1451.0	37	0.0
3859480	2105.28686523	0.0	16517.0	0	3562.0	1	5053.56756757	186982.0	2.56917805133	3.0	0.881741259091	279.754338755	308.788605399	3555.3127659	0.449619180431	1877.0	1611.0	37	0.0
3859481	5005.51025391	0.0	33135.0	0	5184.0	1	9808.43243243	362912.0	2.57124601796	3.0	0.878457304029	196.946101017	312.497554947	8648.62586561	0.63209796297	2057.0	1932.0	37	0.0
3859486	1435.26220703	0.0	11107.0	0	2642.0	1	3650.02702703	135051.0	2.56556295802	3.0	0.863217589045	244.719823971	319.954770606	2436.73705423	0.404769711583	1533.0	1069.0	37	0.0
3859487	4495.19726562	0.0	32262.0	0	5588.0	1	9381.16216216	347103.0	2.53954523694	3.0	0.811399676039	273.412084161	320.130145197	7909.43695325	0.519879908335	2637.0	2036.0	37	0.0
3859484	2703.99584961	0.0	19457.0	0	3615.0	1	5598.2972973	207137.0	2.56679493435	3.0	0.885817034358	60.0191424031	315.292892625	4534.95460509	0.559532762309	1513.0	1633.0	37	0.0
3859485	153.087554932	0.0	2347.0	0	1565.0	1	1653.10810811	61165.0	10.8571415031	3.0	0.624582421055	346.846116142	316.852008273	363.37704506	0.0737057323653	1377.0	964.0	37	0.0
3859474	1429.23327637	0.0	9855.0	0	2707.0	1	3809.51351351	140952.0	2.55251255103	3.0	0.935547768502	131.748180271	303.527023145	2421.45249823	0.423148251286	1476.0	1513.0	37	0.0
3859472	1813.7220459	0.0	13213.0	0	3880.0	1	4863.43243243	179947.0	2.57555522641	3.0	0.971573704029	394.9619732	302.718329441	2948.53464114	0.41746687748	1729.0	2127.0	37	0.0
3859478	1808.08544922	0.0	13618.0	0	2947.0	1	4296.35135135	158965.0	2.56375281854	3.0	0.896942610246	213.138359807	304.980492603	3007.18315239	0.457518754823	1542.0	1704.0	37	0.0
3859479	1080.82995605	0.0	8064.0	0	2268.0	1	3219.24324324	119112.0	2.67886719489	3.0	0.858120216007	310.071377611	307.465378552	1934.18048114	0.347322484128	1521.0	1427.0	37	0.0
3859476	3766.92260742	0.0	26580.0	0	4663.0	1	7817.18918919	289236.0	2.58087898269	3.0	0.898659195299	347.216750608	303.56190314	6519.11133957	0.599274537132	1850.0	2374.0	37	0.0
3859465	2156.67797852	0.0	15841.0	0	3098.0	1	4989.86486486	184625.0	2.5582707073	3.0	0.853219942507	194.394190501	299.640017424	3798.26564341	0.480897555167	1736.0	1736.0	37	0.0
3859471	1364.55651855	0.0	10650.0	0	2775.0	1	3802.16216216	140680.0	2.53075435169	3.0	0.866181149818	294.645386005	303.13556828	2367.87528427	0.369330533756	1726.0	1613.0	37	0.0
3859469	6154.71533203	0.0	35491.0	0	6879.0	1	11644.6216216	430851.0	2.57143027399	3.0	0.928498052015	45.7276067928	301.334121851	10156.3919812	0.680435389069	1997.0	2723.0	37	0.0
3859459	1380.88098145	0.0	10070.0	0	2488.0	1	3351.51351351	124006.0	2.54322462122	3.0	0.867454383107	80.9512990917	293.087694207	2308.39205246	0.425993246984	1310.0	1135.0	37	0.0
3859457	167.770446777	0.0	2790.0	0	1723.0	1	1799.27027027	66573.0	2.47418804339	3.0	0.441309391376	307.389410598	292.099407739	444.864064671	0.0577043264799	1587.0	939.0	37	0.0
3859463	2701.93920898	0.0	19320.0	0	4160.0	1	6066.0	224442.0	2.57096491373	3.0	0.902498039232	331.990322812	296.49502276	4611.14396508	0.522122031374	1851.0	1726.0	37	0.0
3859461	2429.53222656	0.0	16659.0	0	3185.0	1	5308.64864865	196420.0	2.58533282022	3.0	0.890294261703	176.34907489	293.677282822	4191.67709884	0.54198557277	1514.0	1901.0	37	0.0
3859067	189.115737915	0.0	2556.0	0	1395.0	1	1501.13513514	55542.0	2.79201789102	3.0	0.503638542143	83.559772955	36.2771326424	435.920619823	0.0788962317863	1261.0	822.0	37	0.0
3859065	2118.03564453	0.0	15621.0	0	2856.0	1	4688.78378378	173485.0	2.56971926775	3.0	0.888087116706	15.9430713602	35.3486906119	3597.68531401	0.516789813376	1452.0	1174.0	37	0.0
3859070	1818.59570312	0.0	15508.0	0	4653.0	1	5470.7027027	202416.0	2.52538118679	3.0	0.784167875876	377.189893029	36.8162814476	3208.80141923	0.298657482816	2120.0	2183.0	37	0.0
3859069	2873.64990234	0.0	19914.0	0	4390.0	1	6393.02702703	236542.0	2.59680946144	3.0	0.887853352778	194.945070137	37.4450572406	4880.88134395	0.512686503747	1744.0	1884.0	37	0.0
3859058	228.347213745	0.0	3330.0	0	1976.0	1	1960.35135135	72533.0	10.724245824	3.0	1.47686720176	399.0	32.0	509.115311988	0.237280373029	1370.0	1015.0	37	0.0
3859059	4062.08203125	0.0	30355.0	0	5575.0	1	8772.2972973	324575.0	2.57723857526	3.0	0.782955289952	319.151466785	33.0280951748	6778.12737522	0.43366022059	2593.0	2379.0	37	0.0
3859056	1994.47143555	0.0	14978.0	0	3503.0	1	5232.83783784	193615.0	2.56138375386	3.0	0.656361775584	310.609425032	30.6114717795	3565.0750149	0.287972717999	2063.0	2038.0	37	0.0
3859063	208.931289673	0.0	3070.0	0	1470.0	1	1629.08108108	60276.0	2.54049494183	3.0	0.591106121809	236.667283177	33.6986757581	504.181260306	0.100679318503	1305.0	940.0	37	0.0
3859061	1348.05493164	0.0	9611.0	0	2859.0	1	3855.02702703	142636.0	2.57943958913	3.0	0.974337963788	361.190029727	32.9817570773	2132.58826164	0.368925912942	1707.0	1501.0	37	0.0
3859051	227.679916382	0.0	3366.0	0	1806.0	1	1956.08108108	72375.0	2.52190923915	3.0	0.259470515773	241.775049646	22.378141858	628.701367829	0.0435124154664	1436.0	958.0	37	0.0
3859049	1730.66943359	0.0	11412.0	0	3107.0	1	4265.91891892	157839.0	2.57934060574	3.0	0.933408012513	182.496889093	20.5408774428	3011.3887658	0.491323639494	1434.0	1541.0	37	0.0
3859054	930.509399414	0.0	7431.0	0	2438.0	1	3177.64864865	117573.0	2.54603246764	3.0	0.983518109318	290.028071187	29.5548907118	1497.60212444	0.301680587393	1664.0	1501.0	37	0.0
3859052	1279.55358887	0.0	10539.0	0	2806.0	1	3749.48648649	138731.0	2.5408732773	3.0	0.795703594	271.812627267	28.0025598017	2250.43602715	0.313697992428	1913.0	1372.0	37	0.0
3859042	1251.60827637	0.0	11481.0	0	3963.0	1	4645.78378378	171894.0	9.00891849209	3.0	0.926688085337	68.0426275824	18.0750053482	2362.96484122	0.308333127067	1937.0	1471.0	37	0.0
3859554	365.227813721	0.0	6356.0	0	1520.0	1	1913.56756757	70802.0	2.41300833905	3.0	0.788158258029	40.0	399.0	1055.4759469	0.277733490096	1238.0	1047.0	37	0.0
3859555	1448.85302734	0.0	14576.0	0	2289.0	1	3499.78378378	129492.0	2.46050723387	3.0	0.736951958833	69.0	399.0	3079.74827737	0.479842455887	1378.0	1057.0	37	0.0
3859040	2958.75170898	0.0	20223.0	0	3895.0	1	6191.13513514	229072.0	2.55841950696	3.0	0.832466371277	56.871203927	18.1089859141	4983.64853609	0.503879806635	1686.0	1712.0	37	0.0
3859552	1955.56787109	0.0	14313.0	0	3063.0	1	4871.48648649	180245.0	2.55414673429	3.0	0.871322079869	379.993237151	391.521062731	3409.06515877	0.43859121383	1857.0	2111.0	37	0.0
3859553	271.434967041	0.0	3321.0	0	2101.0	1	2260.48648649	83638.0	2.56088634793	3.0	0.836014500409	393.089860477	391.886112895	569.945203098	0.117810253732	1731.0	1343.0	37	0.0
3859046	1245.68066406	0.0	9269.0	0	2707.0	1	3472.94594595	128499.0	2.55959118569	3.0	0.916064263204	348.466400363	19.0977006264	2130.02996779	0.39066707111	1501.0	1387.0	37	0.0
3859044	215.321990967	0.0	2693.0	0	1336.0	1	1449.91891892	53647.0	8.97369477813	3.0	0.721201784351	118.32508698	17.9151595087	469.265405736	0.132128788681	1099.0	723.0	37	0.0
3859556	2565.66357422	0.0	15134.0	0	3331.0	1	5437.0	201169.0	2.60947759379	3.0	1.02581621031	184.0	399.0	4207.22019602	0.658085678713	1252.0	1887.0	37	0.0
3859557	1107.95288086	0.0	7955.0	0	2105.0	1	3211.48648649	118825.0	2.55706112497	3.0	1.04288318763	234.0	399.0	1928.5811656	0.455899154308	1333.0	1330.0	37	0.0
3859034	1682.88806152	0.0	13245.0	0	3006.0	1	4132.13513514	152889.0	2.57636169669	3.0	0.825840153288	76.7027805375	14.9770983021	2899.48378703	0.407940031621	1516.0	1199.0	37	0.0
3859546	4556.81445312	0.0	32191.0	0	4823.0	1	8737.83783784	323300.0	2.57483400481	3.0	0.858253242699	76.2872050558	387.419907017	8020.05832451	0.649826155719	1738.0	1366.0	37	0.0
3859547	2070.67285156	0.0	16410.0	0	2939.0	1	4631.08108108	171350.0	2.57714307559	3.0	0.786761829659	89.3260217218	387.203666943	3739.10707833	0.465444933781	1617.0	1406.0	37	0.0
3859032	1551.59130859	0.0	13869.0	0	4017.0	1	4869.48648649	180171.0	2.52478113667	3.0	0.789653297462	65.2328806988	14.9856997659	2876.59751386	0.30418847123	1968.0	1488.0	37	0.0
3859544	1514.98986816	0.0	14772.0	0	2362.0	1	3624.83783784	134119.0	2.53251646128	3.0	0.668648888314	0.0	383.0	2899.55678139	0.365058459993	1336.0	1343.0	37	0.0
3859545	3568.14990234	0.0	26302.0	0	4444.0	1	7261.43243243	268673.0	2.59630180624	3.0	0.864352426393	282.644037273	385.741900148	6208.66279905	0.586090317085	1806.0	1904.0	37	0.0
3859038	3425.80517578	0.0	23225.0	0	7914.0	1	9256.86486486	342504.0	2.61745037379	3.0	1.21106372461	266.79652231	16.9507637001	5374.32924064	0.542158665031	2311.0	2854.0	37	0.0
3859550	1505.84838867	0.0	13683.0	0	2638.0	1	3583.45945946	132588.0	2.55317969953	3.0	0.821916369012	320.156734159	391.193014805	2674.2966219	0.442363724038	1371.0	1317.0	37	0.0
3859551	2216.45996094	0.0	16295.0	0	3089.0	1	4794.51351351	177397.0	2.55761045746	3.0	0.893854257034	24.9508943076	391.865257615	3712.68827896	0.529246793799	1419.0	1643.0	37	0.0
3859036	1511.52770996	0.0	11835.0	0	2896.0	1	3966.89189189	146775.0	2.57528162287	3.0	0.920466239703	243.06677787	15.4393463081	2582.8126979	0.427866129342	1514.0	1409.0	37	0.0
3859548	4108.65576172	0.0	28769.0	0	4939.0	1	8096.81081081	299582.0	2.58074505917	3.0	0.884202997903	258.230576297	387.728931801	6974.55644085	0.615050315755	1839.0	1890.0	37	0.0
3859549	2185.44873047	0.0	15643.0	0	3832.0	1	5286.59459459	195604.0	2.5642045338	3.0	0.826909398385	363.820685923	390.206041652	3685.38765833	0.404942883078	2043.0	1857.0	37	0.0
3859026	1084.00292969	0.0	9294.0	0	2423.0	1	3009.2972973	111344.0	2.54992186206	3.0	0.894657224592	202.902662524	9.88454734524	1827.96504745	0.373107535537	1352.0	1287.0	37	0.0
3859538	1889.71154785	0.0	14950.0	0	3024.0	1	4355.86486486	161167.0	2.55404219984	3.0	0.690992906997	3.75469085142	375.161853395	3455.62511761	0.377584389263	1570.0	1423.0	37	0.0
3859539	208.719085693	0.0	3565.0	0	1746.0	1	1846.7027027	68328.0	2.46898198062	3.0	0.0383750519478	241.375614273	378.094240807	530.657080361	0.00554417735576	1499.0	1156.0	37	0.0
3859024	225.315353394	0.0	3090.0	0	1546.0	1	1639.05405405	60645.0	2.50398792898	3.0	0.677625051702	390.617862233	6.78078424478	494.393958181	0.11383044123	1276.0	856.0	37	0.0
3859536	1673.01220703	0.0	11302.0	0	2976.0	1	3955.24324324	146344.0	2.5429723001	3.0	0.893206162267	85.0611241496	371.873739412	2763.91652878	0.45366879591	1480.0	1362.0	37	0.0
3859537	159.335906982	0.0	3155.0	0	1792.0	1	1877.62162162	69472.0	2.64641879601	3.0	-0.104853369334	205.752752489	372.53400922	458.275835869	-0.0126342461905	1648.0	1043.0	37	0.0
3859030	267.701812744	0.0	3346.0	0	1594.0	1	1725.32432432	63837.0	2.46575457164	3.0	0.746450193329	328.184967237	9.56177424106	563.297486732	0.138762117609	1298.0	890.0	37	0.0
3859542	175.086807251	0.0	3393.0	0	1327.0	1	1472.21621622	54472.0	2.5039072231	3.0	0.302928987133	329.157845629	382.301924846	551.984759005	0.0602084707002	1279.0	728.0	37	0.0
3859543	1219.13696289	0.0	9521.0	0	4097.0	1	4481.89189189	165830.0	4.69306954172	3.0	1.22571486212	399.0	382.0	2579.74929643	0.545014665412	1411.0	1147.0	37	0.0
3859028	1811.61633301	0.0	13036.0	0	2917.0	1	4504.02702703	166649.0	2.54482606584	3.0	0.934194981964	301.916807514	10.4505398703	3058.82516923	0.464601607541	1646.0	1500.0	37	0.0
3859540	2712.2956543	0.0	20507.0	0	3985.0	1	5860.54054054	216840.0	2.59466919388	3.0	0.832497819337	363.978708837	380.10724995	4561.3073759	0.47922425855	1926.0	1874.0	37	0.0
3859541	1910.52856445	0.0	12669.0	0	2894.0	1	4529.62162162	167596.0	2.58919505626	3.0	0.843785977587	233.503172207	381.7142379	3373.99788704	0.458272620666	1643.0	1497.0	37	0.0
3859018	1753.72436523	0.0	12199.0	0	4532.0	1	5519.05405405	204205.0	4.66174264465	3.0	1.45304805794	148.0	0.0	2806.49034428	0.585902542923	1489.0	2417.0	37	0.0
3859530	2233.41259766	0.0	16574.0	0	3041.0	1	5045.43243243	186681.0	2.53686030395	3.0	0.840858624714	371.360567411	367.878315381	3919.73204541	0.485059188077	1714.0	1590.0	37	0.0
3859531	481.833404541	0.0	6073.0	0	1782.0	1	2190.08108108	81033.0	2.52208479545	3.0	0.911966451665	399.0	368.0	1063.41944213	0.284369700669	1385.0	1196.0	37	0.0
3859528	2477.47290039	0.0	18050.0	0	3150.0	1	5374.54054054	198858.0	2.54987654318	3.0	0.85853900627	199.02870922	366.64291417	4264.19300425	0.51649573407	1690.0	1990.0	37	0.0
3859529	4963.06396484	0.0	33943.0	0	5842.0	1	9213.2972973	340892.0	2.56774951851	3.0	0.901999300666	111.753443289	367.914609813	8247.41238162	0.677060716243	1695.0	2201.0	37	0.0
3859022	1392.84716797	0.0	10772.0	0	2770.0	1	3818.18918919	141273.0	2.58146398802	3.0	0.846289830886	271.051197299	6.16264088443	2306.36173126	0.343361931586	1703.0	1625.0	37	0.0
3859534	2396.62133789	0.0	17212.0	0	3584.0	1	5370.45945946	198707.0	2.57420845513	3.0	0.845434492241	221.554512357	369.710810964	4260.86953563	0.504618482249	1736.0	1351.0	37	0.0
3859535	2157.48779297	0.0	16674.0	0	2948.0	1	4576.81081081	169342.0	2.57554002267	3.0	0.810803447756	153.738710863	371.422795509	3913.35784943	0.530537652678	1395.0	1244.0	37	0.0
3859020	924.967468262	0.0	11141.0	0	2350.0	1	2940.81081081	108810.0	2.46903366237	3.0	0.717167606359	158.0	0.0	2041.56105629	0.331442677968	1378.0	846.0	37	0.0
3859532	3346.50830078	0.0	21022.0	0	5726.0	1	7619.54054054	281923.0	2.66084519077	3.0	1.18057502471	30.9603878566	370.204204428	4938.03601644	0.619566320836	1661.0	1595.0	37	0.0
3859533	260.653961182	0.0	3087.0	0	1353.0	1	1529.78378378	56602.0	2.55199638102	3.0	0.641611159819	131.729896538	370.263066057	527.699890254	0.124431993385	1169.0	847.0	37	0.0
3859522	3480.79223633	0.0	25159.0	0	4327.0	1	7126.56756757	263683.0	2.57601052345	3.0	0.833410016315	215.825971186	354.357280852	6028.97952274	0.54446543684	1955.0	1547.0	37	0.0
3859523	2574.57421875	0.0	19059.0	0	3548.0	1	5330.78378378	197239.0	2.55982564751	3.0	0.8619119709	9.45031371372	355.012736396	4521.78960476	0.576179651452	1404.0	1677.0	37	0.0
3859520	234.744796753	0.0	4194.0	0	1951.0	1	2024.05405405	74890.0	2.54344888299	3.0	0.145251593749	253.11960145	351.835284827	660.017337565	0.024256771196	1679.0	1074.0	37	0.0
3859521	1964.3918457	0.0	13935.0	0	2583.0	1	4399.40540541	162778.0	2.56493890937	3.0	0.864755028485	149.551242896	352.802448698	3454.78943288	0.514095796088	1351.0	955.0	37	0.0
3859526	2292.53051758	0.0	16965.0	0	3554.0	1	5342.2972973	197665.0	2.59144134099	3.0	0.83674749168	280.367275474	359.4535699	4116.4658309	0.475741723915	1840.0	1287.0	37	0.0
3859015	284.331695557	0.0	5005.0	0	1662.0	1	1771.48648649	65545.0	10.1750875143	3.0	0.725273032681	138.0	0.0	727.832956325	0.175078248923	1215.0	1059.0	37	0.0
3859527	2128.38012695	0.0	15162.0	0	3747.0	1	5085.97297297	188181.0	2.56837149204	3.0	0.785657249655	209.899384307	361.916034771	3536.96722322	0.375869822809	1989.0	2060.0	37	0.0
3859524	442.218261719	0.0	4126.0	0	2000.0	1	2202.10810811	81478.0	2.5910132618	3.0	0.812429162438	385.201191432	354.796871118	768.373743832	0.165146743502	1543.0	1190.0	37	0.0
3859525	1941.8503418	0.0	13726.0	0	2705.0	1	4409.02702703	163134.0	2.59081589089	3.0	0.885458114716	92.456944061	358.740790503	3389.55989839	0.515978527014	1380.0	1567.0	37	0.0
3859130	1500.7064209	0.0	14197.0	0	5209.0	1	5774.40540541	213653.0	10.2096585235	3.0	0.864882044885	229.20549474	64.2256227649	3328.67757742	0.332058541956	2047.0	1998.0	37	0.0
3859128	2768.26074219	0.0	18625.0	0	7179.0	1	8304.83783784	307279.0	4.69620198751	3.0	1.31332421687	233.68070639	63.3177524594	4152.18449543	0.488787609388	2481.0	3092.0	37	0.0
3859134	3855.41259766	0.0	25856.0	0	5051.0	1	8048.21621622	297784.0	2.58777542774	3.0	0.89683923352	345.931933326	65.5220718562	6608.46685084	0.582783395227	2035.0	1892.0	37	0.0
3859132	246.38381958	0.0	3347.0	0	1513.0	1	1599.18918919	59170.0	2.61325435345	3.0	0.194354939591	22.3142516292	66.5113053088	591.471039858	0.0372817209895	1285.0	771.0	37	0.0
3859122	1175.47595215	0.0	8992.0	0	3187.0	1	3984.62162162	147431.0	2.59143895444	3.0	0.67797550855	272.86884555	60.7092687722	2042.03875999	0.21024999453	2166.0	1912.0	37	0.0
3859120	3052.66162109	0.0	22364.0	0	4653.0	1	7245.89189189	268098.0	2.55248995536	3.0	0.864256661315	264.867002364	57.5092344507	5214.25240611	0.451307241755	2571.0	1747.0	37	0.0
3859126	756.11932373	0.0	9393.0	0	2821.0	1	3467.59459459	128301.0	2.55997885667	3.0	0.530564824071	133.114893821	63.2882709353	1882.42373993	0.168240155736	1671.0	1427.0	37	0.0
3859124	912.128051758	0.0	7406.0	0	2363.0	1	2948.16216216	109082.0	2.57791730394	3.0	0.935426319627	207.398221182	62.268763826	1572.62354246	0.332427131272	1464.0	1473.0	37	0.0
3859114	4487.82324219	0.0	31558.0	0	5811.0	1	9537.32432432	352881.0	2.55512545746	3.0	0.851839671998	249.226848719	57.7123763036	7691.17846069	0.523169538812	2671.0	2695.0	37	0.0
3859112	1348.26196289	0.0	9567.0	0	2608.0	1	3511.48648649	129925.0	2.58248666483	3.0	0.924001589262	90.4720775383	57.5157649063	2345.91329789	0.446441489933	1322.0	937.0	37	0.0
3859106	1734.02624512	0.0	13425.0	0	2498.0	1	4055.37837838	150049.0	2.56409446927	3.0	0.829546221055	4.83432586056	56.4171738401	3049.51429057	0.453268813388	1442.0	1079.0	37	0.0
3859104	2179.22509766	0.0	15505.0	0	4013.0	1	5405.97297297	200021.0	2.56301247038	3.0	0.906388685508	335.834249112	53.8255214359	3576.55744231	0.428225601461	2043.0	1702.0	37	0.0
3859110	2535.64941406	0.0	17629.0	0	3903.0	1	5666.75675676	209670.0	2.59858172158	3.0	0.939935937451	192.546324391	56.6693178486	4295.83444491	0.553450220757	1582.0	1595.0	37	0.0
3859108	1227.80822754	0.0	9513.0	0	2647.0	1	3481.91891892	128831.0	2.57908131182	3.0	0.964757090681	123.38783753	56.8592055947	1998.59723554	0.382900027294	1524.0	1426.0	37	0.0
3859098	235.327819824	0.0	3836.0	0	2235.0	1	2280.37837838	84374.0	2.49848017646	3.0	0.282835425887	275.118721259	52.4991847902	578.913510684	0.0372382358255	1911.0	973.0	37	0.0
3859096	1902.65490723	0.0	13711.0	0	5259.0	1	5851.91891892	216521.0	2.59454766645	3.0	1.18791996796	109.488183247	51.8992711956	3350.29864654	0.515265641854	1648.0	2004.0	37	0.0
3859102	587.879516602	0.0	7005.0	0	2964.0	1	3429.91891892	126907.0	11.4000000005	3.0	0.407553078505	326.242272848	53.1244273912	1390.00192603	0.090015749899	2312.0	1615.0	37	0.0
3859100	1384.01428223	0.0	13197.0	0	3565.0	1	4576.24324324	169321.0	11.4000000005	3.0	0.47523132173	243.77512697	53.2271831032	2961.3280092	0.181702364634	2120.0	1324.0	37	0.0
3859091	191.668746948	0.0	3488.0	0	1968.0	1	2048.89189189	75809.0	2.45763666119	3.0	-0.108722097686	338.364610714	45.4799427406	610.049396169	-0.015927978818	1762.0	1074.0	37	0.0
3859089	233.348327637	0.0	2805.0	0	1356.0	1	1490.35135135	55143.0	2.48046319907	3.0	0.789720141968	37.1180786631	43.6649123538	463.3334662	0.13993571981	1113.0	817.0	37	0.0
3859095	2009.34082031	0.0	15577.0	0	4113.0	1	5647.16216216	208945.0	2.54880140454	3.0	0.80737395761	321.478723659	49.0027137679	3485.10014613	0.331792240055	2455.0	2376.0	37	0.0
3859093	2221.81494141	0.0	14647.0	0	2782.0	1	4930.89189189	182443.0	2.56998678548	3.0	0.917367119	146.342038577	49.4385690303	3795.650316	0.545787683445	1393.0	1691.0	37	0.0
3859083	3622.55712891	0.0	25881.0	0	5866.0	1	8016.45945946	296609.0	2.56202962123	3.0	0.760751426206	316.039282358	40.8900800348	6066.93203904	0.404241782309	2635.0	2284.0	37	0.0
3859081	2123.14501953	0.0	15559.0	0	3225.0	1	5041.89189189	186550.0	2.56055871473	3.0	0.873897625166	284.345682453	40.9559296139	3634.9075243	0.459884694593	1838.0	1688.0	37	0.0
3859087	1319.04882812	0.0	9401.0	0	2627.0	1	3659.67567568	135408.0	2.5494512324	3.0	0.878125204462	256.846947343	42.8917633775	2199.11585838	0.358390617096	1704.0	1455.0	37	0.0
3859084	1058.50939941	0.0	7906.0	0	2306.0	1	3155.27027027	116745.0	2.57751140198	3.0	0.900271923038	5.1160071744	41.7855095653	1757.31415405	0.334581220678	1542.0	1459.0	37	0.0
3859075	1434.23620605	0.0	11375.0	0	3274.0	1	4202.62162162	155497.0	2.56088863227	3.0	0.760389284956	202.328608193	40.0734053566	2431.10917017	0.281940971337	1726.0	1368.0	37	0.0
3859072	270.907897949	0.0	3054.0	0	1351.0	1	1550.64864865	57374.0	2.6441796447	3.0	0.669443652677	73.8871745628	40.1350219152	508.558213439	0.123314027558	1215.0	868.0	37	0.0
3859073	1858.93395996	0.0	14704.0	0	2803.0	1	4224.08108108	156291.0	2.55639433372	3.0	0.906640970968	95.3099269073	39.8956004112	3144.26357195	0.509289273077	1313.0	1236.0	37	0.0
3859079	282.654846191	0.0	3237.0	0	1488.0	1	1592.32432432	58916.0	2.55656150718	3.0	0.679362940281	127.081674898	40.8674545427	581.880717733	0.14172102757	1166.0	790.0	37	0.0
3859077	3477.99755859	0.0	23209.0	0	5998.0	1	8115.40540541	300270.0	2.57866063471	3.0	0.967499571037	370.608813773	39.9728357833	5619.90138535	0.503749723828	2188.0	2100.0	37	0.0
3859194	4500.40966797	0.0	32746.0	0	5159.0	1	8810.05405405	325972.0	2.59210534293	3.0	0.913447346474	310.87507037	112.833914167	7416.66778257	0.624665998487	1921.0	2454.0	37	0.0
3859192	1850.02575684	0.0	13742.0	0	3089.0	1	4577.18918919	169356.0	2.58545644365	3.0	0.794879755694	5.45150725035	112.525638207	3322.2813517	0.405433049017	1676.0	1490.0	37	0.0
3859199	1978.83288574	0.0	16211.0	0	3273.0	1	4532.18918919	167691.0	2.58235804649	3.0	0.77226300689	13.8894778749	115.725760024	3518.51298166	0.428099654424	1570.0	1433.0	37	0.0
3859197	232.650222778	0.0	3255.0	0	1922.0	1	1891.56756757	69988.0	2.51066608898	3.0	0.882055493769	287.659316838	115.495378027	496.950284823	0.131050606544	1456.0	1004.0	37	0.0
3859186	4360.02001953	0.0	27927.0	0	4776.0	1	8687.51351351	321438.0	2.55887258828	3.0	0.926149163917	237.270716864	106.345288532	7336.25358757	0.642164867069	1734.0	1757.0	37	0.0
3859184	1913.96289062	0.0	13033.0	0	3423.0	1	4673.45945946	172918.0	2.57583068429	3.0	0.951393905046	278.535654758	103.117275503	3179.04069733	0.478381695779	1621.0	1492.0	37	0.0
3859190	8065.29638672	0.0	34630.0	0	24488.0	1	23524.8108108	870418.0	4.68615552116	3.0	2.04064518841	117.251667052	110.502999073	9404.09227363	0.688835700082	3553.0	8864.0	37	0.0
3859188	2823.53417969	0.0	20879.0	0	3759.0	1	5748.78378378	212705.0	2.55563641893	3.0	0.851752838114	57.2768802402	108.142032065	4883.50805794	0.566847542845	1545.0	1752.0	37	0.0
3859179	290.697540283	0.0	3417.0	0	1611.0	1	1777.54054054	65769.0	2.52790123899	3.0	0.649578005218	215.920493604	100.864968632	592.860419894	0.12148659038	1349.0	1143.0	37	0.0
3859177	2153.95605469	0.0	15742.0	0	4193.0	1	5594.81081081	207008.0	2.53495125861	3.0	0.786841599393	131.056777103	100.895340416	3649.34438433	0.345203028298	2301.0	2196.0	37	0.0
3859182	1593.80297852	0.0	11486.0	0	2569.0	1	3809.43243243	140949.0	2.58089158743	3.0	0.892683542715	204.913719825	102.418331681	2718.48514332	0.467390569259	1338.0	1062.0	37	0.0
3859181	2232.63745117	0.0	14582.0	0	3546.0	1	5105.40540541	188900.0	2.59622387091	3.0	0.910871236254	343.421365353	101.258169572	3770.90027903	0.506906943642	1625.0	1345.0	37	0.0
3859171	1914.2833252	0.0	13974.0	0	3167.0	1	4635.94594595	171530.0	2.55290837492	3.0	0.857181418212	15.0953183174	93.370488927	3255.49142003	0.43055055584	1692.0	1654.0	37	0.0
3859168	1618.47021484	0.0	13202.0	0	3324.0	1	4569.35135135	169066.0	2.5612961317	3.0	0.92097067991	395.544992142	88.1591276318	2863.84872366	0.405698641817	1689.0	1596.0	37	0.0
3859175	2288.17163086	0.0	17091.0	0	3614.0	1	5655.97297297	209271.0	2.55812740023	3.0	0.782158077426	138.101899295	97.5824188401	4003.61636167	0.382796478387	2043.0	1880.0	37	0.0
3859173	2043.9407959	0.0	14107.0	0	3423.0	1	4915.24324324	181864.0	2.58648668346	3.0	0.97756282155	307.335902705	95.7352011908	3351.4442277	0.499866905988	1620.0	1853.0	37	0.0
3859163	409.079864502	0.0	4026.0	0	1869.0	1	2067.75675676	76507.0	11.4000000005	3.0	0.795131793312	280.948048272	85.6486833823	738.712370931	0.165544122224	1455.0	1221.0	37	0.0
3859161	1923.05029297	0.0	13032.0	0	2992.0	1	4412.86486486	163276.0	2.56050245195	3.0	0.908080225888	58.5771274966	85.7987636467	3271.0246115	0.507286343399	1382.0	1286.0	37	0.0
3859166	152.156280518	0.0	3303.0	0	1685.0	1	1810.91891892	67004.0	2.66624982485	3.0	0.243346073546	51.9571809875	88.189406591	542.866383109	0.037855155773	1263.0	1077.0	37	0.0
3859164	2993.22924805	0.0	20324.0	0	4178.0	1	6291.78378378	232796.0	2.5591632591	3.0	0.860360205574	138.28566161	86.8845036137	5088.93369717	0.533599247765	1826.0	1945.0	37	0.0
3859155	270.568603516	0.0	3580.0	0	1758.0	1	2010.24324324	74379.0	2.50855894645	3.0	0.401651210288	272.836243373	80.8224513073	614.804052136	0.0654388603831	1710.0	1030.0	37	0.0
3859153	2686.79931641	0.0	21388.0	0	4040.0	1	5983.81081081	221401.0	2.54500905025	3.0	0.864766312794	329.852919625	77.9262264539	4570.22630024	0.493070353653	1999.0	2069.0	37	0.0
3859159	2116.43774414	0.0	15214.0	0	3550.0	1	5151.37837838	190601.0	2.56211004177	3.0	0.878381299813	8.48215833701	84.7942256018	3667.32973816	0.454895126634	1890.0	1920.0	37	0.0
3859157	727.239685059	0.0	5694.0	0	1834.0	1	2347.45945946	86856.0	2.52845950827	3.0	0.862014714982	164.073209409	81.7231306393	1268.09519435	0.30349160126	1227.0	912.0	37	0.0
3859146	2059.34619141	0.0	14599.0	0	3067.0	1	4561.83783784	168788.0	2.59834362008	3.0	0.9566347459	67.9439646432	74.0983048171	3325.11706154	0.53526075026	1341.0	1511.0	37	0.0
3859144	3163.88818359	0.0	23692.0	0	5399.0	1	7851.02702703	290488.0	2.55729337855	3.0	0.849967847252	242.253978784	72.249796582	5653.47619948	0.44098096205	2646.0	2891.0	37	0.0
3859151	1908.31494141	0.0	12995.0	0	3491.0	1	4520.7027027	167266.0	2.5538487279	3.0	0.932010807124	21.3292326221	76.7216742266	3191.58294812	0.490304962717	1494.0	1664.0	37	0.0
3859148	1653.28991699	0.0	14517.0	0	4346.0	1	5553.7027027	205487.0	2.58916709957	3.0	0.747214048715	237.224991164	75.2201306514	3343.13492154	0.290153397182	2254.0	2162.0	37	0.0
3859149	2766.29101562	0.0	18957.0	0	4359.0	1	6531.89189189	241680.0	2.56251623917	3.0	0.900349451826	263.428209574	75.3809473055	4676.90801696	0.475644844815	2157.0	1697.0	37	0.0
3859138	1874.77172852	0.0	14610.0	0	3641.0	1	5223.89189189	193284.0	2.56722394939	3.0	0.734026274182	258.833574133	66.5126215848	3365.19546885	0.309633087743	2484.0	1693.0	37	0.0
3859136	249.643112183	0.0	3089.0	0	1619.0	1	1715.83783784	63486.0	2.48890041049	3.0	0.629453505997	188.503596502	66.5846466857	542.391797377	0.110479324611	1330.0	988.0	37	0.0
3859142	2996.64697266	0.0	22149.0	0	4081.0	1	6776.02702703	250713.0	2.60006854024	3.0	0.847522395079	132.500396174	69.348949631	5542.60595291	0.530514970133	1826.0	1550.0	37	0.0
3859140	2614.20703125	0.0	18352.0	0	3911.0	1	6091.94594595	225402.0	2.5660188404	3.0	0.879958985122	325.842199793	67.5441421862	4483.95438044	0.478951456343	2064.0	1872.0	37	0.0
3859259	1265.70898438	0.0	10011.0	0	2835.0	1	3565.7027027	131931.0	2.54397690903	3.0	0.651935746072	216.134770807	163.095551056	2269.01362398	0.261714561776	1620.0	1144.0	37	0.0
3859257	353.875457764	0.0	3187.0	0	1548.0	1	1713.05405405	63383.0	2.56507872659	3.0	0.865201275972	177.966934693	162.825694366	588.071279974	0.174407366909	1181.0	973.0	37	0.0
3859263	2243.57983398	0.0	15815.0	0	3387.0	1	4889.21621622	180901.0	2.56041301235	3.0	0.901500658487	45.7924933333	165.301441945	3777.89260137	0.534435038686	1436.0	1499.0	37	0.0
3859261	1746.60693359	0.0	14515.0	0	3734.0	1	5070.37837838	187604.0	2.55911859316	3.0	0.771979509131	236.971109073	163.636514822	3081.0133646	0.306415116284	2100.0	2128.0	37	0.0
3859251	1227.23779297	0.0	8764.0	0	2175.0	1	3166.13513514	117147.0	2.59160079379	3.0	0.896207111466	113.349998127	152.69398268	2103.2612793	0.423841970333	1267.0	1022.0	37	0.0
3859249	3556.89990234	0.0	25630.0	0	4579.0	1	7281.75675676	269425.0	2.56262712691	3.0	0.868018184881	313.26401834	151.944695777	5966.15211657	0.551821756233	1914.0	2377.0	37	0.0
3859255	2437.74291992	0.0	16361.0	0	3513.0	1	5575.21621622	206283.0	2.57374312742	3.0	0.926241884206	385.284964964	161.580548726	4114.86179824	0.519323933871	1735.0	1757.0	37	0.0
3859253	1696.95837402	0.0	11947.0	0	3006.0	1	4318.94594595	159801.0	2.62799239426	3.0	0.930411140177	356.17795806	155.620923065	2798.57025944	0.431519776494	1647.0	1129.0	37	0.0
3859242	3222.79858398	0.0	21034.0	0	3927.0	1	6698.18918919	247833.0	2.58124483426	3.0	0.870827881199	38.526890299	151.486459406	5813.98879542	0.607553541464	1546.0	1734.0	37	0.0
3859247	2335.92822266	0.0	20135.0	0	4955.0	1	6191.24324324	229076.0	2.55094884992	3.0	0.91398624334	157.204885953	151.873161262	4290.74593622	0.463511846612	1620.0	1536.0	37	0.0
3859245	1775.58447266	0.0	13056.0	0	3280.0	1	4838.86486486	179038.0	2.63302239437	3.0	0.756664791361	262.138163317	150.542876831	3292.25176371	0.346635604055	1981.0	1528.0	37	0.0
3859235	1772.36401367	0.0	13631.0	0	3600.0	1	4852.94594595	179559.0	2.56482164599	3.0	0.786922390475	273.529261562	148.504263443	3284.77280582	0.362989770055	1957.0	1383.0	37	0.0
3859233	1421.61352539	0.0	12362.0	0	3403.0	1	4523.67567568	167376.0	2.55001286581	3.0	0.647934701857	266.483728023	145.275285988	2812.14597825	0.252182739457	2019.0	1347.0	37	0.0
3859239	226.11164856	0.0	3231.0	0	1529.0	1	1652.78378378	61153.0	10.1494544937	3.0	0.475951168598	381.92591375	150.342485038	539.034174094	0.0841432597026	1380.0	804.0	37	0.0
3859237	2371.02514648	0.0	18678.0	0	5662.0	1	6744.32432432	249540.0	2.5737482634	3.0	1.03008591815	161.039825586	149.542340165	4355.98033394	0.498469905428	1719.0	1863.0	37	0.0
3859227	1819.82043457	0.0	12886.0	0	2848.0	1	4102.37837838	151788.0	2.57124094914	3.0	0.900929379574	77.652179713	141.166401229	3058.87011957	0.505755360331	1307.0	1107.0	37	0.0
3859225	217.660263062	0.0	3031.0	0	1616.0	1	1714.43243243	63434.0	2.49729972091	3.0	0.594311415642	251.84196455	139.888847214	474.581777319	0.0896300937217	1417.0	1012.0	37	0.0
3859231	223.410125732	0.0	3156.0	0	1538.0	1	1665.89189189	61638.0	2.48829985772	3.0	0.649854612169	175.326448754	143.107651715	515.501092993	0.111786792878	1345.0	1063.0	37	0.0
3859229	2399.46484375	0.0	16978.0	0	3786.0	1	5560.48648649	205738.0	2.56898327529	3.0	0.844891680159	315.957539632	142.43866147	4160.96309379	0.462245054221	1851.0	1322.0	37	0.0
3859219	188.150527954	0.0	2852.0	0	1479.0	1	1560.59459459	57742.0	10.1425375238	3.0	0.0637162989249	190.768831356	133.298719439	443.08429468	0.00912773337127	1280.0	875.0	37	0.0
3859217	2250.60424805	0.0	15916.0	0	3432.0	1	5342.94594595	197689.0	2.55799724836	3.0	0.785466103159	56.3361724903	130.409401893	4011.92131823	0.41823077108	1788.0	1854.0	37	0.0
3859223	1786.28149414	0.0	13191.0	0	2940.0	1	4179.59459459	154645.0	2.55904573698	3.0	0.904311980594	21.4333499371	139.30884991	3068.57978785	0.496926276558	1356.0	1269.0	37	0.0
3859221	2100.28979492	0.0	13938.0	0	2945.0	1	4718.40540541	174581.0	2.58718633028	3.0	0.917005639068	224.006150232	132.716980434	3519.94854334	0.519860464905	1458.0	1428.0	37	0.0
3859211	961.15045166	0.0	7710.0	0	2026.0	1	2733.37837838	101135.0	2.6036291659	3.0	0.858417128323	82.7012811104	124.174067772	1662.41758946	0.353255079735	1287.0	1119.0	37	0.0
3859209	1836.78417969	0.0	13870.0	0	3283.0	1	4861.02702703	179858.0	2.52642709323	3.0	0.760826809696	52.4933637447	123.589027021	3328.51864354	0.352233283729	1877.0	1773.0	37	0.0
3859215	1930.6887207	0.0	13839.0	0	2691.0	1	4160.21621622	153928.0	2.56860231129	3.0	0.846711041205	184.273144894	126.997436256	3295.35348918	0.504539070524	1341.0	1402.0	37	0.0
3859213	2530.87670898	0.0	17269.0	0	3686.0	1	5427.08108108	200802.0	2.59005699544	3.0	0.898246554618	99.059607779	126.283550516	4250.36917598	0.54259893103	1580.0	1689.0	37	0.0
3859203	1900.38696289	0.0	13526.0	0	3132.0	1	4606.81081081	170452.0	2.57224449769	3.0	0.940710713864	390.288475583	119.197077459	3157.88212993	0.475839940229	1615.0	1441.0	37	0.0
3859201	3130.60009766	0.0	21939.0	0	4068.0	1	6250.89189189	231283.0	2.54202411637	3.0	0.872758982145	37.1887854012	118.805589186	5292.99026378	0.58606207694	1564.0	2109.0	37	0.0
3859207	2908.32470703	0.0	19796.0	0	4145.0	1	6121.40540541	226492.0	2.58097136703	3.0	0.876773718585	268.69440354	122.351994599	5031.48056109	0.563309653341	1668.0	1241.0	37	0.0
3859205	674.248535156	0.0	5861.0	0	1920.0	1	2416.13513514	89397.0	2.56253010516	3.0	0.93259998746	355.753713345	120.782918637	1143.008607	0.283028352231	1341.0	1218.0	37	0.0
3859322	154.785415649	0.0	2981.0	0	1940.0	1	1923.72972973	71178.0	2.4719613434	3.0	0.110233591007	319.224338069	195.113987771	407.308554119	0.0118075928169	1673.0	1189.0	37	0.0
3859320	2672.38964844	0.0	17474.0	0	3525.0	1	5619.0	207903.0	2.56479231348	3.0	0.884793864025	224.402440744	194.17544343	4571.00272248	0.562220924275	1518.0	1531.0	37	0.0
3859326	2271.69726562	0.0	16082.0	0	2939.0	1	4746.91891892	175636.0	2.55565306385	3.0	0.881687112296	141.896646491	198.727203483	3828.61521512	0.551737809891	1312.0	1330.0	37	0.0
3859324	1642.65710449	0.0	11836.0	0	2594.0	1	3838.54054054	142026.0	2.57105594138	3.0	0.848604583963	34.6683515925	198.399760607	2916.67651041	0.475800935078	1330.0	1192.0	37	0.0
3859314	227.936309814	0.0	2679.0	0	1471.0	1	1557.54054054	57629.0	10.8034201724	3.0	0.720472696445	208.034029157	190.772840582	428.185810821	0.109918708039	1236.0	778.0	37	0.0
3859312	1988.5123291	0.0	14575.0	0	2887.0	1	4569.64864865	169077.0	2.55190992173	3.0	0.850252736113	11.1854318094	191.478599448	3529.82742115	0.488957324609	1511.0	1453.0	37	0.0
3859318	218.072616577	0.0	2755.0	0	1416.0	1	1501.18918919	55544.0	2.55095079472	3.0	0.520686387147	43.6992017642	193.024620351	474.83785758	0.089738415621	1214.0	734.0	37	0.0
3859316	3306.77563477	0.0	22889.0	0	4508.0	1	6974.45945946	258055.0	2.56110680759	3.0	0.882782180283	384.522040211	191.910882165	5697.32816812	0.56388198658	1898.0	2009.0	37	0.0
3859306	1393.58007812	0.0	12101.0	0	3231.0	1	4160.64864865	153944.0	2.55753668102	3.0	0.704986103399	262.307262194	187.635925715	2606.23339554	0.283370700159	1792.0	1923.0	37	0.0
3859304	2239.16552734	0.0	16144.0	0	3185.0	1	4962.48648649	183612.0	2.56157301761	3.0	0.767062832023	103.785343001	188.01399055	3915.33119517	0.433899034414	1595.0	1595.0	37	0.0
3859310	284.666687012	0.0	2956.0	0	1834.0	1	1909.13513514	70638.0	2.58114738277	3.0	0.732734698046	343.851626342	190.009416462	523.351600645	0.111645139843	1511.0	1162.0	37	0.0
3859308	2315.63232422	0.0	16728.0	0	3486.0	1	5510.02702703	203871.0	2.58158655386	3.0	0.806294036402	269.589721923	188.78552312	4125.63464132	0.432370216081	1872.0	1558.0	37	0.0
3859298	1833.20373535	0.0	14015.0	0	3102.0	1	4428.89189189	163869.0	2.55555785452	3.0	0.747479208374	96.7825961295	184.345440426	3248.31663912	0.377628205242	1601.0	1153.0	37	0.0
3859302	1627.78515625	0.0	11596.0	0	2507.0	1	3795.40540541	140430.0	2.60451882064	3.0	0.872242968945	83.3540295224	184.670434491	2844.28711494	0.485510239141	1282.0	1375.0	37	0.0
3859300	2414.36450195	0.0	17934.0	0	4856.0	1	6412.08108108	237247.0	2.593929601	3.0	1.00453471084	367.901490762	184.034945228	4123.21815642	0.477055771736	1928.0	2034.0	37	0.0
3859291	1150.72265625	0.0	9358.0	0	2625.0	1	3427.10810811	126803.0	2.58434321317	3.0	0.860142373083	325.662957535	177.501198056	2062.94528909	0.349311056223	1587.0	1241.0	37	0.0
3859289	1889.65368652	0.0	12267.0	0	3309.0	1	4226.94594595	156397.0	2.59022379687	3.0	0.990186001441	0.0	177.0	3149.70390977	0.584580083657	1233.0	1333.0	37	0.0
3859295	4123.69287109	0.0	29182.0	0	6066.0	1	8619.27027027	318913.0	2.56804234572	3.0	0.959566924609	298.034860434	180.928395697	6591.5867827	0.579565213076	2209.0	2832.0	37	0.0
3859293	1347.0111084	0.0	9935.0	0	2940.0	1	3828.75675676	141664.0	2.55733003528	3.0	0.938786274553	337.460887556	179.156838516	2275.25968488	0.386846072662	1646.0	1375.0	37	0.0
3859283	1798.76538086	0.0	12640.0	0	3129.0	1	4366.72972973	161569.0	2.58738823645	3.0	0.963689220739	15.4490730301	173.618468135	3020.0095994	0.499793291939	1421.0	1705.0	37	0.0
3859281	1676.21899414	0.0	16381.0	0	4524.0	1	5607.7027027	207485.0	2.5883358147	3.0	0.735789279514	264.638176967	170.725262734	3385.47067026	0.285519862743	2323.0	2175.0	37	0.0
3859286	1277.92980957	0.0	12660.0	0	3675.0	1	4617.67567568	170854.0	11.4000000005	3.0	0.515931148464	250.203245708	174.482292211	2588.37963099	0.169042815148	2441.0	2045.0	37	0.0
3859287	3782.1574707	0.0	27968.0	0	4997.0	1	7607.10810811	281463.0	2.56727316863	3.0	0.863401377395	284.711955517	173.938507697	6420.9138359	0.573278393128	2037.0	2346.0	37	0.0
3859275	3980.21972656	0.0	28072.0	0	5979.0	1	8647.21621622	319947.0	2.56707282168	3.0	0.863493121702	246.003810841	168.688291676	6737.98081416	0.506978240955	2535.0	2504.0	37	0.0
3859273	2366.5871582	0.0	13843.0	0	5104.0	1	6535.16216216	241801.0	4.67358965227	3.0	1.32716459912	399.0	167.0	3782.27879219	0.623518174274	1645.0	1950.0	37	0.0
3859279	2276.41674805	0.0	17366.0	0	3773.0	1	5313.10810811	196585.0	2.56561639601	3.0	0.866050634706	302.166893565	169.98924681	3803.11803206	0.449189534362	1973.0	1957.0	37	0.0
3859277	419.084442139	0.0	4276.0	0	1411.0	1	1726.18918919	63869.0	2.4975837129	3.0	0.672237537324	64.0307817905	169.795183113	833.794167174	0.193821856921	1152.0	810.0	37	0.0
3859267	2373.10058594	0.0	16802.0	0	3486.0	1	5314.05405405	196620.0	2.59252198778	3.0	0.825424536766	209.377661075	167.159203952	4158.23365242	0.476987697812	1665.0	1506.0	37	0.0
3859265	2398.07519531	0.0	19809.0	0	4696.0	1	6645.54054054	245885.0	2.57384084383	3.0	0.784828005064	261.502341184	164.705344374	4601.97426592	0.373141629598	2487.0	2404.0	37	0.0
3859271	1825.70043945	0.0	13492.0	0	3327.0	1	4523.35135135	167364.0	2.55336378954	3.0	0.911399229243	354.671074926	167.031503778	3066.94823179	0.447127796487	1704.0	1587.0	37	0.0
3859269	2042.31311035	0.0	17104.0	0	3583.0	1	5134.40540541	189973.0	2.54748887906	3.0	0.770071377502	231.002399303	166.998895539	3628.49450308	0.37382543939	1883.0	1922.0	37	0.0
3859386	2187.33178711	0.0	15013.0	0	3085.0	1	4840.02702703	179081.0	2.56933693031	3.0	0.88662489468	267.794379032	237.091183064	3654.24702296	0.50308885298	1565.0	1339.0	37	0.0
3859384	228.85874939	0.0	3022.0	0	1585.0	1	1607.97297297	59495.0	2.49554260442	3.0	0.657797727443	366.593880753	232.916735416	490.972927885	0.11163585999	1268.0	837.0	37	0.0
3859390	1877.6887207	0.0	13533.0	0	2929.0	1	4447.27027027	164549.0	2.55151222118	3.0	0.831635855572	239.151236929	245.372159286	3214.20059742	0.42964657228	1641.0	1463.0	37	0.0
3859388	273.274169922	0.0	3414.0	0	1875.0	1	2036.16216216	75338.0	10.1938025011	3.0	0.808058254212	223.467243434	244.274614233	574.686171049	0.128710381871	1466.0	1254.0	37	0.0
3859378	239.370407104	0.0	2842.0	0	1459.0	1	1539.02702703	56944.0	2.50747279109	3.0	0.99245615909	61.3422052593	233.039475521	455.901761256	0.172327836779	1069.0	880.0	37	0.0
3859376	273.518218994	0.0	3444.0	0	1787.0	1	1869.78378378	69182.0	2.60208847596	3.0	0.661300434688	233.843492844	231.657557279	557.365735458	0.109340919837	1468.0	1155.0	37	0.0
3859382	1222.25085449	0.0	9456.0	0	2860.0	1	3748.08108108	138679.0	2.56494839253	3.0	0.718081643646	301.946340718	233.370635008	2115.95979507	0.254224604042	1856.0	1436.0	37	0.0
3859380	2415.12744141	0.0	16313.0	0	3565.0	1	5277.48648649	195267.0	2.55641747272	3.0	0.86582119338	221.640223612	233.247754151	4150.08604745	0.516139957322	1644.0	1285.0	37	0.0
3859370	2509.36938477	0.0	20031.0	0	3480.0	1	5695.72972973	210742.0	2.5415228902	3.0	0.810510127346	295.100588658	227.543644068	4473.95940507	0.46697531222	1896.0	2214.0	37	0.0
3859368	1923.64331055	0.0	12960.0	0	2443.0	1	4209.40540541	155748.0	2.54882733901	3.0	0.873254677757	153.91641899	226.69492361	3283.49201359	0.516496796376	1328.0	1281.0	37	0.0
3859374	2801.83129883	0.0	19521.0	0	3751.0	1	5744.75675676	212556.0	2.55557266185	3.0	0.872118560982	36.6817970036	229.736182291	4838.3786449	0.580428216487	1469.0	1572.0	37	0.0
3859372	1719.58154297	0.0	13298.0	0	2500.0	1	4020.35135135	148753.0	2.53266085672	3.0	0.8466879972	118.968910834	229.332316324	2967.21697346	0.454436898158	1433.0	1162.0	37	0.0
3859362	240.858596802	0.0	3548.0	0	2100.0	1	2220.83783784	82171.0	10.9734811557	3.0	0.521146103236	322.767514299	220.452519235	525.050765456	0.0656490021807	1852.0	1430.0	37	0.0
3859360	162.386459351	0.0	2360.0	0	1553.0	1	1521.83783784	56308.0	5.91373437539	3.0	0.463877672506	226.392618424	220.101608418	448.28788577	0.0733324796511	1284.0	662.0	37	0.0
3859366	3116.8046875	0.0	21091.0	0	4605.0	1	6366.10810811	235546.0	2.57072646049	3.0	0.894423277195	253.598680363	223.876560396	5280.00538607	0.589608271446	1576.0	1810.0	37	0.0
3859364	166.053649902	0.0	2445.0	0	1526.0	1	1573.51351351	58220.0	8.95126986352	3.0	0.667653560893	192.747638962	220.657238242	396.68505711	0.091891657664	1239.0	806.0	37	0.0
3859355	1521.79968262	0.0	10906.0	0	2868.0	1	3607.35135135	133472.0	2.53209473684	3.0	0.869862028885	121.969117037	219.088900425	2529.54527332	0.438811921789	1355.0	1227.0	37	0.0
3859353	1417.53491211	0.0	10472.0	0	2780.0	1	3846.05405405	142304.0	2.61405847526	3.0	0.828748670821	333.502621653	217.747135684	2566.85764383	0.382272330044	1712.0	1561.0	37	0.0
3859358	1989.13562012	0.0	14761.0	0	3150.0	1	4537.27027027	167879.0	2.57252711871	3.0	0.887297407125	204.520035296	219.894080408	3427.53401514	0.50407617764	1437.0	1459.0	37	0.0
3859356	220.839660645	0.0	3065.0	0	1737.0	1	1826.02702703	67563.0	2.72128185579	3.0	0.422359401561	372.991052354	219.088503505	493.910331858	0.0605810717097	1498.0	1075.0	37	0.0
3859347	1898.74536133	0.0	14662.0	0	2732.0	1	4260.64864865	157644.0	2.57952469079	3.0	0.825627827187	18.9992207794	216.215341198	3262.64353636	0.462239015006	1513.0	1592.0	37	0.0
3859344	2308.26000977	0.0	16393.0	0	3225.0	1	5039.32432432	186455.0	2.56305678424	3.0	0.819673936458	57.964514591	211.841367407	3834.88658426	0.453240693017	1552.0	1273.0	37	0.0
3859351	3403.52832031	0.0	23269.0	0	4095.0	1	6908.59459459	255618.0	2.56953890764	3.0	0.922007903427	6.18691781673	218.187650021	5615.03942036	0.599197188343	1626.0	2073.0	37	0.0
3859349	2457.39501953	0.0	18935.0	0	3866.0	1	5991.7027027	221693.0	2.57178507435	3.0	0.790065663196	312.224382006	216.453053136	4368.06420298	0.404467515439	2368.0	2112.0	37	0.0
3859338	2450.61181641	0.0	17245.0	0	3377.0	1	5131.7027027	189873.0	2.54650708879	3.0	0.785640124122	49.1255430367	211.132865244	4145.77319464	0.464878272105	1516.0	1382.0	37	0.0
3859336	981.466125488	0.0	10969.0	0	3324.0	1	4076.45945946	150829.0	2.51305039377	3.0	0.403816199799	318.599522394	209.57831622	2248.35746953	0.125317281127	2463.0	1744.0	37	0.0
3859343	2615.68579102	0.0	19128.0	0	4100.0	1	5616.08108108	207795.0	2.55922145831	3.0	0.895185257972	366.116863646	210.998989229	4342.50583943	0.52926414559	1668.0	1950.0	37	0.0
3859341	1907.17248535	0.0	15394.0	0	3573.0	1	5072.62162162	187687.0	2.53673995149	3.0	0.722587949797	302.392184263	211.167241321	3378.09175548	0.316832984824	2190.0	1981.0	37	0.0
3859330	185.899627686	0.0	2799.0	0	1418.0	1	1415.45945946	52372.0	2.49347010562	3.0	0.616711811961	177.087682624	201.145207149	432.515933849	0.104024505665	1119.0	704.0	37	0.0
3859328	266.562347412	0.0	3098.0	0	1936.0	1	1901.62162162	70360.0	2.61495127541	3.0	0.774193943539	275.20671175	199.065108851	488.521428584	0.110425312989	1503.0	972.0	37	0.0
3859334	2077.57055664	0.0	16834.0	0	4435.0	1	6013.7027027	222507.0	2.55265473443	3.0	0.658448126681	314.765411482	204.038603379	3752.48331009	0.258545742548	2696.0	2534.0	37	0.0
3859332	3998.0690918	0.0	29002.0	0	5615.0	1	8276.27027027	306222.0	2.5536109171	3.0	0.754295269475	306.98801057	203.129197468	6901.30949993	0.45877006314	2487.0	2121.0	37	0.0
3859451	288.048553467	0.0	3580.0	0	2267.0	1	2334.32432432	86370.0	2.53954018661	3.0	0.636303393337	292.261661666	290.730325273	594.394839501	0.0881532088115	1883.0	1303.0	37	0.0
3859449	2002.53149414	0.0	14448.0	0	3085.0	1	4562.86486486	168826.0	2.55798317605	3.0	0.890965416455	64.676550937	289.759637318	3419.75678279	0.50122764682	1469.0	1135.0	37	0.0
3859455	1918.72766113	0.0	14467.0	0	2810.0	1	4452.0	164724.0	2.56853193165	3.0	0.894339363022	107.10677633	292.430312951	3265.77788079	0.488145405043	1464.0	1205.0	37	0.0
3859453	2485.8984375	0.0	18083.0	0	2989.0	1	5228.37837838	193450.0	2.54973192375	3.0	0.756164934889	41.898193648	291.638226231	4294.01986198	0.450359369465	1585.0	1762.0	37	0.0
3859443	2047.35717773	0.0	15268.0	0	3325.0	1	5016.21621622	185600.0	2.57696127393	3.0	0.802971583731	253.470945984	288.571422357	3679.35037393	0.417406897181	1748.0	1756.0	37	0.0
3859441	1114.66394043	0.0	9121.0	0	2354.0	1	3161.45945946	116974.0	2.57826521247	3.0	0.889958727165	117.857399952	287.820618895	1852.7179673	0.35276328084	1462.0	1366.0	37	0.0
3859447	154.369415283	0.0	3324.0	0	1857.0	1	1935.37837838	71609.0	11.4000000005	3.0	-0.136387947858	356.795240374	289.318139715	519.987358359	-0.0179923451206	1679.0	995.0	37	0.0
3859445	4053.46020508	0.0	26930.0	0	5289.0	1	8035.2972973	297306.0	2.55035255971	3.0	0.899417512743	279.996969582	289.047002693	6660.77475	0.594340269408	2002.0	1899.0	37	0.0
3859435	2038.34436035	0.0	16121.0	0	2802.0	1	4597.37837838	170103.0	2.51751834907	3.0	0.686000647528	251.901188	280.333619599	3761.12829076	0.390065690919	1674.0	1263.0	37	0.0
3859433	3130.26904297	0.0	21248.0	0	7937.0	1	9108.72972973	337023.0	4.67285271687	3.0	1.33103004499	186.195249858	279.277262868	5230.03563642	0.618448590064	1923.0	2462.0	37	0.0
3859439	2769.30419922	0.0	22051.0	0	3952.0	1	5969.35135135	220866.0	2.56021422483	3.0	0.848298568035	336.120287799	284.118204062	4743.96050091	0.508477071175	1916.0	2027.0	37	0.0
3859437	1637.99206543	0.0	11676.0	0	3274.0	1	4423.51351351	163670.0	2.58755334403	3.0	0.874804328876	351.530886455	283.486663205	2947.71609915	0.411380010571	1784.0	1754.0	37	0.0
3859427	3104.76220703	0.0	20455.0	0	4067.0	1	6372.7027027	235790.0	2.55300827864	3.0	0.872847979961	125.698590861	275.340537217	5423.23343416	0.590839714967	1583.0	1603.0	37	0.0
3859425	257.710632324	0.0	3425.0	0	1720.0	1	1814.16216216	67124.0	2.56973731418	3.0	0.610939538443	318.699681669	273.509242349	546.687170018	0.10138409131	1488.0	941.0	37	0.0
3859431	210.438446045	0.0	2834.0	0	1633.0	1	1630.83783784	60341.0	10.322582677	3.0	0.707595405467	139.12862199	278.128423614	442.552791171	0.106204991209	1263.0	869.0	37	0.0
3859429	5629.88525391	0.0	37879.0	0	7483.0	1	10869.972973	402189.0	2.55305739407	3.0	0.887681370436	296.970947753	276.779973871	9425.51721389	0.625648679158	2398.0	2879.0	37	0.0
3859418	2490.31030273	0.0	17344.0	0	5167.0	1	6648.51351351	245995.0	2.58656231745	3.0	1.09826092746	59.2447892376	270.923556928	4256.9807351	0.542265183059	1598.0	2158.0	37	0.0
3859416	292.489257812	0.0	2925.0	0	1519.0	1	1616.81081081	59822.0	2.68260447767	3.0	0.872566497406	113.242255474	268.860970396	530.175329377	0.166947610694	1106.0	834.0	37	0.0
3859422	774.674804688	0.0	8097.0	0	2619.0	1	3008.83783784	111327.0	2.5404885227	3.0	1.19055956114	399.0	273.0	1420.35673362	0.390837436232	1477.0	1201.0	37	0.0
3859420	2511.31103516	0.0	17166.0	0	7038.0	1	8404.24324324	310957.0	4.71705665751	3.0	1.3416516478	285.004517283	272.159995322	4142.25331463	0.493951505535	2433.0	2542.0	37	0.0
3859410	1393.17321777	0.0	12783.0	0	3405.0	1	4473.02702703	165502.0	2.52390907585	3.0	0.548674449358	287.754708625	265.301115009	3073.29183347	0.232269852428	1964.0	1319.0	37	0.0
3859408	841.102111816	0.0	6498.0	0	2178.0	1	2676.83783784	99043.0	2.54130454808	3.0	0.911854420666	230.471220348	263.860072091	1453.51523161	0.329022270883	1345.0	1083.0	37	0.0
3859414	177.156951904	0.0	3054.0	0	1641.0	1	1720.91891892	63674.0	2.49624029758	3.0	0.427957346203	196.99126675	266.449666862	431.201511179	0.0566529770163	1471.0	1052.0	37	0.0
3859412	2722.48388672	0.0	19711.0	0	3989.0	1	5841.35135135	216130.0	2.58740424324	3.0	0.867998640519	355.491930624	265.231615539	4784.30089643	0.551500923522	1624.0	1564.0	37	0.0
3859402	2072.02832031	0.0	15990.0	0	3077.0	1	4677.72972973	173076.0	2.54904947454	3.0	0.858706345508	318.269800186	255.73397676	3607.28753628	0.494993705561	1545.0	1542.0	37	0.0
3859400	1380.96191406	0.0	11053.0	0	2697.0	1	3724.35135135	137801.0	2.58268149807	3.0	0.752851111923	241.543849009	254.175895511	2463.43708866	0.33152802119	1644.0	1145.0	37	0.0
3859406	952.211486816	0.0	8056.0	0	1984.0	1	2533.24324324	93730.0	2.53281438313	3.0	0.897393816127	11.8424220707	261.851168622	1621.79455483	0.403032089271	1064.0	630.0	37	0.0
3859404	2341.18847656	0.0	17792.0	0	3521.0	1	5003.62162162	185134.0	2.54753242038	3.0	0.852610972692	191.901884577	256.866721085	3978.86509748	0.512852118439	1533.0	1563.0	37	0.0
3859394	325.43069458	0.0	3564.0	0	1870.0	1	1972.78378378	72993.0	2.65141242431	3.0	0.213875362533	196.876128909	249.805335775	653.915265286	0.0367490744735	1471.0	995.0	37	0.0
3859393	261.32623291	0.0	2954.0	0	1504.0	1	1622.35135135	60027.0	2.69596805595	3.0	0.389433353987	82.4454452294	249.739437003	582.578617309	0.0751784423151	1221.0	798.0	37	0.0
3859398	1968.75427246	0.0	14537.0	0	2876.0	1	4358.18918919	161253.0	2.57474964969	3.0	0.88931796878	73.3328012218	253.706698258	3388.91415614	0.5285037425	1321.0	1266.0	37	0.0
3859396	552.402954102	0.0	5324.0	0	1979.0	1	2239.24324324	82852.0	2.60569846268	3.0	0.917952214661	207.92369408	250.479129978	949.748662817	0.241725934904	1365.0	1138.0	37	0.0
3861118	269.458709717	1.0	2475.0	1	1680.0	1	1689.10810811	62497.0	4.72974001112	3.0	1.79464248369	201.0	0.0	442.605027321	0.307410607202	1013.0	724.0	37	0.0
3861119	259.162261963	1.0	5256.0	1	1926.0	1	2075.13513514	76780.0	2.44167338606	3.0	0.792051668535	255.0	0.0	720.019180383	0.159300535585	1407.0	1374.0	37	0.0
3861117	739.637939453	1.0	8953.0	1	1795.0	1	2402.35135135	88887.0	2.50577204613	3.0	0.82722672324	97.0	0.0	1660.31409706	0.400279077881	1162.0	1006.0	37	0.0
3861178	5206.73291016	1.0	35155.0	1	5876.0	1	10549.2972973	390324.0	2.56762812593	3.0	0.898827967019	290.271742472	87.5048243727	9013.53782394	0.623346590616	2343.0	2607.0	37	0.0
3861179	272.5597229	1.0	3325.0	1	1624.0	1	1658.45945946	61363.0	10.8211457045	3.0	0.835973228379	132.736152065	88.9772055391	490.69206199	0.141123446934	1226.0	887.0	37	0.0
3861176	247.960586548	1.0	3689.0	1	1700.0	1	1813.10810811	67085.0	2.54034886989	3.0	0.66397142578	311.622802256	84.4087255605	565.753862057	0.115562559294	1421.0	851.0	37	0.0
3861177	3136.29125977	1.0	22765.0	1	3977.0	1	6179.16216216	228629.0	2.57063158401	3.0	0.896641595661	118.939865863	86.0175558332	5177.84840833	0.601721723975	1499.0	1610.0	37	0.0
3861182	1971.77844238	1.0	14989.0	1	3357.0	1	4719.75675676	174631.0	2.5667608277	3.0	0.863987193963	344.785490721	94.1524051241	3352.34338772	0.442659855316	1776.0	1739.0	37	0.0
3861183	2775.72558594	1.0	19583.0	1	4081.0	1	6146.24324324	227411.0	2.55680977537	3.0	0.918268049095	329.468342284	94.866729638	4711.75989417	0.543152401598	1714.0	1798.0	37	0.0
3861180	2982.71850586	1.0	20007.0	1	7403.0	1	8615.43243243	318771.0	4.67444640321	3.0	1.31882239766	179.414544078	90.2224455499	4956.98896924	0.611343551554	1825.0	2133.0	37	0.0
3861181	2055.33740234	1.0	15404.0	1	3293.0	1	4685.62162162	173368.0	2.54925331508	3.0	0.752441779988	245.148483551	91.0624372784	3553.91959947	0.399293327849	1640.0	1616.0	37	0.0
3861170	230.716369629	1.0	2886.0	1	1485.0	1	1590.40540541	58845.0	2.69332614598	3.0	0.496748987279	190.417349697	77.2115723192	469.524964397	0.079128120417	1315.0	766.0	37	0.0
3861171	229.026123047	1.0	2501.0	1	1310.0	1	1365.78378378	50534.0	2.66611648088	3.0	0.514551916948	106.405236799	79.2021567255	495.266322023	0.102893940761	1071.0	681.0	37	0.0
3861168	1464.77404785	1.0	13207.0	1	3509.0	1	4727.48648649	174917.0	2.53255032624	3.0	0.648021131141	281.099054972	76.0480712767	2901.76001785	0.248251916627	2001.0	1544.0	37	0.0
3861169	2339.14794922	1.0	17163.0	1	3504.0	1	5176.51351351	191531.0	2.57263906344	3.0	0.934794069442	348.760569658	75.9298841157	3860.08922336	0.535001024337	1543.0	1692.0	37	0.0
3861174	2882.27075195	1.0	19087.0	1	5004.0	1	6681.56756757	247218.0	2.59053420651	3.0	0.978535617786	394.078092069	83.2136598256	4557.29845377	0.500859278372	2007.0	2160.0	37	0.0
3861175	1721.13000488	1.0	13424.0	1	5222.0	1	5682.35135135	210247.0	2.62195113798	3.0	1.26205358895	49.1724480038	83.4636991336	2886.59760518	0.471794925137	1601.0	2000.0	37	0.0
3861172	1418.15515137	1.0	10751.0	1	5028.0	1	5362.27027027	198404.0	2.61240048683	3.0	1.29218995657	52.6948287352	81.6503468756	2498.56224934	0.430716381531	1665.0	2232.0	37	0.0
3861173	2498.63330078	1.0	16270.0	1	7204.0	1	8076.05405405	298814.0	4.71463408323	3.0	1.30609943711	278.425537683	82.7370384688	4047.54295115	0.486534245415	2342.0	2972.0	37	0.0
3861162	1550.02648926	1.0	12573.0	1	2903.0	1	3929.05405405	145375.0	2.57838843244	3.0	0.803400798338	234.871540773	64.9153916965	2635.4670253	0.368824330136	1621.0	1193.0	37	0.0
3861163	2212.12084961	1.0	14755.0	1	3447.0	1	5157.94594595	190844.0	2.5695999972	3.0	0.88491299554	311.524485056	66.4449846041	3931.14369099	0.508795195656	1648.0	1648.0	37	0.0
3861160	800.95300293	1.0	6360.0	1	2134.0	1	2634.43243243	97474.0	2.56661405757	3.0	0.867980931096	200.977681663	61.4983587116	1423.52169988	0.306348968786	1379.0	991.0	37	0.0
3861161	1719.69348145	1.0	13667.0	1	2476.0	1	3962.13513514	146599.0	2.5623413192	3.0	0.865967465598	66.5451257912	64.3912046433	3066.26338075	0.503945988492	1266.0	951.0	37	0.0
3861166	1695.55859375	1.0	13536.0	1	3006.0	1	4111.10810811	152111.0	2.5568977514	3.0	0.912854830305	399.0	73.0	2951.18918389	0.487320096489	1477.0	1521.0	37	0.0
3861167	921.036132812	1.0	8434.0	1	2043.0	1	2749.91891892	101747.0	2.57251410001	3.0	0.802423750301	223.643284278	74.7303185748	1691.16104724	0.327562155682	1369.0	1037.0	37	0.0
3861164	1708.77197266	1.0	12879.0	1	2589.0	1	4038.18918919	149413.0	2.54839855033	3.0	0.856023990139	185.032797752	67.507802953	2986.67446835	0.463187998789	1399.0	1095.0	37	0.0
3861165	867.175842285	1.0	7743.0	1	1986.0	1	2497.10810811	92393.0	2.57336189507	3.0	0.91625858068	5.14055460067	72.3910753699	1468.1498331	0.368649137863	1112.0	1029.0	37	0.0
3861154	231.615631104	1.0	2848.0	1	1566.0	1	1607.75675676	59487.0	2.74140805684	3.0	0.71656908257	360.061574423	43.5096818743	480.474326138	0.11991174175	1272.0	941.0	37	0.0
3861155	2124.98193359	1.0	14651.0	1	3369.0	1	4755.0	175935.0	2.56527429708	3.0	0.885137814527	261.056397813	47.8008641974	3575.41825836	0.498756056875	1541.0	1348.0	37	0.0
3861152	2201.40625	1.0	16068.0	1	3167.0	1	4912.81081081	181774.0	2.56507819916	3.0	0.938307391758	214.83882393	43.9663950534	3528.10596683	0.508113528954	1566.0	1839.0	37	0.0
3861153	1037.10888672	1.0	8750.0	1	2878.0	1	3323.59459459	122973.0	2.54863207491	3.0	0.75397132677	295.230575748	43.9728097802	1750.57172343	0.247757555886	1702.0	921.0	37	0.0
3861158	253.232177734	1.0	2674.0	1	1543.0	1	1559.83783784	57714.0	2.6480774617	3.0	0.693323629902	75.6936695824	60.4632335688	509.925621674	0.127811492139	1120.0	699.0	37	0.0
3861159	516.010559082	1.0	4728.0	1	1885.0	1	2154.27027027	79708.0	2.54079528162	3.0	0.477208603367	190.026588021	60.6455476978	961.607151499	0.119202215329	1397.0	799.0	37	0.0
3861156	280.175292969	1.0	3673.0	1	1763.0	1	1932.27027027	71494.0	8.93549026583	3.0	0.619154059326	216.988522452	54.5556759865	661.653469585	0.118576046496	1451.0	893.0	37	0.0
3861157	1637.21398926	1.0	12385.0	1	2794.0	1	4143.97297297	153327.0	2.57810391998	3.0	0.868732750805	232.383977933	56.0717194704	2752.74575537	0.405559555265	1577.0	1669.0	37	0.0
3861146	1634.89465332	1.0	11414.0	1	2486.0	1	3827.02702703	141600.0	2.61224370973	3.0	0.913194422572	147.158076621	37.3901329641	2753.29005703	0.489183680172	1277.0	1418.0	37	0.0
3861147	1834.22766113	1.0	13112.0	1	3293.0	1	4590.16216216	169836.0	2.55782451056	3.0	0.88411991333	288.296249289	38.2769424328	3073.5468067	0.420456289743	1747.0	1260.0	37	0.0
3861144	217.721954346	1.0	3150.0	1	2011.0	1	2034.27027027	75268.0	2.50479126093	3.0	0.421856659043	316.127460758	30.6424714027	510.598322703	0.0559022597987	1726.0	1158.0	37	0.0
3861145	2719.80541992	1.0	20007.0	1	3877.0	1	5767.51351351	213398.0	2.57964675179	3.0	0.882336110124	246.879031783	34.6635216917	4653.90892824	0.552762063255	1610.0	1553.0	37	0.0
3861150	282.568847656	1.0	3519.0	1	1692.0	1	1818.10810811	67270.0	2.58539079308	3.0	0.797029209934	226.93365746	42.2968636882	522.85295276	0.129439583909	1375.0	907.0	37	0.0
3861151	270.61050415	1.0	3121.0	1	1305.0	1	1497.56756757	55410.0	2.58193259992	3.0	0.701836316669	54.6649475465	43.7976165659	541.326228429	0.145273997058	1089.0	751.0	37	0.0
3861148	2905.22412109	1.0	21314.0	1	3314.0	1	5945.10810811	219969.0	2.56629177183	3.0	0.885283791817	29.9353010728	40.4305541028	4982.46830164	0.589746091445	1447.0	1874.0	37	0.0
3861149	1584.37231445	1.0	10528.0	1	2588.0	1	3795.97297297	140451.0	2.56155917558	3.0	0.93566894549	112.183594229	40.1397577976	2587.79966044	0.468284802379	1305.0	1076.0	37	0.0
3861138	1978.42321777	1.0	14336.0	1	3970.0	1	5250.0	194250.0	2.5719193395	3.0	0.858185309438	305.487264392	27.0355417537	3360.88025837	0.378723187964	2171.0	1760.0	37	0.0
3861139	2208.11523438	1.0	18216.0	1	3862.0	1	5095.62162162	188538.0	2.50970977913	3.0	1.02180356329	0.0	29.0	3749.83760649	0.602485977904	1331.0	1788.0	37	0.0
3861136	1603.98657227	1.0	11878.0	1	2991.0	1	4126.48648649	152680.0	2.54547987126	3.0	0.81793936327	51.2113194596	22.5176807714	2747.17525249	0.374132768907	1506.0	1259.0	37	0.0
3861137	1859.60620117	1.0	14204.0	1	2866.0	1	4285.43243243	158561.0	2.58014255146	3.0	0.875539022526	12.1680070789	26.9570790197	3130.04067723	0.470032324307	1448.0	1361.0	37	0.0
3861142	174.741027832	1.0	2616.0	1	1410.0	1	1516.94594595	56127.0	2.51643596577	3.0	0.592668510543	186.082697604	31.3270231593	451.992007424	0.0968475837275	1184.0	886.0	37	0.0
3861143	1931.2791748	1.0	12889.0	1	2971.0	1	4434.48648649	164076.0	2.607210604	3.0	0.908626440663	197.758036471	30.6108369068	3280.34417759	0.506185875306	1435.0	1374.0	37	0.0
3861140	1369.14172363	1.0	9993.0	1	2941.0	1	3817.81081081	141259.0	2.59726363736	3.0	0.957188528924	326.82008524	28.5379232034	2289.90130595	0.402638899149	1576.0	1209.0	37	0.0
3861141	1615.57348633	1.0	11604.0	1	2483.0	1	3693.45945946	136658.0	2.54228637409	3.0	0.850234565916	115.185292716	29.8955989436	2729.68763572	0.458123679805	1333.0	1042.0	37	0.0
3861130	3739.48144531	1.0	27456.0	1	5895.0	1	8451.08108108	312690.0	2.58799066713	3.0	0.841915609755	300.434024594	13.8323595691	6341.8935149	0.461767782656	2438.0	2435.0	37	0.0
3861131	2368.71337891	1.0	20053.0	1	4502.0	1	6377.72972973	235976.0	2.54712711946	3.0	0.637773591409	308.072532289	14.8001880815	4338.46050299	0.277014011051	2682.0	2518.0	37	0.0
3861128	189.735488892	1.0	2982.0	1	1826.0	1	1792.37837838	66318.0	2.52111464086	3.0	0.507600013088	268.475634657	9.31045524388	500.059071586	0.076204014424	1485.0	901.0	37	0.0
3861129	204.154571533	1.0	2560.0	1	1289.0	1	1396.94594595	51687.0	2.76641872656	3.0	0.778335211477	170.207990327	11.7771275124	444.520899768	0.141339709025	1041.0	720.0	37	0.0
3861134	1740.66796875	1.0	13547.0	1	3414.0	1	4825.51351351	178544.0	2.55664216391	3.0	0.753035243538	295.720986959	21.798308087	2923.35925133	0.295503430579	2169.0	1689.0	37	0.0
3861135	1650.70593262	1.0	12370.0	1	3026.0	1	4274.56756757	158159.0	2.57642476858	3.0	0.961312697248	359.419917608	21.6902232593	2786.68327886	0.456346654138	1554.0	1818.0	37	0.0
3861132	1132.32067871	1.0	10943.0	1	3388.0	1	4334.94594595	160393.0	11.4000000005	3.0	0.553041499542	311.870201889	20.430955197	2291.56222727	0.171201384002	2389.0	2255.0	37	0.0
3861133	2279.09594727	1.0	17135.0	1	3254.0	1	5040.97297297	186516.0	2.55119628734	3.0	0.845501939235	42.3277453943	21.9659796951	3877.47006211	0.481868213719	1509.0	1094.0	37	0.0
3861122	1606.25244141	1.0	15990.0	1	3621.0	1	4917.56756757	181950.0	8.44396033626	3.0	0.846045020733	4.46150398427	2.00856100929	3431.98275653	0.418899545352	1529.0	1623.0	37	0.0
3861123	2262.23388672	1.0	18443.0	1	4107.0	1	6131.75675676	226875.0	2.5794538586	3.0	0.873498945465	377.81649624	2.72926203493	4316.36170998	0.443925494112	1958.0	2056.0	37	0.0
3861120	1387.96118164	1.0	13133.0	1	2606.0	1	3766.32432432	139354.0	2.56334608156	3.0	0.949727969441	263.0	0.0	2528.06869692	0.467874402711	1549.0	1647.0	37	0.0
3861121	331.872253418	1.0	3025.0	1	1677.0	1	1874.21621622	69346.0	10.0970515113	3.0	1.54133092058	337.0	0.0	549.913888973	0.292191669223	1143.0	988.0	37	0.0
3861126	1660.25292969	1.0	12729.0	1	2628.0	1	3827.59459459	141621.0	2.56638942684	3.0	0.890092025277	27.9554823582	9.12747651097	2781.27031787	0.477949119461	1330.0	1016.0	37	0.0
3861127	2125.69580078	1.0	13663.0	1	2950.0	1	4626.24324324	171171.0	2.56794805531	3.0	0.926204281078	135.108764467	9.40049127853	3571.10188726	0.556369426489	1270.0	1031.0	37	0.0
3861124	259.038818359	1.0	3669.0	1	1478.0	1	1594.56756757	58999.0	2.8093913385	3.0	0.59161648107	36.9455580517	4.09569632609	550.219932822	0.113674174758	1223.0	684.0	37	0.0
3861125	2711.98657227	1.0	19722.0	1	4517.0	1	5869.2972973	217164.0	2.57631689185	3.0	0.917329895237	217.708864918	4.90494571618	4443.21952758	0.531914334415	1607.0	1694.0	37	0.0
3861242	1894.69677734	1.0	13869.0	1	3485.0	1	5019.21621622	185711.0	2.57654074007	3.0	0.952147699308	21.5109979248	161.277523855	3369.27015782	0.469672012203	1619.0	1237.0	37	0.0
3861243	1171.0144043	1.0	7945.0	1	2564.0	1	3107.10810811	114963.0	2.57821084131	3.0	0.949071611758	124.538934858	161.220668827	1949.83336587	0.424075434757	1227.0	1068.0	37	0.0
3861240	2752.77612305	1.0	19480.0	1	3811.0	1	5854.40540541	216613.0	2.55918188389	3.0	0.90422547566	225.145879578	156.879703331	4526.15368632	0.537366635221	1717.0	1882.0	37	0.0
3861241	5775.33203125	1.0	39089.0	1	6921.0	1	11669.5135135	431772.0	2.56459212581	3.0	0.865218928351	256.891338115	160.489272921	9959.50311294	0.585329639127	2484.0	2695.0	37	0.0
3861246	1683.94641113	1.0	11682.0	1	2583.0	1	3906.56756757	144543.0	2.57698777058	3.0	0.884238765468	142.880897765	163.33366347	2888.24502212	0.485602426818	1303.0	1141.0	37	0.0
3861247	3121.02563477	1.0	25308.0	1	4040.0	1	6455.75675676	238863.0	2.54969998902	3.0	0.803457311355	209.132488079	165.116053978	5444.72929847	0.512434784766	1887.0	1625.0	37	0.0
3861244	1880.07287598	1.0	12866.0	1	2945.0	1	4511.24324324	166916.0	2.5786487244	3.0	0.870138657387	167.270070692	160.698969628	3150.73220243	0.436492921306	1552.0	1448.0	37	0.0
3861245	172.520492554	1.0	3133.0	1	1882.0	1	1968.13513514	72821.0	2.51207788472	3.0	0.0180971940469	246.157588219	162.399786223	480.272617153	0.00221296311249	1683.0	1193.0	37	0.0
3861234	4609.90771484	1.0	30265.0	1	6317.0	1	9440.75675676	349308.0	2.57085458498	3.0	0.891924596278	390.487282583	154.501230775	8160.45528892	0.627295447725	2024.0	2106.0	37	0.0
3861235	5213.85595703	1.0	34090.0	1	5657.0	1	9917.10810811	366933.0	2.57348207145	3.0	0.901671111465	36.5054603422	156.029690244	8894.55461624	0.678837905701	1710.0	2032.0	37	0.0
3861232	1524.47009277	1.0	14170.0	1	4260.0	1	5708.0	211196.0	2.58925207061	3.0	0.229150918096	260.357042014	153.497568565	3223.04847069	0.0691705903768	3223.0	2592.0	37	0.0
3861233	1881.44018555	1.0	14663.0	1	3336.0	1	4530.37837838	167624.0	2.55777486764	3.0	0.810192788251	173.652618796	153.981403059	3245.4832062	0.40885533439	1678.0	1098.0	37	0.0
3861238	223.402038574	1.0	2744.0	1	1235.0	1	1358.86486486	50278.0	2.53801085808	3.0	0.642100554596	80.9096521002	157.015742834	459.985275257	0.121928707494	1043.0	634.0	37	0.0
3861239	3659.4387207	1.0	25767.0	1	4247.0	1	7506.27027027	277732.0	2.57022133274	3.0	0.905004332521	187.252335121	156.615193562	6208.51611207	0.598131752416	1831.0	2056.0	37	0.0
3861236	229.493530273	1.0	2780.0	1	1352.0	1	1484.45945946	54925.0	2.56538418609	3.0	0.582005964293	105.634436274	155.984737304	493.09400696	0.107006181937	1142.0	740.0	37	0.0
3861237	236.487457275	1.0	3915.0	1	2085.0	1	2141.02702703	79218.0	2.78890828532	3.0	0.0351747613734	233.208415064	156.160430066	572.796914102	0.00472746102065	1593.0	1337.0	37	0.0
3861226	607.265869141	1.0	5456.0	1	1577.0	1	2028.0	75036.0	2.63523347447	3.0	0.84511771271	5.68052396142	142.287576301	1104.13135793	0.298801509153	1094.0	776.0	37	0.0
3861227	3349.35449219	1.0	28642.0	1	6116.0	1	8822.43243243	326430.0	2.57248416963	3.0	0.735808359832	262.823886262	144.025994834	6014.14619201	0.334749697211	3585.0	3020.0	37	0.0
3861224	2177.98535156	1.0	16253.0	1	3029.0	1	4797.27027027	177499.0	2.55457230077	3.0	0.862544582419	214.849406874	139.442233001	3823.64540029	0.523795321289	1459.0	1507.0	37	0.0
3861225	1054.97546387	1.0	10518.0	1	3461.0	1	4390.86486486	162462.0	2.51509436737	3.0	0.383255715914	254.130843131	139.267792539	2406.88797646	0.117371314651	2706.0	1966.0	37	0.0
3861230	272.59677124	1.0	3132.0	1	1685.0	1	1680.35135135	62173.0	4.75839687632	3.0	0.752650545785	302.329328914	150.350838793	569.000596378	0.146041525701	1227.0	690.0	37	0.0
3861231	284.316253662	1.0	3173.0	1	1482.0	1	1606.43243243	59438.0	2.65290157467	3.0	0.7746580979	99.2109464085	153.417720366	561.633012866	0.156625719482	1114.0	581.0	37	0.0
3861228	1604.48388672	1.0	14819.0	1	4982.0	1	6143.05405405	227293.0	2.56236366121	3.0	0.535150770417	256.407956655	145.620182703	3555.94998985	0.183274963944	3069.0	2298.0	37	0.0
3861229	2934.05200195	1.0	21701.0	1	4684.0	1	7089.81081081	262323.0	2.55787177374	3.0	0.865590946909	273.043497219	147.197360876	4882.992052	0.424665511493	2726.0	2994.0	37	0.0
3861218	181.802871704	1.0	2566.0	1	1388.0	1	1501.72972973	55564.0	2.58914160858	3.0	0.409755508012	168.36001292	134.227147582	437.711577326	0.0635085263806	1302.0	889.0	37	0.0
3861219	1807.96044922	1.0	14126.0	1	3795.0	1	5078.67567568	187911.0	2.562066794	3.0	0.865972570956	277.230222748	133.958874257	2994.44021901	0.34281041647	2300.0	2313.0	37	0.0
3861216	3501.68212891	1.0	23764.0	1	4340.0	1	7072.0	261664.0	2.55550157943	3.0	0.940415123953	72.5992688246	131.906814951	5812.18527463	0.629843642042	1500.0	1863.0	37	0.0
3861217	1606.71386719	1.0	11887.0	1	2907.0	1	3961.97297297	146593.0	2.61373416966	3.0	0.960025797802	132.313656349	133.597336093	2657.20470803	0.474781992374	1394.0	1246.0	37	0.0
3861222	3374.51855469	1.0	22814.0	1	4377.0	1	7011.35135135	259420.0	2.5681969909	3.0	0.943363915179	149.382989707	137.322993479	5697.22982011	0.621470048874	1568.0	1941.0	37	0.0
3861223	1519.57592773	1.0	14101.0	1	4142.0	1	5556.18918919	205579.0	2.52029501561	3.0	0.293938259822	267.629732352	138.110698777	3150.7318624	0.0909186341698	3248.0	2661.0	37	0.0
3861220	1495.32946777	1.0	12656.0	1	3822.0	1	4556.21621622	168580.0	2.56850604306	3.0	0.857135131595	248.631781282	135.617076781	2608.49081671	0.325135683662	1943.0	1934.0	37	0.0
3861221	1850.25415039	1.0	14261.0	1	3274.0	1	4424.67567568	163713.0	2.55700243209	3.0	0.916795059608	383.228414255	136.089886968	3041.6028674	0.460090258718	1630.0	1321.0	37	0.0
3861210	1194.9074707	1.0	8692.0	1	2515.0	1	3452.81081081	127754.0	2.57645035359	3.0	0.691211603963	179.804614245	124.255290263	2080.88955121	0.263080227003	1648.0	1458.0	37	0.0
3861211	2839.4375	1.0	20385.0	1	4147.0	1	5957.94594595	220444.0	2.57271647821	3.0	0.912264153358	53.294362739	125.914455363	4714.67678252	0.564820614808	1625.0	1753.0	37	0.0
3861208	5037.015625	1.0	34005.0	1	5731.0	1	9755.16216216	360941.0	2.56236182192	3.0	0.915331412928	190.19528436	123.204634036	8307.58158255	0.638678384488	2015.0	2230.0	37	0.0
3861209	1632.90026855	1.0	12158.0	1	2905.0	1	3986.7027027	147508.0	2.56817451444	3.0	0.912083099261	120.050274353	124.042323124	2722.43812158	0.452267224273	1433.0	1005.0	37	0.0
3861214	1532.99645996	1.0	12271.0	1	2740.0	1	3881.83783784	143628.0	2.57751584945	3.0	0.876625299638	237.885164083	130.635563779	2634.46957041	0.423422079129	1504.0	1456.0	37	0.0
3861215	3530.60107422	1.0	26500.0	1	4545.0	1	7716.7027027	285518.0	2.55051689716	3.0	0.762202995851	266.600698409	130.901186359	6326.04562664	0.454379837886	2533.0	2510.0	37	0.0
3861212	210.42640686	1.0	2996.0	1	1733.0	1	1745.81081081	64595.0	10.2136358366	3.0	0.773152217056	340.488191097	127.63666548	444.332447976	0.109125584851	1352.0	930.0	37	0.0
3861213	202.466445923	1.0	3138.0	1	2073.0	1	2056.10810811	76076.0	8.54615263119	3.0	1.53669168655	399.0	128.0	483.920320793	0.220756627391	1486.0	1060.0	37	0.0
3861202	1458.01550293	1.0	11169.0	1	2295.0	1	3581.10810811	132501.0	2.55083924967	3.0	0.877989125725	124.972868723	114.219438309	2428.56914645	0.4239114748	1392.0	1461.0	37	0.0
3861203	1410.40063477	1.0	10213.0	1	3217.0	1	3948.94594595	146111.0	2.58820692842	3.0	0.947319732574	287.937930005	113.743061094	2287.44939162	0.378113136363	1766.0	1544.0	37	0.0
3861200	6682.07617188	1.0	34468.0	1	8074.0	1	12537.1621622	463875.0	2.56848285347	3.0	0.970706961863	39.0051015446	112.056082022	10523.3587966	0.687458228291	2113.0	3162.0	37	0.0
3861201	1636.2857666	1.0	12688.0	1	3357.0	1	4435.64864865	164119.0	2.66149208992	3.0	0.927440816485	388.366068137	113.440779267	2829.93827196	0.42015808459	1729.0	1652.0	37	0.0
3861206	1412.27172852	1.0	10264.0	1	2681.0	1	3845.21621622	142273.0	2.59879278509	3.0	0.927029984682	303.441930315	118.299640562	2414.94268548	0.410646391633	1581.0	1648.0	37	0.0
3861207	2100.03417969	1.0	14961.0	1	3449.0	1	5057.59459459	187131.0	2.55870147496	3.0	0.87596250968	272.940425194	119.484999557	3670.37480269	0.465952777157	1836.0	1502.0	37	0.0
3861204	3281.8203125	1.0	23746.0	1	4313.0	1	6999.72972973	258990.0	2.55485347946	3.0	0.863783230971	340.489461952	114.336187717	5878.80829122	0.569192200179	1849.0	1728.0	37	0.0
3861205	1510.73962402	1.0	11159.0	1	2808.0	1	3798.94594595	140561.0	2.57208113792	3.0	0.852439741854	206.429993628	115.67564398	2661.58532485	0.425749575097	1478.0	1331.0	37	0.0
3861194	215.680465698	1.0	2819.0	1	1736.0	1	1845.48648649	68283.0	4.67020119668	3.0	0.660710315569	300.740395029	103.081748776	492.081893682	0.096594810289	1505.0	961.0	37	0.0
3861195	1574.41394043	1.0	11452.0	1	2723.0	1	3809.83783784	140964.0	2.56437939865	3.0	0.944093921244	74.3046593316	103.750770273	2595.6778125	0.474078261297	1342.0	1345.0	37	0.0
3861192	288.444641113	1.0	5033.0	1	2254.0	1	2416.75675676	89420.0	8.5031808532	3.0	0.609493464772	285.271209262	101.497614018	659.0194486	0.0906322321303	1930.0	1468.0	37	0.0
3861193	1980.03759766	1.0	13629.0	1	3129.0	1	4446.13513514	164507.0	2.57885988031	3.0	0.884007411918	100.305859032	103.142693775	3336.70440507	0.496360515405	1472.0	1315.0	37	0.0
3861198	2150.35717773	1.0	15431.0	1	3190.0	1	4795.24324324	177424.0	2.55777672962	3.0	0.831431831155	187.692498359	110.316031025	3800.04833599	0.491288838902	1594.0	1543.0	37	0.0
3861199	680.098937988	1.0	8486.0	1	2668.0	1	2941.02702703	108818.0	2.51539573039	3.0	1.04013532904	399.0	110.0	1382.14685034	0.323465187411	1733.0	1589.0	37	0.0
3861196	2761.41210938	1.0	18557.0	1	3807.0	1	5773.51351351	213620.0	2.55210264077	3.0	0.861392785935	169.549280454	104.382041374	4914.24848229	0.578772132707	1472.0	1277.0	37	0.0
3861197	2476.22607422	1.0	16864.0	1	3510.0	1	5587.16216216	206725.0	2.55450492193	3.0	0.894243380743	325.271675996	107.25719816	4215.3730197	0.509074165053	1773.0	1915.0	37	0.0
3861186	1260.7364502	1.0	9690.0	1	2811.0	1	3427.91891892	126833.0	2.57064338711	3.0	0.969468633533	111.058091988	98.6511123021	2052.95738412	0.409054203478	1418.0	1355.0	37	0.0
3861187	2034.31811523	1.0	14024.0	1	3296.0	1	4869.97297297	180189.0	2.56113975895	3.0	0.822222137633	246.722780718	99.2441434862	3402.72467204	0.403015693338	1717.0	1636.0	37	0.0
3861184	210.683029175	1.0	3167.0	1	1622.0	1	1660.48648649	61438.0	2.63518203849	3.0	0.0125424232283	96.8968011777	96.3753314208	627.113166361	0.00237406086377	1247.0	658.0	37	0.0
3861185	1238.93334961	1.0	8910.0	1	3220.0	1	3748.94594595	138711.0	2.53384416057	3.0	1.13765429864	399.0	97.0	2035.25244061	0.446777313234	1622.0	1632.0	37	0.0
3861190	186.921096802	1.0	4003.0	1	1892.0	1	1970.91891892	72924.0	2.47958996406	3.0	-0.135288204826	349.660971554	100.013092929	616.160935794	-0.0207093724581	1658.0	987.0	37	0.0
3861191	2621.53100586	1.0	19874.0	1	3131.0	1	5531.83783784	204678.0	2.58711765228	3.0	0.824024498837	35.129374929	102.309293923	4527.91885303	0.508842240781	1678.0	1659.0	37	0.0
3861188	1830.36572266	1.0	13337.0	1	2647.0	1	4280.40540541	158375.0	2.58871626561	3.0	0.902791137025	57.9809290089	100.320257296	3076.50974193	0.48024734531	1482.0	1153.0	37	0.0
3861189	4232.97363281	1.0	26099.0	1	5471.0	1	8532.54054054	315704.0	2.58583423024	3.0	0.919349789799	273.202285804	99.759053953	6979.74470878	0.602617732454	2058.0	2227.0	37	0.0
3861306	225.070205688	1.0	3253.0	1	1889.0	1	1967.64864865	72803.0	2.55198505589	3.0	-0.175724750416	345.213023904	236.47607335	550.603013685	-0.0239963621924	1558.0	949.0	37	0.0
3861307	4001.34472656	1.0	26084.0	1	4730.0	1	7960.54054054	294540.0	2.56560374632	3.0	0.816184096421	148.899967432	236.646270716	6911.777013	0.548773637768	1824.0	1994.0	37	0.0
3861304	2489.64453125	1.0	19093.0	1	3743.0	1	6025.45945946	222942.0	2.56215791593	3.0	0.632605095779	2.60015484946	233.730813376	5238.53378869	0.379297788856	1716.0	1573.0	37	0.0
3861305	2677.81079102	1.0	20533.0	1	3878.0	1	5957.08108108	220412.0	2.57945615445	3.0	0.83542465635	322.232731394	234.872054143	4550.84912332	0.468659362307	1835.0	2070.0	37	0.0
3861310	1692.64526367	1.0	13155.0	1	3168.0	1	4226.48648649	156380.0	2.58696914281	3.0	0.90896875624	392.34031762	240.777468737	2844.90973906	0.440756250066	1628.0	1401.0	37	0.0
3861311	2776.91674805	1.0	20231.0	1	4032.0	1	6357.94594595	235244.0	2.58491637404	3.0	0.790219247666	283.289093711	241.492937594	5051.83191716	0.45760309169	1932.0	1866.0	37	0.0
3861308	1455.70361328	1.0	11791.0	1	3315.0	1	4135.10810811	152999.0	2.55719303411	3.0	0.711493718409	315.001938608	238.039955171	2474.16671476	0.270413418578	1844.0	1660.0	37	0.0
3861309	778.366516113	1.0	6147.0	1	2159.0	1	2656.05405405	98274.0	2.52261147348	3.0	0.835801721018	180.157469845	240.825597854	1355.77960242	0.271160035697	1505.0	1267.0	37	0.0
3861298	3304.5456543	1.0	23653.0	1	4260.0	1	6759.27027027	250093.0	2.56486502738	3.0	0.904093583009	345.212027905	226.959729831	5442.41862415	0.572273462798	1774.0	1944.0	37	0.0
3861299	342.777313232	1.0	3872.0	1	1468.0	1	1663.37837838	61545.0	2.61162177377	3.0	0.625581679581	41.6333590188	228.139960501	644.843966973	0.137993054013	1188.0	763.0	37	0.0
3861296	3635.85083008	1.0	25754.0	1	4617.0	1	7296.32432432	269964.0	2.55321985326	3.0	0.827885983217	6.12014801653	226.00405227	5985.74434271	0.51421028543	1878.0	1677.0	37	0.0
3861297	230.913497925	1.0	2772.0	1	1384.0	1	1482.78378378	54863.0	10.1716291674	3.0	0.903108372981	76.2495697021	226.92225041	409.617445859	0.142519433125	1087.0	845.0	37	0.0
3861302	2205.59643555	1.0	15953.0	1	3507.0	1	5297.83783784	196020.0	2.56579968339	3.0	0.677212726096	142.550045303	231.68923639	3974.22284865	0.340498289211	1718.0	1528.0	37	0.0
3861303	7021.68212891	1.0	39895.0	1	9722.0	1	14357.1351351	531214.0	2.58014222406	3.0	1.02590947009	209.519873889	231.522172865	11573.006445	0.704979840758	2296.0	3358.0	37	0.0
3861300	1741.78552246	1.0	12572.0	1	3762.0	1	4855.83783784	179666.0	2.59446098468	3.0	0.792862485255	176.316719351	228.506308798	3083.71613402	0.336460638035	1786.0	1580.0	37	0.0
3861301	3524.33032227	1.0	24958.0	1	4009.0	1	6751.62162162	249810.0	2.56017511945	3.0	0.877815483266	53.2841100906	230.14993548	5976.78310609	0.635422550774	1434.0	1254.0	37	0.0
3861290	2726.06738281	1.0	18867.0	1	4194.0	1	6296.16216216	232958.0	2.5983501745	3.0	0.80482544976	239.589490505	220.686878239	4766.67781184	0.438139797311	2096.0	2140.0	37	0.0
3861291	244.583251953	1.0	2935.0	1	1569.0	1	1621.59459459	59999.0	2.47887632294	3.0	0.465885848564	166.066021733	223.117752745	561.25699498	0.0876952858588	1321.0	883.0	37	0.0
3861288	2164.70727539	1.0	16635.0	1	2861.0	1	5060.94594595	187255.0	2.57978477556	3.0	0.684488413716	230.88645397	217.609314414	3927.41864578	0.361637102791	1879.0	1887.0	37	0.0
3861289	1978.15734863	1.0	16848.0	1	3636.0	1	5712.54054054	211364.0	2.5583408728	3.0	0.644469104071	373.122671317	218.066509533	3882.7223167	0.280438691487	2219.0	2022.0	37	0.0
3861294	4243.54443359	1.0	29575.0	1	5516.0	1	9222.35135135	341227.0	2.56159262369	3.0	0.855233705243	372.892782538	224.591531319	7476.23948555	0.530582827638	2335.0	2456.0	37	0.0
3861295	1183.66394043	1.0	9038.0	1	2849.0	1	3749.08108108	138716.0	2.59570774121	3.0	0.909186510472	388.47967671	225.02559861	2042.23289262	0.32913343735	1831.0	1697.0	37	0.0
3861292	3200.68359375	1.0	23220.0	1	4181.0	1	7018.35135135	259679.0	2.57745242628	3.0	0.830702975165	183.623473578	225.419205371	5682.80415531	0.506733819169	1936.0	1900.0	37	0.0
3861293	1816.84130859	1.0	13726.0	1	2485.0	1	4124.72972973	152615.0	2.54713190045	3.0	0.797978699112	286.059705872	225.290785488	3219.91461799	0.452360371675	1529.0	1312.0	37	0.0
3861282	2361.79907227	1.0	15652.0	1	3209.0	1	5092.35135135	188417.0	2.57280906258	3.0	0.881826395921	33.4647242848	211.553857237	4173.68804547	0.565857263363	1398.0	1370.0	37	0.0
3861283	1640.13452148	1.0	12044.0	1	2559.0	1	3745.0	138565.0	2.54970625095	3.0	0.91778924412	124.887838448	212.196820148	2714.32405132	0.498352837926	1216.0	941.0	37	0.0
3861280	1020.61608887	1.0	8350.0	1	2145.0	1	3077.72972973	113876.0	2.58503535082	3.0	0.593477348982	227.058726049	209.598515226	1893.46012851	0.223327733665	1608.0	943.0	37	0.0
3861281	2999.39770508	1.0	20344.0	1	3556.0	1	6060.64864865	224244.0	2.54965934169	3.0	0.8520472337	62.2794944504	210.599442325	5287.16554611	0.59147695984	1525.0	1579.0	37	0.0
3861286	1638.37524414	1.0	12648.0	1	3413.0	1	4482.81081081	165864.0	2.58725488083	3.0	0.808630307287	246.558428099	215.227869384	2847.30817165	0.34554253384	1814.0	1644.0	37	0.0
3861287	209.929504395	1.0	2657.0	1	1550.0	1	1720.05405405	63642.0	2.5094347887	3.0	0.577254344016	261.78894793	216.054514354	448.035895508	0.0812926295224	1457.0	1090.0	37	0.0
3861284	249.494934082	1.0	2573.0	1	1569.0	1	1625.10810811	60129.0	2.7145096587	3.0	0.633715889403	332.971115824	212.400365109	525.878090213	0.114248198695	1272.0	887.0	37	0.0
3861285	3214.20361328	1.0	18228.0	1	4917.0	1	7054.27027027	261008.0	2.66361752203	3.0	1.11349275963	0.0	215.0	5201.06379957	0.696310212525	1395.0	1356.0	37	0.0
3861274	2108.62060547	1.0	16119.0	1	2596.0	1	4550.08108108	168353.0	2.60832478624	3.0	0.825614064943	18.199810729	202.473750866	3773.63845482	0.520598291599	1409.0	941.0	37	0.0
3861275	1536.08239746	1.0	11990.0	1	2397.0	1	3756.21621622	138980.0	2.58470995616	3.0	0.861066625925	313.338144385	202.010136853	2683.10614085	0.444115543941	1407.0	1459.0	37	0.0
3861272	4167.23632812	1.0	28693.0	1	5539.0	1	8588.75675676	317784.0	2.60576813573	3.0	0.904676229056	251.479763244	198.516306988	7365.1223472	0.633703451199	1839.0	2358.0	37	0.0
3861273	2543.53027344	1.0	18857.0	1	4279.0	1	5768.86486486	213448.0	2.58429010875	3.0	0.876383884123	357.153652726	200.980076349	4166.85441685	0.463071259833	1965.0	1990.0	37	0.0
3861278	170.279022217	1.0	3120.0	1	2007.0	1	2047.86486486	75771.0	9.0240662513	3.0	0.516718055598	382.619101246	205.517286847	466.494858979	0.0625333628305	1724.0	1158.0	37	0.0
3861279	1483.76428223	1.0	10092.0	1	2504.0	1	3716.75675676	137520.0	2.60038556995	3.0	0.892280782932	176.841779758	209.482352216	2569.92134991	0.446090106763	1402.0	1119.0	37	0.0
3861276	1786.24804688	1.0	13308.0	1	3301.0	1	4552.24324324	168433.0	2.58101942059	3.0	0.887076850489	373.333624865	202.36083341	3084.09346851	0.429576792724	1785.0	1800.0	37	0.0
3861277	183.49407959	1.0	3005.0	1	1951.0	1	1988.59459459	73578.0	2.47930352323	3.0	0.472904659552	386.886974361	202.758021349	486.538936403	0.0614038501238	1695.0	1158.0	37	0.0
3861266	1505.7388916	1.0	12071.0	1	2765.0	1	3807.75675676	140887.0	2.6008503785	3.0	0.856253175278	226.855170225	192.399979535	2612.11028359	0.41581617685	1509.0	1499.0	37	0.0
3861267	161.156829834	1.0	2521.0	1	1494.0	1	1509.02702703	55834.0	2.56032741765	3.0	0.553836530178	323.010667892	192.466808198	427.972901952	0.0852300336255	1253.0	672.0	37	0.0
3861264	254.855651855	1.0	3171.0	1	1786.0	1	1886.37837838	69796.0	11.4000000005	3.0	0.413987450557	234.715415019	188.996915109	556.535081821	0.0650410053273	1454.0	929.0	37	0.0
3861265	2599.62133789	1.0	19227.0	1	3768.0	1	5650.10810811	209054.0	2.56273220526	3.0	0.819942576036	357.272012637	190.889596828	4414.7112576	0.471304445054	1859.0	1501.0	37	0.0
3861270	4725.02539062	1.0	31824.0	1	5728.0	1	9044.94594595	334663.0	2.56758862863	3.0	0.884360092783	69.5343712318	198.130314193	8134.97170638	0.660286072414	1749.0	1923.0	37	0.0
3861271	2021.08752441	1.0	14229.0	1	3321.0	1	4656.97297297	172308.0	2.54574598479	3.0	0.853116685316	82.6361426815	197.919654324	3522.58329676	0.476348628656	1570.0	1685.0	37	0.0
3861268	1400.8503418	1.0	9890.0	1	3043.0	1	3913.27027027	144791.0	2.54207530483	3.0	0.943544988942	390.583719942	193.121701203	2294.9015429	0.382488471456	1723.0	1831.0	37	0.0
3861269	3491.99682617	1.0	23937.0	1	4453.0	1	7152.78378378	264653.0	2.5584695572	3.0	0.897030128964	275.940989985	196.514512538	6007.12272656	0.604303194888	1699.0	1801.0	37	0.0
3861258	3093.27734375	1.0	19575.0	1	5616.0	1	7218.24324324	267075.0	2.5784022787	3.0	1.17114204133	24.1541522038	180.784407603	4654.65262104	0.60669132822	1596.0	2504.0	37	0.0
3861259	294.613098145	1.0	3124.0	1	1438.0	1	1613.56756757	59702.0	2.53379065625	3.0	0.709677312966	125.114820609	181.08274226	554.538473795	0.138884993745	1214.0	971.0	37	0.0
3861256	833.477966309	1.0	7897.0	1	2414.0	1	2936.16216216	108638.0	2.52491620501	3.0	0.828007021828	392.975421689	178.639093693	1481.84332493	0.264130216247	1709.0	1455.0	37	0.0
3861257	2707.32177734	1.0	19245.0	1	3639.0	1	5965.54054054	220725.0	2.5529514749	3.0	0.866309377058	214.785382589	180.471283032	4748.23876468	0.52617480202	1811.0	2024.0	37	0.0
3861262	214.367599487	1.0	3227.0	1	1768.0	1	1893.37837838	70055.0	10.2057842176	3.0	-0.146689962494	199.162818526	183.328931077	582.124239858	-0.0220528169406	1641.0	1006.0	37	0.0
3861263	156.573608398	1.0	2584.0	1	1552.0	1	1678.37837838	62100.0	10.2373778365	3.0	1.81654296671	0.0	186.0	357.604635142	0.23995846838	1185.0	1172.0	37	0.0
3861260	2040.9699707	1.0	15238.0	1	3057.0	1	4485.16216216	165951.0	2.58577951526	3.0	0.919804914367	146.957305383	182.105514799	3368.92184792	0.527754765723	1356.0	1635.0	37	0.0
3861261	1843.76782227	1.0	13209.0	1	2869.0	1	4189.2972973	155004.0	2.57908920561	3.0	0.888854876022	78.3430394886	182.569241958	3191.02914316	0.511772407515	1313.0	1312.0	37	0.0
3861250	2302.95556641	1.0	17009.0	1	3034.0	1	4858.08108108	179749.0	2.54656007567	3.0	0.827627836824	85.734298906	169.407547345	4128.23910119	0.542366316841	1397.0	1310.0	37	0.0
3861251	2878.09472656	1.0	20900.0	1	4094.0	1	6179.97297297	228659.0	2.5796622988	3.0	0.855814296183	273.621017358	170.168589056	4974.24905827	0.525370780268	1885.0	1494.0	37	0.0
3861248	1805.99316406	1.0	15013.0	1	2901.0	1	4439.32432432	164255.0	2.54648427638	3.0	0.831843431414	2.89834135508	165.652750255	3423.97537029	0.472305956206	1259.0	1206.0	37	0.0
3861249	213.219711304	1.0	3290.0	1	1725.0	1	1805.40540541	66800.0	10.7751815535	3.0	0.590710532428	378.21937241	165.833065961	481.722629936	0.0855493257418	1524.0	1143.0	37	0.0
3861254	5047.91113281	1.0	31852.0	1	5286.0	1	9677.13513514	358054.0	2.58356397091	3.0	0.936148625051	104.979170586	178.569668662	8372.47084585	0.680584357857	1705.0	2163.0	37	0.0
3861255	2173.71166992	1.0	16510.0	1	3236.0	1	4946.91891892	183036.0	2.55721345107	3.0	0.851783570288	364.555573353	178.670916129	3857.58815251	0.497249760279	1655.0	1218.0	37	0.0
3861252	1732.52490234	1.0	13662.0	1	3433.0	1	4571.89189189	169160.0	2.57570647791	3.0	0.782736814844	203.169306459	172.765084545	3022.83653382	0.349098664526	2045.0	1641.0	37	0.0
3861253	2188.42163086	1.0	14209.0	1	3059.0	1	4867.35135135	180092.0	2.57297419123	3.0	0.830428500322	192.210092783	177.334814404	3825.49362259	0.484422925842	1627.0	1509.0	37	0.0
3861370	1591.82617188	1.0	12913.0	1	2388.0	1	3871.97297297	143263.0	2.55999090255	3.0	0.833138271036	232.733994091	319.326647454	2843.03143656	0.440651670492	1464.0	1313.0	37	0.0
3861371	990.247619629	1.0	8135.0	1	1932.0	1	2797.18918919	103496.0	2.55378990298	3.0	0.813047033809	109.551966572	319.891918664	1787.61490443	0.350984749515	1356.0	1167.0	37	0.0
3861368	2394.4050293	1.0	16506.0	1	3068.0	1	5020.51351351	185759.0	2.55615948796	3.0	0.870972578541	59.800446041	315.495127559	4205.32086648	0.574246216124	1309.0	1300.0	37	0.0
3861369	267.253814697	1.0	2910.0	1	1445.0	1	1596.05405405	59054.0	10.2043012324	3.0	0.676327860436	126.765456982	316.092640978	546.978973085	0.131082460964	1228.0	589.0	37	0.0
3861374	1843.19677734	1.0	13060.0	1	3011.0	1	4259.67567568	157608.0	2.60152165407	3.0	0.9205634849	84.2945482023	328.113075652	3093.12903469	0.502019910338	1369.0	1013.0	37	0.0
3861375	2107.75024414	1.0	13712.0	1	3068.0	1	4270.56756757	158011.0	2.55422224293	3.0	0.930916168105	0.0	329.0	3547.88693404	0.630501096613	1098.0	1189.0	37	0.0
3861372	165.351547241	1.0	2381.0	1	1206.0	1	1341.67567568	49642.0	2.47786229509	3.0	0.525367842292	40.1944936201	322.268616515	407.852237272	0.0867823420874	1099.0	780.0	37	0.0
3861373	2291.00390625	1.0	16430.0	1	2977.0	1	4813.08108108	178084.0	2.55520080815	3.0	0.873443644898	141.413562341	322.852245512	3933.87322127	0.555078472872	1350.0	1017.0	37	0.0
3861362	1984.95056152	1.0	15657.0	1	2723.0	1	4243.27027027	157001.0	2.55718557792	3.0	0.826611221275	39.7445369643	308.530095854	3596.30988846	0.539148185967	1253.0	1252.0	37	0.0
3861363	2275.22607422	1.0	16950.0	1	2975.0	1	4939.40540541	182758.0	2.57113353579	3.0	0.886493668134	263.955599053	309.696461177	3855.08703216	0.528919868197	1503.0	1885.0	37	0.0
3861360	1678.13000488	1.0	12689.0	1	2623.0	1	3977.67567568	147174.0	2.64028034934	3.0	0.814326662136	302.948706374	305.485584135	3028.66771273	0.449319178411	1530.0	1049.0	37	0.0
3861361	2314.24609375	1.0	16810.0	1	3422.0	1	4884.81081081	180738.0	2.57198319269	3.0	0.895924729715	103.056718116	308.017935956	3813.64879113	0.537825774619	1423.0	1681.0	37	0.0
3861366	2803.73754883	1.0	16358.0	1	6665.0	1	7114.64864865	263242.0	2.58445413968	3.0	1.20382839748	322.38325105	312.564252609	4443.72246493	0.602431186282	1616.0	1905.0	37	0.0
3861367	2447.82543945	1.0	18969.0	1	3354.0	1	5187.2972973	191930.0	2.55607240791	3.0	0.846674780686	204.915099963	313.703059647	4279.78211975	0.536746804868	1555.0	1676.0	37	0.0
3861364	180.011260986	1.0	3147.0	1	1320.0	1	1399.40540541	51778.0	10.1783899345	3.0	0.517229056412	162.607608218	311.072239367	480.487972994	0.0974487175943	1145.0	821.0	37	0.0
3861365	494.404907227	1.0	4711.0	1	1784.0	1	2122.35135135	78527.0	2.57728869331	3.0	0.738522779641	221.395963599	311.483595855	984.960637009	0.206811642484	1373.0	769.0	37	0.0
3861354	1781.05566406	1.0	13925.0	1	3110.0	1	4187.40540541	154934.0	2.56226346348	3.0	0.834820145282	114.832160933	298.029858406	3036.55583826	0.434083998998	1568.0	1553.0	37	0.0
3861355	2138.73779297	1.0	15154.0	1	3186.0	1	4847.05405405	179341.0	2.58413720359	3.0	0.879428298824	237.925496025	297.721860414	3604.10283139	0.485787693184	1611.0	1788.0	37	0.0
3861352	2254.78125	1.0	17503.0	1	3049.0	1	5062.45945946	187311.0	2.53704117892	3.0	0.792464044251	85.1397438875	295.641837888	3995.30157807	0.454983500518	1529.0	1748.0	37	0.0
3861353	2356.6784668	1.0	16149.0	1	3361.0	1	5336.02702703	197433.0	2.5983830132	3.0	0.896499562347	126.49817317	296.294434307	4097.17965656	0.524811295455	1565.0	1290.0	37	0.0
3861358	2051.10961914	1.0	15161.0	1	2728.0	1	4642.51351351	171773.0	2.56792696954	3.0	0.89409441144	342.238790932	300.652317124	3486.24217159	0.505355214707	1461.0	1435.0	37	0.0
3861359	3945.03637695	1.0	28027.0	1	4882.0	1	7499.78378378	277492.0	2.56357435554	3.0	0.909100255489	5.96499634711	303.802463859	6505.86704929	0.651010666215	1492.0	2375.0	37	0.0
3861356	296.827880859	1.0	3313.0	1	1580.0	1	1687.02702703	62420.0	2.4677878594	3.0	0.782298419532	152.002202496	299.609510275	571.716396597	0.152812849173	1238.0	865.0	37	0.0
3861357	198.872024536	1.0	2954.0	1	1730.0	1	1758.0	65046.0	2.50695087081	3.0	0.816269752657	312.732469626	299.910776935	397.969917903	0.101797436205	1417.0	933.0	37	0.0
3861346	177.408706665	1.0	2881.0	1	1595.0	1	1658.02702703	61347.0	11.4000000005	3.0	0.49479602558	355.999514015	288.300141042	469.611097167	0.0753517790048	1417.0	928.0	37	0.0
3861347	1734.60620117	1.0	12581.0	1	4518.0	1	5146.35135135	190415.0	4.64913658855	3.0	1.11439053344	89.4519772824	288.927422806	2762.08816152	0.426637684531	1581.0	1990.0	37	0.0
3861344	299.539276123	1.0	3420.0	1	1446.0	1	1597.51351351	59108.0	2.47704958128	3.0	0.694269902789	270.701478209	284.5687408	618.184511364	0.1551741536	1143.0	855.0	37	0.0
3861345	1820.47558594	1.0	13600.0	1	2961.0	1	4288.83783784	158687.0	2.54453656528	3.0	0.927792771215	155.930576035	286.104466885	2998.03106234	0.479898547031	1449.0	1348.0	37	0.0
3861350	170.709915161	1.0	2802.0	1	1677.0	1	1787.37837838	66133.0	2.69583743894	3.0	0.342112442513	214.64068912	289.761340388	484.370057758	0.0486085958624	1550.0	1181.0	37	0.0
3861351	2035.55029297	1.0	15581.0	1	3105.0	1	4825.91891892	178559.0	2.57428368553	3.0	0.839454323181	228.272800294	290.87495568	3531.09998111	0.443235107977	1704.0	1641.0	37	0.0
3861348	278.461242676	1.0	4067.0	1	2005.0	1	2089.62162162	77316.0	2.58978719985	3.0	0.360375579624	207.514429839	288.557678066	659.853281308	0.0603318868013	1656.0	1110.0	37	0.0
3861349	688.654785156	1.0	7640.0	1	2439.0	1	2946.0	109002.0	2.60698621395	3.0	0.382689251099	235.03806582	288.523976725	1472.30548612	0.105738699825	1769.0	1265.0	37	0.0
3861338	3468.64550781	1.0	24253.0	1	4640.0	1	7284.91891892	269542.0	2.56981192615	3.0	0.897623300455	324.63904143	278.182066097	5919.3543303	0.574013673037	1853.0	1903.0	37	0.0
3861339	1899.90283203	1.0	13461.0	1	2577.0	1	4260.16216216	157626.0	2.55685120491	3.0	0.859170902351	33.5420518554	279.515280579	3442.38102767	0.531680170706	1292.0	1044.0	37	0.0
3861336	3733.6652832	1.0	26259.0	1	4435.0	1	7172.62162162	265387.0	2.55543069466	3.0	0.8898107561	106.012718049	276.903393585	6199.81485544	0.624863922905	1618.0	1999.0	37	0.0
3861337	2174.27050781	1.0	15790.0	1	2986.0	1	4938.18918919	182713.0	2.53954496444	3.0	0.807622029334	171.922379047	277.429785671	3863.39758242	0.461821558747	1651.0	1402.0	37	0.0
3861342	1846.17260742	1.0	13910.0	1	3104.0	1	5124.32432432	189600.0	10.2339215221	3.0	0.977785147655	2.18425006751	283.334015322	3680.23751539	0.541111455778	1227.0	1385.0	37	0.0
3861343	1809.72753906	1.0	13351.0	1	3789.0	1	4773.08108108	176604.0	2.58800757118	3.0	0.722150810844	200.051834158	283.264041184	3067.31071478	0.30214572771	2019.0	1928.0	37	0.0
3861340	2656.27685547	1.0	18829.0	1	3971.0	1	5834.78378378	215887.0	2.55833324661	3.0	0.868945310366	367.51566169	280.09303003	4652.07726084	0.530000300199	1726.0	1651.0	37	0.0
3861341	902.480041504	1.0	7941.0	1	2349.0	1	2996.97297297	110888.0	2.55947222551	3.0	0.675324636883	178.96879683	281.806119957	1580.04234273	0.2165744308	1533.0	1236.0	37	0.0
3861330	2071.88183594	1.0	15552.0	1	3174.0	1	4496.0	166352.0	2.57210079728	3.0	0.864915985533	124.715491087	271.149671295	3535.84127975	0.515387871955	1384.0	1415.0	37	0.0
3861331	4219.76953125	1.0	28845.0	1	5082.0	1	8642.48648649	319772.0	2.56614703382	3.0	0.869350899011	216.507459728	271.965585406	7290.97760791	0.579033122102	2101.0	2394.0	37	0.0
3861328	2935.84472656	1.0	20735.0	1	3803.0	1	6119.67567568	226428.0	2.54721137943	3.0	0.878730378547	317.813590334	265.192043532	4941.70428347	0.549888127864	1722.0	1773.0	37	0.0
3861329	1398.75158691	1.0	9826.0	1	2277.0	1	3387.18918919	125326.0	2.56102407183	3.0	0.829476474309	96.7606667808	268.749826123	2394.19825177	0.414733841568	1357.0	1105.0	37	0.0
3861334	2795.28930664	1.0	22820.0	1	4750.0	1	6904.64864865	255472.0	2.55413129118	3.0	0.713755944153	207.043453444	274.989385443	5071.86253985	0.355284326612	2589.0	2285.0	37	0.0
3861335	2541.21777344	1.0	18620.0	1	3284.0	1	5375.45945946	198892.0	2.56203760401	3.0	0.859479482216	244.713564799	274.71950343	4444.29694849	0.551104689879	1496.0	1757.0	37	0.0
3861332	2242.50024414	1.0	18026.0	1	4602.0	1	6167.35135135	228192.0	2.53290194793	3.0	0.725143544817	200.878372885	274.293034907	4179.4735794	0.325744127609	2338.0	2394.0	37	0.0
3861333	1981.96032715	1.0	14782.0	1	2755.0	1	4383.94594595	162206.0	2.54162705203	3.0	0.843717376233	294.604470558	273.928585625	3450.51618478	0.497087873287	1443.0	1211.0	37	0.0
3861322	164.744796753	1.0	2974.0	1	1940.0	1	1957.05405405	72411.0	2.48487250466	3.0	-0.269265133058	287.241930466	256.473458291	449.904245735	-0.0300213066143	1611.0	1083.0	37	0.0
3861323	916.433410645	1.0	10467.0	1	2779.0	1	3635.2972973	134506.0	2.52868506617	3.0	0.328510837694	186.856875616	256.607026565	2075.97032018	0.103508652634	1749.0	1290.0	37	0.0
3861320	1317.44726562	1.0	10285.0	1	2198.0	1	3131.75675676	115875.0	2.5366263434	3.0	0.79008900691	40.1761200665	255.413646898	2418.57027791	0.43901888927	1197.0	1174.0	37	0.0
3861321	1990.95092773	1.0	14881.0	1	2919.0	1	4409.59459459	163155.0	2.55914107711	3.0	0.838289886301	228.216640987	255.069098944	3413.29717152	0.480262054971	1551.0	1402.0	37	0.0
3861326	2491.29907227	1.0	16900.0	1	2947.0	1	5099.2972973	188674.0	2.57374506272	3.0	0.890065360915	6.01500219167	264.583526101	4220.32131389	0.583083837704	1319.0	1340.0	37	0.0
3861327	1640.18359375	1.0	12481.0	1	2694.0	1	3941.24324324	145826.0	2.54513407639	3.0	0.898379805935	157.804256862	265.258312993	2776.04732394	0.462823715067	1423.0	1545.0	37	0.0
3861324	2037.74365234	1.0	17608.0	1	4263.0	1	6080.2972973	224971.0	2.54161301236	3.0	0.751642737722	194.628813922	260.784945579	4133.53619035	0.343170072355	2171.0	2312.0	37	0.0
3861325	2968.69946289	1.0	23384.0	1	5212.0	1	7474.08108108	276541.0	2.54985964229	3.0	0.805745200502	189.635625405	262.77731571	5707.01961223	0.444300575857	2254.0	2204.0	37	0.0
3861314	1946.57495117	1.0	14806.0	1	3194.0	1	5170.56756757	191311.0	2.54046055825	3.0	0.68401185314	285.622728778	248.494611043	3673.22768708	0.320942446808	2007.0	1718.0	37	0.0
3861315	2389.59057617	1.0	16542.0	1	3897.0	1	5462.51351351	202113.0	2.55143483477	3.0	0.880704295856	310.955598423	248.139128226	4038.10041715	0.482635237639	1860.0	1689.0	37	0.0
3861312	256.701446533	1.0	2885.0	1	1276.0	1	1452.86486486	53756.0	2.50114480057	3.0	0.847311510233	75.9686990497	243.980326678	495.663985767	0.168955908757	1031.0	873.0	37	0.0
3861313	1963.48022461	1.0	14399.0	1	3187.0	1	4815.56756757	178176.0	2.53352033021	3.0	0.891931555544	369.570028475	246.490465185	3500.50256345	0.479681054331	1657.0	1799.0	37	0.0
3861318	1351.12084961	1.0	10783.0	1	2939.0	1	3731.16216216	138053.0	2.55172540141	3.0	0.907414548368	356.768904562	252.38671152	2340.77055824	0.3978905607	1560.0	1229.0	37	0.0
3861319	256.185302734	1.0	2728.0	1	1529.0	1	1646.78378378	60931.0	2.5282970438	3.0	0.931343697787	254.98422733	253.250555241	439.004880708	0.141735356915	1223.0	1010.0	37	0.0
3861316	1767.37915039	1.0	13110.0	1	2790.0	1	4131.10810811	152851.0	2.54088519417	3.0	0.862862862456	268.899733346	250.238571165	3014.66349498	0.459504087652	1517.0	1542.0	37	0.0
3861317	232.934341431	1.0	2796.0	1	1536.0	1	1584.13513514	58613.0	11.0672016709	3.0	0.913373105335	105.372215788	251.981150789	490.769982452	0.164799179449	1120.0	780.0	37	0.0
3861418	1994.54614258	1.0	14573.0	1	2878.0	1	4458.81081081	164976.0	2.5590921006	3.0	0.788432957416	268.394539051	394.805036496	3524.44249207	0.452656996855	1452.0	1094.0	37	0.0
3861419	209.052246094	1.0	3021.0	1	1402.0	1	1501.78378378	55566.0	4.20475527523	3.0	0.574518012147	335.74271607	394.829038294	539.522223574	0.115074609082	1191.0	483.0	37	0.0
3861416	230.711013794	1.0	3014.0	1	1293.0	1	1411.21621622	52215.0	2.50829652161	3.0	0.688623784258	101.212822297	389.828434379	502.718561376	0.139801785543	1062.0	812.0	37	0.0
3861417	1640.71252441	1.0	13044.0	1	2470.0	1	3899.94594595	144298.0	2.56408052974	3.0	0.828061498539	352.430503378	392.325321364	2964.1741959	0.45918560947	1396.0	1181.0	37	0.0
3861410	209.158004761	1.0	2649.0	1	1403.0	1	1517.24324324	56138.0	10.7460992272	3.0	0.786664553678	285.487893721	381.039152106	446.194427315	0.13080223816	1128.0	893.0	37	0.0
3861411	225.400085449	1.0	2875.0	1	1417.0	1	1522.10810811	56318.0	2.54814251115	3.0	0.67843657853	193.539497182	381.819351561	482.827423953	0.120577908362	1183.0	800.0	37	0.0
3861408	205.932098389	1.0	2957.0	1	1356.0	1	1436.02702703	53133.0	2.66743957609	3.0	0.397533497805	222.909225455	375.979975077	484.030043058	0.0718075751274	1220.0	746.0	37	0.0
3861409	2179.22607422	1.0	14565.0	1	3268.0	1	4941.45945946	182834.0	2.59060502437	3.0	0.90993235817	148.678301864	377.485690765	3772.44873019	0.532177114221	1455.0	1465.0	37	0.0
3861414	2149.09814453	1.0	15929.0	1	2985.0	1	4668.97297297	172752.0	2.5405270364	3.0	0.864191472629	231.163573461	386.321861653	3678.27636632	0.516094534453	1465.0	1220.0	37	0.0
3861415	2818.24951172	1.0	20067.0	1	3664.0	1	5924.97297297	219224.0	2.56190046441	3.0	0.883677415049	205.572715814	389.008439991	4844.19171383	0.565539081749	1591.0	1883.0	37	0.0
3861412	4422.17578125	1.0	35028.0	1	4433.0	1	8071.59459459	298649.0	2.53615614777	3.0	0.808303274123	0.0	383.0	8177.15206624	0.693299415654	1608.0	2458.0	37	0.0
3861413	175.639434814	1.0	2323.0	1	1357.0	1	1427.89189189	52832.0	11.4000000005	3.0	0.61178726465	332.1144659	383.123020897	427.720819109	0.100872432893	1131.0	557.0	37	0.0
3861402	161.497253418	1.0	2980.0	1	1320.0	1	1430.08108108	52913.0	2.47581586981	3.0	0.439420106278	90.9882401121	370.411824829	449.54874772	0.0741903292104	1204.0	817.0	37	0.0
3861403	277.008605957	1.0	3997.0	1	1278.0	1	1480.54054054	54780.0	2.47483361976	3.0	0.548094738535	103.918428675	370.1481452	641.59244569	0.134762673139	1132.0	757.0	37	0.0
3861400	980.652526855	1.0	13009.0	1	2970.0	1	3667.64864865	135703.0	2.49646796512	3.0	0.63761042813	0.0	368.0	2402.13839013	0.263906941887	1669.0	1646.0	37	0.0
3861401	3193.18505859	1.0	23838.0	1	4115.0	1	6647.40540541	245954.0	2.56218687341	3.0	0.829513056966	8.01237740271	368.380009403	5549.97457181	0.5297155829	1742.0	1447.0	37	0.0
3861406	1974.76635742	1.0	14514.0	1	2814.0	1	4257.7027027	157535.0	2.55797851746	3.0	0.846647102144	133.629432959	375.051489342	3453.12908715	0.522831531762	1317.0	1527.0	37	0.0
3861407	245.94203186	1.0	3004.0	1	1489.0	1	1587.45945946	58736.0	2.51756514685	3.0	0.529980858715	160.203198953	374.854460301	549.989019819	0.101089022685	1255.0	676.0	37	0.0
3861404	3018.90307617	1.0	20230.0	1	3884.0	1	6258.27027027	231556.0	2.53969823739	3.0	0.865743025808	372.551667768	369.903170599	5235.07997736	0.567642780942	1704.0	1476.0	37	0.0
3861405	2272.02734375	1.0	16445.0	1	2875.0	1	4764.0	176268.0	2.57104660842	3.0	0.866677922811	59.8484018823	372.441619265	3931.01904374	0.55658993983	1315.0	957.0	37	0.0
3861394	2398.40527344	1.0	16370.0	1	3378.0	1	5061.27027027	187267.0	2.54862739964	3.0	0.882742255307	154.622676482	357.764435134	4155.42982567	0.568324278865	1355.0	1519.0	37	0.0
3861395	1358.453125	1.0	10827.0	1	2764.0	1	3653.97297297	135197.0	2.62371541732	3.0	0.886808746353	393.539437674	357.8404253	2334.45931744	0.395251401733	1562.0	1284.0	37	0.0
3861392	2733.25488281	1.0	19163.0	1	3225.0	1	5614.86486486	207750.0	2.57305699982	3.0	0.895840361565	232.829173249	351.870965446	4550.01900583	0.569792610171	1487.0	1434.0	37	0.0
3861393	240.018600464	1.0	3210.0	1	1588.0	1	1627.54054054	60219.0	10.8137961271	3.0	0.673641783279	257.447309576	355.157140502	531.631586857	0.123622783922	1245.0	655.0	37	0.0
3861398	201.09161377	1.0	2835.0	1	1287.0	1	1401.75675676	51865.0	10.8604432559	3.0	0.622696979377	115.817807128	362.872611701	433.388419922	0.106514441486	1124.0	679.0	37	0.0
3861399	1705.21520996	1.0	14457.0	1	2810.0	1	3921.16216216	145083.0	2.57585743456	3.0	0.836571513115	260.69374132	366.050157682	3000.4145687	0.470730976789	1391.0	1181.0	37	0.0
3861396	903.684875488	1.0	6756.0	1	2407.0	1	2906.81081081	107552.0	2.53468669777	3.0	0.954985440558	327.124329118	361.71391789	1494.79175134	0.325459688784	1407.0	1470.0	37	0.0
3861397	2439.7175293	1.0	18476.0	1	2747.0	1	5001.05405405	185039.0	2.53571188894	3.0	0.817141066322	78.8429975863	363.44031241	4400.81950667	0.561361282002	1350.0	1112.0	37	0.0
3861386	2571.8112793	1.0	18226.0	1	3572.0	1	5571.0	206127.0	2.60584472368	3.0	0.870301875648	90.5250818145	339.353196525	4559.34679167	0.55311019307	1572.0	1580.0	37	0.0
3861387	1898.00939941	1.0	14569.0	1	3401.0	1	4819.18918919	178310.0	2.54149622112	3.0	0.716883397239	192.955513321	341.866229008	3324.35242514	0.328477686796	1945.0	1784.0	37	0.0
3861384	1960.01513672	1.0	14328.0	1	2974.0	1	4509.08108108	166836.0	2.57080441409	3.0	0.918543729558	176.104968275	337.569197369	3336.68991316	0.51482586304	1397.0	1460.0	37	0.0
3861385	158.059555054	1.0	2879.0	1	1731.0	1	1748.45945946	64693.0	4.23968511265	3.0	-0.355806715465	82.0763901615	338.723850358	432.649883765	-0.0421653503244	1417.0	983.0	37	0.0
3861390	2864.83398438	1.0	20629.0	1	3839.0	1	6093.0	225441.0	2.57697102141	3.0	0.854701298712	337.595190904	346.757872199	5073.25889674	0.552380609933	1725.0	1703.0	37	0.0
3861391	2491.78344727	1.0	18192.0	1	3504.0	1	5441.13513514	201322.0	2.5992648246	3.0	0.879785552848	320.670351879	348.127118032	4235.11156984	0.520660150177	1697.0	1774.0	37	0.0
3861388	4024.1875	1.0	27781.0	1	4603.0	1	7873.27027027	291311.0	2.55616403398	3.0	0.881197458257	107.380724466	346.409511147	7064.18703213	0.653770972847	1566.0	1666.0	37	0.0
3861389	2186.88842773	1.0	16248.0	1	3257.0	1	4778.43243243	176802.0	2.55976264507	3.0	0.876422586955	307.146454443	347.267549593	3702.42866643	0.514085252867	1513.0	1139.0	37	0.0
3861378	4215.12353516	1.0	30300.0	1	4941.0	1	8179.78378378	302652.0	2.55048229284	3.0	0.860017030043	356.433421206	330.016257899	7315.60615752	0.624903886399	1810.0	2028.0	37	0.0
3861379	4329.89697266	1.0	32489.0	1	5886.0	1	9010.21621622	333378.0	2.55320540133	3.0	0.715039201775	196.160598247	332.958350241	7453.32822054	0.419936760082	2432.0	2615.0	37	0.0
3861376	2326.28955078	1.0	17099.0	1	3497.0	1	5030.91891892	186144.0	2.55827017069	3.0	0.867844371656	242.245801804	329.156280999	3959.45773769	0.518620187906	1568.0	1684.0	37	0.0
3861377	236.24017334	1.0	3526.0	1	1643.0	1	1792.62162162	66327.0	2.47259379497	3.0	0.470866545269	220.92718416	329.957491538	561.894382689	0.0796759652005	1496.0	1063.0	37	0.0
3861382	565.098571777	1.0	7245.0	1	1858.0	1	2250.48648649	83268.0	2.45250917779	3.0	0.805185905502	399.0	334.0	1346.11093363	0.317189565886	1304.0	1085.0	37	0.0
3861383	2657.80834961	1.0	18722.0	1	3084.0	1	5342.45945946	197671.0	2.55442986409	3.0	0.855485163694	20.5422043901	336.034072267	4650.2472431	0.593170515535	1329.0	1493.0	37	0.0
3861380	2555.6640625	1.0	18197.0	1	3686.0	1	5505.89189189	203718.0	2.57531967938	3.0	0.897607537839	259.447221421	332.959502811	4337.54833968	0.546953494176	1557.0	1113.0	37	0.0
3861381	5266.03759766	1.0	35396.0	1	11379.0	1	13602.1081081	503278.0	2.61605447079	3.0	1.16472292185	204.655751172	333.607327247	8538.59387911	0.57622265175	2682.0	4503.0	37	0.0
3858682	2059.8449707	2.0	17199.0	2	4705.0	1	6207.62162162	229682.0	2.58103626935	3.0	0.832789422767	187.832352938	70.2146547966	3961.17815212	0.361855719978	2079.0	2183.0	37	0.0
3858683	3107.95605469	2.0	25119.0	2	5768.0	1	7642.16216216	282760.0	2.53770138232	3.0	0.871827583854	182.89019929	72.112474435	5585.79211787	0.467603682496	2121.0	2107.0	37	0.0
3858680	671.232299805	2.0	7512.0	2	2500.0	1	3158.40540541	116861.0	2.52624219532	3.0	0.160280620867	180.086324718	65.8117199578	1677.84205752	0.0444660498407	1760.0	1366.0	37	0.0
3858681	175.848876953	2.0	3226.0	2	1689.0	1	1765.86486486	65337.0	2.49179115862	3.0	-0.143838300706	280.930063663	65.6589656139	501.529613735	-0.0200171453104	1539.0	1043.0	37	0.0
3858686	2424.17211914	2.0	17186.0	2	3339.0	1	5531.27027027	204657.0	2.5766953141	3.0	0.908962567201	311.052564944	74.5445987747	4106.8000631	0.509293945276	1743.0	1362.0	37	0.0
3858687	152.08946228	2.0	2566.0	2	1581.0	1	1576.27027027	58322.0	8.82434907393	3.0	1.11791524905	399.0	76.0	454.327197846	0.192048469648	1238.0	804.0	37	0.0
3858684	1300.21716309	2.0	13442.0	2	2280.0	1	3137.72972973	116096.0	2.49303315032	3.0	0.875001951041	0.0	74.0	2450.6395724	0.519060546167	1108.0	1230.0	37	0.0
3858685	1493.55371094	2.0	10752.0	2	2563.0	1	3583.32432432	132583.0	2.52981189604	3.0	0.843278580186	150.978290268	74.641820317	2636.21810401	0.449687308707	1325.0	1023.0	37	0.0
3858674	1801.76000977	2.0	11209.0	2	2746.0	1	4338.37837838	160520.0	2.60871149795	3.0	0.909700775378	262.178308025	59.6746463542	3044.81915492	0.468923224395	1536.0	1580.0	37	0.0
3858675	248.422912598	2.0	3123.0	2	1526.0	1	1670.67567568	61815.0	4.63102467081	3.0	1.15753745387	98.5356944826	61.4000245638	512.648247071	0.21594691184	1070.0	921.0	37	0.0
3858672	1698.66870117	2.0	12356.0	2	3270.0	1	4575.02702703	169276.0	2.5378932906	3.0	0.672486200387	278.803610608	57.8531530199	3051.8296378	0.289150223075	2025.0	1684.0	37	0.0
3858673	2203.75317383	2.0	16973.0	2	4025.0	1	5386.97297297	199318.0	2.55912024342	3.0	0.896014458855	304.22768875	57.5402983288	3873.86325611	0.475295221022	1807.0	1632.0	37	0.0
3858678	1282.48083496	2.0	9021.0	2	2484.0	1	3339.78378378	123572.0	2.54133842211	3.0	0.948825473408	33.4688889304	64.8388020144	2143.85333421	0.437880859755	1275.0	1134.0	37	0.0
3858679	1437.35302734	2.0	10677.0	2	2775.0	1	3768.54054054	139436.0	2.57533467729	3.0	0.865441033116	221.507260534	64.5885053935	2598.26061043	0.425199389623	1503.0	1284.0	37	0.0
3858676	208.464172363	2.0	3034.0	2	1569.0	1	1623.75675676	60079.0	11.4000000005	3.0	0.735244294617	248.29239611	62.4980874873	452.89245752	0.114250650219	1271.0	949.0	37	0.0
3858677	1688.25744629	2.0	12129.0	2	2962.0	1	4123.78378378	152580.0	2.5637667661	3.0	0.859566129934	349.991420043	61.7100668738	2892.64171971	0.431583371007	1568.0	1159.0	37	0.0
3858666	1148.31335449	2.0	9194.0	2	2783.0	1	3765.45945946	139322.0	2.56549957186	3.0	0.730437249181	308.31410482	47.3476928528	2087.0284643	0.253799971043	1899.0	1665.0	37	0.0
3858667	1011.95983887	2.0	8093.0	2	2353.0	1	3023.64864865	111875.0	2.60954796549	3.0	0.87060634113	173.403503514	50.1585839997	1741.59703555	0.334634311161	1477.0	1163.0	37	0.0
3858664	3803.97680664	2.0	26949.0	2	4923.0	1	7518.86486486	278198.0	2.56529763487	3.0	0.866938020031	142.086159864	46.0580968079	6260.01650762	0.56468890745	1707.0	2017.0	37	0.0
3858665	211.9296875	2.0	3231.0	2	1882.0	1	1919.35135135	71016.0	2.67808486298	3.0	0.0524976579126	338.537121338	45.9482631175	523.151997045	0.00720612340345	1567.0	949.0	37	0.0
3858670	287.475524902	2.0	3341.0	2	1356.0	1	1508.72972973	55823.0	2.61652695347	3.0	0.720478374997	68.8501936252	53.4567302166	594.105567155	0.165303557655	1037.0	786.0	37	0.0
3858671	2044.66369629	2.0	15312.0	2	3545.0	1	4841.54054054	179137.0	2.57007529102	3.0	0.900454656753	362.739222928	55.9178040133	3391.92920028	0.46075869367	1765.0	1186.0	37	0.0
3858668	1954.46728516	2.0	14053.0	2	3454.0	1	4719.40540541	174618.0	2.56744941923	3.0	0.908011380847	385.60721637	50.1094738564	3258.94975805	0.456685883389	1680.0	1611.0	37	0.0
3858669	2456.82446289	2.0	18423.0	2	4202.0	1	5742.37837838	212468.0	2.56527977896	3.0	0.797350365128	276.649885874	50.8349692102	4298.69228404	0.425404220443	1975.0	1693.0	37	0.0
3858658	304.915252686	2.0	3021.0	2	1482.0	1	1642.40540541	60769.0	2.62016224065	3.0	0.612421228783	34.9615678159	37.6775241541	581.796616786	0.121667694441	1201.0	712.0	37	0.0
3858659	1820.12927246	2.0	13599.0	2	3698.0	1	4813.56756757	178102.0	2.58588334102	3.0	0.790577077724	169.54369008	37.9557678235	3121.45278268	0.344687237036	1723.0	1749.0	37	0.0
3858656	206.524520874	2.0	2413.0	2	1348.0	1	1421.51351351	52596.0	2.54814990214	3.0	0.688991113532	69.6763042196	36.0824517111	427.789773242	0.11566347779	1090.0	761.0	37	0.0
3858657	3232.86572266	2.0	23058.0	2	4582.0	1	6905.81081081	255515.0	2.56874079821	3.0	0.896247930378	338.527475233	36.249808498	5565.49663771	0.565312262193	1854.0	2068.0	37	0.0
3858662	6413.30517578	2.0	37380.0	2	9331.0	1	12473.0	461501.0	2.57869039092	3.0	1.0212134951	202.794788022	40.8999370603	9999.24793839	0.693018067757	2096.0	2651.0	37	0.0
3858663	1950.52062988	2.0	14960.0	2	3307.0	1	4949.97297297	183149.0	2.5879170163	3.0	0.864372617932	315.518377958	44.212270274	3404.85297844	0.423043070901	1782.0	1690.0	37	0.0
3858660	3019.89404297	2.0	21829.0	2	4149.0	1	6198.35135135	229339.0	2.55214302818	3.0	0.874507488391	46.5944305061	39.5716858604	5345.24432565	0.605323357964	1448.0	1689.0	37	0.0
3858661	1648.00061035	2.0	12163.0	2	3295.0	1	4331.51351351	160266.0	2.53942170491	3.0	0.701649558853	135.70048054	41.1138474061	2822.88902074	0.296404613992	1561.0	1267.0	37	0.0
3858650	155.603713989	2.0	3694.0	2	1968.0	1	1990.78378378	73659.0	10.2056739099	3.0	1.50247485829	399.0	33.0	464.481977592	0.212526582923	1434.0	1363.0	37	0.0
3858651	4486.52197266	2.0	30976.0	2	6668.0	1	9542.40540541	353069.0	2.55339573973	3.0	0.903083030186	366.147258996	33.9395932874	7439.71861572	0.543313483165	2400.0	2562.0	37	0.0
3858648	2290.54614258	2.0	17081.0	2	4500.0	1	5695.72972973	210742.0	2.55545950848	3.0	0.814055250799	232.778824784	30.1102632528	3767.50787545	0.368425684256	2121.0	1889.0	37	0.0
3858649	251.552337646	2.0	2607.0	2	1454.0	1	1611.75675676	59635.0	2.79941424011	3.0	0.668562338102	159.178591074	32.6421658527	458.40826087	0.105063558333	1255.0	878.0	37	0.0
3858654	2894.60742188	2.0	20305.0	2	4321.0	1	6347.10810811	234843.0	2.585887926	3.0	0.868102426167	176.89406292	34.809031368	4779.97896197	0.485623715631	1815.0	2049.0	37	0.0
3858655	1433.33410645	2.0	12415.0	2	2733.0	1	3680.86486486	136192.0	2.58067955308	3.0	0.897882705147	279.23747258	34.7538475059	2442.66623638	0.424344961919	1471.0	1144.0	37	0.0
3858652	1388.83398438	2.0	10170.0	2	3220.0	1	4084.91891892	151142.0	2.54641341026	3.0	0.910998721405	381.877646565	34.2864524462	2317.22773036	0.348414761112	1895.0	1447.0	37	0.0
3858653	2132.29394531	2.0	17419.0	2	2968.0	1	4677.86486486	173081.0	2.55192221991	3.0	0.843787891068	0.0	35.0	4029.80462831	0.570958050412	1428.0	1374.0	37	0.0
3858642	1368.92919922	2.0	10986.0	2	2317.0	1	3369.81081081	124683.0	2.56746437726	3.0	0.925043149994	118.091773127	21.6777007357	2309.26054588	0.464035207997	1204.0	1058.0	37	0.0
3858643	205.212280273	2.0	2635.0	2	1453.0	1	1582.83783784	58565.0	2.62436659437	3.0	0.680557949743	326.082760173	21.8150286142	478.389399357	0.114633729118	1230.0	741.0	37	0.0
3858640	2792.32861328	2.0	18655.0	2	3737.0	1	5874.54054054	217358.0	2.57165890656	3.0	0.906654204912	55.5697071235	19.9400697862	4713.87551452	0.571735897043	1556.0	1504.0	37	0.0
3858641	2070.98828125	2.0	15309.0	2	3122.0	1	4581.08108108	169500.0	2.59110906785	3.0	0.91513294664	26.6065140069	20.956199105	3487.57764851	0.534555311892	1347.0	1510.0	37	0.0
3858646	2366.3137207	2.0	16749.0	2	3839.0	1	5584.05405405	206610.0	2.5621253385	3.0	0.838627086425	224.145283529	26.9748672654	3869.76763547	0.409613437381	1938.0	1965.0	37	0.0
3858647	1456.1361084	2.0	13268.0	2	3832.0	1	5176.24324324	191521.0	2.58415228744	3.0	0.601543448778	366.548980404	27.3048617927	3140.83394274	0.223244379525	2188.0	1876.0	37	0.0
3858644	1793.03686523	2.0	12991.0	2	3663.0	1	4818.48648649	178284.0	2.5799142314	3.0	0.83727437347	239.788066915	24.6703372444	3050.04003272	0.360529335331	1937.0	1557.0	37	0.0
3858645	313.150512695	2.0	3850.0	2	1863.0	1	1953.72972973	72288.0	10.1866495737	3.0	0.702020109386	255.032028654	25.2657749187	658.766930993	0.134243463046	1489.0	931.0	37	0.0
3858634	1989.78991699	2.0	14287.0	2	3008.0	1	4542.64864865	168078.0	2.53032574721	3.0	0.935655214435	11.4412790173	11.84239494	3353.19989973	0.527490535119	1392.0	1418.0	37	0.0
3858635	1481.83227539	2.0	11685.0	2	2890.0	1	4155.43243243	153751.0	2.54069469779	3.0	0.877256490027	366.457852771	11.7079227898	2615.67964973	0.381404471276	1835.0	1594.0	37	0.0
3858632	2326.0	2.0	15614.0	2	3702.0	1	5541.32432432	205029.0	2.61448578297	3.0	0.873517770519	350.39582159	10.3302289701	3925.77659022	0.448066189478	1899.0	1536.0	37	0.0
3858633	1616.65332031	2.0	11882.0	2	2744.0	1	3983.16216216	147377.0	2.56293022873	3.0	0.919805755851	306.668917157	11.2844287211	2740.02108177	0.462774506879	1404.0	1322.0	37	0.0
3858638	1045.90539551	2.0	8559.0	2	2497.0	1	3167.72972973	117206.0	2.56035196421	3.0	0.712632013677	220.199157397	19.0045015776	1765.94316394	0.247876631667	1567.0	1086.0	37	0.0
3858639	1776.0423584	2.0	15217.0	2	3237.0	1	4946.37837838	183016.0	2.57513418358	3.0	0.845920663806	396.286002344	19.3944688287	3462.44644043	0.420597123514	1728.0	1735.0	37	0.0
3858636	182.966720581	2.0	3115.0	2	2027.0	1	2047.64864865	75763.0	4.77815754576	3.0	0.474281705561	380.923920361	11.8145529817	475.803251601	0.058316849607	1724.0	1124.0	37	0.0
3858637	1754.67236328	2.0	13956.0	2	2511.0	1	3992.78378378	147733.0	2.60301863845	3.0	0.913176682018	170.054567688	18.853508928	2895.19008333	0.494935426533	1342.0	1080.0	37	0.0
3858626	229.186843872	2.0	3302.0	2	1508.0	1	1619.02702703	59904.0	10.1675923189	3.0	0.771167911612	316.035346811	2.08334671965	589.327652993	0.163268168137	1203.0	569.0	37	0.0
3858627	996.248596191	2.0	9231.0	2	2787.0	1	3699.91891892	136897.0	2.55298346986	3.0	0.849851199054	383.913459194	2.57847070624	2016.8516083	0.301456173812	1885.0	1277.0	37	0.0
3858624	2409.41210938	2.0	15135.0	2	4165.0	1	5618.0	207866.0	2.60675354724	3.0	1.03169208985	350.0	0.0	3925.62893758	0.563604654686	1611.0	1468.0	37	0.0
3858625	1330.73144531	2.0	9952.0	2	3423.0	1	4779.37837838	176837.0	4.64868564757	3.0	1.25443087036	220.085019692	0.635136391924	2674.02731382	0.540647972464	1404.0	1618.0	37	0.0
3858630	4147.99902344	2.0	28520.0	2	5129.0	1	8318.24324324	307775.0	2.56237156881	3.0	0.893273181086	62.779703575	7.54658457751	7162.44209752	0.624899817125	1805.0	2043.0	37	0.0
3858631	3804.24462891	2.0	27519.0	2	4861.0	1	7582.08108108	280537.0	2.58435391855	3.0	0.89907935066	244.783757043	7.89448239314	6327.33769	0.600374503202	1855.0	2030.0	37	0.0
3858628	3181.49755859	2.0	23511.0	2	4439.0	1	6501.86486486	240569.0	2.56671690208	3.0	0.865431873295	269.091049203	5.83388448403	5390.98027142	0.559536129513	1801.0	1921.0	37	0.0
3858629	1991.28173828	2.0	14762.0	2	3130.0	1	4652.51351351	172143.0	2.58541321565	3.0	0.863438147316	75.7731241273	7.23673836932	3426.85393961	0.466247430678	1661.0	1460.0	37	0.0
3858746	2010.72912598	2.0	14683.0	2	3188.0	1	4761.97297297	176193.0	2.58198519645	3.0	0.941264993865	300.481387346	156.73331892	3424.56652153	0.5116123574	1474.0	1748.0	37	0.0
3858747	253.947341919	2.0	3589.0	2	1866.0	1	2016.18918919	74599.0	2.49846231384	3.0	-0.0457666951828	191.897105232	158.080307187	583.612258926	-0.00658029632289	1631.0	1203.0	37	0.0
3858744	4772.24414062	2.0	29494.0	2	5638.0	1	9192.2972973	340115.0	2.5762488414	3.0	0.92847501048	100.648407409	155.776446227	7927.94857473	0.667734714449	1727.0	2548.0	37	0.0
3858745	2783.85180664	2.0	20433.0	2	3815.0	1	5888.67567568	217881.0	2.57314715954	3.0	0.896117561039	330.850146711	156.158615447	4637.13894704	0.545192858325	1661.0	1680.0	37	0.0
3858750	238.540023804	2.0	3016.0	2	1589.0	1	1667.27027027	61689.0	2.60075761689	3.0	0.667445866	250.578170664	164.766079523	448.73777598	0.0986836834916	1323.0	1021.0	37	0.0
3858751	2078.84448242	2.0	14183.0	2	3210.0	1	4513.81081081	167011.0	2.55325708141	3.0	0.901666702125	147.818958107	167.126693635	3454.10105557	0.526696501439	1360.0	1210.0	37	0.0
3858748	2153.79638672	2.0	16418.0	2	3161.0	1	4998.10810811	184930.0	2.58199713193	3.0	0.852731264515	313.896036794	157.544085753	3806.50124994	0.480856510907	1710.0	1597.0	37	0.0
3858749	2332.48852539	2.0	15971.0	2	3292.0	1	5002.08108108	185077.0	2.58879745012	3.0	0.914259350652	226.102989002	161.257594292	3850.04974988	0.542847863499	1451.0	1302.0	37	0.0
3858738	4851.33447266	2.0	33938.0	2	9622.0	1	11983.3513514	443384.0	2.5828289305	3.0	1.08599142139	197.942150832	143.050646784	7702.46139309	0.536140425115	2595.0	4055.0	37	0.0
3858739	2037.3659668	2.0	15269.0	2	3173.0	1	4766.16216216	176348.0	2.53699975323	3.0	0.838629944511	393.537197358	143.735434311	3639.77494354	0.471060391076	1652.0	1585.0	37	0.0
3858736	3868.91992188	2.0	26688.0	2	5979.0	1	8532.59459459	315706.0	2.5593789182	3.0	0.746681127073	189.349483499	142.27656848	6854.98205063	0.428443355808	2397.0	2274.0	37	0.0
3858737	2917.73510742	2.0	19810.0	2	4004.0	1	6248.51351351	231195.0	2.57344200618	3.0	0.897806115724	252.666569277	142.399990964	5025.96278572	0.565124241261	1683.0	1317.0	37	0.0
3858742	2801.22021484	2.0	19473.0	2	3583.0	1	5768.67567568	213441.0	2.56028023623	3.0	0.903312970326	83.8496558031	148.681995954	4697.39743578	0.581730687847	1459.0	1661.0	37	0.0
3858743	2172.13012695	2.0	16794.0	2	3852.0	1	5407.59459459	200081.0	2.55837534037	3.0	0.737305519522	186.285940002	151.361724195	3817.45532943	0.351804308884	2081.0	1908.0	37	0.0
3858740	2068.07958984	2.0	13663.0	2	2611.0	1	4521.94594595	167312.0	2.5655268531	3.0	0.903892278282	13.7454229138	145.32281288	3497.44874433	0.537403590333	1329.0	1324.0	37	0.0
3858741	1977.24609375	2.0	13722.0	2	3089.0	1	4500.59459459	166522.0	2.58104360197	3.0	0.926117232949	169.400015276	146.884119427	3309.23085608	0.516257011262	1397.0	1414.0	37	0.0
3858730	177.496536255	2.0	2499.0	2	1333.0	1	1450.13513514	53655.0	2.52855232407	3.0	0.709747872088	33.686084077	131.494380895	388.140521673	0.104953951118	1149.0	959.0	37	0.0
3858731	2171.62988281	2.0	15554.0	2	3165.0	1	4757.40540541	176024.0	2.55524737419	3.0	0.896854704641	134.588692405	132.178972638	3718.54448421	0.539659067459	1380.0	1443.0	37	0.0
3858728	1061.07519531	2.0	8396.0	2	2322.0	1	2874.43243243	106354.0	2.52298415151	3.0	0.860885805951	102.899607448	129.212677631	1813.51205523	0.372817984349	1282.0	896.0	37	0.0
3858729	2027.36193848	2.0	14173.0	2	2700.0	1	4493.7027027	166267.0	2.5445989482	3.0	0.83451558039	225.962795305	128.753325793	3490.6443043	0.479552392714	1579.0	1446.0	37	0.0
3858734	232.057174683	2.0	2857.0	2	1740.0	1	1815.02702703	67156.0	10.1833067576	3.0	0.60290548959	213.807493211	139.259236009	479.055870465	0.0864428763336	1496.0	1068.0	37	0.0
3858735	3754.72680664	2.0	26757.0	2	4385.0	1	7703.43243243	285027.0	2.57452547713	3.0	0.921742290909	349.745280753	139.343207463	6318.67119707	0.607782732705	1804.0	1747.0	37	0.0
3858732	1683.26501465	2.0	12885.0	2	2545.0	1	3929.35135135	145386.0	2.55671848794	3.0	0.857250789467	77.6458425935	137.43808632	3001.39017065	0.486769125004	1314.0	1333.0	37	0.0
3858733	2506.19995117	2.0	17477.0	2	3583.0	1	5723.24324324	211760.0	2.55814751516	3.0	0.903037670545	235.52989956	138.484221468	4418.22530614	0.535068314534	1678.0	1463.0	37	0.0
3858722	588.450622559	2.0	5774.0	2	2056.0	1	2374.86486486	87870.0	2.56463844145	3.0	0.931737656513	214.704721228	120.860052331	993.316111768	0.242012775911	1414.0	948.0	37	0.0
3858723	2741.24633789	2.0	17080.0	2	4861.0	1	6917.05405405	255931.0	2.58999899777	3.0	1.19847604986	315.480299222	122.021423134	4249.29564063	0.582591132704	1755.0	1808.0	37	0.0
3858720	1930.1184082	2.0	14887.0	2	2758.0	1	4351.2972973	160998.0	2.5685379296	3.0	0.878113495623	257.193810062	119.122914843	3273.01603914	0.493106655128	1447.0	1626.0	37	0.0
3858721	251.725814819	2.0	3003.0	2	1304.0	1	1493.16216216	55247.0	10.2228701288	3.0	0.7626906446	155.551899479	120.189499607	499.220587712	0.146129394846	1081.0	854.0	37	0.0
3858726	263.952850342	2.0	3298.0	2	1557.0	1	1611.59459459	59629.0	2.67359322285	3.0	0.753845123469	119.947272365	125.804580583	514.927042268	0.136921809444	1192.0	905.0	37	0.0
3858727	151.920166016	2.0	2552.0	2	1901.0	1	1948.64864865	72100.0	10.2944661668	3.0	2.54539649695	399.0	127.0	292.534538912	0.236185142936	1333.0	1425.0	37	0.0
3858724	2015.46740723	2.0	13268.0	2	3180.0	1	4371.08108108	161730.0	2.58115512319	3.0	0.881130890129	198.145189145	123.122061878	3348.06226195	0.509330073213	1374.0	1214.0	37	0.0
3858725	2403.15063477	2.0	17006.0	2	3032.0	1	5038.16216216	186412.0	2.571030889	3.0	0.917116309793	52.9985863755	124.800331614	3944.60123681	0.560124648187	1355.0	1240.0	37	0.0
3858714	197.72492981	2.0	3055.0	2	1723.0	1	1769.78378378	65482.0	10.1071198509	3.0	0.675691863332	305.686857681	109.659879743	474.139931006	0.0995194407565	1334.0	967.0	37	0.0
3858715	2139.7265625	2.0	15797.0	2	3394.0	1	4857.67567568	179734.0	2.54216078928	3.0	0.903293764266	335.627132013	110.029645893	3614.05650861	0.506070007844	1545.0	1424.0	37	0.0
3858712	2278.79321289	2.0	17823.0	2	3716.0	1	5156.24324324	190781.0	2.52479141298	3.0	0.862034045596	231.123883337	107.115214305	3852.02174481	0.474916389732	1750.0	1568.0	37	0.0
3858713	173.265991211	2.0	2504.0	2	1451.0	1	1421.78378378	52606.0	11.4000000005	3.0	0.655181492655	145.057266371	108.342833149	381.434437	0.0963537630109	1143.0	711.0	37	0.0
3858718	2121.79272461	2.0	15355.0	2	3090.0	1	4751.13513514	175792.0	2.54487388975	3.0	0.862360963864	96.3261181207	117.395384155	3784.89958154	0.523209666608	1403.0	1435.0	37	0.0
3858719	2208.49804688	2.0	16462.0	2	3259.0	1	4609.32432432	170545.0	2.54794358427	3.0	0.885095558857	33.0124265874	117.941325294	3689.40221787	0.548526365534	1292.0	1272.0	37	0.0
3858716	2530.35986328	2.0	25521.0	2	3341.0	1	5118.97297297	189402.0	2.50670174521	3.0	0.782826699662	0.0	113.0	5007.93850627	0.620544072248	1331.0	1420.0	37	0.0
3858717	1795.44226074	2.0	13170.0	2	3296.0	1	4251.56756757	157308.0	2.52923142497	3.0	0.907490358876	296.148785077	114.874269214	2990.96200188	0.468877531753	1490.0	1371.0	37	0.0
3858706	1823.4777832	2.0	12579.0	2	4599.0	1	5323.08108108	196954.0	2.53968318847	3.0	1.04343899251	82.719824565	98.530124311	3070.24499003	0.430445727039	1672.0	1609.0	37	0.0
3858707	192.181488037	2.0	3744.0	2	1841.0	1	1979.37837838	73237.0	11.4000000005	3.0	0.616192430488	207.419078084	99.1081765673	460.547099253	0.0772211881814	1662.0	1404.0	37	0.0
3858704	217.610153198	2.0	3487.0	2	1957.0	1	2048.24324324	75785.0	2.43387840035	3.0	0.170387128812	201.085355329	97.9694431425	551.171903282	0.0234630517013	1712.0	1218.0	37	0.0
3858705	638.092529297	2.0	6125.0	2	2750.0	1	3064.59459459	113390.0	2.49962310392	3.0	0.493583306503	228.358662485	97.87158918	1220.02364411	0.108952897249	1825.0	1402.0	37	0.0
3858710	2516.33837891	2.0	17513.0	2	3960.0	1	5437.83783784	201200.0	2.55446200752	3.0	0.878828890413	119.770319044	105.699459646	4299.91582937	0.532479148566	1590.0	1412.0	37	0.0
3858711	2348.81616211	2.0	16578.0	2	3269.0	1	5135.64864865	190019.0	2.53574104782	3.0	0.860937273594	108.120986985	107.354236508	4046.23659999	0.513212820916	1600.0	1502.0	37	0.0
3858708	2193.23120117	2.0	16793.0	2	3706.0	1	5394.89189189	199611.0	2.56461884084	3.0	0.888278056064	221.531409295	100.289547447	3798.8422197	0.455059522904	1848.0	1241.0	37	0.0
3858709	1919.35827637	2.0	15400.0	2	3356.0	1	4550.27027027	168360.0	2.55152101423	3.0	0.771830865133	78.1942946037	105.025222366	3318.17863902	0.39163319524	1573.0	1576.0	37	0.0
3858698	1812.25805664	2.0	12483.0	2	2800.0	1	4039.21621622	149451.0	2.56070879048	3.0	0.935466987411	26.7424476288	88.8620388262	2969.26747546	0.524008035861	1205.0	1089.0	37	0.0
3858699	2765.38452148	2.0	18760.0	2	4092.0	1	6226.83783784	230393.0	2.58307961152	3.0	0.931621668518	360.738394955	89.4944294108	4766.79112608	0.554216928099	1700.0	2113.0	37	0.0
3858696	2638.22875977	2.0	18681.0	2	3423.0	1	5542.27027027	205064.0	2.56485900618	3.0	0.835198940638	165.206750315	86.8680388717	4488.49032804	0.511028618772	1711.0	1807.0	37	0.0
3858697	3248.39038086	2.0	23954.0	2	4169.0	1	6930.08108108	256413.0	2.57235835454	3.0	0.881849415071	317.930825283	87.5795793439	5668.76878352	0.564147296975	1855.0	2389.0	37	0.0
3858702	223.183670044	2.0	3180.0	2	1371.0	1	1505.45945946	55702.0	2.48552508796	3.0	0.666514760577	264.094402153	94.1757442714	469.558279107	0.116001913364	1180.0	789.0	37	0.0
3858703	1690.61901855	2.0	12755.0	2	2780.0	1	4043.97297297	149627.0	2.54438159885	3.0	0.893728246257	149.102731941	95.5242476999	2941.99940976	0.481689251707	1365.0	1373.0	37	0.0
3858700	689.79675293	2.0	6265.0	2	2346.0	1	2823.2972973	104462.0	2.52825616078	3.0	0.55902554725	172.30463018	91.2572401634	1260.45749774	0.142580472929	1657.0	1221.0	37	0.0
3858701	1781.50976562	2.0	14150.0	2	3583.0	1	4682.7027027	173260.0	2.57097625686	3.0	0.74423329918	193.325968344	92.6290595482	3196.85064525	0.340557353393	1921.0	1419.0	37	0.0
3858690	4699.73583984	2.0	30986.0	2	5610.0	1	9590.32432432	354842.0	2.58334266362	3.0	0.894617184619	209.750672061	81.3489218216	7990.14237828	0.594066143803	2232.0	2499.0	37	0.0
3858691	2098.74731445	2.0	14292.0	2	3549.0	1	4748.75675676	175704.0	2.57320385433	3.0	0.933280442407	287.91804876	83.298952723	3468.23229394	0.517009860796	1466.0	1444.0	37	0.0
3858688	1279.20385742	2.0	10251.0	2	2479.0	1	3252.83783784	120355.0	2.55718712493	3.0	0.876340658747	89.9798753566	78.0230324864	2128.30487469	0.401917413517	1361.0	1192.0	37	0.0
3858689	1925.43530273	2.0	14138.0	2	2849.0	1	4348.05405405	160878.0	2.55667223681	3.0	0.883246478945	117.977778683	80.5125237337	3351.85455255	0.516165115081	1344.0	1293.0	37	0.0
3858694	1673.22460938	2.0	12016.0	2	2898.0	1	4063.54054054	150351.0	2.51658722674	3.0	0.924004571213	238.035551042	84.180293021	2756.00880496	0.456331381497	1486.0	1620.0	37	0.0
3858695	3304.22192383	2.0	24407.0	2	3792.0	1	6588.0	243756.0	2.55560344686	3.0	0.873740087798	99.3091589553	86.1890761619	5652.55847186	0.599585668557	1582.0	1919.0	37	0.0
3858692	2223.4921875	2.0	17002.0	2	4242.0	1	6084.24324324	225117.0	2.53542885836	3.0	0.733983848104	194.096291032	83.7155594156	4069.24949677	0.325294433068	2249.0	2397.0	37	0.0
3858693	2335.6784668	2.0	19019.0	2	4387.0	1	6510.13513514	240875.0	2.55792489886	3.0	0.728217920486	200.272291535	84.3510758965	4408.21780039	0.327227484062	2581.0	1976.0	37	0.0
3858810	2985.31494141	2.0	21617.0	2	4338.0	1	6590.24324324	243839.0	2.56177139782	3.0	0.748699894572	215.592511527	254.070836684	5217.49775278	0.421207496611	2149.0	2216.0	37	0.0
3858811	1628.3104248	2.0	14401.0	2	3112.0	1	4342.62162162	160677.0	2.5605596254	3.0	0.69826847478	36.4422769695	255.073842079	3203.1431469	0.346843899276	1466.0	1124.0	37	0.0
3858808	191.465591431	2.0	2855.0	2	1622.0	1	1650.72972973	61077.0	8.9311458492	3.0	0.664075750915	165.680259756	249.963106848	425.032720874	0.0934861571681	1329.0	801.0	37	0.0
3858809	1687.34020996	2.0	12777.0	2	3149.0	1	4446.81081081	164532.0	2.57891695794	3.0	0.752070409566	244.723862591	253.446224186	3061.12532719	0.349268419854	1791.0	1397.0	37	0.0
3858814	2275.6652832	2.0	16306.0	2	3766.0	1	5237.27027027	193779.0	2.53887775769	3.0	0.787182650967	206.284365154	256.196503424	3984.51929799	0.42743883085	1799.0	1715.0	37	0.0
3858815	1543.19580078	2.0	13128.0	2	4413.0	1	5270.86486486	195022.0	2.57456886698	3.0	1.00423307633	42.3880610805	256.698454877	2941.61841473	0.389325670077	1798.0	1942.0	37	0.0
3858812	2027.25927734	2.0	17030.0	2	3916.0	1	5846.86486486	216334.0	2.57551873108	3.0	0.585881496352	84.5713186197	255.504698299	4226.00382659	0.268604169976	2471.0	1567.0	37	0.0
3858813	1729.88098145	2.0	12452.0	2	3218.0	1	4081.32432432	151009.0	2.58282026234	3.0	0.880245314422	188.354767215	255.905472498	2973.76518775	0.4720721634	1447.0	1393.0	37	0.0
3858802	2888.6237793	2.0	21819.0	2	4170.0	1	6019.64864865	222727.0	2.53501622423	3.0	0.750814247053	217.049769886	245.147014143	4966.91870287	0.448761085231	1905.0	1767.0	37	0.0
3858803	236.354309082	2.0	2564.0	2	1228.0	1	1362.78378378	50423.0	2.55860253483	3.0	0.755073321711	5.2308743933	245.942740785	469.781221843	0.149617024281	980.0	602.0	37	0.0
3858800	1403.64880371	2.0	10979.0	2	2634.0	1	3630.08108108	134313.0	2.57352105435	3.0	0.897133377882	161.382499535	239.830784298	2398.19012056	0.421146441237	1472.0	1334.0	37	0.0
3858801	1700.52282715	2.0	12411.0	2	2873.0	1	3899.18918919	144270.0	2.55019848555	3.0	0.853679983965	143.137907497	240.935902126	2884.10711041	0.46139020847	1424.0	1049.0	37	0.0
3858806	2642.42675781	2.0	19558.0	2	4044.0	1	6320.83783784	233871.0	2.55134768451	3.0	0.783790956581	83.3347182035	249.084318641	4799.00724985	0.423570894557	1979.0	1561.0	37	0.0
3858807	1891.66577148	2.0	14354.0	2	3069.0	1	4582.0	169534.0	2.53722840619	3.0	0.822166534155	259.832117894	248.551512272	3407.73025634	0.440364547848	1758.0	1379.0	37	0.0
3858804	258.648101807	2.0	2683.0	2	1499.0	1	1614.2972973	59729.0	2.58018884883	3.0	0.876992735405	335.322315711	246.532311304	480.365593693	0.150063946177	1181.0	992.0	37	0.0
3858805	2519.75732422	2.0	18177.0	2	3486.0	1	5385.37837838	199259.0	2.54416847859	3.0	0.820933867165	66.9984144224	248.272861984	4372.10494913	0.499782102253	1759.0	1603.0	37	0.0
3858794	4713.44873047	2.0	32597.0	2	5204.0	1	9107.24324324	336968.0	2.55037807078	3.0	0.861157006221	251.756232452	234.311052344	8127.43931385	0.624048018987	2051.0	1691.0	37	0.0
3858795	2288.625	2.0	16311.0	2	3210.0	1	5080.37837838	187974.0	2.58813733745	3.0	0.869387016236	123.751237208	234.535617235	4033.23122702	0.526941892142	1533.0	1443.0	37	0.0
3858792	2885.12207031	2.0	20288.0	2	3864.0	1	6077.37837838	224863.0	2.56464174733	3.0	0.876486588403	268.060900782	231.708024615	4863.13790647	0.54008148294	1721.0	1597.0	37	0.0
3858793	2771.61865234	2.0	21499.0	2	4163.0	1	6485.75675676	239973.0	2.56121308783	3.0	0.828773163298	232.554168195	234.130864842	5013.27726811	0.471252976644	1930.0	2032.0	37	0.0
3858798	1455.87792969	2.0	14346.0	2	3631.0	1	4772.02702703	176565.0	11.4000000005	3.0	0.702116746424	237.026463691	238.481938324	2993.61862492	0.282426460894	2094.0	1840.0	37	0.0
3858799	2749.76513672	2.0	19562.0	2	3431.0	1	5745.13513514	212570.0	2.56527871684	3.0	0.864468952666	107.692345096	239.449140966	4854.99680834	0.575460719447	1504.0	1317.0	37	0.0
3858796	237.179611206	2.0	2963.0	2	1600.0	1	1741.35135135	64430.0	2.5442062437	3.0	0.58867001619	211.175147561	236.245994861	502.363536817	0.0927921386131	1413.0	956.0	37	0.0
3858797	622.299560547	2.0	5890.0	2	2054.0	1	2388.40540541	88371.0	2.54102061396	3.0	0.730055220719	279.20580278	236.929407233	1195.97416034	0.223667505383	1490.0	1032.0	37	0.0
3858786	2312.5234375	2.0	18051.0	2	3446.0	1	4848.97297297	179412.0	2.53997166087	3.0	0.850526671689	327.093953776	221.002414042	3931.05713437	0.526159578194	1510.0	1479.0	37	0.0
3858787	2337.8371582	2.0	14153.0	2	3987.0	1	5656.37837838	209286.0	2.68212578538	3.0	1.16151336706	399.0	222.0	3811.89924485	0.643057817051	1298.0	1759.0	37	0.0
3858784	1518.72741699	2.0	13412.0	2	3151.0	1	4526.37837838	167476.0	2.53165036527	3.0	0.809090005857	179.478599002	220.331878894	2951.63759021	0.358331278838	1770.0	1719.0	37	0.0
3858785	1817.06530762	2.0	13925.0	2	3386.0	1	4662.27027027	172504.0	2.58254926662	3.0	0.686142284566	150.883017187	221.205777011	3100.05781889	0.295532148462	1930.0	1731.0	37	0.0
3858790	2294.14770508	2.0	17122.0	2	4387.0	1	6040.08108108	223483.0	2.54270180806	3.0	1.0154928943	57.8181208799	229.62173466	4143.25697421	0.534434241959	1499.0	2003.0	37	0.0
3858791	1943.76757812	2.0	14035.0	2	3200.0	1	4528.45945946	167553.0	2.57867340072	3.0	0.849212856326	174.193476807	230.888307823	3341.57618826	0.456281377554	1665.0	1466.0	37	0.0
3858788	1767.16577148	2.0	12896.0	2	2586.0	1	4123.59459459	152573.0	2.57943498378	3.0	0.882901683072	360.131320049	227.563036348	3034.92702145	0.481270125158	1424.0	1223.0	37	0.0
3858789	1495.31848145	2.0	11009.0	2	2740.0	1	3651.51351351	135106.0	2.52922436504	3.0	0.912772623184	78.084977485	228.825279475	2495.87098604	0.453377954507	1362.0	996.0	37	0.0
3858778	2051.73266602	2.0	15829.0	2	3381.0	1	4745.27027027	175575.0	2.54639637528	3.0	0.819335939885	157.934234287	213.218312979	3547.84279253	0.441528376434	1710.0	1710.0	37	0.0
3858779	2909.65405273	2.0	21640.0	2	4410.0	1	6375.89189189	235908.0	2.58896521535	3.0	0.866938823708	199.523333865	213.147970581	5026.58616637	0.519147172856	1886.0	1512.0	37	0.0
3858776	2157.27246094	2.0	14244.0	2	3570.0	1	5348.18918919	197883.0	2.5556008883	3.0	0.955365266441	210.574743094	212.386824104	3618.49828303	0.47752465239	1793.0	1848.0	37	0.0
3858777	1555.99853516	2.0	11060.0	2	2378.0	1	3589.94594595	132828.0	2.55767085978	3.0	0.83034148727	120.749034418	212.806381177	2723.89676899	0.459883266842	1301.0	1046.0	37	0.0
3858782	1613.29748535	2.0	13882.0	2	2910.0	1	3916.59459459	144914.0	2.57593535511	3.0	0.88145274219	383.912297919	214.10430847	2747.03426403	0.447425472001	1504.0	1287.0	37	0.0
3858783	1521.93603516	2.0	11466.0	2	2975.0	1	4303.10810811	159215.0	11.4000000005	3.0	0.725166838962	183.811829903	216.471564988	3040.00015336	0.344362314982	1720.0	1531.0	37	0.0
3858780	3602.80200195	2.0	23194.0	2	4247.0	1	7514.51351351	278037.0	2.57769884905	3.0	0.877845388539	144.772910585	214.471484844	6157.1085188	0.561613481211	1804.0	1580.0	37	0.0
3858781	1688.38171387	2.0	11067.0	2	2695.0	1	4005.91891892	148219.0	2.59367536447	3.0	0.905201935771	238.311962363	213.875237985	2795.52616175	0.46166155287	1467.0	1468.0	37	0.0
3858770	2504.29907227	2.0	18005.0	2	3361.0	1	5429.64864865	200897.0	2.5618569213	3.0	0.900567509341	198.910178367	198.416295748	4264.24151271	0.547115623989	1552.0	1044.0	37	0.0
3858771	223.642074585	2.0	2839.0	2	1420.0	1	1463.37837838	54145.0	2.44873497293	3.0	0.934421627811	94.1464042029	199.405417509	442.998015505	0.164734681401	1026.0	737.0	37	0.0
3858768	236.416641235	2.0	3053.0	2	1495.0	1	1545.64864865	57189.0	2.52169080597	3.0	0.565174534899	325.695575078	192.84972542	528.518328086	0.106963379966	1219.0	786.0	37	0.0
3858769	2569.62670898	2.0	18877.0	2	3552.0	1	5402.86486486	199906.0	2.57064796408	3.0	0.853901888887	224.454130863	195.788511378	4536.50216553	0.558818042685	1486.0	1032.0	37	0.0
3858774	267.518432617	2.0	4235.0	2	1496.0	1	1621.48648649	59995.0	10.9193844384	3.0	0.550853204566	328.89877748	204.280412032	622.565374596	0.118254649834	1289.0	802.0	37	0.0
3858775	1440.08410645	2.0	10191.0	2	2520.0	1	3423.81081081	126681.0	2.56819709757	3.0	0.88029893511	75.5770566364	211.976200135	2463.75746053	0.463548989213	1237.0	1168.0	37	0.0
3858772	1696.4576416	2.0	12696.0	2	2952.0	1	4098.7027027	151652.0	2.59802421324	3.0	0.908994179033	345.690714582	201.797772679	2862.06218258	0.464919110377	1456.0	1223.0	37	0.0
3858773	2162.8449707	2.0	15200.0	2	3236.0	1	4827.59459459	178621.0	2.57928647278	3.0	0.915406548085	261.502814865	204.246635717	3692.96280828	0.538767071877	1390.0	1157.0	37	0.0
3858762	1492.95983887	2.0	11162.0	2	2477.0	1	3575.67567568	132300.0	2.58552084109	3.0	0.87202435481	126.946491487	184.40788659	2588.33944037	0.461172215461	1290.0	925.0	37	0.0
3858763	169.15725708	2.0	2691.0	2	1473.0	1	1530.05405405	56612.0	2.44727140799	3.0	0.508525898647	153.520753596	184.228995532	428.677419898	0.0767011910583	1292.0	778.0	37	0.0
3858760	259.07711792	2.0	2854.0	2	1339.0	1	1502.97297297	55610.0	2.55992388516	3.0	0.641244471477	97.3191265125	179.668561173	554.96483805	0.134285918962	1097.0	657.0	37	0.0
3858761	2399.57861328	2.0	17557.0	2	3117.0	1	4918.10810811	181970.0	2.58434106878	3.0	0.90808929249	53.0759261849	181.767407054	3996.27999786	0.584636770561	1241.0	1420.0	37	0.0
3858766	255.295074463	2.0	3327.0	2	1588.0	1	1599.64864865	59187.0	2.55555607674	3.0	0.682424284534	278.60830271	190.630555214	575.798634566	0.140017391072	1163.0	871.0	37	0.0
3858767	184.092224121	2.0	2913.0	2	1408.0	1	1474.7027027	54564.0	2.85656514938	3.0	0.601310750439	186.400803238	191.61349825	437.292481887	0.097879361697	1202.0	788.0	37	0.0
3858764	246.117340088	2.0	3008.0	2	1609.0	1	1674.72972973	61965.0	2.45817101444	3.0	0.784034503809	215.527552187	185.652245069	489.48621866	0.129404854546	1276.0	931.0	37	0.0
3858765	2543.88818359	2.0	17683.0	2	3786.0	1	5625.37837838	208139.0	2.57321702556	3.0	1.02101381152	141.989568088	186.91195232	3979.34191482	0.565258718438	1517.0	1604.0	37	0.0
3858754	234.931777954	2.0	2560.0	2	1514.0	1	1522.10810811	56318.0	2.57705042372	3.0	0.756480693141	109.597299805	172.17775337	465.897925384	0.130933302747	1156.0	829.0	37	0.0
3858755	3709.64233398	2.0	24668.0	2	4390.0	1	7079.59459459	261945.0	2.54964828762	3.0	0.923193402443	72.0625740001	172.854943298	6056.42963882	0.652579296121	1458.0	1463.0	37	0.0
3858752	1441.30114746	2.0	11613.0	2	2458.0	1	3657.56756757	135330.0	2.57191016309	3.0	0.834581219496	386.809775789	167.227006931	2564.65189906	0.41362785107	1502.0	1380.0	37	0.0
3858753	1012.9720459	2.0	8061.0	2	2786.0	1	3329.48648649	123191.0	2.59070255794	3.0	1.03557740714	320.410397998	171.086317243	1701.83867269	0.359921221577	1529.0	1412.0	37	0.0
3858758	3648.8503418	2.0	22392.0	2	7304.0	1	8769.21621622	324461.0	4.67515280152	3.0	1.23096270496	0.0	178.0	5952.51263536	0.717583109618	1584.0	1415.0	37	0.0
3858759	2953.35839844	2.0	19306.0	2	3900.0	1	6225.10810811	230329.0	2.55601627158	3.0	0.911020291591	365.775235417	179.373530542	4977.68652635	0.572902054068	1642.0	1533.0	37	0.0
3858756	640.520935059	2.0	5087.0	2	2251.0	1	2530.27027027	93620.0	10.2073411252	3.0	1.32651642976	399.0	175.0	1074.23625709	0.391960675535	1263.0	1312.0	37	0.0
3858757	1927.96582031	2.0	13997.0	2	3010.0	1	4382.72972973	162161.0	2.57209079335	3.0	0.858245275902	253.918462203	175.517607361	3397.99645746	0.498588149391	1461.0	1238.0	37	0.0
3858874	2895.43920898	2.0	21720.0	2	7562.0	1	9016.83783784	333623.0	4.69177771124	3.0	1.31433352761	245.712203831	314.684252442	5142.27807555	0.599438063985	1962.0	3058.0	37	0.0
3858875	7163.33935547	2.0	40794.0	2	7916.0	1	13289.0810811	491696.0	2.56004194279	3.0	0.932866569919	268.966456686	316.251598305	11657.7588383	0.69255006373	2298.0	2421.0	37	0.0
3858872	229.856246948	2.0	2840.0	2	1458.0	1	1540.43243243	56996.0	9.01946179955	3.0	0.720307248811	53.9125397686	314.708058752	463.3285096	0.121486559545	1202.0	923.0	37	0.0
3858873	2497.87280273	2.0	18519.0	2	3673.0	1	5517.86486486	204161.0	2.54350810155	3.0	0.809015686135	213.431912837	314.881501416	4472.04877335	0.487741810727	1737.0	1743.0	37	0.0
3858878	3937.9152832	2.0	29630.0	2	5413.0	1	8879.86486486	328555.0	2.55186940402	3.0	0.679497094606	133.916135074	316.612563954	6875.64053647	0.356973281721	2888.0	3245.0	37	0.0
3858879	2446.49511719	2.0	19335.0	2	4261.0	1	5851.05405405	216489.0	2.54853830315	3.0	0.796749735494	203.125390132	318.043915472	4030.49520631	0.378208343877	2037.0	1738.0	37	0.0
3858876	3095.05859375	2.0	21708.0	2	4112.0	1	6668.13513514	246721.0	2.59781795225	3.0	0.875507068587	319.176096464	316.381800346	5194.38849552	0.517460297148	1920.0	1945.0	37	0.0
3858877	3390.54345703	2.0	23911.0	2	4057.0	1	6895.54054054	255135.0	2.58906210123	3.0	0.856435127907	121.837176375	316.707909982	5730.24237705	0.55243774894	1917.0	1783.0	37	0.0
3858866	251.071350098	2.0	3138.0	2	1710.0	1	1753.7027027	64887.0	2.52873029549	3.0	0.763794020253	376.747765868	310.025386527	494.899252647	0.120790109451	1354.0	802.0	37	0.0
3858867	4530.30810547	2.0	30614.0	2	5586.0	1	9171.08108108	339330.0	2.57094527796	3.0	0.897471551191	288.28779261	310.921588823	7446.75463757	0.573231069318	2227.0	2910.0	37	0.0
3858864	2036.23095703	2.0	16843.0	2	3002.0	1	4326.81081081	160092.0	2.54154658662	3.0	0.822438869838	36.9060120684	308.757418628	3587.7658232	0.517406272364	1363.0	1599.0	37	0.0
3858865	1413.56542969	2.0	14198.0	2	3877.0	1	5300.91891892	196134.0	2.5713154369	3.0	0.507013360403	167.985419043	309.802941985	3262.37579055	0.184858144905	2408.0	2333.0	37	0.0
3858870	2492.92236328	2.0	16963.0	2	3429.0	1	5668.43243243	209732.0	2.58151963999	3.0	0.824561273697	309.812215624	312.414280687	4349.73368623	0.462775423596	1969.0	1443.0	37	0.0
3858871	351.486297607	2.0	3044.0	2	1331.0	1	1557.56756757	57630.0	10.2383461628	3.0	1.24899091993	0.0	314.0	624.467841915	0.334001878697	874.0	668.0	37	0.0
3858868	2005.08972168	2.0	19237.0	2	4881.0	1	6710.37837838	248284.0	11.4000000005	3.0	0.708874227051	347.983869153	310.525931703	4629.09042152	0.323635596953	2112.0	2092.0	37	0.0
3858869	1688.52404785	2.0	14414.0	2	3709.0	1	5115.62162162	189278.0	2.5668318384	3.0	0.6130999457	162.27208429	312.335971007	3256.53478368	0.242460627111	2140.0	2156.0	37	0.0
3858858	1751.95678711	2.0	12757.0	2	2666.0	1	4062.97297297	150330.0	2.57491006334	3.0	0.903062984411	63.2092613523	303.354800276	2938.76769796	0.484990190706	1398.0	1438.0	37	0.0
3858859	1180.77258301	2.0	11529.0	2	2980.0	1	3813.08108108	141084.0	2.52686236396	3.0	0.712615033787	396.396547494	303.020876883	2529.14519352	0.309469724528	1669.0	1404.0	37	0.0
3858856	188.536956787	2.0	2562.0	2	1444.0	1	1531.91891892	56681.0	2.63953430478	3.0	0.556803649013	240.376649891	300.773895639	431.219161756	0.0850308318093	1268.0	852.0	37	0.0
3858857	278.599914551	2.0	3449.0	2	1605.0	1	1748.56756757	64697.0	10.4921253446	3.0	0.671168855487	254.547233413	301.11462528	579.488305919	0.125131723814	1330.0	699.0	37	0.0
3858862	1133.19836426	2.0	9995.0	2	3007.0	1	3900.37837838	144314.0	2.54268577568	3.0	0.421937242927	281.532444045	305.596625474	2236.75326896	0.137636176515	2107.0	1493.0	37	0.0
3858863	5164.65966797	2.0	34160.0	2	7206.0	1	11247.2432432	416148.0	2.57838543318	3.0	0.924747640481	351.347312618	306.723113314	9030.451162	0.590435924165	2313.0	3125.0	37	0.0
3858860	3316.40405273	2.0	20524.0	2	6979.0	1	8891.75675676	328995.0	2.67948576365	3.0	1.11931605276	165.775412093	303.767206265	5298.68747587	0.500388283226	2329.0	2742.0	37	0.0
3858861	2939.8137207	2.0	19505.0	2	4208.0	1	6403.48648649	236929.0	2.59420246982	3.0	0.85815382469	132.213813447	305.607886636	4996.24055122	0.503266406385	2047.0	1840.0	37	0.0
3858850	1273.68139648	2.0	10093.0	2	2465.0	1	3411.89189189	126240.0	2.5427380604	3.0	0.844442970309	175.342665627	289.817064018	2226.13435234	0.380231839123	1516.0	1610.0	37	0.0
3858851	224.378845215	2.0	3516.0	2	1598.0	1	1683.32432432	62283.0	2.44762030336	3.0	0.515043099482	115.131016427	291.574001379	575.072703329	0.0964634258274	1364.0	943.0	37	0.0
3858848	197.813858032	2.0	3122.0	2	1741.0	1	1814.45945946	67135.0	4.78286230292	3.0	0.679519854057	318.932668697	288.820065888	459.426308599	0.0941256399726	1486.0	1011.0	37	0.0
3858849	2172.40112305	2.0	12697.0	2	3287.0	1	4952.89189189	183257.0	4.69941690954	3.0	1.14458398448	0.0	290.0	3476.5842894	0.671427505686	1060.0	1112.0	37	0.0
3858854	1908.45471191	2.0	14830.0	2	2812.0	1	4336.40540541	160447.0	2.5600018282	3.0	0.79446894163	329.28452741	297.986797176	3400.28081732	0.452393162292	1590.0	962.0	37	0.0
3858855	1849.8302002	2.0	13835.0	2	3442.0	1	4502.78378378	166603.0	2.54305078087	3.0	0.840273167913	144.376189361	300.226762614	3254.19508852	0.436030192905	1725.0	1385.0	37	0.0
3858852	2090.9765625	2.0	15743.0	2	3534.0	1	4556.51351351	168591.0	2.53165390142	3.0	0.87218906515	42.994242189	296.953140192	3515.42394015	0.50705450343	1442.0	1202.0	37	0.0
3858853	969.375915527	2.0	7965.0	2	2252.0	1	3107.86486486	114991.0	2.58847059562	3.0	0.678749073295	392.710215709	297.128675891	1806.27280704	0.245706187117	1557.0	1130.0	37	0.0
3858842	389.128417969	2.0	4266.0	2	1760.0	1	2008.64864865	74320.0	11.4000000005	3.0	0.615926361076	347.420616788	282.115683727	814.74355939	0.142746570068	1445.0	977.0	37	0.0
3858843	188.113693237	2.0	2827.0	2	1489.0	1	1607.51351351	59478.0	8.43133957449	3.0	1.44594520911	399.0	282.0	384.376740944	0.209002515452	1185.0	1057.0	37	0.0
3858840	1327.99316406	2.0	10514.0	2	2603.0	1	3548.86486486	131308.0	2.61748969364	3.0	0.918079296141	46.1833771663	281.797742156	2159.81012749	0.387670388874	1557.0	1371.0	37	0.0
3858841	2682.38183594	2.0	18467.0	2	3562.0	1	5832.27027027	215794.0	2.55099892268	3.0	0.886834417508	134.106298483	281.623715566	4556.80687817	0.530095399462	1732.0	1726.0	37	0.0
3858846	1882.36865234	2.0	14330.0	2	3132.0	1	4428.7027027	163862.0	2.59831648276	3.0	0.919549908577	221.328957682	285.941964111	3126.89911951	0.480660024295	1521.0	1451.0	37	0.0
3858847	2064.10058594	2.0	14484.0	2	3158.0	1	4667.64864865	172703.0	2.60348124852	3.0	0.886841321283	99.7732639686	288.504765268	3631.42238138	0.526672080137	1401.0	1430.0	37	0.0
3858844	2467.70800781	2.0	17364.0	2	3449.0	1	5460.21621622	202028.0	2.59683804126	3.0	0.853204323315	206.500930113	282.556672571	4500.62665473	0.542329762157	1587.0	1743.0	37	0.0
3858845	1777.72229004	2.0	13010.0	2	2775.0	1	4260.62162162	157643.0	2.53903718472	3.0	0.898164921614	58.9902398153	284.27705933	2984.06006373	0.458850910789	1540.0	1291.0	37	0.0
3858834	322.278808594	2.0	3715.0	2	1342.0	1	1578.16216216	58392.0	2.61348298862	3.0	0.681481257604	290.059402614	275.62726611	633.0151619	0.158311208887	1156.0	737.0	37	0.0
3858835	2505.02197266	2.0	16736.0	2	3563.0	1	5468.27027027	202326.0	2.56687532621	3.0	0.888087853892	116.27905888	278.445493725	4365.47748215	0.549169978812	1553.0	1645.0	37	0.0
3858832	1675.5447998	2.0	12946.0	2	2958.0	1	4393.64864865	162565.0	2.58562503837	3.0	0.756248760184	148.328456229	273.983838988	2863.89627	0.327089749493	1872.0	1683.0	37	0.0
3858833	2504.52075195	2.0	19002.0	2	3226.0	1	5445.16216216	201471.0	2.55578103627	3.0	0.862890740141	324.544790829	273.973199054	4354.4378481	0.526769398541	1653.0	1414.0	37	0.0
3858838	3253.04638672	2.0	21040.0	2	3890.0	1	6588.78378378	243785.0	2.58153408609	3.0	0.903229321894	29.5195470769	281.12304225	5511.58738042	0.607149744888	1561.0	1612.0	37	0.0
3858839	2768.90405273	2.0	20543.0	2	3634.0	1	5785.72972973	214072.0	2.55294772302	3.0	0.827394625544	161.586431275	280.693551579	4985.04164503	0.553870371883	1584.0	1502.0	37	0.0
3858836	177.398773193	2.0	2668.0	2	1326.0	1	1462.24324324	54103.0	2.79293359648	3.0	0.575937947272	373.834775662	279.145326112	402.760433716	0.086151594371	1222.0	908.0	37	0.0
3858837	5695.01660156	2.0	37522.0	2	5932.0	1	10818.2972973	400277.0	2.57243186682	3.0	0.928407466272	249.06970306	280.353071541	9437.31782419	0.680522870063	1938.0	2270.0	37	0.0
3858826	259.189331055	2.0	3142.0	2	1524.0	1	1729.40540541	63988.0	2.65661001859	3.0	0.436808119595	217.062773262	266.645170059	568.276950256	0.0773155528449	1420.0	982.0	37	0.0
3858827	1944.49816895	2.0	15564.0	2	4075.0	1	5345.40540541	197780.0	2.58281835799	3.0	0.873425052672	5.7909093949	268.291892172	3524.37380143	0.404369451246	1688.0	1863.0	37	0.0
3858824	2026.33740234	2.0	14489.0	2	3755.0	1	5253.32432432	194373.0	2.57197091099	3.0	0.729526501295	84.7340653669	266.433960007	3503.78299567	0.321500248971	2114.0	1809.0	37	0.0
3858825	3743.4699707	2.0	25592.0	2	4655.0	1	7479.48648649	276741.0	2.58288976813	3.0	0.870976292919	141.008914398	267.36853478	6351.32027666	0.586801407752	1823.0	1827.0	37	0.0
3858830	2498.2421875	2.0	17274.0	2	3467.0	1	5488.72972973	203083.0	2.58096269557	3.0	0.90407818974	344.539895063	270.825832259	4274.15827742	0.5432332089	1565.0	1599.0	37	0.0
3858831	1930.45031738	2.0	15424.0	2	3251.0	1	4707.7027027	174185.0	2.54432232979	3.0	0.743324918993	80.1028545548	273.539392413	3510.85055273	0.383458228592	1793.0	1376.0	37	0.0
3858828	259.160522461	2.0	3009.0	2	1626.0	1	1738.97297297	64342.0	2.51980163568	3.0	0.727295704512	231.303366942	267.934362833	511.607460553	0.119802690133	1342.0	1015.0	37	0.0
3858829	1615.76428223	2.0	12029.0	2	2738.0	1	3983.02702703	147372.0	2.53134383935	3.0	0.829738933814	52.0254553351	271.361176087	2816.27011495	0.41510936549	1608.0	1344.0	37	0.0
3858818	1860.9654541	2.0	14992.0	2	3995.0	1	5416.02702703	200393.0	2.56591318234	3.0	0.659321175435	78.5251684895	259.905116236	3341.71722727	0.255338831282	2510.0	2376.0	37	0.0
3858819	1663.5916748	2.0	13707.0	2	3241.0	1	4464.10810811	165172.0	2.56736701939	3.0	0.778521915041	247.728892279	260.21332585	2918.38082756	0.341339787458	1845.0	1610.0	37	0.0
3858816	1319.57324219	2.0	14003.0	2	4103.0	1	5429.64864865	200897.0	10.2855044713	3.0	0.782056945886	56.8353136047	256.943532804	3184.1890928	0.29754969091	2071.0	1657.0	37	0.0
3858817	2433.86279297	2.0	22198.0	2	5768.0	1	7302.62162162	270197.0	2.52384188198	3.0	0.850849381708	61.0432877994	258.095065035	4739.40617677	0.381407990478	2412.0	1684.0	37	0.0
3858822	2614.81616211	2.0	22276.0	2	4809.0	1	6902.13513514	255379.0	2.54948023548	3.0	0.761970241508	65.880120046	260.692201399	5061.0864071	0.387660479485	2356.0	2187.0	37	0.0
3858823	1347.52404785	2.0	13900.0	2	4234.0	1	5241.05405405	193919.0	11.4000000005	3.0	0.866724354435	9.36827189873	264.582334092	3038.43022286	0.335534048946	1750.0	1983.0	37	0.0
3858820	740.171325684	2.0	6712.0	2	2034.0	1	2444.45945946	90445.0	2.5561430189	3.0	0.846899675809	391.123209566	259.871451345	1281.59077787	0.285360160388	1310.0	1026.0	37	0.0
3858821	2107.07983398	2.0	18116.0	2	4745.0	1	5502.94594595	203609.0	2.52593373246	3.0	0.841148994306	11.9467981465	260.544219392	3949.18525315	0.432305632356	1567.0	1921.0	37	0.0
3858930	1808.37768555	2.0	20987.0	2	2724.0	1	4330.83783784	160241.0	2.49675157067	3.0	0.695462591163	259.0	399.0	4107.74270611	0.492133231679	1641.0	1302.0	37	0.0
3858928	4177.60400391	2.0	30038.0	2	7820.0	1	9985.24324324	369454.0	2.5728157124	3.0	1.14227763713	221.423135699	393.63109283	6664.23671301	0.615986451509	2085.0	2747.0	37	0.0
3858929	1416.36730957	2.0	11517.0	2	2946.0	1	3949.72972973	146140.0	2.54050833007	3.0	0.849792364822	245.12626586	394.293218171	2396.53405577	0.347363124045	1833.0	1167.0	37	0.0
3858922	1581.47680664	2.0	12411.0	2	2425.0	1	3773.35135135	139614.0	2.53995204566	3.0	0.890168493159	10.6665344783	381.052881553	2681.12586443	0.462525414421	1366.0	1356.0	37	0.0
3858923	4233.15527344	2.0	27859.0	2	4983.0	1	8585.59459459	317667.0	2.58187499198	3.0	0.853684673061	249.424581082	382.527170951	7606.3320751	0.608123510974	2027.0	2052.0	37	0.0
3858920	156.438018799	2.0	2937.0	2	1776.0	1	1832.64864865	67808.0	11.4000000005	3.0	0.128215314801	328.394907028	377.932775859	449.686632632	0.0159818340603	1655.0	1071.0	37	0.0
3858921	3553.13085938	2.0	22800.0	2	5976.0	1	8051.43243243	297903.0	2.58203472871	3.0	1.06227909948	156.49288749	379.597574898	5880.57077984	0.633803879011	1592.0	2337.0	37	0.0
3858926	3482.69116211	2.0	25565.0	2	4442.0	1	6555.18918919	242542.0	2.55457013536	3.0	0.851418740956	33.1403156775	387.852388304	5978.8485506	0.634736066689	1411.0	1665.0	37	0.0
3858927	2619.54199219	2.0	19359.0	2	3083.0	1	5372.18918919	198771.0	2.55696957214	3.0	0.834805374659	57.9834985701	388.450458782	4638.78607108	0.563524855571	1445.0	1195.0	37	0.0
3858924	2774.61425781	2.0	20072.0	2	3821.0	1	6061.67567568	224282.0	2.52873392276	3.0	0.863856832562	311.680708625	387.085691753	4732.36630412	0.508768196035	1927.0	2071.0	37	0.0
3858925	1640.77648926	2.0	11361.0	2	2796.0	1	4045.40540541	149680.0	2.6305816534	3.0	0.864071324167	332.234096894	387.27108556	2808.44377092	0.428433337335	1609.0	1322.0	37	0.0
3858914	1982.50317383	2.0	16394.0	2	3547.0	1	4929.64864865	182397.0	2.54980165569	3.0	0.757606201387	75.6080152313	375.183069244	3775.02096548	0.408608280462	1734.0	1522.0	37	0.0
3858915	2421.60668945	2.0	16830.0	2	3371.0	1	5782.83783784	213965.0	2.5602810274	3.0	0.657756677232	306.531993607	375.417471261	4396.14217565	0.333359918455	2129.0	1892.0	37	0.0
3858912	2231.55126953	2.0	15548.0	2	3088.0	1	5129.05405405	189775.0	2.58777026943	3.0	0.855430719899	367.407146131	370.571182731	4028.28291891	0.505845605472	1652.0	1598.0	37	0.0
3858913	1508.71630859	2.0	13635.0	2	2803.0	1	4297.21621622	158997.0	2.53685269261	3.0	0.671418739869	70.1321595976	371.843940944	2901.43091264	0.293104175113	1868.0	1633.0	37	0.0
3858918	1275.31872559	2.0	9948.0	2	2441.0	1	3473.86486486	128533.0	2.52448338845	3.0	0.81544245312	384.188874021	376.396488406	2317.94548831	0.373726503173	1555.0	1255.0	37	0.0
3858919	4712.79833984	2.0	33515.0	2	6286.0	1	9623.10810811	356055.0	2.55237423913	3.0	0.867876108443	263.627436912	378.192038529	8115.05010864	0.577124595191	2323.0	2563.0	37	0.0
3858916	3358.98803711	2.0	24268.0	2	4442.0	1	7173.75675676	265429.0	2.5681520558	3.0	0.830204389914	316.590712048	375.210664751	5913.74327499	0.520202240704	2115.0	2225.0	37	0.0
3858917	379.395599365	2.0	3314.0	2	1943.0	1	2026.24324324	74971.0	4.66439384878	3.0	1.20110873423	25.4307643095	376.282659336	604.72125835	0.218371352978	1283.0	1014.0	37	0.0
3858906	276.381713867	2.0	3241.0	2	1472.0	1	1644.81081081	60858.0	2.57306409306	3.0	0.510377996786	55.1594793565	363.065814398	556.443060771	0.0944882557837	1297.0	959.0	37	0.0
3858907	2346.24755859	2.0	17729.0	2	3612.0	1	5554.0	205498.0	2.55937598439	3.0	0.765108286304	74.0364694684	362.748744794	4126.18169606	0.39705272297	1850.0	1737.0	37	0.0
3858904	2012.41430664	2.0	15228.0	2	3445.0	1	5069.24324324	187562.0	2.52347356799	3.0	0.749596204623	68.0281904928	359.592428666	3712.12936351	0.378281715127	1744.0	1919.0	37	0.0
3858905	4207.38916016	2.0	28694.0	2	4316.0	1	8290.13513514	306735.0	2.55184994503	3.0	0.869849412325	15.2641805394	361.422293758	7335.2681431	0.625565844737	1810.0	1921.0	37	0.0
3858910	2062.04394531	2.0	15259.0	2	3315.0	1	4904.21621622	181456.0	2.55462421779	3.0	0.688430948331	258.981150418	370.281211201	3640.15366842	0.343172300171	1863.0	1477.0	37	0.0
3858911	4210.54003906	2.0	30808.0	2	4887.0	1	8074.37837838	298752.0	2.57896773482	3.0	0.834346111967	231.552860464	371.049866579	7460.79636929	0.627263985322	1725.0	2024.0	37	0.0
3858908	3121.40136719	2.0	22102.0	2	4367.0	1	6480.21621622	239768.0	2.56008209449	3.0	0.823294479742	307.263312537	366.00429628	5249.97653505	0.500370314453	1835.0	2125.0	37	0.0
3858909	3134.46240234	2.0	21814.0	2	3599.0	1	6311.59459459	233529.0	2.56816977777	3.0	0.882647758071	198.352630447	366.733235172	5404.26494364	0.60740930664	1494.0	1883.0	37	0.0
3858898	1780.86499023	2.0	13128.0	2	2621.0	1	4104.7027027	151874.0	2.54707201206	3.0	0.831944148875	59.4091285081	350.723997123	3180.82316272	0.475678857882	1378.0	1082.0	37	0.0
3858899	1863.09130859	2.0	12838.0	2	3406.0	1	4556.45945946	168589.0	2.57151298606	3.0	0.910058374071	358.492857081	352.598612174	3251.2224333	0.48078421928	1537.0	1078.0	37	0.0
3858896	2505.62280273	2.0	18429.0	2	3379.0	1	5243.86486486	194023.0	2.55874996121	3.0	0.841923458287	231.781734538	350.299576895	4357.689093	0.53804082159	1523.0	1609.0	37	0.0
3858897	1843.17333984	2.0	12717.0	2	2793.0	1	4306.35135135	159335.0	2.58993481298	3.0	0.882168704947	249.747710927	350.071741976	3086.67065529	0.462323459447	1548.0	1348.0	37	0.0
3858902	2392.08081055	2.0	18822.0	2	3449.0	1	4851.16216216	179493.0	2.58108315186	3.0	0.858744465703	117.982657822	356.109295495	4039.478614	0.556494879916	1350.0	1440.0	37	0.0
3858903	2705.87182617	2.0	19490.0	2	5543.0	1	7220.40540541	267155.0	2.67319405292	3.0	1.14927665048	0.0	358.0	4603.24095043	0.578159375888	1904.0	2129.0	37	0.0
3858900	2031.74133301	2.0	14990.0	2	2969.0	1	4802.24324324	177683.0	2.54486900244	3.0	0.822866234067	372.636940322	353.60441028	3729.47637377	0.469558697853	1695.0	1402.0	37	0.0
3858901	795.852539062	2.0	8314.0	2	2006.0	1	2568.67567568	95041.0	2.51100663507	3.0	0.665070825422	395.226324448	354.921627627	1602.71899273	0.261805242846	1420.0	1168.0	37	0.0
3858890	254.015060425	2.0	3246.0	2	1264.0	1	1463.59459459	54153.0	2.59672455716	3.0	0.560212086673	55.347971011	337.50240412	573.166131601	0.123209109623	1135.0	733.0	37	0.0
3858891	257.893829346	2.0	2968.0	2	1753.0	1	1831.02702703	67748.0	2.57252184897	3.0	0.57685936928	128.514087987	340.249279719	545.897451017	0.0940819048866	1384.0	1005.0	37	0.0
3858888	1960.3782959	2.0	14420.0	2	2615.0	1	4434.37837838	164072.0	2.57584585371	3.0	0.803834947383	237.999508209	334.464225752	3521.39995323	0.468791366869	1571.0	1233.0	37	0.0
3858889	2749.65185547	2.0	20658.0	2	3509.0	1	5709.10810811	211237.0	2.54104887268	3.0	0.829602815753	8.33784741768	337.968636074	4766.02833595	0.529709083783	1564.0	1536.0	37	0.0
3858894	1506.66760254	2.0	11406.0	2	2650.0	1	3836.10810811	141936.0	2.54083521114	3.0	0.932853035857	267.796818499	347.474963795	2556.52071274	0.4510490985	1416.0	1113.0	37	0.0
3858895	1310.68322754	2.0	8767.0	2	2247.0	1	3270.97297297	121026.0	2.59084248825	3.0	0.934522012512	97.4601457282	350.246089051	2189.45073638	0.455105744356	1216.0	1036.0	37	0.0
3858892	6911.57519531	2.0	36056.0	2	11474.0	1	16570.8378378	613121.0	4.69336418117	3.0	1.32260682047	0.0	347.0	10958.7489186	0.777266106944	1997.0	3018.0	37	0.0
3858893	2687.88818359	2.0	18929.0	2	3094.0	1	5445.83783784	201496.0	2.56425355471	3.0	0.872553059043	189.695144038	346.86699826	4590.50919176	0.581664106551	1392.0	1806.0	37	0.0
3858882	1698.20324707	2.0	12048.0	2	2853.0	1	3905.64864865	144509.0	2.53797234787	3.0	0.920321903329	66.3009598379	322.958170794	2829.20320758	0.500003432097	1272.0	1421.0	37	0.0
3858883	3726.14648438	2.0	25814.0	2	5234.0	1	7731.94594595	286082.0	2.57176130391	3.0	0.828632322562	195.614299226	322.641823678	6505.7288854	0.53517707628	1908.0	2336.0	37	0.0
3858880	2213.56738281	2.0	18293.0	2	4808.0	1	6882.91891892	254668.0	2.55468323448	3.0	0.446470366613	140.719045102	320.065154236	4207.49027449	0.158027210814	3487.0	2706.0	37	0.0
3858881	2344.81762695	2.0	16834.0	2	3585.0	1	5290.05405405	195732.0	2.54948547307	3.0	0.862265883569	301.281570072	321.223918346	4025.14777469	0.488194064667	1782.0	1989.0	37	0.0
3858886	254.945083618	2.0	3549.0	2	1816.0	1	1951.56756757	72208.0	2.64709887944	3.0	0.397526361865	247.021068863	329.960281782	582.998024608	0.0631253661294	1615.0	954.0	37	0.0
3858887	260.56817627	2.0	3553.0	2	1776.0	1	1895.72972973	70142.0	2.50443037706	3.0	0.510863990211	267.556880292	330.696707921	603.405136089	0.0884984561441	1543.0	785.0	37	0.0
3858884	2035.36462402	2.0	16945.0	2	4471.0	1	5904.10810811	218452.0	2.54186662633	3.0	0.687408206629	146.358193167	324.171466479	3814.50819448	0.285445023097	2549.0	2583.0	37	0.0
3858885	7489.52001953	2.0	37406.0	2	10809.0	1	15551.6756757	575412.0	2.62794342644	3.0	1.05375995805	133.944357114	326.788742242	11307.4604626	0.62097913496	3174.0	4622.0	37	0.0
3859578	2076.22827148	3.0	14934.0	3	3014.0	1	4528.10810811	167540.0	2.53315084008	3.0	0.857555820605	320.302735637	30.054867858	3586.95172956	0.514365543398	1435.0	1383.0	37	0.0
3859579	1661.74401855	3.0	11546.0	3	2846.0	1	4255.37837838	157449.0	2.54856399196	3.0	0.940408418191	391.401022373	31.3135437869	2810.70756564	0.450480335641	1578.0	1458.0	37	0.0
3859576	1678.00805664	3.0	13193.0	3	3173.0	1	4617.45945946	170846.0	2.5688686996	3.0	0.836957715732	172.626838685	29.4160444348	3119.07279309	0.394079042764	1760.0	1797.0	37	0.0
3859577	1948.40820312	3.0	14619.0	3	3474.0	1	4905.37837838	181499.0	2.55603399145	3.0	0.67730397977	144.054846885	30.3433959358	3330.05429011	0.298526822262	1940.0	2100.0	37	0.0
3859582	1109.72851562	3.0	7842.0	3	2231.0	1	3092.72972973	114431.0	2.56868127573	3.0	0.993747227295	71.3348185923	37.8147990223	1790.71699868	0.403891176856	1287.0	1324.0	37	0.0
3859583	1759.00891113	3.0	14876.0	3	3257.0	1	4219.16216216	156109.0	2.59588868412	3.0	0.870678316923	167.206881744	39.9510193685	2995.40378945	0.447324677779	1571.0	1244.0	37	0.0
3859580	1598.02807617	3.0	11502.0	3	2460.0	1	3998.10810811	147930.0	2.60449403812	3.0	0.923287080981	353.3720576	36.5096054968	2764.7178456	0.468923859472	1397.0	1487.0	37	0.0
3859581	1902.00598145	3.0	15312.0	3	5626.0	1	6150.21621622	227558.0	4.67745252616	3.0	1.35486655068	50.9530536817	38.4749154874	3319.50208896	0.576382303487	1418.0	1882.0	37	0.0
3859570	1789.89086914	3.0	12636.0	3	2908.0	1	4462.59459459	165116.0	2.57060790578	3.0	0.879754562732	151.083320246	22.2352396378	2981.72632192	0.416246678097	1738.0	1752.0	37	0.0
3859571	2264.17480469	3.0	16531.0	3	3411.0	1	5214.94594595	192953.0	2.53058982813	3.0	0.895032280632	192.754765553	22.1662256773	3786.92682459	0.481419803684	1758.0	1689.0	37	0.0
3859568	1582.92590332	3.0	11046.0	3	3051.0	1	4180.72972973	154687.0	2.58955559118	3.0	0.928018838056	203.712391464	21.4060775347	2634.94448232	0.413320345542	1631.0	1372.0	37	0.0
3859569	1404.98364258	3.0	10214.0	3	2614.0	1	3479.0	128723.0	2.55581304045	3.0	0.990662675191	113.973463285	21.8625444348	2227.92788633	0.464572315626	1249.0	992.0	37	0.0
3859574	4104.77539062	3.0	27706.0	3	4986.0	1	8208.59459459	303718.0	2.55760680883	3.0	0.850900617435	137.996396783	23.5838778206	6984.45663782	0.56740649611	1970.0	2081.0	37	0.0
3859575	1346.40734863	3.0	11295.0	3	2772.0	1	4081.64864865	151021.0	11.4000000005	3.0	0.799333025599	177.076859433	25.5971568695	2570.59509124	0.336375465006	1681.0	1324.0	37	0.0
3859572	1880.2923584	3.0	13438.0	3	3089.0	1	4415.78378378	163384.0	2.56175489058	3.0	0.908911593661	231.525035631	22.8674048788	3198.56766673	0.490722879463	1494.0	1487.0	37	0.0
3859573	2084.12475586	3.0	12620.0	3	3562.0	1	4818.89189189	178299.0	2.59995769843	3.0	0.972232975727	377.18780414	23.0541907053	3317.58805279	0.503011527734	1546.0	1258.0	37	0.0
3859562	2275.64379883	3.0	15183.0	3	3303.0	1	5033.48648649	186239.0	2.56001271049	3.0	0.942045464477	192.067772433	7.32175765835	3744.37722623	0.53938679926	1460.0	1428.0	37	0.0
3859563	174.841262817	3.0	2296.0	3	1289.0	1	1298.97297297	48062.0	2.53502354607	3.0	0.634610329655	87.1270804379	8.47635975403	411.379554837	0.111715487786	1017.0	601.0	37	0.0
3859560	257.530914307	3.0	2889.0	3	1545.0	1	1730.86486486	64042.0	4.69250252443	3.0	1.32099965609	319.0	0.0	632.593039365	0.318214572355	989.0	646.0	37	0.0
3859561	2174.69702148	3.0	15635.0	3	3247.0	1	4790.64864865	177254.0	2.58765966645	3.0	0.843345272718	217.60457009	4.83966371918	3727.13962574	0.488233939219	1551.0	1211.0	37	0.0
3859566	197.330276489	3.0	2424.0	3	1344.0	1	1442.59459459	53376.0	2.48415030676	3.0	0.731361064891	322.776658697	13.092713686	376.824263451	0.105608202579	1152.0	978.0	37	0.0
3859567	1428.86975098	3.0	10501.0	3	2580.0	1	3424.45945946	126705.0	2.62208157248	3.0	0.908051067524	68.7373642323	20.9526322723	2404.35597284	0.46794814463	1225.0	969.0	37	0.0
3859564	1645.53015137	3.0	12304.0	3	2802.0	1	3942.67567568	145879.0	2.55062831016	3.0	0.895386134244	338.96155734	10.7201842862	2790.56739605	0.463851324982	1406.0	1401.0	37	0.0
3859565	1907.46008301	3.0	13391.0	3	3075.0	1	4346.13513514	160807.0	2.58425505496	3.0	0.919511496558	254.808092887	13.2975906691	3177.60114064	0.506347193978	1405.0	1375.0	37	0.0
3859558	234.906814575	3.0	2786.0	3	1611.0	1	1613.78378378	59710.0	10.1412123223	3.0	1.40417015938	180.0	0.0	478.4520837	0.262870357993	1051.0	641.0	37	0.0
3859559	221.786529541	3.0	2866.0	3	1272.0	1	1392.67567568	51529.0	2.60880331328	3.0	1.06695814362	272.0	0.0	493.578208035	0.23315255602	983.0	756.0	37	0.0
3859642	222.902450562	3.0	3040.0	3	1604.0	1	1655.0	61235.0	10.8404558105	3.0	0.689740632469	108.043568964	100.674599853	461.364401651	0.106365428911	1327.0	839.0	37	0.0
3859643	1990.77368164	3.0	15275.0	3	2797.0	1	4362.02702703	161395.0	2.56873809375	3.0	0.84863848882	36.1767309201	105.88340775	3400.92049212	0.494381716868	1456.0	1566.0	37	0.0
3859640	2012.17883301	3.0	13397.0	3	2950.0	1	4560.7027027	168746.0	2.55268559012	3.0	0.912903752924	92.9481248143	97.5593558867	3415.08314414	0.519281344375	1412.0	1476.0	37	0.0
3859641	1341.67883301	3.0	10718.0	3	2410.0	1	3516.97297297	130128.0	2.57604744958	3.0	0.855222723252	168.663301035	98.9183915079	2324.87682453	0.394059071994	1531.0	1518.0	37	0.0
3859646	1879.33898926	3.0	13608.0	3	3071.0	1	4495.78378378	166344.0	2.5777333598	3.0	0.901402657604	322.624703448	107.056372002	3191.08123556	0.470383219003	1601.0	1713.0	37	0.0
3859647	2015.6184082	3.0	15471.0	3	3040.0	1	4699.37837838	173877.0	2.56592158217	3.0	0.839931624519	137.572012215	109.154420601	3556.41390348	0.465896001074	1683.0	1696.0	37	0.0
3859644	178.95135498	3.0	2710.0	3	1639.0	1	1687.40540541	62434.0	6.64317888274	3.0	0.57918535197	308.945735883	105.666118914	420.052870975	0.0776901594298	1410.0	920.0	37	0.0
3859645	1162.49865723	3.0	9694.0	3	2819.0	1	3578.43243243	132402.0	2.58237739805	3.0	0.764748429656	385.932948472	106.25720656	2086.87245445	0.286990077981	1675.0	1258.0	37	0.0
3859634	182.461303711	3.0	2928.0	3	1599.0	1	1721.45945946	63694.0	2.48564626787	3.0	-0.0245432904471	391.953228793	90.6751563287	529.685210216	-0.00376172515762	1434.0	1003.0	37	0.0
3859635	2833.65527344	3.0	19314.0	3	3606.0	1	6057.10810811	224113.0	2.56704750131	3.0	0.873384477605	199.622387153	91.6686552703	4963.71207299	0.557299941191	1647.0	1975.0	37	0.0
3859632	2859.65771484	3.0	19186.0	3	3969.0	1	6201.21621622	229445.0	2.56134289521	3.0	0.9102811953	127.318563289	90.573142919	4900.55332553	0.561714153639	1677.0	2016.0	37	0.0
3859633	495.427459717	3.0	4973.0	3	1813.0	1	2149.54054054	79533.0	2.50171427307	3.0	0.77537513723	340.619207623	91.1413083329	920.917676216	0.199177631059	1395.0	1038.0	37	0.0
3859638	1852.07421875	3.0	12917.0	3	3111.0	1	4501.89189189	166570.0	2.55247602531	3.0	0.912238049138	214.535574255	95.0233877137	3147.07748716	0.468111961353	1580.0	1435.0	37	0.0
3859639	188.407928467	3.0	2871.0	3	1599.0	1	1700.13513514	62905.0	8.87722657145	3.0	0.593298369289	309.984823284	96.373506286	501.777350036	0.0959540029838	1361.0	788.0	37	0.0
3859636	1989.91894531	3.0	14128.0	3	3340.0	1	4749.75675676	175741.0	2.5354061366	3.0	0.925106508881	52.1389627096	93.3537859737	3336.75910133	0.481369589626	1606.0	1503.0	37	0.0
3859637	268.583099365	3.0	3432.0	3	1640.0	1	1904.62162162	70471.0	10.1729329679	3.0	0.733888286493	229.27867182	93.7337875868	551.268101308	0.118827587428	1447.0	1027.0	37	0.0
3859626	2222.8425293	3.0	15034.0	3	3222.0	1	5127.37837838	189713.0	2.60451239285	3.0	0.896076421929	109.525806652	87.509653658	3985.31693534	0.534314463636	1507.0	932.0	37	0.0
3859627	181.544143677	3.0	2771.0	3	1537.0	1	1492.24324324	55213.0	2.85153032781	3.0	0.693757424035	366.988273209	88.2800916959	436.457545689	0.112912219373	1198.0	845.0	37	0.0
3859624	256.387023926	3.0	3038.0	3	1380.0	1	1497.32432432	55401.0	2.5376627651	3.0	0.65967555259	283.210335962	84.5301682458	542.333028788	0.135676704322	1121.0	617.0	37	0.0
3859625	1325.93835449	3.0	10543.0	3	3104.0	1	4218.94594595	156101.0	10.220193599	3.0	0.908045817123	397.411642121	84.5258645971	2852.61022716	0.442968863102	1447.0	1426.0	37	0.0
3859630	2555.48486328	3.0	18776.0	3	3026.0	1	5291.54054054	195787.0	2.54816598915	3.0	0.815325447333	154.809917666	89.7748618765	4499.0497305	0.530476843383	1596.0	1534.0	37	0.0
3859631	1617.73693848	3.0	12262.0	3	2670.0	1	3940.78378378	145809.0	2.57415361582	3.0	0.828793030507	39.3166968683	90.8085491415	2834.70115155	0.424674826412	1549.0	1476.0	37	0.0
3859628	5377.46630859	3.0	34870.0	3	5837.0	1	10277.3513514	380262.0	2.57483489952	3.0	0.905793828095	242.264345388	89.3862453301	9169.62180311	0.67808342592	1856.0	2016.0	37	0.0
3859629	2648.19580078	3.0	19167.0	3	3466.0	1	5567.40540541	205994.0	2.55758998483	3.0	0.895534768964	22.6627664892	90.133434082	4515.90659939	0.570349120375	1460.0	1791.0	37	0.0
3859618	260.185913086	3.0	3121.0	3	1645.0	1	1755.0	64935.0	2.49628389789	3.0	0.661076512536	224.890353277	76.8353736713	519.649721768	0.108489274595	1390.0	925.0	37	0.0
3859619	1584.38317871	3.0	12371.0	3	2535.0	1	3910.59459459	144692.0	2.5424306862	3.0	0.789718675647	45.0720928531	80.3760231643	2816.02658861	0.397309538994	1649.0	1587.0	37	0.0
3859616	3257.89501953	3.0	23556.0	3	4094.0	1	6711.05405405	248309.0	2.54577555982	3.0	0.843434689633	134.156821288	76.4320766037	5743.47683583	0.564738444889	1808.0	1840.0	37	0.0
3859617	193.710205078	3.0	3508.0	3	1758.0	1	1823.05405405	67453.0	4.77661363956	3.0	0.683499305299	209.540639726	75.9257473459	432.129928117	0.0881476436637	1483.0	1249.0	37	0.0
3859622	1606.48388672	3.0	11877.0	3	3453.0	1	4267.18918919	157886.0	2.5547092646	3.0	0.81857482779	141.52600022	82.979552111	2797.04225565	0.366639772408	1806.0	1559.0	37	0.0
3859623	2575.53442383	3.0	19415.0	3	3603.0	1	5315.91891892	196689.0	2.55122170942	3.0	0.847459027002	317.698520922	83.0448478159	4458.04163767	0.551225739952	1509.0	1216.0	37	0.0
3859620	2158.84667969	3.0	15490.0	3	3553.0	1	4744.81081081	175558.0	2.55948977257	3.0	0.893080710031	337.835778927	79.9336227211	3581.13011987	0.508352143109	1510.0	1439.0	37	0.0
3859621	2043.55102539	3.0	13600.0	3	3381.0	1	5100.40540541	188715.0	2.55919677381	3.0	0.838069289681	73.317165283	82.6297705153	3493.22269592	0.402511038282	1826.0	1799.0	37	0.0
3859610	1881.3770752	3.0	15580.0	3	4164.0	1	5416.08108108	200395.0	2.58028548598	3.0	0.660036305946	71.7347042705	68.9245966698	3273.4948312	0.249162922805	2520.0	2446.0	37	0.0
3859611	1230.34912109	3.0	11319.0	3	2769.0	1	3762.05405405	139196.0	2.57668830802	3.0	0.731081254883	240.889419954	69.4104341573	2253.43649845	0.280336851731	1773.0	1654.0	37	0.0
3859608	1511.08630371	3.0	12762.0	3	4990.0	1	5756.48648649	212990.0	2.58236657514	3.0	0.944546585968	50.227261735	65.9291623211	2946.58637354	0.318815198736	2164.0	2436.0	37	0.0
3859609	2186.4519043	3.0	18988.0	3	6012.0	1	7317.35135135	270742.0	2.55113603665	3.0	0.873266249254	54.2173567756	67.1786870743	4515.79166319	0.368853186759	2521.0	2488.0	37	0.0
3859614	2602.37207031	3.0	22895.0	3	4769.0	1	7043.02702703	260592.0	2.55244336946	3.0	0.797251242093	59.0028090512	69.6789740363	4939.15668401	0.388020334737	2441.0	2157.0	37	0.0
3859615	2304.36938477	3.0	16927.0	3	3788.0	1	5654.67567568	209223.0	2.56834048832	3.0	0.703067568954	77.8839321482	75.4179851721	4046.21188448	0.336077709328	2188.0	2053.0	37	0.0
3859612	717.710876465	3.0	6175.0	3	2016.0	1	2432.40540541	89999.0	2.56633202286	3.0	0.884224253099	384.381455873	68.7179013822	1286.32682169	0.305145273727	1270.0	986.0	37	0.0
3859613	2183.35961914	3.0	16851.0	3	3488.0	1	5383.86486486	199203.0	2.55771791193	3.0	0.754937417849	5.22567386078	69.4822244538	4124.83179564	0.406858597215	1657.0	1300.0	37	0.0
3859602	1617.41442871	3.0	12462.0	3	3158.0	1	4325.02702703	160026.0	2.54793737435	3.0	0.745901557364	237.95118047	62.5525781966	2978.19776306	0.345555533875	1872.0	1499.0	37	0.0
3859603	1388.7364502	3.0	12860.0	3	3551.0	1	4410.7027027	163196.0	2.54920415314	3.0	0.77679866098	29.6708953867	64.0080629218	2666.19129997	0.30681455354	1667.0	1582.0	37	0.0
3859600	200.958450317	3.0	3035.0	3	1497.0	1	1541.10810811	57021.0	2.48843333063	3.0	0.575033313654	158.9091907	59.3644794735	482.972093959	0.0990286745428	1251.0	729.0	37	0.0
3859601	3361.88574219	3.0	24107.0	3	4929.0	1	7102.16216216	262780.0	2.56117654407	3.0	0.75571785416	208.773505834	63.1120123766	5733.86791361	0.438975361249	2252.0	2345.0	37	0.0
3859606	2066.74194336	3.0	14468.0	3	3399.0	1	5017.0	185629.0	2.56148664688	3.0	0.799623757416	199.364365232	65.2372011428	3649.93734345	0.410176099738	1793.0	1389.0	37	0.0
3859607	1931.22155762	3.0	16436.0	3	4600.0	1	5932.81081081	219514.0	2.56407056302	3.0	0.974021738032	35.4806233257	65.5542444768	3681.79618633	0.433137460539	1893.0	2557.0	37	0.0
3859604	2042.88427734	3.0	17953.0	3	4054.0	1	5792.18918919	214311.0	2.56184736646	3.0	0.592391963093	77.779969713	64.5073679892	4127.49086302	0.267536482039	2462.0	2049.0	37	0.0
3859605	1812.45117188	3.0	13896.0	3	2694.0	1	4164.72972973	154095.0	2.63152935757	3.0	0.882685260036	181.617008429	64.9101541034	3124.07218803	0.494908184194	1343.0	1189.0	37	0.0
3859594	2732.93603516	3.0	19308.0	3	3530.0	1	5912.43243243	218760.0	2.56264759686	3.0	0.756319457967	210.122255993	54.2283457637	4679.36890653	0.427129764582	1916.0	1418.0	37	0.0
3859595	246.041671753	3.0	3400.0	3	1663.0	1	1791.54054054	66287.0	10.1799105017	3.0	0.749830865815	396.460274034	54.8672248281	640.112385731	0.154676047264	1303.0	1002.0	37	0.0
3859592	1014.08184814	3.0	7972.0	3	2391.0	1	2996.21621622	110860.0	2.5718505682	3.0	0.909733524626	154.705673589	48.834578793	1693.39565396	0.346041240642	1455.0	1056.0	37	0.0
3859593	2070.87597656	3.0	14770.0	3	3167.0	1	4650.2972973	172061.0	2.569513818	3.0	0.915090171606	136.320172443	49.9657438195	3450.56657075	0.5140113666	1462.0	1397.0	37	0.0
3859598	2462.90673828	3.0	18707.0	3	3810.0	1	6110.51351351	226089.0	2.5480508985	3.0	0.771713725251	76.4941896048	58.1974266404	4623.47798152	0.41234148348	2011.0	1133.0	37	0.0
3859599	1700.65893555	3.0	12979.0	3	3293.0	1	4405.7027027	163011.0	2.54922261676	3.0	0.903598179314	253.045399158	57.5458844527	2915.54921322	0.426504596324	1743.0	1500.0	37	0.0
3859596	196.903762817	3.0	2338.0	3	1425.0	1	1478.2972973	54697.0	11.4000000005	3.0	0.623105710259	328.629403524	55.5067449088	454.686025056	0.105981327103	1175.0	632.0	37	0.0
3859597	2419.49707031	3.0	17394.0	3	3244.0	1	5308.18918919	196403.0	2.58315557049	3.0	0.827112833924	60.2169698724	57.2660152297	4195.90584736	0.485661994061	1779.0	1537.0	37	0.0
3859586	5650.29296875	3.0	36890.0	3	5546.0	1	10799.6216216	399586.0	2.55215678429	3.0	0.905785229062	244.930292794	43.305581859	9428.2219761	0.653935879366	2156.0	2951.0	37	0.0
3859587	2492.37255859	3.0	16992.0	3	3285.0	1	5379.43243243	199039.0	2.57298730926	3.0	0.901606867587	116.942518947	43.5401121662	4245.09211744	0.552178594865	1506.0	1371.0	37	0.0
3859584	2675.1237793	3.0	20310.0	3	3871.0	1	5871.72972973	217254.0	2.55949090451	3.0	0.875854532447	261.19204154	40.7119220547	4561.60488113	0.515645492664	1783.0	2047.0	37	0.0
3859585	2880.86376953	3.0	22935.0	3	4126.0	1	6549.97297297	242349.0	2.56122045705	3.0	0.815271428875	225.792233533	43.0912980501	5105.12887794	0.465665863418	1963.0	1801.0	37	0.0
3859590	2783.46435547	3.0	19167.0	3	3340.0	1	5835.78378378	215924.0	2.59070946112	3.0	0.900191832963	100.921732689	48.4759518378	4766.00644108	0.581245931383	1487.0	1732.0	37	0.0
3859591	1798.99755859	3.0	15304.0	3	3787.0	1	5229.54054054	193493.0	11.4000000005	3.0	0.680858865826	230.223855043	47.6018133522	3628.48192618	0.309251310506	2176.0	1651.0	37	0.0
3859588	154.641357422	3.0	2493.0	3	1570.0	1	1566.89189189	57975.0	9.07078026379	3.0	0.323531437303	204.79337336	45.1450172302	410.54230962	0.0442602780503	1328.0	905.0	37	0.0
3859589	633.644104004	3.0	5837.0	3	2102.0	1	2484.08108108	91911.0	2.58243021011	3.0	0.854847095537	272.364028006	45.9921326999	1091.41433161	0.231215145777	1526.0	1332.0	37	0.0
3859706	1654.64208984	3.0	13596.0	3	3199.0	1	4500.94594595	166535.0	2.55453475089	3.0	0.679268809299	63.3575256209	180.909102545	3224.33752839	0.321533819853	1757.0	1273.0	37	0.0
3859707	2375.54736328	3.0	18132.0	3	3828.0	1	5413.08108108	200284.0	2.54301914696	3.0	0.764898631705	68.7708290046	184.190505312	4371.63719255	0.446902427176	1670.0	1814.0	37	0.0
3859704	2632.45361328	3.0	17182.0	3	3406.0	1	5723.10810811	211755.0	2.58186318611	3.0	0.865017810683	360.558357667	179.653174102	4648.55154731	0.541549636461	1657.0	1770.0	37	0.0
3859705	1165.18054199	3.0	9785.0	3	2086.0	1	3187.32432432	117931.0	2.55781804681	3.0	0.78901694779	394.242174569	180.354031071	2098.52003477	0.350881480447	1437.0	1164.0	37	0.0
3859710	362.598724365	3.0	3729.0	3	1829.0	1	1945.21621622	71973.0	10.1203746371	3.0	0.926982369309	18.2270494145	185.213482582	675.442699895	0.191808888897	1313.0	965.0	37	0.0
3859711	1205.32666016	3.0	10191.0	3	2379.0	1	3354.7027027	124124.0	2.56097152241	3.0	0.807758769318	377.504051953	185.651953396	2277.05053944	0.377673630547	1513.0	1405.0	37	0.0
3859708	2724.13769531	3.0	20570.0	3	4591.0	1	6568.78378378	243045.0	2.56763025391	3.0	0.715803670778	299.7231832	184.493168284	4829.98934974	0.357152598509	2290.0	1776.0	37	0.0
3859709	3391.80664062	3.0	23068.0	3	4486.0	1	7269.05405405	268955.0	2.57934306541	3.0	0.853300306009	309.814091764	184.276648943	5729.68593742	0.506701246117	2148.0	1729.0	37	0.0
3859698	275.540466309	3.0	3546.0	3	1525.0	1	1647.35135135	60952.0	2.57168079427	3.0	0.668533073571	48.0539701554	172.038401085	525.748683953	0.119420263067	1260.0	1002.0	37	0.0
3859699	2203.70532227	3.0	16745.0	3	3613.0	1	5324.18918919	196995.0	2.55389122675	3.0	0.744737936348	67.1877459736	171.695185846	3984.6659963	0.386354804969	1869.0	1567.0	37	0.0
3859696	1857.78100586	3.0	14099.0	3	3502.0	1	4843.59459459	179213.0	2.56177143776	3.0	0.779216128387	61.1766993568	168.580290532	3375.32373311	0.372690370586	1736.0	1680.0	37	0.0
3859697	3827.16210938	3.0	26436.0	3	4901.0	1	7703.67567568	285036.0	2.57827586778	3.0	0.869050036731	8.46099878824	170.334056572	6769.13382385	0.617631623697	1753.0	1849.0	37	0.0
3859702	1700.54553223	3.0	12748.0	3	2896.0	1	4394.32432432	162590.0	2.54544557087	3.0	0.626367936688	252.215218675	179.331723645	3135.08941086	0.287727453092	1864.0	1190.0	37	0.0
3859703	3982.09692383	3.0	27290.0	3	4695.0	1	7772.24324324	287573.0	2.56300832882	3.0	0.877813603997	224.764502755	180.080065998	6704.98966942	0.609367453598	1780.0	2299.0	37	0.0
3859700	3538.62670898	3.0	24694.0	3	4329.0	1	7359.2972973	272294.0	2.56728752774	3.0	0.821718392127	300.465834482	175.174724056	6170.91328494	0.525584179891	1936.0	1826.0	37	0.0
3859701	2953.73657227	3.0	21025.0	3	3668.0	1	6093.62162162	225464.0	2.54817519872	3.0	0.870976614089	191.499448904	175.78014269	5192.91081589	0.590123122835	1500.0	1766.0	37	0.0
3859690	2041.6282959	3.0	16013.0	3	3380.0	1	4551.13513514	168392.0	2.54951108149	3.0	0.857306460376	242.926080177	159.07073194	3418.4923997	0.474869994225	1576.0	1188.0	37	0.0
3859691	1679.20373535	3.0	11479.0	3	2665.0	1	3994.16216216	147784.0	2.55715609499	3.0	0.884256618187	52.591355516	159.729261858	2900.57847213	0.472917959557	1374.0	1446.0	37	0.0
3859688	1482.14428711	3.0	11357.0	3	2530.0	1	3465.02702703	128206.0	2.56895117866	3.0	0.884171464282	90.6599990475	159.180428269	2539.40446306	0.479268294839	1192.0	1274.0	37	0.0
3859689	2146.3894043	3.0	15081.0	3	2847.0	1	4751.7027027	175813.0	2.55792176404	3.0	0.855407376734	224.92151204	159.389629569	3733.62131973	0.506172798565	1512.0	1458.0	37	0.0
3859694	719.116638184	3.0	5633.0	3	1847.0	1	2493.37837838	92255.0	2.57354562445	3.0	0.86653564369	388.650762639	163.971005906	1256.39266136	0.279295970201	1394.0	1131.0	37	0.0
3859695	2678.28857422	3.0	18130.0	3	3551.0	1	5459.83783784	202014.0	2.54669579872	3.0	0.91419899932	111.159795906	165.037080046	4397.23817687	0.58262478275	1372.0	1460.0	37	0.0
3859692	2353.74169922	3.0	17537.0	3	3503.0	1	5134.05405405	189960.0	2.61435683009	3.0	0.875290543697	351.758409349	161.859577335	3991.52440906	0.515730080751	1601.0	1648.0	37	0.0
3859693	2058.92016602	3.0	14770.0	3	3394.0	1	4855.81081081	179665.0	2.57553080129	3.0	0.914523763744	365.720664953	162.750375317	3458.70164174	0.48301709064	1652.0	1519.0	37	0.0
3859682	1987.65405273	3.0	13275.0	3	3117.0	1	4604.16216216	170354.0	2.58632996551	3.0	0.884890765018	231.15564058	143.616294088	3400.03337004	0.485293568323	1570.0	1400.0	37	0.0
3859683	210.223602295	3.0	2678.0	3	1340.0	1	1437.43243243	53185.0	11.4000000005	3.0	0.809833986453	48.3013480268	146.04950654	421.035333734	0.134563022173	1085.0	854.0	37	0.0
3859680	219.803497314	3.0	3231.0	3	1777.0	1	1938.08108108	71709.0	2.5377259771	3.0	0.302246780592	239.759170566	138.746478921	525.768135334	0.042749803647	1679.0	888.0	37	0.0
3859681	237.226821899	3.0	3597.0	3	1872.0	1	1976.16216216	73118.0	2.50764670792	3.0	0.625178825892	260.980823348	139.973738049	518.259561391	0.0892988920136	1611.0	1140.0	37	0.0
3859686	2575.78222656	3.0	17090.0	3	3453.0	1	5242.32432432	193966.0	2.55475091209	3.0	0.867677347579	182.873826021	155.855729619	4340.55278132	0.56057568384	1449.0	1254.0	37	0.0
3859687	1436.92675781	3.0	11592.0	3	2770.0	1	3699.2972973	136874.0	2.56866697003	3.0	0.866128988018	260.970260968	156.411577402	2514.29589067	0.417113660506	1499.0	1024.0	37	0.0
3859684	2428.63623047	3.0	16662.0	3	4868.0	1	7009.21621622	259341.0	4.65946595846	3.0	1.23104648795	0.0	147.0	4566.91376543	0.669586621962	1434.0	1285.0	37	0.0
3859685	259.353546143	3.0	3198.0	3	1782.0	1	1957.02702703	72410.0	2.62326310511	3.0	0.694990519483	122.127589657	149.367040299	503.352785854	0.0981489824207	1480.0	1224.0	37	0.0
3859674	1868.91516113	3.0	13734.0	3	3194.0	1	4762.78378378	176223.0	2.56932405442	3.0	0.860725198206	294.494393475	130.373830075	3325.78881316	0.429626290574	1858.0	1329.0	37	0.0
3859675	1741.22094727	3.0	12561.0	3	2657.0	1	3932.67567568	145509.0	2.54268445348	3.0	0.865170170216	59.4283539289	131.955906235	3029.38057524	0.499755718769	1292.0	1416.0	37	0.0
3859672	2759.06665039	3.0	20207.0	3	4394.0	1	6141.83783784	227248.0	2.53693481268	3.0	0.746737309054	196.225472081	127.079655173	4779.84074882	0.409585216308	1987.0	1797.0	37	0.0
3859673	1981.7779541	3.0	17843.0	3	4939.0	1	6717.18918919	248536.0	2.58661658674	3.0	0.351467268605	133.937833745	129.101181463	3821.01977253	0.111067512216	3702.0	2716.0	37	0.0
3859678	7436.99365234	3.0	34878.0	3	11341.0	1	16036.4324324	593348.0	2.67774560612	3.0	1.12538775059	127.108844593	135.804295965	10914.1602658	0.620643584267	3375.0	4202.0	37	0.0
3859679	164.341171265	3.0	2910.0	3	1535.0	1	1631.05405405	60349.0	2.59892964872	3.0	0.521545492654	321.369374815	137.208849491	418.78793002	0.0717605520588	1380.0	979.0	37	0.0
3859676	3514.95214844	3.0	25387.0	3	4463.0	1	7243.05405405	267993.0	2.56531026431	3.0	0.818036447423	188.742570344	131.688510372	6068.55110818	0.521360422546	1840.0	1810.0	37	0.0
3859677	2345.57763672	3.0	18636.0	3	4598.0	1	6463.05405405	239133.0	2.55625010702	3.0	0.759140306968	139.56780235	133.203963437	4289.59020929	0.33676312364	2526.0	2420.0	37	0.0
3859666	2848.65771484	3.0	20516.0	3	7154.0	1	9306.24324324	344331.0	4.69304513897	3.0	1.33909884454	238.936660679	123.945163171	5131.13885672	0.585203745687	2083.0	3002.0	37	0.0
3859667	6856.46191406	3.0	39173.0	3	7308.0	1	13019.0	481703.0	2.55700602401	3.0	0.935527176817	262.112813147	125.304376758	11262.1122698	0.679655548859	2340.0	2850.0	37	0.0
3859664	190.454727173	3.0	2855.0	3	1453.0	1	1500.67567568	55525.0	2.64017176307	3.0	0.562423724118	47.0678271739	123.155271012	428.14814765	0.0872292176331	1219.0	655.0	37	0.0
3859665	3086.21875	3.0	22618.0	3	3978.0	1	6463.81081081	239161.0	2.56381610819	3.0	0.84232946245	206.617148974	123.820891917	5425.79475406	0.546863061207	1827.0	1981.0	37	0.0
3859670	4324.92431641	3.0	27402.0	3	5057.0	1	8452.16216216	312730.0	2.55185875912	3.0	0.86509962319	115.035496498	125.644397338	7349.89570037	0.602923649219	1976.0	2155.0	37	0.0
3859671	4379.6484375	3.0	32323.0	3	6153.0	1	9735.64864865	360219.0	2.55636292204	3.0	0.721223261626	127.142833056	125.625241907	7578.60524113	0.390267634533	3045.0	2890.0	37	0.0
3859668	2900.95678711	3.0	19566.0	3	4317.0	1	6604.86486486	244380.0	2.55689454115	3.0	0.886965254002	312.360029987	125.409389263	5015.01391469	0.507686937756	2002.0	2375.0	37	0.0
3859669	209.350616455	3.0	2730.0	3	1655.0	1	1759.27027027	65093.0	2.60020131101	3.0	0.547279744889	358.60141833	125.422422894	479.615740211	0.0806140725946	1469.0	910.0	37	0.0
3859658	1293.66394043	3.0	14268.0	3	4621.0	1	5505.35135135	203698.0	2.53148876705	3.0	0.469915719475	161.159309188	118.845520303	3135.51537688	0.154491508808	2584.0	2275.0	37	0.0
3859659	181.585449219	3.0	2992.0	3	1631.0	1	1624.83783784	60119.0	10.9998159185	3.0	0.619516414869	369.99887475	118.939562238	442.760689909	0.0921891270515	1348.0	778.0	37	0.0
3859656	272.968536377	3.0	4610.0	3	1920.0	1	2123.94594595	78586.0	10.2638186855	3.0	1.18605748883	399.0	116.0	640.552623649	0.217803171665	1455.0	1237.0	37	0.0
3859657	1821.1784668	3.0	13430.0	3	2799.0	1	4102.91891892	151808.0	2.57221827997	3.0	0.891154040022	30.1208539646	117.787957275	3069.09890303	0.499934362605	1325.0	1392.0	37	0.0
3859662	1985.9017334	3.0	15674.0	3	4369.0	1	5734.32432432	212170.0	2.58854149456	3.0	0.641100266119	155.410558146	121.328360794	3792.00304775	0.268993498978	2229.0	2034.0	37	0.0
3859663	1779.5637207	3.0	13519.0	3	2947.0	1	4575.24324324	169284.0	2.56095629632	3.0	0.804879651626	302.965238604	121.480782891	3165.0560501	0.385808005773	1917.0	1151.0	37	0.0
3859660	4913.94482422	3.0	31849.0	3	6579.0	1	10317.2432432	381738.0	2.58500983248	3.0	0.939765627164	281.522070176	119.930570331	8154.81004754	0.590832107014	2379.0	3063.0	37	0.0
3859661	1714.44335938	3.0	15857.0	3	5085.0	1	6414.67567568	237343.0	11.4000000005	3.0	0.905490329375	341.170866451	119.450300328	3732.95149873	0.357718275506	2042.0	2359.0	37	0.0
3859650	1587.12255859	3.0	11337.0	3	2598.0	1	3908.86486486	144628.0	2.56201857002	3.0	0.904674417375	56.4175208272	112.390875404	2736.26102518	0.463362843484	1387.0	1158.0	37	0.0
3859651	1369.36071777	3.0	11492.0	3	3016.0	1	4019.7027027	148729.0	2.59250428749	3.0	0.836844908115	389.706196708	112.059901475	2351.34461372	0.324079336079	1842.0	1688.0	37	0.0
3859648	249.467727661	3.0	3096.0	3	1542.0	1	1646.24324324	60911.0	2.50677871134	3.0	0.556318287656	233.673438722	110.018294496	511.871370854	0.0946774010687	1356.0	872.0	37	0.0
3859649	248.950180054	3.0	3086.0	3	1598.0	1	1718.0	63566.0	2.48538495065	3.0	0.666996286772	247.615146631	110.044417433	479.254977369	0.102575913629	1377.0	858.0	37	0.0
3859654	1491.54321289	3.0	12758.0	3	3355.0	1	4557.94594595	168644.0	2.57829197564	3.0	0.505490345159	274.70404073	114.597597362	2782.81849476	0.182468628346	2134.0	1716.0	37	0.0
3859655	4209.80078125	3.0	29360.0	3	6126.0	1	9326.72972973	345089.0	2.56293607567	3.0	0.87583821394	344.560855466	115.806108514	7617.32491192	0.55680115632	2131.0	2690.0	37	0.0
3859652	3950.6862793	3.0	25667.0	3	8050.0	1	10129.8108108	374803.0	2.58187496974	3.0	1.11613621482	159.07643307	112.770805103	6228.92697125	0.522445263668	2476.0	2428.0	37	0.0
3859653	2906.41186523	3.0	21540.0	3	3898.0	1	6322.72972973	233941.0	2.57637916653	3.0	0.832291261667	125.371767085	114.5890953	5125.36228881	0.509064996885	1927.0	1626.0	37	0.0
3859770	6178.29003906	3.0	38793.0	3	6560.0	1	12027.9189189	445033.0	2.57327991159	3.0	0.916549814519	148.545962434	278.480554943	10708.7693177	0.689229364007	2072.0	2649.0	37	0.0
3859771	1117.26037598	3.0	9105.0	3	2439.0	1	3190.40540541	118045.0	2.61084029932	3.0	0.779641299545	70.4376055453	279.3449677	1981.84884864	0.319527210238	1337.0	1068.0	37	0.0
3859768	4471.47753906	3.0	29691.0	3	5165.0	1	9084.86486486	336140.0	2.56626361583	3.0	0.949518741067	315.438834308	277.20664817	7456.87810445	0.638494367152	1919.0	1733.0	37	0.0
3859769	2675.8034668	3.0	20358.0	3	3862.0	1	5620.81081081	207970.0	2.54120530404	3.0	0.837719121796	89.8137101812	278.181645989	4674.64155392	0.534569814552	1622.0	1403.0	37	0.0
3859774	6504.56542969	3.0	35181.0	3	7869.0	1	12539.6216216	463966.0	2.60188366158	3.0	0.9875769742	104.58249447	282.021764123	10445.1521779	0.698692465894	2099.0	3005.0	37	0.0
3859775	2379.0769043	3.0	16911.0	3	3233.0	1	5095.37837838	188529.0	2.56616437341	3.0	0.843282672508	284.593448401	282.933584016	4166.91408166	0.526277473983	1556.0	1413.0	37	0.0
3859772	4263.45068359	3.0	30343.0	3	4849.0	1	8295.62162162	306938.0	2.57161728395	3.0	0.811997753694	215.229533962	278.864264867	7286.79793779	0.554305142882	2076.0	2494.0	37	0.0
3859773	175.049331665	3.0	4052.0	3	1949.0	1	2105.13513514	77890.0	10.9053091001	3.0	0.00806595343979	252.642739681	279.075765868	707.630638201	0.00135750525919	1411.0	1210.0	37	0.0
3859762	2188.70605469	3.0	16336.0	3	3320.0	1	5201.94594595	192472.0	2.54775612682	3.0	0.867091100006	373.911046276	272.525292636	3803.44562313	0.464108263706	1897.0	1768.0	37	0.0
3859763	1676.6204834	3.0	12909.0	3	2585.0	1	3964.16216216	146674.0	2.53156800445	3.0	0.732065130024	77.1428093897	274.280845116	3001.01215808	0.383316635995	1568.0	1436.0	37	0.0
3859760	2603.71435547	3.0	18824.0	3	3563.0	1	5611.13513514	207612.0	2.57708958954	3.0	0.840356786941	337.228554791	269.510688874	4662.08236236	0.536359125747	1658.0	1501.0	37	0.0
3859761	213.655731201	3.0	3354.0	3	1763.0	1	1871.16216216	69233.0	10.8311440687	3.0	0.444042187572	357.63905699	272.57937357	529.875693678	0.067090011107	1602.0	999.0	37	0.0
3859766	2959.09814453	3.0	21687.0	3	3833.0	1	6158.48648649	227864.0	2.56953272335	3.0	0.876830588758	259.303974358	276.170323266	5104.13567948	0.570739807105	1600.0	1495.0	37	0.0
3859767	2336.19165039	3.0	15904.0	3	3345.0	1	5242.48648649	193972.0	2.55803671815	3.0	0.801592235096	186.677571488	277.387159175	4096.52739539	0.455997832395	1634.0	1563.0	37	0.0
3859764	2116.95654297	3.0	15608.0	3	3154.0	1	4766.56756757	176363.0	2.57927822872	3.0	0.843753355894	125.883227223	274.592015638	3735.1524403	0.49385004801	1595.0	1348.0	37	0.0
3859765	1524.73632812	3.0	13410.0	3	3318.0	1	4104.97297297	151884.0	2.56293533109	3.0	0.784106398921	195.064858177	276.127203865	2577.52985204	0.32656230875	1664.0	1300.0	37	0.0
3859754	1346.53930664	3.0	10250.0	3	2450.0	1	3512.27027027	129954.0	2.54433246013	3.0	0.775803156469	103.950592787	258.358258095	2291.2468785	0.33877682253	1472.0	1577.0	37	0.0
3859755	1778.8927002	3.0	13672.0	3	2641.0	1	3967.54054054	146799.0	2.55862515185	3.0	0.840478363658	132.059282993	259.327613084	3086.67371845	0.485748044041	1374.0	1204.0	37	0.0
3859752	5026.94775391	3.0	32288.0	3	5999.0	1	10152.1621622	375630.0	2.54667873949	3.0	0.891712145188	383.375958121	250.362962873	8684.57611872	0.616562865207	2339.0	2414.0	37	0.0
3859753	812.30670166	3.0	6317.0	3	1617.0	1	2246.2972973	83113.0	2.59433535785	3.0	0.849096270789	44.8853719804	257.242970879	1414.64319932	0.364938523537	1027.0	936.0	37	0.0
3859758	2591.44458008	3.0	18723.0	3	3799.0	1	5528.51351351	204555.0	2.53107389452	3.0	0.904850781027	164.209116325	264.045950608	4329.06591555	0.548631778846	1535.0	1242.0	37	0.0
3859759	1386.16784668	3.0	10017.0	3	2784.0	1	3693.7027027	136667.0	2.5903616427	3.0	0.962238763699	225.663704182	269.794786369	2255.46038494	0.415994631377	1505.0	1360.0	37	0.0
3859756	1956.16870117	3.0	15643.0	3	3388.0	1	4982.62162162	184357.0	2.63186654208	3.0	0.870323107546	362.769312792	260.378827806	3451.91674896	0.431590293431	1924.0	1801.0	37	0.0
3859757	1739.66027832	3.0	12616.0	3	2668.0	1	3871.48648649	143245.0	2.53769786837	3.0	0.853147323074	66.0761002507	263.188102298	2966.12183781	0.485481230698	1298.0	1273.0	37	0.0
3859746	1255.82080078	3.0	10052.0	3	3176.0	1	4118.13513514	152371.0	2.54353628234	3.0	0.577511831686	361.166633583	244.092832512	2215.04687889	0.18387318687	2073.0	1627.0	37	0.0
3859747	3654.88720703	3.0	24626.0	3	3833.0	1	6963.97297297	257667.0	2.58104677482	3.0	0.866499948526	78.8613918093	244.758485359	6211.65225598	0.629847888188	1549.0	1512.0	37	0.0
3859744	1582.2845459	3.0	10901.0	3	2368.0	1	3725.78378378	137854.0	2.56609251081	3.0	0.893118871413	237.999981354	241.276193211	2648.1428622	0.464980714484	1339.0	1187.0	37	0.0
3859745	1611.84594727	3.0	13182.0	3	2798.0	1	4007.02702703	148260.0	2.58342659502	3.0	0.854484536688	333.516425378	244.280192566	2905.02766755	0.448736828145	1520.0	1200.0	37	0.0
3859750	2534.70019531	3.0	19238.0	3	4213.0	1	6267.02702703	231880.0	2.53892312994	3.0	0.827140002748	367.430534491	248.293486562	4487.97088824	0.420792717792	2354.0	1804.0	37	0.0
3859751	1857.04138184	3.0	13279.0	3	2804.0	1	4310.72972973	159497.0	2.56136870216	3.0	0.817977284819	99.7884369119	250.305537432	3190.13203008	0.434040890439	1563.0	1374.0	37	0.0
3859748	2179.30932617	3.0	16343.0	3	4062.0	1	5144.16216216	190334.0	2.59830538288	3.0	0.834849279791	351.929601561	244.635094492	3728.8371401	0.433851382323	1866.0	1663.0	37	0.0
3859749	298.070770264	3.0	3097.0	3	1267.0	1	1447.02702703	53540.0	2.51841636482	3.0	0.748792533214	51.2042743899	247.76744183	565.424839611	0.171364939058	1006.0	699.0	37	0.0
3859738	2119.22363281	3.0	15527.0	3	3022.0	1	4790.02702703	177231.0	2.56300768713	3.0	0.918185851387	208.11011794	233.396873393	3570.96033214	0.520342134752	1463.0	1411.0	37	0.0
3859739	247.76234436	3.0	2222.0	3	1222.0	1	1354.37837838	50112.0	2.54773750411	3.0	0.983557392913	9.79375568824	234.014931652	394.38322813	0.167135819333	967.0	741.0	37	0.0
3859736	217.137313843	3.0	2739.0	3	1452.0	1	1532.24324324	56693.0	2.54042129504	3.0	-0.0886178557076	55.7529337775	227.503265349	540.36275909	-0.0153856238188	1175.0	672.0	37	0.0
3859737	2658.32714844	3.0	17649.0	3	3489.0	1	5827.89189189	215632.0	2.5888183856	3.0	0.895035657767	256.491926955	227.616487001	4668.11546429	0.558748746793	1624.0	1844.0	37	0.0
3859742	239.379837036	3.0	2779.0	3	1415.0	1	1535.32432432	56807.0	2.63361785584	3.0	0.681812244769	171.17138773	240.718243452	496.656882121	0.123947301836	1194.0	813.0	37	0.0
3859743	1709.71484375	3.0	12157.0	3	2412.0	1	3940.18918919	145787.0	2.5412028699	3.0	0.840571327861	188.185207948	241.443715347	3032.68154937	0.478164090297	1313.0	1271.0	37	0.0
3859740	150.16696167	3.0	2629.0	3	1540.0	1	1598.48648649	59144.0	11.4000000005	3.0	0.392637083628	342.006883641	233.90389323	341.956269266	0.0438385575331	1445.0	967.0	37	0.0
3859741	2136.35986328	3.0	15348.0	3	3195.0	1	4963.18918919	183638.0	2.55560429389	3.0	0.832201390664	376.817369149	239.279370228	3698.74469575	0.449470731908	1778.0	1023.0	37	0.0
3859730	2229.87988281	3.0	17578.0	3	3716.0	1	5567.05405405	205981.0	2.55422014637	3.0	0.832588132043	89.3468871982	219.006982291	4097.0883289	0.44169649323	1581.0	2166.0	37	0.0
3859731	274.392181396	3.0	3193.0	3	1619.0	1	1719.16216216	63609.0	2.56350066918	3.0	0.918163222793	290.573870646	219.417497274	513.829225495	0.159033172123	1218.0	867.0	37	0.0
3859728	1368.49060059	3.0	10612.0	3	2372.0	1	3412.67567568	126269.0	2.60903134344	3.0	0.841090336927	394.054846406	214.065673898	2299.72500837	0.395470634543	1414.0	1223.0	37	0.0
3859729	2138.08129883	3.0	15949.0	3	3699.0	1	5382.40540541	199149.0	2.57014360617	3.0	0.773469502366	94.6218420064	216.322573099	4118.0051229	0.420223546895	1651.0	1451.0	37	0.0
3859734	2435.01074219	3.0	17906.0	3	3184.0	1	4976.7027027	184138.0	2.5615610273	3.0	0.853979613423	64.7540419074	226.865973367	4156.99028989	0.554388860057	1379.0	1487.0	37	0.0
3859735	5989.28759766	3.0	35086.0	3	7015.0	1	11269.027027	416954.0	2.56652928407	3.0	0.942532225483	104.8702244	227.251837225	9756.79270641	0.68926078421	1969.0	2382.0	37	0.0
3859732	3785.71362305	3.0	28924.0	3	5524.0	1	8594.37837838	317992.0	2.55982302432	3.0	0.923909866283	171.380081014	220.264119727	6751.01131252	0.569544388694	1804.0	1877.0	37	0.0
3859733	2719.72924805	3.0	18510.0	3	3725.0	1	5752.97297297	212860.0	2.57350296856	3.0	0.887610655678	333.756080689	220.806264108	4622.68713633	0.554269545254	1571.0	1541.0	37	0.0
3859722	4101.68652344	3.0	27925.0	3	6478.0	1	9273.75675676	343129.0	2.59873523711	3.0	1.08166593135	214.630462734	202.684911279	6590.20656145	0.624251883209	1925.0	2154.0	37	0.0
3859723	1520.72619629	3.0	10923.0	3	2910.0	1	4138.02702703	153107.0	2.53661505167	3.0	0.852532885323	238.368214047	203.443708619	2678.15183461	0.380989968524	1821.0	1764.0	37	0.0
3859720	3043.7421875	3.0	20973.0	3	3610.0	1	5940.10810811	219784.0	2.55201987415	3.0	0.863368752505	26.3082146734	196.833174778	5237.50531574	0.614528831519	1358.0	1783.0	37	0.0
3859721	2708.81005859	3.0	19132.0	3	3246.0	1	5640.56756757	208701.0	2.55532127015	3.0	0.899348689042	51.1844438174	197.454189514	4658.70633892	0.590834054325	1393.0	1579.0	37	0.0
3859726	264.912872314	3.0	3880.0	3	1669.0	1	1812.94594595	67079.0	2.59768622031	3.0	0.548497605883	204.97337651	210.872783853	612.064854314	0.102035918203	1387.0	740.0	37	0.0
3859727	258.281402588	3.0	2553.0	3	1440.0	1	1552.94594595	57459.0	2.57686102033	3.0	0.869602658307	150.197655045	213.879140056	458.434228043	0.1472555713	1153.0	904.0	37	0.0
3859724	155.342544556	3.0	2586.0	3	1415.0	1	1488.27027027	55066.0	10.3355738993	3.0	1.04313054161	399.0	203.0	439.797532246	0.182211025647	1110.0	731.0	37	0.0
3859725	4769.14160156	3.0	33088.0	3	5601.0	1	9445.08108108	349468.0	2.55214814303	3.0	0.887447094755	252.492168962	209.319950459	8358.46331364	0.646564790533	1929.0	2571.0	37	0.0
3859714	3831.07421875	3.0	23222.0	3	6558.0	1	8677.78378378	321078.0	2.61784895625	3.0	1.1924917528	149.83903466	188.763111069	5755.75556453	0.654190985285	1649.0	2711.0	37	0.0
3859715	1446.83215332	3.0	10294.0	3	2785.0	1	3559.94594595	131718.0	2.53592831678	3.0	0.816436302525	3.96014484214	189.998186539	2449.14013194	0.390515625903	1370.0	1161.0	37	0.0
3859712	5579.34863281	3.0	38833.0	3	6852.0	1	10958.5405405	405466.0	2.56731761733	3.0	0.885761949238	256.833536974	187.260230303	9362.03741357	0.608646877257	2363.0	2793.0	37	0.0
3859713	177.213165283	3.0	3007.0	3	1937.0	1	1959.94594595	72518.0	2.57442885428	3.0	0.340491296185	321.878892335	187.089513223	423.363512438	0.0381783649361	1690.0	1173.0	37	0.0
3859718	2824.53100586	3.0	22971.0	3	3701.0	1	6032.89189189	223217.0	2.57712506217	3.0	0.828928728312	304.873374891	196.211101548	4911.48002577	0.509257400659	1950.0	1879.0	37	0.0
3859719	1717.00402832	3.0	12489.0	3	3199.0	1	4259.43243243	157599.0	2.54322144148	3.0	0.821028178703	325.366178793	196.458588852	3108.56901288	0.42774859092	1698.0	1511.0	37	0.0
3859716	233.153945923	3.0	2326.0	3	1381.0	1	1437.16216216	53175.0	2.68674178786	3.0	0.891166333373	103.053193842	190.667007304	420.377047259	0.149868425716	1065.0	644.0	37	0.0
3859717	4648.15380859	3.0	30782.0	3	5721.0	1	9384.62162162	347231.0	2.59407939921	3.0	0.861015075308	242.575811536	191.605235832	8268.24702082	0.611072003067	2173.0	3062.0	37	0.0
3859834	1334.97338867	3.0	10346.0	3	2566.0	1	3533.91891892	130755.0	2.55091087263	3.0	0.875269705748	246.357677512	349.907333224	2292.46799782	0.396444353513	1482.0	1435.0	37	0.0
3859835	2320.8684082	3.0	16827.0	3	2958.0	1	4792.91891892	177338.0	2.53977148918	3.0	0.835287713037	10.9221347214	352.347362185	4061.93771068	0.54786265286	1349.0	1340.0	37	0.0
3859832	2724.94750977	3.0	19929.0	3	3286.0	1	5546.24324324	205211.0	2.56268603375	3.0	0.865413572885	336.909521183	347.842364962	4622.45579515	0.564051197791	1486.0	1741.0	37	0.0
3859833	1494.43151855	3.0	11590.0	3	2240.0	1	3540.72972973	131007.0	2.54395423344	3.0	0.802780262068	31.5159346051	350.247309534	2738.53196326	0.450221253158	1319.0	1169.0	37	0.0
3859838	1526.7824707	3.0	13664.0	3	3635.0	1	4857.35135135	179722.0	10.2034117419	3.0	0.699462018783	69.1838019136	355.08087776	3133.26712888	0.291316207106	1974.0	1625.0	37	0.0
3859839	2337.10449219	3.0	17650.0	3	3031.0	1	4924.10810811	182192.0	2.59334418376	3.0	0.870306659259	210.762257955	356.303527347	4034.91819264	0.55417986751	1365.0	1001.0	37	0.0
3859836	3821.04638672	3.0	27038.0	3	4571.0	1	7762.91891892	287228.0	2.58025171902	3.0	0.866116323435	377.879818478	352.484443611	6732.08617319	0.601416066162	1857.0	1857.0	37	0.0
3859837	2338.72314453	3.0	17078.0	3	3014.0	1	4886.78378378	180811.0	2.55202829548	3.0	0.812841262357	284.187529172	352.822617124	4091.8117906	0.515851916757	1556.0	1568.0	37	0.0
3859826	3071.06665039	3.0	21468.0	3	3824.0	1	6084.72972973	225135.0	2.56098441109	3.0	0.855747522548	157.511353312	338.092703757	5371.96325404	0.60707767815	1467.0	1646.0	37	0.0
3859827	1162.96350098	3.0	9365.0	3	2604.0	1	3294.13513514	121883.0	2.51171758317	3.0	0.653086305947	84.7378562159	341.093984211	2057.6648194	0.256239625664	1519.0	1384.0	37	0.0
3859824	1887.92175293	3.0	15660.0	3	3443.0	1	5143.21621622	190299.0	2.58301363253	3.0	0.755808830176	307.446743956	334.511541522	3664.81786068	0.368507999065	1835.0	1744.0	37	0.0
3859825	2504.73120117	3.0	20579.0	3	3371.0	1	5404.97297297	199984.0	2.58742573121	3.0	0.772500172618	3.11662135177	338.256485133	4737.02941073	0.511755824951	1354.0	1033.0	37	0.0
3859830	2426.95507812	3.0	17407.0	3	3094.0	1	5051.67567568	186912.0	2.57506728568	3.0	0.873874763122	271.158679592	344.030487124	4053.94865158	0.539978833594	1453.0	1170.0	37	0.0
3859831	1781.80322266	3.0	13213.0	3	2862.0	1	4219.13513514	156108.0	2.57580660975	3.0	0.78777534903	65.4240503205	346.805520853	3136.01825712	0.413968468455	1487.0	1651.0	37	0.0
3859828	304.261260986	3.0	3234.0	3	1462.0	1	1501.86486486	55569.0	2.53525070133	3.0	0.606800959627	143.744171693	342.700675201	608.40940904	0.140131684512	1101.0	756.0	37	0.0
3859829	2072.57666016	3.0	15129.0	3	3133.0	1	4530.32432432	167622.0	2.57449101006	3.0	0.92370038394	110.179807944	343.728379192	3438.66927632	0.539787900246	1337.0	1297.0	37	0.0
3859818	1947.29943848	3.0	13590.0	3	2667.0	1	4361.64864865	161381.0	2.53468395654	3.0	0.8569676255	174.13485007	331.381508497	3378.08647525	0.496691617767	1432.0	1026.0	37	0.0
3859819	2472.06420898	3.0	19216.0	3	4113.0	1	5705.78378378	211114.0	2.52830725803	3.0	0.79649179161	300.977249029	331.976852536	4335.60741698	0.433921724045	1771.0	1854.0	37	0.0
3859816	282.633270264	3.0	2708.0	3	1473.0	1	1588.59459459	58778.0	2.62681265946	3.0	0.888635948122	101.887055977	327.977295953	485.396256192	0.157088252469	1129.0	975.0	37	0.0
3859817	1715.84765625	3.0	12227.0	3	2827.0	1	4120.7027027	152466.0	2.57849473575	3.0	0.869867190624	188.498633477	330.066480991	2968.77109691	0.456344017869	1535.0	1250.0	37	0.0
3859822	279.524047852	3.0	3961.0	3	1483.0	1	1668.81081081	61746.0	2.55491653247	3.0	0.554955367919	349.557220233	333.690252214	639.444630469	0.118971496713	1304.0	835.0	37	0.0
3859823	6004.67871094	3.0	38829.0	3	6393.0	1	11474.2432432	424547.0	2.57199324604	3.0	0.934206801966	237.069367725	334.567545991	10020.0163573	0.688913820087	2001.0	2896.0	37	0.0
3859820	2336.31518555	3.0	17016.0	3	3282.0	1	5112.54054054	189164.0	2.6027389456	3.0	0.923594898902	22.4708012571	333.003229269	3967.63136445	0.558559547753	1392.0	1898.0	37	0.0
3859821	3182.1706543	3.0	22420.0	3	4223.0	1	6345.54054054	234785.0	2.5306663604	3.0	0.848493651647	80.7382726384	333.033502592	5384.49983541	0.562485521933	1553.0	1827.0	37	0.0
3859810	5944.63085938	3.0	41758.0	3	6590.0	1	11042.5675676	408575.0	2.54426715969	3.0	0.85183728702	383.768469298	317.108476701	10197.5392635	0.648330040291	2238.0	2505.0	37	0.0
3859811	2346.07348633	3.0	16481.0	3	3379.0	1	5130.21621622	189818.0	2.5726444235	3.0	0.8994217843	294.325573285	318.911641205	3943.16784053	0.528246094983	1572.0	1868.0	37	0.0
3859808	257.006103516	3.0	3640.0	3	1828.0	1	2029.08108108	75076.0	2.58027346437	3.0	-0.534235121365	40.2689873228	314.968952966	638.596828923	-0.0775484894194	1631.0	1046.0	37	0.0
3859809	4415.07910156	3.0	30906.0	3	5471.0	1	8253.37837838	305375.0	2.55592128115	3.0	0.879629055731	230.985126402	315.120664572	7365.74158351	0.646126367939	1678.0	1535.0	37	0.0
3859814	1926.91516113	3.0	14491.0	3	2995.0	1	4548.24324324	168285.0	2.5696784718	3.0	0.857175349862	201.490041085	326.361389699	3468.4641286	0.485527607497	1525.0	1432.0	37	0.0
3859815	215.887756348	3.0	3022.0	3	1919.0	1	2031.7027027	75173.0	2.59344873959	3.0	0.40977647294	389.902754808	326.926359745	507.350463183	0.0539229690446	1676.0	1145.0	37	0.0
3859812	2060.90820312	3.0	14491.0	3	3001.0	1	4655.10810811	172239.0	2.56089909013	3.0	0.894933034963	32.7648153883	320.346037384	3459.67411587	0.498255060454	1513.0	1252.0	37	0.0
3859813	163.171310425	3.0	2303.0	3	1404.0	1	1401.64864865	51861.0	2.68865566466	3.0	0.467828035854	93.8672638122	323.014239417	371.921752241	0.0661755215453	1181.0	714.0	37	0.0
3859802	3139.60351562	3.0	22245.0	3	3643.0	1	6532.62162162	241707.0	2.57342533533	3.0	0.858379062134	44.5006030588	307.624558264	5601.52350482	0.582320826888	1632.0	1788.0	37	0.0
3859803	1895.68859863	3.0	13587.0	3	3133.0	1	4447.7027027	164565.0	2.54882111837	3.0	0.878132623466	268.845423743	307.675774571	3270.95436179	0.476888029621	1534.0	1109.0	37	0.0
3859800	448.80670166	3.0	5009.0	3	1867.0	1	2251.32432432	83299.0	2.61270197773	3.0	0.466413337729	308.047301982	306.494049856	939.707402867	0.107837995357	1549.0	1257.0	37	0.0
3859801	1958.6072998	3.0	15912.0	3	3027.0	1	4976.45945946	184129.0	2.55860302256	3.0	0.755780338137	23.1643226966	307.381450655	3750.11860994	0.398146377966	1564.0	1467.0	37	0.0
3859806	2070.0324707	3.0	15187.0	3	2815.0	1	4572.27027027	169174.0	2.54228175069	3.0	0.889618241075	76.4875749419	313.823803678	3589.70136988	0.536619500622	1366.0	1429.0	37	0.0
3859807	234.104049683	3.0	3035.0	3	1685.0	1	1765.08108108	65308.0	10.8004335771	3.0	0.650252022338	256.37276191	314.087623948	479.597596277	0.0969017898289	1446.0	966.0	37	0.0
3859804	329.690216064	3.0	3790.0	3	1720.0	1	1881.89189189	69630.0	10.1578977614	3.0	0.330475891975	294.122071695	308.133614204	726.520581026	0.0681381712904	1541.0	932.0	37	0.0
3859805	1498.38427734	3.0	11125.0	3	2474.0	1	3676.89189189	136045.0	2.53726682709	3.0	0.862401393141	195.822725019	313.211853109	2583.88207918	0.434761383121	1408.0	1040.0	37	0.0
3859794	2092.09204102	3.0	15123.0	3	3206.0	1	4743.2972973	175502.0	2.55112708471	3.0	0.846965102375	315.878985822	301.636281515	3633.88420033	0.480240104697	1576.0	1557.0	37	0.0
3859795	2231.44287109	3.0	18914.0	3	3725.0	1	5417.18918919	200436.0	2.5619219288	3.0	0.784623186078	28.924083334	304.716653589	4053.28075513	0.415503617409	1750.0	1853.0	37	0.0
3859792	174.749481201	3.0	2420.0	3	1463.0	1	1520.43243243	56256.0	2.53839336098	3.0	0.592787464539	81.5478699985	299.139303494	345.458112957	0.0722063980839	1197.0	878.0	37	0.0
3859793	252.313537598	3.0	2814.0	3	1334.0	1	1512.67567568	55969.0	2.52948388016	3.0	0.691912673429	64.1107179926	300.179928328	497.799438309	0.128476063105	1164.0	807.0	37	0.0
3859798	1963.18688965	3.0	14190.0	3	3219.0	1	4864.0	179968.0	2.58081826468	3.0	0.793271052741	358.843770997	304.631729077	3435.50452384	0.38917574005	2057.0	1969.0	37	0.0
3859799	2206.48046875	3.0	15415.0	3	3468.0	1	5177.62162162	191572.0	2.5645495269	3.0	0.855524819654	391.104078978	305.221263953	3697.94310208	0.43991590211	1990.0	1667.0	37	0.0
3859796	260.759063721	3.0	2630.0	3	1480.0	1	1623.43243243	60067.0	2.61260186957	3.0	0.815554012879	143.77665369	305.330270499	490.153861362	0.140404071876	1209.0	1037.0	37	0.0
3859797	2368.29663086	3.0	16795.0	3	2890.0	1	5169.51351351	191272.0	2.56487589858	3.0	0.872086786831	248.838583861	304.567256377	4127.2728595	0.534051533772	1498.0	1722.0	37	0.0
3859786	4919.02539062	3.0	33080.0	3	9082.0	1	11498.8378378	425457.0	2.58790449204	3.0	1.16419807829	356.74354195	293.904092851	7507.57256047	0.6130372584	2525.0	3506.0	37	0.0
3859787	4302.57958984	3.0	32628.0	3	4946.0	1	8612.10810811	318648.0	2.58251945908	3.0	0.864479588955	376.947247592	294.719717147	7377.27454862	0.587966446671	2134.0	2917.0	37	0.0
3859784	387.734924316	3.0	4123.0	3	1768.0	1	1949.94594595	72148.0	2.56411974514	3.0	0.780599357375	275.980282382	294.389434371	722.612618902	0.16909509086	1361.0	978.0	37	0.0
3859785	1888.52197266	3.0	14483.0	3	3013.0	1	4555.27027027	168545.0	2.56063685649	3.0	0.872439943968	339.63722069	294.020081532	3230.86767369	0.448001665582	1711.0	1375.0	37	0.0
3859790	1360.33874512	3.0	11437.0	3	2777.0	1	3573.24324324	132210.0	2.55074171368	3.0	0.87114685941	183.90665131	296.856350115	2289.53528042	0.387138007013	1516.0	1480.0	37	0.0
3859791	2145.23266602	3.0	15841.0	3	3119.0	1	4922.21621622	182122.0	2.58685453788	3.0	0.883758454657	293.100125284	297.323442392	3636.61995949	0.484710780531	1677.0	1343.0	37	0.0
3859788	3519.92138672	3.0	24023.0	3	4680.0	1	6991.89189189	258700.0	2.5567875275	3.0	0.890531746223	93.6885206874	296.756597788	5979.90033261	0.615036735719	1615.0	1588.0	37	0.0
3859789	2630.83203125	3.0	20109.0	3	3772.0	1	5548.2972973	205287.0	2.5360284218	3.0	0.86234086006	172.03583682	296.907458526	4474.62519141	0.533114508451	1613.0	1916.0	37	0.0
3859778	2444.27978516	3.0	17192.0	3	3900.0	1	5699.62162162	210886.0	2.57806579102	3.0	0.741189326591	211.283876582	287.093359129	4186.25987508	0.373993434563	2069.0	1788.0	37	0.0
3859779	2415.62597656	3.0	16838.0	3	3429.0	1	5492.32432432	203216.0	2.55668887193	3.0	0.844595426188	232.489978339	287.481972311	4410.87036671	0.513193802626	1730.0	1675.0	37	0.0
3859776	189.312164307	3.0	2602.0	3	1284.0	1	1409.27027027	52143.0	10.1903026936	3.0	0.0768724806678	24.6821526518	283.833377225	426.608632033	0.0117722372806	1083.0	760.0	37	0.0
3859777	1617.30749512	3.0	14145.0	3	3083.0	1	4470.62162162	165413.0	2.5546442975	3.0	0.666881222234	361.014207376	284.731575685	2872.53819577	0.272665876897	2043.0	1796.0	37	0.0
3859782	1785.66967773	3.0	12957.0	3	2363.0	1	4022.45945946	148831.0	2.60929946672	3.0	0.829184602584	26.4090497144	292.579456906	3215.40594979	0.49568453896	1328.0	1003.0	37	0.0
3859783	1540.61975098	3.0	10799.0	3	2719.0	1	3858.43243243	142762.0	2.54644215727	3.0	0.940470681519	42.3759017936	293.391942763	2588.76998399	0.460918003038	1403.0	1180.0	37	0.0
3859780	1659.96582031	3.0	12970.0	3	3275.0	1	4467.08108108	165282.0	2.59778311417	3.0	0.7696892773	220.046100196	290.304792757	2848.62076157	0.325226923642	2020.0	1581.0	37	0.0
3859781	3133.75512695	3.0	20352.0	3	4794.0	1	6914.83783784	255849.0	2.60338628201	3.0	1.07610766021	132.94409569	291.154793858	4744.89258463	0.585306512662	1740.0	2055.0	37	0.0
3859880	3321.16723633	3.0	18370.0	3	4351.0	1	7027.67567568	260024.0	2.66815447531	3.0	1.12822123351	137.0	399.0	5152.80704543	0.705364672511	1278.0	1744.0	37	0.0
3859881	1734.5447998	3.0	20438.0	3	4092.0	1	5166.0	191142.0	2.46263419854	3.0	0.874677194695	357.0	399.0	3823.41053395	0.478587528174	1777.0	1742.0	37	0.0
3859874	2898.72509766	3.0	18679.0	3	8531.0	1	8195.37837838	303229.0	4.6814165033	3.0	1.28026038125	182.122252456	391.897156478	4653.48834718	0.571037198071	2030.0	3043.0	37	0.0
3859875	2747.85058594	3.0	21204.0	3	3679.0	1	5761.64864865	213181.0	2.53841159655	3.0	0.749260001928	243.999736741	392.148525836	4791.5925572	0.452550280809	1764.0	1713.0	37	0.0
3859872	3375.32202148	3.0	25452.0	3	4755.0	1	7013.32432432	259493.0	2.56972897646	3.0	0.875687684768	380.354686606	391.045606824	5776.28254183	0.564002836357	1895.0	2254.0	37	0.0
3859873	242.156829834	3.0	3398.0	3	1625.0	1	1753.97297297	64897.0	11.4000000005	3.0	0.60894567271	124.939684487	391.885649277	514.20377967	0.0980092136968	1433.0	953.0	37	0.0
3859878	2104.17749023	3.0	15345.0	3	3511.0	1	5122.18918919	189521.0	2.57004196882	3.0	0.681572692795	251.702102644	394.654641525	3838.21104044	0.342933518299	1882.0	1221.0	37	0.0
3859879	379.196105957	3.0	5603.0	3	2272.0	1	2520.83783784	93271.0	2.45864239404	3.0	0.480091026134	370.037766356	395.624476835	958.368188164	0.100424918808	1947.0	1380.0	37	0.0
3859876	2435.64013672	3.0	17559.0	3	3768.0	1	5339.51351351	197562.0	2.52768761064	3.0	0.905323560279	282.05206459	393.148716519	4039.35226258	0.5207726341	1676.0	1703.0	37	0.0
3859877	2588.27685547	3.0	19728.0	3	3832.0	1	5681.08108108	210200.0	2.56162974694	3.0	0.703991266456	70.0032915182	395.194154935	4590.07886871	0.397424695139	1874.0	1621.0	37	0.0
3859866	1661.80053711	3.0	11834.0	3	3301.0	1	4389.27027027	162403.0	2.54347389585	3.0	0.8850864153	114.729689963	386.611175038	2856.56919951	0.404514812097	1675.0	1907.0	37	0.0
3859867	3252.53515625	3.0	24122.0	3	3834.0	1	6372.54054054	235784.0	2.55718301732	3.0	0.82172117813	62.0680207005	390.093869355	5522.6676404	0.552954737217	1572.0	1851.0	37	0.0
3859864	1919.79699707	3.0	15502.0	3	3716.0	1	5260.43243243	194636.0	2.52276021372	3.0	0.780382066865	203.511120902	385.354859721	3831.09097125	0.396979826624	1972.0	1794.0	37	0.0
3859865	1657.18322754	3.0	12770.0	3	2739.0	1	3983.13513514	147376.0	2.55509219852	3.0	0.870863854263	229.916534606	384.783433221	2804.24890085	0.44208040101	1519.0	1353.0	37	0.0
3859870	241.862792969	3.0	4229.0	3	2140.0	1	2223.81081081	82281.0	11.4000000005	3.0	-0.354438367589	195.637359707	390.128267289	611.143138254	-0.0464411877909	1957.0	1285.0	37	0.0
3859871	1356.70227051	3.0	13546.0	3	3302.0	1	4450.97297297	164686.0	2.53855980784	3.0	0.702381497632	205.696550802	389.883935102	2934.83267067	0.3013449212	1906.0	1641.0	37	0.0
3859868	2922.12133789	3.0	22093.0	3	3416.0	1	5930.89189189	219443.0	2.55131923667	3.0	0.853810916912	94.031504948	390.190278601	4928.43590122	0.54978378167	1610.0	1726.0	37	0.0
3859869	2232.84399414	3.0	16910.0	3	3224.0	1	5093.86486486	188473.0	2.54723446445	3.0	0.778004854683	105.441136527	389.878185097	4048.08966717	0.447470988949	1774.0	1604.0	37	0.0
3859858	2585.17138672	3.0	19499.0	3	3677.0	1	5729.91891892	212007.0	2.54999822494	3.0	0.780300129497	267.705510874	382.428033859	4656.75289456	0.464296522621	1805.0	1757.0	37	0.0
3859859	1261.75085449	3.0	20600.0	3	4186.0	1	5367.13513514	198584.0	10.2221470115	3.0	0.92155878704	0.0	383.0	3468.2536765	0.424007655647	1837.0	3057.0	37	0.0
3859856	1666.6920166	3.0	12160.0	3	3213.0	1	4474.0	165538.0	2.56672077764	3.0	0.766034936002	259.319931962	379.691552532	2955.63143282	0.338742750828	1841.0	1712.0	37	0.0
3859857	1483.68005371	3.0	13637.0	3	2851.0	1	3839.56756757	142064.0	2.60205831955	3.0	0.809615775468	214.885383769	382.118564759	2586.77939553	0.374997002233	1658.0	1431.0	37	0.0
3859862	2293.79833984	3.0	16768.0	3	2752.0	1	4725.02702703	174826.0	2.57020047118	3.0	0.804469545116	30.6947179874	384.325163545	4103.96509141	0.536959245729	1387.0	1111.0	37	0.0
3859863	1799.80725098	3.0	15183.0	3	2699.0	1	4100.72972973	151727.0	2.58685526342	3.0	0.826302012987	305.319501513	383.645397953	3242.28758962	0.485139193209	1360.0	1179.0	37	0.0
3859860	1872.2565918	3.0	17026.0	3	3995.0	1	5438.18918919	201213.0	10.2208660685	3.0	0.848216162588	4.96415170568	383.143631777	3465.27955292	0.370326240044	2030.0	1955.0	37	0.0
3859861	2617.83642578	3.0	18121.0	3	3934.0	1	5834.08108108	215861.0	2.53124410171	3.0	0.859678468851	188.116760569	382.642412125	4384.54487299	0.477195092658	1810.0	1530.0	37	0.0
3859850	2483.53125	3.0	16707.0	3	3370.0	1	5360.91891892	198354.0	2.53818294181	3.0	0.863506591243	121.020496516	371.761208025	4204.96581026	0.512072594546	1680.0	1961.0	37	0.0
3859851	1563.1595459	3.0	11322.0	3	2869.0	1	4024.86486486	148920.0	2.57580864258	3.0	0.822772238148	378.540126059	372.31167281	2832.77395618	0.407540998189	1683.0	1332.0	37	0.0
3859848	1266.71447754	3.0	11491.0	3	3178.0	1	4271.59459459	158049.0	2.56904825832	3.0	0.638435128532	97.253070793	368.504288455	2838.79259799	0.269267214427	1660.0	1439.0	37	0.0
3859849	2866.10913086	3.0	25079.0	3	4507.0	1	6967.37837838	257793.0	2.53656433382	3.0	0.785756067485	102.868575721	370.231430748	5427.71273881	0.441044774109	1992.0	2714.0	37	0.0
3859854	257.50112915	3.0	3296.0	3	1586.0	1	1779.75675676	65851.0	2.79167142175	3.0	0.248694701122	219.94374426	375.227321801	584.83864847	0.0426020528111	1411.0	635.0	37	0.0
3859855	233.532363892	3.0	3056.0	3	1467.0	1	1556.48648649	57590.0	10.8107779122	3.0	0.629325794852	37.9740712052	375.941744815	494.106917221	0.110975070751	1211.0	832.0	37	0.0
3859852	2109.36865234	3.0	16164.0	3	3398.0	1	4841.37837838	179131.0	2.56589584753	3.0	0.88054694126	10.9237386592	373.669169541	3597.9783857	0.486323715334	1601.0	1672.0	37	0.0
3859853	2209.26928711	3.0	16264.0	3	3136.0	1	4826.94594595	178597.0	2.54813632702	3.0	0.869757941282	135.729330683	374.831729039	3761.70936282	0.512647678224	1526.0	1254.0	37	0.0
3859842	2240.04174805	3.0	15339.0	3	3158.0	1	5050.37837838	186864.0	2.5923273691	3.0	0.825222212456	58.3734981338	360.556667376	4002.28385738	0.48584608614	1565.0	1704.0	37	0.0
3859843	1176.95947266	3.0	9138.0	3	2244.0	1	3022.18918919	111821.0	2.56078288892	3.0	0.895163699448	168.789775287	360.794465753	1990.84112372	0.41811926612	1217.0	1189.0	37	0.0
3859840	227.38142395	3.0	3500.0	3	1911.0	1	1877.56756757	69470.0	8.32953251628	3.0	0.359593034526	390.924827457	358.928420495	579.774551037	0.0587830088058	1637.0	1024.0	37	0.0
3859841	2317.53125	3.0	17415.0	3	3992.0	1	5893.43243243	218057.0	2.536744296	3.0	0.796251908629	68.296076507	360.110517738	4288.77405781	0.407904565773	1954.0	1955.0	37	0.0
3859846	1547.53845215	3.0	11237.0	3	2664.0	1	3896.48648649	144170.0	2.55383465475	3.0	0.902580567132	348.940792914	368.459966616	2640.73311182	0.440609116174	1497.0	1522.0	37	0.0
3859847	156.354385376	3.0	3146.0	3	2174.0	1	2119.08108108	78406.0	10.325428234	3.0	1.80541435189	399.0	368.0	458.517985736	0.24273626732	1431.0	1270.0	37	0.0
3859844	1813.92724609	3.0	15130.0	3	3533.0	1	5050.86486486	186882.0	11.4000000005	3.0	0.660207818486	107.609556699	366.374863123	3803.37527118	0.330801407045	1814.0	1246.0	37	0.0
3859845	5656.296875	3.0	37312.0	3	6178.0	1	10389.2162162	384401.0	2.57094595044	3.0	0.85333939413	250.249322926	366.228171326	9706.4139623	0.662864309778	1975.0	2101.0	37	0.0
3857978	3238.55273438	4.0	23007.0	4	3788.0	1	6694.21621622	247686.0	2.5846340333	3.0	0.883384530053	107.584943792	388.142524498	5552.09583618	0.578117987877	1713.0	1968.0	37	0.0
3857979	320.625488281	4.0	3244.0	4	1496.0	1	1689.27027027	62503.0	2.61366236968	3.0	0.712240538983	183.316523766	387.952595162	635.251290989	0.154626790205	1196.0	867.0	37	0.0
3857976	2533.99780273	4.0	18141.0	4	3984.0	1	5816.78378378	215221.0	2.56873927073	3.0	0.763581104713	200.639243936	386.534490354	4538.20529955	0.42423716149	1872.0	1917.0	37	0.0
3857977	1763.02941895	4.0	13445.0	4	2834.0	1	4094.81081081	151508.0	2.59941857866	3.0	0.85684784014	88.116425005	387.814325438	2992.00599596	0.455692641452	1500.0	1528.0	37	0.0
3857982	1126.88293457	4.0	8788.0	4	2554.0	1	3494.83783784	129309.0	2.6085293486	3.0	0.86548029353	239.355802708	391.403269853	1978.29639833	0.324429527308	1769.0	1415.0	37	0.0
3857983	1740.13708496	4.0	13747.0	4	2827.0	1	4121.2972973	152488.0	2.56791190007	3.0	0.870110291024	71.3678446241	392.673731944	3054.41780109	0.475867712742	1432.0	1372.0	37	0.0
3857980	181.337753296	4.0	2892.0	4	1343.0	1	1468.54054054	54336.0	10.278048722	3.0	0.577361826753	56.485597568	388.744366882	469.292943018	0.101627417666	1182.0	889.0	37	0.0
3857981	196.983627319	4.0	2560.0	4	1472.0	1	1477.21621622	54657.0	2.47768151968	3.0	0.797539533317	160.07763418	389.433082202	405.908797579	0.123057667564	1144.0	853.0	37	0.0
3857970	253.769607544	4.0	2945.0	4	1745.0	1	1820.86486486	67372.0	4.73890666589	3.0	0.741654538078	250.394705024	383.293251826	477.824884367	0.107801460196	1419.0	1049.0	37	0.0
3857971	1726.51574707	4.0	14445.0	4	3406.0	1	4933.78378378	182550.0	2.59830648154	3.0	0.79703379171	220.522648436	383.670134404	3365.95484336	0.373397213699	1923.0	1643.0	37	0.0
3857968	2529.63769531	4.0	18252.0	4	3353.0	1	5189.21621622	192001.0	2.55301570342	3.0	0.872119553912	38.6290332988	378.284553255	4368.00880859	0.579908981843	1361.0	1370.0	37	0.0
3857969	2681.86914062	4.0	19623.0	4	4053.0	1	5691.67567568	210592.0	2.52940773359	3.0	0.850641913174	232.114225305	380.963730824	4529.4284043	0.511646983353	1841.0	1604.0	37	0.0
3857974	1506.98803711	4.0	11749.0	4	3787.0	1	4759.02702703	176084.0	2.54209211226	3.0	0.879192165469	215.860454295	386.276199235	2829.89668526	0.353913513865	1899.0	2231.0	37	0.0
3857975	3652.46826172	4.0	23815.0	4	5122.0	1	7760.35135135	287133.0	2.57481019184	3.0	1.05775435504	313.049924275	386.084585721	5631.11006037	0.622762424294	1708.0	2552.0	37	0.0
3857972	2252.7331543	4.0	17385.0	4	4601.0	1	5730.97297297	212046.0	2.54921556956	3.0	0.99017960383	266.760449354	384.052355696	3803.37197969	0.489352685054	1702.0	2142.0	37	0.0
3857973	2262.91699219	4.0	15576.0	4	3493.0	1	4775.21621622	176683.0	2.57328439508	3.0	0.899232430009	19.7669324626	385.943240421	3767.16276331	0.549670981177	1358.0	1313.0	37	0.0
3857962	5540.72363281	4.0	35208.0	4	5372.0	1	10233.4864865	378639.0	2.56783505036	3.0	0.901897844514	158.884255921	369.330705632	9233.61874295	0.686024304666	1806.0	2215.0	37	0.0
3857963	4056.08374023	4.0	27639.0	4	4235.0	1	7728.2972973	285947.0	2.55663391132	3.0	0.863947294374	101.614436705	369.956665335	6970.7700709	0.638354848581	1636.0	1845.0	37	0.0
3857960	1990.12646484	4.0	14104.0	4	2948.0	1	4226.13513514	156367.0	2.5559500058	3.0	0.859493417204	55.9367881595	366.826500445	3377.67188198	0.523155656397	1294.0	1343.0	37	0.0
3857961	2575.90063477	4.0	16552.0	4	3363.0	1	5481.16216216	202803.0	2.56425545765	3.0	0.890239524196	141.64084162	366.680680016	4394.86748956	0.554975002987	1574.0	1500.0	37	0.0
3857966	1944.45397949	4.0	13628.0	4	3078.0	1	4410.59459459	163192.0	2.53307182576	3.0	0.90779078605	362.20397192	375.979455793	3228.37308063	0.497527614766	1475.0	1475.0	37	0.0
3857967	2124.53027344	4.0	14718.0	4	2755.0	1	4630.2972973	171321.0	2.55232424068	3.0	0.891651292837	129.151321163	376.855261916	3543.01735707	0.517767343924	1447.0	1363.0	37	0.0
3857964	181.75541687	4.0	3471.0	4	1331.0	1	1500.54054054	55520.0	2.73039214583	3.0	0.191224303507	254.08299334	373.783338999	543.886149984	0.0358997210947	1348.0	732.0	37	0.0
3857965	2219.96289062	4.0	16207.0	4	3215.0	1	4893.24324324	181050.0	2.56230561835	3.0	0.891358048754	295.871060093	375.685361943	3769.928539	0.522920633206	1474.0	1632.0	37	0.0
3857954	2595.88671875	4.0	18011.0	4	3462.0	1	5457.91891892	201943.0	2.54649254004	3.0	0.886939306715	21.5661778032	354.880184981	4471.14317583	0.570577775649	1394.0	1657.0	37	0.0
3857955	1715.86975098	4.0	11959.0	4	2917.0	1	4021.67567568	148802.0	2.58963934989	3.0	0.874473920849	149.954643457	355.668320907	2953.16064256	0.472901350634	1403.0	1287.0	37	0.0
3857952	1493.85754395	4.0	11474.0	4	3187.0	1	4411.35135135	163220.0	2.55678830459	3.0	0.739543601848	338.771617324	347.439974858	2712.66986377	0.294303307269	1949.0	1533.0	37	0.0
3857953	1988.54370117	4.0	17327.0	4	3815.0	1	5054.32432432	187010.0	2.55996062668	3.0	0.718352166484	345.939276393	347.204193832	3594.59795352	0.343081174948	2054.0	1633.0	37	0.0
3857958	2373.85766602	4.0	16745.0	4	3013.0	1	5060.40540541	187235.0	2.57885475613	3.0	0.863037278291	250.683745356	360.807397763	4094.09080573	0.536375803845	1513.0	1733.0	37	0.0
3857959	1507.5579834	4.0	12716.0	4	2680.0	1	3698.7027027	136852.0	2.55371947794	3.0	0.863113342633	215.917421416	363.961385219	2586.52097812	0.432233242291	1458.0	1190.0	37	0.0
3857956	3774.32202148	4.0	26380.0	4	3924.0	1	7219.89189189	267136.0	2.55785510474	3.0	0.864029026699	115.893311006	358.337633416	6473.90973139	0.632326334148	1562.0	1756.0	37	0.0
3857957	3160.3112793	4.0	21483.0	4	6248.0	1	8683.05405405	321273.0	4.63614020895	3.0	1.18094644625	196.922860084	358.933895142	5550.77752284	0.606346232306	1815.0	2326.0	37	0.0
3857946	2235.47363281	4.0	16140.0	4	3578.0	1	5084.51351351	188127.0	2.59412883282	3.0	0.902341053976	324.250377276	340.647882745	3831.46449098	0.5151105462	1587.0	1593.0	37	0.0
3857947	402.905578613	4.0	4101.0	4	1842.0	1	2038.27027027	75416.0	2.49243834146	3.0	0.644286484417	193.945386154	341.623550797	745.57362885	0.133576000745	1418.0	1145.0	37	0.0
3857944	2648.6809082	4.0	18547.0	4	3648.0	1	5418.91891892	200500.0	2.56842783985	3.0	0.920812240831	19.0032634771	341.201927445	4343.07083741	0.584783881966	1366.0	1577.0	37	0.0
3857945	2587.03515625	4.0	19096.0	4	3578.0	1	5395.13513514	199620.0	2.5411159759	3.0	0.883134442179	295.868532512	340.812752869	4370.3183787	0.556882186318	1503.0	1988.0	37	0.0
3857950	2756.51269531	4.0	18015.0	4	3738.0	1	5905.89189189	218518.0	2.57575564207	3.0	0.852845721708	360.71261334	345.280131297	4757.81505516	0.523294952768	1778.0	1434.0	37	0.0
3857951	2049.59350586	4.0	14364.0	4	3127.0	1	4423.94594595	163686.0	2.53402296813	3.0	0.850108503016	41.0620848278	346.257226382	3520.7915299	0.511210607329	1375.0	1286.0	37	0.0
3857948	1865.22058105	4.0	12697.0	4	2773.0	1	4243.13513514	156996.0	2.56740179251	3.0	0.877570475123	53.1543140734	343.173909223	3126.38485015	0.477762768208	1458.0	1392.0	37	0.0
3857949	1146.92919922	4.0	8030.0	4	2225.0	1	3041.94594595	112552.0	2.54733181041	3.0	0.855622943848	182.813884286	343.201012314	1965.04440077	0.381900315816	1322.0	1173.0	37	0.0
3857938	200.912246704	4.0	2837.0	4	1450.0	1	1581.7027027	58523.0	2.6592215276	3.0	0.20900527494	183.908887271	335.575430438	491.696771105	0.0335770556881	1254.0	761.0	37	0.0
3857939	1895.75732422	4.0	12885.0	4	2777.0	1	4230.54054054	156530.0	2.57388867004	3.0	0.880194885647	265.417582306	337.193052556	3263.09724712	0.513902816255	1370.0	1130.0	37	0.0
3857936	2258.07055664	4.0	17177.0	4	3419.0	1	4871.94594595	180262.0	2.56306801912	3.0	0.882145801019	85.0195038464	331.696896508	3807.3930418	0.526008161392	1519.0	1239.0	37	0.0
3857937	2357.47827148	4.0	15185.0	4	3657.0	1	5473.94594595	202536.0	2.56393292623	3.0	0.881761069883	399.0	333.0	4016.52033583	0.478190261567	1685.0	1936.0	37	0.0
3857942	909.397155762	4.0	7165.0	4	2672.0	1	3214.45945946	118935.0	2.52295324593	3.0	0.551505348606	344.112593546	338.86182356	1608.81475687	0.160109373084	1869.0	1500.0	37	0.0
3857943	1457.90893555	4.0	11910.0	4	2616.0	1	3560.86486486	131752.0	2.63394807742	3.0	0.876788159754	74.2355789831	340.076198632	2461.46965091	0.43480790974	1378.0	1332.0	37	0.0
3857940	261.432739258	4.0	2794.0	4	1522.0	1	1633.83783784	60452.0	2.78086476661	3.0	0.284564175855	60.9838451768	338.011732814	589.806630907	0.0541440703088	1285.0	666.0	37	0.0
3857941	2533.66308594	4.0	18469.0	4	3397.0	1	5314.32432432	196630.0	2.55663592352	3.0	0.899469439992	203.888453386	339.308645248	4244.44853147	0.56053582912	1455.0	1423.0	37	0.0
3857930	2770.72436523	4.0	19381.0	4	3428.0	1	5816.32432432	215204.0	2.56235209787	3.0	0.865733284138	399.0	324.0	4705.51330329	0.53892812034	1626.0	1793.0	37	0.0
3857931	2153.10742188	4.0	14610.0	4	3410.0	1	4874.75675676	180366.0	2.55278037064	3.0	0.895597784199	98.4945512003	329.128668227	3717.00589188	0.518480692627	1529.0	1702.0	37	0.0
3857928	2248.57592773	4.0	14998.0	4	3024.0	1	4818.32432432	178278.0	2.55764503202	3.0	0.862700637104	20.6205243933	321.018115883	3848.74206039	0.525670579619	1464.0	1482.0	37	0.0
3857929	154.115753174	4.0	2249.0	4	1269.0	1	1306.83783784	48353.0	11.4000000005	3.0	0.578498818427	150.543972598	320.831749123	379.470648368	0.0916914587098	1083.0	680.0	37	0.0
3857934	1505.7701416	4.0	11768.0	4	3136.0	1	3902.32432432	144386.0	2.56202479095	3.0	0.895453728545	334.306556828	330.991137735	2544.99935663	0.412422159497	1606.0	1141.0	37	0.0
3857935	408.655212402	4.0	5166.0	4	1790.0	1	1926.16216216	71268.0	2.51231754647	3.0	1.10813910504	0.0	332.0	840.67563812	0.318955449632	1103.0	1203.0	37	0.0
3857932	1935.08239746	4.0	13981.0	4	2945.0	1	4505.89189189	166718.0	2.62576432891	3.0	0.873913163478	376.059906774	329.722967179	3281.17780161	0.466685458109	1582.0	1118.0	37	0.0
3857933	2807.38696289	4.0	19306.0	4	3453.0	1	5797.75675676	214517.0	2.57297706111	3.0	0.893875957149	112.572057597	330.935635675	4782.87061296	0.584038836902	1465.0	1385.0	37	0.0
3857922	2642.74731445	4.0	18753.0	4	3194.0	1	5366.16216216	198548.0	2.55768298542	3.0	0.885870229008	128.922516852	310.32230577	4459.14824648	0.582449101216	1386.0	1589.0	37	0.0
3857923	2837.58251953	4.0	20196.0	4	3614.0	1	5838.24324324	216015.0	2.55045589047	3.0	0.859713122764	347.970171184	311.438570497	4942.17431572	0.572033019028	1519.0	1567.0	37	0.0
3857920	234.982696533	4.0	2631.0	4	1391.0	1	1514.08108108	56021.0	2.52297164268	3.0	0.277550544867	165.610421244	308.518573359	511.808958411	0.0492194993917	1245.0	619.0	37	0.0
3857921	3140.63134766	4.0	25147.0	4	4002.0	1	6336.37837838	234446.0	2.55618780618	3.0	0.823950226088	288.741164867	308.258927715	5605.98397722	0.573531284108	1639.0	1699.0	37	0.0
3857926	2235.32446289	4.0	17787.0	4	3146.0	1	4784.18918919	177015.0	2.54627891537	3.0	0.884657984983	8.11429631739	315.291632092	3824.11280806	0.546942998258	1379.0	1780.0	37	0.0
3857927	1891.66577148	4.0	13606.0	4	2504.0	1	4318.2972973	159777.0	2.57535606061	3.0	0.864280452656	317.329413414	317.449995568	3361.41882961	0.506894594795	1389.0	1062.0	37	0.0
3857924	2153.44897461	4.0	14467.0	4	3284.0	1	4564.64864865	168892.0	2.5544312486	3.0	0.891771526102	31.9354389464	312.903865967	3571.41991072	0.535779386878	1341.0	1300.0	37	0.0
3857925	1654.79406738	4.0	11337.0	4	2645.0	1	3914.78378378	144847.0	2.53213374849	3.0	0.912908965483	175.006146	312.984199805	2706.38041523	0.461043160088	1442.0	1507.0	37	0.0
3857986	235.774490356	4.0	3482.0	4	1677.0	1	1805.13513514	66790.0	2.48418174618	3.0	0.525154394218	264.780998228	395.473413032	547.692338725	0.0865644223674	1426.0	967.0	37	0.0
3857987	197.837478638	4.0	3011.0	4	1743.0	1	1871.56756757	69248.0	8.41698768343	3.0	1.76316153479	399.0	395.0	443.440872956	0.264027250901	1203.0	1171.0	37	0.0
3857984	211.382324219	4.0	3311.0	4	1613.0	1	1708.81081081	63226.0	2.5213495878	3.0	0.625252698175	122.035878629	393.461938401	518.21680565	0.10473749513	1364.0	914.0	37	0.0
3857985	2557.93261719	4.0	19340.0	4	3433.0	1	5723.51351351	211770.0	2.56764942787	3.0	0.723653435505	198.002873717	394.201630889	4401.6867955	0.385548219022	1943.0	2301.0	37	0.0
3857990	211.626922607	4.0	3339.0	4	2113.0	1	2161.59459459	79979.0	10.7986288593	3.0	1.08638137786	207.0	399.0	510.716134433	0.147234602046	1689.0	1176.0	37	0.0
3857988	2426.84130859	4.0	21342.0	4	3413.0	1	5329.08108108	197176.0	2.52639120894	3.0	0.74277966332	26.8834547898	395.665915757	4634.58058979	0.477081503361	1522.0	1590.0	37	0.0
3857989	2114.24902344	4.0	18172.0	4	3476.0	1	5104.7027027	188874.0	2.54403544277	3.0	0.74270172362	97.9471211204	395.988484968	4027.35848682	0.414382148296	1812.0	1894.0	37	0.0
3857722	1535.02990723	4.0	11178.0	4	2517.0	1	3689.45945946	136510.0	2.5487927159	3.0	0.85258326298	59.4515664747	72.013956172	2651.39152768	0.441649311321	1384.0	1273.0	37	0.0
3857723	2096.41455078	4.0	14656.0	4	3367.0	1	4734.67567568	175183.0	2.58425365223	3.0	0.936514406657	157.671751913	72.9607369864	3462.39944943	0.520749905621	1466.0	1625.0	37	0.0
3857720	1470.56848145	4.0	10877.0	4	2483.0	1	3635.67567568	134520.0	2.57600144927	3.0	0.885795181427	125.48520289	68.2313882204	2567.00993434	0.454995928876	1311.0	1073.0	37	0.0
3857721	1830.30505371	4.0	13923.0	4	3827.0	1	4733.43243243	175137.0	2.53790847376	3.0	0.935186458772	356.114608547	69.1942205783	2996.82881041	0.420540170559	1910.0	1787.0	37	0.0
3857726	272.422729492	4.0	3386.0	4	1989.0	1	2067.51351351	76498.0	9.01542993262	3.0	0.899282054037	350.96106806	80.8830384623	471.538122744	0.114267829016	1604.0	1256.0	37	0.0
3857727	1934.10693359	4.0	13506.0	4	3339.0	1	4893.54054054	181061.0	2.5595702915	3.0	0.950777653083	367.271393475	81.3764905043	3200.28375994	0.451158459246	1798.0	1891.0	37	0.0
3857724	2280.72167969	4.0	17579.0	4	3598.0	1	5213.83783784	192912.0	2.55396108136	3.0	0.869496640089	330.69503305	78.3342859086	4010.28179609	0.502384754603	1654.0	1783.0	37	0.0
3857725	1581.96826172	4.0	11973.0	4	2827.0	1	4011.13513514	148412.0	2.54700342514	3.0	0.905757724033	219.057732514	78.660694379	2669.39446069	0.431411921112	1557.0	1549.0	37	0.0
3857714	308.019256592	4.0	3199.0	4	1413.0	1	1586.21621622	58690.0	2.52131585846	3.0	0.912631291255	44.5435049711	56.6618617234	539.226974223	0.183603434072	1070.0	1007.0	37	0.0
3857715	2628.53417969	4.0	19017.0	4	4853.0	1	6281.72972973	232424.0	2.57085989494	3.0	0.861663422869	360.936472065	57.1002721789	4314.27798548	0.420241226256	2328.0	2436.0	37	0.0
3857712	1248.97827148	4.0	9301.0	4	3453.0	1	4362.91891892	161428.0	2.55753247961	3.0	0.668052548089	354.648630234	52.9110392415	2127.80183103	0.194607676006	2244.0	2191.0	37	0.0
3857713	3108.55004883	4.0	20944.0	4	3947.0	1	6378.78378378	236015.0	2.59319767202	3.0	0.922581355384	72.2356207544	53.5735004131	5233.27122646	0.608884475635	1498.0	1349.0	37	0.0
3857718	984.767089844	4.0	7538.0	4	1954.0	1	2600.86486486	96232.0	2.55024707664	3.0	0.877643742846	38.1729856191	66.1049030317	1647.29236024	0.384914318874	1142.0	941.0	37	0.0
3857719	1316.39819336	4.0	10679.0	4	2414.0	1	3484.37837838	128922.0	2.60237562585	3.0	0.750521471154	97.2459080837	67.0538695186	2274.93350759	0.324513642082	1507.0	1568.0	37	0.0
3857716	1853.44909668	4.0	13920.0	4	2955.0	1	4377.45945946	161966.0	2.57502075998	3.0	0.809574414261	93.2258314038	59.197961387	3208.56528681	0.421865545323	1601.0	1584.0	37	0.0
3857717	5177.71533203	4.0	34740.0	4	7194.0	1	10256.5405405	379492.0	2.5908469662	3.0	0.935900191949	376.833916819	59.1227102714	8396.7332391	0.621000951296	2297.0	2836.0	37	0.0
3857706	273.484558105	4.0	3207.0	4	1319.0	1	1533.10810811	56725.0	2.61834853041	3.0	0.631084497697	164.340161875	49.766814781	585.281593375	0.136960373078	1141.0	575.0	37	0.0
3857707	1683.21630859	4.0	12932.0	4	2652.0	1	3927.83783784	145330.0	2.59392814844	3.0	0.877169203908	181.672157252	50.2621940374	2920.7214055	0.483964449914	1311.0	1337.0	37	0.0
3857704	154.982162476	4.0	3492.0	4	1480.0	1	1621.94594595	60012.0	2.92330191037	3.0	0.261902090535	335.930928291	42.8894022611	497.578745635	0.0418544324772	1469.0	1019.0	37	0.0
3857705	2094.53051758	4.0	14208.0	4	3654.0	1	5143.37837838	190305.0	2.59128167082	3.0	0.931999250339	370.192448737	48.0895496543	3384.89662858	0.442331093271	1918.0	1839.0	37	0.0
3857710	1557.13598633	4.0	10090.0	4	3226.0	1	4021.91891892	148811.0	2.57473223218	3.0	0.985764233787	326.94188	53.1396189805	2449.48682129	0.428943250667	1570.0	1626.0	37	0.0
3857711	2477.02685547	4.0	17369.0	4	4000.0	1	5834.10810811	215862.0	2.60359168355	3.0	0.873967786035	345.348165759	53.4700605632	4359.17378629	0.484800808731	1874.0	2052.0	37	0.0
3857708	1993.54260254	4.0	14727.0	4	2957.0	1	4369.54054054	161673.0	2.53879878177	3.0	0.844980066392	231.419061843	50.1146724923	3509.53618805	0.513629578979	1403.0	1433.0	37	0.0
3857709	177.455688477	4.0	3393.0	4	1716.0	1	1812.32432432	67056.0	2.63880489558	3.0	-0.0786370256171	88.8862201649	53.4521859337	594.430215232	-0.0127320136208	1519.0	1068.0	37	0.0
3857698	2278.47363281	4.0	15463.0	4	3360.0	1	5283.78378378	195500.0	2.55917748288	3.0	0.917828018382	327.258988789	29.5325193189	3935.98572388	0.519418115886	1605.0	1276.0	37	0.0
3857699	2173.08056641	4.0	15291.0	4	3040.0	1	4750.51351351	175769.0	2.60364371635	3.0	0.943807934145	58.2059850968	35.7559892765	3555.10050351	0.545964627425	1340.0	1490.0	37	0.0
3857696	175.186813354	4.0	3047.0	4	1555.0	1	1568.02702703	58017.0	8.88985561147	3.0	0.616090736306	283.770175462	28.4041143809	467.468209643	0.101122771739	1269.0	884.0	37	0.0
3857697	3075.92626953	4.0	21570.0	4	6102.0	1	7705.7027027	285111.0	2.57044813732	3.0	1.07372720697	164.794599948	29.0631590701	5226.26013972	0.572620037101	1639.0	2286.0	37	0.0
3857702	1780.13427734	4.0	12095.0	4	2691.0	1	4168.32432432	154228.0	2.55106671507	3.0	0.905073121645	201.42273863	42.2368685675	3073.99165991	0.500892348803	1343.0	1661.0	37	0.0
3857703	229.49105835	4.0	2889.0	4	1354.0	1	1396.32432432	51664.0	2.57861308253	3.0	0.884303331988	3.33390512757	42.7021472771	487.245378181	0.182435896915	948.0	613.0	37	0.0
3857700	5486.39404297	4.0	35601.0	4	6426.0	1	10292.4054054	380819.0	2.55282266763	3.0	0.928638168156	98.2095276966	36.0498124228	8962.80605075	0.678802034682	1867.0	2626.0	37	0.0
3857701	2190.17797852	4.0	15860.0	4	3533.0	1	5284.2972973	195519.0	2.55747472221	3.0	0.980899930091	249.844694655	36.4985107828	3656.87367892	0.513785357985	1635.0	1999.0	37	0.0
3857690	5002.29980469	4.0	33272.0	4	5952.0	1	9719.37837838	359617.0	2.55389814322	3.0	0.931744056365	245.893086351	18.1298752234	8131.39870212	0.638690214081	2062.0	2343.0	37	0.0
3857691	232.496765137	4.0	2831.0	4	1645.0	1	1708.13513514	63201.0	2.60693961723	3.0	0.715814867479	198.198507622	19.9791479652	488.218198154	0.113954040742	1285.0	597.0	37	0.0
3857688	3299.93505859	4.0	20506.0	4	7301.0	1	8482.62162162	313857.0	4.69316732807	3.0	1.37251100305	207.819330393	11.3508329268	4753.54953547	0.624876343996	1817.0	3144.0	37	0.0
3857689	1484.24914551	4.0	11025.0	4	3042.0	1	4102.97297297	151810.0	2.5734719844	3.0	0.903928017422	231.809006173	12.2141412845	2463.67969471	0.372471178524	1816.0	1800.0	37	0.0
3857694	2372.04321289	4.0	18704.0	4	4415.0	1	5912.45945946	218761.0	2.55467835699	3.0	0.864807135164	88.0503979275	25.1880533289	4220.13237414	0.446416939498	1702.0	2091.0	37	0.0
3857695	2243.94873047	4.0	17035.0	4	4364.0	1	5703.0	211011.0	2.53509558244	3.0	0.828256599683	82.7849170655	27.8696850213	4128.34212756	0.42812901532	1672.0	1592.0	37	0.0
3857692	164.643768311	4.0	2459.0	4	1241.0	1	1366.89189189	50575.0	10.1732538345	3.0	0.612914886696	143.610314846	22.5820258226	381.22425478	0.093458506926	1127.0	874.0	37	0.0
3857693	1010.64941406	4.0	8260.0	4	2120.0	1	2901.21621622	107345.0	2.51059699634	3.0	0.831519879673	387.816411454	22.8788940246	1814.27209363	0.351342186898	1384.0	1180.0	37	0.0
3857682	4725.29052734	4.0	25982.0	4	8414.0	1	9844.27027027	364238.0	2.61368640776	3.0	1.1605448304	236.0	0.0	6961.63579376	0.695935599261	1915.0	2669.0	37	0.0
3857683	2632.06933594	4.0	18349.0	4	4159.0	1	5887.24324324	217828.0	2.57068307854	3.0	0.876311691084	298.229782406	5.00113036075	4370.10015398	0.482015109073	1951.0	2021.0	37	0.0
3857681	857.012329102	4.0	7311.0	4	2213.0	1	2921.91891892	108111.0	2.59376880378	3.0	1.16946249413	145.0	0.0	1516.89445869	0.435872377982	1262.0	1059.0	37	0.0
3857686	3187.16967773	4.0	20968.0	4	4044.0	1	6348.56756757	234897.0	2.55676556476	3.0	0.898785996339	19.6599986696	5.67850833601	5421.66699734	0.622799511158	1386.0	1498.0	37	0.0
3857687	2478.41918945	4.0	17097.0	4	3596.0	1	5381.08108108	199100.0	2.59896632634	3.0	0.922211711569	44.5275509951	6.30606482003	4252.41339567	0.573292066524	1413.0	1158.0	37	0.0
3857684	2153.50952148	4.0	15345.0	4	3449.0	1	4887.05405405	180821.0	2.54441209504	3.0	0.862633280163	318.855299368	5.15231208426	3614.74018542	0.468484972417	1690.0	1180.0	37	0.0
3857685	213.376678467	4.0	2946.0	4	1629.0	1	1677.18918919	62056.0	2.5048727831	3.0	0.688024259635	394.746190466	4.5002449262	506.95604882	0.116050154455	1331.0	853.0	37	0.0
3857786	1887.85058594	4.0	14974.0	4	3425.0	1	4823.94594595	178486.0	2.58833601901	3.0	0.793565447341	294.295269243	140.861651827	3375.9314595	0.384427147478	1718.0	1678.0	37	0.0
3857787	2060.06225586	4.0	14430.0	4	3192.0	1	4624.91891892	171122.0	2.56459838342	3.0	0.939332192842	15.9203141599	141.761867214	3372.36363186	0.520837594514	1433.0	1440.0	37	0.0
3857784	1457.96582031	4.0	11845.0	4	2951.0	1	3770.48648649	139508.0	2.53798907094	3.0	0.861909811471	181.783815239	138.849264788	2507.10427942	0.40164824803	1598.0	1327.0	37	0.0
3857785	2581.03930664	4.0	17617.0	4	3566.0	1	5587.59459459	206741.0	2.57242893224	3.0	0.90273154714	167.449887751	140.18620999	4431.28852881	0.557533885826	1544.0	1429.0	37	0.0
3857790	1699.77758789	4.0	13631.0	4	3303.0	1	4694.72972973	173705.0	2.53938137096	3.0	0.845025450036	300.874753066	143.363430868	2975.54014376	0.365729166204	1727.0	1637.0	37	0.0
3857791	230.820663452	4.0	2846.0	4	1452.0	1	1607.56756757	59480.0	2.52233306108	3.0	0.592140389107	342.742450108	142.746998557	515.780290248	0.104963453008	1300.0	859.0	37	0.0
3857788	3541.80541992	4.0	25046.0	4	4444.0	1	6857.86486486	253741.0	2.54547562753	3.0	0.863634464537	74.1195416866	141.895751069	5908.65405882	0.59247978712	1590.0	2044.0	37	0.0
3857789	5645.26416016	4.0	36014.0	4	5439.0	1	10876.9189189	402446.0	2.58216419076	3.0	0.877061359611	230.422885838	143.482710004	10054.2947633	0.681702467118	1895.0	1604.0	37	0.0
3857778	209.710861206	4.0	3306.0	4	2083.0	1	2122.10810811	78518.0	6.50268212222	3.0	1.00324633989	394.201486744	126.991395547	398.270830786	0.103927144812	1705.0	1192.0	37	0.0
3857779	2008.0604248	4.0	14376.0	4	3373.0	1	4739.21621622	175351.0	2.54233452512	3.0	0.943851720902	287.698934297	127.89783974	3290.66698858	0.487389050055	1606.0	1582.0	37	0.0
3857776	4881.83251953	4.0	35639.0	4	5731.0	1	9168.51351351	339235.0	2.53740065626	3.0	0.879000867308	224.195826771	123.93525652	8229.93770944	0.651552239471	1847.0	2324.0	37	0.0
3857777	5497.16064453	4.0	36511.0	4	6556.0	1	10617.6756757	392854.0	2.55685618918	3.0	0.925571726181	377.16369688	125.988381229	8972.56479824	0.642255803328	2178.0	2687.0	37	0.0
3857782	2177.20141602	4.0	16635.0	4	3358.0	1	4864.83783784	179999.0	2.55239638907	3.0	0.897988220536	194.801280582	135.123689841	3633.49737025	0.504549196942	1594.0	1580.0	37	0.0
3857783	218.95489502	4.0	3446.0	4	1805.0	1	1942.59459459	71876.0	2.50304706749	3.0	0.444117834063	383.967174058	135.953344959	520.563127747	0.063270800956	1619.0	1121.0	37	0.0
3857780	1880.89074707	4.0	13222.0	4	2963.0	1	4398.59459459	162748.0	2.56511112173	3.0	0.898004828058	26.2229946519	129.141027619	3125.34897127	0.468496217672	1552.0	1369.0	37	0.0
3857781	225.981567383	4.0	3202.0	4	1438.0	1	1545.83783784	57196.0	2.57352648222	3.0	0.791696105344	87.6326627369	131.568138273	469.158023219	0.136543056482	1173.0	938.0	37	0.0
3857770	1579.09240723	4.0	10365.0	4	2782.0	1	4096.78378378	151581.0	2.61615939254	3.0	0.980072792337	262.232154719	116.42660614	2624.23059767	0.457507298472	1494.0	1674.0	37	0.0
3857771	275.390411377	4.0	4070.0	4	1798.0	1	1909.62162162	70656.0	2.49574323458	3.0	0.305885463641	287.733608096	116.907878628	664.018337738	0.0561687701313	1627.0	1106.0	37	0.0
3857768	1808.51098633	4.0	15268.0	4	3711.0	1	4959.97297297	183519.0	2.5355475093	3.0	0.846638428479	16.603401163	116.180008218	3344.69005778	0.399500862136	1651.0	1854.0	37	0.0
3857769	2763.35180664	4.0	19058.0	4	4167.0	1	5970.56756757	220911.0	2.55303819568	3.0	0.876282589928	37.8247098414	116.427421696	4769.45473555	0.538460121436	1693.0	1335.0	37	0.0
3857774	245.779724121	4.0	3330.0	4	1686.0	1	1766.02702703	65343.0	2.75233728544	3.0	0.490708978268	249.857470009	122.667762129	569.943149528	0.0859913069437	1484.0	1062.0	37	0.0
3857775	274.855255127	4.0	4176.0	4	1909.0	1	2119.75675676	78431.0	2.5879278521	3.0	-0.26584665669	33.7895098717	123.828101378	660.341931856	-0.0397615360349	1673.0	1285.0	37	0.0
3857772	1846.59851074	4.0	12781.0	4	3082.0	1	4235.08108108	156698.0	2.53191727206	3.0	0.904544609484	189.194050318	122.061929038	3057.50495937	0.484817872451	1435.0	1135.0	37	0.0
3857773	1477.31225586	4.0	12330.0	4	2529.0	1	3637.0	134569.0	2.56965418137	3.0	0.921618600084	69.8247304552	122.679344654	2491.91231788	0.461403422076	1330.0	1464.0	37	0.0
3857762	1750.7322998	4.0	14207.0	4	3461.0	1	4851.54054054	179507.0	2.52601605416	3.0	0.793215694987	22.2893620324	113.444945167	3286.18998905	0.367319881266	1743.0	1896.0	37	0.0
3857763	2002.60095215	4.0	14567.0	4	3048.0	1	4783.59459459	176993.0	2.56398500487	3.0	0.925867568557	242.246339214	113.450619748	3429.61444593	0.496786297003	1549.0	1288.0	37	0.0
3857760	200.488311768	4.0	2444.0	4	1285.0	1	1442.02702703	53355.0	2.56021460992	3.0	0.463075276781	57.6620711068	109.260839345	470.510685112	0.0817208530985	1185.0	679.0	37	0.0
3857761	2142.37792969	4.0	13839.0	4	3173.0	1	4881.51351351	180616.0	2.56760174457	3.0	0.831784222791	309.193481208	110.563094427	3792.8588208	0.477413876736	1660.0	1644.0	37	0.0
3857766	1628.68432617	4.0	12383.0	4	3414.0	1	4478.91891892	165720.0	2.55128837189	3.0	0.903290986879	384.515777242	114.021659192	2756.92110251	0.38504649058	1945.0	1698.0	37	0.0
3857767	396.143676758	4.0	5089.0	4	1976.0	1	2211.37837838	81821.0	8.50703486619	3.0	0.443014013651	301.349381818	115.019462087	827.195105003	0.0903432261736	1626.0	1348.0	37	0.0
3857764	1818.06848145	4.0	14064.0	4	3618.0	1	4861.16216216	179863.0	2.5619471536	3.0	0.741691600881	352.229409726	113.44267811	3213.34548332	0.32474548906	2144.0	2070.0	37	0.0
3857765	324.586242676	4.0	3458.0	4	1492.0	1	1707.32432432	63171.0	2.54167099509	3.0	0.772172202579	136.980277745	114.173340996	609.975047488	0.160007785015	1233.0	863.0	37	0.0
3857754	3581.0703125	4.0	23708.0	4	5258.0	1	7934.89189189	293591.0	2.59624561874	3.0	0.919136115019	370.390397714	103.551909011	6170.96457787	0.556192628	2200.0	2221.0	37	0.0
3857755	3995.40234375	4.0	26705.0	4	4523.0	1	7950.05405405	294152.0	2.5724182242	3.0	0.892555014479	87.0147096593	105.531948223	6848.01199029	0.624468937569	1756.0	1847.0	37	0.0
3857752	1909.24255371	4.0	14446.0	4	3453.0	1	4524.40540541	167403.0	2.5497430881	3.0	0.899928094956	332.948288893	102.913884196	3135.48590475	0.453134256892	1658.0	1550.0	37	0.0
3857753	5266.57617188	4.0	31831.0	4	10476.0	1	12020.3513514	444753.0	2.62430955988	3.0	1.13013635873	350.054895353	102.705124432	8043.85568209	0.6080684961	2672.0	3076.0	37	0.0
3857758	2045.52062988	4.0	14327.0	4	3264.0	1	4951.40540541	183202.0	2.5712690992	3.0	0.933667442869	286.462446409	106.298864423	3502.81235787	0.493107627449	1632.0	1862.0	37	0.0
3857759	268.302276611	4.0	3508.0	4	1563.0	1	1707.37837838	63173.0	2.58136805808	3.0	0.596625848691	75.056303374	107.990439592	533.036810869	0.102696460229	1324.0	975.0	37	0.0
3857756	2722.37060547	4.0	18776.0	4	4040.0	1	5982.86486486	221366.0	2.57167315436	3.0	0.928526812015	165.379213724	105.692206105	4595.98348901	0.554346994547	1636.0	1710.0	37	0.0
3857757	1291.94177246	4.0	8868.0	4	3000.0	1	3627.94594595	134234.0	2.66836507626	3.0	0.939966461329	177.191111692	105.654061892	2134.43440265	0.382181234759	1548.0	1381.0	37	0.0
3857746	2248.32592773	4.0	16135.0	4	3223.0	1	5074.83783784	187769.0	2.55807328999	3.0	0.862448029424	225.809795243	96.2597386833	3852.40503173	0.486657859957	1738.0	1645.0	37	0.0
3857747	1687.96606445	4.0	12866.0	4	3709.0	1	4734.59459459	175180.0	2.57494620061	3.0	0.829515871036	213.27948716	99.1439420511	2803.86758147	0.325597520055	2130.0	1855.0	37	0.0
3857744	2297.52832031	4.0	17831.0	4	3829.0	1	5699.27027027	210873.0	2.57534651483	3.0	0.721166759228	354.240242036	93.550391172	4007.78086039	0.339702546171	2203.0	1968.0	37	0.0
3857745	2340.52734375	4.0	16387.0	4	4028.0	1	5658.2972973	209357.0	2.55372553359	3.0	0.707053351154	204.636933616	95.9388975584	4105.1319431	0.344964461779	2180.0	1928.0	37	0.0
3857750	2143.74072266	4.0	15874.0	4	3207.0	1	4728.2972973	174947.0	2.58181202171	3.0	0.908784929747	35.7350752647	102.222231421	3590.64039371	0.526864163854	1438.0	1150.0	37	0.0
3857751	371.056030273	4.0	4097.0	4	1830.0	1	1943.40540541	71906.0	10.1894022549	3.0	0.731399094106	269.505051764	103.234290464	733.131694228	0.160034627961	1397.0	849.0	37	0.0
3857748	3331.35546875	4.0	20062.0	4	5226.0	1	7342.91891892	271688.0	2.6420032059	3.0	1.08580749431	126.230684954	100.132998382	5091.60938527	0.603724830521	1687.0	1627.0	37	0.0
3857749	1587.14257812	4.0	11948.0	4	2714.0	1	3703.08108108	137014.0	2.57110704022	3.0	0.828938117881	19.7257145132	101.322078561	2764.84269573	0.44813426331	1382.0	1098.0	37	0.0
3857738	3545.28662109	4.0	23740.0	4	4530.0	1	7448.64864865	275600.0	2.58874440466	3.0	0.820241247155	208.632922934	87.6780218236	6162.34842598	0.513539993372	2110.0	2068.0	37	0.0
3857739	247.664916992	4.0	2930.0	4	1794.0	1	1862.83783784	68925.0	4.70695239279	3.0	1.04012288427	290.165628071	87.806461167	451.353243869	0.144174493873	1377.0	1156.0	37	0.0
3857736	6056.78466797	4.0	35635.0	4	6647.0	1	11611.8108108	429637.0	2.58635587312	3.0	0.955161051536	141.89687247	87.3121257796	9850.75424027	0.681096863017	2074.0	2329.0	37	0.0
3857737	1464.3458252	4.0	12502.0	4	2963.0	1	3701.43243243	136953.0	2.55029945812	3.0	0.739050311193	63.841074158	88.0899862018	2565.19946745	0.344251512911	1542.0	1089.0	37	0.0
3857742	1412.55175781	4.0	9666.0	4	2579.0	1	3581.72972973	132524.0	2.56467144196	3.0	0.901421976404	277.883074388	91.912374792	2338.73305741	0.417026918743	1455.0	1147.0	37	0.0
3857743	227.751815796	4.0	2575.0	4	1423.0	1	1539.43243243	56959.0	2.4955260106	3.0	0.177452742788	18.5725906299	92.6288936716	468.076533423	0.0277259397882	1130.0	906.0	37	0.0
3857740	162.176742554	4.0	3411.0	4	2125.0	1	2099.40540541	77678.0	2.51876681254	3.0	-0.293657166445	367.312722944	89.3816714849	485.444553388	-0.032836278289	1845.0	1108.0	37	0.0
3857741	6021.93310547	4.0	33573.0	4	8067.0	1	11480.7297297	424787.0	2.55897623161	3.0	0.966132169616	97.9711072994	90.8815783532	9584.86859485	0.675870976556	2045.0	2513.0	37	0.0
3857730	249.770401001	4.0	3719.0	4	1824.0	1	2068.91891892	76550.0	2.63236301773	3.0	0.284235563167	108.694638204	85.3998753476	659.747694972	0.0474705944441	1756.0	1282.0	37	0.0
3857731	1345.06530762	4.0	10731.0	4	2735.0	1	3654.05405405	135200.0	2.53362891089	3.0	0.751054682639	188.385916453	85.0192016447	2359.16848517	0.320048154577	1515.0	1243.0	37	0.0
3857728	1582.359375	4.0	12512.0	4	2774.0	1	3985.97297297	147481.0	2.54672581714	3.0	0.732624026924	70.5446935878	83.0710077942	2875.15061911	0.359115082029	1652.0	1176.0	37	0.0
3857729	1882.89111328	4.0	13240.0	4	3322.0	1	4585.0	169645.0	2.5523205777	3.0	0.907669525269	119.193480118	83.5059476393	3250.2148476	0.474305199899	1603.0	1253.0	37	0.0
3857734	4464.39990234	4.0	30003.0	4	7169.0	1	9035.97297297	334331.0	2.58424801275	3.0	1.02264590733	308.784380713	86.0467912467	6914.56776381	0.642785967797	1855.0	2687.0	37	0.0
3857735	2662.88037109	4.0	20254.0	4	3741.0	1	5647.67567568	208964.0	2.54774840947	3.0	0.854499932061	83.1769868514	87.0114178502	4559.60212722	0.526569715598	1683.0	1800.0	37	0.0
3857732	3392.02490234	4.0	23105.0	4	4783.0	1	6808.24324324	251905.0	2.60029984434	3.0	0.911009787767	252.682831414	84.9929349432	5639.62251202	0.60595728012	1548.0	1776.0	37	0.0
3857733	1905.49499512	4.0	14621.0	4	3084.0	1	4470.2972973	165401.0	2.536377866	3.0	0.832263185183	180.002085182	86.1845071599	3226.29182452	0.429244104189	1506.0	1542.0	37	0.0
3857850	2092.81958008	4.0	16923.0	4	4231.0	1	6017.62162162	222652.0	2.55770551545	3.0	0.785451202798	119.508236745	219.502098941	4189.63606449	0.376323288051	2054.0	2187.0	37	0.0
3857851	3027.32910156	4.0	21101.0	4	4043.0	1	6683.62162162	247294.0	2.55871716635	3.0	0.780627705801	173.759632664	219.555002858	5433.72254409	0.464818469097	1976.0	2190.0	37	0.0
3857848	1173.87988281	4.0	10199.0	4	3148.0	1	4136.56756757	153053.0	11.4000000005	3.0	0.664872894316	123.783367693	215.090983344	2346.26313458	0.232374144994	1961.0	1901.0	37	0.0
3857849	2370.63891602	4.0	15732.0	4	3672.0	1	5248.83783784	194207.0	2.55660074501	3.0	0.835460856082	4.23471682387	216.030450791	3927.5251008	0.45470062358	1704.0	1609.0	37	0.0
3857854	1763.08435059	4.0	14156.0	4	2688.0	1	4098.89189189	151659.0	2.56099846218	3.0	0.783546104613	31.9157128086	221.944138237	3004.74933123	0.402907537329	1476.0	1589.0	37	0.0
3857855	1986.24658203	4.0	16090.0	4	3977.0	1	5292.7027027	195830.0	2.54923211383	3.0	0.819669288337	113.940701507	221.944570833	3595.58992892	0.385848823501	1686.0	1756.0	37	0.0
3857852	5099.71630859	4.0	32161.0	4	5751.0	1	9772.94594595	361599.0	2.56975044808	3.0	0.891463042333	64.532500351	220.596100804	8923.70318604	0.686336798571	1709.0	2206.0	37	0.0
3857853	1675.84289551	4.0	12349.0	4	2876.0	1	4144.13513514	153333.0	2.56056425061	3.0	0.908133871704	203.416109921	221.080997909	2808.41122703	0.444488839865	1542.0	1378.0	37	0.0
3857842	204.374664307	4.0	3825.0	4	2486.0	1	2590.32432432	95842.0	2.56923861732	3.0	0.288448081866	363.066328545	204.153700598	538.133298958	0.0308876391217	2179.0	1766.0	37	0.0
3857843	2349.91259766	4.0	16986.0	4	3287.0	1	5170.94594595	191325.0	2.59325883417	3.0	0.854034240644	130.644525171	207.062846119	4046.62230856	0.501885737277	1675.0	1504.0	37	0.0
3857840	2862.22802734	4.0	20499.0	4	3948.0	1	6195.54054054	229235.0	2.56175532726	3.0	0.84120119706	63.3612173722	204.09003012	4888.44950194	0.496704134195	1756.0	1426.0	37	0.0
3857841	2012.88928223	4.0	15977.0	4	3283.0	1	4940.16216216	182786.0	2.55142083836	3.0	0.764648657311	245.103177478	203.752392562	3488.24666649	0.369786205015	1796.0	1712.0	37	0.0
3857846	1979.51220703	4.0	15158.0	4	3368.0	1	4615.27027027	170765.0	2.52197310917	3.0	0.880256010891	290.323454809	212.099833976	3389.12595786	0.477538484157	1631.0	1503.0	37	0.0
3857847	1556.38024902	4.0	11577.0	4	2666.0	1	3770.89189189	139523.0	2.53144661878	3.0	0.697775432703	27.7922975865	215.036643768	2782.55937127	0.346703284813	1477.0	1264.0	37	0.0
3857844	9489.81445312	4.0	43823.0	4	13881.0	1	20593.4594595	761958.0	2.65314887936	3.0	1.22075890885	350.535273582	209.986094386	13974.4738851	0.707056056665	3087.0	4690.0	37	0.0
3857845	1283.42980957	4.0	9683.0	4	2384.0	1	3333.81081081	123351.0	2.55667015239	3.0	0.886134347891	150.886522219	210.844426294	2164.46681705	0.403824121778	1400.0	1043.0	37	0.0
3857834	1012.5982666	4.0	9803.0	4	2950.0	1	3948.2972973	146087.0	2.53511232488	3.0	0.722989099958	199.133584443	198.843812191	2168.28732804	0.247694953025	1928.0	1562.0	37	0.0
3857835	3215.86767578	4.0	22512.0	4	4601.0	1	6893.54054054	255061.0	2.5577160446	3.0	0.938278473243	373.740556272	199.956030558	5266.24234891	0.558587981036	1902.0	2295.0	37	0.0
3857832	2974.09057617	4.0	20892.0	4	3476.0	1	6157.43243243	227825.0	2.55196543745	3.0	0.855594492827	87.4250283215	198.927746338	5179.22867241	0.562097297667	1645.0	1893.0	37	0.0
3857833	2227.95947266	4.0	16657.0	4	3516.0	1	5247.59459459	194161.0	2.57372519777	3.0	0.833978257079	98.8035196694	198.732558032	3856.60949583	0.441872511054	1847.0	1739.0	37	0.0
3857838	2416.24414062	4.0	18238.0	4	3740.0	1	5600.64864865	207224.0	2.5727106805	3.0	0.820570291938	237.453772228	201.018768276	4217.10478762	0.447034056927	1754.0	1774.0	37	0.0
3857839	2555.17211914	4.0	17071.0	4	3789.0	1	5735.83783784	212226.0	2.5692646327	3.0	0.962606635334	275.42856514	202.028767266	4212.77911382	0.546792866103	1597.0	1796.0	37	0.0
3857836	207.014343262	4.0	2932.0	4	1705.0	1	1763.91891892	65265.0	2.54819708698	3.0	0.637833629514	118.932882124	200.866684421	414.779082992	0.0810718746565	1473.0	887.0	37	0.0
3857837	2881.72290039	4.0	18769.0	4	6987.0	1	8070.37837838	298604.0	2.57237761604	3.0	1.23846707854	175.541836597	200.731845074	4606.68944369	0.546712696819	2099.0	2776.0	37	0.0
3857826	1967.85070801	4.0	15059.0	4	2837.0	1	4282.89189189	158467.0	2.57615226644	3.0	0.864196479173	24.020173296	193.128735175	3314.84593059	0.502477656514	1393.0	1413.0	37	0.0
3857827	2002.87084961	4.0	15715.0	4	2914.0	1	4563.40540541	168846.0	2.59054845504	3.0	0.86916351952	298.690608586	192.627950059	3513.48444061	0.502845923886	1475.0	1622.0	37	0.0
3857824	3112.45019531	4.0	23419.0	4	4006.0	1	6716.51351351	248511.0	2.55389393064	3.0	0.7974833035	261.067059579	191.3740256	5445.1203263	0.477677609272	2022.0	1752.0	37	0.0
3857825	595.54083252	4.0	7066.0	4	2494.0	1	2907.64864865	107583.0	2.51769307341	3.0	1.14842254226	0.0	192.0	1175.17743852	0.30221491757	1697.0	1734.0	37	0.0
3857830	1205.33435059	4.0	9717.0	4	2786.0	1	3639.16216216	134649.0	2.57082344848	3.0	0.792521714694	108.062016004	195.31791863	2127.99306225	0.301596544366	1789.0	1469.0	37	0.0
3857831	2232.60253906	4.0	15982.0	4	3246.0	1	5008.18918919	185303.0	2.55378146777	3.0	0.831135167321	55.4475129424	198.874205486	3919.13427117	0.481921461311	1501.0	1720.0	37	0.0
3857828	1900.00012207	4.0	14981.0	4	3746.0	1	5231.67567568	193572.0	2.5977252242	3.0	0.873559781424	196.831385093	194.277833492	3404.02487305	0.397026111685	2053.0	2150.0	37	0.0
3857829	1409.90014648	4.0	10455.0	4	2682.0	1	3688.10810811	136460.0	2.57546016392	3.0	0.873637940493	223.165612149	193.651059777	2403.43626437	0.397941785293	1593.0	1299.0	37	0.0
3857818	2124.42211914	4.0	15272.0	4	3165.0	1	4959.16216216	183489.0	2.56274024626	3.0	0.792055220452	4.38452019358	182.478944043	3872.60804679	0.447718176116	1646.0	1700.0	37	0.0
3857819	1987.69213867	4.0	14769.0	4	2845.0	1	4434.24324324	164067.0	2.54537855825	3.0	0.860626619178	129.040349518	183.709729463	3420.88668984	0.496947524888	1499.0	1164.0	37	0.0
3857816	2323.81079102	4.0	15815.0	4	3555.0	1	5388.37837838	199370.0	2.59667604029	3.0	0.909140033266	114.390492158	180.502918122	4047.11083059	0.518416315174	1685.0	1911.0	37	0.0
3857817	1721.20629883	4.0	13137.0	4	3013.0	1	4313.78378378	159610.0	2.56695127182	3.0	0.898161097614	371.912732844	181.189676468	2893.82662015	0.431143099342	1672.0	1419.0	37	0.0
3857822	3178.13574219	4.0	22267.0	4	4142.0	1	6833.78378378	252850.0	2.59964289917	3.0	0.833264161281	181.552282171	191.46938716	5786.04017411	0.545009500162	1889.0	1638.0	37	0.0
3857823	1692.45471191	4.0	11541.0	4	3336.0	1	4301.18918919	159144.0	2.55299195819	3.0	0.924319426354	208.190221931	191.053723258	2744.21575356	0.418166195465	1725.0	1521.0	37	0.0
3857820	324.493164062	4.0	3912.0	4	1499.0	1	1684.35135135	62321.0	2.55687592351	3.0	0.600620690909	31.4653477477	184.754379686	660.191605866	0.133412178953	1221.0	877.0	37	0.0
3857821	1789.91967773	4.0	14279.0	4	3693.0	1	4966.78378378	183771.0	2.55347373716	3.0	0.711743573216	252.575838495	188.596151947	3298.7731064	0.309514557483	2042.0	1890.0	37	0.0
3857810	2105.87402344	4.0	17441.0	4	4227.0	1	5673.43243243	209917.0	11.4000000005	3.0	0.703399876607	100.953542194	175.149847845	4090.02683053	0.339662878264	1862.0	1716.0	37	0.0
3857811	5572.61914062	4.0	37515.0	4	5957.0	1	10404.3513514	384961.0	2.5504150675	3.0	0.854856029258	243.582230847	175.072176014	9643.68732562	0.656119050039	2048.0	2358.0	37	0.0
3857808	1969.08642578	4.0	17403.0	4	4049.0	1	5541.45945946	205034.0	10.2043302258	3.0	0.832601760197	61.6299849917	168.984925111	3704.33721463	0.385593274087	1950.0	1708.0	37	0.0
3857809	1483.45654297	4.0	10531.0	4	2286.0	1	3602.10810811	133278.0	2.57088216015	3.0	0.871685201031	162.120292852	169.44407107	2583.83828166	0.45483214559	1316.0	1403.0	37	0.0
3857814	5557.14941406	4.0	41812.0	4	7798.0	1	13515.9459459	500090.0	10.2309575684	3.0	0.979884195088	396.910445444	177.125299868	10728.9323792	0.63643385721	2007.0	2429.0	37	0.0
3857815	3361.47167969	4.0	27044.0	4	5241.0	1	7996.48648649	295870.0	2.53965929235	3.0	0.823321632102	96.1956016999	179.037209903	6153.12706237	0.463623717261	2110.0	2083.0	37	0.0
3857812	1445.34936523	4.0	14630.0	4	3763.0	1	4934.0	182558.0	10.7775843832	3.0	0.68466237865	90.575071256	177.161107791	3091.09852821	0.273020749508	1751.0	1573.0	37	0.0
3857813	1441.96276855	4.0	10649.0	4	2751.0	1	3658.97297297	135382.0	2.58991984362	3.0	0.875017455815	342.360062305	177.315613328	2512.77612619	0.429503263402	1416.0	1318.0	37	0.0
3857802	4225.95849609	4.0	27001.0	4	4912.0	1	8508.21621622	314804.0	2.57685376151	3.0	0.914710132947	371.270779817	161.411726684	7192.2644639	0.630302002266	1852.0	1915.0	37	0.0
3857803	1967.86096191	4.0	13952.0	4	3088.0	1	4518.7027027	167192.0	2.56695988925	3.0	0.836720266889	277.546842394	161.650102214	3538.53408808	0.487236713953	1536.0	1115.0	37	0.0
3857800	1478.51843262	4.0	10955.0	4	2871.0	1	3747.43243243	138655.0	2.53342390796	3.0	0.839686341578	239.763849375	158.841502835	2558.50740494	0.401820859892	1592.0	1653.0	37	0.0
3857801	2007.62475586	4.0	15224.0	4	3140.0	1	4510.97297297	166906.0	2.59402165869	3.0	0.84234738054	4.30337166507	161.143299641	3399.56432247	0.464998342826	1431.0	1537.0	37	0.0
3857806	186.110229492	4.0	3741.0	4	1721.0	1	1921.62162162	71100.0	2.8165077535	3.0	0.350394886899	384.631385756	167.545160729	537.805228651	0.0515607561877	1687.0	1254.0	37	0.0
3857807	2382.86450195	4.0	16161.0	4	3691.0	1	5370.45945946	198707.0	2.57819299821	3.0	0.861782593096	51.6389425332	169.304553457	3997.66338416	0.472205334304	1575.0	1540.0	37	0.0
3857804	1753.59179688	4.0	14974.0	4	4049.0	1	5190.86486486	192062.0	2.55394307497	3.0	0.70570731665	62.5106612867	163.814823133	3623.3293404	0.326786149923	2008.0	1741.0	37	0.0
3857805	2721.53686523	4.0	20957.0	4	3772.0	1	5551.32432432	205399.0	2.59124310654	3.0	0.866841488479	204.101637026	165.065259674	4604.73382663	0.561318043136	1514.0	1482.0	37	0.0
3857794	2090.7487793	4.0	14280.0	4	2923.0	1	4706.48648649	174140.0	2.54986042306	3.0	0.896612098542	103.667180933	152.344401194	3619.36216466	0.526145324948	1420.0	1528.0	37	0.0
3857795	236.526779175	4.0	3073.0	4	1454.0	1	1580.81081081	58490.0	2.63507595501	3.0	0.843296921699	137.079601753	151.784496943	446.548419537	0.135212323464	1171.0	857.0	37	0.0
3857792	2957.27734375	4.0	19348.0	4	4098.0	1	5910.21621622	218678.0	2.56067398636	3.0	0.899633934042	150.856097548	146.942003119	4867.22441516	0.588402257469	1480.0	1768.0	37	0.0
3857793	923.411254883	4.0	7344.0	4	2415.0	1	2966.10810811	109746.0	2.51298022011	3.0	0.637304495195	78.1091991699	150.029761606	1525.91900877	0.196073748558	1519.0	1477.0	37	0.0
3857798	2384.82983398	4.0	16302.0	4	2895.0	1	5091.83783784	188398.0	2.54281763507	3.0	0.836987077312	330.293863381	156.771932806	4200.89628342	0.527342157408	1547.0	1594.0	37	0.0
3857799	1706.61193848	4.0	12212.0	4	2750.0	1	3827.48648649	141617.0	2.54701734899	3.0	0.849866505872	24.8768197615	159.033290203	2895.61912994	0.47378711291	1350.0	1026.0	37	0.0
3857796	2142.44750977	4.0	15573.0	4	3468.0	1	4820.97297297	178376.0	2.57653297684	3.0	0.877009948311	264.454960888	152.862546963	3697.31018209	0.506702809348	1551.0	1576.0	37	0.0
3857797	2246.52636719	4.0	15914.0	4	3075.0	1	4978.08108108	184189.0	2.5502870669	3.0	0.773935048103	58.8751831638	155.597246162	3899.24521456	0.434936396554	1583.0	1820.0	37	0.0
3857914	231.766311646	4.0	2841.0	4	1318.0	1	1435.2972973	53106.0	2.54855849871	3.0	0.687598229472	250.661030304	298.574853679	472.880996591	0.127738945703	1091.0	871.0	37	0.0
3857915	5968.48046875	4.0	39208.0	4	5960.0	1	11351.7837838	420016.0	2.56422227698	3.0	0.887901650271	393.767825566	299.295639045	9982.94858784	0.640467803719	2187.0	2890.0	37	0.0
3857912	2477.26489258	4.0	18446.0	4	3654.0	1	5533.45945946	204738.0	2.57377594371	3.0	0.847274164997	280.828963644	287.239152212	4198.34467111	0.473669500189	1826.0	1978.0	37	0.0
3857913	7404.36914062	4.0	36590.0	4	8390.0	1	14172.7567568	524392.0	2.61732755953	3.0	1.02747356556	185.85826167	297.206390552	11519.1044342	0.716875808726	2170.0	3107.0	37	0.0
3857918	2167.97680664	4.0	14682.0	4	3417.0	1	5195.72972973	192242.0	2.58869862759	3.0	0.91884851318	197.236918213	306.551557468	3687.2016237	0.483756626773	1731.0	1562.0	37	0.0
3857919	2326.59472656	4.0	16945.0	4	3091.0	1	4914.37837838	181832.0	2.55821206702	3.0	0.868620789058	230.425975281	307.236899305	4067.26465789	0.561149457742	1327.0	1542.0	37	0.0
3857916	730.383178711	4.0	5635.0	4	2380.0	1	2691.32432432	99579.0	2.56312614815	3.0	0.964339621912	377.479010881	302.683797981	1225.49781391	0.281322918245	1483.0	1196.0	37	0.0
3857917	174.635162354	4.0	2951.0	4	1755.0	1	1764.7027027	65294.0	10.588511218	3.0	-0.266311304987	279.780134347	306.105862367	492.931022043	-0.0358603202714	1426.0	884.0	37	0.0
3857906	2077.55517578	4.0	15480.0	4	3486.0	1	5174.48648649	191456.0	2.56276785767	3.0	0.82439458857	286.757644542	278.788902809	3466.38855953	0.381465378225	2028.0	2052.0	37	0.0
3857907	261.144989014	4.0	2797.0	4	1487.0	1	1544.37837838	57142.0	2.50822350409	3.0	0.740660171327	144.280823867	280.730947196	515.156359832	0.140941069211	1127.0	534.0	37	0.0
3857904	235.02796936	4.0	2947.0	4	1220.0	1	1411.97297297	52243.0	2.55155149119	3.0	0.408612185629	58.8869176431	279.378246768	533.377992218	0.0836318675788	1162.0	760.0	37	0.0
3857905	2700.54907227	4.0	19505.0	4	3627.0	1	5588.43243243	206772.0	2.54371685069	3.0	0.854339273156	270.042294148	279.219703948	4584.11808155	0.539412823655	1612.0	1361.0	37	0.0
3857910	4658.61425781	4.0	31576.0	4	5510.0	1	8654.67567568	320223.0	2.56168191569	3.0	0.901903874511	71.7953684246	282.814519676	7775.95459683	0.681141771488	1511.0	2077.0	37	0.0
3857911	1769.1875	4.0	13533.0	4	3072.0	1	4524.62162162	167411.0	2.53772223904	3.0	0.893042439228	390.479137654	285.953864108	3052.04475494	0.431018600379	1761.0	1732.0	37	0.0
3857908	1682.94384766	4.0	13582.0	4	2627.0	1	3996.45945946	147869.0	2.55688869651	3.0	0.853612318253	318.774480181	280.957406726	2899.63611313	0.448582011435	1493.0	1210.0	37	0.0
3857909	438.484405518	4.0	5302.0	4	1698.0	1	1881.51351351	69616.0	2.4824556098	3.0	1.06871975207	0.0	282.0	888.960648474	0.337738178611	1072.0	802.0	37	0.0
3857898	2152.55664062	4.0	14166.0	4	5673.0	1	6479.2972973	239734.0	4.70522257402	3.0	1.26768613522	210.35004414	271.821417299	3671.73200021	0.560526117551	1640.0	2156.0	37	0.0
3857899	2118.84936523	4.0	14366.0	4	2542.0	1	4485.45945946	165962.0	2.60191489443	3.0	0.855964279706	15.3514699744	272.80408275	3625.73986775	0.528938852793	1344.0	1328.0	37	0.0
3857896	3289.73071289	4.0	22786.0	4	4172.0	1	6274.67567568	232163.0	2.55865973808	3.0	0.878144333315	37.9426032988	271.090672868	5481.99418325	0.622333852186	1358.0	902.0	37	0.0
3857897	1868.29968262	4.0	14071.0	4	3762.0	1	5213.7027027	192907.0	2.56316128972	3.0	0.728979508733	291.487772318	271.034062964	3205.81420465	0.2888563562	2207.0	2448.0	37	0.0
3857902	1304.02563477	4.0	10857.0	4	2976.0	1	3946.21621622	146010.0	2.54866201862	3.0	0.834147025033	117.07163314	275.337158688	2494.74770641	0.35808409092	1529.0	1728.0	37	0.0
3857903	1551.03063965	4.0	12844.0	4	2266.0	1	3636.83783784	134563.0	2.5567287475	3.0	0.827197559594	104.084968165	275.60035231	2748.95707005	0.454809302506	1311.0	1132.0	37	0.0
3857900	203.663452148	4.0	3067.0	4	1909.0	1	1946.89189189	72035.0	2.48906938234	3.0	-0.106380557986	277.915436271	273.8442052	478.531943888	-0.0129050677251	1637.0	1231.0	37	0.0
3857901	3472.23486328	4.0	25339.0	4	4183.0	1	7004.75675676	259176.0	2.5827214659	3.0	0.866968665583	357.14568376	274.268960768	5920.55327935	0.578255877744	1833.0	1772.0	37	0.0
3857890	2887.95751953	4.0	20454.0	4	4450.0	1	6602.83783784	244305.0	2.56243359779	3.0	0.807818951479	299.160793495	267.431504479	4988.31622958	0.439150819011	2123.0	2012.0	37	0.0
3857891	740.002258301	4.0	5916.0	4	2264.0	1	2626.32432432	97174.0	2.57629439183	3.0	0.974711964029	254.983185165	268.387892588	1274.83249562	0.309869751154	1346.0	1079.0	37	0.0
3857888	230.068603516	4.0	3592.0	4	1412.0	1	1534.89189189	56791.0	11.4000000005	3.0	-0.184796618595	9.78586896395	266.752678103	612.177161349	-0.035542379905	1218.0	740.0	37	0.0
3857889	253.774963379	4.0	3069.0	4	1374.0	1	1522.27027027	56324.0	2.60306764849	3.0	0.740554852584	79.735038867	267.261656047	508.593302303	0.141175207646	1134.0	736.0	37	0.0
3857894	1820.3125	4.0	12573.0	4	2503.0	1	4174.32432432	154450.0	2.56536855801	3.0	0.890022404979	241.409633139	269.118648222	3093.66275234	0.492103870119	1407.0	1320.0	37	0.0
3857895	1429.43896484	4.0	11518.0	4	2707.0	1	3899.35135135	144276.0	2.57375518101	3.0	0.754755538514	118.993274247	270.213987629	2749.08567847	0.362500817995	1507.0	1179.0	37	0.0
3857892	6740.65673828	4.0	41838.0	4	7950.0	1	13082.1891892	484041.0	2.57626548355	3.0	0.918715739959	381.518732524	268.346538851	11499.0547313	0.677202043274	2270.0	2248.0	37	0.0
3857893	1959.81494141	4.0	15139.0	4	4015.0	1	5453.7027027	201787.0	2.55882147548	3.0	0.914921749632	392.631412143	267.868489398	3366.18453532	0.393452849602	2069.0	2121.0	37	0.0
3857882	1577.37109375	4.0	12920.0	4	2924.0	1	4170.37837838	154304.0	2.5653429893	3.0	0.678438382144	330.927800807	257.164659033	2892.91514212	0.307719713294	1789.0	1185.0	37	0.0
3857883	221.918045044	4.0	3005.0	4	1445.0	1	1496.35135135	55365.0	2.57299745115	3.0	0.638014604469	42.1390335928	258.236749095	478.608818244	0.113628734134	1183.0	675.0	37	0.0
3857880	2434.62792969	4.0	16703.0	4	3264.0	1	5335.83783784	197426.0	2.62466165225	3.0	0.916938308325	140.361109281	254.397951915	4168.83405305	0.558110836379	1485.0	1143.0	37	0.0
3857881	5651.84277344	4.0	36864.0	4	6451.0	1	10782.6486486	398958.0	2.5726675809	3.0	0.898056273274	196.491908602	253.789386066	9756.45568106	0.684334729969	1866.0	2459.0	37	0.0
3857886	991.215698242	4.0	7348.0	4	2347.0	1	3008.24324324	111305.0	2.54277486036	3.0	0.96705019991	131.914956009	265.839317272	1607.25854253	0.348326900562	1456.0	889.0	37	0.0
3857887	1516.74072266	4.0	11337.0	4	2791.0	1	3827.37837838	141613.0	2.57809947695	3.0	0.932991448444	166.411778949	265.914528742	2542.73083024	0.449102934927	1431.0	1513.0	37	0.0
3857884	1878.53186035	4.0	13857.0	4	3109.0	1	4680.08108108	173163.0	2.60962487227	3.0	0.736789868961	291.71837097	260.610275259	3260.98090541	0.345333259213	1879.0	1601.0	37	0.0
3857885	961.084472656	4.0	7222.0	4	2416.0	1	2987.51351351	110538.0	2.58010512454	3.0	0.859352977256	347.697423571	263.003207485	1640.56920376	0.308820717443	1542.0	1223.0	37	0.0
3857874	2714.88232422	4.0	17965.0	4	3927.0	1	5901.59459459	218359.0	2.61321544536	3.0	0.906643720743	168.484189607	247.366022535	4719.36217124	0.568653300944	1561.0	1373.0	37	0.0
3857875	3105.51757812	4.0	21160.0	4	4084.0	1	6392.59459459	236526.0	2.56569705225	3.0	0.866730096644	378.188896628	247.298363313	5331.4280058	0.565991007941	1729.0	1635.0	37	0.0
3857872	1142.6348877	4.0	9076.0	4	2423.0	1	3150.54054054	116570.0	2.52209375848	3.0	0.830247996775	279.471340361	243.590126935	2107.65850326	0.384487288248	1390.0	1121.0	37	0.0
3857873	1098.71520996	4.0	8512.0	4	2340.0	1	3329.86486486	123205.0	2.60467675148	3.0	0.962447646345	357.436565418	244.465299551	1883.04539336	0.373877477095	1484.0	1347.0	37	0.0
3857878	205.554611206	4.0	3384.0	4	1372.0	1	1463.02702703	54132.0	2.57821338118	3.0	0.671396338041	43.7810605206	251.944282536	468.118662929	0.120337645112	1120.0	781.0	37	0.0
3857879	1825.23693848	4.0	13502.0	4	3246.0	1	4381.21621622	162105.0	2.60559253139	3.0	0.913210059348	231.786992451	253.07727361	3043.05680685	0.464436915969	1560.0	1620.0	37	0.0
3857876	1890.89416504	4.0	15568.0	4	3157.0	1	4817.43243243	178245.0	2.53238753145	3.0	0.772944675843	328.608457558	250.469539287	3504.15391231	0.391045498386	1829.0	1455.0	37	0.0
3857877	3784.87939453	4.0	26085.0	4	4731.0	1	7231.08108108	267550.0	2.55361975619	3.0	0.90825954321	14.8655042265	251.983386721	6218.29640112	0.640754745106	1494.0	1807.0	37	0.0
3857866	230.205307007	4.0	3039.0	4	1688.0	1	1758.45945946	65063.0	2.51637039491	3.0	0.333323395803	378.915344132	237.068952452	491.663197422	0.0488759568998	1419.0	900.0	37	0.0
3857867	1596.61413574	4.0	11589.0	4	2558.0	1	3890.35135135	143943.0	2.56975962278	3.0	0.862991739934	234.929017272	240.455299645	2771.43597172	0.443818305262	1462.0	1424.0	37	0.0
3857864	316.611907959	4.0	3321.0	4	1428.0	1	1628.08108108	60239.0	2.56104637357	3.0	0.790526919701	39.9188707882	231.583790227	598.208128886	0.169908380511	1130.0	827.0	37	0.0
3857865	1739.39465332	4.0	14548.0	4	2716.0	1	4194.72972973	155205.0	2.5605263789	3.0	0.845228020689	316.951802295	235.70801498	3035.27071508	0.440506849743	1639.0	1356.0	37	0.0
3857870	1626.9395752	4.0	12463.0	4	2319.0	1	3688.51351351	136475.0	2.55285075965	3.0	0.860041091644	64.7880068583	244.245262913	2815.91642495	0.488737589162	1243.0	1319.0	37	0.0
3857871	2412.76928711	4.0	17460.0	4	3552.0	1	5714.35135135	211431.0	2.61291037124	3.0	0.744237472615	102.241695233	243.528659897	4297.24384678	0.388573859834	1755.0	1854.0	37	0.0
3857868	3933.25219727	4.0	26848.0	4	4496.0	1	7846.0	290302.0	2.59343874596	3.0	0.813718661466	93.6583937971	242.358928754	6879.22533591	0.554549002486	1697.0	1513.0	37	0.0
3857869	1813.63806152	4.0	12354.0	4	2774.0	1	4252.56756757	157345.0	2.55362925947	3.0	0.854174128824	216.659106985	243.252786263	3152.20892163	0.463223925657	1532.0	1140.0	37	0.0
3857858	1388.01721191	4.0	15663.0	4	2636.0	1	3828.08108108	141639.0	2.5072244602	3.0	0.526462582448	0.0	225.0	2932.51478521	0.2525822662	1865.0	1652.0	37	0.0
3857859	2290.76196289	4.0	16979.0	4	3527.0	1	5300.08108108	196103.0	2.539122179	3.0	0.854611554366	155.554360942	225.156400119	3971.3624193	0.470980120243	1660.0	1496.0	37	0.0
3857856	1438.65979004	4.0	11607.0	4	3127.0	1	3894.7027027	144104.0	2.55526567667	3.0	0.762451528932	189.016371663	221.822068739	2510.94370114	0.325871463289	1792.0	1577.0	37	0.0
3857857	2078.13964844	4.0	15506.0	4	3739.0	1	5454.08108108	201801.0	2.54868752464	3.0	0.707737369675	179.452703114	224.262919973	3832.52875889	0.330955395448	2059.0	1934.0	37	0.0
3857862	1615.27453613	4.0	11396.0	4	2924.0	1	4027.08108108	149002.0	2.56231227085	3.0	0.842662668123	296.805302684	229.782319216	2704.63768757	0.394644428944	1585.0	1268.0	37	0.0
3857863	2282.78149414	4.0	17575.0	4	3222.0	1	5154.86486486	190730.0	2.55447279534	3.0	0.759904553117	4.73550589317	231.882506893	4015.89317699	0.420457580889	1712.0	2091.0	37	0.0
3857860	1414.07531738	4.0	10886.0	4	2910.0	1	3815.45945946	141172.0	2.61798763586	3.0	0.732395708044	147.384140486	227.670320813	2600.66723911	0.332631947884	1555.0	1394.0	37	0.0
3857861	1848.03869629	4.0	14582.0	4	3178.0	1	4616.35135135	170805.0	2.58382246505	3.0	0.847899844201	307.2904871	228.624666307	3235.42347577	0.422738663878	1778.0	1465.0	37	0.0
3859002	1990.86462402	5.0	15177.0	5	4359.0	1	5676.64864865	210036.0	2.53463675379	3.0	0.962131978226	385.91027268	76.5526291654	3357.32000606	0.397653608184	2184.0	1694.0	37	0.0
3859003	1907.73327637	5.0	13952.0	5	2973.0	1	4397.91891892	162723.0	2.54839632267	3.0	0.839357560612	234.458742479	77.8397498585	3418.14270051	0.484080256234	1495.0	1258.0	37	0.0
3859000	900.657287598	5.0	6585.0	5	2642.0	1	2993.75675676	110769.0	2.55960293097	3.0	1.06999519022	248.312649377	77.0298975883	1451.01901751	0.350080682063	1388.0	922.0	37	0.0
3859001	6662.2890625	5.0	42082.0	5	8096.0	1	12407.2702703	459069.0	2.56898050192	3.0	0.910963881317	374.808201674	77.0163540419	10885.8465364	0.665637082295	2234.0	2813.0	37	0.0
3859006	2344.81274414	5.0	18068.0	5	4113.0	1	5884.72972973	217735.0	2.56143038102	3.0	0.70932180257	284.873109185	79.676232095	4053.2013455	0.32323851525	2274.0	2081.0	37	0.0
3859007	1925.2520752	5.0	13518.0	5	2749.0	1	4436.62162162	164155.0	2.56423402872	3.0	0.900471307113	8.65986427844	81.4497438261	3318.11526449	0.507676614898	1419.0	1424.0	37	0.0
3859004	1312.83068848	5.0	12622.0	5	2789.0	1	3765.78378378	139334.0	2.54427485881	3.0	0.781534114412	112.123981506	78.8082582633	2538.62970622	0.357640514217	1547.0	1373.0	37	0.0
3859005	3352.10986328	5.0	22148.0	5	3630.0	1	6609.35135135	244546.0	2.55589457409	3.0	0.911247049564	31.1481652056	79.7025591366	5599.73995535	0.628730169698	1467.0	1646.0	37	0.0
3858994	1765.40563965	5.0	12072.0	5	3023.0	1	4331.18918919	160254.0	2.56265047407	3.0	0.779653220053	284.897461276	69.1661036025	2963.84829457	0.363809469297	1752.0	1818.0	37	0.0
3858995	958.886169434	5.0	7745.0	5	2310.0	1	2897.2972973	107200.0	2.57543400291	3.0	0.852858834349	340.877465448	71.7056908159	1642.11804057	0.318721687775	1487.0	1284.0	37	0.0
3858992	1066.78881836	5.0	9599.0	5	2893.0	1	3478.43243243	128702.0	2.57785162205	3.0	0.68853260045	324.122812097	66.0095127599	1876.69589291	0.228108572659	1710.0	1533.0	37	0.0
3858993	155.310623169	5.0	2334.0	5	1262.0	1	1388.21621622	51364.0	4.78649883036	3.0	0.393101774996	35.190488673	66.5936629527	420.863077176	0.0633637036923	1183.0	760.0	37	0.0
3858998	250.047653198	5.0	2950.0	5	1423.0	1	1455.54054054	53855.0	2.73340253253	3.0	0.583068941571	73.227865524	76.2654508492	544.678120779	0.12245435221	1123.0	668.0	37	0.0
3858999	2986.20874023	5.0	21414.0	5	4530.0	1	6868.97297297	254152.0	2.54588960828	3.0	0.824758861827	292.347916286	76.1580876207	5029.24759386	0.432523857615	2162.0	1910.0	37	0.0
3858996	1654.69348145	5.0	11224.0	5	2723.0	1	3936.72972973	145659.0	2.55496952318	3.0	0.909229223257	159.73479326	74.3967989483	2810.07677484	0.480403362573	1373.0	1321.0	37	0.0
3858997	1014.39404297	5.0	7831.0	5	2326.0	1	3007.86486486	111291.0	2.53789308092	3.0	0.909303423314	125.146472756	74.5384803778	1753.46685427	0.360625775592	1416.0	1331.0	37	0.0
3858986	2279.19042969	5.0	17235.0	5	3058.0	1	5141.67567568	190242.0	2.52978750341	3.0	0.806235408208	321.96991214	59.1287944372	3941.29947588	0.447190146166	1735.0	1563.0	37	0.0
3858987	4205.93554688	5.0	28603.0	5	4140.0	1	7977.81081081	295179.0	2.56681840541	3.0	0.877385946608	8.15949081659	60.6583307367	7168.67865493	0.650708415839	1562.0	1812.0	37	0.0
3858984	2811.31225586	5.0	19675.0	5	4196.0	1	5811.86486486	215039.0	2.54705607755	3.0	0.8974706067	161.746301304	56.0901300955	4706.40575978	0.570802117082	1548.0	1876.0	37	0.0
3858985	3208.97583008	5.0	22213.0	5	4852.0	1	6753.62162162	249884.0	2.5804033293	3.0	0.901840479502	371.549667285	55.9854372986	5470.60110627	0.57543973616	1744.0	1723.0	37	0.0
3858990	1618.38720703	5.0	13193.0	5	3006.0	1	4049.08108108	149816.0	2.59931648852	3.0	0.886628967825	225.043346198	61.8430852912	2747.2628841	0.430174547968	1584.0	1230.0	37	0.0
3858991	2236.50170898	5.0	15543.0	5	3393.0	1	4927.21621622	182307.0	2.58394338439	3.0	0.922267106588	133.562126528	63.0085158688	3754.27248564	0.541684483346	1432.0	1600.0	37	0.0
3858988	207.500579834	5.0	2868.0	5	1349.0	1	1450.94594595	53685.0	2.46368930694	3.0	0.648902145717	37.1272507318	60.5000815937	459.253315838	0.114448553096	1115.0	876.0	37	0.0
3858989	5676.359375	5.0	34843.0	5	5636.0	1	10874.0	402338.0	2.58921536975	3.0	0.905342617112	189.766694676	62.5004664875	9778.98809807	0.686588946354	1917.0	2357.0	37	0.0
3858978	4130.04052734	5.0	27833.0	5	5650.0	1	8118.94594595	300401.0	2.56516706419	3.0	0.864566045699	86.9686044444	50.9689742223	6756.58093576	0.56187919821	1792.0	1887.0	37	0.0
3858979	2340.2409668	5.0	16111.0	5	3809.0	1	5651.45945946	209104.0	2.60357726605	3.0	0.75947838209	95.4640020659	52.2068321157	4013.16369793	0.369219645701	1796.0	1615.0	37	0.0
3858976	226.77482605	5.0	3493.0	5	1737.0	1	1872.18918919	69271.0	10.8877657735	3.0	0.160613299507	372.184631679	45.6179481813	496.004975212	0.0217383973372	1535.0	1239.0	37	0.0
3858977	1930.41662598	5.0	14395.0	5	3242.0	1	4374.81081081	161868.0	2.58966256656	3.0	0.904813704927	228.056374295	49.1606057009	3177.50349976	0.489405571991	1460.0	1229.0	37	0.0
3858982	1855.7154541	5.0	13502.0	5	2806.0	1	4056.10810811	150076.0	2.56050800355	3.0	0.885338487057	58.050998746	52.9245060252	3097.55689378	0.510702646829	1299.0	902.0	37	0.0
3858983	1487.03991699	5.0	11583.0	5	2794.0	1	3699.2972973	136874.0	2.57250902963	3.0	0.925490883709	350.9292585	53.0907783843	2429.0715632	0.436477775618	1427.0	1318.0	37	0.0
3858980	1824.97155762	5.0	13311.0	5	3019.0	1	4242.81081081	156984.0	2.5950199517	3.0	0.900021073856	209.975540752	51.9460818983	3003.706912	0.467536437239	1489.0	1431.0	37	0.0
3858981	1235.1451416	5.0	9593.0	5	2247.0	1	3237.16216216	119775.0	2.58286754751	3.0	0.839567352564	272.654410358	52.267990633	2208.71833768	0.401382091043	1384.0	1106.0	37	0.0
3858970	1351.4498291	5.0	9782.0	5	2751.0	1	3784.18918919	140015.0	2.56488299412	3.0	0.892246760911	300.619344817	37.2393416464	2327.43331254	0.378140129652	1674.0	1637.0	37	0.0
3858971	1663.66845703	5.0	12438.0	5	2837.0	1	4150.91891892	153584.0	2.57137394618	3.0	0.858984132039	289.984219184	38.5648876543	2878.47468653	0.424163314851	1647.0	1437.0	37	0.0
3858968	2315.61987305	5.0	17409.0	5	4143.0	1	5336.27027027	197442.0	2.5608396004	3.0	0.897174490349	148.821966928	33.9360685244	3782.41696427	0.466199137731	1684.0	1560.0	37	0.0
3858969	1405.58618164	5.0	11063.0	5	2849.0	1	3823.78378378	141480.0	2.54163199831	3.0	0.698870804056	140.588981182	36.3890616928	2539.82507201	0.302254928276	1555.0	1333.0	37	0.0
3858974	1692.04406738	5.0	12414.0	5	2943.0	1	4227.32432432	156411.0	2.61611587459	3.0	0.870484299721	310.290193845	44.2476292537	2910.20068088	0.427820975874	1669.0	1504.0	37	0.0
3858975	177.242843628	5.0	3198.0	5	1510.0	1	1664.72972973	61595.0	11.4000000005	3.0	-0.0860349342087	203.586055671	46.1429465945	474.021017387	-0.0121007242637	1371.0	627.0	37	0.0
3858972	284.989929199	5.0	2846.0	5	1459.0	1	1594.62162162	59001.0	2.53853010368	3.0	0.688978850338	33.1901197779	40.182908097	538.75408487	0.131718658365	1211.0	774.0	37	0.0
3858973	346.172912598	5.0	4780.0	5	1861.0	1	1968.72972973	72843.0	8.33414161787	3.0	1.1889371047	0.0	41.0	721.429046663	0.278509791535	1248.0	1057.0	37	0.0
3858962	4926.42871094	5.0	33773.0	5	4918.0	1	9261.27027027	342667.0	2.55278750188	3.0	0.891521421179	57.8315683407	29.2567811781	8293.78705099	0.664431046065	1738.0	1844.0	37	0.0
3858963	1657.66223145	5.0	12453.0	5	3263.0	1	4415.94594595	163390.0	2.58992628043	3.0	0.859432952361	182.272234191	30.3736734139	2864.68233595	0.386506296498	1799.0	1613.0	37	0.0
3859475	249.409484863	5.0	4817.0	5	1589.0	1	1711.81081081	63337.0	11.4000000005	3.0	0.866470980737	281.0	399.0	751.402978059	0.234826506438	1215.0	848.0	37	0.0
3858960	2353.33618164	5.0	20018.0	5	4497.0	1	6204.78378378	229577.0	2.53838527567	3.0	0.814987326317	112.748568674	28.219604425	4405.40879132	0.407105647877	2010.0	2092.0	37	0.0
3858961	3041.83520508	5.0	21160.0	5	4042.0	1	6571.10810811	243131.0	2.54283027161	3.0	0.803800389651	167.013084551	28.2716474401	5281.62247685	0.477176990528	1909.0	1761.0	37	0.0
3859473	1611.10742188	5.0	13231.0	5	2532.0	1	3762.43243243	139210.0	2.53437316157	3.0	0.792986958975	152.0	399.0	3071.26457434	0.478539028325	1363.0	1288.0	37	0.0
3858966	1602.71374512	5.0	13006.0	5	3204.0	1	4579.86486486	169455.0	2.55550242172	3.0	0.711035346421	107.138687369	30.5679160832	3198.29210641	0.330267296904	1640.0	1429.0	37	0.0
3858967	1851.67321777	5.0	15090.0	5	3495.0	1	4895.64864865	181139.0	2.5458029132	3.0	0.619608770263	172.691390379	33.035840322	3450.25771353	0.279324945464	2075.0	2000.0	37	0.0
3858964	1397.94958496	5.0	9723.0	5	2940.0	1	3698.35135135	136839.0	2.58117332322	3.0	0.928766531031	196.615173529	29.8282134138	2328.07967142	0.413078405136	1509.0	1356.0	37	0.0
3858965	1878.71484375	5.0	14799.0	5	2915.0	1	4327.27027027	160109.0	2.5908480051	3.0	0.78321665306	25.120894717	30.6888500585	3262.90379918	0.419014427785	1497.0	1371.0	37	0.0
3859477	1444.50939941	5.0	15325.0	5	2571.0	1	3678.40540541	136101.0	2.50830596981	3.0	0.825610345217	390.0	399.0	2900.64263435	0.482627090409	1456.0	1271.0	37	0.0
3858954	9426.4765625	5.0	44299.0	5	11304.0	1	19532.6486486	722708.0	2.64513741684	3.0	1.14782256334	343.813571857	18.6837726116	14159.333681	0.71242176647	2977.0	4675.0	37	0.0
3859466	282.34954834	5.0	3095.0	5	1513.0	1	1604.83783784	59379.0	2.80518280152	3.0	0.751515655819	96.4706216154	392.117353846	567.400579324	0.153205095124	1158.0	776.0	37	0.0
3858955	1365.85119629	5.0	11278.0	5	2596.0	1	3499.94594595	129498.0	2.56704571821	3.0	0.838927652644	144.148385721	19.5117451246	2446.61219224	0.414873810899	1429.0	1050.0	37	0.0
3859467	1980.03063965	5.0	15236.0	5	3370.0	1	4754.10810811	175902.0	2.54362093884	3.0	0.813725428086	208.950191212	395.538966598	3640.23583473	0.452508954174	1538.0	1554.0	37	0.0
3858952	2477.48144531	5.0	17391.0	5	3680.0	1	5387.64864865	199343.0	2.54458480142	3.0	0.868278645887	123.771554678	15.8098918261	4195.7499675	0.510792086054	1660.0	1551.0	37	0.0
3859464	1950.09936523	5.0	15734.0	5	3337.0	1	5295.64864865	195939.0	2.56749375059	3.0	0.810613151762	344.55961427	390.66415696	3796.11022566	0.409519238619	1887.0	1744.0	37	0.0
3858953	175.567504883	5.0	5922.0	5	2145.0	1	2404.27027027	88958.0	10.8345477998	3.0	0.0512853798425	58.6176950744	17.8095959791	1139.89184791	0.0123071142208	1801.0	1033.0	37	0.0
3858958	1207.44360352	5.0	11326.0	5	3475.0	1	4309.51351351	159452.0	11.4000000005	3.0	0.73702638061	116.993289187	23.8775302655	2343.86909027	0.250668927084	1953.0	1720.0	37	0.0
3859470	1556.70629883	5.0	16852.0	5	2204.0	1	3486.40540541	128997.0	2.46269625922	3.0	0.736467207969	82.0	399.0	3348.47563543	0.547186438996	1094.0	1099.0	37	0.0
3858959	249.727584839	5.0	3488.0	5	1780.0	1	1866.10810811	69046.0	10.2333247337	3.0	1.48447586018	0.0	25.0	525.36684452	0.264163071157	1210.0	1199.0	37	0.0
3858956	1680.77758789	5.0	12241.0	5	3246.0	1	4154.59459459	153720.0	2.59199129894	3.0	0.912157887936	283.578238573	20.8647342289	2833.36214161	0.451458871399	1527.0	1416.0	37	0.0
3859468	1551.35302734	5.0	15681.0	5	3271.0	1	4909.83783784	181664.0	2.59573073173	3.0	0.695366272012	342.341978089	395.596209783	3413.90508325	0.318827636158	1976.0	1976.0	37	0.0
3858957	1634.64343262	5.0	13159.0	5	2639.0	1	4023.05405405	148853.0	2.57938632479	3.0	0.739501466204	20.987832763	23.6056058033	2895.47401556	0.362615282143	1513.0	1511.0	37	0.0
3858946	3114.28027344	5.0	22473.0	5	4292.0	1	6780.35135135	250873.0	2.58045041118	3.0	0.923777527489	367.039640407	8.57334670217	5222.55219226	0.552238021008	1902.0	2123.0	37	0.0
3859458	2617.55981445	5.0	18633.0	5	3587.0	1	5442.51351351	201373.0	2.55472538596	3.0	0.834211423913	149.673348947	388.908653558	4537.44797106	0.533137791164	1601.0	1721.0	37	0.0
3858947	2368.34008789	5.0	16682.0	5	3810.0	1	5667.94594595	209714.0	2.55870103212	3.0	0.851107132998	230.701005126	9.62879542437	4001.0295824	0.429388743194	1770.0	1691.0	37	0.0
3858944	670.587280273	5.0	8254.0	5	2622.0	1	3235.27027027	119705.0	10.7635404659	3.0	0.58096581043	192.219638424	7.62492205248	1668.51628448	0.176207508101	1825.0	1446.0	37	0.0
3859456	1889.00720215	5.0	14922.0	5	4882.0	1	6111.54054054	226127.0	4.66173022977	3.0	1.1170594913	398.354044299	388.393688903	4065.71486535	0.59124954703	1516.0	1244.0	37	0.0
3858945	271.03225708	5.0	3296.0	5	1854.0	1	1913.62162162	70804.0	2.68307264773	3.0	0.903384318828	112.089629986	9.33417311227	479.880792567	0.127740637903	1434.0	841.0	37	0.0
3858950	2575.15942383	5.0	20959.0	5	3836.0	1	5826.72972973	215589.0	2.56594803919	3.0	0.836146805558	56.6753141295	12.7933456608	4540.8755681	0.483266110069	1784.0	2108.0	37	0.0
3859462	2306.8293457	5.0	18460.0	5	2963.0	1	4752.48648649	175842.0	2.5466072501	3.0	0.850750193411	119.783353351	390.922818705	3971.90078077	0.551610000973	1327.0	1272.0	37	0.0
3858951	341.372436523	5.0	4848.0	5	2470.0	1	2578.62162162	95409.0	2.50001375927	3.0	0.314016221313	356.54265676	13.3086321053	874.006653654	0.0562080720035	2105.0	1087.0	37	0.0
3858948	2556.33789062	5.0	19170.0	5	3489.0	1	5523.48648649	204369.0	2.56780698391	3.0	0.859864849016	268.767376481	10.699434213	4440.30137004	0.528164965977	1646.0	1464.0	37	0.0
3859460	5557.36523438	5.0	35663.0	5	5953.0	1	10656.5675676	394293.0	2.56911864295	3.0	0.893404832089	369.452905423	388.751662284	9559.2918919	0.668632235792	1977.0	2493.0	37	0.0
3858949	2100.50415039	5.0	15308.0	5	3701.0	1	5297.51351351	196008.0	2.58388778046	3.0	0.808583142408	238.361214038	12.2611142839	3592.76572992	0.37777092435	1886.0	1956.0	37	0.0
3859066	1899.98522949	5.0	13293.0	5	3276.0	1	4539.78378378	167972.0	2.60028164816	3.0	0.890521678139	369.389480297	138.345358673	3296.99087667	0.477908286294	1575.0	1352.0	37	0.0
3859064	2774.73144531	5.0	19801.0	5	3296.0	1	5670.97297297	209826.0	2.57888573283	3.0	0.891140206394	91.8029777893	137.756284508	4649.51317933	0.575581488824	1504.0	1843.0	37	0.0
3859071	2461.92138672	5.0	17038.0	5	3488.0	1	5381.48648649	199115.0	2.55349524403	3.0	0.941434248928	105.92012451	139.588170337	4094.21055083	0.557922281067	1485.0	1575.0	37	0.0
3859068	2124.2734375	5.0	14316.0	5	2859.0	1	4665.75675676	172633.0	2.55440923332	3.0	0.895604591375	78.3588597182	140.244897796	3617.96361082	0.53195411729	1399.0	1380.0	37	0.0
3859057	2136.29516602	5.0	15066.0	5	3329.0	1	4677.78378378	173078.0	2.54652515741	3.0	0.872274721663	13.9060160992	129.69157391	3647.62994693	0.515358258635	1455.0	1140.0	37	0.0
3859062	2688.78393555	5.0	19938.0	5	3774.0	1	6037.86486486	223401.0	2.5654910792	3.0	0.788288231558	392.278426295	132.813334724	4581.42807165	0.426675539659	2050.0	2049.0	37	0.0
3859060	320.395874023	5.0	3085.0	5	1375.0	1	1575.13513514	58280.0	2.65330264258	3.0	0.814618773372	143.590142245	129.785471916	596.462030186	0.182364740115	1094.0	762.0	37	0.0
3859050	1628.57226562	5.0	11976.0	5	2921.0	1	4047.59459459	149761.0	2.59399526845	3.0	0.969244430913	168.225386798	121.649913024	2705.94655301	0.479258132733	1383.0	1391.0	37	0.0
3859048	2505.0222168	5.0	16589.0	5	2958.0	1	5286.35135135	195595.0	2.58951353828	3.0	0.878266697982	25.2190324894	121.575165809	4359.81139511	0.567806906286	1434.0	1679.0	37	0.0
3859055	1664.60668945	5.0	11542.0	5	2820.0	1	3973.72972973	147028.0	2.54907756575	3.0	0.883007330026	310.653243524	126.105663435	2812.4833792	0.454508813717	1460.0	1474.0	37	0.0
3859053	2767.53295898	5.0	15989.0	5	5114.0	1	6888.45945946	254873.0	4.66909740314	3.0	1.23991359177	0.0	124.0	4624.65871771	0.712962992322	1228.0	1453.0	37	0.0
3859043	3042.71044922	5.0	20183.0	5	4551.0	1	6217.40540541	230044.0	2.57739667746	3.0	0.907464036184	282.004195048	116.916652938	4978.20999434	0.570594384214	1630.0	1817.0	37	0.0
3859041	271.811859131	5.0	3355.0	5	1443.0	1	1618.97297297	59902.0	11.4000000005	3.0	0.520705116193	158.687863939	117.137619422	589.610675997	0.104749351887	1223.0	906.0	37	0.0
3859047	2269.11962891	5.0	16677.0	5	3437.0	1	4994.2972973	184789.0	2.59724465072	3.0	0.928301806643	341.273767903	120.058095708	3716.25406428	0.527590848856	1525.0	1405.0	37	0.0
3859045	2670.13818359	5.0	19054.0	5	3666.0	1	5211.16216216	192813.0	2.54932587194	3.0	0.861072016057	122.118120561	119.054830847	4523.28233522	0.596690952356	1270.0	1074.0	37	0.0
3859035	2150.4699707	5.0	14673.0	5	3333.0	1	5112.32432432	189156.0	2.58540808593	3.0	0.926285578838	190.506327264	115.232049301	3641.7931256	0.492364429858	1678.0	1657.0	37	0.0
3859033	768.713439941	5.0	7678.0	5	2404.0	1	2827.89189189	104632.0	2.54159762167	3.0	0.929050699306	370.503908902	111.300116509	1358.21170792	0.287179300335	1499.0	1193.0	37	0.0
3859039	2133.29711914	5.0	14886.0	5	3094.0	1	4701.51351351	173956.0	2.57587580534	3.0	0.909549411741	223.588583725	115.935936925	3601.32836312	0.534576527142	1395.0	1402.0	37	0.0
3859037	233.410858154	5.0	3225.0	5	1673.0	1	1837.40540541	67984.0	2.64497254755	3.0	0.00512539845364	273.136758635	114.940476722	540.902510186	0.000754986885891	1414.0	1053.0	37	0.0
3859027	7087.39160156	5.0	35877.0	5	9014.0	1	13348.7027027	493902.0	2.60034395805	3.0	0.999352396036	179.038614515	105.901995203	11109.3407042	0.711892386092	2106.0	3105.0	37	0.0
3859025	2691.37255859	5.0	20541.0	5	3917.0	1	5856.02702703	216673.0	2.53752531352	3.0	0.845093208105	274.023654388	95.970459472	4564.22598699	0.491058723511	1878.0	1945.0	37	0.0
3859031	6089.67626953	5.0	40327.0	5	8008.0	1	11568.1351351	428021.0	2.55730170304	3.0	0.931657585616	387.053299925	108.023735251	9892.81028818	0.662141096883	2201.0	2659.0	37	0.0
3859029	208.303771973	5.0	2653.0	5	1418.0	1	1469.72972973	54380.0	2.5355863792	3.0	0.733373779787	243.659514725	107.39504765	438.626685656	0.122881619652	1160.0	736.0	37	0.0
3859019	1610.76037598	5.0	11774.0	5	2805.0	1	3905.75675676	144513.0	2.55664417204	3.0	0.884935970419	312.127691647	89.6256327816	2744.33777081	0.451158392833	1462.0	1170.0	37	0.0
3859016	1945.09118652	5.0	15145.0	5	3660.0	1	5127.08108108	189702.0	2.56484032351	3.0	0.794302451172	279.996119718	87.5087209542	3360.85671434	0.351966850413	2137.0	2067.0	37	0.0
3859017	157.343551636	5.0	2562.0	5	1361.0	1	1391.86486486	51499.0	2.53496517457	3.0	0.701720552794	137.073273345	89.5196090606	359.930329845	0.0997845208867	1142.0	781.0	37	0.0
3859023	2091.38818359	5.0	14054.0	5	3539.0	1	5091.21621622	188375.0	2.57191079308	3.0	0.893442154536	383.824949681	94.643676518	3544.65707584	0.451422165836	1872.0	1588.0	37	0.0
3859021	4629.18261719	5.0	31343.0	5	5171.0	1	8781.89189189	324930.0	2.58591451263	3.0	0.898975026776	65.0447447564	91.4723783021	7949.49775417	0.686007165986	1475.0	1392.0	37	0.0
3859010	3593.99047852	5.0	24700.0	5	4346.0	1	7172.62162162	265387.0	2.56198226332	3.0	0.865486652862	350.413598885	83.0110980826	6169.96321955	0.59299155105	1743.0	1379.0	37	0.0
3859011	1543.25048828	5.0	11410.0	5	2295.0	1	3597.02702703	133090.0	2.58010386676	3.0	0.844364294488	97.4284021201	84.2324706057	2712.32732667	0.467018135428	1262.0	1166.0	37	0.0
3859008	2651.32519531	5.0	16740.0	5	7585.0	1	7721.18918919	285684.0	4.7136614311	3.0	1.26440304605	203.401719582	80.7396131203	4458.81685127	0.575007696959	1824.0	2488.0	37	0.0
3859009	172.042480469	5.0	3645.0	5	1961.0	1	2004.10810811	74152.0	2.55080523604	3.0	-0.294280992256	271.510126273	82.5237732078	516.858286175	-0.0365600843859	1798.0	1258.0	37	0.0
3859014	2646.12353516	5.0	18983.0	5	3403.0	1	5591.40540541	206882.0	2.57374835833	3.0	0.861900569599	263.299585333	87.9351271342	4508.96137005	0.532619479336	1651.0	1412.0	37	0.0
3859012	1189.00622559	5.0	10060.0	5	2427.0	1	3609.94594595	133568.0	2.55858570603	3.0	0.764644716816	110.336365641	83.96265937	2321.81725937	0.326082584239	1572.0	1371.0	37	0.0
3859013	284.388092041	5.0	2991.0	5	1446.0	1	1600.78378378	59229.0	2.51458244015	3.0	0.742266585741	52.3675714351	87.7719236656	557.182751544	0.148342792956	1141.0	851.0	37	0.0
3859131	1886.3614502	5.0	12683.0	5	2673.0	1	4471.83783784	165458.0	2.59048966383	3.0	0.883769968658	122.470596609	185.499965048	3353.36577613	0.49558000492	1438.0	1343.0	37	0.0
3859129	2533.08154297	5.0	18548.0	5	3314.0	1	5213.40540541	192896.0	2.54702801052	3.0	0.851645701157	289.03163408	184.281787712	4315.42821655	0.544347806998	1495.0	904.0	37	0.0
3859135	805.876464844	5.0	9756.0	5	2205.0	1	2611.24324324	96616.0	2.49465704262	3.0	0.964692267015	399.0	185.0	1606.74806857	0.422064125202	1145.0	1347.0	37	0.0
3859133	2091.82373047	5.0	16325.0	5	3082.0	1	4771.64864865	176551.0	2.56487809951	3.0	0.884817057553	355.38876286	184.718294418	3677.7324703	0.517415949305	1464.0	1585.0	37	0.0
3859123	5900.47851562	5.0	34541.0	5	7134.0	1	11006.3513514	407235.0	2.5646266607	3.0	0.956324839994	152.107302271	178.009390069	9415.95771436	0.692244945518	1865.0	2077.0	37	0.0
3859121	2674.81567383	5.0	21513.0	5	3146.0	1	5558.48648649	205664.0	2.56756571992	3.0	0.852682107706	134.931741832	175.327515064	4642.44150697	0.552986879894	1573.0	1584.0	37	0.0
3859127	183.846908569	5.0	2627.0	5	1672.0	1	1693.86486486	62673.0	2.66770508494	3.0	0.532188515771	247.187343284	182.753858555	400.457527375	0.0671322906524	1436.0	1015.0	37	0.0
3859125	5021.15869141	5.0	31633.0	5	5288.0	1	9582.05405405	354536.0	2.57976215927	3.0	0.924749476227	94.893311071	178.580693443	8410.762708	0.683090726398	1698.0	2243.0	37	0.0
3859115	3023.26928711	5.0	22559.0	5	3869.0	1	5823.72972973	215478.0	2.55279369137	3.0	0.856104562016	109.096999923	167.00496959	5095.88309133	0.598860421875	1397.0	1438.0	37	0.0
3859113	1718.20996094	5.0	13038.0	5	2936.0	1	3957.81081081	146439.0	2.57154278634	3.0	0.852080273119	143.204163393	164.216850886	2960.41641063	0.467728787078	1413.0	1240.0	37	0.0
3859118	1026.6270752	5.0	7771.0	5	2334.0	1	3006.67567568	111247.0	2.60360758302	3.0	0.92876971318	209.022284058	172.798484554	1675.91878705	0.349250484348	1450.0	1425.0	37	0.0
3859119	1760.34191895	5.0	12307.0	5	2442.0	1	3942.72972973	145881.0	2.54563019789	3.0	0.85352763529	49.2372694758	175.485679589	3114.81482996	0.508636334456	1280.0	861.0	37	0.0
3859116	3247.18994141	5.0	21158.0	5	8278.0	1	9377.67567568	346974.0	4.6639750689	3.0	1.25978118276	190.078044175	167.625243558	5767.22201591	0.632331803243	1804.0	2305.0	37	0.0
3859117	2851.85742188	5.0	20350.0	5	3688.0	1	5865.2972973	217016.0	2.57728545921	3.0	0.864057101422	243.936108273	169.563595646	5004.36763607	0.583816761414	1469.0	1493.0	37	0.0
3859107	1615.91369629	5.0	13523.0	5	3269.0	1	4360.45945946	161337.0	2.55153681969	3.0	0.682843717994	332.082540804	156.115310377	2989.33669338	0.305591450746	1889.0	1303.0	37	0.0
3859105	1827.66308594	5.0	14345.0	5	2699.0	1	4145.67567568	153390.0	2.57161874743	3.0	0.879400262718	34.3165304295	154.905880943	3100.30558578	0.489925976285	1380.0	1490.0	37	0.0
3859111	2906.13696289	5.0	20509.0	5	3117.0	1	5755.45945946	212952.0	2.54420418466	3.0	0.829146014452	14.7860966773	163.432536359	5169.23693377	0.593236161852	1411.0	1367.0	37	0.0
3859109	1652.69689941	5.0	14376.0	5	3488.0	1	4555.08108108	168538.0	2.58928599374	3.0	0.6680965794	339.127955068	155.944555811	2977.4289746	0.2793460902	2066.0	1632.0	37	0.0
3859099	1990.93481445	5.0	13765.0	5	2507.0	1	4393.86486486	162573.0	2.56146708556	3.0	0.859554218783	46.3841973086	151.928736468	3424.20313652	0.503604709391	1412.0	1230.0	37	0.0
3859097	285.394378662	5.0	4356.0	5	1528.0	1	1733.27027027	64131.0	2.58813705119	3.0	0.341341142027	187.122190443	150.750517896	700.014231945	0.0740314438314	1391.0	969.0	37	0.0
3859103	3496.06518555	5.0	25165.0	5	4393.0	1	6984.86486486	258440.0	2.60023449041	3.0	0.866815044238	353.925155569	154.000548658	5839.36233753	0.568208372817	1849.0	1972.0	37	0.0
3859101	1126.75585938	5.0	7500.0	5	2291.0	1	3104.10810811	114852.0	2.56699592668	3.0	0.897033140811	176.032942357	152.078475464	1868.5378387	0.369839433768	1378.0	939.0	37	0.0
3859090	2589.56835938	5.0	17980.0	5	3574.0	1	5592.32432432	206916.0	2.55861115042	3.0	0.897503477235	289.091249703	149.469339966	4458.47599805	0.557067190484	1584.0	1653.0	37	0.0
3859088	1389.94921875	5.0	10347.0	5	2304.0	1	3411.13513514	126212.0	2.56418056216	3.0	0.844443496053	67.4080480494	148.711795701	2491.28814474	0.445850154986	1260.0	1119.0	37	0.0
3859094	2358.12695312	5.0	16278.0	5	3580.0	1	5024.45945946	185905.0	2.57118711638	3.0	0.905091650796	12.2283457398	149.829323781	3947.98703698	0.551805887442	1381.0	1459.0	37	0.0
3859092	1891.78613281	5.0	13481.0	5	2975.0	1	4516.48648649	167110.0	2.56636208251	3.0	0.823032932007	317.476589771	149.480912727	3542.66802802	0.476641787305	1571.0	1533.0	37	0.0
3859082	206.333648682	5.0	2991.0	5	1624.0	1	1677.37837838	62063.0	2.482314458	3.0	0.502627692474	54.3386797879	146.571330007	385.400682649	0.0612813596152	1229.0	1030.0	37	0.0
3859080	1833.59216309	5.0	13202.0	5	2681.0	1	4225.08108108	156328.0	2.58784874876	3.0	0.907803253247	258.674197389	145.847773118	3080.11402547	0.494539326575	1399.0	1233.0	37	0.0
3859086	1244.69824219	5.0	9404.0	5	3068.0	1	3909.59459459	144655.0	2.60896511629	3.0	0.71035736041	337.401120189	147.713333205	2135.05360926	0.24064131177	1952.0	1917.0	37	0.0
3859085	2226.25610352	5.0	15186.0	5	3452.0	1	4766.7027027	176368.0	2.57183351529	3.0	0.902368411497	197.134894002	147.938805114	3671.31212439	0.532571413415	1417.0	1523.0	37	0.0
3859074	1598.5345459	5.0	11855.0	5	2827.0	1	4108.08108108	151999.0	2.5443501215	3.0	0.879756535628	327.471644601	139.672744075	2791.96153048	0.426437904068	1647.0	1464.0	37	0.0
3859078	276.2237854	5.0	3685.0	5	1664.0	1	1811.40540541	67022.0	2.5681793975	3.0	0.405234233674	176.541958162	144.578879681	631.380562272	0.0759906532957	1324.0	945.0	37	0.0
3859076	2662.09326172	5.0	16849.0	5	4580.0	1	6077.13513514	224854.0	2.6101814342	3.0	0.875204723056	392.108102154	141.953458769	4285.29927752	0.446290220882	1940.0	1921.0	37	0.0
3859195	2085.75634766	5.0	16754.0	5	3248.0	1	5005.86486486	185217.0	2.55392154084	3.0	0.67239841882	225.855122255	216.838063663	3824.83416606	0.345677558938	1963.0	2021.0	37	0.0
3859193	5066.25292969	5.0	32521.0	5	6172.0	1	9401.02702703	347838.0	2.55776181152	3.0	0.906456215206	61.1600503575	215.868590733	8338.21256987	0.672210890757	1771.0	2028.0	37	0.0
3859198	1216.85070801	5.0	8717.0	5	2565.0	1	3259.89189189	120616.0	2.57324318827	3.0	0.819434106415	100.852483509	218.626912435	2172.64999206	0.375644253328	1484.0	1197.0	37	0.0
3859196	1271.26159668	5.0	10839.0	5	2746.0	1	3623.16216216	134057.0	2.54274362825	3.0	0.837197531571	387.926302352	217.044861478	2222.93675266	0.345578073392	1693.0	1415.0	37	0.0
3859187	2135.33154297	5.0	16321.0	5	3349.0	1	5215.08108108	192958.0	2.55846821433	3.0	0.748063671156	231.130743973	211.374816434	3803.86969179	0.375171687815	1918.0	1683.0	37	0.0
3859185	3265.89160156	5.0	21627.0	5	4136.0	1	6786.08108108	251085.0	2.54030139188	3.0	0.891481552867	213.607199502	210.946512021	5509.23286341	0.567082634643	1833.0	2098.0	37	0.0
3859191	2104.89990234	5.0	16224.0	5	3019.0	1	4623.45945946	171068.0	2.54437303866	3.0	0.82682816195	300.055049169	214.071563027	3657.03764902	0.485883917438	1565.0	1775.0	37	0.0
3859189	2275.7265625	5.0	16616.0	5	3171.0	1	5064.48648649	187386.0	2.55049043245	3.0	0.880631853751	80.0422094191	212.389261264	3863.48168123	0.505793517115	1642.0	1547.0	37	0.0
3859178	2431.52954102	5.0	18341.0	5	4620.0	1	5684.24324324	210317.0	2.55650818148	3.0	0.851974537544	395.858533564	204.07366583	4322.40373201	0.479133714528	1609.0	1388.0	37	0.0
3859176	181.969772339	5.0	2736.0	5	1661.0	1	1723.16216216	63757.0	10.7127502851	3.0	0.702176796282	258.309850978	204.218460185	402.470876345	0.0893270688862	1392.0	1122.0	37	0.0
3859183	226.259399414	5.0	4188.0	5	1923.0	1	1968.83783784	72847.0	2.51829984307	3.0	0.168936932128	200.943118883	207.13247386	605.226427487	0.0266580488881	1788.0	1231.0	37	0.0
3859180	2105.89379883	5.0	15632.0	5	3321.0	1	4888.27027027	180866.0	2.59221572252	3.0	0.849127141056	91.1823169616	204.712300161	3639.35405325	0.462182358961	1769.0	1640.0	37	0.0
3859170	300.105987549	5.0	3304.0	5	1538.0	1	1762.91891892	65228.0	2.55284805025	3.0	0.748960082611	114.995118861	202.134342381	554.031055005	0.133385318116	1315.0	1057.0	37	0.0
3859169	1693.15429688	5.0	12960.0	5	2542.0	1	3854.24324324	142607.0	2.60869128875	3.0	0.804307804242	64.6089441536	201.374048551	3062.29218257	0.469553678555	1370.0	1184.0	37	0.0
3859174	2270.89672852	5.0	17086.0	5	2917.0	1	4802.97297297	177710.0	2.56778208414	3.0	0.827378452701	20.078147821	204.426780944	4018.46520236	0.529328097451	1435.0	1305.0	37	0.0
3859172	2558.4921875	5.0	19273.0	5	4159.0	1	5635.54054054	208515.0	2.54883162755	3.0	0.76228956303	191.203056515	202.988283632	4368.0646019	0.419290124115	1847.0	1623.0	37	0.0
3859162	3436.9050293	5.0	24150.0	5	4116.0	1	6893.62162162	255064.0	2.56138235042	3.0	0.88516512314	100.887881114	196.801584638	5755.43317875	0.586065144844	1754.0	2154.0	37	0.0
3859160	210.632110596	5.0	2874.0	5	1278.0	1	1427.48648649	52817.0	10.1234798084	3.0	0.668872369475	49.9563585507	197.247327611	440.640797376	0.115119049195	1119.0	882.0	37	0.0
3859167	1249.89331055	5.0	9762.0	5	2650.0	1	3552.51351351	131443.0	2.53900917729	3.0	0.802528369148	232.488956985	200.202397566	2229.50289205	0.336589686903	1713.0	1343.0	37	0.0
3859165	228.302764893	5.0	2827.0	5	1422.0	1	1513.02702703	55982.0	8.25696316388	3.0	0.51387969102	153.481254572	198.516137386	562.23702428	0.105556546959	1197.0	697.0	37	0.0
3859154	3970.09765625	5.0	25893.0	5	5578.0	1	8232.08108108	304587.0	2.55827335312	3.0	1.01540186627	306.230166731	194.906893742	6233.19914908	0.624492053056	1817.0	2274.0	37	0.0
3859152	1847.22302246	5.0	15932.0	5	4019.0	1	5180.43243243	191676.0	2.52831921113	3.0	0.81133154711	209.023794301	195.09720349	3433.61898116	0.367759841047	1936.0	2075.0	37	0.0
3859158	211.278839111	5.0	2748.0	5	1504.0	1	1617.91891892	59863.0	2.77328369506	3.0	0.703337883567	176.745353658	196.130743827	440.565632541	0.105902096685	1316.0	961.0	37	0.0
3859156	1792.51745605	5.0	12901.0	5	2825.0	1	4279.08108108	158326.0	2.55437644779	3.0	0.889403094505	81.4076570272	196.474195269	3159.42282333	0.488852013869	1427.0	1438.0	37	0.0
3859147	2414.67089844	5.0	17736.0	5	2665.0	1	4987.59459459	184541.0	2.58315004056	3.0	0.844744757186	13.0108974238	194.552078599	4226.79908743	0.557498305351	1366.0	1315.0	37	0.0
3859145	2445.38012695	5.0	19031.0	5	4520.0	1	6085.48648649	225163.0	2.53833668027	3.0	0.937796613265	260.003780359	192.685949068	4290.4345974	0.493844192779	1723.0	1851.0	37	0.0
3859150	2659.52954102	5.0	21236.0	5	3839.0	1	5774.72972973	213665.0	2.56381599125	3.0	0.757167876206	193.891940995	195.177573314	4603.07736223	0.432196725081	1881.0	1699.0	37	0.0
3859139	2280.21655273	5.0	15505.0	5	3635.0	1	5312.35135135	196557.0	2.63075951691	3.0	0.905925943274	225.421679843	189.685706976	3859.24488308	0.490451548138	1753.0	1614.0	37	0.0
3859137	2650.41308594	5.0	19937.0	5	3612.0	1	5306.67567568	196347.0	2.5734462995	3.0	0.872287090658	31.8483327755	186.899546198	4454.93019059	0.577636760585	1404.0	1241.0	37	0.0
3859143	180.624893188	5.0	2620.0	5	1629.0	1	1695.75675676	62743.0	2.52663664438	3.0	0.502223830988	243.665341137	192.281020401	398.603562829	0.0627288631613	1472.0	969.0	37	0.0
3859141	1975.33618164	5.0	15985.0	5	3623.0	1	5322.62162162	196937.0	2.547344464	3.0	0.799388910385	213.899617659	192.313668046	3694.14319754	0.383903490192	1926.0	1325.0	37	0.0
3859258	9056.44335938	5.0	39196.0	5	15452.0	1	21271.4324324	787043.0	4.66113733794	3.0	1.33207934128	278.841863045	252.478873462	13040.3063967	0.690077256008	3508.0	5130.0	37	0.0
3859256	2754.33740234	5.0	21282.0	5	3635.0	1	5878.35135135	217499.0	2.56734858935	3.0	0.837411848316	88.2345461302	252.068239733	4715.78829993	0.50579357019	1835.0	1655.0	37	0.0
3859262	1759.70019531	5.0	17294.0	5	2720.0	1	4064.21621622	150376.0	2.49994142305	3.0	0.794234984332	399.0	252.0	3511.82744558	0.522401810165	1409.0	1419.0	37	0.0
3859260	1713.53369141	5.0	12147.0	5	2633.0	1	4090.24324324	151339.0	2.55950056216	3.0	0.862072961536	379.404483595	251.709583656	2989.99523788	0.460047034415	1483.0	1568.0	37	0.0
3859250	949.035583496	5.0	7742.0	5	2316.0	1	3067.24324324	113488.0	2.58595071891	3.0	0.769394959523	97.342964935	248.13401159	1633.5381063	0.257672415201	1536.0	1501.0	37	0.0
3859248	1696.9083252	5.0	14949.0	5	3358.0	1	4644.89189189	171861.0	2.56374121334	3.0	0.664101449	269.420534069	246.827241112	3261.42352001	0.304036539862	1974.0	1690.0	37	0.0
3859254	2449.22998047	5.0	16551.0	5	7432.0	1	7784.59459459	288030.0	8.38718907494	3.0	1.33632577756	54.6359094432	252.064072742	3962.34646712	0.515367029802	2069.0	1653.0	37	0.0
3859252	1815.5345459	5.0	13616.0	5	2922.0	1	4513.08108108	166984.0	2.58430491982	3.0	0.824651120987	302.004787293	248.495349272	3230.24240042	0.418686108302	1826.0	1273.0	37	0.0
3859243	1488.23522949	5.0	11793.0	5	3208.0	1	4382.21621622	162142.0	2.58072634705	3.0	0.819834813858	290.49041734	243.866829287	2631.39958678	0.32651339352	2009.0	1685.0	37	0.0
3859240	2063.48461914	5.0	15968.0	5	3389.0	1	4646.32432432	171914.0	2.56426364613	3.0	0.884351358263	317.832801001	243.047105908	3448.08685323	0.488412609094	1578.0	1321.0	37	0.0
3859241	424.473510742	5.0	4321.0	5	1715.0	1	1981.08108108	73300.0	2.68211018357	3.0	0.778319157448	208.531674303	244.502915098	845.272223684	0.199103416502	1302.0	939.0	37	0.0
3859246	3074.22021484	5.0	21802.0	5	4013.0	1	6391.51351351	236486.0	2.54700353471	3.0	0.866144773884	246.150045864	247.28985103	5327.64223764	0.564913946184	1705.0	1562.0	37	0.0
3859244	2050.61767578	5.0	15524.0	5	3082.0	1	4622.64864865	171038.0	2.57752817692	3.0	0.850465075555	68.7252783867	246.017448349	3474.36971275	0.469731421802	1661.0	1307.0	37	0.0
3859234	1235.80554199	5.0	12120.0	5	3085.0	1	4101.62162162	151760.0	2.53223437787	3.0	0.658965101834	153.131643524	240.455787598	2607.48035415	0.264955638471	1944.0	1662.0	37	0.0
3859232	1930.02282715	5.0	13695.0	5	3021.0	1	4510.72972973	166897.0	2.55769548798	3.0	0.920855091689	129.194339478	240.490834295	3270.94726042	0.501226901254	1482.0	1411.0	37	0.0
3859238	260.020263672	5.0	3082.0	5	1747.0	1	1739.78378378	64372.0	10.8768794032	3.0	0.713914831775	228.954803295	241.592021052	536.796989101	0.123767836554	1336.0	930.0	37	0.0
3859236	183.546432495	5.0	2657.0	5	1696.0	1	1775.48648649	65693.0	10.2235913037	3.0	0.134635743557	199.611040905	239.604114418	466.301441703	0.0179981030161	1442.0	863.0	37	0.0
3859226	2242.09326172	5.0	18096.0	5	3692.0	1	5317.56756757	196750.0	2.52833409556	3.0	0.782741436777	150.108245098	234.915429362	4028.02521605	0.42138520563	1877.0	1344.0	37	0.0
3859224	1930.60754395	5.0	13717.0	5	3347.0	1	4368.37837838	161630.0	2.55291133814	3.0	0.882897843861	194.111991619	233.008346334	3198.38832115	0.477573948246	1506.0	1487.0	37	0.0
3859230	3099.35717773	5.0	21483.0	5	3841.0	1	6575.94594595	243310.0	2.56871962772	3.0	0.882581291249	166.772825557	237.530084595	5382.76558898	0.565484542441	1758.0	1856.0	37	0.0
3859228	1822.92675781	5.0	13076.0	5	2971.0	1	4342.05405405	160656.0	2.55209474369	3.0	0.95441908955	116.576485417	236.819102939	2990.33191158	0.489535429765	1476.0	1587.0	37	0.0
3859218	1932.66247559	5.0	14266.0	5	3276.0	1	4637.89189189	171602.0	2.55983150383	3.0	0.905051527777	228.390860415	227.980018862	3246.71047869	0.463670665282	1655.0	1276.0	37	0.0
3859216	1236.32177734	5.0	9533.0	5	2536.0	1	3358.7027027	124272.0	2.58817560107	3.0	0.869938819792	349.570317988	225.504125996	2248.3888783	0.410791454243	1364.0	1298.0	37	0.0
3859222	4390.90771484	5.0	33051.0	5	5214.0	1	9296.67567568	343977.0	2.56647319071	3.0	0.797265202564	396.067538412	232.294790365	8303.00864498	0.552855566166	1906.0	1892.0	37	0.0
3859220	3484.05175781	5.0	23788.0	5	4015.0	1	6897.54054054	255209.0	2.55945715382	3.0	0.88288065558	87.3990471609	230.016121827	5947.90987843	0.614633168526	1597.0	1868.0	37	0.0
3859210	3305.20825195	5.0	22927.0	5	4023.0	1	6581.21621622	243505.0	2.5455979683	3.0	0.832627841934	156.571727198	224.211636676	5859.91395052	0.589031497716	1679.0	1465.0	37	0.0
3859208	1708.4420166	5.0	12481.0	5	3098.0	1	4314.24324324	159627.0	2.58297905484	3.0	0.933378142888	375.825491634	221.345132564	2883.34079388	0.453282608274	1590.0	1493.0	37	0.0
3859214	2477.45263672	5.0	19651.0	5	4279.0	1	5649.13513514	209018.0	2.55017033492	3.0	0.798263581559	253.995431521	226.029595089	4331.29893374	0.440967673574	1857.0	1707.0	37	0.0
3859212	5756.86914062	5.0	33628.0	5	5711.0	1	10958.2162162	405454.0	2.58027400392	3.0	0.941994923615	30.2625047252	224.570824215	9592.80913305	0.701579112708	1771.0	2872.0	37	0.0
3859202	2010.8527832	5.0	15072.0	5	3129.0	1	4716.89189189	174525.0	2.54982183801	3.0	0.847954978608	177.606246422	219.564737883	3644.52355356	0.487182873857	1556.0	1611.0	37	0.0
3859200	1530.83630371	5.0	12233.0	5	3161.0	1	4369.21621622	161661.0	2.55297114957	3.0	0.669072848993	254.429959941	219.342024175	3076.71558407	0.308170976805	1739.0	1244.0	37	0.0
3859206	2594.90673828	5.0	18656.0	5	3719.0	1	5834.13513514	215863.0	2.56779158854	3.0	0.87688964817	42.4692228191	221.40981386	4612.45146414	0.530534060772	1663.0	1889.0	37	0.0
3859204	2270.43481445	5.0	16023.0	5	3536.0	1	5030.08108108	186113.0	2.54817694511	3.0	0.886995137455	315.780230981	219.939481233	3833.89429503	0.510644513613	1602.0	1670.0	37	0.0
3859323	2649.49755859	5.0	17811.0	5	3671.0	1	5818.89189189	215299.0	2.56176481782	3.0	0.830978498296	394.275229305	291.385290308	4648.52867274	0.49682945769	1763.0	1753.0	37	0.0
3859321	2050.9296875	5.0	16067.0	5	3175.0	1	4562.94594595	168829.0	2.51857072953	3.0	0.829043720773	209.122546988	290.925137247	3520.88319843	0.470275657952	1614.0	1503.0	37	0.0
3859327	995.387329102	5.0	9117.0	5	2880.0	1	3617.08108108	133832.0	2.56461487064	3.0	0.619062462824	259.220305864	296.130599017	2051.70491947	0.212965693573	1758.0	1469.0	37	0.0
3859325	254.526016235	5.0	2803.0	5	1471.0	1	1593.97297297	58977.0	2.66659419643	3.0	0.65220116804	329.512181566	294.56059742	566.996153548	0.13121924033	1207.0	825.0	37	0.0
3859315	2557.41796875	5.0	18914.0	5	3160.0	1	5615.27027027	207765.0	2.56664881987	3.0	0.883435503567	261.544818857	284.760480987	4466.17861543	0.541606387657	1647.0	2022.0	37	0.0
3859313	258.211914062	5.0	3016.0	5	1598.0	1	1661.13513514	61462.0	2.63897069681	3.0	0.734203046184	378.291322767	283.435936392	516.066003647	0.128728919838	1256.0	989.0	37	0.0
3859319	4446.08886719	5.0	28162.0	5	7756.0	1	10136.8648649	375064.0	2.56914753348	3.0	1.1420015823	160.567432015	290.961810644	6903.51455243	0.636310320621	2040.0	2542.0	37	0.0
3859317	259.583862305	5.0	3199.0	5	1533.0	1	1661.35135135	61470.0	2.56644087322	3.0	0.650394463592	113.216574489	289.670997226	533.510815064	0.116608289941	1291.0	878.0	37	0.0
3859307	2953.64086914	5.0	21209.0	5	4165.0	1	6487.40540541	240034.0	2.56335547477	3.0	0.850596827579	194.825687616	280.466011726	5104.39763809	0.502927276021	1906.0	2157.0	37	0.0
3859305	1772.83703613	5.0	12401.0	5	2780.0	1	4168.02702703	154217.0	2.57848270111	3.0	0.925027832685	134.677407642	280.20159999	2958.51474079	0.48875505928	1389.0	1477.0	37	0.0
3859311	1462.63513184	5.0	10928.0	5	2577.0	1	3515.45945946	130072.0	2.54179321775	3.0	0.841299837453	227.145111519	280.66569412	2559.31703775	0.441421963887	1318.0	1383.0	37	0.0
3859309	232.715026855	5.0	2996.0	5	1514.0	1	1587.64864865	58743.0	2.54271926775	3.0	0.525433511934	98.1535274494	280.735353006	513.96012687	0.0929532053753	1237.0	833.0	37	0.0
3859299	2092.93969727	5.0	16306.0	5	3695.0	1	5593.27027027	206951.0	2.53688155791	3.0	0.657922044057	178.424854853	277.72514407	3937.97897015	0.301417688358	2171.0	1910.0	37	0.0
3859296	285.312286377	5.0	4368.0	5	2033.0	1	2251.75675676	83315.0	11.4000000005	3.0	0.431632438518	342.929822002	274.065041758	869.464343573	0.0909080925565	1558.0	1112.0	37	0.0
3859297	1388.04467773	5.0	12227.0	5	3256.0	1	4441.2972973	164328.0	2.55410131578	3.0	0.590863876729	169.804635142	274.504362424	2580.17324854	0.207191903621	1943.0	1856.0	37	0.0
3859303	2615.64501953	5.0	17548.0	5	3429.0	1	5579.21621622	206431.0	2.56349660851	3.0	0.923908959158	30.8799430005	279.591234904	4379.56685539	0.56893387071	1465.0	1784.0	37	0.0
3859301	1520.76928711	5.0	10679.0	5	2677.0	1	3888.59459459	143878.0	2.58088708693	3.0	0.808199152025	338.81413417	278.409222636	2808.94545712	0.412236530379	1517.0	1344.0	37	0.0
3859290	1769.09155273	5.0	12522.0	5	3133.0	1	4685.18918919	173352.0	2.54916575274	3.0	0.716056373944	194.709787469	270.499998903	3112.52817781	0.312077885086	2001.0	1777.0	37	0.0
3859288	259.653778076	5.0	3376.0	5	1837.0	1	1866.89189189	69075.0	2.60554886429	3.0	0.716667941654	112.824014332	270.41539141	528.932981671	0.112995998422	1410.0	1176.0	37	0.0
3859294	2803.59057617	5.0	21904.0	5	4067.0	1	6677.7027027	247075.0	2.54223201212	3.0	0.72299519293	176.383645679	270.692290613	5178.30301388	0.389521040366	2242.0	2188.0	37	0.0
3859292	1961.58227539	5.0	15119.0	5	2890.0	1	4379.64864865	162047.0	2.57503361736	3.0	0.923165275489	16.8038977592	270.664908402	3293.3669804	0.531620071201	1306.0	1408.0	37	0.0
3859282	2513.0546875	5.0	16037.0	5	4198.0	1	5646.02702703	208903.0	2.56431303682	3.0	0.999136463622	340.806602542	261.669089642	4017.16131454	0.551455466572	1568.0	1754.0	37	0.0
3859280	2287.8737793	5.0	14522.0	5	3614.0	1	4736.35135135	175245.0	2.57853570161	3.0	1.03089988242	0.0	262.0	3645.16379922	0.657543693257	1114.0	1256.0	37	0.0
3859284	2632.4230957	5.0	19302.0	5	4329.0	1	5884.78378378	217737.0	2.51962591312	3.0	0.857719838321	189.071208116	263.055199476	4371.52282223	0.467522421941	1929.0	1682.0	37	0.0
3859285	5217.67138672	5.0	30511.0	5	7004.0	1	10540.9189189	390014.0	2.59071593972	3.0	1.07635761279	100.087551562	267.226743396	7918.86985616	0.678717223526	1844.0	2835.0	37	0.0
3859274	2253.72412109	5.0	17645.0	5	3452.0	1	5061.40540541	187272.0	2.55142094886	3.0	0.817657279711	79.8178191532	258.998631901	3871.1430659	0.454940563804	1808.0	1838.0	37	0.0
3859272	4027.93579102	5.0	26178.0	5	5270.0	1	8462.97297297	313130.0	2.57176645708	3.0	0.983344431405	28.3388327959	257.797034714	6574.76162427	0.618052421894	1649.0	2484.0	37	0.0
3859278	2390.37890625	5.0	16269.0	5	3620.0	1	5555.83783784	205566.0	2.59268804562	3.0	0.869695846057	66.4995187199	259.991099195	4094.14444674	0.471547241954	1914.0	1968.0	37	0.0
3859276	2545.43481445	5.0	19622.0	5	3347.0	1	5563.08108108	205834.0	2.55528970453	3.0	0.766314890215	43.1544731584	260.388578072	4557.76330609	0.45754777138	1835.0	1419.0	37	0.0
3859266	1850.67199707	5.0	13556.0	5	2528.0	1	4159.2972973	153894.0	2.55933215476	3.0	0.814395048827	142.806609806	253.658927761	3267.83592054	0.470421642138	1467.0	1467.0	37	0.0
3859264	1835.92797852	5.0	14043.0	5	2581.0	1	4231.97297297	156583.0	2.55101196209	3.0	0.836731020461	180.11378877	253.248871598	3147.46047091	0.451700090121	1595.0	1609.0	37	0.0
3859270	975.576538086	5.0	10254.0	5	2886.0	1	3823.78378378	141480.0	2.51527559621	3.0	0.350395214615	35.4400605028	256.921462388	2155.87642832	0.109604088861	1895.0	1509.0	37	0.0
3859268	203.790222168	5.0	5391.0	5	3437.0	1	3576.35135135	132325.0	11.4000000005	3.0	-0.343846701347	287.843052298	255.759240402	851.700169472	-0.0393327583077	2512.0	1989.0	37	0.0
3859387	3827.41333008	5.0	25111.0	5	7655.0	1	9346.43243243	345818.0	2.56830656666	3.0	1.06395475357	380.806880649	325.720196898	6558.98633573	0.595716774792	2105.0	2250.0	37	0.0
3859385	1711.83557129	5.0	11848.0	5	2841.0	1	4168.59459459	154238.0	2.5869593938	3.0	0.860052575348	255.010790389	324.658845577	2935.15654948	0.434281042753	1617.0	1624.0	37	0.0
3859391	1535.81030273	5.0	11893.0	5	2865.0	1	4232.83783784	156615.0	2.56866675101	3.0	0.685673525198	308.346523397	328.970915894	2876.67930196	0.303773014546	1754.0	1849.0	37	0.0
3859389	1919.79101562	5.0	13632.0	5	3174.0	1	4411.27027027	163217.0	2.56278184898	3.0	0.854697500512	341.144941455	327.616479399	3355.07793127	0.481543936992	1503.0	1542.0	37	0.0
3859379	2531.58789062	5.0	18263.0	5	3269.0	1	5590.32432432	206842.0	2.54051863461	3.0	0.793263696583	308.029232199	322.079359448	4426.88000273	0.457908334136	1743.0	1839.0	37	0.0
3859377	238.072280884	5.0	3195.0	5	1638.0	1	1773.24324324	65610.0	2.50642390082	3.0	0.612021445611	266.942253635	322.062719107	538.428082756	0.102435170376	1432.0	989.0	37	0.0
3859383	2072.09863281	5.0	13003.0	5	3005.0	1	4735.91891892	175229.0	2.58679094114	3.0	0.937736326912	0.0	325.0	3516.26153573	0.534022179906	1208.0	1096.0	37	0.0
3859381	381.754364014	5.0	5310.0	5	2203.0	1	2363.21621622	87439.0	2.66483615568	3.0	0.379123001855	369.383140548	323.049371193	837.295518491	0.0719978204972	1781.0	1120.0	37	0.0
3859371	2300.76928711	5.0	16276.0	5	3091.0	1	4848.37837838	179390.0	2.58052100646	3.0	0.81581283896	7.73600878979	320.945647039	3899.78084392	0.488313376291	1358.0	1210.0	37	0.0
3859369	2199.74731445	5.0	16957.0	5	3289.0	1	4766.51351351	176361.0	2.54639984938	3.0	0.866016438734	146.051962787	318.741177208	3760.7186342	0.518921170238	1463.0	1701.0	37	0.0
3859375	2150.82373047	5.0	16036.0	5	2776.0	1	4564.97297297	168904.0	2.59352069619	3.0	0.860847681228	75.3069581654	321.944109189	3682.93816497	0.531999376933	1365.0	1392.0	37	0.0
3859373	3260.48339844	5.0	24178.0	5	4415.0	1	6670.97297297	246826.0	2.56770263976	3.0	0.90302421316	355.122291205	320.938819178	5390.17312382	0.574365815491	1748.0	1489.0	37	0.0
3859363	2274.11987305	5.0	16497.0	5	3298.0	1	5084.56756757	188129.0	2.57699564811	3.0	0.871944681502	251.022740121	314.550091858	3927.2928161	0.507710520694	1625.0	1678.0	37	0.0
3859361	1730.58679199	5.0	14064.0	5	2953.0	1	4274.94594595	158173.0	2.56138621957	3.0	0.830001211483	219.858912873	311.539888847	3073.52638535	0.425252478624	1670.0	1237.0	37	0.0
3859367	2411.49365234	5.0	19298.0	5	3748.0	1	5875.59459459	217397.0	2.55124228616	3.0	0.750428377847	167.424839158	317.867602172	4743.81444889	0.434594585706	1817.0	1933.0	37	0.0
3859365	1261.21276855	5.0	9350.0	5	2378.0	1	3240.94594595	119915.0	2.5703365137	3.0	0.872339937246	123.477073333	315.671095897	2252.66205418	0.435061322026	1225.0	970.0	37	0.0
3859354	2347.08349609	5.0	18485.0	5	3247.0	1	5120.16216216	189446.0	2.54044733345	3.0	0.84681747354	182.725458459	307.186309065	4076.65933165	0.508561607273	1605.0	1793.0	37	0.0
3859352	2124.04833984	5.0	14467.0	5	2723.0	1	4661.91891892	172491.0	2.56481162314	3.0	0.854933845162	305.166053584	305.76096768	3650.56963119	0.50315571118	1481.0	1447.0	37	0.0
3859359	1837.01538086	5.0	15023.0	5	3578.0	1	5170.94594595	191325.0	2.55970538821	3.0	0.710118505426	168.786548665	312.294311913	3669.73389094	0.336861964155	2034.0	1627.0	37	0.0
3859357	2257.15307617	5.0	16862.0	5	2960.0	1	4952.86486486	183256.0	2.58816775871	3.0	0.824480885927	287.313551339	311.07244138	3920.67563737	0.484403050736	1657.0	1588.0	37	0.0
3859346	2519.27172852	5.0	20157.0	5	3923.0	1	5571.16216216	206133.0	2.56307672965	3.0	0.810736032334	231.981925069	303.869823784	4277.55579555	0.451890522746	1782.0	2090.0	37	0.0
3859345	3224.65478516	5.0	23406.0	5	4281.0	1	6468.13513514	239321.0	2.56292613806	3.0	0.849730897469	45.7841242315	303.977444999	5401.15736652	0.549859024099	1582.0	1600.0	37	0.0
3859350	3380.97119141	5.0	23909.0	5	3889.0	1	6399.05405405	236765.0	2.54054757738	3.0	0.858943637401	90.076121152	306.027437623	5691.17764588	0.618025504015	1470.0	1632.0	37	0.0
3859348	1632.51928711	5.0	13624.0	5	3438.0	1	4726.7027027	174888.0	2.53106112274	3.0	0.732251753077	159.896291348	305.400866315	3080.10512866	0.313339061625	2059.0	1965.0	37	0.0
3859339	3769.59936523	5.0	28337.0	5	4446.0	1	7573.64864865	280225.0	2.59187941677	3.0	0.798330713561	222.782177246	300.558742964	6722.50942405	0.548722397285	1960.0	2531.0	37	0.0
3859337	2295.65234375	5.0	17155.0	5	3367.0	1	5033.51351351	186240.0	2.57544211612	3.0	0.837692664416	199.649374948	300.181622617	4008.03487885	0.500408167694	1640.0	1550.0	37	0.0
3859342	1680.17553711	5.0	13471.0	5	2882.0	1	4016.72972973	148619.0	2.55168229141	3.0	0.810601042975	280.865334501	302.172161464	2894.15359579	0.412487431041	1645.0	1426.0	37	0.0
3859340	2003.48449707	5.0	14156.0	5	3429.0	1	5163.91891892	191065.0	2.57987059896	3.0	0.786990133766	154.117929682	302.177451073	3558.52973212	0.372048948701	2000.0	1562.0	37	0.0
3859331	2838.55615234	5.0	19388.0	5	3276.0	1	5875.24324324	217384.0	2.56554202812	3.0	0.883448446337	104.421287093	299.22714451	4901.79270157	0.583622375999	1468.0	1639.0	37	0.0
3859329	1947.9967041	5.0	17417.0	5	2686.0	1	4344.51351351	160747.0	2.57206002214	3.0	0.716283547438	52.7510255715	297.956932302	3501.49873167	0.405772806957	1431.0	1380.0	37	0.0
3859335	2597.30297852	5.0	18420.0	5	3778.0	1	6004.86486486	222180.0	2.56662776672	3.0	0.835424956901	264.710895416	299.378923172	4670.92052052	0.481306319566	1863.0	1882.0	37	0.0
3859333	2287.68603516	5.0	18414.0	5	2881.0	1	4859.64864865	179807.0	2.55927437044	3.0	0.836588363	135.097370767	298.76552916	3989.45510214	0.522979365062	1478.0	1553.0	37	0.0
3858938	1314.52087402	5.0	11204.0	5	2918.0	1	3833.51351351	141840.0	2.58776258426	3.0	0.769644944461	101.31044449	4.08439626716	2307.98899503	0.301548810865	1834.0	1449.0	37	0.0
3859450	1901.87561035	5.0	13135.0	5	2589.0	1	4190.56756757	155051.0	2.57298272521	3.0	0.907456791331	55.1404325214	382.277470583	3166.70972375	0.521772341795	1252.0	1094.0	37	0.0
3858939	1623.89855957	5.0	12292.0	5	3534.0	1	4340.43243243	160596.0	2.54780660649	3.0	0.852860207381	92.0801893651	7.36173936825	2794.61071171	0.378472443527	1833.0	1733.0	37	0.0
3858936	1180.26330566	5.0	10410.0	5	3242.0	1	4099.62162162	151686.0	10.2623471295	3.0	0.993358647345	216.510501478	2.31562052493	2423.10950768	0.415559854125	1564.0	1518.0	37	0.0
3859448	2681.12866211	5.0	20403.0	5	3331.0	1	5366.2972973	198553.0	2.56021070765	3.0	0.815058779134	10.6799297776	378.398414221	4853.69075987	0.58378415106	1357.0	1266.0	37	0.0
3858937	1654.0333252	5.0	14222.0	5	3864.0	1	5045.0	186665.0	2.58800359979	3.0	0.857372626241	190.112972611	3.06102438462	3098.88972949	0.357442302518	2018.0	1475.0	37	0.0
3858942	3042.94995117	5.0	18554.0	5	8384.0	1	9257.54054054	342529.0	4.69975010054	3.0	1.47332747301	168.305471916	8.63570397609	4699.6019311	0.597363096028	2084.0	2380.0	37	0.0
3859454	1447.25830078	5.0	11204.0	5	2613.0	1	3693.21621622	136649.0	2.54969772751	3.0	0.883286819133	229.454250315	388.31786491	2559.12116138	0.440975505529	1421.0	1138.0	37	0.0
3858943	212.794525146	5.0	3487.0	5	2162.0	1	2171.54054054	80347.0	2.6701134512	3.0	-0.0105899731096	182.170033646	7.81427769402	553.607190995	-0.00134807106757	1965.0	1260.0	37	0.0
3858940	2410.7512207	5.0	17559.0	5	3145.0	1	5217.75675676	193057.0	2.58952301034	3.0	0.775164062348	48.7535871902	7.63440313334	4225.29011105	0.457429078118	1618.0	1214.0	37	0.0
3859452	3387.62792969	5.0	19228.0	5	6194.0	1	8275.13513514	306180.0	4.69108802463	3.0	1.2374135229	22.438162454	387.656260216	5294.89432883	0.655309021258	1579.0	2267.0	37	0.0
3858941	2280.97680664	5.0	15950.0	5	3343.0	1	5080.59459459	187982.0	2.54411292077	3.0	0.849883786497	80.7194055063	7.69211207091	3914.62657833	0.486812215933	1644.0	1401.0	37	0.0
3859442	2510.9387207	5.0	17150.0	5	3251.0	1	5204.24324324	192557.0	2.60664339936	3.0	0.877061969995	272.199398879	375.235962652	4262.4637529	0.560482986964	1405.0	1638.0	37	0.0
3858931	1738.18017578	5.0	13145.0	5	5001.0	1	5903.37837838	218425.0	4.67708254282	3.0	1.37590293909	17.0	0.0	3377.2773251	0.648999668339	1280.0	1494.0	37	0.0
3859440	2263.02050781	5.0	17891.0	5	2834.0	1	4748.7027027	175702.0	2.55981338075	3.0	0.833574232315	67.7205196037	374.897136286	3953.69063777	0.531417017318	1449.0	1621.0	37	0.0
3858934	2609.17944336	5.0	19783.0	5	3813.0	1	5574.78378378	206267.0	2.56207076377	3.0	0.960846678863	254.0	0.0	4377.55038765	0.605776275005	1550.0	1794.0	37	0.0
3859446	1403.41601562	5.0	10893.0	5	2512.0	1	3502.35135135	129587.0	2.5740965569	3.0	0.868455680765	150.135343215	376.281777343	2392.99513878	0.421843782487	1400.0	1338.0	37	0.0
3858935	2311.88964844	5.0	13811.0	5	4515.0	1	6174.81081081	228468.0	4.69200654032	3.0	1.43904188484	292.0	0.0	3433.46470491	0.666903070873	1364.0	2084.0	37	0.0
3858932	2313.31567383	5.0	15895.0	5	3755.0	1	5418.2972973	200477.0	2.57659915568	3.0	0.890148662546	175.0	0.0	3999.06800854	0.489191757502	1965.0	1346.0	37	0.0
3859444	1304.48632812	5.0	10159.0	5	2047.0	1	3174.43243243	117454.0	2.57538689578	3.0	0.825206389821	109.715117683	376.442280177	2355.96605027	0.44138200429	1235.0	988.0	37	0.0
3858933	1190.58288574	5.0	9549.0	5	2372.0	1	3416.7027027	126418.0	2.55379077633	3.0	0.972333561092	202.0	0.0	2158.83730107	0.443383811871	1470.0	1237.0	37	0.0
3859434	2665.04907227	5.0	18322.0	5	3145.0	1	5451.21621622	201695.0	2.57725320393	3.0	0.901647430425	176.923026124	373.259689114	4442.75303872	0.580833483241	1380.0	1314.0	37	0.0
3859432	3126.70898438	5.0	21046.0	5	3643.0	1	6108.08108108	225999.0	2.56230255243	3.0	0.87364987362	133.247862358	370.835543878	5284.84165314	0.607588396922	1444.0	1225.0	37	0.0
3859438	1613.16259766	5.0	11538.0	5	2668.0	1	3802.83783784	140705.0	2.57995161909	3.0	0.917189373965	33.8300629061	374.72145801	2684.27339137	0.478642313259	1319.0	1415.0	37	0.0
3859436	1290.33776855	5.0	9458.0	5	2436.0	1	3536.27027027	130842.0	2.5799461777	3.0	0.799581111336	201.543804178	374.432493344	2347.88778182	0.36135696959	1660.0	1490.0	37	0.0
3859426	1396.90600586	5.0	12925.0	5	3684.0	1	4709.94594595	174268.0	2.54172309277	3.0	0.296001120693	214.336281274	363.247792238	2670.59247428	0.0916053211463	2228.0	2138.0	37	0.0
3859424	2734.4777832	5.0	20589.0	5	3822.0	1	5900.59459459	218322.0	2.55217088886	3.0	0.842457045381	197.294730074	362.90678709	4711.78641199	0.506846765725	1763.0	1950.0	37	0.0
3859430	239.456787109	5.0	2811.0	5	1652.0	1	1671.16216216	61833.0	2.56063679464	3.0	0.375028145655	75.3895819887	369.145882799	481.407053075	0.0571010682904	1227.0	820.0	37	0.0
3859428	179.242706299	5.0	3047.0	5	1741.0	1	1862.97297297	68930.0	2.75386242015	3.0	0.0104348250567	311.288739793	364.405057777	545.357960247	0.00152965712164	1464.0	1001.0	37	0.0
3859419	2480.25878906	5.0	20116.0	5	3681.0	1	5807.48648649	214877.0	2.57275907006	3.0	0.738225664647	367.11301057	358.869031454	4298.63884543	0.375919578818	1957.0	2299.0	37	0.0
3859417	7391.56542969	5.0	38923.0	5	9398.0	1	14822.8648649	548446.0	2.61318648106	3.0	1.00117960737	209.13570906	356.575040967	11773.5049774	0.660049887563	2674.0	4152.0	37	0.0
3859423	2142.80200195	5.0	15694.0	5	2987.0	1	4867.10810811	180083.0	2.5859383115	3.0	0.885561856351	318.371060467	360.759509453	3645.00598829	0.496112912637	1600.0	1409.0	37	0.0
3859421	240.341964722	5.0	2877.0	5	1400.0	1	1539.67567568	56968.0	2.58832623679	3.0	0.592573680236	53.670179821	359.997376302	506.610252016	0.108020141751	1165.0	832.0	37	0.0
3859411	2726.19042969	5.0	19046.0	5	3774.0	1	5465.0	202205.0	2.55064623702	3.0	0.874966457154	31.7296503119	352.065980666	4636.90586491	0.590312531168	1379.0	1453.0	37	0.0
3859409	3989.38500977	5.0	28611.0	5	5351.0	1	8141.0	301217.0	2.55471821464	3.0	0.834369001859	369.831619937	350.862494479	6669.88001308	0.519288459057	2167.0	2789.0	37	0.0
3859415	2820.25317383	5.0	18251.0	5	6443.0	1	7062.02702703	261295.0	2.56558224208	3.0	1.15357776997	291.015658532	356.496481507	4511.60454019	0.583490936326	1715.0	2085.0	37	0.0
3859413	1075.4050293	5.0	9234.0	5	1970.0	1	2834.86486486	104890.0	2.70334754053	3.0	0.832533817751	62.219719278	354.396831731	1924.75222305	0.393975856676	1202.0	841.0	37	0.0
3859403	1814.46655273	5.0	13191.0	5	2395.0	1	4022.40540541	148829.0	2.56912370938	3.0	0.832261348025	169.720830769	341.690179505	3222.73215231	0.500154345681	1315.0	1372.0	37	0.0
3859401	2147.91967773	5.0	14401.0	5	3146.0	1	4719.56756757	174624.0	2.55233790945	3.0	0.886834059356	210.891918766	340.934831997	3584.97422539	0.507883293963	1531.0	1274.0	37	0.0
3859407	2388.61425781	5.0	19094.0	5	5124.0	1	7003.81081081	259141.0	2.57657367677	3.0	1.18091457384	261.487049144	345.633173863	4140.98498641	0.536349271623	1786.0	2912.0	37	0.0
3859405	1340.48754883	5.0	10090.0	5	2273.0	1	3306.2972973	122333.0	2.52836568106	3.0	0.935630273314	111.104873676	344.764734076	2214.42814119	0.456291340216	1216.0	1325.0	37	0.0
3859395	4370.74560547	5.0	29947.0	5	4398.0	1	8113.35135135	300194.0	2.56040183819	3.0	0.872378739114	38.8786616949	330.639241453	7488.87764999	0.673966450995	1512.0	2079.0	37	0.0
3859392	991.263549805	5.0	8069.0	5	2279.0	1	2754.32432432	101910.0	2.53370555852	3.0	0.869113423365	66.0365523123	329.829582619	1663.67364678	0.355899104894	1291.0	1116.0	37	0.0
3859399	1996.18933105	5.0	14275.0	5	3643.0	1	4939.91891892	182777.0	2.59022420077	3.0	0.945196468143	360.847498567	336.435399021	3315.67818082	0.464575667622	1750.0	1872.0	37	0.0
3859397	2102.71459961	5.0	14876.0	5	2805.0	1	4546.91891892	168236.0	2.55651100066	3.0	0.916581969826	95.2616064282	335.964790879	3480.91938987	0.540469469132	1324.0	1541.0	37	0.0
3858490	4794.15820312	6.0	31187.0	6	4760.0	1	9308.72972973	344423.0	2.56061147975	3.0	0.84249124024	96.6776488274	231.436314106	8419.25559077	0.615494450759	1878.0	1745.0	37	0.0
3858491	1485.76293945	6.0	12524.0	6	2999.0	1	4255.43243243	157451.0	2.53706967156	3.0	0.604237399662	104.619657619	233.601068978	2868.34656728	0.255715302815	1680.0	1425.0	37	0.0
3858488	242.950637817	6.0	3494.0	6	1994.0	1	2008.05405405	74298.0	2.74238116445	3.0	0.143332142062	390.149070342	227.866850376	610.56599179	0.022276092435	1492.0	1029.0	37	0.0
3858489	1331.02587891	6.0	11028.0	6	2857.0	1	3664.10810811	135572.0	2.55079215672	3.0	0.744496336414	219.698196675	228.904649652	2365.36731683	0.31631780461	1787.0	1655.0	37	0.0
3858494	220.324829102	6.0	2674.0	6	1313.0	1	1294.37837838	47892.0	2.54638141708	3.0	0.650460023822	29.9227280387	239.452807264	457.621771976	0.129922612126	967.0	543.0	37	0.0
3858495	1738.13659668	6.0	13210.0	6	2790.0	1	3829.64864865	141697.0	2.5939069642	3.0	0.885004596156	58.3713821238	238.922668832	2947.94744239	0.516587345556	1190.0	1347.0	37	0.0
3858492	2895.47314453	6.0	21635.0	6	3893.0	1	6188.2972973	228967.0	2.55406618605	3.0	0.766522808678	175.326055671	237.699489988	5109.3040669	0.462920466207	1824.0	1811.0	37	0.0
3858493	2016.41906738	6.0	13965.0	6	3065.0	1	4849.16216216	179419.0	2.60459907199	3.0	0.864102472877	192.808464286	237.504828011	3534.37404888	0.459653895419	1763.0	1543.0	37	0.0
3858482	273.274902344	6.0	2858.0	6	1618.0	1	1671.59459459	61849.0	2.5003167223	3.0	0.885929362632	175.896709395	221.300836424	490.39289574	0.149361615094	1217.0	1006.0	37	0.0
3858483	4334.98193359	6.0	31369.0	6	5735.0	1	8119.91891892	300437.0	2.53750344256	3.0	0.861415513059	143.016349424	224.132060918	7347.43340062	0.638625769347	1725.0	1914.0	37	0.0
3858480	1659.00488281	6.0	13197.0	6	2679.0	1	3879.35135135	143536.0	2.59902632439	3.0	0.873333466419	95.3077548048	218.117619741	2843.16689837	0.470657347816	1353.0	1378.0	37	0.0
3858481	1542.1451416	6.0	12392.0	6	2699.0	1	4134.59459459	152980.0	2.56110987496	3.0	0.690923669367	196.367953977	219.346484447	2876.04396949	0.316317595434	1773.0	1534.0	37	0.0
3858486	1961.2331543	6.0	13951.0	6	3087.0	1	4890.75675676	180958.0	2.58351135275	3.0	0.754116839137	200.46969944	225.75544204	3547.26881171	0.376425921986	1942.0	1641.0	37	0.0
3858487	2181.02197266	6.0	13173.0	6	5408.0	1	6049.24324324	223822.0	4.69818011506	3.0	1.52492729996	399.0	226.0	2996.93643025	0.607051240786	1492.0	1909.0	37	0.0
3858484	700.698242188	6.0	7429.0	6	2402.0	1	2832.02702703	104785.0	2.5622511126	3.0	0.196176866031	337.90365786	223.898484496	1489.90600909	0.0544113295979	1662.0	1250.0	37	0.0
3858485	4465.40966797	6.0	31730.0	6	6029.0	1	8954.21621622	331306.0	2.5728554976	3.0	0.908932528885	346.338675888	223.721222345	7497.09477485	0.614233343717	2006.0	2456.0	37	0.0
3858474	3476.84545898	6.0	25371.0	6	3755.0	1	6525.21621622	241433.0	2.54841920787	3.0	0.858746793792	75.221681913	209.051800399	5927.17910765	0.639401390009	1404.0	1191.0	37	0.0
3858475	1738.3770752	6.0	12328.0	6	3135.0	1	4420.81081081	163570.0	2.55309350765	3.0	0.888625667528	383.41757111	208.727607728	3023.70725212	0.436569384473	1668.0	1555.0	37	0.0
3858472	1557.66113281	6.0	14037.0	6	3275.0	1	4655.08108108	172238.0	2.53792695391	3.0	0.78451534452	335.585037634	204.893352491	3072.69071715	0.349379211674	1793.0	1149.0	37	0.0
3858473	1748.69909668	6.0	12193.0	6	2869.0	1	4211.67567568	155832.0	2.55378879489	3.0	0.846165108905	145.69818501	208.318346116	3033.01768554	0.438188465431	1532.0	1415.0	37	0.0
3858478	237.247848511	6.0	2718.0	6	1436.0	1	1589.81081081	58823.0	2.71197049102	3.0	0.75367300712	120.110942856	210.912061212	485.985987329	0.130191727974	1200.0	840.0	37	0.0
3858479	3174.19580078	6.0	22671.0	6	4022.0	1	6597.48648649	244107.0	2.55309354402	3.0	0.862537093947	215.060233964	212.45041823	5532.12602603	0.566483298643	1768.0	1607.0	37	0.0
3858476	2380.4699707	6.0	16751.0	6	3266.0	1	5244.18918919	194035.0	2.607429122	3.0	0.864298395737	274.483561183	210.367789641	4275.14817052	0.543912839074	1489.0	1456.0	37	0.0
3858477	365.829162598	6.0	4785.0	6	1581.0	1	1683.89189189	62304.0	10.3738649742	3.0	1.09699915507	0.0	211.0	752.221405933	0.324544578804	912.0	620.0	37	0.0
3858466	5389.15673828	6.0	38042.0	6	6249.0	1	10276.7837838	380241.0	2.57035110069	3.0	0.897697348709	362.640571568	197.852870907	9109.8729383	0.660805935802	1977.0	2461.0	37	0.0
3858467	1718.51171875	6.0	12897.0	6	2843.0	1	4337.54054054	160489.0	2.53498485283	3.0	0.874882441494	390.412235822	197.491227535	3067.23261621	0.447870699529	1606.0	1507.0	37	0.0
3858464	1452.50695801	6.0	10277.0	6	2631.0	1	3629.81081081	134303.0	2.63335646122	3.0	0.84489168651	222.685301888	197.341036897	2590.65504198	0.431652493231	1415.0	943.0	37	0.0
3858465	2751.64770508	6.0	20084.0	6	3635.0	1	5692.78378378	210633.0	2.56545975539	3.0	0.887198444639	142.912627713	197.904917689	4544.58086403	0.548293725669	1618.0	1855.0	37	0.0
3858470	212.91595459	6.0	2495.0	6	1381.0	1	1470.51351351	54409.0	2.69108648411	3.0	0.720112798267	89.4270866692	201.296364348	437.691013643	0.120032783961	1154.0	747.0	37	0.0
3858471	2421.93017578	6.0	17110.0	6	3141.0	1	5230.0	193510.0	2.57886204843	3.0	0.877075515632	202.161613039	204.769095385	4066.16144403	0.517334160023	1625.0	1379.0	37	0.0
3858468	2107.86645508	6.0	15179.0	6	3239.0	1	4452.45945946	164741.0	2.56282142021	3.0	0.875800843909	112.952298777	199.862950869	3532.21850018	0.532319318692	1307.0	1199.0	37	0.0
3858469	1909.22619629	6.0	15866.0	6	3381.0	1	5047.64864865	186763.0	2.55922366643	3.0	0.76591959216	337.808702073	199.700900756	3734.9677019	0.395416478076	1847.0	1332.0	37	0.0
3858458	2355.70263672	6.0	17309.0	6	3325.0	1	5037.72972973	186396.0	2.57133433459	3.0	0.880626096444	265.38382022	184.23579386	4075.88939612	0.553386595039	1406.0	1413.0	37	0.0
3858459	1433.59094238	6.0	11212.0	6	2340.0	1	3525.51351351	130444.0	2.58298356454	3.0	0.858619669022	143.357704624	185.273382696	2483.45598826	0.43351934161	1377.0	1171.0	37	0.0
3858456	1540.18615723	6.0	11520.0	6	2062.0	1	3553.89189189	131494.0	2.55717912182	3.0	0.884193562636	27.0109408583	183.73030137	2568.67557512	0.469589594369	1252.0	1289.0	37	0.0
3858457	2396.0065918	6.0	17471.0	6	3085.0	1	4940.37837838	182794.0	2.54247819578	3.0	0.886310369438	60.8956776834	183.918235271	3986.50599837	0.556643629043	1401.0	1540.0	37	0.0
3858462	1783.62792969	6.0	12719.0	6	2613.0	1	3923.83783784	145182.0	2.5389756028	3.0	0.839969243824	48.3029344933	191.223513164	3104.40890342	0.497628687278	1320.0	1343.0	37	0.0
3858463	2986.05297852	6.0	16438.0	6	5503.0	1	7479.13513514	276728.0	4.68364651902	3.0	1.22378115649	15.5080904917	196.631626638	4741.05202907	0.633665934509	1532.0	1769.0	37	0.0
3858460	1653.9050293	6.0	10908.0	6	2337.0	1	3804.86486486	140780.0	2.58827309404	3.0	0.913986528996	103.007761321	185.519445633	2785.34972033	0.502723822078	1222.0	1203.0	37	0.0
3858461	2419.07446289	6.0	17578.0	6	2970.0	1	5038.51351351	186425.0	2.56410014103	3.0	0.776180764652	4.0245846572	187.359478238	4299.1749507	0.495087875388	1385.0	1086.0	37	0.0
3858450	189.698974609	6.0	3234.0	6	1965.0	1	2029.72972973	75100.0	2.79620860558	3.0	0.327674767091	304.843506931	173.3727362	498.391671538	0.0419158433998	1456.0	1319.0	37	0.0
3858451	226.755661011	6.0	2847.0	6	1513.0	1	1571.81081081	58157.0	2.50160715492	3.0	0.198440332426	68.4428948865	178.266748412	486.070401727	0.0316543250992	1180.0	604.0	37	0.0
3858448	2708.70947266	6.0	18515.0	6	4037.0	1	6004.43243243	222164.0	2.57763609246	3.0	0.875090127324	190.556378414	171.965678616	4644.8268389	0.511647550075	1814.0	2073.0	37	0.0
3858449	1287.8371582	6.0	11011.0	6	3386.0	1	4276.59459459	158234.0	2.54560604104	3.0	0.352073660159	207.6875425	172.1709515	2433.86865641	0.111339522415	2126.0	1344.0	37	0.0
3858454	2597.58935547	6.0	19438.0	6	3715.0	1	5478.18918919	202693.0	2.54567324018	3.0	0.937114831097	170.108193697	182.243717428	4280.19256341	0.577513585764	1411.0	1298.0	37	0.0
3858455	1007.65838623	6.0	7847.0	6	2263.0	1	3053.43243243	112977.0	2.58547131579	3.0	0.782469320125	194.763226719	183.393686638	1806.55976837	0.301191363762	1573.0	1165.0	37	0.0
3858452	2370.25024414	6.0	17172.0	6	3045.0	1	5016.0	185592.0	2.58001425437	3.0	0.864542317364	126.481629565	179.779695142	4179.23907215	0.562891675252	1358.0	1089.0	37	0.0
3858453	708.970092773	6.0	5977.0	6	2233.0	1	2672.94594595	98899.0	2.57836371908	3.0	0.90149382862	395.313079295	181.200452968	1281.73723139	0.275743229684	1425.0	1139.0	37	0.0
3858442	168.969238281	6.0	3502.0	6	1502.0	1	1672.18918919	61871.0	2.57644352917	3.0	-0.23893991088	307.764781837	163.223423805	581.163815012	-0.0398660919257	1439.0	720.0	37	0.0
3858443	6784.81005859	6.0	38965.0	6	7952.0	1	13378.2162162	494994.0	2.5840783863	3.0	0.955901274693	202.282148679	165.610616647	11085.2891436	0.655720811336	2521.0	3326.0	37	0.0
3858440	2154.57250977	6.0	14446.0	6	3218.0	1	4620.81081081	170970.0	2.57095814039	3.0	0.951258234586	24.867694858	161.051428811	3461.214076	0.553445238655	1302.0	1428.0	37	0.0
3858441	900.068237305	6.0	6899.0	6	1919.0	1	2539.08108108	93946.0	2.5826863344	3.0	0.850792143042	55.4656247094	163.436729467	1632.95688482	0.376622768881	1134.0	935.0	37	0.0
3858446	183.950424194	6.0	2182.0	6	1378.0	1	1382.45945946	51151.0	2.64035844135	3.0	0.631143634557	46.5884636084	168.890202512	384.299477737	0.0961588097855	1106.0	430.0	37	0.0
3858447	1864.08874512	6.0	13080.0	6	2871.0	1	4444.45945946	164445.0	2.56924637881	3.0	0.856568018811	311.590276009	169.810015005	3279.79878782	0.462101898303	1515.0	1105.0	37	0.0
3858444	3320.03808594	6.0	20198.0	6	7764.0	1	8245.27027027	305075.0	2.64952603409	3.0	1.24346500654	284.019721935	165.655096901	5073.30718154	0.619568101188	1776.0	2364.0	37	0.0
3858445	2721.41479492	6.0	18877.0	6	4303.0	1	6232.32432432	230596.0	2.57649020793	3.0	0.767124145528	360.328349645	167.922831614	4677.01158774	0.404182640706	1965.0	2221.0	37	0.0
3858434	1763.57958984	6.0	11891.0	6	3317.0	1	4565.0	168905.0	2.55115951063	3.0	0.962958920676	354.05238367	145.536154258	2933.40235714	0.447998756797	1683.0	1430.0	37	0.0
3858435	2126.35717773	6.0	16489.0	6	3179.0	1	4557.7027027	168635.0	2.55190717542	3.0	0.864054605458	204.023906683	149.98710823	3586.93480925	0.515169069965	1399.0	1002.0	37	0.0
3858432	4230.04003906	6.0	29684.0	6	4328.0	1	7897.59459459	292211.0	2.5779850728	3.0	0.867563025071	32.061425356	139.621134657	7295.70245441	0.668674971504	1490.0	1857.0	37	0.0
3858433	2265.39257812	6.0	15773.0	6	2878.0	1	4765.75675676	176333.0	2.59160506102	3.0	0.845515932161	88.5627370552	144.979573451	3949.22393505	0.539232219188	1389.0	1314.0	37	0.0
3858438	2348.26416016	6.0	18064.0	6	5742.0	1	7075.43243243	261791.0	2.60260991929	3.0	1.22281716878	254.532657552	154.595310018	4077.94208408	0.5441315234	1842.0	2604.0	37	0.0
3858439	4199.74707031	6.0	27879.0	6	5887.0	1	8444.62162162	312451.0	2.55374733731	3.0	0.845644897406	363.017511472	159.90572205	6891.49634353	0.526851409981	2119.0	2641.0	37	0.0
3858436	1619.85180664	6.0	11836.0	6	2857.0	1	3804.43243243	140764.0	2.56562283419	3.0	0.887130922746	162.827647848	150.699208078	2771.4762366	0.477391369834	1297.0	1237.0	37	0.0
3858437	1454.91516113	6.0	10323.0	6	2567.0	1	3564.08108108	131871.0	2.60263622813	3.0	0.938442068358	104.216493958	153.805575573	2409.76390474	0.46466928473	1269.0	1071.0	37	0.0
3858554	5246.64404297	6.0	36496.0	6	6991.0	1	10409.5675676	385154.0	2.55463930661	3.0	0.869445069815	119.127459641	299.084076252	8951.56050499	0.59701932236	2063.0	3371.0	37	0.0
3858555	257.371368408	6.0	3594.0	6	1636.0	1	1733.24324324	64130.0	2.51485849757	3.0	0.696527599663	228.197601312	300.276933794	535.596521305	0.120596849736	1356.0	881.0	37	0.0
3858552	1355.02050781	6.0	11015.0	6	2483.0	1	3492.08108108	129207.0	2.57166444714	3.0	0.813597561385	217.608401818	294.329625313	2448.95540518	0.399155585732	1501.0	1143.0	37	0.0
3858553	1848.97741699	6.0	13521.0	6	2786.0	1	4275.64864865	158199.0	2.54118213646	3.0	0.841508729194	25.9919643419	296.590299867	3202.97342945	0.460270696466	1435.0	1467.0	37	0.0
3858558	2751.25512695	6.0	19199.0	6	3800.0	1	5943.0	219891.0	2.59284327072	3.0	0.924926897115	198.644481718	300.615564701	4686.13756497	0.573957463986	1531.0	1596.0	37	0.0
3858559	2038.26977539	6.0	14510.0	6	3322.0	1	4890.91891892	180964.0	2.57383212386	3.0	0.738716146007	324.827355732	302.675307847	3572.76834291	0.369511167324	1672.0	1649.0	37	0.0
3858556	227.295532227	6.0	3082.0	6	1431.0	1	1599.13513514	59168.0	2.50389271757	3.0	0.81186237264	379.567089891	300.072714585	458.203324723	0.131621446144	1227.0	1059.0	37	0.0
3858557	2134.86938477	6.0	16264.0	6	3589.0	1	4973.59459459	184023.0	2.54266414736	3.0	0.771172303512	87.7377883689	301.179059879	3869.5614628	0.428559502442	1558.0	1487.0	37	0.0
3858546	2234.35351562	6.0	16749.0	6	3314.0	1	5171.56756757	191348.0	2.54368785017	3.0	0.854721137965	307.467571592	288.668001279	4023.20785182	0.498046702176	1681.0	1973.0	37	0.0
3858547	1846.46398926	6.0	13304.0	6	2992.0	1	4535.24324324	167804.0	2.54256549781	3.0	0.869408208876	346.516980732	289.833189599	3223.1570652	0.447053073662	1703.0	1772.0	37	0.0
3858544	2295.6875	6.0	16543.0	6	3257.0	1	5197.10810811	192293.0	2.56668675962	3.0	0.820503608668	100.521255965	285.849974185	4066.50238592	0.472761661899	1578.0	1441.0	37	0.0
3858545	1792.09973145	6.0	14775.0	6	3163.0	1	4430.86486486	163942.0	2.53191232689	3.0	0.77587687189	128.208759065	289.195175818	3144.98732697	0.379986350028	1751.0	1771.0	37	0.0
3858550	1703.52160645	6.0	16410.0	6	3668.0	1	5473.64864865	202525.0	2.56202689805	3.0	0.549108347549	119.361540015	292.912259846	3851.72724759	0.239464235044	2091.0	1699.0	37	0.0
3858551	509.888183594	6.0	5622.0	6	2470.0	1	2572.78378378	95193.0	8.89363922686	3.0	1.77679260089	0.0	294.0	798.388103032	0.380620077313	1282.0	1567.0	37	0.0
3858548	2394.76928711	6.0	16009.0	6	3681.0	1	5100.54054054	188720.0	2.56663139908	3.0	0.994723045977	399.0	290.0	3961.0922357	0.629333670833	1316.0	1483.0	37	0.0
3858549	2688.70288086	6.0	18584.0	6	3457.0	1	5512.10810811	203948.0	2.57767957717	3.0	0.87737682891	176.203486824	290.722206426	4591.64171066	0.575874939988	1470.0	1706.0	37	0.0
3858538	4298.50878906	6.0	28132.0	6	5340.0	1	8462.48648649	313112.0	2.56802859352	3.0	0.877520464708	355.619162113	281.160230157	7345.06189983	0.615050638167	1968.0	2167.0	37	0.0
3858539	218.370010376	6.0	3839.0	6	1586.0	1	1718.78378378	63595.0	2.48769672005	3.0	0.0196993843112	215.110105502	282.380124877	611.485129061	0.00351650979285	1398.0	938.0	37	0.0
3858536	1717.5300293	6.0	13322.0	6	3307.0	1	4364.62162162	161491.0	2.56515053738	3.0	0.896352510946	127.075197827	271.932271115	2979.12190038	0.440730737107	1456.0	1207.0	37	0.0
3858537	736.280029297	6.0	8470.0	6	2531.0	1	3118.78378378	115395.0	10.8007411377	3.0	0.654043048446	129.342778988	276.638454259	1746.69977919	0.224216497459	1604.0	1210.0	37	0.0
3858542	2639.59960938	6.0	18988.0	6	3342.0	1	5588.45945946	206773.0	2.55522794336	3.0	0.823352226622	92.0909038946	282.644499081	4494.67098409	0.494995678612	1546.0	2010.0	37	0.0
3858543	2699.62670898	6.0	19658.0	6	3754.0	1	5595.56756757	207036.0	2.56108513288	3.0	0.851962963452	295.018355422	283.757152167	4609.47720307	0.540623203288	1608.0	1453.0	37	0.0
3858540	1679.70861816	6.0	13417.0	6	2936.0	1	4116.51351351	152311.0	2.5352395282	3.0	0.884543792508	223.48684575	281.971674264	2932.37250951	0.459959735967	1468.0	1382.0	37	0.0
3858541	2408.78759766	6.0	18792.0	6	3309.0	1	5002.37837838	185088.0	2.54524244902	3.0	0.816888903941	35.8933871859	283.135780392	4178.84556328	0.517918163057	1565.0	1505.0	37	0.0
3858530	3444.10180664	6.0	25413.0	6	4120.0	1	6900.0	255300.0	2.52947899669	3.0	0.822769766911	30.8763353776	268.605477804	6054.09338107	0.564825445422	1771.0	2115.0	37	0.0
3858531	174.179580688	6.0	2766.0	6	1938.0	1	1868.59459459	69138.0	10.8941225307	3.0	0.456872191554	252.152159885	269.489763938	456.050281064	0.059044086535	1509.0	1082.0	37	0.0
3858528	1194.21105957	6.0	9461.0	6	2642.0	1	3489.21621622	129101.0	2.56279164124	3.0	0.690444100087	173.658525895	266.671711355	2257.55599334	0.287601076151	1665.0	1442.0	37	0.0
3858529	3341.25244141	6.0	24154.0	6	4104.0	1	6845.08108108	253268.0	2.57798399464	3.0	0.864337969468	382.399300525	267.824257675	5805.10073785	0.578554635437	1770.0	1585.0	37	0.0
3858534	661.256530762	6.0	5747.0	6	2065.0	1	2481.43243243	91813.0	2.61150687651	3.0	0.72188123297	360.433926016	270.053156691	1227.40592626	0.217336190797	1552.0	1170.0	37	0.0
3858535	1049.19140625	6.0	9105.0	6	2433.0	1	3308.59459459	122418.0	2.55724190951	3.0	0.701262944229	55.4625718004	272.012409416	1922.35804937	0.255845537562	1691.0	1547.0	37	0.0
3858532	2502.74462891	6.0	17709.0	6	3398.0	1	5487.05405405	203021.0	2.56188259485	3.0	0.861238567699	283.384781092	268.594687983	4468.16364806	0.540019661482	1611.0	1643.0	37	0.0
3858533	2078.51635742	6.0	15603.0	6	3192.0	1	4893.89189189	181074.0	2.60622514478	3.0	0.916441887103	329.469730644	268.535107563	3644.24049231	0.517944971597	1526.0	1378.0	37	0.0
3858522	1721.02197266	6.0	13349.0	6	2616.0	1	4014.40540541	148533.0	2.54454129298	3.0	0.654789997092	32.4866114448	259.45980458	3370.19245625	0.379036791264	1462.0	1177.0	37	0.0
3858523	2609.61987305	6.0	19683.0	6	3557.0	1	5669.16216216	209759.0	2.54771087621	3.0	0.828227888803	191.509159035	259.934892148	4680.26679269	0.519475894734	1756.0	1938.0	37	0.0
3858520	1865.34667969	6.0	13268.0	6	2778.0	1	4147.7027027	153465.0	2.55875576108	3.0	0.885798487369	82.6366170227	257.851968048	3180.69716209	0.514326968809	1319.0	1259.0	37	0.0
3858521	3598.00708008	6.0	24860.0	6	4898.0	1	7328.13513514	271141.0	2.55197249253	3.0	0.860866085668	169.369254129	258.167123415	6208.88462054	0.574038610395	1890.0	1778.0	37	0.0
3858526	237.48576355	6.0	3233.0	6	1449.0	1	1564.81081081	57898.0	2.69210065399	3.0	0.734959590226	113.030980532	263.637706234	498.173543938	0.132491231175	1204.0	954.0	37	0.0
3858527	6276.05517578	6.0	33900.0	6	8165.0	1	12548.5945946	464298.0	2.5997115486	3.0	1.02160435986	45.5917476741	266.704440251	10019.2362163	0.688739338519	2163.0	3721.0	37	0.0
3858524	6446.24414062	6.0	38233.0	6	7986.0	1	12083.4054054	447086.0	2.56508243658	3.0	0.928946693575	261.844114902	261.812918725	10534.8918875	0.680531392346	2121.0	3316.0	37	0.0
3858525	285.944274902	6.0	2884.0	6	1448.0	1	1626.43243243	60178.0	2.75331653684	3.0	0.767997042265	95.8675550992	262.609602473	543.502404193	0.147210235931	1210.0	836.0	37	0.0
3858514	1808.68432617	6.0	13401.0	6	3131.0	1	4423.2972973	163662.0	2.58386919935	3.0	0.766343018651	295.072808767	251.374898136	3187.30307335	0.381411166242	1638.0	1170.0	37	0.0
3858515	2009.45715332	6.0	16555.0	6	3549.0	1	5423.24324324	200660.0	11.4000000005	3.0	0.78084292555	244.636144016	252.053578283	3704.24404798	0.363642597675	2119.0	2149.0	37	0.0
3858512	1798.48901367	6.0	13620.0	6	3316.0	1	4542.62162162	168077.0	2.60803174093	3.0	0.797442230653	363.316847558	249.928300422	3104.36665889	0.374533905457	1856.0	1529.0	37	0.0
3858513	1712.69042969	6.0	11874.0	6	2745.0	1	3962.97297297	146630.0	2.5284786153	3.0	0.901345299257	104.319026004	250.937396414	2847.34912279	0.478858881075	1373.0	1086.0	37	0.0
3858518	1642.05834961	6.0	14063.0	6	3556.0	1	5011.37837838	185421.0	11.4000000005	3.0	0.758854898399	249.493923122	255.9795218	3188.4566656	0.318232069366	2135.0	2411.0	37	0.0
3858519	1543.17346191	6.0	12070.0	6	2892.0	1	4162.37837838	154008.0	2.53548555791	3.0	0.840429811177	369.694213634	256.768963485	2625.72462328	0.360694706297	1826.0	1560.0	37	0.0
3858516	6927.95898438	6.0	38867.0	6	8583.0	1	13469.2162162	498361.0	2.60749816093	3.0	0.962422267392	208.667542868	254.271683788	11292.0121722	0.676240062841	2436.0	3099.0	37	0.0
3858517	2165.41674805	6.0	14975.0	6	3048.0	1	4725.81081081	174855.0	2.55345914744	3.0	0.852504212356	54.2789711364	255.867496635	3677.14142325	0.496257152278	1524.0	1440.0	37	0.0
3858506	1670.34692383	6.0	12936.0	6	3022.0	1	4497.40540541	166404.0	2.58757237646	3.0	0.784326417064	137.526909804	245.53231177	3191.09620193	0.385533028289	1563.0	1607.0	37	0.0
3858507	2616.15942383	6.0	19669.0	6	4314.0	1	5859.51351351	216802.0	2.5432759394	3.0	0.752296015478	178.150856834	245.919282032	4489.76251303	0.404923853866	2080.0	1798.0	37	0.0
3858504	351.302947998	6.0	8332.0	6	3531.0	1	4163.02702703	154032.0	2.52440872717	3.0	-0.128985519265	218.378607919	244.526631781	1666.11279941	-0.0251616285366	3130.0	2535.0	37	0.0
3858505	544.564575195	6.0	5946.0	6	1733.0	1	2160.89189189	79953.0	2.52797243896	3.0	0.714280448395	281.104415514	245.168959237	1064.08794498	0.213395722463	1366.0	844.0	37	0.0
3858510	2514.39501953	6.0	20804.0	6	4976.0	1	7100.51351351	262719.0	2.54257822277	3.0	0.564752906154	223.579760948	249.537017499	4970.75332219	0.246384208977	2902.0	2513.0	37	0.0
3858511	1635.21179199	6.0	12774.0	6	2842.0	1	4222.75675676	156242.0	2.55223041512	3.0	0.755912098758	302.672114287	249.74114543	2977.20695363	0.363277530618	1597.0	1585.0	37	0.0
3858508	2632.61401367	6.0	19131.0	6	3687.0	1	5728.89189189	211969.0	2.61176915002	3.0	0.912164365357	352.185504798	248.238824243	4365.95050605	0.532748409362	1697.0	1726.0	37	0.0
3858509	1850.13525391	6.0	14134.0	6	2657.0	1	3938.7027027	145732.0	2.54840657689	3.0	0.867520338829	8.94920954501	250.191221799	3134.81666897	0.527254007931	1186.0	1165.0	37	0.0
3858498	204.951828003	6.0	2572.0	6	1487.0	1	1554.27027027	57508.0	2.78800745615	3.0	0.603558799507	313.616861953	239.071528326	435.434945304	0.0923526116961	1257.0	629.0	37	0.0
3858499	1594.63916016	6.0	13136.0	6	2679.0	1	3972.43243243	146980.0	2.55249150231	3.0	0.870405417125	155.135541099	241.2563491	2729.83303865	0.426673612614	1567.0	1529.0	37	0.0
3858496	1775.5111084	6.0	12932.0	6	3077.0	1	4507.48648649	166777.0	2.55812010476	3.0	0.763099340562	139.618269222	239.084820928	3200.47034409	0.371579143195	1693.0	1535.0	37	0.0
3858497	3253.02587891	6.0	25555.0	6	4614.0	1	7223.18918919	267258.0	2.54751731868	3.0	0.785814740994	217.111437463	239.089817076	5796.33622231	0.460479375588	2389.0	2206.0	37	0.0
3858502	192.182662964	6.0	2479.0	6	1561.0	1	1597.89189189	59122.0	2.620610712	3.0	0.678637707258	321.83288119	242.271395499	437.565346471	0.102437116429	1277.0	731.0	37	0.0
3858503	6213.27001953	6.0	39044.0	6	7549.0	1	12831.8918919	474780.0	2.5810407755	3.0	0.860719154871	228.631380036	243.554815391	10808.3576247	0.568611997389	2871.0	3681.0	37	0.0
3858500	3384.91796875	6.0	24169.0	6	3838.0	1	6851.97297297	253523.0	2.55767417028	3.0	0.855832026344	252.214120028	241.326536159	5854.0763646	0.576282297609	1819.0	1530.0	37	0.0
3858501	258.786834717	6.0	3442.0	6	1672.0	1	1815.24324324	67164.0	11.4000000005	3.0	0.555495232631	286.264328108	241.489985113	591.025399219	0.0994229021686	1423.0	1053.0	37	0.0
[truncated: 19,330 more rows]
