# Supplementary material for: Breakage of the oligomeric CaMKII hub by the regulatory segment of the kinase
Source: eLife. 2020 Sep 9;9:e57784. doi: 10.7554/eLife.57784 (PMC7538161; doi:10.7554/eLife.57784)
Supplement: Figure 8—source data 1. [file elife-57784-fig8-data1.zip › figure8_source_data/Unactivated_WT_2.csv]

SPOT_ID	QUALITY	POSITION_T	MAX_INTENSITY	FRAME	MEDIAN_INTENSITY	VISIBILITY	MEAN_INTENSITY	TOTAL_INTENSITY	ESTIMATED_DIAMETER	RADIUS	SNR	POSITION_X	POSITION_Y	STANDARD_DEVIATION	CONTRAST	OUTER_INTENSITY	MIN_INTENSITY	PIXEL_COUNT	POSITION_Z
3934332	2276.35498047	0.0	16782.0	0	5100.0	1	6626.75675676	245190.0	2.56791455212	3.0	1.00672628672	259.739556398	4.83017652742	3675.17758759	0.387277239316	2450.0	2509.0	37	0.0
3934334	277.087402344	0.0	5307.0	0	2788.0	1	2925.0	108225.0	2.66707399986	3.0	0.721324716761	399.0	6.0	905.642190811	0.125706185099	1742.0	1548.0	37	0.0
3934328	1196.79187012	0.0	9104.0	0	2628.0	1	3400.05405405	125802.0	2.54975874027	3.0	0.824125970077	225.240873894	4.17438364962	2050.39515089	0.330660799894	1590.0	1235.0	37	0.0
3934330	1607.72338867	0.0	12852.0	0	3405.0	1	4710.51351351	174289.0	2.60506917827	3.0	0.670933961258	249.508600291	4.63778124119	2970.61441102	0.268322824881	2080.0	1436.0	37	0.0
3934324	2199.83691406	0.0	16562.0	0	3597.0	1	5340.86486486	197612.0	2.60285204193	3.0	0.726621795086	104.436433634	3.68576831345	4056.79545237	0.381143781267	1966.0	1566.0	37	0.0
3934326	1704.24755859	0.0	14552.0	0	3438.0	1	4919.91891892	182037.0	2.59833202856	3.0	0.756371822605	187.408846968	3.71778497042	3007.01169841	0.300633572747	2140.0	1946.0	37	0.0
3934320	171.348953247	0.0	2717.0	0	1432.0	1	1472.62162162	54487.0	10.4947118656	3.0	0.724003952867	63.597379886	2.81427904316	459.269247546	0.127266379597	1128.0	811.0	37	0.0
3934322	524.89276123	0.0	4869.0	0	2017.0	1	2377.89189189	87982.0	10.2621723872	3.0	0.856923953941	346.243123077	2.78761218556	1064.82794082	0.237419628042	1423.0	1141.0	37	0.0
3934316	2757.92163086	0.0	16382.0	0	4500.0	1	6153.81081081	227691.0	2.63543135552	3.0	1.15601723566	210.0	0.0	4181.17329252	0.646699915108	1440.0	1837.0	37	0.0
3934318	1807.23974609	0.0	17462.0	0	4626.0	1	6109.67567568	226058.0	10.2754085617	3.0	0.951389885404	311.040816099	1.95039966808	3816.12979524	0.42272021572	1986.0	2161.0	37	0.0
3934313	208.352081299	0.0	2584.0	0	1569.0	1	1647.89189189	60972.0	10.2855932217	3.0	1.88235810742	74.0	0.0	395.739868529	0.292028671463	1009.0	877.0	37	0.0
3934396	1966.50744629	0.0	15593.0	0	5392.0	1	5906.89189189	218555.0	2.64165310437	3.0	1.0080962482	97.8043653408	43.5635427115	3443.38836503	0.416093480765	1835.0	2067.0	37	0.0
3934398	5032.64404297	0.0	35981.0	0	8348.0	1	11427.0810811	422802.0	2.56323862798	3.0	0.755527603553	240.790628015	43.9506242347	8645.10752577	0.400159255504	2988.0	3130.0	37	0.0
3934392	1226.06481934	0.0	9602.0	0	2628.0	1	3637.62162162	134592.0	2.59579520913	3.0	0.742634730008	222.268918128	38.7366302029	2135.34166342	0.278721998831	1778.0	1669.0	37	0.0
3934393	1511.16442871	0.0	11828.0	0	2825.0	1	4033.40540541	149236.0	2.55895551123	3.0	0.840708240755	343.535904806	38.553650819	2759.56624469	0.403699748546	1701.0	1140.0	37	0.0
3934394	1249.43078613	0.0	10960.0	0	3316.0	1	3918.7027027	144992.0	2.57854380882	3.0	0.552044392437	45.6474190796	42.8129328948	2379.06935428	0.201309185219	1664.0	844.0	37	0.0
3934395	7312.54394531	0.0	38967.0	0	10811.0	1	16215.3243243	599967.0	2.59247281645	3.0	1.03928297802	248.334564169	42.9448449669	11211.0499287	0.560726880556	3206.0	5580.0	37	0.0
3934389	2182.16210938	0.0	15178.0	0	3416.0	1	5184.37837838	191822.0	2.54465700398	3.0	0.878408173886	376.10734175	34.6016356869	3737.73549501	0.463376997196	1882.0	1766.0	37	0.0
3934391	2074.88232422	0.0	14378.0	0	3287.0	1	4836.64864865	178956.0	2.58785843292	3.0	0.974423903267	169.474263372	37.1150938761	3391.59399772	0.518941312223	1492.0	1768.0	37	0.0
3934384	279.008880615	0.0	3126.0	0	1579.0	1	1762.94594595	65229.0	2.54991193221	3.0	0.768726010316	192.270514789	33.2196830247	529.859674607	0.130609947343	1319.0	994.0	37	0.0
3934387	1745.44946289	0.0	12896.0	0	3395.0	1	4606.89189189	170455.0	2.56003722934	3.0	0.901304849598	273.467626759	33.5231291479	3049.51772857	0.425126628676	1815.0	1356.0	37	0.0
3934380	171.467559814	0.0	2423.0	0	1450.0	1	1565.81081081	57935.0	2.53638736608	3.0	0.101566269443	161.692977347	31.1945675845	422.18109844	0.0138824659213	1306.0	714.0	37	0.0
3934382	1219.50976562	0.0	8699.0	0	4015.0	1	4499.86486486	166495.0	4.68971672348	3.0	1.10209027883	0.0	32.0	2204.24058682	0.369726473909	1583.0	1737.0	37	0.0
3934376	3512.87744141	0.0	23649.0	0	5565.0	1	7702.86486486	285006.0	2.59173567102	3.0	0.971632147974	7.34322261788	27.6542185532	5736.04378355	0.566832269016	1740.0	2133.0	37	0.0
3934378	1692.75634766	0.0	13007.0	0	2591.0	1	4058.89189189	150179.0	2.54709567774	3.0	0.841265418495	61.4743557473	30.5177020323	3141.72063423	0.482764457916	1398.0	1508.0	37	0.0
3934373	1218.92590332	0.0	11800.0	0	3094.0	1	4174.97297297	154474.0	2.63901295334	3.0	0.604352557873	90.4827216582	27.3292870287	2487.60811587	0.21958380985	1907.0	1625.0	37	0.0
3934374	5389.07373047	0.0	36319.0	0	7444.0	1	11642.5405405	430774.0	2.55254471412	3.0	0.939488765285	246.914407297	26.6045419726	9232.83566527	0.593674871772	2458.0	3165.0	37	0.0
3934370	188.529098511	0.0	2919.0	0	1733.0	1	1712.16216216	63350.0	2.83795660689	3.0	0.571526704562	200.673000253	24.7906471061	470.176829236	0.0851559536975	1415.0	746.0	37	0.0
3934371	2621.40771484	0.0	18119.0	0	4331.0	1	5746.05405405	212604.0	2.60959240222	3.0	0.935412546464	337.067485974	25.1407822229	4251.22673763	0.529129589879	1758.0	1522.0	37	0.0
3934365	481.477905273	0.0	5122.0	0	2328.0	1	2479.27027027	91733.0	10.4042258026	3.0	0.695452159219	275.869738257	24.0912117845	894.649020214	0.143481241816	1728.0	1167.0	37	0.0
3934367	2595.66699219	0.0	20094.0	0	4802.0	1	6535.27027027	241805.0	2.57825607071	3.0	0.803342689529	368.816358538	23.8140147473	4440.24255874	0.375339069283	2346.0	2441.0	37	0.0
3934361	3085.38232422	0.0	20086.0	0	4008.0	1	6534.51351351	241777.0	2.57943666036	3.0	0.886809639186	77.3439136316	19.438470743	5382.95303931	0.575459957829	1659.0	1353.0	37	0.0
3934363	3293.92260742	0.0	24637.0	0	4259.0	1	7228.18918919	267443.0	2.57492844734	3.0	0.845477161995	90.0722803918	20.4022261378	5746.15833424	0.506165706772	2126.0	1555.0	37	0.0
3934357	2787.49584961	0.0	20189.0	0	4391.0	1	6641.94594595	245752.0	2.55147328692	3.0	0.752932484756	369.808871398	15.4065301032	5091.82009014	0.405688693691	2306.0	1685.0	37	0.0
3934359	1747.79553223	0.0	12421.0	0	4290.0	1	4951.27027027	183197.0	2.60078358144	3.0	1.05414123754	353.462821208	16.7993429363	2868.50612155	0.439588501925	1846.0	1646.0	37	0.0
3934352	2164.06958008	0.0	17701.0	0	4895.0	1	6101.43243243	225753.0	2.52570729435	3.0	0.943412492706	399.0	13.0	3768.09502077	0.411062577548	2255.0	2613.0	37	0.0
3934355	5117.40576172	0.0	32502.0	0	7142.0	1	10632.8378378	393415.0	2.58461878127	3.0	0.852817751445	108.579020487	13.6941373444	8610.34560706	0.52741908701	2413.0	2283.0	37	0.0
3934348	1840.41381836	0.0	13761.0	0	3601.0	1	5017.86486486	185661.0	2.54131080206	3.0	0.799394333145	196.490252069	12.6546397052	3293.34760593	0.355621632056	1989.0	1810.0	37	0.0
3934350	2809.9362793	0.0	20766.0	0	4395.0	1	6784.64864865	251032.0	2.56748064934	3.0	0.822262140208	390.444406431	13.3416580469	5014.61747858	0.436517512104	2206.0	1851.0	37	0.0
3934344	1280.04626465	0.0	9275.0	0	2843.0	1	3740.45945946	138397.0	2.58135224465	3.0	0.995856501231	300.1317798	11.8058026026	2017.18864587	0.367104886963	1652.0	1554.0	37	0.0
3934346	4983.57519531	0.0	32892.0	0	7145.0	1	10122.5405405	374534.0	2.55580049457	3.0	0.850218557928	118.077172287	13.1969069025	8234.56698786	0.528634464219	2370.0	2854.0	37	0.0
3934340	206.338241577	0.0	3203.0	0	1844.0	1	1983.97297297	73407.0	11.4000000005	3.0	0.645066991341	271.489176373	10.1156562044	486.054151446	0.0857970565701	1626.0	1340.0	37	0.0
3934342	1849.0090332	0.0	14715.0	0	3491.0	1	4898.64864865	181250.0	2.56037250617	3.0	0.662630614479	188.119253764	12.3327602089	3284.47640184	0.285582260727	2144.0	1578.0	37	0.0
3934336	1262.29663086	0.0	9221.0	0	2576.0	1	3413.24324324	126290.0	2.55978104269	3.0	0.899503901337	173.092570923	6.84768988294	2119.68241077	0.387546920648	1497.0	1452.0	37	0.0
3934338	983.780883789	0.0	11444.0	0	3177.0	1	4202.05405405	155476.0	10.3659772464	3.0	0.672947903809	309.722052128	7.36522794006	2204.73979248	0.214390487314	1998.0	1495.0	37	0.0
3934461	3952.6315918	0.0	23437.0	0	6445.0	1	9036.72972973	334359.0	2.60737523979	3.0	1.13139480184	251.574099762	75.2022225604	5993.88959992	0.600553770815	2174.0	2723.0	37	0.0
3934463	2656.1105957	0.0	18423.0	0	3794.0	1	5790.10810811	214234.0	2.55654353844	3.0	0.921960577242	201.134948981	75.8265150315	4371.23691358	0.533781510199	1701.0	1962.0	37	0.0
3934457	861.811584473	0.0	8662.0	0	2829.0	1	3398.2972973	125737.0	2.55583472164	3.0	0.413542823717	185.119370042	72.4619406571	1707.80115068	0.115962040055	1872.0	1460.0	37	0.0
3934459	1332.2364502	0.0	11974.0	0	2674.0	1	3616.64864865	133816.0	2.53592811548	3.0	0.848108198521	223.756992692	72.9703088677	2313.98248836	0.372336519268	1634.0	1542.0	37	0.0
3934453	1762.58239746	0.0	13991.0	0	3646.0	1	4717.62162162	174552.0	2.54186272766	3.0	0.785917312735	8.61678061185	72.1530660442	3139.92628497	0.354175106689	1915.0	1826.0	37	0.0
3934455	2252.77539062	0.0	15817.0	0	3184.0	1	5025.16216216	185931.0	2.54586870705	3.0	0.885729814506	110.458501149	72.236012192	3907.04876909	0.525148540356	1491.0	1628.0	37	0.0
3934448	3863.22094727	0.0	24590.0	0	4972.0	1	8089.21621622	299301.0	2.56738414372	3.0	0.880252496171	177.692113487	69.4531769766	6706.46384358	0.574535503513	1966.0	1872.0	37	0.0
3934449	2041.54138184	0.0	14091.0	0	3424.0	1	4982.10810811	184338.0	2.60762433941	3.0	0.93042531751	276.625547998	68.5247610586	3483.58206276	0.482107893889	1672.0	1644.0	37	0.0
3934450	186.100219727	0.0	3002.0	0	1585.0	1	1618.94594595	59901.0	2.48701882251	3.0	0.515454222844	299.233619378	70.8408083419	461.037112627	0.0792079513615	1364.0	913.0	37	0.0
3934444	3351.38330078	0.0	22714.0	0	4895.0	1	7030.18918919	260117.0	2.59080846198	3.0	0.860234389934	53.6526723546	67.5527142188	5923.87739875	0.568458749501	1843.0	1675.0	37	0.0
3934446	3580.49951172	0.0	25257.0	0	5231.0	1	7637.64864865	282593.0	2.56509882998	3.0	0.877675946449	145.251321244	69.0784518343	6044.01771826	0.532032630081	1964.0	2109.0	37	0.0
3934440	701.713867188	0.0	6280.0	0	2654.0	1	3027.0	111999.0	2.57518721372	3.0	0.412479749302	43.9575852599	66.4240395848	1261.12740567	0.0940020475304	1991.0	1613.0	37	0.0
3934442	260.738677979	0.0	3470.0	0	1992.0	1	2064.64864865	76392.0	4.72631062042	3.0	0.694930167883	393.259742676	66.9520580401	512.872748795	0.0944663298306	1664.0	808.0	37	0.0
3934437	211.734222412	0.0	3553.0	0	1845.0	1	2004.02702703	74149.0	10.1409174586	3.0	0.37255444571	362.913706974	64.7306819911	552.70880853	0.0541574291264	1638.0	1082.0	37	0.0
3934439	1508.81201172	0.0	11631.0	0	3357.0	1	4492.94594595	166239.0	2.59637257395	3.0	0.664960900883	12.5848166962	66.3222571271	2801.83581629	0.261570777909	2055.0	1036.0	37	0.0
3934433	3200.48413086	0.0	23589.0	0	4753.0	1	6851.21621622	253495.0	2.5671603886	3.0	0.849370876478	245.806662357	64.2100281237	5464.43167287	0.512225604225	2155.0	1948.0	37	0.0
3934435	1396.39221191	0.0	12734.0	0	3153.0	1	4034.7027027	149284.0	2.54764210697	3.0	0.766507039843	27.5217752869	64.8969233264	2541.0950162	0.318177448498	1904.0	1697.0	37	0.0
3934428	2611.86450195	0.0	19488.0	0	4091.0	1	5753.91891892	212895.0	2.55482530759	3.0	0.895858562777	372.889593814	61.9746160727	4335.65835305	0.509481755736	1793.0	1613.0	37	0.0
3934431	195.337356567	0.0	3001.0	0	1661.0	1	1678.75675676	62114.0	2.64941366151	3.0	-0.0405765786874	106.820584565	64.0517192971	447.314729209	-0.00537686844072	1403.0	931.0	37	0.0
3934424	1192.90307617	0.0	10093.0	0	2624.0	1	3495.08108108	129318.0	2.57338377733	3.0	0.791249271255	184.573009742	59.9853093733	2137.74904174	0.319229625208	1742.0	1448.0	37	0.0
3934426	1600.54797363	0.0	14214.0	0	3176.0	1	4494.86486486	166310.0	2.54383827731	3.0	0.592519800412	143.764155109	62.3638349086	3257.29203448	0.27338337883	1638.0	1346.0	37	0.0
3934420	1858.44726562	0.0	13832.0	0	3245.0	1	4884.0	180708.0	2.56134365448	3.0	0.695726576205	5.47598116623	56.3834316936	3486.5325978	0.330368494209	1824.0	1767.0	37	0.0
3934421	2001.35546875	0.0	14024.0	0	3998.0	1	5079.24324324	187932.0	2.57146736301	3.0	0.873154260972	307.281846221	56.0228761663	3263.25833592	0.389829813514	1850.0	1573.0	37	0.0
3934422	3015.3215332	0.0	20639.0	0	4245.0	1	6903.08108108	255414.0	2.57076959182	3.0	0.871662670508	36.4938322356	59.3874266211	5324.53918913	0.506407228338	2156.0	1866.0	37	0.0
3934416	1470.69348145	0.0	11061.0	0	2621.0	1	3654.81081081	135228.0	2.63707009187	3.0	0.869944296763	67.8470474846	55.1121853175	2495.02942354	0.422358574614	1444.0	1436.0	37	0.0
3934417	2769.74633789	0.0	19099.0	0	3776.0	1	6213.54054054	229901.0	2.56269886488	3.0	0.880693604574	226.133020243	55.3874016641	4721.27899688	0.502837048856	2030.0	2237.0	37	0.0
3934412	2028.25476074	0.0	14220.0	0	3441.0	1	4910.40540541	181685.0	2.53559322408	3.0	0.918584757183	348.681523829	53.6430743113	3452.84634162	0.477018263325	1687.0	1586.0	37	0.0
3934414	2558.40039062	0.0	16773.0	0	6227.0	1	7086.2972973	262193.0	4.7126614944	3.0	1.1647362174	13.8508527572	55.1872429316	3971.31221572	0.484497793898	1988.0	2269.0	37	0.0
3934408	2019.24499512	0.0	14129.0	0	3081.0	1	4731.32432432	175059.0	2.57046791816	3.0	0.911288573313	172.565423994	50.7636295229	3438.63240785	0.495110698621	1548.0	1596.0	37	0.0
3934410	1292.2935791	0.0	8738.0	0	2688.0	1	3451.37837838	127701.0	2.55609290398	3.0	0.897190926618	193.061675131	52.1346899529	2139.35582661	0.385165025688	1502.0	1354.0	37	0.0
3934404	1618.99816895	0.0	12227.0	0	3193.0	1	4409.75675676	163161.0	2.64471445153	3.0	0.752088732922	306.434424758	48.3500854802	2936.57265651	0.3340765104	1807.0	1461.0	37	0.0
3934406	4112.515625	0.0	28664.0	0	5195.0	1	8499.83783784	314494.0	2.59174341971	3.0	0.872160374808	41.357014967	49.203548478	6971.22631295	0.55679699335	2155.0	2236.0	37	0.0
3934400	1845.4083252	0.0	15270.0	0	4079.0	1	5156.51351351	190791.0	2.52906595641	3.0	0.803890259872	104.931040404	46.8317472956	3368.21446782	0.356022275415	1747.0	1451.0	37	0.0
3934402	2403.87939453	0.0	16575.0	0	3558.0	1	5595.91891892	207049.0	2.57549159278	3.0	0.873623073191	217.455043174	47.1623609799	4135.06878472	0.476623093646	1891.0	1686.0	37	0.0
3934524	1411.35949707	0.0	10753.0	0	2811.0	1	3766.54054054	139362.0	2.56503459475	3.0	0.868461095211	160.401219911	105.741304542	2456.60276482	0.395113925119	1588.0	1228.0	37	0.0
3934526	1925.20922852	0.0	14529.0	0	3546.0	1	5016.62162162	185615.0	2.57041474649	3.0	0.758823931184	226.582103283	106.340528362	3454.67301356	0.353693378709	2084.0	1880.0	37	0.0
3934527	1637.3269043	0.0	12956.0	0	3063.0	1	4224.48648649	156306.0	2.53792782168	3.0	0.821142553453	122.858817847	107.124921725	2768.74565083	0.368157665415	1865.0	1728.0	37	0.0
3934522	1026.2388916	0.0	10886.0	0	2655.0	1	3363.43243243	124447.0	2.62534731681	3.0	0.949143409787	399.0	105.0	1984.35818816	0.388865470766	1650.0	1302.0	37	0.0
3934516	1596.36218262	0.0	11167.0	0	2761.0	1	4044.21621622	149636.0	2.57023814242	3.0	0.915064323913	107.290466744	102.747602454	2676.64341143	0.434340088857	1568.0	1801.0	37	0.0
3934518	4505.19091797	0.0	29033.0	0	5235.0	1	9016.83783784	333623.0	2.56893903038	3.0	0.898901180014	213.811018124	104.414322127	7658.65512387	0.617471336552	2057.0	2181.0	37	0.0
3934519	5841.70556641	0.0	33013.0	0	7686.0	1	11292.8108108	417834.0	2.55850828516	3.0	0.976132881284	44.1226100197	105.172189226	9287.4595822	0.670555527235	2110.0	2736.0	37	0.0
3934512	1231.09558105	0.0	10981.0	0	3146.0	1	4040.13513514	149485.0	2.59068409457	3.0	0.466518099158	360.131677858	98.905878403	2206.1042355	0.145961633975	2076.0	1770.0	37	0.0
3934514	1715.13513184	0.0	12447.0	0	3097.0	1	4310.56756757	159491.0	2.58694489211	3.0	0.922622900246	266.235173017	99.5646439777	2933.01145526	0.457486184172	1586.0	1268.0	37	0.0
3934509	2179.15136719	0.0	17190.0	0	4129.0	1	5206.54054054	192642.0	2.5845663043	3.0	0.789252885581	232.057931105	98.9228726144	3617.20736046	0.377721577181	2002.0	1603.0	37	0.0
3934505	1711.31970215	0.0	15400.0	0	3841.0	1	5246.67567568	194127.0	2.55736358438	3.0	0.720118345186	128.68500877	97.3393766872	3460.2263177	0.311410095501	2129.0	1997.0	37	0.0
3934507	2302.92626953	0.0	14215.0	0	6149.0	1	6710.91891892	248304.0	4.66304918195	3.0	1.33518728707	14.9287800416	99.2940748426	3426.95336332	0.517241041164	1987.0	2571.0	37	0.0
3934501	1704.08337402	0.0	14483.0	0	4035.0	1	5199.81081081	192393.0	2.5337894289	3.0	0.717292577714	28.0385962869	96.2895787656	3280.99279384	0.292490212691	2174.0	2222.0	37	0.0
3934503	1692.99133301	0.0	13342.0	0	3969.0	1	4942.86486486	182886.0	2.55105831821	3.0	0.718833822955	122.375086739	96.3177664258	3210.97748324	0.304604123003	2029.0	1782.0	37	0.0
3934497	1370.86279297	0.0	10250.0	0	2540.0	1	3747.37837838	138653.0	2.55449257924	3.0	0.837983100561	392.012367475	93.6669478267	2391.2967699	0.364943771993	1715.0	1331.0	37	0.0
3934499	2640.5871582	0.0	17870.0	0	3739.0	1	5792.0	214304.0	2.54193595981	3.0	0.87312571563	60.7691784575	94.8805139076	4412.59480855	0.498334680679	1836.0	1910.0	37	0.0
3934493	2448.16674805	0.0	17490.0	0	3833.0	1	5529.37837838	204587.0	2.58350046057	3.0	0.880867538765	71.7838387287	93.6779299041	4177.91862289	0.498768183513	1731.0	1490.0	37	0.0
3934495	874.549560547	0.0	7260.0	0	2141.0	1	2758.54054054	102066.0	2.52474310675	3.0	0.885281641717	317.262491919	93.7565625458	1513.13725959	0.320656736476	1407.0	1228.0	37	0.0
3934488	4925.79394531	0.0	34257.0	0	6495.0	1	9598.54054054	355146.0	2.55900776309	3.0	0.871096237503	358.177551625	90.8642742482	8216.89910623	0.594525227686	2161.0	2386.0	37	0.0
3934490	2499.77856445	0.0	18112.0	0	3143.0	1	5353.37837838	198075.0	2.56238007398	3.0	0.902398766963	95.0801646893	91.6899223121	4197.57046365	0.547470906559	1519.0	1486.0	37	0.0
3934491	1715.58959961	0.0	12514.0	0	3267.0	1	4193.56756757	155162.0	2.53649438279	3.0	0.846908551646	212.076171067	92.1762045171	2920.26405332	0.418197887086	1710.0	1111.0	37	0.0
3934484	1453.53942871	0.0	11634.0	0	3166.0	1	4007.08108108	148262.0	2.57116077874	3.0	0.755215143883	229.766911392	89.521803513	2557.84358372	0.317590017385	1793.0	1600.0	37	0.0
3934486	1164.56713867	0.0	10720.0	0	3149.0	1	4024.59459459	148910.0	2.53038611815	3.0	0.580458724286	128.665161701	90.9554037348	2352.20984111	0.20427824123	1846.0	1652.0	37	0.0
3934481	3058.68701172	0.0	22695.0	0	4591.0	1	6931.05405405	256449.0	2.57725582391	3.0	0.77559538765	30.7770244635	90.463619609	5735.08108993	0.472498381509	2061.0	1588.0	37	0.0
3934477	1599.22424316	0.0	11526.0	0	3192.0	1	4270.89189189	158023.0	2.54018164517	3.0	0.924081145267	8.59087914964	88.8804256379	2646.49198399	0.401162881016	1819.0	1456.0	37	0.0
3934479	1848.64465332	0.0	14262.0	0	3088.0	1	4335.81081081	160425.0	2.54454871479	3.0	0.916163091589	330.977055289	89.1356827989	3043.88807319	0.474032648244	1528.0	1475.0	37	0.0
3934473	1912.32385254	0.0	15307.0	0	3069.0	1	4435.24324324	164104.0	2.55559079679	3.0	0.863392632901	148.044831993	87.7094140511	3302.89926012	0.473799555464	1592.0	1581.0	37	0.0
3934474	1540.31872559	0.0	11775.0	0	2917.0	1	4006.10810811	148226.0	2.62956191675	3.0	0.915735128827	181.630212743	87.6197555191	2673.97018374	0.440121973001	1539.0	1593.0	37	0.0
3934469	1229.50512695	0.0	10046.0	0	2627.0	1	3481.16216216	128803.0	2.56513625889	3.0	0.807050750698	272.778793341	79.5440136414	2240.73137258	0.3508740498	1646.0	1496.0	37	0.0
3934471	2169.71801758	0.0	16885.0	0	3045.0	1	4829.59459459	178695.0	2.54272142678	3.0	0.815786349199	45.0519474673	81.7652813589	3791.65362972	0.471089643639	1685.0	1541.0	37	0.0
3934464	4356.91210938	0.0	29815.0	0	5978.0	1	9059.81081081	335213.0	2.56308159634	3.0	0.934205595406	385.30139575	77.3999619839	7400.94513798	0.617012360612	2079.0	2376.0	37	0.0
3934465	154.988098145	0.0	2870.0	0	1914.0	1	1947.32432432	72051.0	2.67768766463	3.0	0.299151219725	239.293859371	78.3284234868	465.327725256	0.0370670708149	1759.0	1058.0	37	0.0
3934467	1663.57470703	0.0	11513.0	0	2506.0	1	4027.86486486	149031.0	2.5527149555	3.0	0.920603346603	83.9373049064	80.3335292708	2795.19741066	0.469363628984	1420.0	1459.0	37	0.0
3934588	1170.2121582	0.0	8086.0	0	2686.0	1	3502.16216216	129580.0	2.60522536484	3.0	0.888088807552	356.935138902	134.056293455	1929.979066	0.323985898013	1750.0	1340.0	37	0.0
3934590	1454.93457031	0.0	11983.0	0	4427.0	1	4989.37837838	184607.0	10.6112387198	3.0	1.02660906564	85.5160978548	135.256388168	2831.01937227	0.410942175023	1711.0	1848.0	37	0.0
3934584	1947.64733887	0.0	13777.0	0	3610.0	1	4697.40540541	173804.0	2.54533692522	3.0	0.859037962543	20.5803786581	134.061648202	3298.20162664	0.431801764276	1695.0	1687.0	37	0.0
3934586	1762.43029785	0.0	14402.0	0	3827.0	1	4996.08108108	184855.0	2.55979588885	3.0	0.897782868597	89.9174357303	133.654468779	3301.04023486	0.421654476087	1692.0	1567.0	37	0.0
3934580	1170.31152344	0.0	11886.0	0	3634.0	1	4574.45945946	169255.0	10.7709010559	3.0	0.7210820031	320.971584438	129.895691948	2564.45904621	0.253322292814	1912.0	1617.0	37	0.0
3934582	6693.61669922	0.0	41628.0	0	7944.0	1	13610.5945946	503592.0	2.55778362982	3.0	0.849544516491	386.033957674	130.783251161	11266.4284355	0.542289530458	3389.0	2819.0	37	0.0
3934578	2089.49633789	0.0	14210.0	0	3248.0	1	4749.64864865	175737.0	2.5474568022	3.0	0.896634749071	72.0441761975	130.280008645	3486.62068338	0.490536627237	1578.0	1209.0	37	0.0
3934573	885.428100586	0.0	8826.0	0	4589.0	1	5019.54054054	185723.0	2.6001491552	3.0	0.343371092277	393.194880633	127.517557327	1753.38202712	0.0637977537014	2819.0	2143.0	37	0.0
3934575	214.425811768	0.0	2883.0	0	1603.0	1	1674.67567568	61963.0	2.80389505528	3.0	0.672606398635	261.982815793	129.415828988	458.582965598	0.101432233099	1327.0	869.0	37	0.0
3934569	1614.92529297	0.0	15303.0	0	4728.0	1	5922.18918919	219121.0	2.55825799782	3.0	0.278029095771	383.9795849	124.12392217	3428.00219465	0.0875088256766	3083.0	2321.0	37	0.0
3934571	1789.45507812	0.0	13099.0	0	3144.0	1	4347.13513514	160844.0	2.5266356155	3.0	0.852190119192	338.162896375	127.140708597	3062.59992274	0.428955625344	1690.0	1398.0	37	0.0
3934564	1374.50720215	0.0	11853.0	0	3652.0	1	4773.21621622	176609.0	2.58431591429	3.0	0.78046595097	367.73657137	122.491247533	2682.50435575	0.280913902551	2250.0	2188.0	37	0.0
3934566	2167.5949707	0.0	17087.0	0	3488.0	1	5097.59459459	188611.0	2.55548163601	3.0	0.824250151163	186.953602855	123.500703075	3800.2011457	0.443490410834	1644.0	1096.0	37	0.0
3934560	2696.41601562	0.0	17994.0	0	4032.0	1	5948.2972973	220087.0	2.57962569135	3.0	0.881546265775	196.173477368	121.247943295	4456.13964638	0.492990049268	1755.0	1471.0	37	0.0
3934562	2204.1027832	0.0	16042.0	0	4259.0	1	5745.45945946	212582.0	2.59864415113	3.0	0.836470844966	361.456609587	122.91645727	3958.16654101	0.404753004256	2054.0	1854.0	37	0.0
3934557	3070.29394531	0.0	21407.0	0	9090.0	1	9610.05405405	355572.0	4.66617283292	3.0	1.3259509273	108.857714364	121.190193243	5088.0812032	0.540867630706	2300.0	2672.0	37	0.0
3934558	1767.39550781	0.0	12845.0	0	3753.0	1	4946.35135135	183015.0	2.56168883014	3.0	0.820229706383	119.218652787	120.712532761	2929.31382955	0.320789403809	1989.0	2140.0	37	0.0
3934553	259.808044434	0.0	3992.0	0	1954.0	1	2098.48648649	77644.0	2.57480164493	3.0	0.546943274586	349.413392886	118.980925234	586.917684065	0.0828208985985	1731.0	1302.0	37	0.0
3934555	279.053649902	0.0	3479.0	0	1762.0	1	1934.05405405	71560.0	2.53058069381	3.0	0.606496480438	65.0463037323	119.875297915	562.899879885	0.0968031590271	1511.0	837.0	37	0.0
3934548	197.975128174	0.0	3255.0	0	1918.0	1	1983.94594595	73406.0	4.73839152306	3.0	1.20687800466	0.0	115.0	535.474501206	0.194558259155	1380.0	1043.0	37	0.0
3934550	1007.60534668	0.0	11967.0	0	3181.0	1	4140.02702703	153181.0	2.50952970534	3.0	0.36476896299	107.246908614	115.264174541	2671.46232829	0.133386471889	1900.0	1224.0	37	0.0
3934544	1429.14685059	0.0	10588.0	0	2774.0	1	3649.91891892	135047.0	2.55022281704	3.0	0.915023762917	144.87036902	112.975070162	2355.2970723	0.41890859592	1474.0	1205.0	37	0.0
3934546	4983.44335938	0.0	32912.0	0	6188.0	1	9992.48648649	369722.0	2.57111440773	3.0	0.900865652943	385.774214237	114.281135039	8303.58879114	0.598215443671	2320.0	2286.0	37	0.0
3934540	2403.52709961	0.0	19853.0	0	3997.0	1	5798.32432432	214538.0	2.54414625899	3.0	0.88571593244	72.8896014309	112.105252964	4148.4366336	0.463795962033	1792.0	1777.0	37	0.0
3934542	2245.51806641	0.0	16189.0	0	3345.0	1	5022.02702703	185815.0	2.5475605574	3.0	0.85688058917	169.560620067	111.728321012	3974.25563601	0.512979671781	1556.0	1646.0	37	0.0
3934538	2335.8215332	0.0	16839.0	0	3215.0	1	5085.08108108	188148.0	2.55089510399	3.0	0.870093120715	279.155117053	110.929588948	3974.22287567	0.515171571108	1566.0	1450.0	37	0.0
3934532	1087.51318359	0.0	9515.0	0	3009.0	1	3843.94594595	142226.0	11.4000000005	3.0	0.683610645695	77.7140255076	108.265598024	2247.25635122	0.249729744362	1710.0	1174.0	37	0.0
3934533	212.234970093	0.0	2796.0	0	1610.0	1	1719.27027027	63613.0	2.55577876162	3.0	0.544879828796	244.221580612	107.707521571	492.665801118	0.0846799537238	1442.0	982.0	37	0.0
3934535	1429.74462891	0.0	9295.0	0	3075.0	1	3910.35135135	144683.0	2.58067575532	3.0	0.925627670212	351.995617367	108.197604689	2310.09825688	0.376299875737	1730.0	1464.0	37	0.0
3934530	1329.01977539	0.0	11075.0	0	2811.0	1	3755.91891892	138969.0	2.5387765733	3.0	0.832362263449	6.16260917648	107.504206969	2371.97479116	0.35654065898	1696.0	1089.0	37	0.0
3934653	1727.35095215	0.0	14038.0	0	3602.0	1	4518.78378378	167195.0	2.55758586746	3.0	0.679037367146	36.1903459166	165.17699991	2903.608666	0.279038244636	1803.0	1371.0	37	0.0
3934655	897.09777832	0.0	7878.0	0	2962.0	1	3552.32432432	131436.0	2.56105300563	3.0	0.440739225419	229.292149273	164.709568677	1775.50341928	0.123777255784	1933.0	1611.0	37	0.0
3934648	1008.74639893	0.0	8380.0	0	1985.0	1	2846.89189189	105335.0	2.5670920903	3.0	0.833126854719	194.442789559	162.078150485	1817.22214419	0.36221205707	1316.0	929.0	37	0.0
3934651	1480.68188477	0.0	12039.0	0	3234.0	1	4223.45945946	156268.0	2.58980679914	3.0	0.83158463334	6.94787170613	165.180665022	2456.89086036	0.319046612393	1927.0	1710.0	37	0.0
3934644	2897.29736328	0.0	17684.0	0	7453.0	1	8567.21621622	316987.0	4.69047093527	3.0	1.34625817087	68.154841713	160.662149377	4883.0884076	0.622496664645	1749.0	1811.0	37	0.0
3934646	1832.49914551	0.0	12925.0	0	3719.0	1	4897.67567568	181214.0	2.58892220172	3.0	0.924398407167	338.369290127	161.057443568	3013.36157854	0.39737863742	2032.0	1665.0	37	0.0
3934640	1370.16601562	0.0	10291.0	0	3137.0	1	3818.05405405	141268.0	2.59444695999	3.0	0.904375954481	352.132115136	156.63379855	2322.4462432	0.37941868356	1721.0	1539.0	37	0.0
3934642	3872.50292969	0.0	26038.0	0	4874.0	1	7989.48648649	295611.0	2.56694778821	3.0	0.876203039788	30.4967066962	158.885998321	6608.25829138	0.56828848582	1868.0	2289.0	37	0.0
3934636	1744.17053223	0.0	12681.0	0	2755.0	1	4150.24324324	153559.0	2.5415527546	3.0	0.921460350327	137.979491039	157.314212587	2911.5176589	0.477575786969	1442.0	1570.0	37	0.0
3934638	4120.98388672	0.0	27463.0	0	11586.0	1	12833.4864865	474839.0	4.70662698135	3.0	1.47066842624	234.947865732	157.111784595	6564.18835053	0.602860603534	2596.0	3588.0	37	0.0
3934632	1815.41101074	0.0	12673.0	0	3028.0	1	4564.27027027	168878.0	2.57221701818	3.0	0.925132648133	376.064226577	152.626800308	3022.75757701	0.441631790389	1739.0	1739.0	37	0.0
3934634	1256.41247559	0.0	10781.0	0	2403.0	1	3260.21621622	120628.0	2.55127430256	3.0	0.860142690479	286.948577392	154.136585431	2158.89546264	0.398192000194	1392.0	1186.0	37	0.0
3934630	3708.37670898	0.0	25794.0	0	5048.0	1	7221.13513514	267182.0	2.5634352655	3.0	0.883334862107	87.8706011656	151.945466516	6188.95694031	0.609104060464	1712.0	1944.0	37	0.0
3934625	2589.89575195	0.0	18239.0	0	4110.0	1	5715.94594595	211490.0	2.58908151431	3.0	0.905260800989	257.062309142	148.073832877	4262.82695029	0.50957480688	1836.0	1941.0	37	0.0
3934627	2751.5703125	0.0	19463.0	0	3960.0	1	6353.7027027	235087.0	2.59767804135	3.0	0.793997694366	227.475902688	149.517849964	5035.24492875	0.45903942019	2065.0	1772.0	37	0.0
3934621	1239.74072266	0.0	10360.0	0	2616.0	1	3331.0	123247.0	2.56689781811	3.0	0.823546904235	212.806230564	144.001900441	2137.16601029	0.359052778605	1535.0	1300.0	37	0.0
3934623	185.336242676	0.0	3048.0	0	1866.0	1	1955.13513514	72340.0	10.1249357437	3.0	-0.0202836743603	369.896189666	145.757967618	430.08656507	-0.00222601407887	1721.0	1138.0	37	0.0
3934617	2208.84423828	0.0	18029.0	0	3810.0	1	5589.62162162	206816.0	2.54475081205	3.0	0.869147456946	52.838287037	144.48340932	3970.9201729	0.446602910548	1712.0	1976.0	37	0.0
3934619	2211.26538086	0.0	16133.0	0	3280.0	1	4869.10810811	180157.0	2.53208178658	3.0	0.884863323841	128.529272477	143.907261143	3817.9981068	0.531211882652	1457.0	1184.0	37	0.0
3934612	226.652679443	0.0	3187.0	0	2405.0	1	2384.40540541	88223.0	10.6548338359	3.0	1.98383601941	399.0	141.0	443.592246417	0.226294759466	1663.0	1719.0	37	0.0
3934615	268.856658936	0.0	2987.0	0	1754.0	1	1752.91891892	64858.0	4.7322547956	3.0	0.837720260552	111.615578027	142.323736092	491.098054159	0.132949240657	1311.0	1030.0	37	0.0
3934608	1606.74865723	0.0	11225.0	0	2793.0	1	4152.0	153624.0	2.59448689915	3.0	0.933254317393	10.3158558189	141.160383149	2636.18804126	0.421001425561	1661.0	1609.0	37	0.0
3934610	1575.31518555	0.0	12893.0	0	3406.0	1	4702.45945946	173991.0	2.60602226854	3.0	0.872731474696	57.9886981656	140.579190731	2810.48899061	0.352813725813	1710.0	1943.0	37	0.0
3934604	164.094146729	0.0	3126.0	0	1656.0	1	1766.13513514	65347.0	2.61332307921	3.0	0.143126130131	206.383526353	140.429615853	489.854239214	0.0202506398264	1486.0	1082.0	37	0.0
3934606	1541.77197266	0.0	13034.0	0	3342.0	1	4555.91891892	168569.0	2.57283158681	3.0	0.53874461775	383.73596201	140.13765292	2751.8790891	0.194325084075	2222.0	1994.0	37	0.0
3934600	1733.84790039	0.0	12763.0	0	2899.0	1	4169.83783784	154284.0	2.55464181445	3.0	0.860517666006	190.833230538	137.53113576	3055.46005368	0.460436769178	1497.0	1429.0	37	0.0
3934602	953.657714844	0.0	7469.0	0	2652.0	1	3180.64864865	117684.0	2.55163808027	3.0	0.721161277409	27.0470552412	139.793338914	1658.36280068	0.231532611573	1661.0	1628.0	37	0.0
3934596	3392.65063477	0.0	24917.0	0	5280.0	1	7700.7027027	284926.0	2.56542939287	3.0	0.900218954728	322.747573712	135.270074296	5892.63573296	0.525383518907	2053.0	2565.0	37	0.0
3934598	1691.85058594	0.0	15019.0	0	4205.0	1	5426.35135135	200775.0	10.5661758567	3.0	0.885627723688	238.089258008	136.140545045	3296.62352699	0.368024262002	1881.0	1808.0	37	0.0
3934592	2665.60107422	0.0	18851.0	0	5200.0	1	6644.83783784	245859.0	2.54888070828	3.0	0.890068677758	242.867964789	134.631140283	4798.79055083	0.473614221688	1982.0	2055.0	37	0.0
3934594	348.736480713	0.0	4564.0	0	1742.0	1	1952.16216216	72230.0	2.5166568084	3.0	0.648594139692	308.637518781	135.421247759	766.423277073	0.145895090926	1409.0	1170.0	37	0.0
3934717	1825.53662109	0.0	13054.0	0	3359.0	1	4568.81081081	169046.0	2.54416406014	3.0	0.932984658833	288.990576059	203.309224551	2993.02660676	0.440090064265	1705.0	1588.0	37	0.0
3934713	1508.74975586	0.0	11249.0	0	2817.0	1	4019.05405405	148705.0	2.60040289107	3.0	0.926011448177	67.3913237817	201.204598666	2521.13341956	0.409326630796	1669.0	1547.0	37	0.0
3934715	966.936218262	0.0	7810.0	0	2408.0	1	3054.7027027	113024.0	2.63415911587	3.0	0.876412279084	372.071035787	201.379078047	1666.56941158	0.314188778548	1571.0	1411.0	37	0.0
3934710	2094.85229492	0.0	14231.0	0	3568.0	1	5140.75675676	190208.0	2.62092069226	3.0	0.932416526701	388.468840413	200.469529865	3683.11390301	0.50153894616	1646.0	1523.0	37	0.0
3934705	3829.51269531	0.0	27919.0	0	4981.0	1	7509.59459459	277855.0	2.53021807334	3.0	0.855711470051	191.028601145	199.103465603	6494.03236509	0.587287828536	1863.0	2219.0	37	0.0
3934707	1485.6697998	0.0	12449.0	0	3121.0	1	4238.05405405	156808.0	2.54713875435	3.0	0.740280813197	301.347854405	199.881937515	2730.06908689	0.313088997351	1865.0	1700.0	37	0.0
3934700	2637.59643555	0.0	17545.0	0	3246.0	1	5602.16216216	207280.0	2.5699515565	3.0	0.823337258705	118.663962187	194.597899363	4646.69759383	0.518504609666	1685.0	1466.0	37	0.0
3934701	2775.06274414	0.0	20892.0	0	3795.0	1	5759.27027027	213093.0	2.54557858154	3.0	0.84146167379	331.887234203	196.049673836	4721.03338881	0.526448907956	1719.0	1562.0	37	0.0
3934703	1697.38452148	0.0	13234.0	0	3225.0	1	4609.62162162	170556.0	11.4000000005	3.0	0.734547645715	134.414601571	198.059793093	3123.77989827	0.331360555067	1870.0	1165.0	37	0.0
3934697	2022.06066895	0.0	15548.0	0	3524.0	1	5102.08108108	188777.0	2.57148409659	3.0	0.754807895789	129.443644803	193.204658441	3688.04642941	0.37515069493	1861.0	1676.0	37	0.0
3934693	1766.23449707	0.0	14751.0	0	3395.0	1	4535.64864865	167819.0	2.58227027996	3.0	0.700162347627	242.149484144	190.455275256	3175.36876438	0.324659166311	1836.0	1509.0	37	0.0
3934695	1887.52941895	0.0	14397.0	0	3406.0	1	4621.83783784	171008.0	2.55052337954	3.0	0.881996961806	198.501321682	191.219983811	3245.07273085	0.44850430347	1691.0	1190.0	37	0.0
3934689	2642.60546875	0.0	16857.0	0	7318.0	1	7705.37837838	285099.0	4.70871649112	3.0	1.23676190882	67.6022693425	187.871762171	4547.72004752	0.574726022829	1760.0	2342.0	37	0.0
3934691	195.091903687	0.0	2559.0	0	1646.0	1	1684.27027027	62318.0	2.52151891874	3.0	0.620654362371	185.829135256	188.336240969	429.931431784	0.0860298128523	1357.0	898.0	37	0.0
3934685	1543.05712891	0.0	12174.0	0	2674.0	1	3792.67567568	140329.0	2.57376662846	3.0	0.921329227172	36.7631126499	186.649406806	2605.19709272	0.462911211888	1368.0	1457.0	37	0.0
3934687	1631.76171875	0.0	12676.0	0	2751.0	1	4165.51351351	154124.0	2.61748460702	3.0	0.900978980495	229.426281657	186.83885621	2808.94881111	0.436328698532	1590.0	1497.0	37	0.0
3934680	1611.12316895	0.0	11587.0	0	2973.0	1	4137.05405405	153071.0	2.55289806632	3.0	0.866522339413	347.392616105	183.088541484	2784.32412451	0.41161959512	1706.0	1649.0	37	0.0
3934681	2683.74511719	0.0	18303.0	0	3521.0	1	5690.81081081	210560.0	2.56655091797	3.0	0.923489186098	159.401331134	184.113065376	4491.84871516	0.573471153319	1497.0	1333.0	37	0.0
3934683	234.41192627	0.0	2750.0	0	1403.0	1	1504.59459459	55670.0	2.51598022859	3.0	0.760720038897	94.2207182829	185.806769173	436.892210166	0.124158743119	1151.0	1022.0	37	0.0
3934676	3317.02709961	0.0	24079.0	0	4543.0	1	6926.21621622	256270.0	2.57912260465	3.0	0.829181974158	244.398272583	181.312655828	5818.67498345	0.534437860491	1884.0	1608.0	37	0.0
3934677	1484.82763672	0.0	10989.0	0	2732.0	1	3933.56756757	145542.0	2.58314072674	3.0	0.839780522207	310.428952671	183.451464625	2718.0765313	0.408732805508	1605.0	1677.0	37	0.0
3934672	2295.8046875	0.0	15730.0	0	3342.0	1	5194.05405405	192180.0	2.58969310864	3.0	0.897840767341	284.405611353	179.512439101	3997.93125633	0.52797699204	1569.0	1381.0	37	0.0
3934674	1947.01196289	0.0	14412.0	0	3113.0	1	4681.67567568	173222.0	2.58897784892	3.0	0.858031454452	15.4349033426	181.190411014	3452.24564639	0.462745727359	1633.0	1410.0	37	0.0
3934668	1667.35046387	0.0	11823.0	0	3006.0	1	4163.78378378	154060.0	2.53964393022	3.0	0.874900720824	359.073974807	177.115751452	2824.68168448	0.421996225913	1636.0	1450.0	37	0.0
3934670	231.614730835	0.0	3019.0	0	1659.0	1	1784.18918919	66015.0	2.53316169751	3.0	0.513056078111	300.566785183	178.344107574	521.204099383	0.0810085562379	1474.0	949.0	37	0.0
3934664	2021.05175781	0.0	14075.0	0	2977.0	1	4612.54054054	170664.0	2.5670136745	3.0	0.883332513782	204.180212733	174.568097711	3484.85588411	0.500795410002	1490.0	1614.0	37	0.0
3934666	1049.75756836	0.0	8305.0	0	2160.0	1	2885.97297297	106781.0	2.59961106781	3.0	0.869542719895	118.625838903	175.868988608	1817.82280469	0.377134871518	1261.0	961.0	37	0.0
3934660	225.206466675	0.0	2786.0	0	1530.0	1	1583.35135135	58584.0	2.7307061658	3.0	0.865140544465	177.131037132	171.29966939	440.200409928	0.136702562129	1185.0	839.0	37	0.0
3934662	2818.80126953	0.0	24317.0	0	3699.0	1	6020.91891892	222774.0	2.53520432728	3.0	0.820818403998	0.0	172.0	5203.82917442	0.54969850655	1890.0	2066.0	37	0.0
3934657	4014.46557617	0.0	25232.0	0	10120.0	1	10730.1891892	397017.0	4.71069748326	3.0	1.33071421945	325.998594527	166.005427148	6255.99023087	0.633776494374	2106.0	2964.0	37	0.0
3934658	229.048217773	0.0	3523.0	0	1712.0	1	1871.86486486	69259.0	10.8540779664	3.0	0.471814827214	24.9956313156	170.591988783	549.008154269	0.0743335786349	1576.0	1173.0	37	0.0
3934780	155.708740234	0.0	3241.0	0	2313.0	1	2303.86486486	85243.0	10.0757484988	3.0	-0.106541798873	290.399728093	232.838268131	404.790148799	-0.00927293022992	1971.0	1493.0	37	0.0
3934782	1395.54943848	0.0	13519.0	0	4252.0	1	5299.43243243	196079.0	10.1819733276	3.0	0.690088969779	176.852462482	235.431201958	2746.50913323	0.217766335155	2386.0	2367.0	37	0.0
3934776	1880.5291748	0.0	13612.0	0	3345.0	1	4256.51351351	157491.0	2.54878776513	3.0	0.880355164861	48.9368099131	232.032365673	3107.96645397	0.473629161234	1464.0	1269.0	37	0.0
3934778	1802.74389648	0.0	12872.0	0	3277.0	1	4878.83783784	180517.0	2.56159754576	3.0	0.746224658409	281.65674512	233.505588425	3289.11468596	0.336071757881	2256.0	1693.0	37	0.0
3934772	2369.83959961	0.0	15754.0	0	3267.0	1	5236.13513514	193737.0	2.59482126691	3.0	0.917031741569	12.7076489476	231.493056689	4090.29846209	0.558063620801	1434.0	1362.0	37	0.0
3934774	2417.70483398	0.0	19589.0	0	6718.0	1	7436.45945946	275149.0	2.55893758683	3.0	0.963361277306	184.987879163	230.823874838	4241.33644815	0.378784371698	2571.0	2727.0	37	0.0
3934769	4618.99707031	0.0	32414.0	0	7812.0	1	10833.3513514	400834.0	2.54717676385	3.0	1.07101302052	114.3135327	229.935238461	7573.29478136	0.598357438828	2314.0	3417.0	37	0.0
3934765	1355.78112793	0.0	12084.0	0	3327.0	1	4161.16216216	153963.0	2.58045069885	3.0	0.628855032492	379.257480726	227.7169913	2415.34214868	0.223255232597	2001.0	1615.0	37	0.0
3934767	1520.26159668	0.0	11696.0	0	3212.0	1	4200.72972973	155427.0	2.57436085653	3.0	0.82859613939	76.5147169005	230.145445672	2689.73194295	0.361054413599	1623.0	1519.0	37	0.0
3934761	2881.91357422	0.0	21310.0	0	4437.0	1	6626.08108108	245165.0	2.56446180893	3.0	0.847849537245	129.05855621	227.96811481	4823.56540203	0.446347143206	2406.0	2361.0	37	0.0
3934763	3556.81787109	0.0	26428.0	0	4345.0	1	7273.56756757	269122.0	2.58197812542	3.0	0.863282245767	300.361431688	228.026036392	6106.0831942	0.568278533771	1924.0	1923.0	37	0.0
3934758	1496.35778809	0.0	11443.0	0	3704.0	1	4356.37837838	161186.0	2.56632699617	3.0	0.852281647173	150.539166976	226.79747176	2572.78477909	0.336308387859	1941.0	1884.0	37	0.0
3934759	1860.7298584	0.0	15477.0	0	5628.0	1	6670.37837838	246804.0	4.67660925289	3.0	0.981849093031	176.276845096	227.528986758	3554.6074041	0.354299607646	2386.0	2070.0	37	0.0
3934752	2752.61938477	0.0	19916.0	0	4283.0	1	6553.08108108	242464.0	2.56016345588	3.0	0.805998212276	356.645146344	223.992792403	4732.291114	0.410486566029	2268.0	2373.0	37	0.0
3934755	1893.19995117	0.0	14173.0	0	3069.0	1	4799.32432432	177575.0	2.58957762125	3.0	0.84378477838	270.088774281	226.48039141	3328.51480939	0.41362435661	1949.0	1788.0	37	0.0
3934748	1425.89624023	0.0	10722.0	0	2518.0	1	3923.10810811	145155.0	2.59388948488	3.0	0.740182947483	72.8986202728	224.371648363	2586.4345126	0.322741949035	1614.0	1376.0	37	0.0
3934750	1098.44812012	0.0	9048.0	0	2718.0	1	3515.35135135	130068.0	2.59582275192	3.0	0.729501367943	157.804005672	224.324733868	2011.16790581	0.263707337357	1736.0	1342.0	37	0.0
3934744	1586.27258301	0.0	12089.0	0	3237.0	1	4409.45945946	163150.0	2.59053266997	3.0	0.841103592655	135.436100772	220.233793009	2738.11706992	0.353450420159	1822.0	1604.0	37	0.0
3934746	1021.31768799	0.0	8218.0	0	2403.0	1	3008.59459459	111318.0	2.5536544649	3.0	0.822353366	341.747362276	221.057894985	1772.13895335	0.319598170411	1556.0	1311.0	37	0.0
3934740	1908.97692871	0.0	15439.0	0	3377.0	1	4748.59459459	175698.0	2.55896822367	3.0	0.782633363854	201.811918935	218.22999555	3340.05456924	0.379773467912	1877.0	1905.0	37	0.0
3934742	222.549758911	0.0	3305.0	0	1617.0	1	1677.37837838	62063.0	2.50219132388	3.0	0.581160021475	324.835141289	219.399865925	507.361494584	0.0963620895482	1368.0	721.0	37	0.0
3934736	726.842285156	0.0	6786.0	0	1882.0	1	2495.35135135	92328.0	2.5862441831	3.0	0.819284550851	96.0500780957	217.313932631	1290.40663738	0.268771385122	1408.0	1213.0	37	0.0
3934738	1358.70715332	0.0	12275.0	0	3066.0	1	3946.0	146002.0	2.59006005433	3.0	0.725384372296	193.714482364	217.200753998	2373.69148749	0.279058946543	1848.0	1497.0	37	0.0
3934732	4486.96386719	0.0	30109.0	0	5112.0	1	8955.10810811	331339.0	2.55850875504	3.0	0.894636248957	115.352569447	215.330589879	7708.99820478	0.626210552067	1969.0	1931.0	37	0.0
3934734	2791.04199219	0.0	20213.0	0	6398.0	1	7607.78378378	281488.0	2.54140807383	3.0	0.972417593792	362.674730215	215.467353165	5086.7954884	0.481687777829	2252.0	2060.0	37	0.0
3934728	2220.68383789	0.0	15034.0	0	2713.0	1	4734.05405405	175160.0	2.57553909665	3.0	0.883666259244	51.101389783	209.619972774	3794.76759606	0.548392110021	1360.0	1707.0	37	0.0
3934730	2341.14233398	0.0	16679.0	0	3142.0	1	5169.97297297	191289.0	2.58214502271	3.0	0.847304642186	276.843022063	214.401183086	4073.47821951	0.501051399801	1703.0	1401.0	37	0.0
3934725	1384.99926758	0.0	11337.0	0	2924.0	1	4140.10810811	153184.0	2.5475881905	3.0	0.713331638351	301.020937717	206.679597413	2617.78100247	0.291187245597	1948.0	1719.0	37	0.0
3934720	180.197341919	0.0	2634.0	0	1715.0	1	1790.43243243	66246.0	2.61242029375	3.0	0.581403798001	356.991918873	203.154881088	401.366176711	0.069710287969	1580.0	1130.0	37	0.0
3934721	2120.62011719	0.0	16223.0	0	4386.0	1	6247.72972973	231166.0	2.58787180617	3.0	1.07338428243	79.7017603762	206.980058413	3868.16180611	0.497639629003	1787.0	1677.0	37	0.0
3934723	1914.73364258	0.0	13209.0	0	2926.0	1	4586.21621622	169690.0	2.55789051517	3.0	0.936499405075	156.759620387	206.566726526	3219.51198109	0.489669335625	1516.0	1752.0	37	0.0
3934844	2022.30029297	0.0	14208.0	0	3232.0	1	5062.64864865	187318.0	2.54879324157	3.0	0.813571294865	137.750526271	262.439414489	3524.06742759	0.395011615446	1858.0	2029.0	37	0.0
3934845	1575.83349609	0.0	12451.0	0	2760.0	1	3924.05405405	145190.0	2.57724592978	3.0	0.717780546826	262.690088373	261.638730533	2915.03085505	0.363523499297	1809.0	1344.0	37	0.0
3934846	431.691467285	0.0	4726.0	0	2376.0	1	2578.72972973	95413.0	4.71786400711	3.0	1.05153911947	374.471029629	261.820943009	745.592853173	0.179268529713	1737.0	1478.0	37	0.0
3934847	1712.42993164	0.0	13478.0	0	3048.0	1	4495.24324324	166324.0	2.5895728865	3.0	0.831038974835	323.494310962	263.661355303	3144.87950136	0.409836932942	1840.0	1727.0	37	0.0
3934840	1657.73181152	0.0	12017.0	0	3395.0	1	4250.27027027	157260.0	2.57449971437	3.0	0.905111758135	389.086850253	256.063175387	2725.68829889	0.408893251026	1758.0	1149.0	37	0.0
3934841	1769.59484863	0.0	12904.0	0	5562.0	1	5633.27027027	208431.0	4.69436662365	3.0	1.32225916334	62.0288717395	257.303045735	2945.85638038	0.528421927921	1533.0	2246.0	37	0.0
3934842	4885.74414062	0.0	34166.0	0	5289.0	1	9616.81081081	355822.0	2.56538275449	3.0	0.867461083596	294.617102772	258.034668635	8385.58154029	0.608235497207	2221.0	2759.0	37	0.0
3934843	2468.5793457	0.0	18719.0	0	4102.0	1	5974.75675676	221066.0	2.54629508645	3.0	0.792872578726	107.853282223	259.926390061	4462.76238199	0.420681841857	1855.0	1848.0	37	0.0
3934836	1526.08984375	0.0	13026.0	0	3272.0	1	4306.75675676	159350.0	2.57095738139	3.0	0.620722318449	138.046657601	254.103758427	2656.97657546	0.236815191181	2029.0	1982.0	37	0.0
3934837	1603.04016113	0.0	13136.0	0	3260.0	1	4428.32432432	163848.0	2.55005429662	3.0	0.732995479111	176.799160442	253.616502376	2923.13245275	0.319130329079	1969.0	1626.0	37	0.0
3934838	2026.36901855	0.0	16808.0	0	3620.0	1	4859.16216216	179789.0	2.54274806253	3.0	0.815067927369	358.764466192	253.787657126	3531.0248002	0.420745490284	1883.0	1472.0	37	0.0
3934839	3148.23120117	0.0	22897.0	0	4401.0	1	7032.2972973	260195.0	2.54187801599	3.0	0.783295790628	276.395408618	255.880402388	5588.15764643	0.451841973166	2338.0	2459.0	37	0.0
3934832	1868.42822266	0.0	14411.0	0	3176.0	1	4828.64864865	178660.0	2.56378284071	3.0	0.790790408707	322.431629509	248.628540621	3316.57689339	0.372832089429	1928.0	1520.0	37	0.0
3934833	2006.3873291	0.0	15825.0	0	3924.0	1	5510.86486486	203902.0	2.55330188743	3.0	0.662655087063	282.078507701	249.740652346	3461.1464716	0.262774761698	2482.0	2033.0	37	0.0
3934834	1144.74621582	0.0	9270.0	0	2321.0	1	3239.54054054	119863.0	2.55286069909	3.0	0.926556990781	94.1517585299	250.558345088	1963.52167453	0.390430463378	1390.0	1238.0	37	0.0
3934835	3246.45874023	0.0	24230.0	0	4049.0	1	6915.18918919	255862.0	2.57681614399	3.0	0.853337502798	160.168218703	251.588263046	5646.10358191	0.534603497471	2023.0	2013.0	37	0.0
3934828	228.187347412	0.0	3300.0	0	1552.0	1	1606.78378378	59451.0	2.5232809705	3.0	0.714856338323	218.094917685	246.459056327	512.438729949	0.128657615802	1229.0	810.0	37	0.0
3934829	2040.98034668	0.0	14863.0	0	3187.0	1	4984.16216216	184414.0	2.57340598978	3.0	0.800824055762	312.962958644	247.429346239	3575.05341462	0.402935055666	1904.0	1683.0	37	0.0
3934830	1634.57385254	0.0	12139.0	0	3327.0	1	4650.02702703	172051.0	2.56001531733	3.0	0.755221867869	170.891992309	248.40302058	2909.31757449	0.309336800051	2135.0	1628.0	37	0.0
3934831	1763.34521484	0.0	12338.0	0	3309.0	1	4437.67567568	164194.0	2.56295346285	3.0	0.915833580064	190.855524672	248.282137033	2932.25537062	0.433845585467	1704.0	1514.0	37	0.0
3934824	1434.20983887	0.0	11379.0	0	3135.0	1	3914.51351351	144837.0	2.52199706233	3.0	0.787686142781	361.123301486	243.940470364	2492.57698668	0.334722570997	1816.0	1499.0	37	0.0
3934825	1404.72949219	0.0	9788.0	0	2713.0	1	3495.2972973	129326.0	2.58647055116	3.0	0.887685668696	14.8539877931	245.789059362	2353.07306003	0.426126514336	1391.0	1202.0	37	0.0
3934826	1954.8314209	0.0	13842.0	0	2858.0	1	4490.56756757	166151.0	2.60705403956	3.0	0.89748330744	50.9781722876	246.243317478	3201.77020083	0.470485197384	1570.0	1597.0	37	0.0
3934827	1950.73620605	0.0	15036.0	0	3670.0	1	5059.7027027	187209.0	2.56741128897	3.0	0.798761155123	140.883656393	245.800477822	3242.84567133	0.344030925676	2084.0	1931.0	37	0.0
3934820	2114.5859375	0.0	15524.0	0	3518.0	1	5365.21621622	198513.0	2.58167281572	3.0	0.808743322288	145.294090964	237.612575376	3646.07697955	0.378933065094	2129.0	1862.0	37	0.0
3934821	1593.86364746	0.0	12706.0	0	2622.0	1	3948.32432432	146088.0	2.59601760424	3.0	0.822318226659	42.285572005	240.157603342	2738.46397593	0.398934395257	1626.0	1332.0	37	0.0
3934822	1599.92260742	0.0	11686.0	0	2680.0	1	3993.97297297	147777.0	2.5964791043	3.0	0.906945171718	26.535616601	240.584578533	2807.36062765	0.467880304421	1381.0	1415.0	37	0.0
3934823	1169.85681152	0.0	10239.0	0	3196.0	1	4081.43243243	151013.0	2.54425472554	3.0	0.498010484703	280.354616575	241.920692486	2114.50434881	0.148111401609	2392.0	1280.0	37	0.0
3934816	1426.18078613	0.0	13058.0	0	4370.0	1	5242.51351351	193973.0	2.52853675077	3.0	0.708878019619	260.222937811	235.9057208	3090.32961764	0.264115213631	2032.0	1960.0	37	0.0
3934817	2704.64453125	0.0	16047.0	0	5010.0	1	7074.08108108	261741.0	2.71190017665	3.0	1.12454073209	379.768506281	235.968334489	4077.35667626	0.479467696961	2212.0	2460.0	37	0.0
3934818	1996.72949219	0.0	15593.0	0	3419.0	1	4890.62162162	180953.0	2.58839747873	3.0	0.928700214796	244.434319561	237.407085873	3499.71507056	0.497650852726	1619.0	1600.0	37	0.0
3934819	4117.97851562	0.0	29033.0	0	6186.0	1	9163.62162162	339054.0	2.56772886892	3.0	0.911057821863	265.936398294	236.752225545	6983.75595917	0.531784214883	2369.0	2513.0	37	0.0
3934814	202.39390564	0.0	3981.0	0	2455.0	1	2666.35135135	98655.0	9.0221159459	3.0	-0.273317879423	125.175088307	236.449866741	587.300094416	-0.0292213944869	2148.0	1840.0	37	0.0
3934908	1409.8729248	0.0	10219.0	0	2758.0	1	3749.13513514	138718.0	2.54464528055	3.0	0.77570691191	133.740125577	318.962394405	2477.23319185	0.344580044546	1786.0	1409.0	37	0.0
3934909	3790.30712891	0.0	27390.0	0	4747.0	1	7475.64864865	276599.0	2.5645858173	3.0	0.871034984451	218.818255924	318.727717414	6467.14823042	0.604528928672	1760.0	1811.0	37	0.0
3934910	2573.21386719	0.0	19103.0	0	3674.0	1	5680.37837838	210174.0	2.55265550059	3.0	0.822277467809	303.480121785	319.050232454	4590.22042772	0.497531592572	1843.0	1617.0	37	0.0
3934911	3177.1484375	0.0	23430.0	0	4967.0	1	7188.13513514	265961.0	2.55294187056	3.0	0.838794672705	49.7016077616	320.16634894	5684.97923461	0.496321747821	1801.0	1939.0	37	0.0
3934904	5997.48144531	0.0	35796.0	0	7280.0	1	11521.3513514	426290.0	2.56310853763	3.0	0.929643889802	239.989254927	312.681046977	9901.53309178	0.665199509071	2172.0	2961.0	37	0.0
3934905	2042.03845215	0.0	16794.0	0	3403.0	1	4840.40540541	179095.0	2.55980662788	3.0	0.817258382636	340.74655503	313.12192062	3573.22014326	0.431952563522	1853.0	1825.0	37	0.0
3934906	1965.56506348	0.0	15651.0	0	2995.0	1	4656.13513514	172277.0	2.54306499502	3.0	0.884416652026	118.268978388	314.431950181	3472.89930239	0.492164413415	1525.0	1191.0	37	0.0
3934907	2199.09155273	0.0	15343.0	0	3118.0	1	5011.86486486	185439.0	2.56089187304	3.0	0.898752277824	172.965836315	314.25283068	3680.94758454	0.492632708088	1664.0	1522.0	37	0.0
3934900	1492.57128906	0.0	10930.0	0	2947.0	1	4257.13513514	157514.0	2.59052807702	3.0	0.828383378037	303.50506221	308.304218116	2634.04372446	0.344583738419	2040.0	1614.0	37	0.0
3934901	2208.95361328	0.0	15691.0	0	3450.0	1	5056.94594595	187107.0	2.53969326469	3.0	0.883878216088	265.179894236	309.755567476	3722.70484808	0.482220293844	1774.0	1753.0	37	0.0
3934902	283.848266602	0.0	3570.0	0	1790.0	1	1944.08108108	71931.0	10.1751327087	3.0	0.858532562682	367.090015733	309.94282126	527.837589625	0.13192612313	1451.0	961.0	37	0.0
3934903	1396.73852539	0.0	12184.0	0	3551.0	1	4616.02702703	170793.0	2.57089474069	3.0	0.778611832034	391.405664968	312.097599329	2686.54667315	0.292954603737	2062.0	1888.0	37	0.0
3934896	4526.98925781	0.0	32305.0	0	5213.0	1	9086.83783784	336213.0	2.56164448904	3.0	0.88710756276	334.327119795	303.078989954	7677.89200495	0.599435012551	2177.0	2668.0	37	0.0
3934897	184.910415649	0.0	2899.0	0	1688.0	1	1725.18918919	63832.0	11.4000000005	3.0	0.312189062162	372.36592748	305.690273091	511.449782364	0.04852115787	1535.0	662.0	37	0.0
3934898	2134.97192383	0.0	18409.0	0	4144.0	1	5559.10810811	205687.0	2.52727855655	3.0	0.698246715041	391.950864939	305.978687621	3971.78456801	0.332331762947	2287.0	2148.0	37	0.0
3934899	2081.97143555	0.0	15792.0	0	3588.0	1	5093.51351351	188460.0	2.55275117706	3.0	0.912054280132	192.717733791	307.956955302	3538.65448081	0.463741204058	1775.0	1687.0	37	0.0
3934892	1917.54199219	0.0	13606.0	0	3978.0	1	5380.40540541	199075.0	4.70668133354	3.0	1.11915490649	50.4922526416	302.152440727	3276.09142509	0.516812698183	1521.0	1933.0	37	0.0
3934893	2382.23974609	0.0	16360.0	0	3461.0	1	5058.18918919	187153.0	2.58253924514	3.0	0.891451786174	83.4804281468	302.002582675	4091.13779228	0.563745269786	1357.0	1144.0	37	0.0
3934894	201.629165649	0.0	3057.0	0	1629.0	1	1734.78378378	64187.0	2.42725940305	3.0	0.623582198168	164.746334275	303.431109085	432.551418596	0.0842953661704	1430.0	1087.0	37	0.0
3934895	2106.2722168	0.0	15857.0	0	3275.0	1	5109.45945946	189050.0	2.56711054269	3.0	0.818213169601	281.431363501	302.641807418	3828.88796298	0.442113260476	1932.0	1695.0	37	0.0
3934888	589.682983398	0.0	5508.0	0	1602.0	1	2076.89189189	76845.0	2.60409769192	3.0	0.756422074673	28.9951906775	299.348994863	1137.39616825	0.261232511643	1168.0	824.0	37	0.0
3934889	1199.73803711	0.0	13012.0	0	3400.0	1	4313.40540541	159596.0	2.62801477749	3.0	0.589071796249	293.769101066	299.974955733	2366.21261442	0.192711233371	2455.0	1847.0	37	0.0
3934890	235.236236572	0.0	3216.0	0	1690.0	1	1778.10810811	65790.0	2.61402488485	3.0	0.552166157601	148.918790891	301.263833684	521.113379846	0.0880352974358	1445.0	1021.0	37	0.0
3934891	198.868225098	0.0	2906.0	0	1635.0	1	1687.94594595	62454.0	2.64263235368	3.0	0.574622031592	174.511000921	301.147684556	448.173946014	0.0825852430777	1417.0	1063.0	37	0.0
3934884	1740.24987793	0.0	13500.0	0	3418.0	1	4794.54054054	177398.0	2.55163145499	3.0	0.738950699744	388.499635287	292.646242536	3232.07893704	0.331681042885	2142.0	2100.0	37	0.0
3934885	2522.57568359	0.0	17594.0	0	4133.0	1	5771.13513514	213532.0	2.58132173233	3.0	0.899970936088	198.584256555	296.901244378	4213.70020266	0.489313175102	1877.0	1861.0	37	0.0
3934886	1667.58813477	0.0	13600.0	0	3057.0	1	4204.0	155548.0	2.5517758724	3.0	0.860872184317	237.554686465	298.062168763	2920.14426014	0.426504230563	1659.0	1690.0	37	0.0
3934887	1558.5177002	0.0	13591.0	0	3396.0	1	4543.54054054	168111.0	2.52083977841	3.0	0.505960340497	395.108336259	297.886845002	2889.87375344	0.191760908994	2378.0	1865.0	37	0.0
3934880	2518.46313477	0.0	19314.0	0	7152.0	1	8444.67567568	312453.0	4.68536874902	3.0	1.23132509962	306.816316532	292.429049813	4700.89737919	0.521423595204	2452.0	2685.0	37	0.0
3934881	186.389587402	0.0	2642.0	0	1372.0	1	1470.83783784	54421.0	2.55259658194	3.0	0.380921792625	28.2177089002	293.08571334	491.303793408	0.0679420814026	1178.0	670.0	37	0.0
3934882	1819.53442383	0.0	14246.0	0	3505.0	1	4992.27027027	184714.0	2.59391628902	3.0	0.685660850696	287.489213214	292.815225107	3468.76340957	0.312693905488	2136.0	1790.0	37	0.0
3934883	1651.07739258	0.0	14595.0	0	3655.0	1	5195.02702703	192216.0	2.56398369733	3.0	0.665619751572	294.380721621	293.365369333	3295.81700785	0.267652810389	2501.0	2191.0	37	0.0
3934876	1802.66186523	0.0	14479.0	0	2974.0	1	4492.97297297	166240.0	2.5502847176	3.0	0.847937693513	250.254859736	289.454718298	3203.02414816	0.433169557008	1746.0	1472.0	37	0.0
3934877	3647.27856445	0.0	27387.0	0	4552.0	1	7494.48648649	277296.0	2.54032790378	3.0	0.840444223283	336.957156651	289.550062708	6455.46019369	0.567307324149	2024.0	2022.0	37	0.0
3934878	1568.43823242	0.0	12708.0	0	2895.0	1	4237.67567568	156794.0	2.56253149389	3.0	0.740746376204	144.221283505	291.453511183	2736.93851729	0.314420819445	1827.0	1779.0	37	0.0
3934879	163.343780518	0.0	2111.0	0	1360.0	1	1388.13513514	51361.0	2.59258633287	3.0	0.055394509178	86.2317685159	292.128546823	373.822533814	0.00751487776845	1205.0	785.0	37	0.0
3934872	1312.671875	0.0	11579.0	0	3318.0	1	4266.51351351	157861.0	2.54524421554	3.0	0.767497526908	228.587928208	284.733297826	2552.43730603	0.297988756265	1942.0	1415.0	37	0.0
3934873	2937.49462891	0.0	17389.0	0	6178.0	1	7242.89189189	267987.0	4.67829797905	3.0	1.19106666786	105.811218396	286.381203328	4570.50060341	0.60205299513	1657.0	1914.0	37	0.0
3934874	1982.93005371	0.0	15826.0	0	3562.0	1	5198.37837838	192340.0	2.53412975154	3.0	0.731182469658	194.462839632	285.923546089	3727.63863556	0.355302131542	1988.0	1874.0	37	0.0
3934875	1409.02880859	0.0	13049.0	0	2737.0	1	3694.78378378	136707.0	2.55183952662	3.0	0.850776751209	130.192367902	288.920463942	2466.43386441	0.396581369275	1556.0	1106.0	37	0.0
3934868	1380.39147949	0.0	10525.0	0	2405.0	1	3484.35135135	128921.0	2.60129805599	3.0	0.818129306457	63.8952314912	281.380272035	2422.67945346	0.397475253559	1431.0	1236.0	37	0.0
3934869	1601.29016113	0.0	10767.0	0	2317.0	1	3695.27027027	136725.0	2.58442811856	3.0	0.851520545847	4.67247630102	281.717600787	2743.18114856	0.462122595572	1240.0	1283.0	37	0.0
3934870	2665.92138672	0.0	21059.0	0	3458.0	1	5692.56756757	210625.0	2.57293689606	3.0	0.798536248132	140.875587521	282.944607155	4549.49733817	0.468633436798	1904.0	1977.0	37	0.0
3934871	1582.30651855	0.0	11405.0	0	2879.0	1	4031.56756757	149168.0	2.55847727964	3.0	0.829156379683	261.539062567	284.11984466	2815.79319337	0.407571394308	1699.0	1344.0	37	0.0
3934864	408.105987549	0.0	4483.0	0	2195.0	1	2383.91891892	88205.0	2.54858738661	3.0	0.598278009854	150.598798894	280.04113365	765.752076878	0.106302544224	1751.0	989.0	37	0.0
3934865	1971.52770996	0.0	15153.0	0	3824.0	1	5300.05405405	196102.0	2.57477914874	3.0	0.783633136587	190.568132962	280.395756459	3685.58018911	0.374501522603	1951.0	1726.0	37	0.0
3934866	4766.18798828	0.0	35517.0	0	6604.0	1	10187.5675676	376940.0	2.57245487305	3.0	0.758655561605	383.232175679	280.059778348	8102.819422	0.432056383435	2883.0	3066.0	37	0.0
3934867	1765.34912109	0.0	13069.0	0	2489.0	1	4060.10810811	150224.0	2.53817067617	3.0	0.810637960089	53.5325064817	281.215310835	3138.96446817	0.456370580875	1367.0	1119.0	37	0.0
3934860	3236.01269531	0.0	22911.0	0	5034.0	1	7466.86486486	276274.0	2.55738864864	3.0	0.83520718298	230.91880923	274.608593719	5568.58878074	0.452301257168	2285.0	2341.0	37	0.0
3934861	1634.65893555	0.0	13419.0	0	3650.0	1	4781.40540541	176912.0	2.57425932204	3.0	0.630285742623	223.817976518	275.632289338	3062.31139519	0.252877274204	1988.0	1680.0	37	0.0
3934862	1543.45178223	0.0	12362.0	0	3919.0	1	4949.27027027	183123.0	2.60504520622	3.0	0.799510304046	394.521868247	277.913782869	2743.48391293	0.284674377315	2525.0	2227.0	37	0.0
3934863	1854.45800781	0.0	16305.0	0	4454.0	1	5557.02702703	205610.0	2.55609968798	3.0	0.820970674233	174.146296527	278.628586306	3607.2106066	0.363246034307	2128.0	1856.0	37	0.0
3934856	1458.06994629	0.0	12193.0	0	3118.0	1	4039.45945946	149460.0	2.60547422517	3.0	0.834202046063	158.047415258	272.997028165	2483.87331483	0.344947257669	1777.0	1692.0	37	0.0
3934857	1519.08691406	0.0	12272.0	0	2763.0	1	3914.94594595	144853.0	2.53029322093	3.0	0.798303500219	247.83967471	272.603160357	2771.2729721	0.393820629412	1676.0	1537.0	37	0.0
3934858	715.20300293	0.0	7960.0	0	2703.0	1	3192.27027027	118114.0	2.58353724411	3.0	0.284953970784	164.869336422	274.167022603	1489.33259939	0.0712047998248	2039.0	1290.0	37	0.0
3934859	1924.15014648	0.0	17012.0	0	4269.0	1	5991.59459459	221689.0	2.57687924633	3.0	0.885452825677	173.369182819	273.664165556	3717.92843649	0.378782373508	2163.0	2103.0	37	0.0
3934852	1809.5065918	0.0	12760.0	0	2826.0	1	4156.35135135	153785.0	2.55854838539	3.0	0.902893748112	18.6513179421	267.769959104	3075.27850786	0.501557654231	1346.0	1283.0	37	0.0
3934853	1552.77929688	0.0	12258.0	0	2901.0	1	4163.7027027	154057.0	2.54760295468	3.0	0.79134972386	271.972472267	268.342458155	2810.39986148	0.36438878664	1880.0	1295.0	37	0.0
3934854	1799.55993652	0.0	14914.0	0	3165.0	1	4539.08108108	167946.0	2.54588083001	3.0	0.837998084877	313.638211897	271.698093176	3255.69065363	0.429654434226	1785.0	1621.0	37	0.0
3934855	5789.86181641	0.0	40120.0	0	6724.0	1	11573.6756757	428226.0	2.54875326372	3.0	0.783191018374	383.763498406	272.084969742	9925.95862444	0.505672565661	2859.0	2201.0	37	0.0
3934848	2568.46362305	0.0	18286.0	0	3874.0	1	5654.37837838	209212.0	2.57286761049	3.0	0.89178531753	346.266672748	263.86375264	4279.77496391	0.50942088079	1789.0	1911.0	37	0.0
3934849	2247.4387207	0.0	17563.0	0	4122.0	1	5895.91891892	218149.0	11.4000000005	3.0	0.794860020371	111.503801566	264.951798079	4233.28185256	0.399297252179	1921.0	1808.0	37	0.0
3934850	242.948440552	0.0	3301.0	0	1524.0	1	1553.59459459	57483.0	2.56371005737	3.0	0.100722503867	9.67105000789	266.258848988	539.587726338	0.0178026417505	1217.0	782.0	37	0.0
3934851	181.195083618	0.0	2936.0	0	1801.0	1	1804.89189189	66781.0	2.81711812484	3.0	0.323124632637	239.706149005	266.392806611	457.94260823	0.0427442533711	1574.0	941.0	37	0.0
3934972	2160.4753418	0.0	15696.0	0	2967.0	1	4874.16216216	180344.0	2.53108941181	3.0	0.842689931575	14.6817501533	375.113883544	3713.51248456	0.472782413484	1694.0	1638.0	37	0.0
3934973	816.25402832	0.0	7166.0	0	2339.0	1	2794.18918919	103385.0	2.53089150903	3.0	0.901041055171	232.977166216	375.358300459	1377.11189003	0.285410416207	1501.0	1412.0	37	0.0
3934974	3584.14282227	0.0	26578.0	0	7552.0	1	10025.4864865	370943.0	2.55498871235	3.0	1.02314003902	248.991738949	375.328744595	6210.03601091	0.463869956013	2692.0	3788.0	37	0.0
3934975	200.112228394	0.0	2881.0	0	1690.0	1	1704.94594595	63083.0	2.56060018156	3.0	0.588107617038	301.170698652	376.253526541	394.050895327	0.0729180532847	1434.0	1046.0	37	0.0
3934968	1660.4083252	0.0	14552.0	0	4276.0	1	5664.27027027	209578.0	2.54171580959	3.0	0.228346657811	280.190284612	371.07817797	3153.03051443	0.0678682321987	2763.0	2763.0	37	0.0
3934969	218.612915039	0.0	3117.0	0	1591.0	1	1669.83783784	61784.0	2.53281422908	3.0	0.667836461053	196.804448426	373.320271835	455.97883196	0.100330675162	1353.0	1045.0	37	0.0
3934970	1804.60778809	0.0	13349.0	0	2791.0	1	4254.37837838	157412.0	2.58190767141	3.0	0.862095640023	210.091412273	373.416743618	3132.69279225	0.464987169036	1515.0	1256.0	37	0.0
3934971	276.527404785	0.0	3978.0	0	1543.0	1	1670.59459459	61812.0	2.58122965458	3.0	0.571397923563	323.480016295	372.663559748	622.563850338	0.119154833599	1310.0	892.0	37	0.0
3934964	1653.37792969	0.0	14047.0	0	3417.0	1	5019.16216216	185709.0	2.56782455407	3.0	0.825257946938	349.150147784	366.622937415	3135.06189478	0.347229048115	2079.0	1886.0	37	0.0
3934965	2276.9465332	0.0	16420.0	0	2992.0	1	4984.64864865	184432.0	2.55216963507	3.0	0.860529674218	150.029415282	370.364102759	3954.40462028	0.518225338305	1575.0	1637.0	37	0.0
3934966	2296.8347168	0.0	16589.0	0	3494.0	1	5265.43243243	194821.0	2.5694358184	3.0	0.848609754666	169.14908149	369.803928479	3768.64135952	0.436139493983	1771.0	1725.0	37	0.0
3934967	2714.86181641	0.0	26153.0	0	6878.0	1	9169.45945946	339270.0	10.2686788461	3.0	0.86939655531	250.316130973	370.885682271	5815.01291961	0.380592684739	2832.0	3095.0	37	0.0
3934960	8822.50195312	0.0	41853.0	0	15893.0	1	20701.2162162	765945.0	2.65860847654	3.0	1.18074559279	278.521658276	362.56666611	13700.9507236	0.641319171429	3756.0	5325.0	37	0.0
3934961	1912.27758789	0.0	14730.0	0	3834.0	1	5176.02702703	191513.0	2.55017645873	3.0	0.807938103448	365.666638039	363.277693049	3412.70305449	0.363044766203	2155.0	1721.0	37	0.0
3934962	1235.06860352	0.0	10621.0	0	3258.0	1	4245.67567568	157090.0	2.6092145793	3.0	0.754058951811	372.541525229	364.042122066	2318.23112708	0.25923377589	2041.0	1893.0	37	0.0
3934963	2002.88110352	0.0	18132.0	0	4476.0	1	5995.89189189	221848.0	11.4000000005	3.0	0.577012702384	246.530114126	366.045134834	4159.24335255	0.250205837557	2294.0	1967.0	37	0.0
3934956	1468.95556641	0.0	11463.0	0	2610.0	1	3778.97297297	139822.0	2.56816523734	3.0	0.744239321601	172.340027519	361.236919402	2568.97559011	0.338634103447	1563.0	1660.0	37	0.0
3934957	1542.79772949	0.0	13220.0	0	3327.0	1	4787.7027027	177145.0	2.58220466183	3.0	0.765753650241	346.85506493	361.722318955	3047.73156868	0.322278717627	2153.0	1727.0	37	0.0
3934958	2163.64697266	0.0	15964.0	0	3140.0	1	4769.51351351	176472.0	2.56087113389	3.0	0.881899216077	13.8866038985	362.665207175	3691.3110485	0.518067959998	1480.0	1976.0	37	0.0
3934959	2898.54980469	0.0	22296.0	0	3884.0	1	5824.40540541	215503.0	2.58139905604	3.0	0.878414909342	88.9842928301	363.023524333	4835.35709045	0.573874147096	1557.0	1585.0	37	0.0
3934952	1781.76611328	0.0	13384.0	0	3150.0	1	4462.54054054	165114.0	2.57821654701	3.0	0.849367130543	240.957165916	353.721152837	3067.09411509	0.412198126894	1813.0	1703.0	37	0.0
3934953	243.350112915	0.0	3794.0	0	1936.0	1	2005.56756757	74206.0	2.64703877937	3.0	0.244552818342	103.507879339	356.502254127	588.941260066	0.0372441755126	1481.0	1347.0	37	0.0
3934954	2270.56982422	0.0	17117.0	0	5814.0	1	6455.48648649	238853.0	2.57599351323	3.0	1.16060582023	390.224129931	357.992024394	3607.36813589	0.479896495888	2108.0	2569.0	37	0.0
3934955	1611.0645752	0.0	11491.0	0	2460.0	1	3813.45945946	141098.0	2.60882379901	3.0	0.866776344038	38.4307664082	358.928932611	2791.08884164	0.464555200888	1376.0	1280.0	37	0.0
3934948	2142.15478516	0.0	15809.0	0	3741.0	1	5327.45945946	197116.0	2.565713868	3.0	0.848630320584	362.349603637	350.71261425	3796.25930354	0.433403944854	2094.0	1849.0	37	0.0
3934949	184.560897827	0.0	4153.0	0	2237.0	1	2479.54054054	91743.0	2.66944043543	3.0	-0.266714187607	373.360356662	351.469133913	724.769219767	-0.0375177993899	2212.0	1337.0	37	0.0
3934950	2121.60839844	0.0	15659.0	0	3239.0	1	4863.72972973	179958.0	2.58188102036	3.0	0.844520165993	309.678326106	352.500252817	3811.46942828	0.494555579308	1613.0	1507.0	37	0.0
3934951	2466.71899414	0.0	18021.0	0	3609.0	1	5510.94594595	203905.0	2.59903608978	3.0	0.80606069976	199.118149837	353.641864261	4269.4925339	0.453994546993	1821.0	1966.0	37	0.0
3934944	285.471618652	0.0	3710.0	0	1932.0	1	2062.10810811	76298.0	2.49410864344	3.0	0.375223376812	224.967577287	348.252929794	622.723801081	0.0600583942645	1658.0	1208.0	37	0.0
3934945	3107.14355469	0.0	22735.0	0	3932.0	1	6534.27027027	241768.0	2.5538665543	3.0	0.85702948412	347.28025056	349.091258306	5306.19390508	0.533690585473	1963.0	2237.0	37	0.0
3934946	222.925186157	0.0	3144.0	0	1524.0	1	1615.24324324	59764.0	2.4743684817	3.0	0.625017764968	27.5673352062	351.231408733	479.988449248	0.102372572957	1308.0	1020.0	37	0.0
3934947	2028.72973633	0.0	15084.0	0	3597.0	1	5242.08108108	193957.0	2.57735600027	3.0	0.736777259455	207.861731014	351.255237816	3440.73714953	0.318910971732	2193.0	2117.0	37	0.0
3934940	2083.41796875	0.0	14249.0	0	3491.0	1	5220.67567568	193165.0	2.53763335426	3.0	0.869243687702	392.327868663	344.784084218	3529.93910912	0.416165479826	2111.0	1668.0	37	0.0
3934941	2045.52636719	0.0	14356.0	0	2985.0	1	4448.89189189	164609.0	2.53357827322	3.0	0.869326970721	81.1002409305	345.942225181	3430.073726	0.504038505831	1447.0	1556.0	37	0.0
3934942	1112.12866211	0.0	8427.0	0	2131.0	1	3008.13513514	111301.0	2.55015400392	3.0	0.787599053415	67.6192632248	347.493008855	2045.22412738	0.365641475876	1366.0	931.0	37	0.0
3934943	4674.54833984	0.0	31021.0	0	5183.0	1	8878.24324324	328495.0	2.55453642565	3.0	0.898387425162	106.347110558	347.243468198	7914.13231506	0.667819210993	1726.0	1962.0	37	0.0
3934936	291.933929443	0.0	3567.0	0	1663.0	1	1842.40540541	68169.0	10.9143481143	3.0	0.334031496963	183.306599061	342.479652813	610.232444759	0.0585574209184	1436.0	909.0	37	0.0
3934937	1157.92102051	0.0	8922.0	0	2355.0	1	3428.67567568	126861.0	2.54399436172	3.0	0.80533305879	255.421732306	342.55132437	2128.40995756	0.333266207106	1735.0	1251.0	37	0.0
3934938	2744.67236328	0.0	18932.0	0	3888.0	1	6279.62162162	232346.0	2.58183854407	3.0	0.82959415127	215.28114131	344.632452461	4766.74571235	0.459566064259	2161.0	2195.0	37	0.0
3934939	2359.21142578	0.0	16829.0	0	3888.0	1	5580.54054054	206480.0	2.56166481637	3.0	0.858920260187	376.700482886	344.837093809	4067.19875341	0.455600475092	2063.0	1910.0	37	0.0
3934932	1193.8963623	0.0	10836.0	0	2981.0	1	3664.91891892	135602.0	2.52912846986	3.0	0.753797686724	333.439870789	340.184438984	2297.27557698	0.309330565525	1725.0	1281.0	37	0.0
3934933	737.451477051	0.0	9222.0	0	3817.0	1	4117.86486486	152361.0	10.4554283347	3.0	0.741566192859	203.766939166	340.851250392	1824.8348504	0.196619982936	2134.0	1883.0	37	0.0
3934934	2647.92382812	0.0	19463.0	0	3401.0	1	5423.7027027	200677.0	2.57229364741	3.0	0.854436154067	47.8700517367	341.708022388	4567.00099667	0.561857654178	1486.0	1615.0	37	0.0
3934935	2414.26513672	0.0	16267.0	0	3872.0	1	5460.56756757	202041.0	2.576750286	3.0	0.909449224038	239.705483773	342.015441054	3970.20141905	0.49390971313	1843.0	1543.0	37	0.0
3934928	1823.89074707	0.0	15883.0	0	3074.0	1	4474.45945946	165555.0	2.56865554961	3.0	0.816038812717	285.282043728	337.106423535	3227.23396007	0.417006106764	1785.0	1859.0	37	0.0
3934929	2135.08544922	0.0	15384.0	0	3546.0	1	5006.08108108	185225.0	2.54227884444	3.0	0.834881477004	138.694431747	338.881975037	3638.54094215	0.435556510736	1857.0	1534.0	37	0.0
3934930	184.662521362	0.0	2910.0	0	1837.0	1	1870.05405405	69192.0	2.79467971548	3.0	0.299755535985	149.136044346	339.330237713	397.937247003	0.0329438508112	1610.0	1206.0	37	0.0
3934931	1366.74572754	0.0	10255.0	0	2419.0	1	3329.51351351	123192.0	2.5913595525	3.0	0.869393154628	24.8754259308	340.022095734	2307.07527236	0.431041991718	1311.0	1271.0	37	0.0
3934924	1723.1574707	0.0	13952.0	0	3194.0	1	4586.67567568	169707.0	2.55156004181	3.0	0.782677569632	273.842716756	333.643361739	3015.26220579	0.34637440314	1962.0	1749.0	37	0.0
3934925	184.578826904	0.0	3119.0	0	1984.0	1	2007.45945946	74276.0	10.2648477797	3.0	1.40776495342	399.0	334.0	465.875018683	0.195244896771	1508.0	1182.0	37	0.0
3934926	2805.68725586	0.0	20272.0	0	4536.0	1	6518.97297297	241202.0	2.55970476356	3.0	0.875256289213	205.298408427	335.905769961	4888.15026641	0.488424468974	2008.0	2064.0	37	0.0
3934927	1051.81066895	0.0	8773.0	0	2797.0	1	3426.0	126762.0	2.53041854878	3.0	0.758810238703	338.946249449	336.080903625	1905.11526335	0.267391716178	1752.0	1242.0	37	0.0
3934920	301.927032471	0.0	3467.0	0	1832.0	1	1991.54054054	73687.0	4.52779379738	3.0	0.694198803244	241.457792064	330.430242361	596.446774872	0.116012703132	1570.0	1031.0	37	0.0
3934921	2023.87243652	0.0	13902.0	0	3000.0	1	4721.48648649	174695.0	2.57092184027	3.0	0.869386659323	312.845316744	330.355895403	3458.55916228	0.467177774724	1674.0	1510.0	37	0.0
3934922	4306.56103516	0.0	29829.0	0	5208.0	1	8509.51351351	314852.0	2.55917008369	3.0	0.909360157492	124.89761169	331.336618397	7183.00317734	0.622855036227	1891.0	1155.0	37	0.0
3934923	1683.72412109	0.0	12501.0	0	3050.0	1	4300.72972973	159127.0	2.57185425108	3.0	0.882684258173	183.527512837	332.591457627	2957.77581271	0.435807507869	1650.0	1719.0	37	0.0
3934916	202.353179932	0.0	2603.0	0	1740.0	1	1803.59459459	66733.0	9.05764394672	3.0	0.747506842475	195.466647778	324.932710062	400.34405061	0.0904674473264	1461.0	1199.0	37	0.0
3934917	2460.91259766	0.0	18535.0	0	3625.0	1	5538.62162162	204929.0	2.5534393078	3.0	0.811328160802	266.815458826	328.066999593	4159.846554	0.438184154124	1923.0	1894.0	37	0.0
3934918	1873.62573242	0.0	12299.0	0	2452.0	1	4184.7027027	154834.0	2.58737452656	3.0	0.890693530744	7.40502767577	330.367223592	3276.91036619	0.535478417944	1262.0	1020.0	37	0.0
3934919	1284.44628906	0.0	10554.0	0	3180.0	1	3999.64864865	147987.0	2.54259137167	3.0	0.605684559664	140.822301863	329.595128439	2377.40769439	0.219528113408	2130.0	1651.0	37	0.0
3934912	180.229736328	0.0	3193.0	0	1796.0	1	1928.64864865	71360.0	2.59899553776	3.0	-0.720415615653	125.998193399	320.747515608	528.481536323	-0.0898358251193	1788.0	1109.0	37	0.0
3934913	2393.05932617	0.0	18215.0	0	4391.0	1	6097.54054054	225609.0	2.5662557273	3.0	0.784133565463	44.1287953587	321.808108968	4556.32369835	0.414362785073	1753.0	2088.0	37	0.0
3934914	1565.25390625	0.0	12475.0	0	3338.0	1	4284.64864865	158532.0	2.55289731962	3.0	0.812797284455	146.950711531	322.780169994	2618.36636109	0.330409761358	1913.0	1738.0	37	0.0
3934915	2333.49462891	0.0	16965.0	0	3498.0	1	5266.27027027	194852.0	2.56634563029	3.0	0.862132573218	159.596517869	324.223468263	4048.68139473	0.495666013693	1745.0	1736.0	37	0.0
3934992	1517.22631836	0.0	15522.0	0	2586.0	1	3703.05405405	137013.0	2.4753331849	3.0	0.774711559305	225.0	399.0	3197.50850008	0.502569738151	1358.0	1455.0	37	0.0
3934993	1163.17028809	0.0	11665.0	0	2747.0	1	3472.94594595	128499.0	2.50076737409	3.0	0.883085595176	376.0	399.0	2411.13237512	0.44205698622	1420.0	1212.0	37	0.0
3934994	325.056091309	0.0	6197.0	0	2127.0	1	2266.2972973	83853.0	10.2054513236	3.0	0.88575952562	387.0	399.0	958.015653574	0.230338265247	1556.0	995.0	37	0.0
3934988	166.54057312	0.0	2555.0	0	1578.0	1	1633.56756757	60442.0	2.61494261531	3.0	0.45330676898	172.697768387	391.347414907	444.767138858	0.0657689424841	1404.0	762.0	37	0.0
3934989	4636.62744141	0.0	28059.0	0	8277.0	1	10316.1351351	381697.0	2.581136298	3.0	1.17392467703	342.233247214	391.079906334	6857.96979256	0.639885592942	2110.0	2882.0	37	0.0
3934990	1485.31469727	0.0	12231.0	0	2732.0	1	3904.75675676	144476.0	2.57395848878	3.0	0.812430522817	192.049293437	394.457207354	2643.74306834	0.379369142537	1637.0	1276.0	37	0.0
3934991	1976.14221191	0.0	14531.0	0	6271.0	1	6772.0	250564.0	10.2551055676	3.0	1.34695042176	84.0	399.0	3674.57306666	0.575885643723	1628.0	1806.0	37	0.0
3934984	1197.98925781	0.0	8288.0	0	2361.0	1	3185.32432432	117857.0	2.60423051891	3.0	0.896272217352	111.415040586	383.747308659	2053.01714359	0.406142175984	1324.0	1331.0	37	0.0
3934985	1271.37097168	0.0	9232.0	0	2878.0	1	3734.21621622	138166.0	2.55103681412	3.0	0.923413993001	9.34575021581	386.009683056	2064.47533199	0.342744055761	1721.0	1405.0	37	0.0
3934986	1214.40942383	0.0	11787.0	0	3251.0	1	4296.51351351	158971.0	10.7292214594	3.0	0.750665807803	274.504845861	386.435493059	2603.21778042	0.294348812732	1973.0	1597.0	37	0.0
3934987	1215.01757812	0.0	9419.0	0	2577.0	1	3478.2972973	128697.0	2.53716466456	3.0	0.639494059875	80.528328864	389.441330667	2306.43350056	0.269070830552	1650.0	1120.0	37	0.0
3934980	1734.79602051	0.0	13142.0	0	2768.0	1	4236.75675676	156760.0	2.58660545721	3.0	0.89602797632	24.7314958825	380.668313735	2962.28813969	0.456125191061	1539.0	1328.0	37	0.0
3934981	1602.04541016	0.0	15256.0	0	3509.0	1	4822.45945946	178431.0	2.55172379026	3.0	0.756487547333	272.627140071	381.172829773	3121.95695033	0.324269882941	2212.0	2316.0	37	0.0
3934982	4646.20849609	0.0	30750.0	0	5064.0	1	9048.37837838	334790.0	2.56940526084	3.0	0.891877858528	133.360327308	383.433562395	8113.0279467	0.666225833902	1702.0	1957.0	37	0.0
3934983	493.253723145	0.0	6028.0	0	1967.0	1	2189.02702703	80994.0	2.4988897329	3.0	1.00248453451	399.0	383.0	1039.2192445	0.312266867223	1299.0	1212.0	37	0.0
3934976	234.693008423	0.0	3982.0	0	1863.0	1	2028.48648649	75054.0	2.47407489873	3.0	0.170821739178	347.873534295	376.416240795	626.352076251	0.0270873760746	1730.0	1309.0	37	0.0
3934977	2550.44750977	0.0	18185.0	0	3434.0	1	5322.37837838	196928.0	2.57897814853	3.0	0.851345523338	68.5909773759	377.37614516	4548.12227647	0.57170767186	1406.0	1273.0	37	0.0
3934978	2583.29760742	0.0	19286.0	0	3462.0	1	5569.91891892	206087.0	2.56234037854	3.0	0.832680762578	163.265865692	377.962840063	4433.33889961	0.495625179584	1730.0	1568.0	37	0.0
3934979	2183.83325195	0.0	16096.0	0	3361.0	1	4999.35135135	184976.0	2.58162714355	3.0	0.98213048103	0.0	381.0	3656.56334719	0.560473400477	1559.0	1782.0	37	0.0
3935484	2018.27441406	1.0	15449.0	1	3199.0	1	4951.45945946	183204.0	2.56006941864	3.0	0.779925349121	274.229213965	42.1479760985	3477.91218976	0.377240379256	2082.0	1717.0	37	0.0
3935485	209.700866699	1.0	3956.0	1	2319.0	1	2387.78378378	88348.0	2.46494809402	3.0	0.111208864286	282.435314054	41.7457719508	545.086595319	0.0128566522852	1918.0	1406.0	37	0.0
3935486	1376.18725586	1.0	12941.0	1	4219.0	1	4999.02702703	184964.0	10.2125059501	3.0	0.672044110734	169.283067358	44.1761677459	2736.28773753	0.22537966715	2295.0	1487.0	37	0.0
3935487	215.520309448	1.0	3877.0	1	2411.0	1	2540.75675676	94008.0	10.6708890791	3.0	-0.305982064752	117.396013408	45.0228208726	577.033140075	-0.033579167544	2054.0	1590.0	37	0.0
3935480	4255.21484375	1.0	27773.0	1	9326.0	1	11089.7297297	410320.0	2.57709084168	3.0	1.1871229529	106.756488155	38.6496286142	7105.23044684	0.613676258716	2280.0	3018.0	37	0.0
3935481	2271.77880859	1.0	16449.0	1	3484.0	1	4911.83783784	181738.0	2.55476785158	3.0	0.905732688466	5.10592877887	40.1743027503	3708.74122486	0.519623090787	1432.0	1475.0	37	0.0
3935482	2125.29785156	1.0	17906.0	1	5833.0	1	6730.10810811	249014.0	2.55393268312	3.0	0.862774280117	177.324100911	39.5472897711	3935.06377743	0.337309797395	2507.0	2952.0	37	0.0
3935483	2008.18505859	1.0	14127.0	1	3209.0	1	4556.43243243	168588.0	2.55844255564	3.0	0.864062502627	41.3748851597	40.8391633296	3410.85803428	0.478000666393	1518.0	1554.0	37	0.0
3935476	1202.37878418	1.0	9291.0	1	2847.0	1	3910.08108108	144673.0	2.58853633777	3.0	0.653249397688	371.661062258	36.2520347759	2138.84317614	0.217531654372	1945.0	1483.0	37	0.0
3935477	2555.40185547	1.0	19010.0	1	4201.0	1	6350.75675676	234978.0	2.57974137535	3.0	0.894040812222	121.437755044	36.7187464292	4338.90253921	0.439696070184	2309.0	2437.0	37	0.0
3935478	3018.27490234	1.0	21763.0	1	4562.0	1	6525.10810811	241429.0	2.57070328358	3.0	0.904754076108	292.800191513	36.6887962004	5091.44240523	0.545554224594	1847.0	1638.0	37	0.0
3935479	1284.62365723	1.0	9496.0	1	2733.0	1	3631.54054054	134367.0	2.55978763427	3.0	0.859185065722	68.9564178738	38.9267568957	2143.28216106	0.339655139975	1545.0	1611.0	37	0.0
3935472	3528.79785156	1.0	26081.0	1	4639.0	1	7583.78378378	280600.0	2.57037126518	3.0	0.837684128903	349.043090794	32.6523060258	6035.97858279	0.500057500681	2133.0	1561.0	37	0.0
3935473	1435.13305664	1.0	9980.0	1	3098.0	1	4083.16216216	151077.0	2.59579893596	3.0	0.875220055094	262.575648352	35.1979631366	2434.52237517	0.353030242624	1872.0	1467.0	37	0.0
3935474	1241.6171875	1.0	10020.0	1	3121.0	1	3837.02702703	141970.0	2.61410285205	3.0	0.786394045325	142.955432676	35.5931261107	2200.80046658	0.291198423067	1901.0	1678.0	37	0.0
3935475	1452.49731445	1.0	11826.0	1	4807.0	1	5633.02702703	208422.0	8.42472880204	3.0	0.858069014589	168.653612556	36.4673006285	2936.6467412	0.288107193142	2219.0	2027.0	37	0.0
3935468	783.600585938	1.0	7664.0	1	2271.0	1	2751.02702703	101788.0	2.55204189536	3.0	0.851560923767	334.335849155	29.653804747	1457.99004505	0.291414440588	1480.0	1282.0	37	0.0
3935469	1152.64819336	1.0	8798.0	1	2632.0	1	3455.2972973	127846.0	2.57260866004	3.0	0.796544567146	65.2676122774	33.1332382552	2030.44715744	0.305547773688	1546.0	1173.0	37	0.0
3935470	1132.90563965	1.0	8432.0	1	3043.0	1	3551.56756757	131408.0	2.53805021406	3.0	0.863615228953	150.144709635	33.03379507	1855.98613412	0.29141401765	1686.0	1474.0	37	0.0
3935471	208.417861938	1.0	3190.0	1	1952.0	1	2019.10810811	74707.0	2.53694472029	3.0	0.118383148966	198.189702005	33.4051675761	541.462565844	0.0161293834422	1597.0	1161.0	37	0.0
3935464	1724.25292969	1.0	14794.0	1	3218.0	1	4378.97297297	162022.0	2.56916213908	3.0	0.752889269353	194.098972353	26.9566417966	3006.93929369	0.348610045579	1844.0	1687.0	37	0.0
3935465	346.427276611	1.0	4117.0	1	1699.0	1	1841.16216216	68123.0	9.00071736247	3.0	0.765016873276	317.510971769	27.5983582616	712.920266444	0.173863085956	1269.0	941.0	37	0.0
3935466	228.721664429	1.0	2912.0	1	1701.0	1	1842.83783784	68185.0	2.67513588286	3.0	0.308359746725	73.3369263569	28.8802480363	474.46393807	0.0413366152194	1497.0	1148.0	37	0.0
3935467	2026.13476562	1.0	14843.0	1	3914.0	1	4885.56756757	180766.0	2.53451246617	3.0	0.870776198972	127.89710458	28.9664995855	3294.79290818	0.415674065177	1825.0	1330.0	37	0.0
3935460	3756.72680664	1.0	26383.0	1	5093.0	1	7573.40540541	280216.0	2.5607635792	3.0	0.907376885774	107.745629688	24.1218122115	6241.52718785	0.597193147839	1852.0	1852.0	37	0.0
3935461	2319.7253418	1.0	17399.0	1	5381.0	1	6934.18918919	256565.0	2.60842170977	3.0	1.04168177424	355.06322357	24.0608973271	4190.74535825	0.459375311571	2207.0	2242.0	37	0.0
3935462	730.317993164	1.0	5625.0	1	2026.0	1	2483.48648649	91889.0	2.61377651691	3.0	0.931345187365	88.5931998336	26.0603923221	1182.9215157	0.285027893996	1374.0	1062.0	37	0.0
3935463	1400.3482666	1.0	10771.0	1	2923.0	1	3964.78378378	146697.0	2.54859329422	3.0	0.826598568537	185.993252781	25.9916453974	2295.24652676	0.314513731061	1731.0	1338.0	37	0.0
3935456	1297.44995117	1.0	11374.0	1	2958.0	1	4124.32432432	152600.0	2.55389113967	3.0	0.770190300849	293.489516205	15.382568012	2477.47962268	0.300942417361	1889.0	1979.0	37	0.0
3935457	1655.21765137	1.0	12837.0	1	5171.0	1	5539.45945946	204960.0	4.6751576605	3.0	1.15437402012	71.5714200274	15.8575831682	3167.61868667	0.492652632338	1630.0	1445.0	37	0.0
3935458	2121.51513672	1.0	14837.0	1	2999.0	1	4693.91891892	173675.0	2.5418605277	3.0	0.874367458298	43.5091924035	18.3024003404	3745.3060799	0.53570087188	1396.0	1594.0	37	0.0
3935459	2251.09326172	1.0	16678.0	1	3340.0	1	5085.05405405	188147.0	2.5920901711	3.0	0.919962295806	269.211479346	23.1124760265	3700.50844814	0.503168639505	1644.0	1617.0	37	0.0
3935452	959.000671387	1.0	7837.0	1	2462.0	1	3048.62162162	112799.0	2.57935922772	3.0	0.900754899456	364.804394903	10.1199834694	1637.68621251	0.319153041764	1558.0	1205.0	37	0.0
3935453	1567.16052246	1.0	12176.0	1	3046.0	1	3996.18918919	147859.0	2.57043500766	3.0	0.862672062749	281.351405465	12.096148082	2692.89859154	0.409767075687	1644.0	1114.0	37	0.0
3935454	172.354431152	1.0	2871.0	1	1653.0	1	1655.32432432	61247.0	2.4265356298	3.0	0.414859342143	349.54275773	11.7998890395	459.963830345	0.0611637148767	1445.0	801.0	37	0.0
3935455	2106.18530273	1.0	15906.0	1	3257.0	1	4679.24324324	173132.0	2.55777320823	3.0	0.887471395499	149.038511459	15.3291055178	3575.47791215	0.513007879533	1450.0	1209.0	37	0.0
3935448	3777.36376953	1.0	24673.0	1	4857.0	1	7699.89189189	284896.0	2.55364826775	3.0	0.903844990086	183.400556076	7.8775303914	6409.08047566	0.602980563129	1801.0	2040.0	37	0.0
3935449	1471.70666504	1.0	10993.0	1	3243.0	1	4260.7027027	157646.0	2.57129741495	3.0	0.812661790615	293.942875711	8.57428465539	2628.71362568	0.33456614602	1798.0	1185.0	37	0.0
3935450	2206.59985352	1.0	16048.0	1	3347.0	1	5014.18918919	185525.0	2.57786278806	3.0	0.922582938959	380.914117216	9.13590814031	3626.54657306	0.500672763907	1609.0	1593.0	37	0.0
3935451	1371.13122559	1.0	10393.0	1	2801.0	1	3559.91891892	131717.0	2.53369256754	3.0	0.833539436051	59.7782364221	9.93029920695	2330.34087133	0.37517449998	1570.0	1049.0	37	0.0
3935444	1545.23486328	1.0	14259.0	1	3747.0	1	5318.37837838	196780.0	8.3976483877	3.0	0.850815501425	121.880978538	1.65311543997	3304.84559524	0.359339857192	1995.0	1968.0	37	0.0
3935445	2373.17407227	1.0	18538.0	1	3564.0	1	5482.83783784	202865.0	2.56076474596	3.0	0.768614531858	111.056762302	3.49897838958	4425.57286005	0.449696908854	1737.0	1568.0	37	0.0
3935446	2224.04077148	1.0	13835.0	1	3316.0	1	5108.56756757	189017.0	2.57584848212	3.0	0.900344445513	324.311271672	4.70816908516	3673.63774858	0.478687819182	1659.0	1408.0	37	0.0
3935447	1689.41052246	1.0	11579.0	1	3163.0	1	4510.37837838	166884.0	2.58684833066	3.0	0.776252748877	126.825019957	6.77301854249	2991.2253839	0.346620815592	1786.0	1375.0	37	0.0
3935441	187.672698975	1.0	2958.0	1	1626.0	1	1751.02702703	64788.0	10.2557585549	3.0	1.11788752729	59.0	0.0	473.000087297	0.17783678576	1299.0	998.0	37	0.0
3935442	2045.44616699	1.0	16920.0	1	3339.0	1	4818.83783784	178297.0	2.54658192406	3.0	0.916575665634	191.0	0.0	3561.23381798	0.512139659211	1574.0	1632.0	37	0.0
3935443	890.871887207	1.0	8980.0	1	2060.0	1	2767.56756757	102400.0	2.50540540584	3.0	0.850308399815	235.0	0.0	1879.87655535	0.406048452231	1316.0	938.0	37	0.0
3935548	1406.46533203	1.0	10167.0	1	4022.0	1	4480.75675676	165788.0	4.65631091274	3.0	1.19426765929	399.0	96.0	2450.85301936	0.485036966619	1804.0	1423.0	37	0.0
3935549	1052.30712891	1.0	8561.0	1	2409.0	1	3115.40540541	115270.0	2.54348188132	3.0	0.856510189117	122.554859969	97.7435448897	1836.17168859	0.337626077002	1521.0	1389.0	37	0.0
3935550	1554.35131836	1.0	11813.0	1	2897.0	1	3994.02702703	147779.0	2.56834277612	3.0	0.827472628581	242.626450729	98.255549543	2741.11835942	0.396548680597	1710.0	1546.0	37	0.0
3935551	3933.04882812	1.0	25768.0	1	5080.0	1	8020.02702703	296741.0	2.56512826471	3.0	0.903606598993	329.405939302	98.2723896994	6690.4682052	0.604887638865	1927.0	2068.0	37	0.0
3935544	1352.40893555	1.0	10973.0	1	2648.0	1	3670.21621622	135798.0	2.54444574635	3.0	0.858559378428	253.929743862	92.7676656831	2328.96990982	0.374388003719	1650.0	1517.0	37	0.0
3935545	904.715942383	1.0	8807.0	1	3173.0	1	3620.02702703	133941.0	10.2395409954	3.0	0.768679449838	220.865324712	93.5437233728	1842.99474718	0.243273105041	1847.0	1570.0	37	0.0
3935546	3320.58325195	1.0	19021.0	1	5761.0	1	7822.02702703	289415.0	2.64778504777	3.0	1.2224575201	98.1727165919	95.092856736	4966.94712567	0.63432643566	1601.0	2035.0	37	0.0
3935547	1671.19250488	1.0	13568.0	1	3088.0	1	4593.51351351	169960.0	2.59695593314	3.0	0.724958593285	186.877965031	94.619042381	3129.90818663	0.327994019848	1879.0	1736.0	37	0.0
3935540	1439.19689941	1.0	11193.0	1	2799.0	1	3664.89189189	135601.0	2.54697320599	3.0	0.91832157002	56.2182226681	90.0350656195	2341.60626	0.415170191237	1390.0	1539.0	37	0.0
3935541	150.8074646	1.0	2276.0	1	1436.0	1	1518.89189189	56199.0	10.2087679377	3.0	1.67948913861	0.0	91.0	335.286261092	0.227549002295	1052.0	1032.0	37	0.0
3935542	786.481872559	1.0	8961.0	1	3357.0	1	3891.05405405	143969.0	2.50287348775	3.0	0.437853014111	223.671697946	91.0996509537	1670.62807461	0.103748278345	2120.0	1525.0	37	0.0
3935543	2401.07519531	1.0	17277.0	1	3644.0	1	5511.7027027	203933.0	2.55949383469	3.0	0.815929211144	133.305956453	91.6147029501	4186.61927299	0.449033280811	1887.0	1454.0	37	0.0
3935536	533.688598633	1.0	5283.0	1	2416.0	1	2631.62162162	97370.0	2.54259393529	3.0	0.637969221643	142.808813745	88.5450006636	949.751059528	0.130098527525	1796.0	1200.0	37	0.0
3935537	1916.49316406	1.0	14651.0	1	3370.0	1	5013.32432432	185493.0	2.58102606378	3.0	0.815186679761	182.904961828	89.1726865211	3363.40153593	0.376370232552	1904.0	1788.0	37	0.0
3935538	5191.92480469	1.0	36316.0	1	6651.0	1	11193.2972973	414152.0	2.5864510486	3.0	0.777562634648	375.722680981	88.6976562695	9042.1599124	0.457864069379	3002.0	2563.0	37	0.0
3935539	1555.22570801	1.0	11023.0	1	2524.0	1	3687.37837838	136433.0	2.53503645841	3.0	0.85758986543	45.9093590411	89.8636142725	2624.22812304	0.4391888571	1319.0	1128.0	37	0.0
3935532	3594.08325195	1.0	26887.0	1	4964.0	1	7959.67567568	294508.0	2.57812475493	3.0	0.83198765883	223.2823484	83.2005301626	6206.78681433	0.480128958376	2268.0	2220.0	37	0.0
3935533	1885.74682617	1.0	14995.0	1	3844.0	1	5167.75675676	191207.0	2.5673816307	3.0	0.690741133377	216.182720736	84.2703536744	3461.97032375	0.301015691273	1850.0	1799.0	37	0.0
3935534	1892.34313965	1.0	15112.0	1	4788.0	1	6107.37837838	225973.0	10.3242227633	3.0	0.909837755846	166.508971424	87.2369762091	3768.8917274	0.390303454454	2101.0	2396.0	37	0.0
3935535	1861.14746094	1.0	15012.0	1	3990.0	1	5493.97297297	203277.0	2.59558967824	3.0	0.853152427603	387.044408331	86.66584882	3176.82471176	0.327426526586	2563.0	2400.0	37	0.0
3935528	5858.22070312	1.0	37728.0	1	7373.0	1	12041.7567568	445545.0	2.55074600878	3.0	0.808728502554	376.227224287	80.774849846	9843.38711862	0.493747076589	3002.0	3082.0	37	0.0
3935529	1499.11547852	1.0	11808.0	1	3123.0	1	4282.72972973	158461.0	2.55006670487	3.0	0.862959950293	150.427816254	81.713938046	2592.11919574	0.353460106969	1792.0	1674.0	37	0.0
3935530	2304.6262207	1.0	20747.0	1	4414.0	1	6281.89189189	232430.0	2.55618436958	3.0	0.742509406079	165.708748155	82.4909498621	4736.66851269	0.388760154181	2117.0	1909.0	37	0.0
3935531	839.679138184	1.0	9121.0	1	2958.0	1	3488.35135135	129069.0	2.58954980082	3.0	0.369620284187	157.279503288	82.8986581033	1718.70078865	0.100177100431	2054.0	1479.0	37	0.0
3935524	1719.01818848	1.0	13067.0	1	2687.0	1	4035.05405405	149297.0	2.56199472196	3.0	0.900304482927	10.9215044146	76.5142975086	2957.97958398	0.492522574231	1318.0	1297.0	37	0.0
3935525	1536.97680664	1.0	12218.0	1	3043.0	1	4127.32432432	152711.0	2.59830417181	3.0	0.806020580176	264.352116946	76.9982179398	2784.48041287	0.373417045578	1847.0	1286.0	37	0.0
3935526	2153.93383789	1.0	15727.0	1	3300.0	1	5172.64864865	191388.0	2.54078226385	3.0	0.910212821968	306.111089941	80.3467543008	3631.83346883	0.469595161171	1834.0	2008.0	37	0.0
3935527	1343.28308105	1.0	10694.0	1	2708.0	1	3753.37837838	138875.0	2.55655752968	3.0	0.939985931283	240.115668886	81.3164324793	2212.53670844	0.383223158965	1634.0	1364.0	37	0.0
3935520	1713.11340332	1.0	13328.0	1	2961.0	1	4446.05405405	164504.0	2.52713011993	3.0	0.868582282398	315.865193104	72.3578629485	2953.41494381	0.40546154049	1869.0	1385.0	37	0.0
3935521	153.494537354	1.0	2883.0	1	1794.0	1	1878.83783784	69517.0	11.4000000005	3.0	0.405403952349	391.796680679	71.5500141592	487.643683299	0.0555319159097	1659.0	1070.0	37	0.0
3935522	1991.42822266	1.0	14023.0	1	3453.0	1	4829.27027027	178683.0	2.53715991785	3.0	0.883515256858	338.644914626	72.5492825256	3493.18970481	0.469593283062	1740.0	1353.0	37	0.0
3935523	2172.46923828	1.0	16884.0	1	4018.0	1	5614.64864865	207742.0	2.56715304947	3.0	0.780697135382	103.922479743	73.6142226187	4123.20619055	0.40185341453	1841.0	1679.0	37	0.0
3935516	2416.48632812	1.0	17847.0	1	3886.0	1	5973.56756757	221022.0	11.4000000005	3.0	0.809644130411	100.323788428	68.6734433005	4509.23796556	0.440063273667	1766.0	2173.0	37	0.0
3935517	1307.4309082	1.0	10619.0	1	2446.0	1	3593.45945946	132958.0	2.56091474049	3.0	0.776286003764	255.086248997	70.3698634757	2347.09359983	0.33961767965	1748.0	1283.0	37	0.0
3935518	445.946044922	1.0	5212.0	1	2498.0	1	2529.64864865	93597.0	2.7358653528	3.0	1.00900722098	366.421046816	70.2440865603	832.900561499	0.199199732945	1668.0	1231.0	37	0.0
3935519	2187.61401367	1.0	16191.0	1	3611.0	1	5208.7027027	192722.0	2.5542882366	3.0	0.832175659807	130.165778366	71.1473660152	3642.39199386	0.410369444803	1848.0	1494.0	37	0.0
3935512	2766.88061523	1.0	18597.0	1	4047.0	1	6440.75675676	238308.0	2.55891996231	3.0	0.838227434974	268.894970682	64.6252571138	4731.52186232	0.444857394174	2128.0	1873.0	37	0.0
3935513	1495.73120117	1.0	11260.0	1	2900.0	1	3996.2972973	147863.0	2.57488211716	3.0	0.893724566332	381.572144743	64.8230957003	2525.26802609	0.393481853245	1705.0	1728.0	37	0.0
3935514	1814.47766113	1.0	14424.0	1	4680.0	1	5758.10810811	213050.0	4.70016187348	3.0	1.32607168252	54.4676056884	65.834988579	3013.22569667	0.531317459797	1573.0	1782.0	37	0.0
3935515	4883.85742188	1.0	33543.0	1	5872.0	1	9733.48648649	360139.0	2.57946732435	3.0	0.912829317368	287.009094161	66.6672473656	8122.53325502	0.615183140408	2204.0	2061.0	37	0.0
3935508	3536.79711914	1.0	24543.0	1	4586.0	1	7303.7027027	270237.0	2.56000571971	3.0	0.839847284866	152.519184284	60.3266849616	6274.25065851	0.56429817048	1907.0	2270.0	37	0.0
3935509	1888.92675781	1.0	15934.0	1	3666.0	1	4869.67567568	180178.0	2.5514859061	3.0	0.77157596287	169.067256863	62.3019036038	3280.45892838	0.351143612959	1988.0	1976.0	37	0.0
3935510	2154.125	1.0	15963.0	1	3481.0	1	5036.81081081	186362.0	2.56915819621	3.0	0.841210948986	351.230655475	62.3783252677	3724.60888952	0.451438503812	1815.0	1769.0	37	0.0
3935511	1596.00012207	1.0	12651.0	1	3106.0	1	4374.51351351	161857.0	2.56945619486	3.0	0.612573764893	130.484413414	62.9293506341	2892.06349459	0.253904882245	1978.0	1735.0	37	0.0
3935504	2194.02416992	1.0	14682.0	1	3758.0	1	5135.7027027	190021.0	2.52853193051	3.0	0.934422682102	183.233789416	57.0102347766	3576.46770078	0.482278032832	1761.0	1709.0	37	0.0
3935505	2175.50292969	1.0	14939.0	1	3752.0	1	5293.81081081	195871.0	2.51454893324	3.0	0.840368212894	314.891503278	57.2316083456	3698.47997184	0.415545128449	1971.0	2175.0	37	0.0
3935506	1531.42980957	1.0	12371.0	1	3679.0	1	4724.62162162	174811.0	2.56778559324	3.0	0.654476228119	274.437756906	58.4568212237	2828.39545553	0.243628188541	2228.0	1906.0	37	0.0
3935507	1388.60351562	1.0	9679.0	1	2586.0	1	3456.43243243	127888.0	2.55719730126	3.0	0.933450557321	86.6809659389	59.1768169614	2276.26325782	0.443763825104	1313.0	1156.0	37	0.0
3935500	274.302978516	1.0	3425.0	1	1356.0	1	1582.78378378	58563.0	2.76434420025	3.0	0.573569184666	210.771787828	55.112645127	601.625951306	0.122345295641	1221.0	766.0	37	0.0
3935501	172.401748657	1.0	2742.0	1	1725.0	1	1777.02702703	65750.0	2.52750665735	3.0	0.469318597671	391.376303493	55.0146891707	464.165588657	0.0652960632587	1519.0	1099.0	37	0.0
3935502	2021.67004395	1.0	14594.0	1	3633.0	1	5103.59459459	188833.0	2.6030617985	3.0	0.873098035577	305.488253335	56.095235671	3460.43180077	0.420448260946	1868.0	1785.0	37	0.0
3935503	1805.81665039	1.0	15055.0	1	3469.0	1	4861.0	179857.0	2.54571942098	3.0	0.745880645189	163.259408517	57.0932173414	3179.47933369	0.322633290197	2107.0	1635.0	37	0.0
3935496	1151.6270752	1.0	9328.0	1	2785.0	1	3627.32432432	134211.0	2.56280126054	3.0	0.867203518789	353.592393637	52.8111317419	1941.81095392	0.302285938467	1769.0	1499.0	37	0.0
3935497	1111.25622559	1.0	8427.0	1	2132.0	1	2988.13513514	110561.0	2.57684364614	3.0	0.797475443094	7.17024315431	54.5146822156	2023.30789608	0.369845865956	1341.0	909.0	37	0.0
3935498	1749.26013184	1.0	11852.0	1	3036.0	1	4230.67567568	156535.0	2.56261894948	3.0	0.887282730817	43.4363151675	55.0277528965	2948.41179521	0.447553657594	1538.0	1034.0	37	0.0
3935499	2066.07080078	1.0	14584.0	1	3771.0	1	5325.21621622	197033.0	2.58409696156	3.0	0.860141877608	133.275204616	54.5511164327	3455.31247289	0.387068819732	1979.0	1929.0	37	0.0
3935492	2464.24731445	1.0	17877.0	1	4303.0	1	5613.56756757	207702.0	2.57267546446	3.0	0.971526603878	236.729904226	46.0927886672	4023.70880284	0.534181856533	1576.0	1726.0	37	0.0
3935493	1771.31970215	1.0	13062.0	1	2591.0	1	4130.62162162	152833.0	2.55996596317	3.0	0.882059327015	18.9530572618	49.3194725155	2997.26182773	0.470631407468	1472.0	1438.0	37	0.0
3935494	1561.05529785	1.0	10941.0	1	3033.0	1	3943.83783784	145922.0	2.57490197156	3.0	0.846101805945	34.6994514053	48.866987709	2602.37016448	0.387257366614	1585.0	1587.0	37	0.0
3935495	928.737548828	1.0	7952.0	1	2818.0	1	3418.51351351	126485.0	2.57213885362	3.0	0.395579367418	272.900105996	50.7977668877	1719.06238368	0.110447531884	2161.0	1513.0	37	0.0
3935488	1030.59082031	1.0	11300.0	1	3969.0	1	4913.78378378	181810.0	10.187652307	3.0	0.839845121657	252.676614665	44.6782756202	2406.80598783	0.258940103299	2054.0	2132.0	37	0.0
3935489	3538.56030273	1.0	24324.0	1	5388.0	1	8346.0	308802.0	2.55136675014	3.0	0.961822192766	258.256493675	45.3744054604	6029.42825279	0.532393698834	2183.0	3003.0	37	0.0
3935490	2654.46850586	1.0	15804.0	1	6532.0	1	7158.7027027	264872.0	4.69191081406	3.0	1.11530022302	372.323651174	44.49937892	4181.02115959	0.483006353809	2194.0	2296.0	37	0.0
3935491	1948.71765137	1.0	15281.0	1	3399.0	1	4961.13513514	183562.0	2.57650930213	3.0	0.7854517053	137.643850984	46.3125869522	3491.2287646	0.381916648496	2007.0	1568.0	37	0.0
3935612	2431.91723633	1.0	17252.0	1	3492.0	1	5817.64864865	215253.0	2.57296336603	3.0	0.886630060885	207.757552911	153.429629548	4142.21047547	0.461227148183	2028.0	2042.0	37	0.0
3935613	2229.40136719	1.0	16202.0	1	3461.0	1	5235.81081081	193725.0	2.57629389797	3.0	0.822143245462	369.133193218	153.563427661	3984.87421966	0.455304651307	1959.0	1654.0	37	0.0
3935614	2389.6328125	1.0	16804.0	1	3958.0	1	5655.13513514	209240.0	2.5741362849	3.0	0.867237191267	384.802458611	153.555968193	4117.55081033	0.461392844291	1983.0	1623.0	37	0.0
3935615	2189.34643555	1.0	15419.0	1	3128.0	1	4810.08108108	177973.0	2.59195363817	3.0	0.858569870908	73.5465543376	154.552229504	3911.44687196	0.536297952245	1420.0	853.0	37	0.0
3935608	581.908996582	1.0	8589.0	1	3311.0	1	3795.72972973	140442.0	10.7365195402	3.0	0.694492371334	196.067584621	149.94462504	1588.77342012	0.170064639477	2179.0	1991.0	37	0.0
3935609	266.660125732	1.0	3127.0	1	1622.0	1	1830.59459459	67732.0	2.63645031991	3.0	0.314751886467	175.653839163	151.212602032	511.981090116	0.0460414491829	1451.0	1105.0	37	0.0
3935610	2469.94824219	1.0	17264.0	1	3724.0	1	5465.62162162	202228.0	2.54352754594	3.0	0.914507609347	232.081701259	150.770016461	4056.79335841	0.513755323568	1735.0	1493.0	37	0.0
3935611	1219.78369141	1.0	9010.0	1	2676.0	1	3500.16216216	129506.0	2.59835930204	3.0	0.858650215869	247.785719833	151.334849645	2110.92855442	0.349388559853	1673.0	1512.0	37	0.0
3935604	230.945037842	1.0	3680.0	1	1931.0	1	2050.21621622	75858.0	2.4632319735	3.0	0.241879091776	141.268883128	147.888095876	511.346215349	0.0311017805002	1664.0	1406.0	37	0.0
3935605	1262.60888672	1.0	8961.0	1	2127.0	1	3237.56756757	119790.0	2.58404241146	3.0	0.918227802367	17.2136268126	148.649227255	2123.26412159	0.430812574944	1257.0	1270.0	37	0.0
3935606	1405.1496582	1.0	10650.0	1	2929.0	1	3944.7027027	145954.0	2.54081848253	3.0	0.824397812908	325.902538508	148.924297553	2418.5995588	0.338204115528	1730.0	1493.0	37	0.0
3935607	2108.2890625	1.0	15621.0	1	3015.0	1	4709.83783784	174264.0	2.57165649022	3.0	0.875352305778	40.2352988982	150.426922457	3687.07666883	0.521220096922	1473.0	1428.0	37	0.0
3935600	2571.57910156	1.0	19489.0	1	4385.0	1	6125.59459459	226647.0	2.55759869413	3.0	0.857007232071	197.716538165	144.640111207	4602.93410928	0.474902265033	1930.0	2186.0	37	0.0
3935601	990.436584473	1.0	9437.0	1	2622.0	1	3408.75675676	126124.0	11.4000000005	3.0	0.751657507002	331.319544761	144.774722137	1848.72438613	0.256011724582	1739.0	1664.0	37	0.0
3935602	1527.47119141	1.0	11874.0	1	3322.0	1	4170.2972973	154301.0	2.59437783644	3.0	0.96183752734	277.608842507	145.897410729	2518.2507803	0.409254034398	1659.0	1662.0	37	0.0
3935603	2697.4284668	1.0	19730.0	1	3817.0	1	6026.05405405	222964.0	2.55625736248	3.0	0.843827185668	131.134592717	147.55611072	4735.31068995	0.495981018881	1920.0	1815.0	37	0.0
3935596	217.910842896	1.0	3569.0	1	1987.0	1	2055.64864865	76059.0	10.3173701147	3.0	0.0269570866067	144.196165286	140.138180674	515.135484671	0.00338910417755	1827.0	1118.0	37	0.0
3935597	2204.08789062	1.0	15422.0	1	3342.0	1	5007.78378378	185288.0	2.54359272376	3.0	0.883280309977	175.890539032	141.371942575	3716.54100785	0.487573922566	1679.0	1148.0	37	0.0
3935598	1758.37768555	1.0	13305.0	1	3305.0	1	4587.91891892	169753.0	2.53806182643	3.0	0.742786905622	266.231245389	142.284822596	3070.80697301	0.330818569671	1977.0	1589.0	37	0.0
3935599	1978.24072266	1.0	15573.0	1	3455.0	1	4867.54054054	180099.0	2.56216766081	3.0	0.876595638373	393.707705389	142.027237445	3332.79817866	0.428779421787	1853.0	1919.0	37	0.0
3935592	1579.5435791	1.0	12795.0	1	2258.0	1	3486.0	128982.0	2.59495054151	3.0	0.954057812017	0.0	139.0	2665.67247092	0.574243336086	1080.0	1221.0	37	0.0
3935593	221.368560791	1.0	3086.0	1	1858.0	1	1925.35135135	71238.0	4.79637056687	3.0	0.607026650196	234.4753378	139.097022116	491.057883905	0.083905802965	1606.0	1115.0	37	0.0
3935594	2094.22900391	1.0	15101.0	1	3222.0	1	4816.78378378	178221.0	2.55638827072	3.0	0.873204987016	305.282627417	139.031207202	3560.16697592	0.476451360347	1701.0	1356.0	37	0.0
3935595	3991.89526367	1.0	25794.0	1	4982.0	1	8030.27027027	297120.0	2.55514139493	3.0	0.938430689111	117.342163145	139.949228054	6546.37441918	0.619459635948	1786.0	2507.0	37	0.0
3935588	244.559158325	1.0	3159.0	1	1635.0	1	1784.81081081	66038.0	2.76536611391	3.0	0.591851602116	187.722530068	133.488056169	518.35738625	0.094025909446	1463.0	1025.0	37	0.0
3935589	219.852859497	1.0	3207.0	1	1830.0	1	1979.62162162	73246.0	10.2063024762	3.0	0.0113538309181	170.350287078	135.211599438	531.709891208	0.00152710072422	1607.0	1212.0	37	0.0
3935590	2098.99365234	1.0	16439.0	1	3575.0	1	5064.08108108	187371.0	2.57384448373	3.0	0.805901669547	259.180767448	136.704461029	3656.899289	0.410399142312	1877.0	1481.0	37	0.0
3935591	1559.14196777	1.0	11711.0	1	3372.0	1	4467.81081081	165309.0	2.55647393173	3.0	0.702240496692	133.153253758	138.158615134	2637.66980325	0.261497789213	2158.0	1817.0	37	0.0
3935584	2765.63623047	1.0	23097.0	1	5348.0	1	7048.83783784	260807.0	2.54417249445	3.0	0.896485485334	42.140944511	128.821993091	4938.14907134	0.45777249563	1826.0	2281.0	37	0.0
3935585	2835.93505859	1.0	20712.0	1	5910.0	1	7458.24324324	275955.0	2.56997792234	3.0	0.936077273931	36.5706078341	130.490419176	5270.92514758	0.494264621374	1824.0	1915.0	37	0.0
3935586	1803.54675293	1.0	15438.0	1	3122.0	1	4664.24324324	172577.0	2.56941319902	3.0	0.737632328371	139.260165023	131.533192032	3268.21252034	0.348486163917	1968.0	1914.0	37	0.0
3935587	1938.30688477	1.0	14183.0	1	3804.0	1	4554.7027027	168524.0	2.54671681249	3.0	0.897073204808	152.004451612	132.909237479	3176.4196202	0.455194138368	1699.0	1389.0	37	0.0
3935580	176.736816406	1.0	3016.0	1	2022.0	1	2050.89189189	75883.0	2.50624138625	3.0	1.2772899343	399.0	124.0	548.026448256	0.205770377658	1573.0	1212.0	37	0.0
3935581	3877.1875	1.0	25001.0	1	4579.0	1	7864.08108108	290971.0	2.56364981563	3.0	0.917495589703	211.196808376	127.426802679	6557.35817985	0.61948742226	1707.0	1845.0	37	0.0
3935582	1169.20568848	1.0	9114.0	1	2565.0	1	3518.48648649	130184.0	2.60170482042	3.0	0.880217961729	126.175939878	127.606311652	1989.42041562	0.331285183166	1725.0	1513.0	37	0.0
3935583	2076.37548828	1.0	15522.0	1	3483.0	1	4941.86486486	182849.0	2.575145312	3.0	0.887646819548	295.984421248	127.842978925	3439.24243243	0.446915324863	1826.0	1911.0	37	0.0
3935576	1411.53149414	1.0	13204.0	1	3353.0	1	4485.81081081	165975.0	2.55744726275	3.0	0.737067472731	383.866148786	120.845012584	2749.98941248	0.29186711217	1974.0	1823.0	37	0.0
3935577	1806.15356445	1.0	13191.0	1	3363.0	1	4573.83783784	169232.0	2.57006206611	3.0	0.857526664107	333.025788084	121.85017461	3071.76465311	0.404405867677	1899.0	1288.0	37	0.0
3935578	2193.43847656	1.0	14942.0	1	3016.0	1	4755.75675676	175963.0	2.54559768629	3.0	0.873805484307	110.698910404	123.13711039	3738.21236545	0.523050112194	1452.0	1154.0	37	0.0
3935579	2386.97460938	1.0	16557.0	1	3773.0	1	5452.75675676	201752.0	2.57359441677	3.0	0.948432354083	165.319400046	123.037502605	3920.2324648	0.517301881053	1655.0	1623.0	37	0.0
3935572	1639.09936523	1.0	11883.0	1	3754.0	1	4581.43243243	169513.0	2.54437680506	3.0	0.915580415157	295.878933421	117.048385527	2651.87962209	0.360513886325	2114.0	1936.0	37	0.0
3935573	1593.86779785	1.0	11333.0	1	2724.0	1	4133.62162162	152944.0	2.53384079398	3.0	0.874749037946	257.535041905	118.61163188	2818.01636648	0.424849711293	1664.0	1406.0	37	0.0
3935574	174.854980469	1.0	3220.0	1	1509.0	1	1603.81081081	59341.0	11.4000000005	3.0	0.374576261482	359.586409045	118.704442132	467.496870925	0.0577453406754	1392.0	969.0	37	0.0
3935575	6695.53564453	1.0	38147.0	1	8086.0	1	13300.8648649	492132.0	2.59562167645	3.0	0.979060204686	232.41739953	121.378503395	11043.022858	0.684725872729	2286.0	2456.0	37	0.0
3935568	265.022583008	1.0	3606.0	1	1453.0	1	1664.05405405	61570.0	2.51978400609	3.0	0.432038406014	156.814253767	111.946099925	569.574936341	0.0798429148127	1364.0	1048.0	37	0.0
3935569	4570.93896484	1.0	32091.0	1	5398.0	1	9034.2972973	334269.0	2.54871063886	3.0	0.874106242039	326.807030669	111.831340321	7704.7673116	0.594220792529	2237.0	2082.0	37	0.0
3935570	1793.58007812	1.0	14832.0	1	3730.0	1	5307.62162162	196382.0	2.55424514921	3.0	0.732533343654	384.515453636	114.727698831	3430.32476071	0.3101330855	2298.0	1953.0	37	0.0
3935571	2107.68481445	1.0	16395.0	1	3371.0	1	4964.86486486	183700.0	2.544036543	3.0	0.886716345865	185.031224513	116.781428301	3597.41767848	0.473288496565	1640.0	1948.0	37	0.0
3935564	264.133880615	1.0	2860.0	1	1599.0	1	1714.94594595	63453.0	2.6620913963	3.0	0.648408180105	141.150796708	110.121876886	502.008518406	0.104853741197	1344.0	902.0	37	0.0
3935565	297.571136475	1.0	3867.0	1	1669.0	1	1804.83783784	66779.0	2.59449414035	3.0	0.642174033701	166.309046465	109.81963398	597.603199526	0.118963395572	1400.0	1064.0	37	0.0
3935566	1763.6373291	1.0	13573.0	1	2438.0	1	3948.72972973	146103.0	2.56095959828	3.0	0.867201364819	75.7974681774	110.696731157	3050.03190009	0.503571275701	1284.0	1159.0	37	0.0
3935567	2377.28198242	1.0	18555.0	1	3469.0	1	5551.54054054	205407.0	2.58896624497	3.0	0.844170828764	273.786376628	111.374845749	4141.83411864	0.459651541389	1989.0	1438.0	37	0.0
3935560	1611.3527832	1.0	12295.0	1	3329.0	1	4735.2972973	175206.0	2.59015769102	3.0	0.632429365752	387.580664021	106.678997757	2929.44693173	0.243198501126	2387.0	1834.0	37	0.0
3935561	634.424682617	1.0	4905.0	1	1802.0	1	2172.7027027	80390.0	2.58795174442	3.0	0.817166801303	21.3606545712	107.934620247	1148.94550361	0.275612257055	1221.0	890.0	37	0.0
3935562	1218.74328613	1.0	11049.0	1	3477.0	1	4416.21621622	163400.0	2.54632146477	3.0	0.550583841386	286.230007197	108.72834746	2421.14411815	0.17775351057	2477.0	1974.0	37	0.0
3935563	1947.25744629	1.0	13219.0	1	6223.0	1	6319.35135135	233816.0	4.71527376152	3.0	1.43745440365	43.2346038828	110.268217772	3193.55469149	0.570393208814	1580.0	2348.0	37	0.0
3935556	2413.0625	1.0	18784.0	1	4661.0	1	6096.37837838	225566.0	2.59723642422	3.0	0.760182815818	280.120211146	101.605788378	4318.0340907	0.368394949452	2237.0	1926.0	37	0.0
3935557	1733.75366211	1.0	15819.0	1	4085.0	1	5411.62162162	200230.0	2.59736670664	3.0	0.63431585079	286.888301913	102.157883334	3397.6799793	0.248637757094	2568.0	2124.0	37	0.0
3935558	2695.64819336	1.0	20079.0	1	3624.0	1	5920.05405405	219042.0	2.5794149821	3.0	0.86713958352	191.080488542	105.665739245	4583.20659792	0.505258916849	1852.0	2075.0	37	0.0
3935559	1745.32727051	1.0	14878.0	1	2955.0	1	4264.43243243	157784.0	2.54924176603	3.0	0.855895962786	229.866264599	106.803092449	2983.01462488	0.427254363136	1689.0	1414.0	37	0.0
3935552	1777.10742188	1.0	13888.0	1	3164.0	1	4500.37837838	166514.0	2.5935164805	3.0	0.823741910903	136.7124674	100.248839987	2992.83294213	0.377223855933	1724.0	1321.0	37	0.0
3935553	170.553512573	1.0	2437.0	1	1295.0	1	1371.40540541	50742.0	2.57598818619	3.0	0.280909294449	78.5914640164	100.579039193	380.152853721	0.0405112158061	1176.0	930.0	37	0.0
3935554	2641.22509766	1.0	22489.0	1	6828.0	1	8551.89189189	316420.0	4.70136606591	3.0	1.2640255127	299.119828002	101.425573871	4620.808087	0.518586321167	2388.0	3111.0	37	0.0
3935555	2072.58129883	1.0	15389.0	1	3779.0	1	5409.72972973	200160.0	2.56036246446	3.0	0.837761700893	380.964379049	101.387746552	3468.17468521	0.367136751021	2190.0	2098.0	37	0.0
3935676	1544.0246582	1.0	11617.0	1	2605.0	1	3849.59459459	142435.0	2.6014652527	3.0	0.85737641063	251.843673554	217.313577054	2613.14094168	0.410432415955	1542.0	1155.0	37	0.0
3935677	2051.35888672	1.0	15899.0	1	3049.0	1	4726.0	174862.0	2.55642304392	3.0	0.835847229831	323.006442357	217.443801413	3672.33626819	0.48092720947	1620.0	1639.0	37	0.0
3935678	2337.76318359	1.0	16352.0	1	2889.0	1	4942.83783784	182885.0	2.54878436544	3.0	0.856602168429	57.6248048483	218.434202769	4150.85593257	0.561707388302	1350.0	1490.0	37	0.0
3935679	1776.69897461	1.0	12513.0	1	3358.0	1	4439.45945946	164260.0	2.55931140038	3.0	0.92586392548	144.580716126	220.410689931	3029.69844112	0.461831874521	1578.0	1259.0	37	0.0
3935672	1822.12414551	1.0	13793.0	1	2304.0	1	3922.51351351	145133.0	2.55064876618	3.0	0.755646663253	30.5830307469	214.058831641	3326.74019309	0.471534795775	1338.0	993.0	37	0.0
3935673	6042.28222656	1.0	35351.0	1	6369.0	1	12028.8648649	445068.0	2.57886624233	3.0	0.953400103968	169.27111975	214.35028727	9901.82094971	0.645835829072	2420.0	2974.0	37	0.0
3935674	1772.95263672	1.0	15713.0	1	2861.0	1	4524.21621622	167396.0	2.5697632923	3.0	0.646900060684	223.395688843	215.022169191	3223.1422137	0.299430798387	1905.0	2097.0	37	0.0
3935675	206.465408325	1.0	3310.0	1	1560.0	1	1603.54054054	59331.0	2.47802030386	3.0	0.576556143021	295.279655134	214.746591594	469.207404661	0.0921230004894	1319.0	794.0	37	0.0
3935668	2070.11328125	1.0	13797.0	1	3850.0	1	5300.13513514	196105.0	2.59652098135	3.0	0.902252032776	378.386489757	209.872777141	3440.5866115	0.414124699358	1913.0	1815.0	37	0.0
3935669	816.26550293	1.0	7442.0	1	2729.0	1	3332.05405405	123286.0	2.52810325368	3.0	0.72219224466	182.227188861	211.136589732	1355.71424279	0.172222085905	1993.0	1908.0	37	0.0
3935670	222.222686768	1.0	2935.0	1	1697.0	1	1720.0	63640.0	11.4000000005	3.0	0.661336862807	313.007541349	211.828443511	452.413282053	0.0952615098617	1391.0	1075.0	37	0.0
3935671	228.738449097	1.0	2975.0	1	1799.0	1	1780.24324324	65869.0	4.68858493842	3.0	0.666933682995	263.770032125	213.254944791	478.038318165	0.0983505993992	1420.0	815.0	37	0.0
3935664	1904.58337402	1.0	16125.0	1	5073.0	1	5683.91891892	210305.0	2.53968286286	3.0	0.959652136034	72.1015694713	208.25370421	3498.63373633	0.419140789433	1813.0	1981.0	37	0.0
3935665	2652.18798828	1.0	19124.0	1	3195.0	1	5719.37837838	211617.0	2.55325704339	3.0	0.785886941735	217.053651998	208.584123547	4680.21045557	0.473944939645	1714.0	1914.0	37	0.0
3935666	2704.91796875	1.0	17835.0	1	4163.0	1	6063.0	224331.0	2.55485865258	3.0	0.901412091191	368.091497653	208.749840409	4481.98215079	0.499649927692	1827.0	1760.0	37	0.0
3935667	554.708679199	1.0	6346.0	1	1991.0	1	2290.48648649	84748.0	2.48732123195	3.0	0.411063710867	255.070211363	209.784936174	1170.69059917	0.11738009917	1526.0	977.0	37	0.0
3935660	231.684448242	1.0	3457.0	1	1621.0	1	1678.45945946	62103.0	2.49745507826	3.0	0.436424954011	165.093931826	200.200353201	548.628724619	0.0768040164958	1432.0	936.0	37	0.0
3935661	5036.68847656	1.0	27197.0	1	8265.0	1	11297.7837838	418018.0	2.62175225572	3.0	1.23524634619	334.823269771	199.884047129	7253.66731054	0.657113053374	2123.0	2731.0	37	0.0
3935662	1823.00744629	1.0	13265.0	1	2948.0	1	4555.0	168535.0	2.55296676443	3.0	0.843196705642	184.489007599	203.205233816	3169.61493455	0.415169564409	1723.0	1789.0	37	0.0
3935663	1916.07629395	1.0	16227.0	1	4110.0	1	5672.78378378	209893.0	2.54463759291	3.0	0.904198409682	75.9720511878	206.302700895	3539.13713696	0.392865742805	1891.0	2154.0	37	0.0
3935656	1386.82885742	1.0	10259.0	1	5057.0	1	4878.13513514	180491.0	4.68083160728	3.0	1.33069218433	0.0	195.0	2626.93599679	0.558353525968	1526.0	1616.0	37	0.0
3935657	1467.74255371	1.0	13426.0	1	3520.0	1	4625.78378378	171154.0	2.5840845661	3.0	0.745776622233	266.809876839	195.15049341	2926.32475352	0.308718079194	1985.0	1702.0	37	0.0
3935658	1413.73156738	1.0	11401.0	1	2803.0	1	3683.86486486	136303.0	2.56720957007	3.0	0.700689689209	72.9441733762	198.063842416	2391.02257485	0.29431789856	1548.0	1355.0	37	0.0
3935659	248.829208374	1.0	3592.0	1	1503.0	1	1592.45945946	58921.0	2.65151505373	3.0	0.540631822987	92.0154073647	199.163384464	533.283934931	0.0995337308033	1272.0	752.0	37	0.0
3935652	219.52166748	1.0	2411.0	1	1517.0	1	1565.54054054	57925.0	11.4000000005	3.0	0.771592427722	86.8208256846	191.850336905	377.706793587	0.102631020042	1226.0	1029.0	37	0.0
3935653	863.358032227	1.0	6579.0	1	1961.0	1	2588.10810811	95760.0	2.57844472092	3.0	0.902003641177	103.824754602	192.415324424	1493.68992736	0.351879883676	1227.0	921.0	37	0.0
3935654	4616.29296875	1.0	30355.0	1	5820.0	1	8735.37837838	323209.0	2.55530627303	3.0	0.92372305556	125.792562745	192.071052159	7548.14385701	0.664141162384	1638.0	2197.0	37	0.0
3935655	1314.62683105	1.0	10457.0	1	2473.0	1	3607.21621622	133467.0	2.55050242745	3.0	0.857298333902	392.486222794	191.62131719	2338.78769802	0.384889094034	1575.0	1422.0	37	0.0
3935648	2366.0090332	1.0	16131.0	1	3670.0	1	4977.62162162	184172.0	2.58239130265	3.0	0.95035531209	61.0498321985	186.108237028	3798.33812601	0.568873453645	1335.0	1606.0	37	0.0
3935649	2893.87231445	1.0	20906.0	1	3914.0	1	6259.89189189	231616.0	2.5493204899	3.0	0.882928494523	155.768535367	186.735577218	4841.24886197	0.518413257157	1829.0	2030.0	37	0.0
3935650	1903.0135498	1.0	14125.0	1	2609.0	1	4379.81081081	162053.0	2.57023865105	3.0	0.84066687264	17.1937547842	189.281098328	3290.96489429	0.461638172692	1534.0	1406.0	37	0.0
3935651	2014.75817871	1.0	15685.0	1	4252.0	1	5479.75675676	202751.0	2.56333964115	3.0	0.809058710891	265.00886141	190.009002374	3660.65420994	0.370310999543	2218.0	2009.0	37	0.0
3935644	763.933837891	1.0	6787.0	1	2319.0	1	2683.0	99271.0	2.57142915712	3.0	0.841368063788	225.310959607	184.08135225	1352.42966545	0.269125314356	1488.0	1005.0	37	0.0
3935645	3414.06005859	1.0	28049.0	1	6845.0	1	9495.40540541	351330.0	2.57064377586	3.0	0.942264501866	241.454671227	184.145705105	6257.18311871	0.450246001322	2588.0	2642.0	37	0.0
3935646	179.196777344	1.0	2813.0	1	1707.0	1	1749.37837838	64727.0	11.4000000005	3.0	0.665860978625	293.802393596	185.282599079	431.383262911	0.089441039231	1419.0	993.0	37	0.0
3935647	171.848693848	1.0	3140.0	1	1777.0	1	1876.0	69412.0	8.99425539135	3.0	0.0433867256437	340.442133519	185.4589207	507.718097636	0.00590573525485	1689.0	1138.0	37	0.0
3935640	1556.10388184	1.0	13238.0	1	4107.0	1	5494.37837838	203292.0	2.53875151992	3.0	0.282299018611	272.617729828	179.857339568	3202.90438813	0.0896593379453	2883.0	2007.0	37	0.0
3935641	1532.56274414	1.0	11421.0	1	2672.0	1	3845.05405405	142267.0	2.54442577669	3.0	0.878295873591	202.465379673	182.19129857	2664.6653005	0.4374722839	1486.0	1540.0	37	0.0
3935642	154.709136963	1.0	2628.0	1	1508.0	1	1583.27027027	58581.0	10.7036269913	3.0	0.523642698279	189.114433065	182.692962519	399.58934814	0.0707544553725	1371.0	785.0	37	0.0
3935643	2242.47094727	1.0	14782.0	1	3418.0	1	5122.35135135	189527.0	2.56412906854	3.0	0.887575665225	7.15505046287	183.793888356	3730.43677228	0.477532205054	1771.0	1579.0	37	0.0
3935636	1597.39428711	1.0	13924.0	1	3687.0	1	4978.05405405	184188.0	2.5570089212	3.0	0.778133053072	341.530449165	175.455130965	3268.23618712	0.34306320989	2046.0	2019.0	37	0.0
3935637	1941.38110352	1.0	14194.0	1	2877.0	1	4500.32432432	166512.0	2.60845627603	3.0	0.875814808482	142.474690626	179.093051515	3392.27625197	0.492733290952	1511.0	1196.0	37	0.0
3935638	2272.40722656	1.0	15724.0	1	3434.0	1	5382.27027027	199144.0	2.57145731727	3.0	0.803163526604	161.630104292	178.5730254	3977.72321567	0.42204171172	1890.0	1695.0	37	0.0
3935639	2617.64453125	1.0	23914.0	1	6474.0	1	8898.86486486	329258.0	10.3384660877	3.0	0.838498700562	242.791175562	179.616395771	5807.30931749	0.376647985245	2775.0	3601.0	37	0.0
3935632	3022.79614258	1.0	20269.0	1	4038.0	1	6372.64864865	235788.0	2.56273472342	3.0	0.938760295504	81.375268052	171.658323273	5124.44388428	0.606278866284	1485.0	1743.0	37	0.0
3935633	2097.33886719	1.0	15455.0	1	3907.0	1	5407.64864865	200083.0	2.56244581437	3.0	0.840378742028	358.138742541	172.043671335	3581.89527901	0.385661924475	2111.0	2207.0	37	0.0
3935634	1306.05236816	1.0	10934.0	1	3473.0	1	4309.02702703	159434.0	2.55157803215	3.0	0.756337901958	364.911420862	172.883817883	2392.04775694	0.265712175077	2057.0	2007.0	37	0.0
3935635	1884.46618652	1.0	16606.0	1	4380.0	1	5704.89189189	211081.0	11.4000000005	3.0	0.59664289506	238.92031195	174.709337778	3720.17787645	0.241520955955	2181.0	2155.0	37	0.0
3935628	1406.88537598	1.0	12185.0	1	2828.0	1	3677.37837838	136063.0	2.52204206486	3.0	0.703980505667	164.852461216	169.819622003	2488.83608843	0.312724782164	1645.0	1482.0	37	0.0
3935629	1498.36010742	1.0	13967.0	1	3337.0	1	4723.10810811	174755.0	2.56366594548	3.0	0.726893350416	339.294749602	170.473762205	3110.55754009	0.314681874775	2084.0	1765.0	37	0.0
3935630	1916.76269531	1.0	13169.0	1	2874.0	1	4328.83783784	160167.0	2.57707871749	3.0	0.887187489152	6.27211652783	171.223184695	3248.05323329	0.498893784501	1422.0	1379.0	37	0.0
3935631	8428.41113281	1.0	37811.0	1	17082.0	1	20916.6756757	773917.0	4.65167578918	3.0	1.38831188115	270.873200113	171.304443759	11824.1407089	0.645831788743	3699.0	5083.0	37	0.0
3935624	155.824066162	1.0	2928.0	1	1667.0	1	1684.05405405	62310.0	2.57682790878	3.0	0.0151768018435	166.806380577	162.837980161	490.829057477	0.00221659370441	1382.0	1019.0	37	0.0
3935625	206.230361938	1.0	3546.0	1	1738.0	1	1853.16216216	68567.0	2.7409685491	3.0	-0.462789132157	96.1686637218	165.299418036	526.835284902	-0.0617228173362	1568.0	1130.0	37	0.0
3935626	2485.9128418	1.0	16352.0	1	5759.0	1	6635.7027027	245521.0	2.57867026067	3.0	1.08916067881	382.607105824	166.989829671	4064.00636253	0.500433145125	2070.0	1989.0	37	0.0
3935627	1627.5559082	1.0	12001.0	1	2388.0	1	3856.86486486	142704.0	2.55624467147	3.0	0.914517004559	30.8295822221	167.590029046	2756.12825417	0.48535092434	1284.0	1391.0	37	0.0
3935620	2181.6496582	1.0	18127.0	1	3990.0	1	5472.67567568	202489.0	2.57072352867	3.0	0.705789900366	200.1658814	159.954110071	3743.54395411	0.318209466122	2285.0	1916.0	37	0.0
3935621	2212.51611328	1.0	16790.0	1	3698.0	1	4976.13513514	184117.0	2.57963652852	3.0	0.885428894342	302.01013123	161.260995005	3740.71728239	0.498806291032	1667.0	1555.0	37	0.0
3935622	2862.06201172	1.0	19682.0	1	4473.0	1	6490.59459459	240152.0	2.57081488326	3.0	0.848731737456	191.490947384	162.379231959	5015.79731371	0.487964974408	1873.0	1459.0	37	0.0
3935623	1553.51782227	1.0	10994.0	1	2492.0	1	4082.56756757	151055.0	2.58739095153	3.0	0.865911893729	233.37911823	162.497689378	2708.92753011	0.403078566432	1702.0	1558.0	37	0.0
3935616	1396.76318359	1.0	9806.0	1	2610.0	1	3499.78378378	129492.0	2.54796863817	3.0	0.913192468518	60.0723089541	156.131663523	2303.12795919	0.429542654526	1373.0	1041.0	37	0.0
3935617	5041.40820312	1.0	32805.0	1	5272.0	1	9220.21621622	341148.0	2.5600891611	3.0	0.886609635266	98.7891827156	155.968582135	8374.55161365	0.674047976735	1705.0	2211.0	37	0.0
3935618	3069.05444336	1.0	23070.0	1	4240.0	1	6602.18918919	244281.0	2.55697756602	3.0	0.897507120406	339.756018415	157.889302621	5111.92781008	0.532472802243	1963.0	2186.0	37	0.0
3935619	2362.06689453	1.0	17137.0	1	3825.0	1	5660.62162162	209443.0	2.61075153813	3.0	0.865023669872	354.719803449	159.467977507	4144.22354577	0.46337511865	2025.0	1722.0	37	0.0
3935740	1860.04406738	1.0	14807.0	1	3411.0	1	4667.97297297	172715.0	2.59741510088	3.0	0.790017912861	256.200415319	285.723494859	3268.49620949	0.382329941939	2020.0	1867.0	37	0.0
3935741	161.825515747	1.0	3035.0	1	1569.0	1	1661.45945946	61474.0	2.68411868095	3.0	0.501957368539	345.45390089	286.282133663	443.553491362	0.0718146025427	1428.0	856.0	37	0.0
3935742	2453.97143555	1.0	17895.0	1	5083.0	1	6446.72972973	238529.0	2.56223877007	3.0	1.09360210971	92.0686968484	288.701314739	4119.54309527	0.537073199187	1752.0	2257.0	37	0.0
3935743	1135.05908203	1.0	9831.0	1	2493.0	1	3239.18918919	119850.0	2.57429752824	3.0	0.806659086438	268.264966141	288.74013978	2025.71844372	0.337315897643	1588.0	1087.0	37	0.0
3935736	212.593063354	1.0	2926.0	1	2150.0	1	2078.05405405	76888.0	10.2828153994	3.0	2.72717177528	399.0	280.0	322.399764436	0.268316998102	1366.0	1409.0	37	0.0
3935737	4952.97851562	1.0	32395.0	1	6417.0	1	9585.97297297	354681.0	2.54959757254	3.0	0.892116567485	107.486819799	282.137555887	8504.54506748	0.654908138756	1909.0	1936.0	37	0.0
3935738	2668.52709961	1.0	18407.0	1	3693.0	1	5699.97297297	210899.0	2.55903638297	3.0	0.880145232939	377.1674036	281.665931162	4562.58689102	0.543828089716	1662.0	1624.0	37	0.0
3935739	1670.55175781	1.0	11618.0	1	2946.0	1	4141.18918919	153224.0	2.58734718109	3.0	0.891284192071	64.6551871881	282.925086092	2765.69907616	0.423736229522	1547.0	1389.0	37	0.0
3935732	4691.63232422	1.0	30751.0	1	5004.0	1	9203.91891892	340545.0	2.60555425424	3.0	0.922647471994	192.485029715	277.902805966	7928.87013241	0.65951708056	1809.0	2472.0	37	0.0
3935733	706.431396484	1.0	6078.0	1	2116.0	1	2529.32432432	93585.0	2.57691293493	3.0	0.924426481706	328.196786388	278.305324767	1187.33352176	0.277099160886	1418.0	718.0	37	0.0
3935734	3509.7565918	1.0	23334.0	1	6469.0	1	8475.89189189	313608.0	2.56173963219	3.0	0.99615429143	245.894078563	278.542189825	5703.36164898	0.5041037198	2292.0	2367.0	37	0.0
3935735	2933.21240234	1.0	21856.0	1	4131.0	1	6478.08108108	239689.0	2.57542176211	3.0	0.859533989231	76.0971736735	279.854725444	4879.14475872	0.478613672635	1950.0	2059.0	37	0.0
3935728	970.762939453	1.0	7406.0	1	2558.0	1	3339.97297297	123579.0	2.57224441124	3.0	0.674009250551	66.6286216965	272.607577345	1830.02356522	0.22646733986	1613.0	1194.0	37	0.0
3935729	1558.54284668	1.0	13992.0	1	3091.0	1	4483.16216216	165877.0	2.57591671009	3.0	0.617405356777	73.4507359321	273.029794363	3043.87919998	0.265176071007	1835.0	1583.0	37	0.0
3935730	227.2787323	1.0	3246.0	1	1581.0	1	1655.27027027	61245.0	2.49062228391	3.0	0.47371111627	95.7258059685	275.073596974	530.795349172	0.0821953886947	1356.0	674.0	37	0.0
3935731	3609.46655273	1.0	26074.0	1	4299.0	1	7285.27027027	269555.0	2.56796108084	3.0	0.889673988745	170.944547261	275.57785087	6173.29713204	0.604982275954	1708.0	1786.0	37	0.0
3935724	3185.54760742	1.0	23350.0	1	3951.0	1	6521.91891892	241311.0	2.551409268	3.0	0.860224482964	131.596939463	268.980537326	5542.83248578	0.57615029623	1717.0	1587.0	37	0.0
3935725	1116.08898926	1.0	10961.0	1	3049.0	1	3882.2972973	143645.0	2.50825453215	3.0	0.85565108021	287.757491151	269.933013737	2265.00662085	0.332625471894	1607.0	1571.0	37	0.0
3935726	1802.85595703	1.0	13475.0	1	2861.0	1	4282.18918919	158441.0	2.56461930073	3.0	0.889736349361	154.291954999	271.756189263	3108.69509814	0.477009298629	1465.0	1761.0	37	0.0
3935727	2237.23779297	1.0	19552.0	1	3939.0	1	5598.05405405	207128.0	2.53908452319	3.0	0.64086655649	240.713224693	271.980258845	4128.60473436	0.309452112849	2058.0	1682.0	37	0.0
3935720	1591.8449707	1.0	11729.0	1	2772.0	1	4056.7027027	150098.0	2.5676748936	3.0	0.85904361926	322.782970069	258.614003516	2816.14877749	0.424851614576	1600.0	1500.0	37	0.0
3935721	1588.84521484	1.0	11553.0	1	2348.0	1	3803.94594595	140746.0	2.58074264338	3.0	0.85081658653	119.007616139	260.476033439	2810.00252022	0.458262057423	1360.0	1148.0	37	0.0
3935722	1892.15405273	1.0	14505.0	1	3310.0	1	4815.54054054	178175.0	2.54362161221	3.0	0.859298697025	244.416828131	261.116336278	3355.05239729	0.427230907055	1855.0	2003.0	37	0.0
3935723	1414.1282959	1.0	11967.0	1	3743.0	1	4513.05405405	166983.0	2.57069393651	3.0	0.999675304454	286.830331289	265.722504054	2627.74598115	0.41050232292	1627.0	1516.0	37	0.0
3935716	1555.85327148	1.0	11728.0	1	3351.0	1	4376.35135135	161925.0	2.61206250808	3.0	0.69328906763	340.405949679	254.403278663	2839.63811482	0.290195517758	1888.0	1232.0	37	0.0
3935717	2058.3972168	1.0	15539.0	1	3704.0	1	4927.56756757	182320.0	2.5407747346	3.0	0.921625717843	365.832860609	253.83937504	3370.16121062	0.460213008229	1830.0	1375.0	37	0.0
3935718	4085.12792969	1.0	26621.0	1	5138.0	1	8037.32432432	297381.0	2.57237707842	3.0	0.898959034653	200.83665666	255.222869352	6805.22968856	0.61440260877	1848.0	2018.0	37	0.0
3935719	2814.09521484	1.0	20007.0	1	4259.0	1	6723.08108108	248754.0	2.57923985257	3.0	0.756300351469	349.107196961	255.76511268	5057.07789681	0.397513155249	2340.0	2277.0	37	0.0
3935712	1310.00622559	1.0	9437.0	1	2324.0	1	3254.97297297	120434.0	2.56389095052	3.0	0.938303040203	53.746126795	248.788610905	2165.09724553	0.453622799655	1193.0	1168.0	37	0.0
3935713	1665.55358887	1.0	13527.0	1	3483.0	1	4970.35135135	183903.0	2.57112177999	3.0	0.620168373009	349.387098172	249.313408769	3438.03053454	0.27305443336	2151.0	1850.0	37	0.0
3935714	1558.83447266	1.0	11148.0	1	2307.0	1	3790.56756757	140251.0	2.5462339804	3.0	0.889184528595	31.3340410924	250.434442321	2720.13350919	0.468519383762	1345.0	1153.0	37	0.0
3935715	6166.47021484	1.0	37944.0	1	9531.0	1	12815.027027	474156.0	2.56756793717	3.0	1.06259313493	260.820312614	249.705824003	9652.62524304	0.667186151119	2346.0	3322.0	37	0.0
3935708	1303.79492188	1.0	11324.0	1	2793.0	1	3805.02702703	140786.0	2.56959859151	3.0	0.657194650203	182.980093283	243.992534145	2337.45069451	0.252911904789	1766.0	1545.0	37	0.0
3935709	1826.63305664	1.0	14238.0	1	3103.0	1	4634.94594595	171493.0	2.54210168278	3.0	0.686052279493	209.14853094	244.258277289	3260.11195229	0.318003229754	2027.0	1766.0	37	0.0
3935710	2109.47265625	1.0	16005.0	1	3019.0	1	4633.89189189	171454.0	2.56829092956	3.0	0.860749987468	78.0881070278	247.339886024	3625.89452399	0.507742426146	1385.0	1540.0	37	0.0
3935711	1937.65380859	1.0	14056.0	1	3054.0	1	4605.2972973	170396.0	2.56692443223	3.0	0.829256971515	239.695088729	248.280054359	3397.2344624	0.440637859404	1759.0	1559.0	37	0.0
3935704	1059.42333984	1.0	12901.0	1	4168.0	1	5072.62162162	187687.0	11.4000000005	3.0	0.558994353301	131.012545402	240.695569345	2938.71023629	0.193204164245	2096.0	2078.0	37	0.0
3935705	1362.48791504	1.0	13273.0	1	4050.0	1	4818.35135135	178279.0	2.50980966769	3.0	0.830092389498	387.661141473	240.542726773	2758.31196584	0.31164264617	1923.0	2005.0	37	0.0
3935706	2519.17773438	1.0	17617.0	1	3885.0	1	5698.32432432	210838.0	2.59712112041	3.0	0.88425115325	229.550538864	242.238412975	4311.44125847	0.502672779572	1806.0	1599.0	37	0.0
3935707	2566.18969727	1.0	18925.0	1	4665.0	1	6420.54054054	237560.0	2.55414736895	3.0	0.886147547498	393.243545973	242.129175018	4514.6811232	0.452544027626	2061.0	1875.0	37	0.0
3935700	2041.86694336	1.0	14237.0	1	3188.0	1	4719.86486486	174635.0	2.53743448336	3.0	0.865257217358	363.755589263	238.988551044	3466.34052282	0.465693311888	1712.0	1584.0	37	0.0
3935701	2395.62426758	1.0	18557.0	1	3401.0	1	5364.18918919	198475.0	2.56798357915	3.0	0.829884391677	306.383982538	240.017332445	4269.67224111	0.493154159769	1801.0	1654.0	37	0.0
3935702	1206.65551758	1.0	8000.0	1	2773.0	1	3596.32432432	133064.0	2.5914637034	3.0	0.900286515683	332.393353995	240.179428918	2009.91315531	0.336140994841	1697.0	1567.0	37	0.0
3935703	1236.53930664	1.0	9226.0	1	2391.0	1	3397.64864865	125713.0	2.5407707671	3.0	0.846634068457	95.7948414085	240.60938782	2167.88667211	0.370049839211	1503.0	1338.0	37	0.0
3935696	2329.01196289	1.0	16561.0	1	3269.0	1	5505.02702703	203686.0	2.57825076384	3.0	0.796949017618	183.51504308	236.554749659	4289.88213051	0.450363686803	1855.0	1524.0	37	0.0
3935697	2359.98193359	1.0	16018.0	1	3427.0	1	5248.10810811	194180.0	2.56298045337	3.0	0.838885929893	29.9542037661	237.592755608	4024.36011328	0.474138572817	1612.0	1473.0	37	0.0
3935698	5161.18310547	1.0	34483.0	1	6923.0	1	10517.4054054	389144.0	2.56689434695	3.0	0.892106537847	135.737788028	238.025580845	8737.06104114	0.588681353996	2232.0	2987.0	37	0.0
3935699	1535.12646484	1.0	11401.0	1	2725.0	1	3895.72972973	144142.0	2.58575623724	3.0	0.87918500992	85.4973064145	239.094119042	2621.45718223	0.420059442955	1486.0	1150.0	37	0.0
3935692	181.809112549	1.0	3639.0	1	1597.0	1	1639.91891892	60677.0	10.9301503274	3.0	0.33055764711	39.5051521952	234.633545379	504.193105554	0.0535353766959	1347.0	914.0	37	0.0
3935693	1898.55029297	1.0	13066.0	1	3298.0	1	4731.94594595	175082.0	2.57679307934	3.0	0.684657463471	207.732975815	235.301717524	3346.26122167	0.319404836946	1868.0	1037.0	37	0.0
3935694	3186.4453125	1.0	21913.0	1	4164.0	1	6653.40540541	246176.0	2.59397118787	3.0	0.921380999047	114.333090061	235.772958694	5349.32705767	0.588295930386	1632.0	2073.0	37	0.0
3935695	1904.7076416	1.0	15551.0	1	3456.0	1	4883.72972973	180698.0	2.58944097168	3.0	0.722247593979	216.248898009	236.409257542	3473.6489112	0.345634966141	1999.0	1684.0	37	0.0
3935688	2859.33203125	1.0	21348.0	1	4315.0	1	6024.78378378	222917.0	2.55213452113	3.0	0.857673803808	336.953315986	230.851477174	4843.64996175	0.52617048808	1823.0	1697.0	37	0.0
3935689	1501.38977051	1.0	11313.0	1	3322.0	1	4182.45945946	154751.0	2.58268983728	3.0	0.478116257534	128.572262261	231.942454214	2651.41635729	0.178616814366	1831.0	1197.0	37	0.0
3935690	1656.78186035	1.0	12006.0	1	3002.0	1	4040.13513514	149485.0	2.54971812376	3.0	0.76453821089	22.8578144823	232.937205753	2756.8903795	0.352907524915	1482.0	1514.0	37	0.0
3935691	2901.38085938	1.0	21660.0	1	6563.0	1	8136.81081081	301062.0	2.58435893849	3.0	1.20911197304	287.853048325	234.118356164	4913.39029726	0.574950550613	1890.0	2229.0	37	0.0
3935684	1154.09960938	1.0	8825.0	1	2353.0	1	3141.18918919	116224.0	2.60162211227	3.0	0.814572573634	28.1366343623	223.66904237	1975.31320776	0.344300892274	1396.0	1425.0	37	0.0
3935685	239.035934448	1.0	3467.0	1	2114.0	1	2096.02702703	77553.0	4.69418612104	3.0	0.564098951152	178.508263806	225.269383797	558.353357178	0.0812379246717	1757.0	1132.0	37	0.0
3935686	1571.48852539	1.0	11452.0	1	2584.0	1	3763.97297297	139267.0	2.56709795283	3.0	0.884025419883	100.5788702	225.937907766	2679.99380686	0.459253994544	1381.0	1032.0	37	0.0
3935687	542.750061035	1.0	5334.0	1	1846.0	1	2232.54054054	82604.0	2.60666567003	3.0	0.667138235221	309.72950437	227.367798168	1112.42514341	0.199342831203	1479.0	991.0	37	0.0
3935680	1424.26782227	1.0	10236.0	1	2617.0	1	3898.2972973	144237.0	2.54867500915	3.0	0.721552774407	230.419518784	220.464283334	2603.29431111	0.317397260297	1707.0	1358.0	37	0.0
3935681	179.602828979	1.0	2531.0	1	1465.0	1	1538.56756757	56927.0	2.63272564079	3.0	0.640071067558	115.617338263	220.835013339	423.53384625	0.0966099681943	1235.0	693.0	37	0.0
3935682	4205.36767578	1.0	30281.0	1	5075.0	1	8611.59459459	318629.0	2.56246985942	3.0	0.830004014065	160.859761124	221.401701743	7316.38736923	0.54460330319	2191.0	2252.0	37	0.0
3935683	1996.06604004	1.0	15088.0	1	3564.0	1	4932.97297297	182520.0	2.6148716278	3.0	0.851820304599	394.303768627	222.767484031	3447.85490065	0.423864298142	1835.0	1617.0	37	0.0
3935804	2596.72729492	1.0	19051.0	1	3595.0	1	5537.0	204869.0	2.59415230567	3.0	0.873774646617	182.720406843	351.864283204	4404.51372016	0.532638618771	1656.0	1488.0	37	0.0
3935805	2037.55761719	1.0	14439.0	1	3398.0	1	4839.2972973	179054.0	2.58734397058	3.0	0.774017816102	158.907000225	355.409763427	3527.95043478	0.393024832844	1751.0	1329.0	37	0.0
3935806	159.213424683	1.0	2471.0	1	1383.0	1	1400.67567568	51825.0	10.8351625471	3.0	0.612112988649	129.32746587	356.460405779	382.79992265	0.0912791785425	1142.0	775.0	37	0.0
3935807	1905.20092773	1.0	14041.0	1	3251.0	1	4876.62162162	180435.0	2.55421416498	3.0	0.812811041238	168.482009538	359.440372105	3425.74147166	0.399565976375	1954.0	1688.0	37	0.0
3935800	1791.22741699	1.0	14074.0	1	3091.0	1	4492.78378378	166233.0	2.58536962536	3.0	0.859942597797	351.247082434	347.667450655	3120.19315762	0.425741826427	1750.0	1757.0	37	0.0
3935801	1464.90979004	1.0	11276.0	1	2886.0	1	3873.97297297	143337.0	2.54350350781	3.0	0.885167840478	340.120657283	349.832064606	2423.70790877	0.382930159657	1714.0	1312.0	37	0.0
3935802	205.453948975	1.0	2933.0	1	1974.0	1	1983.56756757	73392.0	2.64234071384	3.0	0.256388000912	360.252724857	350.179683786	475.947566004	0.0317357141784	1597.0	1124.0	37	0.0
3935803	1810.65307617	1.0	13363.0	1	3170.0	1	4411.86486486	163239.0	2.54189350928	3.0	0.854535410645	268.353208133	351.174952381	3181.27252808	0.445276363202	1609.0	1703.0	37	0.0
3935796	1022.19488525	1.0	9403.0	1	3003.0	1	3785.21621622	140053.0	8.40261808162	3.0	0.949103492917	396.650683689	344.668589129	2167.44277299	0.373120575442	1574.0	1104.0	37	0.0
3935797	2721.18994141	1.0	19476.0	1	3826.0	1	5641.16216216	208723.0	2.59769864626	3.0	0.924173703158	5.87370368654	345.727569641	4462.89782238	0.576220996195	1465.0	1702.0	37	0.0
3935798	1500.04711914	1.0	12297.0	1	2488.0	1	3640.13513514	134685.0	2.59380767488	3.0	0.805945557323	140.612885283	346.406532454	2767.56924195	0.44170615543	1393.0	1042.0	37	0.0
3935799	2577.23950195	1.0	18790.0	1	3577.0	1	5500.45945946	203517.0	2.56230904135	3.0	0.880376683603	228.342987223	346.210129856	4416.40110267	0.54663203409	1579.0	1518.0	37	0.0
3935792	4157.78417969	1.0	28739.0	1	4350.0	1	7905.02702703	292486.0	2.58497922547	3.0	0.877643215271	50.2168533817	342.459618554	7205.33401372	0.666612358635	1498.0	1262.0	37	0.0
3935793	213.20111084	1.0	3044.0	1	1757.0	1	1884.67567568	69733.0	2.68551225925	3.0	0.187714668676	65.3413037003	342.075059377	493.79095071	0.0252108751251	1489.0	1116.0	37	0.0
3935794	2092.99707031	1.0	14919.0	1	2894.0	1	4871.72972973	180254.0	2.59713557822	3.0	0.891222255851	283.292400535	344.436372491	3604.87615482	0.491944074598	1608.0	1694.0	37	0.0
3935795	2471.38671875	1.0	18252.0	1	3867.0	1	5663.24324324	209540.0	2.51283003566	3.0	0.851528863624	381.351944076	344.508004166	4466.39873205	0.505537245648	1839.0	1888.0	37	0.0
3935788	2132.86499023	1.0	15179.0	1	3119.0	1	4698.89189189	173859.0	2.59655364184	3.0	0.872288593183	69.0674556314	334.292108407	3611.83821915	0.504314884547	1520.0	1402.0	37	0.0
3935789	844.630493164	1.0	8018.0	1	2708.0	1	3186.13513514	117887.0	2.5622177117	3.0	0.507001122606	191.296738634	333.768964503	1605.62660254	0.146459677377	1926.0	1585.0	37	0.0
3935790	158.5027771	1.0	2848.0	1	1718.0	1	1816.86486486	67224.0	4.78680053096	3.0	0.129818949353	356.826978664	335.495124005	351.745659545	0.0127264230595	1605.0	1196.0	37	0.0
3935791	2035.96411133	1.0	15227.0	1	3367.0	1	4707.37837838	174173.0	2.55111223447	3.0	0.906992322379	296.016253145	335.814495889	3361.22825063	0.478877958642	1636.0	1636.0	37	0.0
3935784	2241.95483398	1.0	15429.0	1	2958.0	1	5002.75675676	185102.0	2.56185796404	3.0	0.851475664602	126.982473278	330.664601084	3823.47920679	0.482317180862	1690.0	1473.0	37	0.0
3935785	1987.88269043	1.0	15138.0	1	3652.0	1	5010.05405405	185372.0	2.55309358575	3.0	0.823224397016	212.080103343	330.679426198	3416.44102463	0.390212206976	1893.0	1688.0	37	0.0
3935786	1267.58959961	1.0	10347.0	1	2447.0	1	3237.67567568	119794.0	2.55970938464	3.0	0.97954971503	0.0	332.0	2219.71051734	0.505533443437	1208.0	1191.0	37	0.0
3935787	1969.62915039	1.0	15848.0	1	3039.0	1	4650.54054054	172070.0	2.53740267774	3.0	0.816841343685	183.015753483	333.356499344	3438.6640461	0.432646324344	1667.0	1602.0	37	0.0
3935780	1093.90783691	1.0	10008.0	1	2646.0	1	3503.0	129611.0	2.54670031111	3.0	0.699096207026	375.435717543	328.260579058	2048.49741681	0.256928890972	1789.0	1506.0	37	0.0
3935781	3321.43652344	1.0	23630.0	1	4747.0	1	6919.27027027	256013.0	2.54932936268	3.0	0.915546143978	145.276236245	328.819931074	5542.76086265	0.579041379202	1793.0	2249.0	37	0.0
3935782	4680.72753906	1.0	31410.0	1	6113.0	1	9757.89189189	361042.0	2.57010040219	3.0	0.922672259562	201.669006925	329.572999198	7936.5029235	0.60057372842	2276.0	2782.0	37	0.0
3935783	1582.65979004	1.0	12381.0	1	3029.0	1	4393.75675676	162569.0	2.55741900151	3.0	0.756536144305	383.307679976	329.684957736	2805.12190669	0.31838990041	2035.0	1506.0	37	0.0
3935776	1853.28894043	1.0	14793.0	1	3019.0	1	4539.48648649	167961.0	2.57383944238	3.0	0.683792237585	98.5330403003	326.082067039	3469.16500217	0.353699744975	1669.0	1570.0	37	0.0
3935777	1467.84973145	1.0	11902.0	1	2970.0	1	3769.62162162	139476.0	2.59314865238	3.0	0.940623746426	287.9930494	326.112824062	2385.89606218	0.423838543602	1482.0	1396.0	37	0.0
3935778	1498.59997559	1.0	11359.0	1	2926.0	1	3949.7027027	146139.0	2.58272156117	3.0	0.866455517504	356.501530868	325.827725629	2608.82233824	0.400857912835	1681.0	1492.0	37	0.0
3935779	1837.36279297	1.0	16245.0	1	3757.0	1	4960.08108108	183523.0	2.53793553904	3.0	0.639638435708	318.990622254	327.140143709	3362.73082957	0.276852636812	1995.0	2006.0	37	0.0
3935772	1058.56713867	1.0	8859.0	1	2691.0	1	3380.13513514	125065.0	2.54049101041	3.0	0.708364978136	388.246411458	322.307398796	1937.19341893	0.254683047116	1792.0	1087.0	37	0.0
3935773	1867.92346191	1.0	14580.0	1	2451.0	1	4053.78378378	149990.0	2.55102625143	3.0	0.845872757699	21.9246374571	323.203297437	3211.2012475	0.503824253645	1306.0	1262.0	37	0.0
3935774	2167.44946289	1.0	16577.0	1	3539.0	1	5445.02702703	201466.0	2.55674398603	3.0	0.816329506913	118.623043249	322.598507863	4059.33736031	0.437384751861	1837.0	1948.0	37	0.0
3935775	3445.9050293	1.0	23229.0	1	4436.0	1	6997.59459459	258911.0	2.58199517374	3.0	0.887543739427	252.955782533	323.880237364	5691.50714008	0.564804936221	1883.0	1693.0	37	0.0
3935768	991.332580566	1.0	9023.0	1	3121.0	1	3959.0	146483.0	11.4000000005	3.0	0.814598445063	123.287959061	319.428615976	2070.80557325	0.270717567052	1799.0	1487.0	37	0.0
3935769	2057.24194336	1.0	14513.0	1	3236.0	1	4767.08108108	176382.0	2.56651507953	3.0	0.894135379653	239.085300178	319.360883669	3483.72278029	0.485247262922	1617.0	1665.0	37	0.0
3935770	3273.00537109	1.0	20894.0	1	7050.0	1	8300.48648649	307118.0	2.61179899578	3.0	1.09736384222	316.953897895	319.032468036	5007.4683536	0.494780781929	2318.0	2982.0	37	0.0
3935771	2390.50268555	1.0	16428.0	1	3452.0	1	5512.97297297	203980.0	2.55267813511	3.0	0.854895316049	94.4009686964	319.938893074	4042.29504728	0.456492031624	1628.0	1610.0	37	0.0
3935764	728.95916748	1.0	7406.0	1	2609.0	1	3187.13513514	117924.0	2.55673586371	3.0	0.293947327395	309.896455864	317.337847593	1653.89946897	0.0825662650562	1742.0	1281.0	37	0.0
3935765	4403.49169922	1.0	30708.0	1	5460.0	1	8981.59459459	332319.0	2.55669086915	3.0	0.873896046533	168.319399476	317.706695433	7735.6512886	0.60342180624	1934.0	2290.0	37	0.0
3935766	1579.72497559	1.0	11662.0	1	2610.0	1	3991.59459459	147689.0	2.56969662675	3.0	0.839578550741	220.217415055	317.77832299	2722.50390735	0.401190459431	1688.0	1676.0	37	0.0
3935767	1261.63842773	1.0	10970.0	1	2315.0	1	3326.75675676	123090.0	2.47580687564	3.0	0.890540285113	0.0	319.0	2406.2126927	0.475056389173	1374.0	1372.0	37	0.0
3935760	1317.55554199	1.0	9749.0	1	2764.0	1	3600.94594595	133235.0	2.55102162663	3.0	0.870471641543	359.852700191	313.997309422	2249.93245511	0.37351838914	1616.0	1612.0	37	0.0
3935761	2122.22802734	1.0	15814.0	1	2871.0	1	4597.67567568	170114.0	2.55962317437	3.0	0.85350611044	55.9407149448	314.869171833	3575.99234909	0.496829237058	1486.0	1483.0	37	0.0
3935762	558.069946289	1.0	8897.0	1	2810.0	1	3650.83783784	135081.0	10.8793489252	3.0	0.442492607966	163.253323472	314.908516059	1879.20747943	0.128518916968	1770.0	1652.0	37	0.0
3935763	172.999588013	1.0	3248.0	1	1886.0	1	1925.89189189	71258.0	2.54396162549	3.0	-0.443922314781	257.610932536	316.681595666	512.511668365	-0.0557731506833	1543.0	1154.0	37	0.0
3935756	209.131256104	1.0	2543.0	1	1412.0	1	1547.91891892	57273.0	2.57409038829	3.0	0.244554897105	92.0387016765	309.615043318	427.140256589	0.0349201005942	1286.0	867.0	37	0.0
3935757	2358.34863281	1.0	16613.0	1	3089.0	1	5083.94594595	188106.0	2.57865790954	3.0	0.880758462474	191.951538756	309.608157668	4026.60463491	0.535604599761	1462.0	1645.0	37	0.0
3935758	1426.01403809	1.0	11343.0	1	3113.0	1	3844.40540541	142243.0	2.56552163766	3.0	0.669823460452	133.860780984	312.009083831	2472.44697123	0.274520668688	1684.0	1266.0	37	0.0
3935759	2732.40893555	1.0	19963.0	1	3859.0	1	5986.83783784	221513.0	2.56813871466	3.0	0.825756217989	142.318668587	312.660528174	4748.11003636	0.486878536499	1803.0	1912.0	37	0.0
3935752	216.281829834	1.0	2798.0	1	1734.0	1	1796.83783784	66483.0	10.2493436307	3.0	0.442845504819	268.68986129	298.218144871	464.169958906	0.0606695081505	1465.0	1031.0	37	0.0
3935753	2822.72680664	1.0	20439.0	1	4423.0	1	5999.24324324	221972.0	2.54537191817	3.0	0.973981163818	304.117634767	300.12312402	4502.86629336	0.576097985445	1568.0	1893.0	37	0.0
3935754	4137.59716797	1.0	27959.0	1	5179.0	1	8338.43243243	308522.0	2.56755258969	3.0	0.910023173634	222.594514767	305.604884385	7152.53073915	0.640149017239	1731.0	1980.0	37	0.0
3935755	4782.93847656	1.0	31257.0	1	6570.0	1	9371.78378378	346756.0	2.59356650761	3.0	0.984152648454	66.8129334819	308.247758834	7635.97931628	0.669270470537	1779.0	2695.0	37	0.0
3935748	1509.33813477	1.0	13048.0	1	5514.0	1	5906.78378378	218551.0	8.9511649794	3.0	1.43147613317	0.0	294.0	2662.52447182	0.476284923833	1666.0	2251.0	37	0.0
3935749	1463.73181152	1.0	11442.0	1	2682.0	1	3775.0	139675.0	2.53974546238	3.0	0.891190323259	370.882407578	295.682019941	2483.49434601	0.414722971492	1559.0	1302.0	37	0.0
3935750	237.641586304	1.0	2767.0	1	1480.0	1	1598.35135135	59139.0	2.75401169522	3.0	0.686568988014	180.731468044	296.53794641	474.849111486	0.113567513363	1258.0	1022.0	37	0.0
3935751	200.116607666	1.0	2841.0	1	1528.0	1	1615.18918919	59762.0	2.49353286392	3.0	0.553929412254	349.751198886	296.671011105	500.834738647	0.0939490921282	1314.0	861.0	37	0.0
3935744	223.451263428	1.0	3196.0	1	1484.0	1	1591.45945946	58884.0	2.5571603149	3.0	0.646015684617	171.375650704	291.240292298	443.805675355	0.0989931950878	1288.0	1033.0	37	0.0
3935745	1796.52429199	1.0	13794.0	1	3060.0	1	4484.18918919	165915.0	2.57068523422	3.0	0.841925126414	247.227689445	291.192411352	3081.97239188	0.407116029436	1821.0	1743.0	37	0.0
3935746	2474.73144531	1.0	17526.0	1	3313.0	1	5430.67567568	200935.0	2.53777195784	3.0	0.902835964862	326.648385383	292.307861083	4210.07857576	0.538360732723	1646.0	1814.0	37	0.0
3935747	1993.76721191	1.0	14764.0	1	3327.0	1	4969.67567568	183878.0	2.56712799693	3.0	0.79289477118	8.7511735087	293.034180397	3518.67344049	0.390233092779	1690.0	1663.0	37	0.0
3935852	2702.94335938	1.0	16112.0	1	3894.0	1	6157.56756757	227830.0	2.61791844739	3.0	0.974389870864	309.0	399.0	4400.56499239	0.534162472724	1549.0	1955.0	37	0.0
3935853	1301.56311035	1.0	13827.0	1	5113.0	1	5473.97297297	202537.0	8.43565515134	3.0	1.25570389904	357.0	399.0	2827.86802779	0.480055970194	1931.0	2152.0	37	0.0
3935848	267.262268066	1.0	3247.0	1	1655.0	1	1817.97297297	67265.0	8.37688481835	3.0	1.07944514759	203.040131722	397.382262797	596.163124884	0.21505178861	1192.0	764.0	37	0.0
3935849	1237.83544922	1.0	12143.0	1	3328.0	1	4318.05405405	159768.0	8.40023305006	3.0	0.961794925147	342.93615035	397.088388379	2493.57951042	0.384480691993	1784.0	1268.0	37	0.0
3935850	235.87046814	1.0	5137.0	1	1958.0	1	2051.40540541	75902.0	8.95101616333	3.0	0.753894751043	24.0	399.0	744.020924865	0.158365253404	1405.0	1202.0	37	0.0
3935851	326.573516846	1.0	6596.0	1	1752.0	1	1928.2972973	71347.0	10.1773918177	3.0	0.782793396349	244.0	399.0	1088.07873145	0.283455008748	1208.0	824.0	37	0.0
3935844	2366.23974609	1.0	16940.0	1	3546.0	1	5498.16216216	203432.0	2.55870047482	3.0	0.843549218107	63.6260027721	394.542398649	4174.76747532	0.471138730507	1734.0	1664.0	37	0.0
3935845	1379.25354004	1.0	11750.0	1	3006.0	1	4038.16216216	149412.0	2.56530658934	3.0	0.580020568087	315.887399587	395.135012456	2583.39848857	0.227796750337	1929.0	1308.0	37	0.0
3935846	1824.46936035	1.0	15160.0	1	3258.0	1	4772.21621622	176572.0	2.58125703293	3.0	0.725707394435	372.090454665	395.337893696	3400.07860314	0.348660810675	2094.0	1692.0	37	0.0
3935847	220.783035278	1.0	3443.0	1	1594.0	1	1687.37837838	62433.0	2.50285431928	3.0	0.748853751406	185.912531334	396.160741089	525.41503972	0.131975756449	1310.0	1013.0	37	0.0
3935840	1554.2010498	1.0	11424.0	1	2517.0	1	3901.40540541	144352.0	2.55561392953	3.0	0.869125426871	27.0990166496	391.619820788	2627.83417855	0.413836139685	1552.0	1453.0	37	0.0
3935841	1406.5534668	1.0	10633.0	1	2687.0	1	3783.62162162	139994.0	2.57641758588	3.0	0.869032419771	39.250253974	393.46017922	2475.99323899	0.397324074108	1627.0	1394.0	37	0.0
3935842	2521.72607422	1.0	18149.0	1	3698.0	1	5444.43243243	201444.0	2.58509693799	3.0	0.7939073159	152.956769765	393.187349819	4306.7727576	0.457740551272	1731.0	1940.0	37	0.0
3935843	185.378845215	1.0	2825.0	1	1692.0	1	1716.21621622	63500.0	6.55269574097	3.0	0.790253863432	295.145906613	394.359261453	431.280466565	0.110240587613	1347.0	1066.0	37	0.0
3935836	1606.08337402	1.0	13605.0	1	2407.0	1	3981.40540541	147312.0	2.53838967316	3.0	0.634511188819	150.645269814	385.873154113	2976.98390862	0.310992186556	1552.0	1210.0	37	0.0
3935837	2224.82495117	1.0	15810.0	1	3436.0	1	4949.18918919	183120.0	2.53124991268	3.0	0.841548243982	324.274857069	386.012301403	3834.42605323	0.48367578027	1689.0	1366.0	37	0.0
3935838	194.699249268	1.0	2890.0	1	1608.0	1	1731.86486486	64079.0	2.82963446296	3.0	0.116691466065	227.445221377	387.471270955	503.343000026	0.0172499083351	1400.0	999.0	37	0.0
3935839	2384.29077148	1.0	16746.0	1	3676.0	1	5676.78378378	210041.0	2.56120466957	3.0	0.844133282012	382.347487664	389.584222921	4243.53650427	0.460931626839	2077.0	1932.0	37	0.0
3935832	2476.09375	1.0	16764.0	1	3615.0	1	5526.35135135	204475.0	2.61517968971	3.0	0.906468090725	176.0309812	381.695570254	4116.27808703	0.509637567516	1759.0	1678.0	37	0.0
3935833	2585.6237793	1.0	18515.0	1	3419.0	1	5400.08108108	199803.0	2.55752203859	3.0	0.891172444335	8.67031614692	384.311601952	4388.17133122	0.567616219964	1446.0	1448.0	37	0.0
3935834	1258.33618164	1.0	10433.0	1	2915.0	1	3739.51351351	138362.0	2.5584043312	3.0	0.826104931472	346.025782404	384.186455677	2127.80197781	0.307238975466	1920.0	1352.0	37	0.0
3935835	1847.46252441	1.0	14443.0	1	2937.0	1	4197.56756757	155310.0	2.55596676651	3.0	0.821582362239	56.4221531125	385.10781567	3279.7094514	0.47267991875	1495.0	1258.0	37	0.0
3935828	4208.67333984	1.0	29913.0	1	4899.0	1	7962.35135135	294607.0	2.55312703323	3.0	0.860921419782	229.875495804	377.140509808	7124.22244964	0.626412358266	1742.0	1841.0	37	0.0
3935829	2971.57202148	1.0	24048.0	1	4352.0	1	6232.78378378	230613.0	2.56566647054	3.0	0.843400236298	372.924192728	376.827886018	5138.97319043	0.533024382267	1846.0	2240.0	37	0.0
3935830	2150.52636719	1.0	15666.0	1	3139.0	1	5107.10810811	188963.0	2.58133560585	3.0	0.829073728977	393.483202295	379.489307797	3965.99232212	0.474739372202	1785.0	1539.0	37	0.0
3935831	2118.99829102	1.0	15509.0	1	3600.0	1	5003.78378378	185140.0	2.55844511062	3.0	0.95405198659	81.6814000752	380.059891901	3448.10020265	0.489686731878	1623.0	1653.0	37	0.0
3935824	1237.29833984	1.0	10680.0	1	3318.0	1	4003.91891892	148145.0	2.60455779686	3.0	0.738006052652	354.508905446	372.356995027	2349.27313083	0.276340643321	1915.0	1630.0	37	0.0
3935825	1674.85314941	1.0	13454.0	1	2670.0	1	4019.89189189	148736.0	2.55331722283	3.0	0.847898359763	320.675298217	372.961371354	2911.40242823	0.44309461471	1483.0	1292.0	37	0.0
3935826	3410.58447266	1.0	23427.0	1	4234.0	1	7303.81081081	270241.0	2.55251092186	3.0	0.872508453778	345.119055776	372.568489729	5838.63499477	0.535484483059	2061.0	2369.0	37	0.0
3935827	2896.61987305	1.0	19331.0	1	3621.0	1	6107.0	225959.0	2.57596532851	3.0	0.924586896507	26.0162150211	373.552978568	4880.67577857	0.585947239318	1515.0	1424.0	37	0.0
3935820	2504.77270508	1.0	18136.0	1	4131.0	1	6084.45945946	225125.0	2.55242316103	3.0	0.864368685957	181.107339315	369.739041168	4371.52889346	0.450354561567	1974.0	2415.0	37	0.0
3935821	1723.01159668	1.0	13289.0	1	3014.0	1	4432.81081081	164014.0	2.54692686266	3.0	0.704980709795	163.216901278	371.351651867	3143.28024732	0.333242408403	1925.0	1717.0	37	0.0
3935822	1430.22412109	1.0	12816.0	1	3382.0	1	4434.78378378	164087.0	2.5265924081	3.0	0.695791280604	186.755687671	371.930060485	2882.71455918	0.292224085817	1847.0	1420.0	37	0.0
3935823	5355.51416016	1.0	35975.0	1	7133.0	1	10773.0540541	398603.0	2.58482872155	3.0	1.0035065971	274.0714703	372.344385048	8543.45045422	0.660880881492	2061.0	2712.0	37	0.0
3935816	2440.98925781	1.0	19159.0	1	3697.0	1	5853.91891892	216595.0	2.54710082618	3.0	0.749062774604	204.593557413	365.813300706	4424.84067747	0.394893778576	1937.0	1785.0	37	0.0
3935817	1821.52197266	1.0	14067.0	1	2719.0	1	4210.56756757	155791.0	2.59436775672	3.0	0.814597450608	297.839922931	367.447148255	3273.68185127	0.463424831393	1556.0	1180.0	37	0.0
3935818	1741.41564941	1.0	12428.0	1	2688.0	1	4079.21621622	150931.0	2.56108307659	3.0	0.812155730717	72.3272471666	368.244896252	3044.89126913	0.434952607434	1460.0	1264.0	37	0.0
3935819	2561.7253418	1.0	17468.0	1	3679.0	1	5559.56756757	205704.0	2.56521691443	3.0	0.854691662059	82.5263164922	368.791836679	4466.87572608	0.52289096721	1641.0	1669.0	37	0.0
3935812	1600.27453613	1.0	12037.0	1	2490.0	1	3853.18918919	142568.0	2.59476830587	3.0	0.854437779978	33.490079987	364.178993206	2832.49790466	0.457833607715	1374.0	1435.0	37	0.0
3935813	2375.73242188	1.0	18449.0	1	3421.0	1	5376.08108108	198915.0	2.52888663559	3.0	0.727437161431	156.881230645	364.039425654	4092.28401574	0.382864467485	1950.0	1857.0	37	0.0
3935814	1816.47436523	1.0	13484.0	1	2550.0	1	4102.21621622	151782.0	2.5541363676	3.0	0.830889350013	140.718578935	365.391270569	3235.30919985	0.487321042677	1410.0	1273.0	37	0.0
3935815	193.203826904	1.0	3504.0	1	1705.0	1	1801.08108108	66640.0	2.54255655678	3.0	0.251576300175	286.500387594	365.347410149	559.922930132	0.040696670917	1590.0	1098.0	37	0.0
3935808	1839.04760742	1.0	14838.0	1	4106.0	1	5422.91891892	200648.0	2.54736557168	3.0	0.783524993968	210.397276332	359.092164112	3579.93341324	0.348838760047	1968.0	1988.0	37	0.0
3935809	209.807601929	1.0	2861.0	1	1613.0	1	1702.78378378	63003.0	2.66874109701	3.0	0.571598455973	232.203720105	360.216370628	491.782875257	0.0899681420636	1390.0	831.0	37	0.0
3935810	2018.21960449	1.0	14015.0	1	3149.0	1	4885.56756757	180766.0	2.56785326492	3.0	0.891523699916	332.593839834	359.633702534	3529.63024929	0.475025000672	1732.0	1711.0	37	0.0
3935811	3074.36230469	1.0	23330.0	1	4650.0	1	7025.62162162	259948.0	2.54910867316	3.0	0.937033592989	257.507382357	360.760650203	5325.4974486	0.550726153465	1897.0	2162.0	37	0.0
3936260	1729.84082031	2.0	10970.0	2	3059.0	1	4207.56756757	155680.0	2.58780921599	3.0	1.01823255855	71.0	399.0	2911.27388632	0.543840177603	1366.0	1208.0	37	0.0
3936261	3026.22607422	2.0	19857.0	2	4300.0	1	6572.10810811	243168.0	2.58337373733	3.0	1.0582375533	116.0	399.0	4893.45204661	0.650084957029	1599.0	1891.0	37	0.0
3936262	1324.42980957	2.0	14562.0	2	2465.0	1	3643.27027027	134801.0	2.46596806537	3.0	0.754955614963	158.0	399.0	3064.80326221	0.465293928079	1451.0	1422.0	37	0.0
3936263	2771.45336914	2.0	18979.0	2	8300.0	1	8728.97297297	322972.0	4.68066394558	3.0	1.20927419563	175.0	399.0	5320.04099549	0.583550696506	2116.0	2530.0	37	0.0
3936256	5270.44189453	2.0	38048.0	2	7430.0	1	11696.3783784	432766.0	2.56711164283	3.0	0.818929926283	186.073410627	394.674678144	9295.27735332	0.482376613978	3069.0	3369.0	37	0.0
3936257	2032.61523438	2.0	16474.0	2	3252.0	1	4805.83783784	177816.0	2.56814979549	3.0	0.773385226157	57.9931257574	395.795852645	3764.56480821	0.434532025161	1601.0	1688.0	37	0.0
3936258	1473.35754395	2.0	12703.0	2	3540.0	1	4820.81081081	178370.0	10.2274845697	3.0	1.01562583357	91.5122588472	396.80455904	2981.03211841	0.45775769412	1582.0	1346.0	37	0.0
3936259	221.104309082	2.0	3053.0	2	1808.0	1	1764.97297297	65304.0	11.4000000005	3.0	1.10891454725	35.0	399.0	539.256251521	0.203955628897	1304.0	882.0	37	0.0
3935868	2216.3359375	2.0	17216.0	2	3661.0	1	5295.13513514	195920.0	2.55664364392	3.0	0.868091746734	361.255192002	18.0162937488	3794.04910618	0.451380532767	1825.0	1860.0	37	0.0
3935869	867.760070801	2.0	6812.0	2	2216.0	1	2930.27027027	108420.0	2.58062765587	3.0	0.715562404119	248.456405056	19.2874449163	1553.60554926	0.234099695596	1563.0	1117.0	37	0.0
3935870	2035.27172852	2.0	16252.0	2	3541.0	1	5248.94594595	194211.0	2.58525304	3.0	0.8982793186	371.465243352	19.0757948215	3448.26195307	0.418559374467	1860.0	2149.0	37	0.0
3935871	714.628417969	2.0	6337.0	2	2772.0	1	3095.51351351	114534.0	2.53918976598	3.0	0.615549541802	175.044375934	20.4184744441	1300.81345536	0.148547086176	1991.0	1492.0	37	0.0
3935864	1562.95117188	2.0	12314.0	2	3012.0	1	4088.10810811	151260.0	2.5991031236	3.0	0.821860815825	177.599586027	12.4889396816	2848.24643698	0.401151688473	1632.0	1242.0	37	0.0
3935865	1246.0246582	2.0	11632.0	2	4209.0	1	4956.91891892	183406.0	10.6218340907	3.0	0.994481708151	68.8459024903	15.6778149728	2641.51978959	0.360502410351	1796.0	1718.0	37	0.0
3935866	1973.59912109	2.0	14819.0	2	3935.0	1	5264.56756757	194789.0	2.54637852975	3.0	0.861617302262	65.1206512572	17.5694627027	3663.15406401	0.428086327973	1745.0	1435.0	37	0.0
3935867	2485.20678711	2.0	17652.0	2	4121.0	1	5469.35135135	202366.0	2.56361956136	3.0	0.866969763605	210.190058075	17.8988493882	4114.58211876	0.483921295303	1699.0	1535.0	37	0.0
3935860	1123.37780762	2.0	10229.0	2	3370.0	1	4159.05405405	153885.0	2.54698020285	3.0	0.876977397863	259.920714576	4.34872590749	2186.78809299	0.299634460057	1902.0	1542.0	37	0.0
3935861	1167.89013672	2.0	9720.0	2	2402.0	1	3343.02702703	123692.0	2.56663837755	3.0	0.711840928802	66.0281028089	7.41861698963	2108.09434069	0.289393343892	1553.0	1374.0	37	0.0
3935862	173.528335571	2.0	3331.0	2	1478.0	1	1592.16216216	58910.0	10.2823427358	3.0	0.433810662392	158.436588795	9.28875243928	477.14081974	0.0695214804112	1385.0	964.0	37	0.0
3935863	5416.60253906	2.0	29931.0	2	9823.0	1	12101.2972973	447748.0	2.61461908691	3.0	1.26926606603	328.002008942	9.20486589257	7696.68099416	0.67683957713	2135.0	3516.0	37	0.0
3935856	679.156677246	2.0	5740.0	2	2273.0	1	2871.62162162	106250.0	4.70669803231	3.0	1.40804854666	97.0	0.0	1319.6116506	0.478249134796	1151.0	1461.0	37	0.0
3935857	5375.21923828	2.0	30632.0	2	11379.0	1	13689.7837838	506522.0	4.70485151957	3.0	1.41198501104	119.0	0.0	8431.08242403	0.769276751791	1685.0	2960.0	37	0.0
3935858	946.477294922	2.0	12789.0	2	3370.0	1	4210.35135135	155783.0	10.4426086969	3.0	0.960817223439	258.0	0.0	2371.96071281	0.371074358374	1808.0	1898.0	37	0.0
3935859	1175.25195312	2.0	7517.0	2	3156.0	1	3755.64864865	138959.0	2.80316597498	3.0	1.43494220417	386.0	0.0	1747.26567681	0.501037004192	1441.0	1762.0	37	0.0
3935854	432.656646729	2.0	6019.0	2	1908.0	1	2114.91891892	78252.0	2.52964850491	3.0	1.17680222154	10.0	0.0	907.389613071	0.337701281209	1205.0	1252.0	37	0.0
3935855	186.808624268	2.0	2688.0	2	1652.0	1	1719.78378378	63632.0	10.163605701	3.0	1.96088847207	80.0	0.0	378.663889011	0.275307346454	1122.0	1096.0	37	0.0
3935932	820.676940918	2.0	7882.0	2	2460.0	1	3042.94594595	112589.0	2.51364023162	3.0	0.575525094124	59.6947821936	81.9058454246	1590.52224033	0.177039807319	1522.0	1453.0	37	0.0
3935933	1840.8079834	2.0	14161.0	2	3463.0	1	4977.45945946	184166.0	2.56600209643	3.0	0.627688575727	66.5537447241	82.3683715358	3623.3228043	0.296112042831	1869.0	1053.0	37	0.0
3935934	247.602905273	2.0	3066.0	2	1515.0	1	1663.67567568	61556.0	2.5559659853	3.0	0.495668231282	88.9380918511	84.0152709519	510.524297716	0.0823116221773	1348.0	957.0	37	0.0
3935935	3602.91967773	2.0	25306.0	2	4222.0	1	7052.21621622	260932.0	2.56707661107	3.0	0.90689187434	164.024956754	84.8863004463	5921.13489091	0.61477653043	1637.0	1798.0	37	0.0
3935928	2769.41186523	2.0	19314.0	2	4043.0	1	5903.40540541	218426.0	2.55762244738	3.0	0.945320989033	124.74303878	78.1970989981	4542.43872006	0.57157016038	1536.0	1689.0	37	0.0
3935929	1282.30529785	2.0	11490.0	2	4002.0	1	4593.18918919	169948.0	8.46082056702	3.0	0.984623925073	280.922645217	79.3626607977	2585.94686976	0.383450461759	1735.0	1916.0	37	0.0
3935930	1655.65075684	2.0	11938.0	2	2710.0	1	3949.45945946	146130.0	2.57755367295	3.0	0.884266770772	147.414265167	80.99726786	2827.52918832	0.463134286617	1435.0	1290.0	37	0.0
3935931	1929.85742188	2.0	15036.0	2	3736.0	1	5237.16216216	193775.0	2.5423207032	3.0	0.626628432024	233.750399424	81.2349610841	3729.13677465	0.287160835696	2093.0	1616.0	37	0.0
3935924	1916.56140137	2.0	14791.0	2	3275.0	1	4566.48648649	168960.0	2.52346817171	3.0	0.912420386604	315.983195914	67.8266319771	3177.51385714	0.465086177056	1610.0	1708.0	37	0.0
3935925	1563.04968262	2.0	11964.0	2	2731.0	1	3708.08108108	137199.0	2.58634909598	3.0	0.906851733446	111.976275728	69.7656796324	2597.23925414	0.465398172559	1304.0	1342.0	37	0.0
3935926	1630.57678223	2.0	13827.0	2	3561.0	1	4540.32432432	167992.0	2.55305295177	3.0	0.884157995356	237.490415371	70.3940074388	2946.44934204	0.402303749707	1844.0	1453.0	37	0.0
3935927	1589.8104248	2.0	14468.0	2	3674.0	1	4748.16216216	175682.0	10.286720538	3.0	0.965047985465	280.004460458	75.0502137767	2865.85789476	0.410910831598	1686.0	1788.0	37	0.0
3935920	1764.19494629	2.0	13287.0	2	3223.0	1	4400.10810811	162804.0	2.56588755773	3.0	0.908522891156	359.001496535	63.0595622853	2851.82781333	0.417271721734	1768.0	1775.0	37	0.0
3935921	1426.71264648	2.0	10007.0	2	3652.0	1	4510.16216216	166876.0	2.62857456486	3.0	0.731806181151	333.500443261	63.7277055558	2358.62632472	0.236632045858	2066.0	1799.0	37	0.0
3935922	4069.11816406	2.0	28060.0	2	5038.0	1	7996.72972973	295879.0	2.55169700385	3.0	0.881629627205	193.963619835	64.5788948236	6983.52089505	0.625916587643	1731.0	1959.0	37	0.0
3935923	3136.05541992	2.0	24142.0	2	5363.0	1	7394.18918919	273585.0	2.58340483838	3.0	0.833866725103	342.219597683	65.0943235709	5331.72402719	0.429874485033	2391.0	2189.0	37	0.0
3935916	2002.31445312	2.0	12650.0	2	3090.0	1	4856.7027027	179698.0	2.58544808279	3.0	0.906697775578	232.795285544	57.5802706601	3386.28800266	0.462187186099	1747.0	1919.0	37	0.0
3935917	5729.59423828	2.0	35899.0	2	9067.0	1	11981.4324324	443313.0	2.56498506307	3.0	1.08911440427	253.953246289	58.9577881109	8765.98659764	0.662275196722	2170.0	3075.0	37	0.0
3935918	1519.00769043	2.0	13461.0	2	3957.0	1	5116.18918919	189299.0	2.56150041606	3.0	0.686562990156	342.503184372	58.5214874638	3105.52243626	0.263218910358	2230.0	2034.0	37	0.0
3935919	1722.66040039	2.0	12967.0	2	2517.0	1	3946.78378378	146031.0	2.53606178455	3.0	0.836557350773	24.3321869127	59.7108278715	3063.97527854	0.480864912541	1340.0	1253.0	37	0.0
3935912	1389.69006348	2.0	11583.0	2	2806.0	1	3847.97297297	142375.0	2.58240747027	3.0	0.710512506916	176.066889897	53.184892961	2446.71351552	0.291802458091	1614.0	1411.0	37	0.0
3935913	1723.02087402	2.0	12649.0	2	3207.0	1	4462.83783784	165125.0	2.57558505097	3.0	0.764091672393	202.163988806	53.635886772	3001.649542	0.345821307985	1923.0	1704.0	37	0.0
3935914	2346.59838867	2.0	16693.0	2	3377.0	1	5181.27027027	191707.0	2.57070584084	3.0	0.910213939681	71.2779052779	56.5433067174	4037.41498465	0.549508850101	1426.0	1512.0	37	0.0
3935915	1073.35400391	2.0	9070.0	2	1928.0	1	2855.7027027	105661.0	2.56775820079	3.0	0.844931154478	46.800459455	58.0609370341	1874.64343076	0.383757648472	1246.0	868.0	37	0.0
3935908	1140.03747559	2.0	9197.0	2	2717.0	1	3466.27027027	128252.0	2.58379430917	3.0	0.777422037563	325.502108838	49.4983226911	2071.39340714	0.302572019518	1666.0	1273.0	37	0.0
3935909	1598.05688477	2.0	14165.0	2	3906.0	1	5013.75675676	185509.0	2.58475263176	3.0	0.786599166294	380.882380773	49.811773774	3082.79771389	0.31896063582	1959.0	1759.0	37	0.0
3935910	2207.69799805	2.0	16154.0	2	4796.0	1	6287.10810811	232623.0	2.58882988752	3.0	0.952374484168	386.497965046	51.3517053004	3958.29321933	0.428167833134	2102.0	2346.0	37	0.0
3935911	2001.14819336	2.0	14838.0	2	3234.0	1	4883.78378378	180700.0	2.55983589001	3.0	0.836634653299	222.589559992	51.5677924713	3614.57432668	0.448444113465	1831.0	1753.0	37	0.0
3935904	2038.69628906	2.0	16016.0	2	3349.0	1	4785.67567568	177070.0	2.58410757721	3.0	0.922218141349	356.883382785	48.1658537931	3347.21365927	0.476037601761	1657.0	1292.0	37	0.0
3935905	2260.01538086	2.0	16566.0	2	3523.0	1	5350.35135135	197963.0	2.5784589601	3.0	0.899276322531	299.563722172	49.3406367554	3928.92592911	0.492945075602	1803.0	2026.0	37	0.0
3935906	1359.75354004	2.0	9990.0	2	2839.0	1	3497.72972973	129416.0	2.57459260086	3.0	0.867120151733	88.9004806649	50.005241356	2217.86697638	0.379148763502	1511.0	1306.0	37	0.0
3935907	951.585266113	2.0	12433.0	2	3586.0	1	4792.13513514	177309.0	10.9803943668	3.0	0.578478948622	124.103775358	49.8263209522	2677.9176836	0.192792762099	1979.0	1617.0	37	0.0
3935900	2083.4152832	2.0	16302.0	2	3437.0	1	5144.02702703	190329.0	2.54211101317	3.0	0.766738319317	209.259479527	45.725593374	3610.00115794	0.368069038435	2000.0	1833.0	37	0.0
3935901	2368.17797852	2.0	17444.0	2	3298.0	1	5139.32432432	190155.0	2.5818479166	3.0	0.832155149777	23.0723428915	46.8660132448	3947.87399927	0.469763111603	1549.0	1211.0	37	0.0
3935902	4926.11425781	2.0	32213.0	2	5965.0	1	10033.8378378	371252.0	2.5753368348	3.0	0.871980045856	128.823537353	47.3681709707	8590.65781181	0.595611449198	2106.0	2528.0	37	0.0
3935903	1694.25146484	2.0	12514.0	2	2778.0	1	4175.7027027	154501.0	2.55276882624	3.0	0.838650020556	78.6664396675	48.3637682097	3003.94573727	0.431960901846	1578.0	1731.0	37	0.0
3935896	156.630783081	2.0	2363.0	2	1495.0	1	1589.18918919	58800.0	8.47363741538	3.0	0.320109199657	32.643177247	44.2974023629	436.102678903	0.0459396784358	1327.0	729.0	37	0.0
3935897	2898.79345703	2.0	21255.0	2	3838.0	1	6062.35135135	224307.0	2.58839237355	3.0	0.895989871844	107.403656326	45.058406251	4917.51191162	0.570829628443	1604.0	1797.0	37	0.0
3935898	1812.60241699	2.0	14050.0	2	3129.0	1	4606.51351351	170441.0	2.56942864822	3.0	0.643668776897	200.803840852	44.639639708	3228.10758651	0.291208869843	1907.0	1749.0	37	0.0
3935899	2165.0859375	2.0	15529.0	2	3429.0	1	5074.67567568	187763.0	2.57182524356	3.0	0.803843549373	176.588958263	45.8199530477	3804.42133178	0.431261716065	1704.0	1614.0	37	0.0
3935892	2362.15893555	2.0	16152.0	2	3849.0	1	5391.51351351	199486.0	2.59725989666	3.0	0.95702095708	330.057873312	40.1311197698	3760.39373398	0.500925622105	1732.0	1624.0	37	0.0
3935893	1118.13574219	2.0	8996.0	2	2593.0	1	3455.51351351	127854.0	2.56285467733	3.0	0.578491941289	121.464271684	41.2397291213	2079.47073423	0.210746726871	1757.0	1105.0	37	0.0
3935894	1599.64526367	2.0	11785.0	2	2816.0	1	4019.97297297	148739.0	2.54581458445	3.0	0.753463054067	15.9107603462	42.2890916537	2779.51155268	0.352231689135	1541.0	1453.0	37	0.0
3935895	2632.08447266	2.0	18193.0	2	6463.0	1	7908.78378378	292625.0	2.61781255952	3.0	1.1177459378	281.311873226	43.4851188539	5032.23442825	0.551836118442	1958.0	2163.0	37	0.0
3935888	969.477233887	2.0	7767.0	2	2195.0	1	2875.81081081	106405.0	2.52925569662	3.0	0.753993813743	21.2962073315	32.8922825618	1726.97083611	0.292645558217	1433.0	1195.0	37	0.0
3935889	1446.89404297	2.0	10242.0	2	2406.0	1	3528.62162162	130559.0	2.54869272834	3.0	0.928072520271	93.8066361469	35.2079587179	2358.04866776	0.449482169866	1341.0	1341.0	37	0.0
3935890	176.44631958	2.0	2681.0	2	1811.0	1	1874.05405405	69340.0	2.55321860218	3.0	0.531086954326	171.968107665	34.6325725796	378.009034721	0.0565930987371	1616.0	1191.0	37	0.0
3935891	416.057006836	2.0	4129.0	2	1884.0	1	2124.2972973	78599.0	2.52722949218	3.0	0.804522207687	303.042012382	36.6874916474	748.434249501	0.165127697027	1503.0	1025.0	37	0.0
3935884	1574.30969238	2.0	11793.0	2	3064.0	1	4100.32432432	151712.0	2.56569007504	3.0	0.764360797693	223.471515727	29.8472846809	2782.33446202	0.350136311478	1658.0	1491.0	37	0.0
3935885	3944.38037109	2.0	27638.0	2	5547.0	1	8237.05405405	304771.0	2.57320912336	3.0	0.902960425678	153.945246186	30.7457687913	6506.71714865	0.554337101769	2144.0	2404.0	37	0.0
3935886	2081.73657227	2.0	18070.0	2	4986.0	1	6544.40540541	242143.0	10.6801816336	3.0	0.991873730484	399.0	31.0	4066.47080443	0.445417335427	2093.0	1933.0	37	0.0
3935887	2037.30505371	2.0	15852.0	2	3664.0	1	5150.72972973	190577.0	2.59239562528	3.0	0.852708245202	387.508756582	32.0111984114	3538.30875834	0.414197532351	1966.0	1997.0	37	0.0
3935880	2163.18798828	2.0	14920.0	2	3050.0	1	4698.37837838	173840.0	2.57780385803	3.0	0.904168955285	50.6885306821	27.7316029233	3644.57753497	0.54008763488	1374.0	1326.0	37	0.0
3935881	150.65171814	2.0	2950.0	2	1554.0	1	1659.97297297	61419.0	10.7969591127	3.0	0.470788050987	338.120637561	29.4894998026	386.220107544	0.0579416720159	1474.0	1092.0	37	0.0
3935882	228.578872681	2.0	2745.0	2	1357.0	1	1531.83783784	56678.0	2.618860389	3.0	0.635766696855	108.742123592	30.1686676387	499.16099126	0.115554367738	1188.0	812.0	37	0.0
3935883	1774.59985352	2.0	13447.0	2	2840.0	1	4235.37837838	156709.0	2.59235200694	3.0	0.900293151553	137.790381637	29.7697072576	2980.79806942	0.463714485708	1502.0	1387.0	37	0.0
3935876	218.779754639	2.0	2583.0	2	1529.0	1	1583.78378378	58600.0	2.56351944888	3.0	0.635758541915	288.481678658	23.7695858808	468.987510799	0.103911034469	1276.0	760.0	37	0.0
3935877	1755.45568848	2.0	13493.0	2	6583.0	1	7110.62162162	263093.0	10.2390766883	3.0	1.39413138203	399.0	26.0	3420.67879352	0.504516525494	1889.0	2209.0	37	0.0
3935878	1253.32617188	2.0	9795.0	2	2689.0	1	3616.10810811	133796.0	2.67232546724	3.0	0.907723427717	245.095050889	26.6481912527	2077.96441238	0.352827768095	1551.0	1244.0	37	0.0
3935879	2034.42407227	2.0	15296.0	2	3353.0	1	4754.59459459	175920.0	2.55324025942	3.0	0.905572014992	316.279377505	26.6637987368	3451.55864517	0.489638653325	1610.0	709.0	37	0.0
3935872	267.740539551	2.0	3090.0	2	1955.0	1	1940.89189189	71813.0	4.70930577996	3.0	0.69327689288	257.242691684	22.3843337321	497.998370356	0.0976240744302	1438.0	1227.0	37	0.0
3935873	1678.48425293	2.0	11699.0	2	2717.0	1	3988.81081081	147586.0	2.56955956569	3.0	0.923208743054	23.5907808588	23.3699460842	2844.28772413	0.490656539313	1286.0	1129.0	37	0.0
3935874	6072.01806641	2.0	34509.0	2	7930.0	1	12437.4594595	460186.0	2.60104286548	3.0	0.995571194804	162.363182826	23.6562065653	9781.465147	0.643343486468	2450.0	2903.0	37	0.0
3935875	1634.12109375	2.0	12238.0	2	3112.0	1	4313.67567568	159606.0	2.58576701793	3.0	0.638511438964	216.511020112	24.3567233251	3003.86519573	0.285870100159	1888.0	1219.0	37	0.0
3935996	220.083847046	2.0	3118.0	2	1640.0	1	1786.10810811	66086.0	2.56169801855	3.0	-0.0296225680358	58.5135711059	150.992490576	547.777265348	-0.00452189717966	1374.0	1073.0	37	0.0
3935997	3340.5793457	2.0	22252.0	2	4110.0	1	6695.83783784	247746.0	2.55582875485	3.0	0.920117144474	43.317905228	151.720943447	5596.25789908	0.624717749918	1481.0	1904.0	37	0.0
3935998	1860.72705078	2.0	13055.0	2	3183.0	1	4451.83783784	164718.0	2.58282471995	3.0	0.879610729451	276.370837121	153.823403306	3174.83174107	0.456977388692	1655.0	1087.0	37	0.0
3935999	2472.29711914	2.0	17798.0	2	3759.0	1	5589.24324324	206802.0	2.58096274687	3.0	0.874398924706	374.482083261	153.830190347	4315.58356686	0.509597532952	1761.0	1691.0	37	0.0
3935992	1103.9564209	2.0	9216.0	2	2994.0	1	3825.45945946	141542.0	2.57657889522	3.0	0.601168057083	184.414762271	142.932902961	1977.64157513	0.183981821767	2103.0	1564.0	37	0.0
3935993	2201.36865234	2.0	15808.0	2	3138.0	1	4824.05405405	178490.0	2.56463576735	3.0	0.881529501106	62.1729878556	143.589459377	3802.24592946	0.53234174984	1414.0	1472.0	37	0.0
3935994	155.850128174	2.0	2954.0	2	1668.0	1	1689.32432432	62505.0	2.678486358	3.0	-0.0906654227225	349.786759321	144.482619058	455.48393398	-0.0120752350961	1520.0	922.0	37	0.0
3935995	1727.11132812	2.0	13397.0	2	3056.0	1	4074.05405405	150740.0	2.57879914885	3.0	0.811414951432	289.116815188	145.17446911	2989.31914346	0.423864672921	1647.0	1231.0	37	0.0
3935988	2073.84350586	2.0	15437.0	2	3831.0	1	5052.13513514	186929.0	2.52872137768	3.0	0.77320282573	205.123344308	140.002894143	3609.19421726	0.381566848005	1911.0	1909.0	37	0.0
3935989	202.201705933	2.0	3987.0	2	1938.0	1	2075.91891892	76809.0	2.46701540207	3.0	-0.577320516798	248.092184021	141.392265236	575.32968222	-0.074074611468	1604.0	1307.0	37	0.0
3935990	200.752578735	2.0	3050.0	2	1659.0	1	1754.08108108	64901.0	2.52405114132	3.0	0.213260654922	273.52402212	140.698325565	494.569474862	0.0309967148343	1449.0	1011.0	37	0.0
3935991	2561.56298828	2.0	17651.0	2	4032.0	1	5704.56756757	211069.0	2.558512491	3.0	0.83777240278	176.178844749	142.694261748	4390.60253104	0.47580083698	1769.0	1768.0	37	0.0
3935984	1052.71862793	2.0	9091.0	2	2639.0	1	3459.0	127983.0	2.56718190954	3.0	0.678474541185	368.550626828	137.570863962	1996.9727367	0.243550175769	1764.0	1489.0	37	0.0
3935985	4846.75097656	2.0	31282.0	2	7555.0	1	9770.78378378	361519.0	2.5764382567	3.0	0.943513740597	194.77762482	138.869195563	7804.55742618	0.60467988062	2262.0	2939.0	37	0.0
3935986	1657.2590332	2.0	12065.0	2	3271.0	1	4477.18918919	165656.0	2.60225253393	3.0	0.79491838285	376.609409593	138.939672053	2838.81304263	0.33692261202	1904.0	1317.0	37	0.0
3935987	2505.60180664	2.0	18159.0	2	3586.0	1	5456.18918919	201879.0	2.55536156884	3.0	0.874883626633	120.079014154	139.963416375	4157.87058773	0.500039885919	1760.0	1535.0	37	0.0
3935980	1447.24316406	2.0	10751.0	2	2606.0	1	3849.02702703	142414.0	2.54334394686	3.0	0.922654523253	281.085996007	135.467189217	2490.56849252	0.425533948024	1518.0	1226.0	37	0.0
3935981	1373.6418457	2.0	10454.0	2	2780.0	1	3636.32432432	134544.0	2.55612044198	3.0	0.843965061603	349.524804589	135.067517656	2412.14709628	0.388736723216	1572.0	1455.0	37	0.0
3935982	1421.99707031	2.0	11899.0	2	3478.0	1	4657.72972973	172336.0	2.51844544254	3.0	0.625017422758	312.153931635	136.496090303	2704.62765612	0.22169638841	2125.0	2159.0	37	0.0
3935983	3081.23657227	2.0	20510.0	2	3978.0	1	6473.40540541	239516.0	2.56505871796	3.0	0.902241794695	138.375754256	138.122820456	5187.91773932	0.566262435824	1760.0	2036.0	37	0.0
3935976	2851.57641602	2.0	20801.0	2	4546.0	1	6533.51351351	241740.0	2.55262354466	3.0	0.848968099232	111.73358752	131.832811367	5051.20499167	0.488489697963	1948.0	1757.0	37	0.0
3935977	976.24420166	2.0	8191.0	2	2645.0	1	3359.72972973	124310.0	2.58825831021	3.0	0.762003459511	381.512274878	131.577094762	1760.993259	0.249533029341	1775.0	1539.0	37	0.0
3935978	3657.54516602	2.0	26029.0	2	4581.0	1	7454.83783784	275829.0	2.5746741563	3.0	0.878049142609	246.048318646	133.237482108	6137.03702265	0.565968767933	1997.0	1551.0	37	0.0
3935979	2401.8684082	2.0	17144.0	2	3962.0	1	5758.72972973	213073.0	2.58177064457	3.0	0.797726359916	91.6404377804	135.322601126	4180.45956836	0.407555563434	1819.0	2107.0	37	0.0
3935972	1164.88342285	2.0	10797.0	2	3987.0	1	4579.08108108	169426.0	11.4000000005	3.0	0.83724212711	116.459058889	128.575972815	2454.97404805	0.289381774802	1960.0	1715.0	37	0.0
3935973	2291.18725586	2.0	16745.0	2	3578.0	1	5299.7027027	196089.0	2.57456708796	3.0	0.930112790683	232.189386408	128.7017774	3772.74860653	0.494911360618	1725.0	2042.0	37	0.0
3935974	3284.52294922	2.0	20402.0	2	7512.0	1	8852.89189189	327557.0	4.66742474984	3.0	1.23551184933	310.109377062	128.538148565	4888.34944755	0.517703205521	2459.0	3104.0	37	0.0
3935975	1598.1472168	2.0	11766.0	2	2732.0	1	3850.48648649	142468.0	2.578057296	3.0	0.922108816061	15.0875737826	132.441766359	2698.97930935	0.477484151636	1310.0	917.0	37	0.0
3935968	4456.72998047	2.0	30350.0	2	5348.0	1	9199.37837838	340377.0	2.55106272724	3.0	0.917528844434	161.445166974	126.923101033	7644.45879325	0.616088568477	1909.0	2447.0	37	0.0
3935969	2007.5012207	2.0	13430.0	2	3547.0	1	4865.43243243	180021.0	2.57528745881	3.0	0.925747876611	213.279534804	127.164043886	3290.43136771	0.455680102835	1798.0	1753.0	37	0.0
3935970	742.708435059	2.0	8230.0	2	2795.0	1	3242.56756757	119975.0	2.54841822122	3.0	0.295615773899	302.973032224	126.7885334	1603.79767255	0.0788730230001	1727.0	1143.0	37	0.0
3935971	2660.03393555	2.0	18899.0	2	3765.0	1	6051.24324324	223896.0	2.58217484022	3.0	0.780095970082	87.5368583965	129.179210341	4756.60212176	0.442166236424	1764.0	1794.0	37	0.0
3935964	1262.84802246	2.0	9595.0	2	2529.0	1	3508.10810811	129800.0	2.54060220211	3.0	0.84740794082	352.933884136	123.319973909	2231.21015724	0.368891990746	1567.0	1369.0	37	0.0
3935965	1947.27294922	2.0	16330.0	2	3196.0	1	4441.0	164317.0	2.57847334889	3.0	0.8859295803	49.1032971931	124.045069167	3248.50147504	0.479333192747	1535.0	1383.0	37	0.0
3935966	495.565856934	2.0	8191.0	2	2607.0	1	3490.40540541	129145.0	11.0549172951	3.0	0.364151510647	156.342675565	124.279492773	1904.83169947	0.11032754981	1678.0	1144.0	37	0.0
3935967	196.792556763	2.0	3636.0	2	1864.0	1	2006.51351351	74241.0	2.52313234198	3.0	-0.257758475324	250.783679114	126.368095163	659.542291695	-0.0406410257746	1569.0	989.0	37	0.0
3935960	1684.09265137	2.0	11292.0	2	2798.0	1	3966.59459459	146764.0	2.57969814319	3.0	0.919040608419	185.043179802	118.84666321	2774.64335505	0.473699609157	1387.0	1181.0	37	0.0
3935961	378.238128662	2.0	4936.0	2	2289.0	1	2373.40540541	87816.0	10.1970403602	3.0	1.21530209652	399.0	119.0	824.574417485	0.267606484741	1519.0	1008.0	37	0.0
3935962	1474.94018555	2.0	11578.0	2	2812.0	1	4030.37837838	149124.0	2.58406582924	3.0	0.71401999842	126.878605358	121.319704247	2573.0611077	0.295204527625	1717.0	1230.0	37	0.0
3935963	2614.77148438	2.0	18180.0	2	4060.0	1	5854.67567568	216623.0	2.53864331324	3.0	0.850467605101	135.374125873	121.915793645	4454.45446874	0.47827013913	1749.0	1896.0	37	0.0
3935956	2720.70507812	2.0	17848.0	2	4147.0	1	6009.56756757	222354.0	2.56705760482	3.0	0.950084458895	297.258755509	109.42079436	4561.0875259	0.563827487885	1623.0	1668.0	37	0.0
3935957	4723.45166016	2.0	30449.0	2	5975.0	1	9022.64864865	333838.0	2.5568327414	3.0	0.895453312042	215.717289277	114.871794565	7905.06922879	0.645466307057	1909.0	2141.0	37	0.0
3935958	3883.71850586	2.0	23887.0	2	5523.0	1	8093.2972973	299452.0	2.57892898257	3.0	1.02357320251	59.9104401442	117.561452259	6140.17074439	0.634732086184	1757.0	2307.0	37	0.0
3935959	213.935821533	2.0	2946.0	2	1399.0	1	1560.83783784	57751.0	2.72274993154	3.0	0.273319795071	85.2419506544	118.626600197	454.813790561	0.0414729497138	1328.0	926.0	37	0.0
3935952	1697.82324219	2.0	12210.0	2	3022.0	1	4156.78378378	153801.0	2.58407081266	3.0	0.946547663728	363.976709004	105.020214573	2752.70453004	0.456476059109	1509.0	1085.0	37	0.0
3935953	235.20199585	2.0	2678.0	2	1584.0	1	1597.35135135	59102.0	2.60512810947	3.0	0.856465195884	173.768137204	106.308661661	440.817562176	0.134016241242	1194.0	834.0	37	0.0
3935954	242.665924072	2.0	3429.0	2	1586.0	1	1668.32432432	61728.0	2.62042861783	3.0	0.779302218099	343.29446864	105.837333625	492.968054749	0.130118211568	1293.0	896.0	37	0.0
3935955	236.285125732	2.0	2829.0	2	1648.0	1	1771.89189189	65560.0	2.54331859604	3.0	0.61510964972	261.633047226	107.896179485	436.816881528	0.0820404909342	1403.0	1199.0	37	0.0
3935948	212.985488892	2.0	3062.0	2	1451.0	1	1556.16216216	57578.0	2.60621126084	3.0	0.642016475719	164.623323512	99.9810150831	461.940563367	0.105326595279	1236.0	829.0	37	0.0
3935949	1801.24279785	2.0	12603.0	2	2868.0	1	4560.35135135	168733.0	2.57994680603	3.0	0.861243126769	240.328991094	100.449818765	3142.77116055	0.42199637142	1807.0	1718.0	37	0.0
3935950	1852.71484375	2.0	13181.0	2	5352.0	1	6036.32432432	223344.0	4.66351755846	3.0	1.3709438063	0.0	102.0	3406.39015556	0.630848559388	1434.0	2137.0	37	0.0
3935951	2464.22045898	2.0	17643.0	2	3187.0	1	5250.89189189	194283.0	2.57439090439	3.0	0.878367936004	319.776800374	101.709474696	4188.04209615	0.539141930533	1535.0	1572.0	37	0.0
3935944	1858.09765625	2.0	13613.0	2	2802.0	1	4448.54054054	164596.0	2.59095316284	3.0	0.874167215097	57.7611270961	92.2476621321	3107.93981061	0.439605420708	1622.0	1414.0	37	0.0
3935945	1736.30236816	2.0	13171.0	2	3465.0	1	4527.05405405	167501.0	2.60289479851	3.0	0.876721819125	249.285887308	95.0664207061	2858.19320304	0.382672247805	1946.0	1545.0	37	0.0
3935946	2992.03930664	2.0	20215.0	2	6473.0	1	7703.94594595	285046.0	2.6101979453	3.0	1.210910859	85.0716311192	98.0272115215	4675.6478217	0.580929110238	1870.0	2674.0	37	0.0
3935947	968.740905762	2.0	7961.0	2	2741.0	1	3201.62162162	118460.0	2.55142269345	3.0	0.983599934876	261.341737522	97.9990330893	1588.25376421	0.322700759578	1581.0	1532.0	37	0.0
3935940	3251.2175293	2.0	23522.0	2	4818.0	1	7094.62162162	262501.0	2.53973490129	3.0	0.838836777062	69.1673243709	89.1970022626	5496.1150034	0.481301973008	2073.0	2471.0	37	0.0
3935941	260.221466064	2.0	3349.0	2	1674.0	1	1809.89189189	66966.0	2.51419427217	3.0	0.937967909766	353.544963024	89.8973555336	484.821203228	0.143678169627	1325.0	1099.0	37	0.0
3935942	4905.74267578	2.0	31262.0	2	6443.0	1	9768.02702703	361417.0	2.58427572794	3.0	0.931798408646	100.561838583	91.4610570425	8392.64021988	0.667495629404	1910.0	1868.0	37	0.0
3935943	2815.29296875	2.0	20272.0	2	3793.0	1	5979.13513514	221228.0	2.57943441036	3.0	0.887303477171	370.396701191	90.9115532805	4813.81248286	0.555657089894	1645.0	1920.0	37	0.0
3935936	4482.36181641	2.0	28424.0	2	5561.0	1	8738.67567568	323331.0	2.57304426444	3.0	0.90984498568	185.574641827	87.1800755834	7570.23925225	0.650424906351	1732.0	1634.0	37	0.0
3935937	3084.67382812	2.0	21246.0	2	6902.0	1	8194.16216216	303184.0	2.5916963857	3.0	1.10079842215	238.891343976	87.6492310362	4898.35153968	0.490358902539	2275.0	2205.0	37	0.0
3935938	842.768737793	2.0	6400.0	2	2078.0	1	2621.83783784	97008.0	2.56204293141	3.0	0.812040994869	321.444884605	87.6367541471	1493.67153004	0.300917090922	1376.0	869.0	37	0.0
3935939	3403.47607422	2.0	26442.0	2	4981.0	1	8172.16216216	302370.0	2.56614577934	3.0	0.816302859126	396.47328819	88.4661057603	6946.3229582	0.531224669091	1771.0	2137.0	37	0.0
3936060	2234.8203125	2.0	16976.0	2	3043.0	1	4935.18918919	182602.0	2.55053650863	3.0	0.738374406286	236.528462305	210.015844998	4086.22094387	0.440254668819	1671.0	1427.0	37	0.0
3936061	278.863342285	2.0	2794.0	2	1276.0	1	1439.86486486	53275.0	2.58512199958	3.0	0.677268903141	104.210437498	211.034547101	549.476122328	0.148406872518	1060.0	661.0	37	0.0
3936062	4641.09423828	2.0	30396.0	2	5228.0	1	8887.72972973	328846.0	2.55619803899	3.0	0.871659944282	36.3037158085	211.689431281	7978.39977567	0.64268056474	1819.0	1982.0	37	0.0
3936063	395.2734375	2.0	5441.0	2	1736.0	1	1928.48648649	71354.0	10.1887020957	3.0	1.07120464393	0.0	213.0	846.987525214	0.307592077758	1176.0	1178.0	37	0.0
3936056	1438.13659668	2.0	13256.0	2	5135.0	1	6146.21621622	227410.0	4.6637264096	3.0	0.940583846106	397.900836089	208.174370168	3359.07793346	0.345945022877	2235.0	2149.0	37	0.0
3936057	2397.2800293	2.0	19136.0	2	5093.0	1	6465.13513514	239210.0	2.57914879875	3.0	0.99692940238	350.104012958	209.086089857	4151.64526398	0.470790764292	2049.0	2354.0	37	0.0
3936058	1967.32250977	2.0	15548.0	2	2918.0	1	4492.37837838	166218.0	2.55487388355	3.0	0.855645326016	17.1221009632	210.012528612	3285.62537047	0.455392134398	1534.0	1660.0	37	0.0
3936059	186.11265564	2.0	2720.0	2	1461.0	1	1514.56756757	56039.0	2.52166852458	3.0	0.65582146055	69.4233359843	210.020111592	429.8337237	0.102609922145	1211.0	728.0	37	0.0
3936052	204.035049438	2.0	2658.0	2	1590.0	1	1635.7027027	60521.0	2.79712166829	3.0	0.627832019816	179.943151715	205.586977048	449.140776302	0.0943276350682	1337.0	889.0	37	0.0
3936053	174.553314209	2.0	2653.0	2	1579.0	1	1627.27027027	60209.0	2.56871096695	3.0	0.694960064229	196.133082968	206.105035504	352.358533366	0.0813629004779	1364.0	952.0	37	0.0
3936054	1630.65136719	2.0	12281.0	2	3271.0	1	4234.56756757	156679.0	2.55399910546	3.0	0.868756174873	336.062954195	206.251138209	2752.42767127	0.39342045805	1840.0	1386.0	37	0.0
3936055	2340.3359375	2.0	16781.0	2	4167.0	1	5678.43243243	210102.0	2.5320799319	3.0	0.823824451434	301.78010411	207.884328413	4062.92635739	0.417884175889	2025.0	1787.0	37	0.0
3936048	2254.16333008	2.0	17486.0	2	3205.0	1	5013.35135135	185494.0	2.5435509184	3.0	0.859736813566	56.8272025106	203.830239469	3916.334186	0.505581893709	1554.0	1705.0	37	0.0
3936049	235.835784912	2.0	2946.0	2	1730.0	1	1783.18918919	65978.0	2.63595009868	3.0	0.849851465666	287.503747434	204.15434894	469.806569998	0.126066185674	1357.0	789.0	37	0.0
3936050	1424.21606445	2.0	11806.0	2	3365.0	1	4430.43243243	163926.0	2.55058162413	3.0	0.615972495767	308.935397142	204.627012497	2590.43721686	0.219626740405	2173.0	1837.0	37	0.0
3936051	1896.5904541	2.0	14177.0	2	3523.0	1	4716.78378378	174521.0	2.5326690776	3.0	0.835788788018	365.042645907	204.879831437	3266.51238696	0.407269861143	2000.0	1653.0	37	0.0
3936044	1483.0657959	2.0	11917.0	2	2679.0	1	3754.78378378	138927.0	2.58213713129	3.0	0.775746106141	20.2094526893	200.882192335	2548.79689631	0.357392405624	1600.0	1429.0	37	0.0
3936045	231.187057495	2.0	3248.0	2	1602.0	1	1739.94594595	64378.0	2.69360879221	3.0	0.153018363013	6.98573467019	202.023548335	460.9027944	0.0206861350677	1473.0	1127.0	37	0.0
3936046	2076.48339844	2.0	18029.0	2	2885.0	1	4919.62162162	182026.0	2.56709563187	3.0	0.708385214442	146.047743826	202.496726645	3850.06238298	0.383486992227	1765.0	1316.0	37	0.0
3936047	1465.97802734	2.0	11333.0	2	2811.0	1	3985.45945946	147462.0	2.63218403406	3.0	0.686539083038	32.5052870389	202.600897456	2613.45308606	0.290485718364	1640.0	1542.0	37	0.0
3936040	1581.90563965	2.0	11099.0	2	2726.0	1	3887.45945946	143836.0	2.55838344634	3.0	0.853510591358	49.486539359	194.419134863	2848.0000058	0.45485464924	1396.0	1422.0	37	0.0
3936041	2073.03076172	2.0	14148.0	2	3422.0	1	4862.43243243	179910.0	2.58660734067	3.0	0.786550857178	143.801143701	195.273061418	3539.92574106	0.401169698372	1659.0	1053.0	37	0.0
3936042	2110.40332031	2.0	14795.0	2	3403.0	1	5000.97297297	185036.0	2.54394617485	3.0	0.864876128947	317.316184839	195.372610478	3705.44531352	0.471481444623	1737.0	1388.0	37	0.0
3936043	2648.06738281	2.0	18888.0	2	4548.0	1	6109.0	226033.0	2.55967268762	3.0	0.893036973984	375.500168952	198.980757254	4500.55869989	0.490211777736	2060.0	1979.0	37	0.0
3936036	2597.94116211	2.0	19868.0	2	3965.0	1	5675.97297297	210011.0	2.54812329131	3.0	0.832984564069	386.621211026	188.808918179	4567.16290179	0.504053135807	1862.0	1509.0	37	0.0
3936037	2380.15209961	2.0	17859.0	2	3851.0	1	5323.35135135	196964.0	2.56059098921	3.0	0.881933721705	169.142425519	190.962041083	3968.42478696	0.489712915724	1767.0	1620.0	37	0.0
3936038	1212.91674805	2.0	9842.0	2	2862.0	1	3696.16216216	136758.0	2.62510259971	3.0	0.843609340533	339.230134901	193.477764455	2131.88331598	0.321509771466	1838.0	1824.0	37	0.0
3936039	2862.82788086	2.0	21499.0	2	7462.0	1	8375.45945946	309892.0	4.63252955246	3.0	1.07980340534	0.523230631492	193.493391952	6267.32195419	0.67786988562	1406.0	1605.0	37	0.0
3936032	180.556396484	2.0	4555.0	2	2345.0	1	2445.2972973	90476.0	10.6907335709	3.0	0.423986478905	154.692493397	185.620246961	780.150123191	0.0725408010846	1724.0	1093.0	37	0.0
3936033	3764.16357422	2.0	25236.0	2	4213.0	1	7431.97297297	274983.0	2.59358129025	3.0	0.888568395744	223.014448907	186.444562554	6435.60248188	0.625279085059	1656.0	1391.0	37	0.0
3936034	2446.91210938	2.0	17819.0	2	3463.0	1	5324.48648649	197006.0	2.56462191283	3.0	0.844428838022	366.022274587	186.124146935	4164.42800275	0.49303996289	1774.0	1503.0	37	0.0
3936035	2491.25024414	2.0	17974.0	2	3621.0	1	5423.86486486	200683.0	2.56079422294	3.0	0.8782147649	74.8280197021	189.37702807	4226.63021253	0.520175439641	1612.0	1581.0	37	0.0
3936028	1609.82006836	2.0	11227.0	2	2746.0	1	4060.27027027	150230.0	2.53958251182	3.0	0.896726504922	313.722673889	182.35646518	2763.11468424	0.4391022039	1549.0	1345.0	37	0.0
3936029	3385.96313477	2.0	24106.0	2	4696.0	1	7040.56756757	260501.0	2.57569666745	3.0	0.871455513305	338.181290931	181.921452142	5610.49106853	0.531916617049	2007.0	2235.0	37	0.0
3936030	1130.65808105	2.0	10042.0	2	3017.0	1	3856.89189189	142705.0	2.59475244866	3.0	0.708168866821	347.469852946	181.686755299	1988.0053625	0.223256713909	1890.0	1786.0	37	0.0
3936031	3251.05761719	2.0	21635.0	2	4056.0	1	6547.0	242239.0	2.55706689826	3.0	0.916153025195	19.1019817354	182.751674006	5363.25742644	0.6006482816	1597.0	1953.0	37	0.0
3936024	2055.58251953	2.0	16123.0	2	3556.0	1	5223.02702703	193252.0	2.54719761877	3.0	0.781692662196	174.197008712	179.038613184	3753.08742154	0.390528010163	1968.0	1666.0	37	0.0
3936025	1792.29797363	2.0	13144.0	2	3466.0	1	4797.67567568	177514.0	2.57253785867	3.0	0.852831839733	156.357341632	180.703439866	3121.35886589	0.383940157011	1893.0	1891.0	37	0.0
3936026	1329.22216797	2.0	12451.0	2	3535.0	1	4345.51351351	160784.0	2.52508217339	3.0	0.738027085198	179.756846775	181.137852834	2656.35385676	0.291277303233	1920.0	1744.0	37	0.0
3936027	4891.79101562	2.0	31313.0	2	6731.0	1	10087.0540541	373221.0	2.56485249984	3.0	1.03312156014	267.198222891	181.69139764	7710.26670149	0.65246880251	1982.0	2263.0	37	0.0
3936020	263.112060547	2.0	3636.0	2	1853.0	1	1960.89189189	72553.0	10.244503293	3.0	0.550825108181	279.498590304	174.983523373	582.207140676	0.089054802357	1579.0	1082.0	37	0.0
3936021	1974.58178711	2.0	13760.0	2	3104.0	1	4607.86486486	170491.0	2.57570590044	3.0	0.856030251074	65.3599392387	177.50223408	3458.59181494	0.473321478144	1469.0	1142.0	37	0.0
3936022	1702.38269043	2.0	13673.0	2	3152.0	1	4103.54054054	151831.0	2.58331652396	3.0	0.906669670849	290.923566674	176.940311904	2793.42522318	0.446342976961	1538.0	1352.0	37	0.0
3936023	2689.99682617	2.0	18275.0	2	3891.0	1	5765.18918919	213312.0	2.56314907506	3.0	0.885458689372	75.6323682555	178.061281969	4530.11024417	0.533467736787	1622.0	1794.0	37	0.0
3936016	1513.44470215	2.0	11322.0	2	2345.0	1	3665.0	135605.0	2.58910903511	3.0	0.825311026574	26.6034075655	173.453075028	2743.88734787	0.447061005597	1349.0	1042.0	37	0.0
3936017	2451.56201172	2.0	18508.0	2	3619.0	1	5583.2972973	206582.0	2.54037385119	3.0	0.742739423711	150.034628809	173.235457017	4209.28529738	0.388846678996	2045.0	1978.0	37	0.0
3936018	1780.38439941	2.0	13536.0	2	2827.0	1	4135.86486486	153027.0	2.559702887	3.0	0.860473966216	133.745748309	174.628270952	3144.81823501	0.486198753566	1394.0	1384.0	37	0.0
3936019	2463.69140625	2.0	19894.0	2	4092.0	1	5924.7027027	219214.0	2.54995192468	3.0	0.782756936109	197.695647857	175.152355636	4334.43821084	0.401203089705	1931.0	1968.0	37	0.0
3936012	1361.4284668	2.0	12743.0	2	4480.0	1	5441.05405405	201319.0	2.6012577309	3.0	0.938950012666	203.497413349	168.512051056	2872.30329513	0.329492591491	2053.0	2018.0	37	0.0
3936013	186.8099823	2.0	2478.0	2	1557.0	1	1636.81081081	60562.0	2.56367990004	3.0	0.519043538195	225.124242737	169.012751382	418.154997701	0.0710076557767	1383.0	1051.0	37	0.0
3936014	2127.30883789	2.0	14267.0	2	3200.0	1	4895.62162162	181138.0	2.57673217876	3.0	0.890314593103	325.603811302	169.024682734	3595.49041896	0.485744545323	1657.0	1619.0	37	0.0
3936015	2772.68212891	2.0	17903.0	2	4751.0	1	6450.18918919	238657.0	2.56143422789	3.0	0.997911399075	250.681440551	170.180057117	4519.68546004	0.53756546909	1816.0	2039.0	37	0.0
3936008	1885.88269043	2.0	15245.0	2	2981.0	1	4493.89189189	166274.0	2.59146350234	3.0	0.823392486707	261.366429838	160.63752831	3368.13264934	0.446262800805	1720.0	1914.0	37	0.0
3936009	1945.76647949	2.0	14144.0	2	3472.0	1	4854.10810811	179602.0	2.56625836009	3.0	0.751026713881	152.050546038	164.672843076	3330.82633878	0.347114166343	1891.0	1597.0	37	0.0
3936010	290.040222168	2.0	2913.0	2	1427.0	1	1549.54054054	57333.0	2.62634215525	3.0	0.605636737919	122.391973039	165.748561193	599.622547691	0.132735032467	1173.0	724.0	37	0.0
3936011	1443.84997559	2.0	11015.0	2	3012.0	1	4132.67567568	152909.0	2.54858369329	3.0	0.842196088789	161.606944958	168.710755938	2563.31848776	0.353525684366	1921.0	1605.0	37	0.0
3936004	2025.86572266	2.0	16361.0	2	3508.0	1	4759.78378378	176112.0	2.61105783498	3.0	0.86309480684	344.378559591	157.085344591	3475.93097949	0.460166203578	1692.0	1476.0	37	0.0
3936005	1397.33630371	2.0	11300.0	2	2266.0	1	3573.35135135	132214.0	2.55637724842	3.0	0.743798748642	333.316208349	159.252637891	2560.51059596	0.363302670282	1615.0	1301.0	37	0.0
3936006	274.784637451	2.0	3829.0	2	1904.0	1	1992.86486486	73736.0	2.62687338813	3.0	0.41988193325	353.56677201	159.469418306	661.202446816	0.0748703525771	1551.0	913.0	37	0.0
3936007	2601.74584961	2.0	18424.0	2	3373.0	1	5539.89189189	204976.0	2.56491046466	3.0	0.879281248598	175.827486922	161.196086743	4378.31573264	0.532470826663	1631.0	1533.0	37	0.0
3936000	1491.02453613	2.0	10878.0	2	3103.0	1	3990.51351351	147649.0	2.58676012368	3.0	0.914516858684	389.871920318	154.00340293	2452.64950413	0.390898323517	1753.0	1389.0	37	0.0
3936001	1251.22705078	2.0	14259.0	2	2153.0	1	3127.86486486	115731.0	2.46819805555	3.0	0.793596827117	0.0	155.0	2604.9755721	0.493574120676	1224.0	1363.0	37	0.0
3936002	1575.18676758	2.0	11964.0	2	2765.0	1	3801.45945946	140654.0	2.57104858091	3.0	0.886920888492	133.849333678	155.72072736	2664.57806327	0.451035928998	1420.0	1265.0	37	0.0
3936003	2197.90600586	2.0	15203.0	2	3031.0	1	5002.78378378	185103.0	2.5890270469	3.0	0.884857216696	221.464647209	155.525517254	3858.68423268	0.518023031977	1544.0	1702.0	37	0.0
3936124	1676.74853516	2.0	14381.0	2	3899.0	1	4957.75675676	183437.0	2.56675141921	3.0	0.8802629324	233.4067507	271.951787404	3151.93890421	0.388537085014	1828.0	1574.0	37	0.0
3936125	1891.72119141	2.0	13443.0	2	3204.0	1	4835.10810811	178899.0	2.62337256646	3.0	0.90188390042	200.658898911	273.499831857	3324.84059588	0.449460698728	1836.0	1860.0	37	0.0
3936126	1586.07653809	2.0	14723.0	2	3899.0	1	4952.2972973	183235.0	2.57014898309	3.0	0.924728759864	228.721630207	274.263878939	2971.07055962	0.383872138823	1810.0	1847.0	37	0.0
3936127	2037.20776367	2.0	17848.0	2	3842.0	1	5748.67567568	212701.0	2.54019054741	3.0	0.582667461044	140.214039855	275.37534049	3960.12807771	0.251083729204	2318.0	2134.0	37	0.0
3936120	568.070617676	2.0	5961.0	2	2352.0	1	2819.67567568	104328.0	2.6092506411	3.0	0.172810571794	392.726602048	268.306042649	1222.35669585	0.0389151947007	1984.0	1252.0	37	0.0
3936121	4488.8203125	2.0	29883.0	2	5731.0	1	8977.02702703	332150.0	2.6033182505	3.0	0.87385237503	97.864859459	269.206833584	7374.3618763	0.55987240675	2137.0	2360.0	37	0.0
3936122	171.362762451	2.0	3063.0	2	1572.0	1	1769.67567568	65478.0	2.81982234621	3.0	0.179358499854	208.778099992	269.416902439	457.287598178	0.0237230313606	1451.0	1168.0	37	0.0
3936123	2948.00585938	2.0	19092.0	2	7608.0	1	8971.64864865	331951.0	4.71681057898	3.0	1.33887619124	181.17214017	269.700871961	4893.92400055	0.575225479007	2120.0	2748.0	37	0.0
3936116	2553.83691406	2.0	17965.0	2	3896.0	1	5521.89189189	204310.0	2.56625271522	3.0	0.894588880016	274.442047249	266.37024999	4486.21189983	0.570846064704	1419.0	1379.0	37	0.0
3936117	2393.17919922	2.0	17366.0	2	4112.0	1	5546.86486486	205234.0	2.56538200058	3.0	0.940342932696	113.308541701	266.765467258	3965.26360454	0.506272424517	1758.0	1851.0	37	0.0
3936118	1216.02697754	2.0	10053.0	2	2766.0	1	3757.35135135	139022.0	2.57267141187	3.0	0.646255142557	144.622520771	268.390405758	2289.54398924	0.245171772798	1959.0	1631.0	37	0.0
3936119	214.865631104	2.0	3031.0	2	1413.0	1	1555.59459459	57557.0	11.4000000005	3.0	0.652117917343	306.515743793	268.303175383	494.409269255	0.115610984044	1215.0	850.0	37	0.0
3936112	183.571182251	2.0	3184.0	2	2207.0	1	2161.05405405	79959.0	2.65416938427	3.0	0.250104496236	395.898729804	260.914686467	508.858359792	0.0303391197956	1927.0	1226.0	37	0.0
3936113	1742.76989746	2.0	13695.0	2	3574.0	1	4769.32432432	176465.0	2.58877273978	3.0	0.627307337211	94.4306900505	262.42496034	3363.59816478	0.284037204327	1777.0	1652.0	37	0.0
3936114	205.294754028	2.0	3326.0	2	2054.0	1	2092.75675676	77432.0	2.51783987023	3.0	0.179921129138	160.459199689	261.742224788	438.894723229	0.0192293994566	1686.0	1163.0	37	0.0
3936115	2120.04248047	2.0	14520.0	2	3446.0	1	4793.05405405	177343.0	2.54576307363	3.0	0.86177883881	76.8826245813	262.937149457	3562.53650232	0.471166896803	1620.0	1519.0	37	0.0
3936108	1285.1237793	2.0	9702.0	2	2561.0	1	3530.18918919	130617.0	2.5727699318	3.0	0.844761912575	227.824474926	259.398584997	2210.57188224	0.359602772727	1611.0	1126.0	37	0.0
3936109	3113.69458008	2.0	21707.0	2	3722.0	1	6593.21621622	243949.0	2.57281729713	3.0	0.881309784698	349.477904977	258.567666593	5542.81601683	0.588440795152	1610.0	1810.0	37	0.0
3936110	1656.51928711	2.0	12500.0	2	3054.0	1	4339.32432432	160555.0	2.60087236221	3.0	0.786353543883	386.355606178	258.821152537	2846.07594431	0.347485111937	1889.0	1703.0	37	0.0
3936111	3182.39941406	2.0	19458.0	2	5606.0	1	7407.86486486	274091.0	2.5934458858	3.0	1.07684066343	65.4872806459	260.48777018	5134.51859781	0.595375697581	1736.0	2233.0	37	0.0
3936104	154.088928223	2.0	2879.0	2	1667.0	1	1826.16216216	67568.0	2.60095398372	3.0	-0.740179339464	57.0908664935	256.030489544	391.561511665	-0.0735197129121	1581.0	1324.0	37	0.0
3936105	1665.23425293	2.0	12918.0	2	2865.0	1	4103.24324324	151820.0	2.5453634359	3.0	0.854849314732	238.059533847	255.752708613	2856.94721887	0.423692426389	1597.0	1509.0	37	0.0
3936106	2642.08447266	2.0	18913.0	2	4144.0	1	5744.64864865	212552.0	2.56940236178	3.0	0.890642047792	183.967836165	257.920895847	4324.94659708	0.504362826329	1862.0	1717.0	37	0.0
3936107	2067.78173828	2.0	15781.0	2	3547.0	1	4881.86486486	180629.0	2.55049870345	3.0	0.824203794207	151.853501996	259.097172889	3492.66444107	0.418103293471	1929.0	1475.0	37	0.0
3936100	2141.68725586	2.0	15678.0	2	3786.0	1	5470.62162162	202413.0	2.58905744101	3.0	0.814698495184	151.411031853	248.205807002	3637.30523993	0.371437807263	1993.0	1845.0	37	0.0
3936101	2265.33325195	2.0	16299.0	2	3855.0	1	5672.18918919	209871.0	2.62554410423	3.0	0.809986096147	143.489282871	248.47996647	4068.05528777	0.409360324948	1975.0	1964.0	37	0.0
3936102	1505.62561035	2.0	12165.0	2	2998.0	1	4243.08108108	156994.0	2.56358434232	3.0	0.714280299724	386.529074127	250.17015414	2750.23113552	0.301214102951	2032.0	1641.0	37	0.0
3936103	1211.45373535	2.0	9670.0	2	2430.0	1	3114.89189189	115251.0	2.55614803929	3.0	0.840956500529	49.8996764592	254.120888389	2035.96981783	0.378996329326	1378.0	1027.0	37	0.0
3936096	1926.45678711	2.0	14715.0	2	2898.0	1	4272.35135135	158077.0	2.57865999171	3.0	0.8989608144	88.9342573793	246.12821743	3197.28554329	0.506877786891	1395.0	1371.0	37	0.0
3936097	1901.91442871	2.0	14487.0	2	3149.0	1	4466.7027027	165268.0	2.60850391791	3.0	0.932245661352	225.407383287	246.080376722	3191.16819314	0.499282758652	1431.0	1541.0	37	0.0
3936098	496.171508789	2.0	7947.0	2	2508.0	1	3014.45945946	111535.0	2.45117338617	3.0	0.486304009178	399.0	247.0	1423.06066074	0.129671317019	2030.0	1759.0	37	0.0
3936099	1409.03540039	2.0	10465.0	2	2389.0	1	3373.27027027	124811.0	2.60482439996	3.0	0.901550901472	37.6809819144	248.019754196	2387.78060188	0.468607569544	1204.0	1096.0	37	0.0
3936092	2289.89013672	2.0	17563.0	2	3575.0	1	5539.37837838	204957.0	2.55679437869	3.0	0.857095809427	128.92040742	241.259267045	3956.64181649	0.441132409746	1717.0	2073.0	37	0.0
3936093	2313.92358398	2.0	18453.0	2	4170.0	1	5595.02702703	207016.0	2.57924555009	3.0	0.889874390052	169.298264896	242.411272419	3997.96232464	0.466131017336	1966.0	2105.0	37	0.0
3936094	416.608886719	2.0	3974.0	2	1642.0	1	1852.40540541	68539.0	2.49971673781	3.0	0.753808342116	274.627784498	242.950954043	829.452411717	0.203031474163	1207.0	790.0	37	0.0
3936095	2905.53759766	2.0	19962.0	2	3531.0	1	5866.97297297	217078.0	2.55651228463	3.0	0.854212149808	63.6058492976	245.188458812	5074.50853387	0.58583143269	1505.0	1365.0	37	0.0
3936088	2374.05859375	2.0	17159.0	2	4244.0	1	5443.21621622	201399.0	2.54044265318	3.0	0.933344047337	185.03866156	235.12458857	3901.60392328	0.502635232487	1782.0	1754.0	37	0.0
3936089	1757.31982422	2.0	15454.0	2	3467.0	1	4698.02702703	173827.0	2.5467636736	3.0	0.722732010006	134.828750268	237.922717936	3275.82440418	0.336848471948	1894.0	1490.0	37	0.0
3936090	304.181854248	2.0	3116.0	2	1434.0	1	1727.2972973	63910.0	2.56635113319	3.0	0.655536199456	248.111662396	238.236564936	606.96882882	0.130169609796	1322.0	1070.0	37	0.0
3936091	2200.95947266	2.0	16659.0	2	4483.0	1	6018.18918919	222673.0	2.55764711623	3.0	0.74522251779	394.248365184	239.847561611	3822.87808855	0.310084346894	2887.0	2197.0	37	0.0
3936084	170.433410645	2.0	2649.0	2	1339.0	1	1451.51351351	53706.0	2.84882874775	3.0	0.690671048311	55.4203228001	231.716656992	403.554183449	0.106208430251	1158.0	874.0	37	0.0
3936085	1062.34899902	2.0	8152.0	2	2418.0	1	3164.13513514	117073.0	2.55714576386	3.0	0.778186930658	145.215652386	233.167310336	1891.4546601	0.303087865997	1686.0	1107.0	37	0.0
3936086	1507.8013916	2.0	14072.0	2	4475.0	1	5455.13513514	201840.0	2.55526913471	3.0	0.37357922923	387.460283345	233.839049294	3088.70777692	0.118268815843	3064.0	2545.0	37	0.0
3936087	3565.83178711	2.0	23924.0	2	3872.0	1	7070.16216216	261596.0	2.5695313365	3.0	0.84774320489	9.53987870748	234.498543123	6486.06437557	0.636269335229	1471.0	1846.0	37	0.0
3936080	1615.48181152	2.0	12065.0	2	3067.0	1	4097.10810811	151593.0	2.540995241	3.0	0.895033450303	236.311094783	230.204279415	2740.07514885	0.427126885675	1580.0	1478.0	37	0.0
3936081	158.327774048	2.0	2473.0	2	1307.0	1	1383.97297297	51207.0	10.2199822394	3.0	0.643904454721	88.5409883646	230.510155886	386.554903854	0.0988091789974	1133.0	717.0	37	0.0
3936082	5172.95214844	2.0	33485.0	2	5370.0	1	10159.0810811	375886.0	2.59697249886	3.0	0.893578740807	164.229867878	231.457199971	8921.43028013	0.645706788287	2077.0	2390.0	37	0.0
3936083	1077.30407715	2.0	8862.0	2	2318.0	1	3114.81081081	115248.0	2.56681476945	3.0	0.837653216174	357.786652689	230.954885714	1884.66763704	0.339437497721	1551.0	1093.0	37	0.0
3936076	1590.96264648	2.0	15098.0	2	5605.0	1	5999.89189189	221996.0	2.54953271682	3.0	0.414592574419	394.114986008	224.69480354	3061.05210475	0.118267228171	3376.0	2906.0	37	0.0
3936077	201.975402832	2.0	2634.0	2	1326.0	1	1443.75675676	53419.0	2.64889404517	3.0	0.548833135674	55.604190402	226.402990216	481.091606281	0.100644780406	1153.0	798.0	37	0.0
3936078	1899.48913574	2.0	14008.0	2	4935.0	1	6012.08108108	222447.0	2.55871065724	3.0	0.811229319691	377.535842501	225.783928168	3082.30486792	0.262550740205	2352.0	2851.0	37	0.0
3936079	5189.76660156	2.0	37471.0	2	7491.0	1	11523.027027	426352.0	2.560196193	3.0	0.789734638138	386.520140789	226.13724932	9145.96568161	0.456475329514	3593.0	3632.0	37	0.0
3936072	1412.2767334	2.0	13129.0	2	3325.0	1	4160.54054054	153940.0	2.54835929257	3.0	0.775018881064	147.074207702	218.456757352	2737.6963308	0.342258207238	1653.0	1605.0	37	0.0
3936073	2568.0559082	2.0	18127.0	2	3352.0	1	5392.91891892	199538.0	2.55335034836	3.0	0.845840484604	269.012579592	217.53393868	4492.91080715	0.544020839501	1593.0	1214.0	37	0.0
3936074	1495.79492188	2.0	12087.0	2	3408.0	1	4406.21621622	163030.0	2.56491542072	3.0	0.870004506731	153.140723746	218.567985024	2695.01580221	0.362517648828	1725.0	1713.0	37	0.0
3936075	1600.9387207	2.0	15372.0	2	3040.0	1	4479.59459459	165745.0	2.53399341768	3.0	0.602198956663	245.514528385	223.300657502	3415.08114805	0.297938327945	1901.0	1404.0	37	0.0
3936068	2062.61645508	2.0	14550.0	2	4654.0	1	6216.05405405	229994.0	2.53202540756	3.0	1.10432470195	312.853662034	214.637531744	3622.20854932	0.474393721835	2039.0	2019.0	37	0.0
3936069	2530.64501953	2.0	22077.0	2	4875.0	1	7154.67567568	264723.0	2.568779544	3.0	0.595057292295	394.558141511	215.289713047	4913.62667631	0.256809024885	3344.0	2550.0	37	0.0
3936070	3425.9465332	2.0	24311.0	2	3504.0	1	6628.27027027	245246.0	2.56526971597	3.0	0.883120169442	120.087854793	217.322986896	5798.95429102	0.629495076016	1413.0	1508.0	37	0.0
3936071	2447.21191406	2.0	19050.0	2	3500.0	1	5794.97297297	214414.0	2.56173396283	3.0	0.7146585729	242.842912065	217.447124289	4589.2335083	0.394663278539	1988.0	2007.0	37	0.0
3936064	861.323669434	2.0	6304.0	2	2236.0	1	2726.86486486	100894.0	2.56580684686	3.0	0.945173975188	220.291681122	214.141459774	1433.37874273	0.33052280066	1359.0	1330.0	37	0.0
3936065	1486.77856445	2.0	13800.0	2	4277.0	1	5261.2972973	194668.0	2.5784336636	3.0	0.660453762885	388.462574166	213.901519672	3009.12819476	0.232846210813	2638.0	1930.0	37	0.0
3936066	152.990722656	2.0	2252.0	2	1293.0	1	1354.81081081	50128.0	2.7050788511	3.0	0.873203151407	81.4804206676	214.679528636	310.850699947	0.111326958597	1078.0	889.0	37	0.0
3936067	2060.25708008	2.0	14913.0	2	2800.0	1	4502.16216216	166580.0	2.56757273754	3.0	0.839626462456	189.857470581	215.233398589	3536.97615292	0.49211975716	1483.0	700.0	37	0.0
3936188	1579.20715332	2.0	14303.0	2	3510.0	1	4842.94594595	179189.0	2.5292952614	3.0	0.773229092015	224.121910049	325.832418283	3113.42332977	0.330753410913	1962.0	2033.0	37	0.0
3936189	1271.64135742	2.0	10409.0	2	2468.0	1	3459.40540541	127998.0	2.54495121323	3.0	0.698423274507	131.223232154	327.478539163	2265.26106491	0.296458695757	1584.0	1298.0	37	0.0
3936190	3008.38305664	2.0	22008.0	2	4003.0	1	6434.54054054	238078.0	2.55804411274	3.0	0.874333208333	151.322642626	327.455749743	5298.40655079	0.562443773469	1734.0	1625.0	37	0.0
3936191	2166.45361328	2.0	16886.0	2	3052.0	1	4748.81081081	175706.0	2.57461151678	3.0	0.830194983614	205.728813219	327.915387369	3782.23468511	0.493893570232	1561.0	1360.0	37	0.0
3936184	2001.17053223	2.0	15594.0	2	3180.0	1	4894.97297297	181114.0	2.5709092306	3.0	0.916935720506	279.354784067	323.507641534	3502.56416776	0.488213757041	1654.0	1633.0	37	0.0
3936185	192.759490967	2.0	3087.0	2	1741.0	1	1741.13513514	64422.0	10.8035393097	3.0	0.599733746076	291.089759106	324.392537417	478.844973879	0.0898814805967	1397.0	700.0	37	0.0
3936186	3114.67651367	2.0	18778.0	2	7251.0	1	8185.83783784	302876.0	4.69551491005	3.0	1.24560588398	317.240615416	324.514639676	4965.53202092	0.607180824181	1870.0	1694.0	37	0.0
3936187	197.718551636	2.0	2958.0	2	1762.0	1	1872.10810811	69268.0	2.47224104144	3.0	0.416627225233	345.048564816	324.867853605	452.353891929	0.0530022564951	1519.0	1028.0	37	0.0
3936180	2455.25830078	2.0	18344.0	2	3469.0	1	5190.64864865	192054.0	2.52625422261	3.0	0.823312989792	124.113098964	320.928489579	4181.78119423	0.496212880732	1622.0	1485.0	37	0.0
3936181	2155.6550293	2.0	16848.0	2	3901.0	1	5577.32432432	206361.0	2.57679420197	3.0	0.81892714947	221.298543471	320.915755814	3977.42276309	0.412440481373	1917.0	2052.0	37	0.0
3936182	1626.05505371	2.0	13423.0	2	3518.0	1	4436.91891892	164166.0	2.58169077192	3.0	0.841832298431	264.07442142	320.996195075	2754.5947411	0.353765251929	2033.0	1745.0	37	0.0
3936183	1433.54711914	2.0	12467.0	2	3133.0	1	4239.51351351	156862.0	2.5534641526	3.0	0.536428132159	80.3236335201	323.808781954	2861.91383733	0.221090407494	1835.0	1410.0	37	0.0
3936176	1852.24707031	2.0	15754.0	2	3781.0	1	5235.37837838	193709.0	11.4000000005	3.0	0.764831425143	7.29369510592	317.871659028	3580.06276599	0.354103428326	1866.0	1848.0	37	0.0
3936177	1259.37719727	2.0	9540.0	2	2600.0	1	3412.05405405	126246.0	2.56548230091	3.0	0.956589505584	62.0773230679	317.584721911	2074.36537746	0.410000299257	1385.0	1429.0	37	0.0
3936178	2360.28540039	2.0	19358.0	2	3210.0	1	5155.51351351	190754.0	2.55684043121	3.0	0.852520418351	336.967789819	319.294288876	4091.12967027	0.511159461067	1605.0	1246.0	37	0.0
3936179	1300.60876465	2.0	13704.0	2	3547.0	1	4900.08108108	181303.0	2.54442529771	3.0	0.833659265362	2.12262452981	320.850757977	2981.49247095	0.339805907404	1770.0	1727.0	37	0.0
3936172	3961.3737793	2.0	28183.0	2	6766.0	1	9613.78378378	355710.0	2.56821035587	3.0	1.00149353972	373.603594936	314.401048245	6915.99881971	0.563059371263	2341.0	2564.0	37	0.0
3936173	362.20111084	2.0	3415.0	2	1852.0	1	1867.05405405	69081.0	4.70095372006	3.0	1.03009513072	47.1168530219	315.023993353	607.665475677	0.201390624243	1201.0	1015.0	37	0.0
3936174	2741.51245117	2.0	19731.0	2	3607.0	1	5568.35135135	206029.0	2.5635365393	3.0	0.841044510861	98.644153561	314.994174445	4745.96172912	0.558640751404	1524.0	1524.0	37	0.0
3936175	2086.18920898	2.0	16633.0	2	3811.0	1	5590.97297297	206866.0	2.59404804045	3.0	0.801507421666	384.754763706	314.54865174	3790.17326991	0.373012888523	2215.0	2130.0	37	0.0
3936168	2944.69018555	2.0	21500.0	2	3846.0	1	6003.02702703	222112.0	2.54130913639	3.0	0.828364772113	154.62546431	311.946502492	5173.26881127	0.555047263858	1635.0	1505.0	37	0.0
3936169	306.271118164	2.0	3497.0	2	1725.0	1	1846.2972973	68313.0	2.51391976634	3.0	0.406764021659	18.9351913396	313.459933764	603.303446077	0.0711889860967	1382.0	832.0	37	0.0
3936170	199.683502197	2.0	3341.0	2	1660.0	1	1759.37837838	65097.0	2.51899211088	3.0	-0.329159056118	122.600322588	312.627255673	497.800347716	-0.0444943647321	1429.0	962.0	37	0.0
3936171	953.289611816	2.0	10461.0	2	3340.0	1	3692.97297297	136640.0	9.03821938399	3.0	0.686183881576	10.4845558465	313.838021459	2157.24584555	0.250651520939	1677.0	1081.0	37	0.0
3936164	223.957458496	2.0	3293.0	2	1448.0	1	1612.89189189	59677.0	10.2706180885	3.0	0.511562689603	346.591930543	307.921671672	547.14693252	0.0950139152831	1327.0	926.0	37	0.0
3936165	1989.2019043	2.0	15426.0	2	3283.0	1	4592.64864865	169928.0	2.53108638268	3.0	0.864421708136	172.186982117	309.036281885	3374.65898867	0.465387671553	1654.0	1216.0	37	0.0
3936166	1849.72619629	2.0	13314.0	2	2999.0	1	4469.81081081	165383.0	2.55387999709	3.0	0.865541823748	315.311607792	309.206772675	3161.89264557	0.441207014772	1712.0	1718.0	37	0.0
3936167	7834.88964844	2.0	37637.0	2	10126.0	1	16170.1351351	598295.0	2.64013406105	3.0	1.12653639954	257.459561563	309.994810751	11955.5237818	0.713669843221	2489.0	4534.0	37	0.0
3936160	3685.36401367	2.0	25792.0	2	4690.0	1	7611.54054054	281627.0	2.594535389	3.0	0.869594636608	205.294182109	305.507300139	6548.17548632	0.597582555876	1830.0	2415.0	37	0.0
3936161	167.922958374	2.0	3128.0	2	1492.0	1	1658.83783784	61377.0	2.50211809586	3.0	-0.140452082127	42.5955402548	307.394319085	568.791629173	-0.0235133104123	1377.0	961.0	37	0.0
3936162	4090.31396484	2.0	29637.0	2	4548.0	1	7754.97297297	286934.0	2.55504556863	3.0	0.860640243729	75.0550512464	308.204338058	6973.90274717	0.631265141605	1687.0	1694.0	37	0.0
3936163	2104.16870117	2.0	15914.0	2	3499.0	1	4847.86486486	179371.0	2.53508750304	3.0	0.844854262203	190.703011244	307.85112722	3651.63899398	0.466688377062	1745.0	1581.0	37	0.0
3936156	1374.24731445	2.0	11831.0	2	2849.0	1	3816.43243243	141208.0	2.55894250845	3.0	0.710356067694	40.0572741017	300.362476847	2483.76825655	0.300648946854	1603.0	1612.0	37	0.0
3936157	1340.00415039	2.0	12418.0	2	3511.0	1	4712.83783784	174375.0	2.55053453575	3.0	0.612415524931	289.94680028	300.647190867	2616.23827187	0.204797727709	2305.0	2296.0	37	0.0
3936158	2776.15307617	2.0	19129.0	2	3558.0	1	5896.40540541	218167.0	2.58305704446	3.0	0.845413891753	221.807153765	303.781641937	4754.85530484	0.517152432353	1809.0	2173.0	37	0.0
3936159	1468.81433105	2.0	11807.0	2	3304.0	1	4291.10810811	158771.0	2.5742333634	3.0	0.777187703875	284.325381169	303.899567818	2677.7367494	0.320115086606	1822.0	1323.0	37	0.0
3936152	2054.18530273	2.0	18063.0	2	4645.0	1	6305.97297297	233321.0	11.4000000005	3.0	0.797929071912	304.300663042	296.274370383	4015.90133432	0.340620811219	2418.0	2226.0	37	0.0
3936153	1859.44018555	2.0	14244.0	2	2689.0	1	4462.78378378	165123.0	2.55389233634	3.0	0.819314815088	383.240302414	298.150533257	3229.88896554	0.421433569443	1787.0	1708.0	37	0.0
3936154	2098.5625	2.0	16337.0	2	3270.0	1	4870.45945946	180207.0	2.57502267734	3.0	0.829120582855	32.7422130477	298.981730229	3567.06133793	0.435994660534	1604.0	1347.0	37	0.0
3936155	1568.04492188	2.0	12175.0	2	2851.0	1	4017.35135135	148642.0	2.57356004434	3.0	0.87129422391	126.318980738	299.331048596	2747.85485239	0.424463202749	1575.0	1609.0	37	0.0
3936148	2600.24194336	2.0	19327.0	2	3918.0	1	5839.64864865	216067.0	2.5452877478	3.0	0.72977825586	224.816371353	291.975535822	4584.21322594	0.401430777317	2022.0	1782.0	37	0.0
3936149	1362.29052734	2.0	10209.0	2	2433.0	1	3385.91891892	125279.0	2.61634701977	3.0	0.903409106737	71.070940058	293.183805387	2255.84528846	0.430502739712	1328.0	1160.0	37	0.0
3936150	2807.50732422	2.0	21081.0	2	4358.0	1	6638.10810811	245610.0	2.56087370399	3.0	0.757333530809	291.241808601	293.363375431	5029.36998365	0.402322545895	2271.0	1810.0	37	0.0
3936151	1708.1887207	2.0	16235.0	2	4005.0	1	5459.48648649	202001.0	11.4000000005	3.0	0.763047118457	307.578053451	293.269792742	3461.39602233	0.319072642492	2098.0	2293.0	37	0.0
3936144	2074.85717773	2.0	15642.0	2	4360.0	1	5357.16216216	198215.0	2.54441421048	3.0	0.957645109703	19.1528395611	289.671479929	3679.73045143	0.490077342898	1583.0	1927.0	37	0.0
3936145	1255.09924316	2.0	10249.0	2	3044.0	1	3839.48648649	142061.0	2.57219281892	3.0	0.850486568737	182.8381154	290.815112113	2149.10492507	0.312378416577	1965.0	1501.0	37	0.0
3936146	1639.15710449	2.0	14555.0	2	3817.0	1	5058.78378378	187175.0	2.55617388687	3.0	0.492218988057	298.899743489	291.13324888	3030.15844961	0.172906342066	2513.0	2198.0	37	0.0
3936147	2396.6340332	2.0	17236.0	2	4149.0	1	5984.0	221408.0	2.58952411642	3.0	0.738202423464	171.688860053	292.379105258	4060.73054456	0.334171817667	2278.0	2005.0	37	0.0
3936140	1438.71606445	2.0	12961.0	2	3858.0	1	5071.02702703	187628.0	2.5150261387	3.0	0.685813393794	168.400006602	284.814786746	2976.97893553	0.252043296149	2163.0	1908.0	37	0.0
3936141	1650.31188965	2.0	12740.0	2	2761.0	1	4173.72972973	154428.0	2.56139493165	3.0	0.832834247831	196.612447864	285.132732375	2884.97446213	0.404172412717	1776.0	1446.0	37	0.0
3936142	2341.90869141	2.0	17388.0	2	3434.0	1	5534.54054054	204778.0	2.55283725594	3.0	0.730218825833	220.84786367	285.436791042	4257.6778334	0.390580288822	1936.0	1749.0	37	0.0
3936143	2010.76708984	2.0	14809.0	2	3631.0	1	5102.89189189	188807.0	2.56790769843	3.0	0.822459722366	387.744623041	285.578711286	3547.05667329	0.400263735906	2077.0	2079.0	37	0.0
3936136	3482.21240234	2.0	24250.0	2	4723.0	1	7398.48648649	273744.0	2.56162974766	3.0	0.954373770496	101.455347427	282.057934138	5754.89533944	0.590276914882	1823.0	1975.0	37	0.0
3936137	2186.47949219	2.0	17927.0	2	5006.0	1	6169.16216216	228259.0	2.53814398663	3.0	0.816317134395	172.978023077	283.77920009	3879.05267297	0.345247562572	2301.0	1897.0	37	0.0
3936138	1990.68127441	2.0	14457.0	2	3151.0	1	4798.86486486	177558.0	2.61697325968	3.0	0.935314408331	348.748077723	283.714511799	3277.69067724	0.469326990441	1590.0	1501.0	37	0.0
3936139	2541.04248047	2.0	17285.0	2	7097.0	1	7509.62162162	277856.0	4.67999799365	3.0	1.20049077233	122.642851478	284.837561312	4362.87348832	0.535450285604	2050.0	2234.0	37	0.0
3936132	1773.39660645	2.0	13360.0	2	3241.0	1	4606.89189189	170455.0	2.56076420112	3.0	0.916516551321	359.440519719	278.813645739	3023.40944211	0.430094653253	1782.0	1688.0	37	0.0
3936133	584.50012207	2.0	5140.0	2	2161.0	1	2547.21621622	94247.0	2.55311816496	3.0	0.80743921213	375.587005001	279.706875758	1064.95394097	0.203064365375	1638.0	1272.0	37	0.0
3936134	2925.45410156	2.0	20921.0	2	3765.0	1	5957.56756757	220430.0	2.55031842524	3.0	0.887239042882	39.000645053	281.370421882	4995.5795434	0.592323265976	1503.0	1616.0	37	0.0
3936135	3389.35302734	2.0	20839.0	2	8165.0	1	9384.86486486	347240.0	4.66671957815	3.0	1.26023093387	135.316530538	281.185619873	5034.50189615	0.510630717714	2487.0	3087.0	37	0.0
3936128	176.692352295	2.0	2931.0	2	1818.0	1	1854.10810811	68602.0	2.5082099526	3.0	0.462256291574	162.165187814	276.040840338	387.770248686	0.0507936850084	1624.0	891.0	37	0.0
3936129	3442.10888672	2.0	25168.0	2	4711.0	1	7249.2972973	268224.0	2.56312898304	3.0	0.830263398295	390.025120052	275.80872384	5805.5649733	0.498029111212	2215.0	2361.0	37	0.0
3936130	204.659973145	2.0	3821.0	2	2087.0	1	2170.32432432	80302.0	2.4764996682	3.0	0.0355569409494	186.807798775	278.633143353	561.279691323	0.00461902682705	2019.0	1284.0	37	0.0
3936131	1756.25195312	2.0	12308.0	2	2944.0	1	4082.89189189	151067.0	2.59800052821	3.0	0.906087522741	254.97140904	278.964612792	2903.51138742	0.475313458592	1426.0	1415.0	37	0.0
3936252	1655.60217285	2.0	13324.0	2	3218.0	1	4017.16216216	148635.0	2.55238062444	3.0	0.808797259325	10.9893933202	392.142846641	2889.65622247	0.410228698081	1472.0	835.0	37	0.0
3936253	1881.24511719	2.0	19990.0	2	5764.0	1	7301.62162162	270160.0	9.04890788557	3.0	0.723577221143	182.142032622	391.918802894	4297.36643094	0.270535892981	2781.0	2781.0	37	0.0
3936254	2084.89550781	2.0	17355.0	2	3079.0	1	4733.02702703	175122.0	2.53685653653	3.0	0.786379404989	24.8058695998	393.284357093	3681.06348225	0.440505563725	1677.0	1668.0	37	0.0
3936255	720.012817383	2.0	7569.0	2	2329.0	1	3026.67567568	111987.0	2.63324685882	3.0	0.327493386726	16.9294348438	394.539190805	1628.65351772	0.0966259733532	1845.0	1464.0	37	0.0
3936248	274.325714111	2.0	3621.0	2	1401.0	1	1524.21621622	56396.0	2.64870787453	3.0	0.648864517759	259.158240909	387.115605891	597.443309032	0.145694432783	1125.0	638.0	37	0.0
3936249	2156.90795898	2.0	14457.0	2	3114.0	1	4908.35135135	181609.0	2.5680096847	3.0	0.846196502168	108.357216224	389.866892834	3740.48106841	0.475858399353	1727.0	1712.0	37	0.0
3936250	1443.66552734	2.0	11390.0	2	2642.0	1	3731.16216216	138053.0	2.54983115231	3.0	0.90064945458	304.812783966	390.358158349	2465.16650907	0.423544403176	1467.0	1396.0	37	0.0
3936251	2610.25317383	2.0	19471.0	2	4435.0	1	6191.97297297	229103.0	2.58245835683	3.0	0.860251090487	375.810835457	389.622035941	4521.96039399	0.457976912879	2230.0	2094.0	37	0.0
3936244	2007.39855957	2.0	15189.0	2	3205.0	1	4730.94594595	175045.0	2.54563989283	3.0	0.788134648256	291.033234503	385.276242716	3463.1465457	0.405412480535	1688.0	1589.0	37	0.0
3936245	1522.04016113	2.0	11782.0	2	3199.0	1	4354.18918919	161105.0	2.53246530562	3.0	0.809143176415	364.79503612	386.362538428	2612.55509073	0.32056229178	2126.0	1915.0	37	0.0
3936246	602.935180664	2.0	6116.0	2	2015.0	1	2524.16216216	93394.0	2.58345197774	3.0	0.533480907776	143.517017163	387.51545476	1258.02803169	0.153325278745	1587.0	1398.0	37	0.0
3936247	1697.98083496	2.0	12721.0	2	3097.0	1	4373.45945946	161818.0	2.56893169728	3.0	0.872860498658	205.533032458	387.103353895	2948.48110233	0.41689373374	1802.0	1460.0	37	0.0
3936240	1320.49780273	2.0	10106.0	2	2529.0	1	3360.75675676	124348.0	2.57168756125	3.0	0.866304996545	22.7772220645	381.118496452	2239.75295519	0.405820173995	1386.0	1331.0	37	0.0
3936241	1835.29260254	2.0	13661.0	2	2664.0	1	4347.2972973	160850.0	2.5588843323	3.0	0.71915559756	283.560104013	381.368556383	3372.19930597	0.386817453705	1556.0	1271.0	37	0.0
3936242	223.362670898	2.0	3071.0	2	1614.0	1	1732.7027027	64110.0	2.52944219751	3.0	0.493621529666	125.286077081	381.673689505	487.634190355	0.0746447217431	1448.0	1081.0	37	0.0
3936243	1988.63110352	2.0	14214.0	2	2885.0	1	4642.13513514	171759.0	2.62155234591	3.0	0.841881331237	136.475248996	383.5142088	3556.26088877	0.47596137504	1513.0	1521.0	37	0.0
3936236	189.294250488	2.0	2979.0	2	1431.0	1	1490.21621622	55138.0	11.4000000005	3.0	0.623633698299	232.625159632	376.850231042	442.875398525	0.102132939686	1204.0	739.0	37	0.0
3936237	2408.36547852	2.0	18933.0	2	3423.0	1	5412.02702703	200245.0	2.546682981	3.0	0.801940514487	155.46410448	378.303482431	4328.03853114	0.472014610129	1694.0	1393.0	37	0.0
3936238	1552.50256348	2.0	11484.0	2	2921.0	1	4171.89189189	154360.0	2.60251849371	3.0	0.795973951638	48.487122228	379.452002452	2788.80392307	0.362479865344	1597.0	1521.0	37	0.0
3936239	3822.79101562	2.0	29470.0	2	7340.0	1	9459.67567568	350008.0	2.56356484423	3.0	1.00035109042	383.642605328	379.21152805	6584.1019638	0.534050661766	2521.0	2616.0	37	0.0
3936232	2024.26342773	2.0	14738.0	2	3525.0	1	5119.27027027	189413.0	2.58906408507	3.0	0.742125425679	113.831628688	375.697272147	3673.32604846	0.362872394035	1847.0	1866.0	37	0.0
3936233	5194.61767578	2.0	35632.0	2	6143.0	1	9870.97297297	365226.0	2.56038102604	3.0	0.889498722438	360.869179798	375.94327687	8612.11003789	0.63406616256	2160.0	2608.0	37	0.0
3936234	2073.06494141	2.0	16957.0	2	3469.0	1	4862.7027027	179920.0	2.55312293647	3.0	0.798825214432	56.546844845	376.682243736	3746.79378391	0.444573372102	1615.0	1709.0	37	0.0
3936235	3594.85351562	2.0	26413.0	2	5085.0	1	7270.48648649	269008.0	2.58851561108	3.0	0.907814272772	198.196516137	377.038294591	5900.0080161	0.583145591729	1907.0	2004.0	37	0.0
3936228	2493.54516602	2.0	18257.0	2	3717.0	1	5733.91891892	212155.0	2.54936880666	3.0	0.782471163242	109.367716209	370.326595578	4543.38031511	0.44928165383	1700.0	1376.0	37	0.0
3936229	1496.97290039	2.0	13670.0	2	2909.0	1	4389.78378378	162422.0	2.57683439958	3.0	0.581952800379	86.5447211703	371.51191217	3060.81093226	0.254525010945	1761.0	1407.0	37	0.0
3936230	196.194274902	2.0	2883.0	2	1748.0	1	1721.94594595	63712.0	11.4000000005	3.0	0.521872073575	297.612750702	371.155579423	476.499443042	0.0778261720762	1443.0	742.0	37	0.0
3936231	212.276489258	2.0	3409.0	2	1320.0	1	1485.83783784	54976.0	10.8861801062	3.0	0.525647113445	251.877927769	372.867542523	515.898542648	0.100418838081	1172.0	899.0	37	0.0
3936224	2220.06469727	2.0	17388.0	2	3505.0	1	5388.24324324	199365.0	2.55934517381	3.0	0.832647379031	388.323427988	367.667436871	3952.59060902	0.439672749712	2033.0	1987.0	37	0.0
3936225	2001.18688965	2.0	13653.0	2	2889.0	1	4424.37837838	163702.0	2.57623195008	3.0	0.910348033206	10.6940661506	368.820056844	3348.62996323	0.525558798752	1344.0	1381.0	37	0.0
3936226	2257.71411133	2.0	17073.0	2	3258.0	1	4866.24324324	180051.0	2.55758088884	3.0	0.894631072328	38.7827680486	368.903964226	3773.04710638	0.530987019714	1430.0	1548.0	37	0.0
3936227	1741.22619629	2.0	13030.0	2	3022.0	1	4131.67567568	152872.0	2.57677756532	3.0	0.775163353961	153.649167829	368.883732218	2961.74600395	0.384722485401	1544.0	1407.0	37	0.0
3936220	2029.5559082	2.0	15079.0	2	3128.0	1	4859.21621622	179791.0	2.57204647746	3.0	0.807418796064	316.990276315	360.929629858	3407.03702435	0.394818111326	1872.0	2043.0	37	0.0
3936221	4064.99462891	2.0	28476.0	2	4513.0	1	7924.81081081	293218.0	2.56051040524	3.0	0.806091206546	85.2730268873	364.082888886	7039.66145744	0.557700468717	1893.0	1774.0	37	0.0
3936222	1269.87683105	2.0	13426.0	2	3904.0	1	5026.43243243	185978.0	2.50996920403	3.0	0.260347064864	187.053494253	365.130820057	3061.79757968	0.0861228228598	2356.0	1833.0	37	0.0
3936223	218.278274536	2.0	3560.0	2	1752.0	1	1896.56756757	70173.0	2.57092192233	3.0	0.0982680822001	302.70643108	366.577543257	608.841273812	0.016025922553	1624.0	1012.0	37	0.0
3936216	1226.52294922	2.0	9233.0	2	2268.0	1	3326.10810811	123066.0	2.59470203293	3.0	0.883483975924	56.6383419469	357.744615361	2126.43655735	0.393559331352	1405.0	1300.0	37	0.0
3936217	7124.20214844	2.0	35542.0	2	9137.0	1	14750.2972973	545761.0	2.6470861939	3.0	1.04752399889	184.0898654	358.684048482	11089.6863769	0.649563256809	2678.0	4292.0	37	0.0
3936218	1488.19995117	2.0	11009.0	2	3337.0	1	4312.75675676	159572.0	2.59114650667	3.0	0.697253983569	308.26042388	359.786895587	2501.23876426	0.253432381901	2059.0	1898.0	37	0.0
3936219	207.587738037	2.0	2813.0	2	1384.0	1	1570.94594595	58125.0	2.506564974	3.0	0.396746250033	146.229242903	360.59301306	508.781711867	0.0686581145846	1322.0	857.0	37	0.0
3936212	2005.14550781	2.0	17003.0	2	3368.0	1	4979.7027027	184249.0	2.56037075814	3.0	0.624686044438	302.894209856	352.901821734	3655.54770835	0.297501107038	2116.0	1991.0	37	0.0
3936213	2176.05615234	2.0	15637.0	2	3463.0	1	4814.45945946	178135.0	2.53748084454	3.0	0.85118935506	243.139093856	353.971690796	3690.83632193	0.484267986936	1668.0	1579.0	37	0.0
3936214	229.075653076	2.0	3137.0	2	1526.0	1	1569.86486486	58085.0	2.50821604625	3.0	0.665672553195	142.902306237	354.950434557	501.405865883	0.118951235087	1185.0	816.0	37	0.0
3936215	1876.33544922	2.0	15224.0	2	3291.0	1	4635.2972973	171506.0	2.51980391404	3.0	0.900643750615	348.727099278	357.085374842	3222.00867184	0.455646556521	1635.0	1435.0	37	0.0
3936208	1836.48986816	2.0	12823.0	2	3288.0	1	4379.56756757	162044.0	2.55424841391	3.0	0.91885579192	89.1482555954	348.857447904	3025.83879592	0.465026022524	1569.0	1594.0	37	0.0
3936209	2111.4609375	2.0	16478.0	2	3232.0	1	5219.83783784	193134.0	2.55907877703	3.0	0.761578134098	296.587941626	348.592853473	3899.43566083	0.397556160349	1831.0	1935.0	37	0.0
3936210	2644.77026367	2.0	19190.0	2	3187.0	1	5586.81081081	206712.0	2.55777132534	3.0	0.827059402737	226.867749944	351.4648066	4701.59738716	0.533759174302	1686.0	1630.0	37	0.0
3936211	1825.92614746	2.0	14702.0	2	3017.0	1	4292.48648649	158822.0	2.5856497281	3.0	0.848911424404	205.921500512	351.783625343	3130.32130603	0.448303221707	1585.0	1775.0	37	0.0
3936204	221.405487061	2.0	3269.0	2	1722.0	1	1755.18918919	64942.0	2.87277213271	3.0	0.0866135674257	244.651106492	344.976545242	496.966343475	0.0124141555293	1430.0	1055.0	37	0.0
3936205	2482.38500977	2.0	18745.0	2	4193.0	1	6272.94594595	232099.0	2.56550987111	3.0	0.86431537801	325.411494707	345.076204369	4530.82634078	0.453782210132	1928.0	2037.0	37	0.0
3936206	2954.27832031	2.0	21253.0	2	4609.0	1	6383.21621622	236179.0	2.57320927851	3.0	0.92853928648	178.091487723	345.934406048	4827.50354816	0.541112712399	1862.0	1856.0	37	0.0
3936207	2379.00805664	2.0	16428.0	2	2972.0	1	4963.24324324	183640.0	2.56357893118	3.0	0.864134742847	12.5988215326	349.27929762	4158.37984881	0.56740118636	1329.0	1113.0	37	0.0
3936200	212.956359863	2.0	2565.0	2	1470.0	1	1549.59459459	57335.0	11.4000000005	3.0	0.704740659893	122.854697475	341.234459425	429.10122216	0.108125999896	1232.0	978.0	37	0.0
3936201	2287.2980957	2.0	15436.0	2	3755.0	1	5346.37837838	197816.0	2.5558155099	3.0	0.915905432486	218.207352291	341.490458523	3906.99159877	0.502990287314	1713.0	2019.0	37	0.0
3936202	1033.95703125	2.0	7832.0	2	2373.0	1	3148.24324324	116485.0	2.61191264993	3.0	0.825718340028	79.3660705946	344.22574026	1789.31359287	0.306591347526	1636.0	1344.0	37	0.0
3936203	1602.96728516	2.0	14537.0	2	4312.0	1	5389.48648649	199411.0	10.3531123347	3.0	0.894153767474	329.978350194	344.05912038	3229.14189342	0.365875204164	1941.0	1517.0	37	0.0
3936196	1040.95874023	2.0	7489.0	2	2538.0	1	3143.37837838	116305.0	2.5819493875	3.0	0.863813518432	142.269166841	333.123775821	1740.04681213	0.314209083461	1551.0	1141.0	37	0.0
3936197	2200.28222656	2.0	15691.0	2	3013.0	1	4754.78378378	175927.0	2.59330528174	3.0	0.844764937296	105.723709342	338.360002486	3866.92499953	0.523255156897	1412.0	1286.0	37	0.0
3936198	2035.50805664	2.0	14190.0	2	3379.0	1	4685.59459459	173367.0	2.56975118133	3.0	0.848093264012	63.3697864489	339.476577629	3643.11756344	0.491874629905	1531.0	1516.0	37	0.0
3936199	897.512817383	2.0	7999.0	2	1910.0	1	2585.81081081	95675.0	2.53279662219	3.0	0.848378588409	48.7011251452	340.060581767	1565.8668497	0.345664288537	1224.0	1133.0	37	0.0
3936192	4334.21191406	2.0	30182.0	2	5576.0	1	8901.2972973	329348.0	2.5529869709	3.0	0.912003169711	373.699185696	328.083481229	7172.84809722	0.58091628737	2225.0	2115.0	37	0.0
3936193	4777.66503906	2.0	32625.0	2	5057.0	1	9346.54054054	345822.0	2.54442775573	3.0	0.871435177584	170.801437022	329.451312548	8343.22626644	0.636513961426	1962.0	2318.0	37	0.0
3936194	1316.12487793	2.0	11106.0	2	3319.0	1	4056.67567568	150097.0	2.53105607089	3.0	0.811202363645	384.523590023	329.952486264	2384.2474011	0.313000596377	1976.0	1540.0	37	0.0
3936195	3266.73388672	2.0	20103.0	2	5709.0	1	8161.40540541	301972.0	4.69130530447	3.0	1.10167125593	76.5655896845	330.698647004	5220.7759452	0.54407838013	2006.0	2192.0	37	0.0
3933240	211.602828979	3.0	3273.0	3	1969.0	1	2136.54054054	79052.0	10.3117009764	3.0	1.3733071974	215.0	399.0	577.517608899	0.227906744858	1459.0	1357.0	37	0.0
3933241	192.922225952	3.0	3273.0	3	2186.0	1	2246.02702703	83103.0	10.3948850485	3.0	1.61002610282	219.0	399.0	512.643718954	0.225099764471	1601.0	1305.0	37	0.0
3933242	211.430984497	3.0	3703.0	3	1712.0	1	1815.18918919	67162.0	8.8863488447	3.0	0.950576461248	326.0	399.0	642.330601873	0.202194038679	1386.0	1043.0	37	0.0
3933236	2760.44458008	3.0	16438.0	3	5611.0	1	7455.16216216	275841.0	4.66496323673	3.0	1.24626852026	19.0	399.0	4898.0610195	0.693195762402	1460.0	1621.0	37	0.0
3933237	3554.34008789	3.0	21806.0	3	6004.0	1	7876.24324324	291421.0	2.6938418726	3.0	1.1560474769	119.0	399.0	5740.61604517	0.727992508887	1333.0	2319.0	37	0.0
3933238	1322.7833252	3.0	10765.0	3	3289.0	1	4092.02702703	151405.0	2.61023137388	3.0	0.764274706475	156.0	399.0	2424.60902331	0.292698032094	1850.0	1678.0	37	0.0
3933239	256.362487793	3.0	4661.0	3	2001.0	1	2189.54054054	81013.0	10.2097281377	3.0	1.16010551185	183.0	399.0	703.460951874	0.229045951406	1569.0	1365.0	37	0.0
3933232	3451.5168457	3.0	22000.0	3	7607.0	1	9921.94594595	367112.0	2.56487268269	3.0	0.973405225016	239.213768686	391.783537953	5805.54057176	0.398171191452	3153.0	3010.0	37	0.0
3933233	2025.08276367	3.0	15234.0	3	3504.0	1	4925.40540541	182240.0	2.59234979732	3.0	0.902826664859	313.843767681	391.576068251	3439.81266818	0.460405728324	1752.0	1721.0	37	0.0
3933234	1885.09350586	3.0	13909.0	3	2764.0	1	4459.35135135	164996.0	2.55572885596	3.0	0.722088478822	7.48962075042	394.620658221	3489.55949318	0.393779885075	1628.0	1696.0	37	0.0
3933235	2971.51489258	3.0	19693.0	3	7731.0	1	8659.89189189	320416.0	4.6467940456	3.0	1.21103567772	146.866505386	394.809518453	4848.83955638	0.512953265278	2159.0	1909.0	37	0.0
3933228	1198.96203613	3.0	9291.0	3	2512.0	1	3309.56756757	122454.0	2.59504442119	3.0	0.813210703885	349.576858145	390.105713802	2134.71217863	0.355501202064	1536.0	1234.0	37	0.0
3933229	2076.95141602	3.0	17012.0	3	3232.0	1	4801.16216216	177643.0	2.56267232082	3.0	0.827524912135	77.900840203	391.394434291	3723.22976962	0.472464813625	1604.0	1441.0	37	0.0
3933230	921.11932373	3.0	8188.0	3	2741.0	1	3374.97297297	124874.0	2.53746326135	3.0	0.52082208213	254.386105855	391.175551222	1726.3286266	0.15367207161	2131.0	1482.0	37	0.0
3933231	264.361358643	3.0	3344.0	3	1836.0	1	1956.10810811	72376.0	2.5763242279	3.0	0.0898640369894	200.60429534	392.086610089	554.637658686	0.0129044924225	1632.0	1112.0	37	0.0
3933224	938.147033691	3.0	8377.0	3	2175.0	1	2869.59459459	106175.0	2.57750657601	3.0	0.481004305774	8.15372655568	386.603285548	1733.86768141	0.170023503203	1515.0	1320.0	37	0.0
3933225	4145.97558594	3.0	31528.0	3	8163.0	1	10861.0	401857.0	2.5693576242	3.0	0.937202292725	53.6185217525	386.58186026	7840.7135092	0.511235966088	2528.0	3269.0	37	0.0
3933226	289.814666748	3.0	4179.0	3	1924.0	1	2013.86486486	74513.0	2.57630060674	3.0	0.213641357953	277.519205366	389.03789327	643.403543758	0.0353336739582	1551.0	987.0	37	0.0
3933227	2517.78344727	3.0	22250.0	3	9108.0	1	10037.2432432	371378.0	2.6197666748	3.0	1.11800830904	232.889018955	390.049252251	4668.59997695	0.351366550517	3328.0	4120.0	37	0.0
3933220	1280.33898926	3.0	14938.0	3	4631.0	1	5413.91891892	200315.0	2.58187392675	3.0	0.512085384142	252.308154228	382.784409698	3003.80611686	0.165582996738	2950.0	1311.0	37	0.0
3933221	1727.19824219	3.0	13957.0	3	2783.0	1	4186.2972973	154893.0	2.5411763982	3.0	0.826639639131	198.835580591	383.560878082	3071.28471006	0.435199684367	1576.0	1379.0	37	0.0
3933222	410.210235596	3.0	6188.0	3	1970.0	1	2403.78378378	88940.0	2.60689818996	3.0	0.304254153899	76.2826831988	385.204994513	1188.52750015	0.0813356366273	1591.0	1135.0	37	0.0
3933223	5748.21826172	3.0	35265.0	3	6989.0	1	11055.1621622	409041.0	2.59169086601	3.0	0.954714322137	167.270500301	384.869112387	9250.36136986	0.665075511793	2136.0	2955.0	37	0.0
3933216	5225.15820312	3.0	35001.0	3	5698.0	1	10252.6216216	379347.0	2.59052203317	3.0	0.91769552688	318.15238187	380.54344382	8828.18439668	0.6531609779	2059.0	2597.0	37	0.0
3933217	1275.93127441	3.0	9595.0	3	2646.0	1	3593.10810811	132945.0	2.52859677816	3.0	0.866114019508	384.283655285	381.742761854	2211.0569969	0.36330087056	1669.0	1258.0	37	0.0
3933218	1415.93359375	3.0	10551.0	3	2201.0	1	3255.10810811	120439.0	2.59600467602	3.0	0.833217324271	0.0	383.0	2537.94110325	0.481089242195	1129.0	1034.0	37	0.0
3933219	1567.57177734	3.0	14703.0	3	4990.0	1	6255.45945946	231452.0	8.37413291768	3.0	0.694708092516	232.332392627	382.683997914	3533.6839181	0.244119831341	2420.0	2611.0	37	0.0
3933212	2688.46728516	3.0	22495.0	3	6213.0	1	7074.48648649	261756.0	2.53499410314	3.0	0.917239334331	359.912761638	378.759365373	4903.55822973	0.466026968957	2071.0	2225.0	37	0.0
3933213	2180.28027344	3.0	13400.0	3	4972.0	1	5929.10810811	219377.0	4.67376860872	3.0	1.25053931794	399.0	379.0	3624.00353955	0.618591284466	1484.0	1349.0	37	0.0
3933214	1845.97741699	3.0	17341.0	3	3798.0	1	5271.67567568	195052.0	2.52397611096	3.0	0.458777605823	52.1664058154	379.813130748	3699.72961515	0.19187807253	2033.0	1352.0	37	0.0
3933215	2131.65600586	3.0	17553.0	3	3807.0	1	5315.45945946	196672.0	2.52782963076	3.0	0.743379763457	283.047826822	381.452648557	3902.30550512	0.375276318999	2018.0	2128.0	37	0.0
3933208	1689.42919922	3.0	15684.0	3	5551.0	1	6456.7027027	238898.0	2.61989860196	3.0	0.816884656636	252.536325093	377.793980993	3615.25094307	0.296505509908	2693.0	2605.0	37	0.0
3933209	180.138519287	3.0	2339.0	3	1511.0	1	1566.54054054	57962.0	4.68930385232	3.0	0.726391454529	92.643155768	378.811902225	393.916135646	0.100506837584	1280.0	797.0	37	0.0
3933210	951.84375	3.0	8585.0	3	3113.0	1	3604.27027027	133358.0	2.56495868951	3.0	1.03050644801	114.935117326	378.552637799	1882.64002945	0.368242294444	1493.0	1448.0	37	0.0
3933211	2266.44262695	3.0	18690.0	3	5308.0	1	6782.27027027	250944.0	2.54070712579	3.0	0.795165986665	246.734235823	378.687368696	4270.97389784	0.333988701564	2648.0	2648.0	37	0.0
3933204	196.301879883	3.0	4077.0	3	1647.0	1	1750.10810811	64754.0	2.52007215211	3.0	-1.16457155424	166.06380402	375.587187311	613.31633961	-0.169475942368	1521.0	824.0	37	0.0
3933205	2081.15844727	3.0	17988.0	3	6267.0	1	6626.43243243	245178.0	9.02944415184	3.0	0.96636775238	362.629009433	375.883299095	3949.69286809	0.404498957259	2246.0	2245.0	37	0.0
3933206	174.266799927	3.0	2771.0	3	1587.0	1	1689.02702703	62494.0	10.2193514501	3.0	0.588344467515	340.99629551	376.855913585	416.804476309	0.0782757605766	1458.0	985.0	37	0.0
3933207	2177.29858398	3.0	15034.0	3	3488.0	1	4928.67567568	182361.0	2.56166110448	3.0	0.870207715118	126.040518671	377.683216746	3644.82670716	0.474416459023	1556.0	1488.0	37	0.0
3933200	2035.76159668	3.0	15816.0	3	2991.0	1	4575.51351351	169294.0	2.57188563976	3.0	0.833941936591	66.6699282421	370.916361698	3558.54796871	0.479933395279	1599.0	1719.0	37	0.0
3933201	2502.13085938	3.0	18900.0	3	3491.0	1	5739.7027027	212369.0	2.57829634875	3.0	0.812821322185	263.390121246	372.896075753	4425.16941838	0.456309145653	2059.0	2122.0	37	0.0
3933202	239.810272217	3.0	2908.0	3	1884.0	1	1939.54054054	71763.0	2.58296354074	3.0	0.391351172844	388.147732529	373.416564118	507.722507029	0.0539883439725	1617.0	1168.0	37	0.0
3933203	2070.0324707	3.0	17196.0	3	3436.0	1	5021.16216216	185783.0	2.56165084582	3.0	0.719955667419	284.599961738	374.05533084	3767.28626551	0.370022150447	1839.0	1420.0	37	0.0
3933196	1515.79663086	3.0	11748.0	3	2787.0	1	3819.67567568	141328.0	2.58572328452	3.0	0.850030093962	87.6734823568	367.073240039	2635.45966952	0.414922308311	1507.0	1407.0	37	0.0
3933197	3007.91259766	3.0	20652.0	3	4162.0	1	6604.27027027	244358.0	2.60379474015	3.0	0.870179205143	220.471921676	367.010050669	5253.1635212	0.529235854389	1788.0	1953.0	37	0.0
3933198	190.907363892	3.0	2893.0	3	1510.0	1	1631.10810811	60351.0	2.47536588477	3.0	0.146799030803	97.1764551613	368.189542139	436.239662965	0.0200237718548	1390.0	1006.0	37	0.0
3933199	224.442672729	3.0	2892.0	3	1527.0	1	1668.13513514	61721.0	2.64075477636	3.0	0.786052633647	173.478692453	369.674684887	460.808598623	0.121793432124	1253.0	922.0	37	0.0
3933192	359.037475586	3.0	6953.0	3	3140.0	1	3407.64864865	126083.0	11.4000000005	3.0	0.372197502579	225.897160014	363.623306354	1254.27538214	0.073535665117	2040.0	1930.0	37	0.0
3933193	1935.79211426	3.0	13690.0	3	3071.0	1	4502.27027027	166584.0	2.54103738563	3.0	0.866182441218	316.364454161	364.241440619	3370.51388802	0.479778287026	1543.0	1603.0	37	0.0
3933194	1682.02880859	3.0	12544.0	3	3122.0	1	4405.02702703	162986.0	2.56230977173	3.0	0.737263043155	361.924955831	365.446573391	3021.10573472	0.338363908909	2017.0	1736.0	37	0.0
3933195	2293.63891602	3.0	16541.0	3	3060.0	1	5030.48648649	186128.0	2.58021052789	3.0	0.891891091065	48.6804910421	366.690603262	3915.79909272	0.531698681675	1493.0	1822.0	37	0.0
3933188	1336.86279297	3.0	10847.0	3	2375.0	1	3272.67567568	121089.0	2.5929492183	3.0	0.872124122502	159.145135504	359.949017039	2274.38108863	0.434814943837	1298.0	1136.0	37	0.0
3933189	1247.19958496	3.0	9283.0	3	2268.0	1	3089.0	114293.0	2.53760137669	3.0	0.828607544254	10.8409121622	361.227862189	2154.0071959	0.406272745379	1280.0	968.0	37	0.0
3933190	168.785949707	3.0	2764.0	3	1426.0	1	1579.27027027	58433.0	11.4000000005	3.0	0.125212461865	95.0127723385	361.098741022	441.991556521	0.0178341364137	1347.0	860.0	37	0.0
3933191	162.019012451	3.0	2470.0	3	1273.0	1	1377.48648649	50967.0	4.2299839137	3.0	0.544514922921	177.946335956	361.269755317	377.330876142	0.0805889124321	1135.0	767.0	37	0.0
3933184	2074.48681641	3.0	15524.0	3	3223.0	1	4847.83783784	179370.0	2.56166107622	3.0	0.908830687998	246.733227536	356.903880361	3451.9399579	0.478349387616	1667.0	1657.0	37	0.0
3933185	202.943374634	3.0	3671.0	3	1997.0	1	1997.75675676	73917.0	2.51265292021	3.0	-0.199696350348	335.365543271	357.205282207	605.219767495	-0.0293608374174	1619.0	1044.0	37	0.0
3933186	1572.51403809	3.0	12777.0	3	3125.0	1	4315.97297297	159691.0	2.56098482155	3.0	0.822562300683	229.208542011	358.992987039	2773.63193992	0.359262912444	1842.0	1503.0	37	0.0
3933187	1224.86010742	3.0	9500.0	3	2727.0	1	3447.78378378	127568.0	2.5400517773	3.0	0.821351669537	269.088318358	358.664997327	2128.00472711	0.339536289048	1658.0	1443.0	37	0.0
3932860	2174.57983398	3.0	15606.0	3	3170.0	1	4831.32432432	178759.0	2.58358634416	3.0	0.918172523771	82.1396095869	57.5724822642	3684.09500461	0.53863492886	1399.0	1399.0	37	0.0
3932861	1927.07043457	3.0	13694.0	3	2587.0	1	4446.13513514	164507.0	2.62825201987	3.0	0.836691518775	218.474324104	57.5247607738	3532.25682628	0.497806729476	1452.0	1200.0	37	0.0
3932862	1360.86914062	3.0	10565.0	3	2171.0	1	3440.59459459	127302.0	2.53858851441	3.0	0.913480028776	30.8190897488	59.5018717477	2338.41411668	0.450169022347	1264.0	1247.0	37	0.0
3932863	2432.4777832	3.0	18762.0	3	4050.0	1	5824.7027027	215514.0	2.55318557853	3.0	0.770111365819	136.608973545	59.9923579298	4242.35495309	0.389759148808	2057.0	1805.0	37	0.0
3932856	2369.45336914	3.0	16916.0	3	3629.0	1	5487.48648649	203037.0	2.55137254687	3.0	0.892693836891	162.357145389	53.9120367768	3991.75819395	0.480792211801	1912.0	2039.0	37	0.0
3932857	367.545684814	3.0	3624.0	3	1460.0	1	1690.0	62530.0	2.6115668227	3.0	0.707569121075	268.016029554	54.3173212602	697.150629348	0.170879975863	1179.0	875.0	37	0.0
3932858	2735.66455078	3.0	19820.0	3	3127.0	1	5597.2972973	207100.0	2.57021200938	3.0	0.868030980229	56.8239820901	56.7642153638	4661.46181093	0.56604962193	1516.0	1168.0	37	0.0
3932859	1530.49804688	3.0	12289.0	3	3343.0	1	4695.56756757	173736.0	2.54078025605	3.0	0.713305753236	393.509692643	57.4047162197	2796.01040712	0.269634244415	2340.0	1917.0	37	0.0
3932852	1943.21789551	3.0	14664.0	3	3872.0	1	5127.02702703	189700.0	2.58012204431	3.0	0.788371361184	127.945247628	49.4354788715	3527.11470442	0.372077564193	1871.0	1644.0	37	0.0
3932853	236.594787598	3.0	3070.0	3	1580.0	1	1707.97297297	63195.0	2.52285989544	3.0	0.562010384095	241.064883667	49.4041181275	526.955431727	0.0949276330031	1414.0	902.0	37	0.0
3932854	2240.84448242	3.0	17665.0	3	4611.0	1	6254.08108108	231401.0	2.57793472587	3.0	0.781850972197	387.44315186	51.2400961753	3901.65471576	0.322544464239	2796.0	2583.0	37	0.0
3932855	2326.99560547	3.0	17120.0	3	3651.0	1	5554.18918919	205505.0	2.56209846619	3.0	0.831916779521	121.990627748	52.738382396	4060.59400306	0.436991497302	1690.0	1871.0	37	0.0
3932848	896.458007812	3.0	7046.0	3	2400.0	1	3138.18918919	116113.0	2.62910811557	3.0	0.937692417614	138.3863701	44.7595819352	1461.37282941	0.279311336921	1724.0	1645.0	37	0.0
3932849	1373.91394043	3.0	13135.0	3	4166.0	1	5225.91891892	193359.0	2.50026434701	3.0	0.320471008287	380.625928945	45.1720476904	2729.54955969	0.0913368174097	3088.0	2618.0	37	0.0
3932850	2636.07568359	3.0	20514.0	3	3651.0	1	5911.91891892	218741.0	2.53889666159	3.0	0.811067783326	2.87988978984	45.9500877502	4946.78878656	0.513614602771	1401.0	1467.0	37	0.0
3932851	1924.84423828	3.0	13745.0	3	3230.0	1	4794.43243243	177394.0	2.59827377232	3.0	0.960848981611	178.138686957	46.6101668807	3195.07530376	0.470937468649	1668.0	1659.0	37	0.0
3932844	1775.46081543	3.0	13117.0	3	3081.0	1	4391.16216216	162473.0	2.55574805878	3.0	0.888806433325	229.520486992	41.8090676497	3076.57165358	0.452140470186	1615.0	1574.0	37	0.0
3932845	1245.81555176	3.0	10114.0	3	2740.0	1	3443.97297297	127427.0	2.56816279179	3.0	0.883576279776	350.980616151	42.4034808245	2143.12464622	0.379152639667	1534.0	1175.0	37	0.0
3932846	193.034713745	3.0	2603.0	3	1394.0	1	1457.54054054	53929.0	2.46208781947	3.0	0.606516832823	49.0538601979	42.7495875859	444.832839677	0.10199236093	1158.0	718.0	37	0.0
3932847	4650.70654297	3.0	30952.0	3	6022.0	1	9175.43243243	339491.0	2.57102103003	3.0	0.927313572363	157.359998636	42.9131538276	7684.39493946	0.63481784422	1951.0	2190.0	37	0.0
3932840	1847.26196289	3.0	12993.0	3	4536.0	1	5700.05405405	210902.0	2.57861342907	3.0	0.850103116083	370.846670145	37.2714779264	2939.95836087	0.280790090265	2302.0	1964.0	37	0.0
3932841	4425.44873047	3.0	31405.0	3	7058.0	1	10322.6216216	381937.0	2.56478721094	3.0	0.817225403525	379.754358073	37.5923520258	7576.87257878	0.428417214672	3455.0	3433.0	37	0.0
3932842	4213.78027344	3.0	23851.0	3	11220.0	1	12710.8648649	470302.0	4.69525243101	3.0	1.77605178789	399.0	41.0	5725.77000723	0.666729188418	2700.0	3601.0	37	0.0
3932843	268.961212158	3.0	3267.0	3	1468.0	1	1555.78378378	57564.0	2.47649782932	3.0	0.850972337055	81.9827820148	41.8213220465	509.286381733	0.161822130403	1118.0	945.0	37	0.0
3932836	1535.02185059	3.0	12580.0	3	2848.0	1	4136.97297297	153068.0	2.57079383983	3.0	0.784423759314	140.246214773	30.0643053877	2832.32000003	0.367095699023	1614.0	1318.0	37	0.0
3932837	1336.97265625	3.0	10189.0	3	3075.0	1	4103.18918919	151818.0	2.5726715583	3.0	0.886966557059	146.318792513	30.0554183563	2362.26911673	0.342858936352	1687.0	1572.0	37	0.0
3932838	1163.00610352	3.0	11001.0	3	3090.0	1	3956.54054054	146392.0	2.58245218115	3.0	0.631044390503	238.577776807	34.8360944	2407.90057928	0.237658718857	1953.0	1313.0	37	0.0
3932839	1470.23754883	3.0	13129.0	3	4612.0	1	5801.27027027	214647.0	2.60595784482	3.0	0.459118722356	387.425291147	36.1762200014	2754.83094509	0.122347217124	3328.0	2988.0	37	0.0
3932832	2646.57080078	3.0	22087.0	3	4586.0	1	7155.45945946	264752.0	2.57127032108	3.0	0.698223485931	387.876400754	26.7261939304	4828.55003883	0.308186240616	3179.0	2545.0	37	0.0
3932833	2241.32592773	3.0	15524.0	3	3050.0	1	4882.24324324	180643.0	2.56981489128	3.0	0.946615545709	113.266551489	28.9074964088	3667.12353521	0.551610400375	1358.0	1435.0	37	0.0
3932834	2167.84448242	3.0	17274.0	3	3978.0	1	5463.37837838	202145.0	2.55319993596	3.0	0.79355557009	236.083434125	28.9477678473	3719.82322871	0.370148519878	2078.0	1719.0	37	0.0
3932835	2576.23510742	3.0	18368.0	3	4099.0	1	5542.59459459	205076.0	2.57574077956	3.0	0.935943949802	262.161870896	29.0313715773	4178.55469072	0.5451256637	1570.0	1708.0	37	0.0
3932828	1504.32226562	3.0	13264.0	3	4562.0	1	5319.62162162	196826.0	2.54097363189	3.0	0.669849004311	381.786922781	25.2466399796	2958.92492067	0.228945911685	2725.0	2158.0	37	0.0
3932829	773.075134277	3.0	6240.0	3	2022.0	1	2624.32432432	97100.0	2.58765681844	3.0	0.906855063498	213.387676263	25.4972297465	1383.300824	0.314069109008	1342.0	777.0	37	0.0
3932830	1858.37255859	3.0	14239.0	3	5946.0	1	6345.62162162	234788.0	4.65919746859	3.0	1.34441343962	306.013650022	25.7254590042	3070.01063472	0.481950203456	2073.0	2733.0	37	0.0
3932831	2138.27734375	3.0	14402.0	3	3265.0	1	4743.91891892	175525.0	2.59024932816	3.0	0.918291991002	183.096324853	26.8168131811	3510.94881429	0.514718846525	1467.0	1454.0	37	0.0
3932824	1604.00073242	3.0	11468.0	3	3038.0	1	4061.24324324	150266.0	2.53455641786	3.0	0.921975483043	10.2386168799	21.5410902559	2710.94485789	0.444495327897	1471.0	1078.0	37	0.0
3932825	2664.66357422	3.0	20325.0	3	3725.0	1	5825.67567568	215550.0	2.57543852459	3.0	0.774893367106	229.690621972	21.5038565401	4826.79610815	0.472785419434	1835.0	1477.0	37	0.0
3932826	3551.03222656	3.0	23896.0	3	4654.0	1	7335.27027027	271405.0	2.56657277104	3.0	0.909652093567	29.4620980422	23.1685934282	5965.95078875	0.587102328926	1743.0	2127.0	37	0.0
3932827	231.77180481	3.0	2781.0	3	1320.0	1	1405.16216216	51991.0	8.98509795814	3.0	0.690867860981	97.6778570873	22.5093239021	485.225463832	0.135439779044	1041.0	665.0	37	0.0
3932820	1802.77294922	3.0	12574.0	3	3422.0	1	4596.62162162	170075.0	2.58224076156	3.0	0.930723894696	329.228020108	17.7977419463	2971.28312492	0.430231901252	1767.0	1846.0	37	0.0
3932821	2523.06225586	3.0	20205.0	3	3945.0	1	5964.64864865	220692.0	2.58128263222	3.0	0.827811950564	294.939797344	19.2909837883	4442.58439685	0.445682290783	2018.0	1829.0	37	0.0
3932822	1237.06323242	3.0	11642.0	3	3638.0	1	4711.0	174307.0	2.5224292652	3.0	0.497482809325	390.280021968	19.6472952547	2359.15105964	0.142287276947	2758.0	2128.0	37	0.0
3932823	1969.07141113	3.0	16190.0	3	4669.0	1	5775.62162162	213698.0	2.54477206291	3.0	0.988441194495	343.263219357	20.5433087781	3461.02614321	0.420778256122	2104.0	2097.0	37	0.0
3932816	1176.34594727	3.0	9578.0	3	3202.0	1	4136.05405405	153034.0	2.56557281535	3.0	0.647574210068	302.141482282	15.9308695168	2022.18326659	0.188078417417	2145.0	1791.0	37	0.0
3932817	1665.08032227	3.0	12266.0	3	3598.0	1	4719.02702703	174604.0	2.53216416765	3.0	0.933191247204	358.311517594	16.4277301175	2835.22296288	0.389533029526	2026.0	1591.0	37	0.0
3932818	1979.75805664	3.0	12293.0	3	4825.0	1	5936.54054054	219652.0	2.66158009098	3.0	1.24013680257	399.0	16.0	3153.73652809	0.491215360989	2107.0	2056.0	37	0.0
3932819	245.363586426	3.0	4251.0	3	1626.0	1	1745.45945946	64582.0	4.74229824954	3.0	0.652311964712	189.747896169	17.9777702618	547.141642975	0.113881840244	1344.0	1084.0	37	0.0
3932812	165.198486328	3.0	2845.0	3	1509.0	1	1543.86486486	57123.0	8.25103528314	3.0	1.01461938195	0.0	14.0	408.656685724	0.155112487369	1305.0	950.0	37	0.0
3932813	1361.35192871	3.0	10781.0	3	2992.0	1	3701.75675676	136965.0	2.61428294803	3.0	0.771668554813	25.678118073	14.108885665	2335.52697367	0.321758402686	1607.0	1342.0	37	0.0
3932814	2335.03076172	3.0	17030.0	3	3485.0	1	5231.89189189	193580.0	2.59412639504	3.0	0.825016307717	139.245673595	14.0601736445	3922.87059565	0.447803345864	1668.0	1796.0	37	0.0
3932815	2403.70556641	3.0	15618.0	3	3409.0	1	5389.2972973	199404.0	2.55841966356	3.0	0.948240915893	49.922089289	15.3804960907	3974.05527463	0.537551595084	1583.0	1789.0	37	0.0
3932808	1598.10888672	3.0	13181.0	3	3084.0	1	4103.16216216	151817.0	2.56653566775	3.0	0.721506534324	136.891534731	6.76620994234	2792.2824944	0.325380499867	1585.0	1552.0	37	0.0
3932809	2215.82006836	3.0	15729.0	3	3315.0	1	4975.97297297	184111.0	2.54734022069	3.0	0.818598394343	310.588697588	6.85201806591	3900.49223736	0.472397145539	1747.0	1537.0	37	0.0
3932810	2434.01220703	3.0	18021.0	3	4101.0	1	5852.94594595	216559.0	2.56400431357	3.0	0.920792494681	368.758429981	10.3421145383	4099.81076085	0.476000772592	2053.0	2082.0	37	0.0
3932811	1216.53479004	3.0	8944.0	3	2482.0	1	3393.81081081	125571.0	2.58373687794	3.0	0.843816199688	13.375933218	12.4251473718	2084.79739007	0.349847522569	1518.0	1451.0	37	0.0
3932804	2638.29711914	3.0	15945.0	3	4384.0	1	5819.91891892	215337.0	2.56736687761	3.0	1.02858668368	380.0	0.0	4217.480148	0.594106594501	1679.0	1469.0	37	0.0
3932805	1629.84375	3.0	12981.0	3	3839.0	1	5175.02702703	191476.0	10.2284382283	3.0	1.06787365717	162.351234588	2.48800151121	3144.69779052	0.480289069744	1553.0	1950.0	37	0.0
3932806	1336.76721191	3.0	10187.0	3	2829.0	1	3874.83783784	143369.0	2.57624136182	3.0	0.938739091386	332.376072786	4.97505058181	2168.22580458	0.356195227433	1794.0	1344.0	37	0.0
3932807	1584.34851074	3.0	10514.0	3	2950.0	1	3822.91891892	141448.0	2.54659786045	3.0	0.878428728862	42.8011387551	5.9188772458	2625.32035483	0.431890372359	1473.0	1298.0	37	0.0
3932801	2470.93896484	3.0	15133.0	3	4479.0	1	5986.81081081	221512.0	4.67959628641	3.0	1.3049705098	68.0	0.0	3666.58292206	0.665584882431	1285.0	1898.0	37	0.0
3932802	398.946105957	3.0	5306.0	3	2070.0	1	2284.91891892	84542.0	10.2262079643	3.0	1.21439388476	216.0	0.0	917.47910598	0.322422356454	1314.0	1107.0	37	0.0
3932803	174.643798828	3.0	3439.0	3	1886.0	1	1990.78378378	73659.0	8.95342810693	3.0	1.54771414815	358.0	0.0	437.917872509	0.205149383168	1511.0	1211.0	37	0.0
3932924	3015.4362793	3.0	22577.0	3	4432.0	1	6646.24324324	245911.0	2.57795574446	3.0	0.897022883413	214.868432324	115.334692572	5088.37004794	0.522952677747	2030.0	2090.0	37	0.0
3932925	1547.03845215	3.0	11357.0	3	3389.0	1	4593.56756757	169962.0	2.59417985348	3.0	0.780343555516	277.48418665	115.393412688	2922.65168355	0.330222936953	1895.0	1799.0	37	0.0
3932926	3854.90844727	3.0	25376.0	3	4814.0	1	8062.35135135	298307.0	2.58173633344	3.0	0.951128688154	198.441978919	117.028356398	6361.37730202	0.60059159903	1915.0	2221.0	37	0.0
3932927	1920.55847168	3.0	14876.0	3	3019.0	1	4682.54054054	173254.0	2.632283106	3.0	0.922076239887	183.937778941	119.314354128	3161.51895275	0.451968660288	1742.0	1494.0	37	0.0
3932920	1649.37915039	3.0	13743.0	3	3080.0	1	4371.35135135	161740.0	2.57753633246	3.0	0.842389341207	376.624353763	109.672845759	2930.94462604	0.393546723076	1827.0	1870.0	37	0.0
3932921	1545.80615234	3.0	11881.0	3	3010.0	1	3971.24324324	146936.0	2.55116235473	3.0	0.888749215674	119.431245945	110.762734609	2687.60422439	0.430078791806	1556.0	1428.0	37	0.0
3932922	1470.42468262	3.0	12080.0	3	3196.0	1	4101.97297297	151773.0	2.54678495374	3.0	0.784035795511	33.1746387632	111.91041679	2525.94672556	0.318217790554	1635.0	1256.0	37	0.0
3932923	1531.17321777	3.0	14022.0	3	4020.0	1	5023.67567568	185876.0	2.54698259302	3.0	0.620352506386	283.117627252	112.183550947	2897.91380953	0.217916387109	2370.0	2082.0	37	0.0
3932916	1868.72595215	3.0	15095.0	3	4738.0	1	5814.97297297	215154.0	2.56578221735	3.0	0.915938336408	300.616695821	104.912368033	3367.85462941	0.360991855912	2191.0	2473.0	37	0.0
3932917	1426.85400391	3.0	14029.0	3	4582.0	1	5540.94594595	205015.0	9.00361619189	3.0	0.837666978372	297.819621286	107.630736372	3005.6048656	0.293979255243	2314.0	1747.0	37	0.0
3932918	1301.03125	3.0	9243.0	3	3098.0	1	3835.78378378	141924.0	2.5422401257	3.0	1.12715821324	399.0	109.0	2193.04866612	0.475399412878	1519.0	1587.0	37	0.0
3932919	2170.32983398	3.0	15969.0	3	3214.0	1	5109.54054054	189053.0	2.55974042373	3.0	0.809838201828	25.8852623173	110.456979044	3858.69119719	0.440490924927	1656.0	1441.0	37	0.0
3932912	2678.47973633	3.0	19916.0	3	4012.0	1	6362.56756757	235415.0	2.5957316012	3.0	0.756109756176	217.946752283	103.457006883	4820.87672144	0.401443018042	2161.0	2253.0	37	0.0
3932913	2405.48046875	3.0	17094.0	3	4160.0	1	5819.51351351	215322.0	2.57650236436	3.0	0.739876959275	164.908630206	103.821235376	4008.49862183	0.34194819488	2164.0	2242.0	37	0.0
3932914	1305.76037598	3.0	9360.0	3	2449.0	1	3352.7027027	124050.0	2.5623683472	3.0	0.907795059103	64.2947116161	104.755649092	2195.78598766	0.4230240014	1358.0	1265.0	37	0.0
3932915	2825.27734375	3.0	19897.0	3	4520.0	1	6749.24324324	249722.0	2.57425587271	3.0	0.775181412837	284.443134844	104.892742039	4973.46808578	0.399801043136	2380.0	1912.0	37	0.0
3932908	2372.6472168	3.0	19405.0	3	4428.0	1	5668.72972973	209743.0	2.55733280544	3.0	0.820355787857	380.978867434	97.0376036994	4008.72473244	0.408576221301	2067.0	1895.0	37	0.0
3932909	1764.77978516	3.0	14325.0	3	3808.0	1	5029.91891892	186107.0	2.55061426592	3.0	1.02417072278	12.1583058124	101.093885781	3116.76982341	0.464797364804	1579.0	1957.0	37	0.0
3932910	1098.57653809	3.0	8185.0	3	2865.0	1	3700.2972973	136911.0	2.60487593776	3.0	0.898576756123	176.025783465	102.415353814	1815.86768156	0.282843701085	1969.0	1823.0	37	0.0
3932911	1534.61096191	3.0	12577.0	3	3854.0	1	4927.08108108	182302.0	2.56850039951	3.0	0.553138364251	292.22044923	102.463218551	2912.5092406	0.195437696237	2312.0	1659.0	37	0.0
3932904	2811.96704102	3.0	19525.0	3	6214.0	1	7995.40540541	295830.0	4.67422609914	3.0	1.22036253264	116.126518601	96.1947043763	4642.27975281	0.548664834106	2099.0	2326.0	37	0.0
3932905	1518.97949219	3.0	13485.0	3	5110.0	1	5852.67567568	216549.0	10.2085592282	3.0	0.883078059498	161.519699492	96.2764806141	3209.46021815	0.319485604032	2207.0	2026.0	37	0.0
3932906	1829.13427734	3.0	14647.0	3	3143.0	1	4481.86486486	165829.0	2.58154784147	3.0	0.803520524431	189.782294227	96.7013985887	3277.9513094	0.416109397619	1836.0	1425.0	37	0.0
3932907	2689.39453125	3.0	20410.0	3	4408.0	1	6162.45945946	228011.0	2.52427042102	3.0	0.74604919622	213.923709403	96.9486898683	4699.22712673	0.397531359589	2087.0	2017.0	37	0.0
3932900	4173.9609375	3.0	28506.0	3	5326.0	1	8461.43243243	313073.0	2.60956375554	3.0	0.882084585042	94.5915388953	93.5834367224	7339.2138829	0.619558986473	1859.0	1680.0	37	0.0
3932901	908.465026855	3.0	11040.0	3	2589.0	1	3125.05405405	115627.0	2.46550720035	3.0	0.821431632577	399.0	94.0	2014.76727283	0.360163725305	1612.0	1360.0	37	0.0
3932902	2165.64257812	3.0	17486.0	3	5044.0	1	6295.67567568	232940.0	2.55162362032	3.0	0.834707188458	166.084911849	95.2604321735	3933.88659283	0.352787543506	2360.0	1925.0	37	0.0
3932903	2079.97558594	3.0	14615.0	3	3133.0	1	4830.35135135	178723.0	2.56600052256	3.0	0.856146676493	341.917008598	95.2335234222	3540.30069514	0.457188569832	1656.0	1524.0	37	0.0
3932896	2051.82446289	3.0	14466.0	3	3909.0	1	5021.13513514	185782.0	2.58117764557	3.0	0.898049660255	352.762087457	90.2541730437	3468.26639501	0.449604161616	1794.0	1628.0	37	0.0
3932897	643.630493164	3.0	5913.0	3	2272.0	1	2651.40540541	98102.0	2.5532895127	3.0	0.826074189466	368.568387752	91.1330949675	1117.49189556	0.210775969109	1694.0	1318.0	37	0.0
3932898	2652.72045898	3.0	18468.0	3	3563.0	1	5570.02702703	206091.0	2.56587658092	3.0	0.930234344894	32.0610569597	92.8053122071	4359.66584147	0.572444942272	1459.0	1983.0	37	0.0
3932899	3095.14648438	3.0	19088.0	3	7513.0	1	8631.16216216	319353.0	2.6141578832	3.0	1.14071134057	128.510645533	93.0096444902	4734.73737107	0.455341593792	2555.0	3012.0	37	0.0
3932892	3328.63500977	3.0	21286.0	3	4338.0	1	7401.97297297	273873.0	2.61196256079	3.0	0.905914189355	383.252172539	87.293309342	5515.45552912	0.509464384805	2216.0	1630.0	37	0.0
3932893	183.621505737	3.0	3501.0	3	1746.0	1	1812.2972973	67055.0	2.52948085298	3.0	0.0794027542344	155.745767237	87.6999745424	487.039746545	0.0107844772115	1593.0	1250.0	37	0.0
3932894	191.131103516	3.0	3685.0	3	2094.0	1	2138.16216216	79112.0	2.55436719446	3.0	-0.11034400028	180.14335784	89.9028628786	536.620366197	-0.0136575551363	1980.0	1328.0	37	0.0
3932895	1753.5032959	3.0	12446.0	3	2741.0	1	4245.48648649	157083.0	2.58676388351	3.0	0.910492847729	247.989251668	90.4911289298	2990.93884017	0.472147890374	1477.0	1218.0	37	0.0
3932888	1645.69592285	3.0	12892.0	3	3368.0	1	4969.21621622	183861.0	2.57597952332	3.0	0.823564503438	226.54034221	83.4180184492	3271.48720118	0.371924946342	1777.0	1714.0	37	0.0
3932889	2061.57983398	3.0	15754.0	3	3718.0	1	5044.89189189	186661.0	2.58836614185	3.0	0.956011747301	193.863340577	85.0270867243	3329.69820774	0.460900034733	1832.0	1931.0	37	0.0
3932890	1970.61669922	3.0	15516.0	3	3843.0	1	5450.62162162	201673.0	2.54340413308	3.0	0.87213283742	222.027679159	85.760761581	3614.02274597	0.40673267799	1835.0	2275.0	37	0.0
3932891	2781.26879883	3.0	22458.0	3	5593.0	1	7014.37837838	259532.0	2.58036168771	3.0	0.7409343436	133.265113581	86.926070735	4856.44352811	0.344980846166	2394.0	2462.0	37	0.0
3932884	388.019714355	3.0	5058.0	3	2328.0	1	2652.81081081	98154.0	2.51921352934	3.0	-0.0774778308563	386.191019894	79.6546743708	883.651258442	-0.0127395422071	2007.0	1626.0	37	0.0
3932885	4969.72949219	3.0	32274.0	3	6259.0	1	9729.91891892	360007.0	2.5613338903	3.0	0.882498019017	91.0027590145	80.7315260297	8248.97626099	0.59767043851	2054.0	2304.0	37	0.0
3932886	2529.81884766	3.0	18992.0	3	6891.0	1	7590.94594595	280865.0	4.66125799859	3.0	1.18130087924	174.606006845	81.326526364	4420.11886433	0.524224877182	2141.0	2419.0	37	0.0
3932887	289.50692749	3.0	4305.0	3	1898.0	1	1960.75675676	72548.0	2.73235819353	3.0	0.258173539502	201.80959855	80.7305226925	661.715380466	0.0455484282927	1519.0	1135.0	37	0.0
3932880	1564.48937988	3.0	11311.0	3	2684.0	1	4091.45945946	151384.0	2.59222907599	3.0	0.907694407842	106.351946387	78.261431866	2634.37276526	0.412866663833	1651.0	1499.0	37	0.0
3932881	2479.15942383	3.0	18245.0	3	3424.0	1	5315.18918919	196662.0	2.59727558323	3.0	0.877854998766	267.517268793	77.8652276707	4319.54612352	0.554502689302	1462.0	1217.0	37	0.0
3932882	1278.12426758	3.0	9684.0	3	3328.0	1	3968.78378378	146845.0	2.54380762265	3.0	0.710804496493	137.899615146	79.8461882929	2106.27637649	0.232461772977	1957.0	1710.0	37	0.0
3932883	218.662796021	3.0	2342.0	3	1508.0	1	1534.97297297	56794.0	2.53228830723	3.0	0.803889757515	299.697850538	79.8242152817	447.257289021	0.132654036885	1178.0	564.0	37	0.0
3932876	211.265594482	3.0	3476.0	3	2048.0	1	2193.40540541	81156.0	4.71269812969	3.0	0.260442077079	389.327264338	72.6558877102	556.428914271	0.0341634010183	1836.0	1210.0	37	0.0
3932877	1975.46606445	3.0	15372.0	3	3529.0	1	4773.86486486	176633.0	2.5563134289	3.0	0.951023232571	70.0482361529	74.2395281724	3200.20542016	0.467919439158	1621.0	1951.0	37	0.0
3932878	1513.21069336	3.0	12105.0	3	3072.0	1	4387.2972973	162330.0	2.55129420652	3.0	0.504694408172	87.6046008804	73.8847712381	2880.04630427	0.198542968709	1823.0	1579.0	37	0.0
3932879	163.075820923	3.0	2024.0	3	1337.0	1	1376.67567568	50937.0	10.8724031392	3.0	1.0398498937	4.71576218918	75.7770664343	288.827231524	0.122435876362	1066.0	872.0	37	0.0
3932872	1714.44165039	3.0	13007.0	3	3131.0	1	4571.78378378	169156.0	2.6061229481	3.0	0.888832980593	145.041075233	70.5394249522	2922.27775635	0.396785371998	1917.0	1720.0	37	0.0
3932873	1219.06225586	3.0	8943.0	3	2620.0	1	3392.32432432	125516.0	2.56101216407	3.0	0.877217111081	221.067493157	70.940927929	2014.86438824	0.352284596771	1565.0	1352.0	37	0.0
3932874	2791.27319336	3.0	16306.0	3	5167.0	1	6522.32432432	241326.0	2.62254632996	3.0	1.18900196084	58.8059632916	71.9823984157	4003.08773223	0.574495678143	1643.0	2310.0	37	0.0
3932875	221.214813232	3.0	3328.0	3	1954.0	1	2046.24324324	75711.0	2.50635107505	3.0	0.12042129642	153.497272875	73.3003702809	482.925655965	0.0144149103853	1689.0	1262.0	37	0.0
3932868	170.043197632	3.0	3221.0	3	1846.0	1	1862.75675676	68922.0	2.509213756	3.0	-0.281650110277	49.98940049	67.798914148	517.977445101	-0.0376836111625	1542.0	1003.0	37	0.0
3932869	2314.73925781	3.0	15786.0	3	3458.0	1	5269.48648649	194971.0	2.57568635195	3.0	0.882434140001	177.035207028	69.4414248698	3944.7915564	0.493205060828	1763.0	1246.0	37	0.0
3932870	3065.27490234	3.0	23243.0	3	3760.0	1	6275.67567568	232200.0	2.58571230804	3.0	0.870508868465	342.702953725	70.08937996	5277.02359318	0.577267491494	1612.0	1800.0	37	0.0
3932871	1544.64343262	3.0	10973.0	3	2952.0	1	4236.37837838	156746.0	2.59908376962	3.0	0.732737415848	379.63788417	70.4091596542	2729.75950662	0.309027182336	1922.0	1724.0	37	0.0
3932864	2251.62719727	3.0	16763.0	3	4103.0	1	5543.16216216	205097.0	2.5630822518	3.0	0.737634623624	144.646892534	59.6906056414	4040.7725988	0.367717766006	2059.0	1563.0	37	0.0
3932865	1569.06713867	3.0	11854.0	3	3212.0	1	4532.67567568	167709.0	2.55961600095	3.0	0.834211763353	379.67513091	61.6688657878	2616.09024494	0.317068168195	2091.0	1960.0	37	0.0
3932866	973.616271973	3.0	7064.0	3	2522.0	1	2928.18918919	108343.0	2.65716956171	3.0	0.926256699961	43.0667800599	65.6512267962	1614.31908311	0.342865864043	1401.0	1086.0	37	0.0
3932867	1548.75341797	3.0	11101.0	3	2926.0	1	3929.51351351	145392.0	2.55990527259	3.0	0.891348183642	231.206840263	67.2930213707	2623.51477159	0.423591867733	1546.0	1331.0	37	0.0
3932988	1712.91247559	3.0	12842.0	3	3451.0	1	4566.89189189	168975.0	2.60715330151	3.0	0.916522149257	381.611588872	179.174534545	2860.92547947	0.402676525504	1920.0	1822.0	37	0.0
3932989	1922.06872559	3.0	14662.0	3	3275.0	1	4488.54054054	166076.0	2.56497203799	3.0	0.896364826046	3.98656976928	180.206621034	3172.46012666	0.463638755408	1386.0	1163.0	37	0.0
3932990	2052.08154297	3.0	14603.0	3	3050.0	1	4595.72972973	170042.0	2.59178187023	3.0	0.913466084401	31.9264327498	180.341211164	3447.3222833	0.521148425793	1425.0	1496.0	37	0.0
3932991	1551.54064941	3.0	11524.0	3	2673.0	1	3947.91891892	146073.0	2.56844955336	3.0	0.825718189288	146.854238104	180.398372816	2649.61371795	0.383292372644	1527.0	1201.0	37	0.0
3932984	227.647689819	3.0	3138.0	3	1485.0	1	1619.27027027	59913.0	2.53908465282	3.0	0.244834551866	58.3417671514	172.785082982	524.992891415	0.0413299768956	1335.0	725.0	37	0.0
3932985	3996.64282227	3.0	26520.0	3	5571.0	1	8484.18918919	313915.0	2.56201158086	3.0	0.883127322628	78.4841361993	175.546803207	6974.01959592	0.569775336248	1942.0	2365.0	37	0.0
3932986	1458.05322266	3.0	15282.0	3	4202.0	1	5234.05405405	193660.0	2.60025522436	3.0	0.414452428889	180.128757208	176.602348575	3303.91633727	0.150494280698	2271.0	1750.0	37	0.0
3932987	226.126541138	3.0	3864.0	3	1810.0	1	1969.21621622	72861.0	2.46029089668	3.0	0.00547937768768	295.641106511	178.048466529	607.572544143	0.000846005600674	1705.0	990.0	37	0.0
3932980	2010.74682617	3.0	15482.0	3	3412.0	1	4884.10810811	180712.0	2.58919192379	3.0	0.919832182869	341.885663743	168.755372131	3383.57131169	0.467602956676	1720.0	1577.0	37	0.0
3932981	6568.07617188	3.0	34821.0	3	8734.0	1	13218.3243243	489078.0	2.59792632833	3.0	0.968716710308	177.263176876	170.124314063	10516.7919143	0.626985167516	2569.0	2437.0	37	0.0
3932982	1560.27026367	3.0	12289.0	3	3427.0	1	4531.72972973	167674.0	2.55401263792	3.0	0.628812049575	301.502878606	171.209152021	2790.34204045	0.240064934159	2140.0	1933.0	37	0.0
3932983	1943.97473145	3.0	14338.0	3	3342.0	1	4943.27027027	182901.0	2.60082630218	3.0	0.801578557436	310.186507484	172.499529574	3432.29508289	0.385584262113	1874.0	1766.0	37	0.0
3932976	2148.98950195	3.0	17875.0	3	3760.0	1	5440.08108108	201283.0	2.56620048634	3.0	0.698837459695	295.99023357	164.448448793	3942.75832225	0.3391273803	2114.0	2089.0	37	0.0
3932977	2100.19848633	3.0	14867.0	3	2947.0	1	4881.67567568	180622.0	2.56621493546	3.0	0.87723804799	236.407834635	165.431603893	3670.00728923	0.491981726542	1611.0	1097.0	37	0.0
3932978	202.22026062	3.0	2910.0	3	1455.0	1	1555.40540541	57550.0	2.67517890097	3.0	0.628123649113	136.16218562	166.056033432	447.271323289	0.0992772754862	1261.0	795.0	37	0.0
3932979	1394.22192383	3.0	10383.0	3	2250.0	1	3507.02702703	129760.0	2.62647506277	3.0	0.921528629011	49.7594848763	169.257674635	2314.53043578	0.436968119297	1330.0	1247.0	37	0.0
3932972	2109.79467773	3.0	15535.0	3	3567.0	1	5048.0	186776.0	2.57773495837	3.0	0.776274189644	289.831326647	160.187587379	3617.66296569	0.385347608377	1753.0	1850.0	37	0.0
3932973	2078.13110352	3.0	14991.0	3	3066.0	1	4512.67567568	166969.0	2.57037367236	3.0	0.894465390687	5.84856953203	160.744481101	3477.97210274	0.525989478314	1354.0	1422.0	37	0.0
3932974	1724.66308594	3.0	13807.0	3	3118.0	1	4288.40540541	158671.0	2.54502189369	3.0	0.852922611753	198.962204104	163.412380258	3026.7681009	0.430610129444	1674.0	1618.0	37	0.0
3932975	2549.34936523	3.0	17671.0	3	3585.0	1	5460.13513514	202025.0	2.56931997418	3.0	0.887321464215	220.125027802	162.951079161	4214.89839183	0.520865364142	1669.0	1918.0	37	0.0
3932968	2563.50219727	3.0	17275.0	3	3923.0	1	5864.72972973	216995.0	2.58513245915	3.0	0.916686433035	171.283449257	157.444438363	4420.98079646	0.527908733912	1779.0	1829.0	37	0.0
3932969	180.615768433	3.0	3141.0	3	1478.0	1	1575.86486486	58307.0	2.57196623453	3.0	-0.477900593324	237.824665188	156.685701461	533.714663788	-0.0748688306215	1438.0	930.0	37	0.0
3932970	2670.57641602	3.0	20599.0	3	5241.0	1	6852.75675676	253552.0	2.55278230888	3.0	0.916084909547	318.569198279	156.631945268	4955.2328256	0.495239443503	1949.0	2375.0	37	0.0
3932971	2133.70092773	3.0	15692.0	3	3319.0	1	4972.08108108	183967.0	2.58807505943	3.0	0.928628411559	82.3273755382	160.22741137	3544.77053307	0.494826047534	1628.0	1493.0	37	0.0
3932964	239.261123657	3.0	3583.0	3	1510.0	1	1655.08108108	61238.0	11.4000000005	3.0	0.608490957842	116.352189392	152.590648708	534.314325841	0.108918403938	1334.0	969.0	37	0.0
3932965	2235.38891602	3.0	16407.0	3	3496.0	1	5151.78378378	190616.0	2.60964837484	3.0	0.890138371932	211.391226111	152.976201288	3799.1799783	0.488573740001	1733.0	2013.0	37	0.0
3932966	882.872314453	3.0	7343.0	3	2322.0	1	2892.51351351	107023.0	2.56170563835	3.0	0.796425887894	72.3369409417	155.775882715	1572.74395072	0.276356751894	1624.0	1370.0	37	0.0
3932967	1342.18286133	3.0	12602.0	3	4794.0	1	5457.72972973	201936.0	10.2405463793	3.0	0.979095731968	322.859459904	155.54383338	2996.69604777	0.367610905642	1977.0	1681.0	37	0.0
3932960	1425.07080078	3.0	10252.0	3	2756.0	1	4030.32432432	149122.0	2.59249428579	3.0	0.870846883919	135.52516076	144.490410528	2459.78777375	0.36192960616	1651.0	1478.0	37	0.0
3932961	2474.34155273	3.0	16990.0	3	3911.0	1	5256.2972973	194483.0	2.56377465471	3.0	0.920803643488	98.9021624506	149.848481701	4038.78762656	0.547411563832	1515.0	1264.0	37	0.0
3932962	889.837524414	3.0	7897.0	3	2083.0	1	2676.16216216	99018.0	2.60653099218	3.0	0.916038240485	41.8965663507	151.499875531	1513.94500329	0.34972488525	1274.0	1307.0	37	0.0
3932963	2048.39916992	3.0	14218.0	3	3031.0	1	4686.13513514	173387.0	2.58714473219	3.0	0.880183853085	56.5288794482	150.911639976	3500.75098421	0.489798323117	1561.0	1280.0	37	0.0
3932956	5255.52490234	3.0	33659.0	3	7289.0	1	10081.8108108	373027.0	2.56425002326	3.0	0.949494237369	163.988908579	140.943415711	8397.41664587	0.654067884377	2038.0	2508.0	37	0.0
3932957	1180.81359863	3.0	9559.0	3	3292.0	1	3909.86486486	144665.0	2.55744694179	3.0	0.865201033915	377.798228123	141.450928391	2052.07522553	0.29374216956	2002.0	1754.0	37	0.0
3932958	202.190475464	3.0	4121.0	3	1740.0	1	1897.81081081	70219.0	8.9274714221	3.0	1.11323817013	399.0	141.0	595.839083321	0.211764046059	1388.0	1280.0	37	0.0
3932959	3544.5534668	3.0	20041.0	3	7422.0	1	8763.10810811	324235.0	2.61787512935	3.0	1.19833539946	69.8571353974	142.061778592	5214.99889626	0.554169909744	2071.0	2928.0	37	0.0
3932952	1192.37719727	3.0	9194.0	3	2670.0	1	3386.32432432	125294.0	2.52249319894	3.0	0.788842870362	124.58235595	138.954234012	2083.68918366	0.320475899621	1611.0	1468.0	37	0.0
3932953	2747.63037109	3.0	18758.0	3	3721.0	1	6081.89189189	225030.0	2.59002430889	3.0	0.893059028921	144.48270135	138.908067596	4668.52330795	0.521515802427	1792.0	1555.0	37	0.0
3932954	2062.87646484	3.0	13737.0	3	3073.0	1	4824.54054054	178508.0	2.5751590189	3.0	0.885058287133	198.872635844	139.494627742	3573.32969212	0.487569065972	1583.0	1577.0	37	0.0
3932955	4243.77099609	3.0	28447.0	3	5237.0	1	8802.54054054	325694.0	2.57647257119	3.0	0.911943867547	366.909657717	139.622585354	7110.15772444	0.583046057283	2201.0	2433.0	37	0.0
3932948	2227.98730469	3.0	18035.0	3	3767.0	1	5096.21621622	188560.0	2.55285507465	3.0	0.84883659807	272.530270873	135.061724319	3939.27037192	0.48824277868	1704.0	1902.0	37	0.0
3932949	150.669937134	3.0	2672.0	3	1734.0	1	1763.43243243	65247.0	10.9288499798	3.0	0.581265121091	284.508605206	135.450718269	396.550511042	0.0699258300745	1499.0	838.0	37	0.0
3932950	2492.88012695	3.0	15265.0	3	5995.0	1	6913.89189189	255814.0	4.62983498837	3.0	1.32298044344	310.204366492	136.038990228	3767.22764837	0.563554116359	1822.0	2142.0	37	0.0
3932951	2142.3996582	3.0	18274.0	3	4244.0	1	6087.48648649	225237.0	2.59428395497	3.0	0.866657244926	217.191642023	137.107199331	3971.08216864	0.394069300589	2087.0	2252.0	37	0.0
3932944	2234.41015625	3.0	16379.0	3	3299.0	1	4990.0	184630.0	2.55279036441	3.0	0.85913336931	117.311885731	132.336098409	3858.60515961	0.497387026243	1611.0	1485.0	37	0.0
3932945	2096.92602539	3.0	17180.0	3	3860.0	1	5901.10810811	218341.0	2.56738528928	3.0	0.750851348688	214.413082794	132.464834498	4363.86262886	0.384326097156	2067.0	1740.0	37	0.0
3932946	1294.06726074	3.0	10689.0	3	3069.0	1	3937.86486486	145701.0	2.52741696027	3.0	0.866247158026	257.272616087	132.508195222	2290.44407584	0.336763785365	1878.0	1796.0	37	0.0
3932947	1530.68688965	3.0	12669.0	3	3558.0	1	4562.83783784	168825.0	2.60401655667	3.0	0.5974182448	73.4857713678	135.254882779	3052.65000099	0.249755831275	1823.0	1374.0	37	0.0
3932940	1929.78515625	3.0	15881.0	3	4499.0	1	5600.48648649	207218.0	2.62186611617	3.0	0.892764157148	377.889578977	126.025631889	3157.4491781	0.336294274151	2318.0	2010.0	37	0.0
3932941	1774.89489746	3.0	12607.0	3	4552.0	1	5371.13513514	198732.0	11.4000000005	3.0	1.10166596981	0.0	129.0	3278.94348806	0.506636150318	1582.0	1968.0	37	0.0
3932942	1221.4810791	3.0	8637.0	3	2702.0	1	3380.32432432	125072.0	2.59361814109	3.0	0.961940400215	55.1256346957	129.00832814	1972.97965657	0.390290476049	1463.0	1132.0	37	0.0
3932943	2222.52685547	3.0	16509.0	3	3364.0	1	5060.94594595	187255.0	2.57587010725	3.0	0.901523979306	330.233264002	130.900940999	3702.04488497	0.491934067322	1692.0	1694.0	37	0.0
3932936	273.111541748	3.0	3082.0	3	1778.0	1	1863.37837838	68945.0	2.69290324085	3.0	0.429432836188	12.1526843735	124.851513197	493.447529089	0.0602877276791	1365.0	1154.0	37	0.0
3932937	250.359619141	3.0	3334.0	3	1877.0	1	1902.27027027	70384.0	4.58074741371	3.0	1.06773252077	40.6126516486	125.647332057	512.198727093	0.167879101531	1341.0	1176.0	37	0.0
3932938	2795.29736328	3.0	18717.0	3	3643.0	1	5881.97297297	217633.0	2.56915957017	3.0	0.884946761257	91.8248605995	126.412589738	4808.26855235	0.566670297936	1584.0	1171.0	37	0.0
3932939	4384.26806641	3.0	29204.0	3	8280.0	1	10203.5135135	377530.0	2.56573233747	3.0	1.06682226384	366.879303291	125.881243621	6911.14288113	0.565668543656	2472.0	2385.0	37	0.0
3932932	1583.03918457	3.0	11468.0	3	2757.0	1	4128.54054054	152756.0	2.5933063605	3.0	0.899091070717	308.638316618	120.740845578	2723.40478889	0.421553281463	1664.0	1312.0	37	0.0
3932933	2420.3605957	3.0	17554.0	3	3345.0	1	5276.78378378	195241.0	2.56486140515	3.0	0.857944566745	147.796721317	123.472757827	4265.4476718	0.530822622556	1584.0	1481.0	37	0.0
3932934	201.019165039	3.0	2866.0	3	1540.0	1	1668.37837838	61730.0	2.67563681319	3.0	-0.318927942766	116.240079146	123.832614988	518.725754526	-0.0472378714519	1420.0	920.0	37	0.0
3932935	990.417114258	3.0	9645.0	3	2797.0	1	3660.05405405	135422.0	11.4000000005	3.0	0.603340753265	3.79811711305	125.363901038	2271.18757416	0.230309953181	1647.0	1045.0	37	0.0
3932928	215.389862061	3.0	2951.0	3	1567.0	1	1672.05405405	61866.0	4.72517671493	3.0	0.64413603442	340.045278743	119.455337559	482.012271971	0.102346633517	1326.0	716.0	37	0.0
3932929	4302.69189453	3.0	26801.0	3	5033.0	1	8574.51351351	317257.0	2.5516511776	3.0	0.945556096342	68.1889980025	119.648202655	7126.65770822	0.64730197861	1721.0	2620.0	37	0.0
3932930	1962.69287109	3.0	13890.0	3	3305.0	1	4815.94594595	178190.0	2.53858112253	3.0	0.904017869702	165.320792904	120.49973692	3417.23366796	0.472169464898	1677.0	1601.0	37	0.0
3932931	7205.34765625	3.0	37622.0	3	8565.0	1	14805.027027	547786.0	2.60579052234	3.0	1.04568890425	250.59735661	121.492389309	11644.421491	0.698446343537	2414.0	3032.0	37	0.0
3933052	2655.03808594	3.0	21835.0	3	4459.0	1	6386.24324324	236291.0	2.56252477875	3.0	0.800784635898	154.020840315	239.651827792	4804.77502309	0.431107523855	2072.0	2101.0	37	0.0
3933053	180.181945801	3.0	2769.0	3	1512.0	1	1575.05405405	58277.0	2.63984965142	3.0	0.417674496756	62.4921200903	240.773003609	439.051626042	0.061812441687	1363.0	947.0	37	0.0
3933054	1531.15686035	3.0	13367.0	3	3581.0	1	4831.81081081	178777.0	2.54864370275	3.0	0.783873318154	148.496438396	242.422294319	3053.26801093	0.329201409406	1782.0	1841.0	37	0.0
3933055	1204.78686523	3.0	9975.0	3	2648.0	1	3503.75675676	129639.0	2.56057614635	3.0	0.82827322939	118.55076287	243.023920954	2119.30745247	0.334218621771	1731.0	1667.0	37	0.0
3933048	157.732177734	3.0	2430.0	3	1213.0	1	1295.16216216	47921.0	4.80350601303	3.0	0.562273226173	8.36487896076	235.995115774	373.478283878	0.0882218270081	1052.0	663.0	37	0.0
3933049	154.934127808	3.0	2912.0	3	1745.0	1	1735.86486486	64227.0	11.4000000005	3.0	0.530657622261	130.245816396	238.493976674	425.548414935	0.069570802737	1499.0	1094.0	37	0.0
3933050	1469.56750488	3.0	11900.0	3	3351.0	1	4124.7027027	152614.0	2.54651468047	3.0	0.780971993564	220.847491674	239.284952304	2516.78343951	0.312791002646	2001.0	1536.0	37	0.0
3933051	2645.04492188	3.0	19333.0	3	4803.0	1	6564.83783784	242899.0	2.56977598906	3.0	0.890018318306	235.82178128	238.958785145	4629.44795433	0.457333632305	2032.0	1938.0	37	0.0
3933044	1546.4041748	3.0	12201.0	3	3887.0	1	4659.05405405	172385.0	2.54902857278	3.0	0.95810869426	316.496416774	233.254666693	2820.62500901	0.408496262705	1732.0	1335.0	37	0.0
3933045	1473.26452637	3.0	13186.0	3	3051.0	1	4070.45945946	150607.0	2.56100708785	3.0	0.680435791277	213.629388829	233.852726167	2609.20275813	0.278907902969	1894.0	1527.0	37	0.0
3933046	1219.03283691	3.0	9374.0	3	3131.0	1	3961.40540541	146572.0	2.6074158622	3.0	0.375759270641	371.371816811	233.7642428	2195.61406824	0.11623653542	2157.0	1627.0	37	0.0
3933047	1567.87304688	3.0	12703.0	3	3814.0	1	4771.13513514	176532.0	2.56598818929	3.0	0.678136874176	180.982444903	234.952921928	2619.36554195	0.228726821886	2223.0	2168.0	37	0.0
3933040	2375.5703125	3.0	17020.0	3	3859.0	1	5578.62162162	206409.0	2.55187618715	3.0	0.920445676232	191.141213482	230.80785906	3876.17784502	0.470102517311	1951.0	2023.0	37	0.0
3933041	4027.37988281	3.0	27241.0	3	5043.0	1	8458.59459459	312968.0	2.57861260294	3.0	0.89281227486	113.399433071	232.3238359	6953.27987939	0.579685187091	2129.0	2009.0	37	0.0
3933042	4032.08374023	3.0	27873.0	3	4953.0	1	8481.64864865	313821.0	2.55279096105	3.0	0.850943373463	173.05777766	232.382953162	6888.60640323	0.528020787769	2245.0	2207.0	37	0.0
3933043	1843.78930664	3.0	13612.0	3	2970.0	1	4354.0	161098.0	2.54953879098	3.0	0.870510140139	248.738773117	232.166498194	3164.59321592	0.462745302566	1583.0	1539.0	37	0.0
3933036	3246.05444336	3.0	22584.0	3	4368.0	1	6891.18918919	254974.0	2.55502951779	3.0	0.838688795009	377.100617697	226.552765916	5615.83655012	0.519148058308	2000.0	1907.0	37	0.0
3933037	2363.40161133	3.0	17952.0	3	5910.0	1	6884.56756757	254729.0	2.5534442089	3.0	1.14572208655	56.1036216518	227.996260567	4155.23189312	0.528478312482	1785.0	2220.0	37	0.0
3933038	4573.94384766	3.0	30112.0	3	6018.0	1	8922.45945946	330131.0	2.58888567064	3.0	0.902941541619	101.29474581	230.012984009	7575.66970122	0.621597252285	1941.0	2023.0	37	0.0
3933039	1643.67541504	3.0	12456.0	3	3215.0	1	4495.89189189	166348.0	2.53384220834	3.0	0.772842432693	158.435140982	231.252639857	2870.55753183	0.327534623479	2014.0	1580.0	37	0.0
3933032	267.884307861	3.0	3177.0	3	1600.0	1	1713.21621622	63389.0	2.55559701288	3.0	0.661762520089	228.838280208	222.11387306	521.87504545	0.112089882744	1327.0	818.0	37	0.0
3933033	711.113220215	3.0	6117.0	3	2281.0	1	2616.94594595	96827.0	2.55254731746	3.0	0.935790792602	132.235020975	226.111137216	1191.87014454	0.270809118438	1478.0	1233.0	37	0.0
3933034	1121.22192383	3.0	8777.0	3	2687.0	1	3367.40540541	124594.0	2.53823426183	3.0	0.67851112523	215.687116323	225.860282641	2018.76156288	0.255309824879	1725.0	1418.0	37	0.0
3933035	1756.11413574	3.0	12435.0	3	2739.0	1	4059.27027027	150193.0	2.57128885953	3.0	0.866191290476	289.045614171	225.793426377	2966.80735292	0.463138108419	1440.0	1401.0	37	0.0
3933028	1147.10351562	3.0	8762.0	3	2556.0	1	3470.91891892	128424.0	2.52172143873	3.0	0.558487845626	57.0832808247	216.978690333	1993.53756449	0.191022042478	1807.0	1635.0	37	0.0
3933029	1506.9083252	3.0	11725.0	3	3148.0	1	4118.72972973	152393.0	2.55354568653	3.0	0.90977483452	198.434255048	217.447461516	2656.41310635	0.41519556049	1665.0	1528.0	37	0.0
3933030	2037.64221191	3.0	13956.0	3	3432.0	1	5032.81081081	186214.0	2.55866850664	3.0	0.863333748492	161.045624324	220.272206814	3458.17221181	0.421684948476	2002.0	1300.0	37	0.0
3933031	257.069763184	3.0	4059.0	3	1959.0	1	2106.51351351	77941.0	2.52157090503	3.0	0.0480271236487	74.615010452	220.948434851	583.705054021	0.00669861871798	1662.0	934.0	37	0.0
3933024	2145.90209961	3.0	15779.0	3	3153.0	1	4913.27027027	181791.0	2.58476075328	3.0	0.883563423737	109.609750255	210.030856306	3645.89919292	0.487707255783	1674.0	1376.0	37	0.0
3933025	3681.99633789	3.0	24010.0	3	4472.0	1	7364.24324324	272477.0	2.57939859346	3.0	0.905213623841	150.774822215	211.989415273	6034.00307703	0.58944652026	1893.0	1815.0	37	0.0
3933026	3045.42260742	3.0	20406.0	3	3853.0	1	6336.37837838	234446.0	2.55031454073	3.0	0.896213299775	23.4290187078	214.82086759	5178.75994569	0.577884982663	1635.0	1828.0	37	0.0
3933027	3475.09643555	3.0	21914.0	3	6813.0	1	8536.78378378	315861.0	2.61166948866	3.0	1.10107135368	82.5107776387	214.880315175	5428.17132158	0.53860784535	2110.0	2776.0	37	0.0
3933020	2265.11279297	3.0	16334.0	3	2819.0	1	4967.56756757	183800.0	2.57764232983	3.0	0.874613062599	51.1432650831	207.37372544	3867.82910358	0.516286422202	1552.0	1505.0	37	0.0
3933021	1680.50549316	3.0	13939.0	3	3379.0	1	4846.05405405	179304.0	2.53187938441	3.0	0.631858210611	84.7543994079	208.016319743	3265.32657841	0.270448891318	1868.0	1390.0	37	0.0
3933022	2019.90270996	3.0	15474.0	3	4273.0	1	5424.72972973	200715.0	2.54267585614	3.0	0.727384632875	168.634906653	209.039158674	3440.50221341	0.299820428156	2230.0	2308.0	37	0.0
3933023	1671.47900391	3.0	12954.0	3	2932.0	1	4107.72972973	151986.0	2.56393489914	3.0	0.813614348479	63.8070075543	210.256383286	2897.46022548	0.402423593039	1642.0	1338.0	37	0.0
3933016	1515.00683594	3.0	13076.0	3	2838.0	1	3922.86486486	145146.0	2.53334766084	3.0	0.699270147308	4.23429656718	203.598111896	2885.65553078	0.346241484055	1604.0	1286.0	37	0.0
3933017	1702.23547363	3.0	13773.0	3	2865.0	1	4174.64864865	154462.0	2.54082448408	3.0	0.752256491569	18.0172365451	204.670565409	3056.66304268	0.380071339601	1691.0	1281.0	37	0.0
3933018	752.57611084	3.0	7676.0	3	2521.0	1	3092.89189189	114437.0	2.55367422474	3.0	0.513962730181	10.0999876975	206.094530405	1512.34912533	0.143716767091	1715.0	1456.0	37	0.0
3933019	5319.94628906	3.0	36272.0	3	8124.0	1	11638.4594595	430623.0	2.56921062802	3.0	0.940098683335	179.268267975	206.185059366	9010.04821048	0.572065386359	2634.0	3037.0	37	0.0
3933012	239.204544067	3.0	2932.0	3	1379.0	1	1468.18918919	54323.0	2.50821793082	3.0	0.654345597548	252.111398974	198.632165018	529.44991568	0.1337652105	1108.0	718.0	37	0.0
3933013	1882.78186035	3.0	13904.0	3	2931.0	1	4471.18918919	165434.0	2.56887281882	3.0	0.837006908053	101.613977454	201.248629177	3308.64960569	0.448623924686	1670.0	1690.0	37	0.0
3933014	2392.57250977	3.0	18698.0	3	4385.0	1	5802.40540541	214689.0	2.56570603432	3.0	0.834424017183	368.898537347	201.087624789	4032.83564739	0.4083993874	2339.0	2176.0	37	0.0
3933015	1825.21899414	3.0	14491.0	3	3077.0	1	4362.62162162	161417.0	2.60392939008	3.0	0.911373001624	297.977338014	201.91188883	3016.23591171	0.459967443841	1611.0	1715.0	37	0.0
3933008	1778.49780273	3.0	14307.0	3	3494.0	1	4449.7027027	164639.0	2.53942375455	3.0	0.775979332595	284.155509902	196.90347615	3065.77352814	0.364849778341	1745.0	1481.0	37	0.0
3933009	1386.9720459	3.0	10864.0	3	3302.0	1	4196.10810811	155256.0	2.55558119806	3.0	0.804912063726	357.938511338	198.030762502	2342.87169213	0.289838103635	2242.0	1835.0	37	0.0
3933010	476.634307861	3.0	4804.0	3	2300.0	1	2431.75675676	89975.0	2.57736195399	3.0	0.582748429202	136.879987041	198.694069848	846.680820269	0.112903734211	1583.0	1246.0	37	0.0
3933011	1346.97827148	3.0	11302.0	3	2972.0	1	3803.89189189	140744.0	2.58312829589	3.0	0.853839623633	198.745457465	198.602401812	2383.53663217	0.36520629727	1744.0	1555.0	37	0.0
3933004	1252.00476074	3.0	9583.0	3	2354.0	1	3305.94594595	122320.0	2.5429792655	3.0	0.874748166568	16.0571247554	192.509857671	2161.75855556	0.400558222133	1380.0	891.0	37	0.0
3933005	243.188186646	3.0	3320.0	3	1743.0	1	1845.67567568	68290.0	2.71762021581	3.0	0.575070673109	118.393194531	192.758775643	499.84436767	0.084445891859	1527.0	1040.0	37	0.0
3933006	2148.63476562	3.0	15362.0	3	3032.0	1	4837.21621622	178977.0	2.57495112457	3.0	0.783954762094	276.774189657	192.913959124	3675.65451568	0.424200706936	1606.0	1084.0	37	0.0
3933007	2212.74584961	3.0	15503.0	3	3491.0	1	4981.43243243	184313.0	2.56938221508	3.0	0.861123306276	129.585126495	194.964032082	3808.15064143	0.490648492541	1601.0	1604.0	37	0.0
3933000	3304.6862793	3.0	22520.0	3	4244.0	1	7069.24324324	261562.0	2.56597981334	3.0	0.877005609546	191.334465658	188.519803623	5781.27543312	0.559115234693	1968.0	1966.0	37	0.0
3933001	2517.07861328	3.0	17487.0	3	3669.0	1	5648.94594595	209011.0	2.55975747769	3.0	0.880434736141	148.670241285	189.732416322	4262.25742839	0.497351088686	1751.0	2010.0	37	0.0
3933002	1487.83422852	3.0	12181.0	3	2891.0	1	3961.2972973	146568.0	2.56702847197	3.0	0.750098105661	41.5837584224	190.901387702	2611.86657249	0.328527944485	1591.0	1407.0	37	0.0
3933003	4426.48193359	3.0	31215.0	3	9040.0	1	10812.9459459	400079.0	2.56740509053	3.0	1.09077258358	376.887524941	190.779935516	7278.55141627	0.580072241862	2543.0	2473.0	37	0.0
3932996	2272.79760742	3.0	18425.0	3	4089.0	1	5478.45945946	202703.0	2.53960602479	3.0	0.742563034635	106.955995326	187.100302568	4067.29316619	0.380538833499	1856.0	1422.0	37	0.0
3932997	2226.24316406	3.0	16472.0	3	3283.0	1	4959.18918919	183490.0	2.55103303294	3.0	0.824588256133	49.7194980427	188.176256175	3814.25416357	0.464358679691	1564.0	1586.0	37	0.0
3932998	229.800476074	3.0	3276.0	3	1471.0	1	1557.48648649	57627.0	2.48479985866	3.0	0.730970720922	225.685433725	188.211851285	454.960903181	0.119523403991	1223.0	945.0	37	0.0
3932999	5876.12841797	3.0	38966.0	3	5970.0	1	11451.972973	423723.0	2.55660609104	3.0	0.899002645559	354.059296653	187.501681492	10093.1710645	0.656087022966	2275.0	3332.0	37	0.0
3932992	2550.61132812	3.0	20633.0	3	4085.0	1	5966.94594595	220777.0	2.5586922299	3.0	0.782938130926	102.495949307	181.808896465	4650.20261772	0.439019630928	1801.0	1939.0	37	0.0
3932993	1706.40283203	3.0	14350.0	3	3437.0	1	4585.48648649	169663.0	2.55853251527	3.0	0.572865547109	79.8191361131	183.001543255	3177.36725067	0.247620934854	1837.0	1351.0	37	0.0
3932994	185.569747925	3.0	2838.0	3	1657.0	1	1748.64864865	64700.0	10.2256916347	3.0	0.531523603076	290.628840529	183.067984255	443.998011521	0.072362336247	1462.0	949.0	37	0.0
3932995	200.544387817	3.0	2694.0	3	1341.0	1	1508.2972973	55807.0	2.49596593224	3.0	0.632177255693	245.081690749	184.634336893	449.086286244	0.103890994069	1211.0	704.0	37	0.0
3933116	1517.51306152	3.0	14074.0	3	4449.0	1	5348.83783784	197907.0	2.60049748723	3.0	0.25608895414	65.9846029871	289.815365628	3144.44328683	0.0814014483981	2267.0	1813.0	37	0.0
3933117	1978.7677002	3.0	14993.0	3	3354.0	1	4394.0	162578.0	2.54465400569	3.0	0.843423607205	179.037140913	292.036362962	3356.20391547	0.475165323099	1543.0	1494.0	37	0.0
3933118	2004.68811035	3.0	17361.0	3	3528.0	1	5084.35135135	188121.0	2.56244611898	3.0	0.753243400352	48.0794794329	292.908245986	3594.16730594	0.362837481249	1884.0	1743.0	37	0.0
3933119	7563.48730469	3.0	34260.0	3	15840.0	1	19422.2432432	718623.0	4.65721043397	3.0	1.34594407666	73.4584307048	293.406605166	11042.3011727	0.619723817503	3766.0	4791.0	37	0.0
3933112	1528.73034668	3.0	12403.0	3	2694.0	1	3911.78378378	144736.0	2.53811444537	3.0	0.818005292656	390.726333414	286.13938175	2688.35204721	0.390984707861	1734.0	1115.0	37	0.0
3933113	1746.33215332	3.0	13694.0	3	3064.0	1	4520.94594595	167275.0	2.56357432115	3.0	0.539419885394	237.929705146	287.263150478	3129.269696	0.229536699651	1753.0	1196.0	37	0.0
3933114	1912.93835449	3.0	14927.0	3	3418.0	1	4796.54054054	177472.0	2.55585269627	3.0	0.72556748743	38.934354518	287.908582496	3365.86958877	0.341517883507	1871.0	1443.0	37	0.0
3933115	6231.88769531	3.0	35667.0	3	6454.0	1	12049.5945946	445835.0	2.58589714901	3.0	0.916230213995	246.854640899	288.608203578	10336.3648254	0.647391095775	2260.0	2946.0	37	0.0
3933108	1749.67590332	3.0	15760.0	3	3612.0	1	5351.54054054	198007.0	2.61578626053	3.0	0.790764373744	322.004362264	283.60446563	3324.11147355	0.325542322376	2387.0	2328.0	37	0.0
3933109	1856.97619629	3.0	14936.0	3	3237.0	1	4772.40540541	176579.0	2.59198079801	3.0	0.823219975653	277.326711326	284.891234102	3113.70025014	0.367147701593	1778.0	1567.0	37	0.0
3933110	4726.28222656	3.0	34397.0	3	6805.0	1	9547.18918919	353246.0	2.55063410624	3.0	0.883761934927	287.071001448	284.935974835	7762.07028454	0.560692368714	2464.0	2487.0	37	0.0
3933111	2404.38110352	3.0	18291.0	3	3595.0	1	5521.7027027	204303.0	2.59334871863	3.0	0.90095260701	370.233440389	285.929713998	3968.72613109	0.478808741469	1835.0	2169.0	37	0.0
3933104	1366.6204834	3.0	10375.0	3	4079.0	1	4540.24324324	167989.0	4.65607437664	3.0	1.24817636557	0.0	281.0	2749.18927853	0.607446439975	1209.0	1446.0	37	0.0
3933105	595.458984375	3.0	10370.0	3	3937.0	1	4483.18918919	165878.0	11.4000000005	3.0	0.284662975407	154.60553134	280.760030821	2328.27562369	0.0798176100113	2261.0	1830.0	37	0.0
3933106	1609.89001465	3.0	13283.0	3	3809.0	1	4974.21621622	184046.0	2.58633438984	3.0	0.82005753019	327.806642644	282.314348791	2940.79299713	0.319978676012	2138.0	2127.0	37	0.0
3933107	154.655578613	3.0	2779.0	3	1448.0	1	1527.18918919	56506.0	10.891174329	3.0	0.776380847077	217.333734086	283.366274626	358.045298022	0.100122325763	1223.0	1094.0	37	0.0
3933100	2141.5300293	3.0	14849.0	3	3538.0	1	5021.67567568	185802.0	2.57137110634	3.0	0.865810363005	94.4618447781	278.655645614	3763.73843446	0.480301162408	1699.0	1690.0	37	0.0
3933101	468.97467041	3.0	6041.0	3	2194.0	1	2447.75675676	90567.0	2.66988699109	3.0	0.35170868415	132.579273576	279.053069258	1095.12227641	0.0853956029201	1666.0	1250.0	37	0.0
3933102	2454.50219727	3.0	18300.0	3	4821.0	1	6728.35135135	248949.0	2.58146021083	3.0	0.731130825982	296.654537924	278.709135543	4330.00887359	0.307631309673	3204.0	2744.0	37	0.0
3933103	6810.55224609	3.0	38964.0	3	8587.0	1	13661.8918919	505490.0	2.57389449949	3.0	0.920512712754	309.081012242	279.237227108	11147.2816512	0.601387416242	3128.0	3136.0	37	0.0
3933096	654.090942383	3.0	9556.0	3	4365.0	1	4763.48648649	176249.0	11.4000000005	3.0	-0.2936434014	302.816400413	275.066421015	1825.74629523	-0.0532757116971	3534.0	2758.0	37	0.0
3933097	275.971862793	3.0	3921.0	3	1968.0	1	2188.94594595	80991.0	2.49491941934	3.0	0.166519401583	101.469835633	275.730629061	681.15657141	0.0265978863012	1637.0	1313.0	37	0.0
3933098	2084.14916992	3.0	15235.0	3	3427.0	1	4987.2972973	184530.0	2.55178965721	3.0	0.788011398472	375.190311907	277.396154382	3732.32140947	0.418158671164	1917.0	1667.0	37	0.0
3933099	1400.96508789	3.0	11142.0	3	2919.0	1	3861.24324324	142866.0	2.52360558599	3.0	0.871834724135	339.786117758	277.94673152	2386.84779812	0.36885907316	1721.0	1612.0	37	0.0
3933092	3812.08642578	3.0	25666.0	3	4461.0	1	7845.86486486	290297.0	2.56102426448	3.0	0.874081244414	33.4289003099	272.527645531	6767.62441975	0.605082495691	1784.0	2192.0	37	0.0
3933093	162.381469727	3.0	3045.0	3	1859.0	1	1961.97297297	72593.0	2.62014802292	3.0	-0.00652596580307	331.327878964	273.220038431	456.428982336	-0.000758517222604	1771.0	1295.0	37	0.0
3933094	1848.47619629	3.0	14648.0	3	2867.0	1	4458.24324324	164955.0	2.56183788847	3.0	0.902312786547	113.110230648	273.618034534	3163.98545619	0.470983409239	1564.0	1493.0	37	0.0
3933095	4655.3359375	3.0	33683.0	3	6406.0	1	10492.1081081	388208.0	2.53741251175	3.0	0.869117059484	150.896396349	275.331466502	8280.83082179	0.522006555742	2638.0	2460.0	37	0.0
3933088	1713.35070801	3.0	18334.0	3	5726.0	1	7084.62162162	262131.0	8.83967091174	3.0	0.812109897039	293.925159535	269.72932538	4053.82804925	0.302668643205	2878.0	2847.0	37	0.0
3933089	4734.87988281	3.0	32162.0	3	5747.0	1	9162.67567568	339019.0	2.55948153777	3.0	0.886237955878	45.1820640793	271.078574801	7851.17620719	0.612105359922	2068.0	2517.0	37	0.0
3933090	602.872802734	3.0	5680.0	3	2437.0	1	2747.21621622	101647.0	2.61334628914	3.0	0.55247274589	54.5595553695	271.605167343	1126.34093258	0.127720086757	1664.0	1392.0	37	0.0
3933091	1863.45056152	3.0	15481.0	3	3061.0	1	4449.16216216	164619.0	2.56056314262	3.0	0.83914264896	132.949659669	272.011095432	3163.74280379	0.425215756457	1681.0	1569.0	37	0.0
3933084	3854.44165039	3.0	28016.0	3	5823.0	1	8645.7027027	319891.0	2.56371448203	3.0	0.804201757832	303.371331533	263.927346003	6604.13068913	0.443313648476	2621.0	3117.0	37	0.0
3933085	603.275878906	3.0	6168.0	3	2542.0	1	3034.54054054	112278.0	2.58948905186	3.0	-0.0582676423884	151.139982112	266.215605922	1290.27416541	-0.0122360065052	2035.0	1517.0	37	0.0
3933086	3175.03149414	3.0	25221.0	3	5925.0	1	8213.18918919	303888.0	2.5466346155	3.0	0.712639043664	295.633186539	266.329981462	6071.63866238	0.357608973155	2847.0	2489.0	37	0.0
3933087	1218.01367188	3.0	9382.0	3	3100.0	1	3680.24324324	136169.0	2.54430427344	3.0	0.916233791081	382.251513415	267.31270153	2031.79814184	0.338541781965	1769.0	1671.0	37	0.0
3933080	2223.1328125	3.0	16470.0	3	3594.0	1	5380.16216216	199066.0	2.58995934098	3.0	0.826161295332	6.50847083059	262.646397367	4058.07178153	0.452585919384	1638.0	1452.0	37	0.0
3933081	410.80847168	3.0	4375.0	3	1739.0	1	2007.08108108	74262.0	2.62349075443	3.0	0.704222313612	60.6574455342	262.746586277	796.921799397	0.162530526171	1423.0	1126.0	37	0.0
3933082	2223.84960938	3.0	16195.0	3	3706.0	1	5258.86486486	194578.0	2.54067997033	3.0	0.833506398074	157.962609938	263.174409191	3770.38384549	0.426115311455	1948.0	1573.0	37	0.0
3933083	2153.67285156	3.0	16638.0	3	3631.0	1	5134.0	189958.0	2.56026027807	3.0	0.894738346108	217.105512093	263.073165093	3521.27633899	0.442665896176	1830.0	2138.0	37	0.0
3933076	1430.72033691	3.0	12110.0	3	2529.0	1	3680.72972973	136187.0	2.53206679995	3.0	0.815268452963	338.150115275	258.71475834	2587.07567265	0.401569193077	1547.0	1506.0	37	0.0
3933077	1606.07226562	3.0	12621.0	3	3059.0	1	4440.43243243	164296.0	2.57495274385	3.0	0.774596972259	374.232311361	258.523176873	2975.24777251	0.350445768587	1951.0	1375.0	37	0.0
3933078	1287.49743652	3.0	11617.0	3	3116.0	1	4290.21621622	158738.0	2.55871774103	3.0	0.868062772527	0.0	261.0	2712.87530056	0.378275031399	1580.0	1866.0	37	0.0
3933079	2044.78186035	3.0	16535.0	3	3620.0	1	5026.51351351	185981.0	2.56751787122	3.0	0.86955025369	175.74990169	261.165936842	3497.05414616	0.433655698962	1898.0	1773.0	37	0.0
3933072	226.608673096	3.0	3155.0	3	1847.0	1	1934.24324324	71567.0	2.45744015945	3.0	0.432664062908	153.127572165	253.880734812	494.249622346	0.0585129881769	1627.0	1173.0	37	0.0
3933073	806.772644043	3.0	8270.0	3	2816.0	1	3159.43243243	116899.0	2.53814206277	3.0	0.596420733131	217.628205044	254.164920276	1500.6066466	0.165009964245	1964.0	1569.0	37	0.0
3933074	3598.47924805	3.0	24842.0	3	4946.0	1	7643.10810811	282795.0	2.58013489969	3.0	0.849104383831	203.59341202	255.79372281	6378.15218271	0.548677108317	2013.0	2042.0	37	0.0
3933075	1823.16223145	3.0	14839.0	3	2936.0	1	4327.02702703	160100.0	2.57435457801	3.0	0.861497648547	275.475860029	256.997228431	3207.17602925	0.469009904351	1509.0	1428.0	37	0.0
3933068	750.933776855	3.0	9251.0	3	3479.0	1	4066.86486486	150474.0	2.56474297646	3.0	0.0265808237947	375.304397325	250.31053098	1723.51488667	0.00566430687903	2602.0	2077.0	37	0.0
3933069	246.682098389	3.0	3581.0	3	1806.0	1	1906.45945946	70539.0	2.45926472924	3.0	0.577012636962	240.510966227	250.745240051	557.319556977	0.0921080634159	1532.0	749.0	37	0.0
3933070	1630.22644043	3.0	12009.0	3	2856.0	1	3815.62162162	141178.0	2.55509244771	3.0	0.883547296307	68.3165581424	253.082790399	2745.54538552	0.46601759687	1360.0	1316.0	37	0.0
3933071	180.616622925	3.0	2706.0	3	1428.0	1	1542.64864865	57078.0	2.52990816892	3.0	0.308454691948	14.5208955782	254.192823392	483.901058311	0.0508377842835	1329.0	714.0	37	0.0
3933064	1569.29638672	3.0	13006.0	3	3791.0	1	4495.94594595	166350.0	2.57699693724	3.0	0.743650622873	227.942953592	247.98423799	2751.64765737	0.294611901446	2037.0	1816.0	37	0.0
3933065	2540.18432617	3.0	15222.0	3	4849.0	1	6300.0	233100.0	2.72825617725	3.0	1.20394239183	399.0	248.0	4074.28601107	0.637470661198	1544.0	1726.0	37	0.0
3933066	1836.04956055	3.0	15685.0	3	3638.0	1	4854.72972973	179625.0	2.55010278389	3.0	0.832941771593	182.396703284	249.7684822	3174.70287016	0.374281515493	1976.0	1976.0	37	0.0
3933067	495.492645264	3.0	7070.0	3	2555.0	1	3110.67567568	115095.0	2.54440100892	3.0	0.210447650845	206.907079884	250.361229323	1663.24727657	0.0596162688871	1938.0	1368.0	37	0.0
3933060	1360.0592041	3.0	11164.0	3	2495.0	1	3512.64864865	129968.0	2.60050125336	3.0	0.862390156308	266.704900917	243.801981665	2354.65174609	0.40655918633	1457.0	1440.0	37	0.0
3933061	2275.5222168	3.0	15977.0	3	3150.0	1	4920.51351351	182059.0	2.55893583213	3.0	0.895512876885	47.3640011974	244.988015648	3820.68113926	0.532975826192	1453.0	1609.0	37	0.0
3933062	1694.66784668	3.0	13153.0	3	3323.0	1	4671.72972973	172854.0	2.53504837414	3.0	0.768228801737	173.55115923	246.828300766	2978.96157941	0.324386257699	2128.0	2195.0	37	0.0
3933063	4871.58691406	3.0	32235.0	3	5366.0	1	9467.89189189	350312.0	2.54919140715	3.0	0.90519681264	96.8533113265	247.555023331	8288.65008036	0.656250276431	1837.0	2063.0	37	0.0
3933056	1355.03283691	3.0	12337.0	3	4365.0	1	5392.56756757	199525.0	11.4000000005	3.0	0.798525311919	232.698016212	242.572122563	2914.3780787	0.275150602429	2247.0	1957.0	37	0.0
3933057	2270.20214844	3.0	17049.0	3	3977.0	1	5849.89189189	216446.0	2.56242617272	3.0	0.898590371796	300.489001536	242.543147809	4190.01777896	0.474513453567	1858.0	1890.0	37	0.0
3933058	4545.79296875	3.0	26996.0	3	10946.0	1	11249.9189189	416247.0	4.6600602159	3.0	1.24967153919	372.276699805	243.023608974	6549.75620572	0.571789155001	2665.0	3109.0	37	0.0
3933059	3767.79760742	3.0	24237.0	3	4130.0	1	7450.56756757	275671.0	2.56994445022	3.0	0.944191373834	25.8335099586	243.68433553	6195.90919945	0.646350329729	1489.0	2222.0	37	0.0
3933180	2261.03515625	3.0	16023.0	3	3509.0	1	5336.45945946	197449.0	2.55226657991	3.0	0.919653185001	333.29902671	349.325561643	3813.65251865	0.489449302991	1787.0	1613.0	37	0.0
3933181	1790.33215332	3.0	14359.0	3	3251.0	1	4527.40540541	167514.0	2.53617825099	3.0	0.805830469337	203.446573604	353.247071391	3196.03934981	0.397488622764	1719.0	1533.0	37	0.0
3933182	1363.15258789	3.0	9932.0	3	2460.0	1	3400.78378378	125829.0	2.58696184902	3.0	0.87455295048	81.7295728285	356.473038098	2375.73166666	0.439831237724	1305.0	1036.0	37	0.0
3933183	2279.23925781	3.0	17317.0	3	3941.0	1	5845.13513514	216270.0	2.57581251132	3.0	0.766425358046	366.128043834	355.619551169	3926.01576497	0.346607957679	2250.0	2356.0	37	0.0
3933176	3737.79174805	3.0	25519.0	3	5246.0	1	7986.54054054	295502.0	2.55626522856	3.0	0.80873224709	368.324332966	347.377344962	6582.31058551	0.499854429106	2235.0	2048.0	37	0.0
3933177	4115.76074219	3.0	29678.0	3	6518.0	1	8936.08108108	330635.0	2.54334311103	3.0	0.933261412444	21.6221993812	348.151348081	7270.13442249	0.611959724774	1740.0	1629.0	37	0.0
3933178	1776.04968262	3.0	13198.0	3	3247.0	1	4655.48648649	172253.0	2.57903948384	3.0	0.935002978112	274.491662147	347.874177765	3049.41088684	0.441379583881	1749.0	1569.0	37	0.0
3933179	1152.70898438	3.0	9005.0	3	2640.0	1	3609.54054054	133553.0	2.68622283525	3.0	0.670012346424	209.629936515	349.093666705	2154.50443638	0.249941208185	1798.0	1610.0	37	0.0
3933172	1953.60217285	3.0	14001.0	3	3196.0	1	4768.83783784	176447.0	2.58231926992	3.0	0.852105106513	201.721743678	341.561195249	3399.0193072	0.436104102154	1789.0	1614.0	37	0.0
3933173	2363.84838867	3.0	18008.0	3	4392.0	1	6047.75675676	223767.0	2.56695318342	3.0	0.796587254463	308.719905016	342.13657906	4437.49191176	0.412917677013	2042.0	2320.0	37	0.0
3933174	1170.27392578	3.0	9755.0	3	2821.0	1	3743.64864865	138515.0	2.56724483507	3.0	0.881775468368	319.458651812	345.106202795	2033.50659393	0.314898650027	1867.0	1774.0	37	0.0
3933175	1867.64868164	3.0	13302.0	3	3195.0	1	4446.78378378	164531.0	2.60755928792	3.0	0.876894408569	41.449177764	346.542402702	3326.2610903	0.488017952335	1509.0	1461.0	37	0.0
3933168	1563.16040039	3.0	10708.0	3	3420.0	1	4280.7027027	158386.0	2.62816107281	3.0	0.970276634405	233.432528625	337.576901802	2644.35838537	0.427937047462	1682.0	1373.0	37	0.0
3933169	1892.05029297	3.0	17694.0	3	3886.0	1	5354.86486486	198130.0	11.4000000005	3.0	0.756444371168	304.498284323	338.766932123	3920.887677	0.383007673761	1809.0	1525.0	37	0.0
3933170	2691.34326172	3.0	20086.0	3	3908.0	1	6348.86486486	234908.0	2.60108038544	3.0	0.830435249188	129.148133205	340.040639306	4752.52861446	0.450992929007	1845.0	1858.0	37	0.0
3933171	3023.51611328	3.0	22316.0	3	4447.0	1	6294.43243243	232894.0	2.54729971709	3.0	0.817975189398	105.060767509	341.970762269	5122.48482748	0.49888862841	1712.0	1676.0	37	0.0
3933164	1703.41821289	3.0	14284.0	3	3018.0	1	4408.67567568	163121.0	2.57819615901	3.0	0.658414860792	101.069691339	335.312672058	3144.47523492	0.306858560613	1745.0	997.0	37	0.0
3933165	1933.57922363	3.0	14872.0	3	3203.0	1	4615.18918919	170762.0	2.53107427427	3.0	0.812283880901	366.924889008	335.122113167	3350.78666417	0.418184379713	1869.0	1253.0	37	0.0
3933166	2281.34570312	3.0	19909.0	3	4149.0	1	6082.45945946	225051.0	11.4000000005	3.0	0.724425862404	134.173153372	336.315506623	4412.27025587	0.35639657064	2046.0	1982.0	37	0.0
3933167	3551.0769043	3.0	23384.0	3	4384.0	1	7148.59459459	264498.0	2.5810744854	3.0	0.858828086736	263.948271589	336.710706816	6070.13620779	0.573889438422	1843.0	2320.0	37	0.0
3933160	1275.91467285	3.0	9424.0	3	2193.0	1	3250.18918919	120257.0	2.6400445425	3.0	0.891744539487	45.2622214678	328.685420344	2176.17979289	0.425589748932	1287.0	903.0	37	0.0
3933161	2080.12182617	3.0	16097.0	3	3339.0	1	5057.0	187109.0	2.57237019841	3.0	0.818927400169	377.625143427	329.575138356	3810.61980231	0.446225058494	1921.0	1756.0	37	0.0
3933162	182.600738525	3.0	2949.0	3	1320.0	1	1414.81081081	52348.0	8.9207974552	3.0	0.468642002841	33.1192443017	330.736438887	447.037025426	0.0799582551255	1180.0	820.0	37	0.0
3933163	1491.69641113	3.0	12074.0	3	3086.0	1	4222.89189189	156247.0	2.5255967432	3.0	0.669555919509	141.10353425	334.363296477	2745.29088505	0.278181128176	1761.0	1328.0	37	0.0
3933156	1206.421875	3.0	9238.0	3	2701.0	1	3581.86486486	132529.0	2.55137474878	3.0	0.702130216816	88.8143871398	326.860975059	2196.05026964	0.274273138951	1720.0	1318.0	37	0.0
3933157	2451.77954102	3.0	17763.0	3	3419.0	1	5377.2972973	198960.0	2.55318520306	3.0	0.813911990413	191.931688365	327.333200504	4294.3125298	0.48147111747	1739.0	1659.0	37	0.0
3933158	841.29675293	3.0	6865.0	3	2250.0	1	2855.72972973	105662.0	2.55831840404	3.0	0.731518301804	80.8967846344	327.907843041	1435.59663649	0.225294769695	1562.0	1404.0	37	0.0
3933159	206.748703003	3.0	3270.0	3	1853.0	1	1909.13513514	70638.0	2.56490632976	3.0	-0.583109612375	263.26006996	327.870434302	537.465252735	-0.0758533588263	1595.0	1149.0	37	0.0
3933152	163.776824951	3.0	3339.0	3	1554.0	1	1736.72972973	64259.0	2.86574928349	3.0	0.531614942296	148.513864496	324.334791957	516.836404841	0.0858967162766	1349.0	1153.0	37	0.0
3933153	2035.51965332	3.0	13191.0	3	3204.0	1	4837.7027027	178995.0	2.57194966081	3.0	0.914364642609	236.282226525	324.131894144	3360.53139701	0.465381185039	1729.0	1175.0	37	0.0
3933154	3193.31835938	3.0	22760.0	3	4588.0	1	6725.2972973	248836.0	2.54424954693	3.0	0.879141439099	319.919528653	324.989730465	5264.83566202	0.524654731256	1976.0	2318.0	37	0.0
3933155	2339.38305664	3.0	16035.0	3	6212.0	1	7316.43243243	270708.0	4.72304503447	3.0	1.20400840001	215.7421189	326.116453976	3969.88523862	0.485104198227	2244.0	2684.0	37	0.0
3933148	845.609375	3.0	7507.0	3	2644.0	1	3184.86486486	117840.0	2.55426713479	3.0	0.783897698868	90.4791426606	320.415900633	1572.93240234	0.240040356032	1706.0	1618.0	37	0.0
3933149	5878.41650391	3.0	36231.0	3	6246.0	1	11511.9189189	425941.0	2.58406073854	3.0	0.894970401112	203.744671841	322.327575811	9927.63005001	0.628403432712	2594.0	2671.0	37	0.0
3933150	1692.51074219	3.0	12991.0	3	2454.0	1	4020.78378378	148769.0	2.59142586462	3.0	0.818101044673	62.7744536674	323.860491679	2948.73159299	0.428543545025	1600.0	1595.0	37	0.0
3933151	716.58380127	3.0	7083.0	3	1862.0	1	2424.2972973	89699.0	2.53401528829	3.0	0.677863955326	142.990446538	324.237576666	1388.93800087	0.240975394015	1442.0	980.0	37	0.0
3933144	1104.55151367	3.0	11396.0	3	3800.0	1	4479.75675676	165751.0	10.2128363018	3.0	0.732560415303	323.489226054	315.854930379	2344.53125385	0.237159644142	2111.0	2117.0	37	0.0
3933145	2403.28833008	3.0	18881.0	3	3657.0	1	5263.64864865	194755.0	2.56500832049	3.0	0.854399422714	276.849581184	317.043917966	4096.56678218	0.498080000375	1723.0	1489.0	37	0.0
3933146	3038.19311523	3.0	21402.0	3	4204.0	1	6635.16216216	245501.0	2.57053469388	3.0	0.837613640476	342.623880397	319.481275497	5380.99934705	0.514336838065	1963.0	1877.0	37	0.0
3933147	2133.74780273	3.0	15971.0	3	2999.0	1	4982.16216216	184340.0	2.5663253498	3.0	0.840935367672	4.14543355143	319.562914928	3713.86667709	0.456516503721	1554.0	1633.0	37	0.0
3933140	1755.5032959	3.0	12863.0	3	4062.0	1	5195.7027027	192241.0	2.6072700829	3.0	0.94546510861	322.811617789	311.2660024	3163.5235003	0.404167253875	1878.0	1653.0	37	0.0
3933141	1917.08093262	3.0	14739.0	3	3452.0	1	4618.0	170866.0	2.52836348784	3.0	0.817309369808	348.088600928	311.016945739	3235.61195483	0.401197656074	1824.0	1861.0	37	0.0
3933142	1057.07763672	3.0	7519.0	3	2568.0	1	3206.10810811	118626.0	2.6154479394	3.0	0.852476421657	375.213214746	313.495484635	1849.80904095	0.326126479593	1594.0	1169.0	37	0.0
3933143	1598.32739258	3.0	12421.0	3	3486.0	1	4369.67567568	161678.0	2.56074041235	3.0	0.821412998241	211.862696177	313.958136121	2670.63686801	0.335137685163	2037.0	1796.0	37	0.0
3933136	2065.16772461	3.0	15586.0	3	3207.0	1	4449.16216216	164619.0	2.53080721893	3.0	0.857592599924	9.747889845	308.847133828	3557.02308831	0.521640928925	1368.0	1120.0	37	0.0
3933137	2416.8359375	3.0	17640.0	3	3278.0	1	5248.16216216	194182.0	2.55232631707	3.0	0.845504077659	244.284316576	309.094212692	4143.69730577	0.501016371013	1729.0	1812.0	37	0.0
3933138	2740.81958008	3.0	19417.0	3	4640.0	1	6235.24324324	230704.0	2.56469074149	3.0	1.00311892308	260.866554681	309.22711882	4327.44385935	0.53397090121	1852.0	2163.0	37	0.0
3933139	2074.77709961	3.0	15387.0	3	3320.0	1	4948.45945946	183093.0	2.61756195156	3.0	0.893779929206	292.555726675	310.886103549	3575.66616633	0.476918357124	1744.0	1441.0	37	0.0
3933132	2627.91845703	3.0	19350.0	3	3760.0	1	6123.67567568	226576.0	2.55586856943	3.0	0.790568305294	201.08019502	304.317150564	4467.20070224	0.405201824099	2119.0	2020.0	37	0.0
3933133	155.283966064	3.0	2576.0	3	1686.0	1	1723.56756757	63772.0	11.4000000005	3.0	0.368736960483	369.950076666	306.273721622	450.991964731	0.0506874828994	1436.0	1082.0	37	0.0
3933134	1985.80151367	3.0	14799.0	3	3910.0	1	5343.10810811	197695.0	2.58374099783	3.0	0.702120410158	93.03270896	306.845929975	3567.90659743	0.306205166964	2197.0	1820.0	37	0.0
3933135	5872.32714844	3.0	34160.0	3	7832.0	1	12111.8918919	448140.0	2.61740640793	3.0	0.976475591787	63.4395606597	308.482425071	9800.0698319	0.653020513322	2364.0	2813.0	37	0.0
3933128	1541.58654785	3.0	12633.0	3	3910.0	1	5136.75675676	190060.0	2.53859138553	3.0	0.678990223624	94.0415525174	300.558132816	2854.67003742	0.23254250501	2453.0	2538.0	37	0.0
3933129	1664.18994141	3.0	12538.0	3	3415.0	1	4311.43243243	159523.0	2.58034333384	3.0	0.770684149847	130.881524093	300.621133093	2897.07111235	0.349401962862	1660.0	1045.0	37	0.0
3933130	1439.83874512	3.0	15139.0	3	3752.0	1	4692.35135135	173617.0	2.57903541649	3.0	0.437851986103	85.9132342926	302.831019195	2718.76320141	0.145273883062	2798.0	2098.0	37	0.0
3933131	1462.22705078	3.0	11069.0	3	2561.0	1	3686.75675676	136410.0	2.56041759049	3.0	0.85497705608	168.498766906	302.781235503	2583.67466998	0.427721817231	1470.0	1567.0	37	0.0
3933124	1067.21923828	3.0	14182.0	3	5605.0	1	6736.64864865	249256.0	11.4000000005	3.0	0.268300824071	69.76982824	298.92905298	3256.63375296	0.0693483678796	3285.0	3108.0	37	0.0
3933125	2042.54882812	3.0	14957.0	3	3524.0	1	5049.48648649	186831.0	2.55914213479	3.0	0.814461467816	194.359662843	298.694111961	3510.91704245	0.394988597132	1780.0	1784.0	37	0.0
3933126	1791.08630371	3.0	13262.0	3	3353.0	1	4601.97297297	170273.0	2.58835688396	3.0	0.761412140988	209.38504038	299.457757168	3296.19552992	0.374917062564	1774.0	1331.0	37	0.0
3933127	1968.50146484	3.0	12797.0	3	2985.0	1	4650.89189189	172083.0	2.57508910208	3.0	0.906430519572	224.919142302	300.206340935	3271.93641089	0.468084385076	1659.0	1257.0	37	0.0
3933120	2162.20947266	3.0	16938.0	3	3465.0	1	4814.72972973	178145.0	2.54024149007	3.0	0.715430035955	132.017485809	292.879825844	3812.11603275	0.395137672392	1713.0	1447.0	37	0.0
3933121	1798.83984375	3.0	15855.0	3	3792.0	1	5170.43243243	191306.0	2.54422398611	3.0	0.626340486721	87.6079676534	293.812857483	3341.44136847	0.253744405535	2686.0	2174.0	37	0.0
3933122	1796.09387207	3.0	13043.0	3	3110.0	1	4522.72972973	167341.0	2.57372517223	3.0	0.877629253354	108.485038001	293.545677228	3206.282493	0.451562672398	1688.0	1560.0	37	0.0
3933123	1694.52441406	3.0	14233.0	3	3460.0	1	4875.45945946	180392.0	2.56440231499	3.0	0.61195400635	41.5008754706	294.606680386	3501.96270044	0.281686940201	1947.0	1587.0	37	0.0
3933244	1337.52587891	4.0	12086.0	4	2403.0	1	3495.05405405	129317.0	2.60248402184	3.0	0.979955340951	35.0	0.0	2357.65519044	0.493704983469	1363.0	1131.0	37	0.0
3933245	216.926223755	4.0	3123.0	4	1871.0	1	1991.75675676	73695.0	4.73666923795	3.0	1.46940604006	111.0	0.0	550.24612702	0.254658409398	1362.0	1015.0	37	0.0
3933246	757.781005859	4.0	9931.0	4	2123.0	1	2692.24324324	99613.0	2.46675755788	3.0	0.898999890617	142.0	0.0	1665.56195731	0.385202880663	1374.0	1410.0	37	0.0
3933247	170.865966797	4.0	3523.0	4	1985.0	1	2067.40540541	76494.0	10.1426500297	3.0	1.46000741738	183.0	0.0	467.185928932	0.197553156242	1551.0	1380.0	37	0.0
3933243	1241.48901367	4.0	8546.0	4	3359.0	1	4072.59459459	150686.0	4.70406561557	3.0	1.55592190034	9.0	0.0	1896.8358662	0.56823404065	1201.0	1492.0	37	0.0
3933308	2788.33691406	4.0	20067.0	4	3992.0	1	6230.86486486	230542.0	2.57500765668	3.0	0.839915850109	391.176016238	56.4706277305	4988.32367836	0.506503094199	1970.0	1625.0	37	0.0
3933309	1402.50219727	4.0	11281.0	4	3180.0	1	4442.51351351	164373.0	2.54444323494	3.0	0.669260135628	221.087769014	56.688417717	2637.06196596	0.247871364677	2098.0	1877.0	37	0.0
3933310	1864.07702637	4.0	14164.0	4	3501.0	1	4779.83783784	176854.0	2.58339361543	3.0	0.799440899994	175.514403532	58.5599655027	3431.75715854	0.402495760396	1885.0	1610.0	37	0.0
3933311	643.287231445	4.0	8453.0	4	2860.0	1	3443.27027027	127401.0	2.59836897631	3.0	0.380756006896	199.893496354	59.2855215643	1825.21030217	0.112242707314	1957.0	1370.0	37	0.0
3933304	1413.80895996	4.0	10435.0	4	2598.0	1	3587.43243243	132735.0	2.53340952095	3.0	0.887106142598	259.954698736	52.63095312	2384.94410068	0.418191147431	1461.0	1395.0	37	0.0
3933305	2497.55004883	4.0	18728.0	4	3797.0	1	5544.72972973	205155.0	2.56882923372	3.0	0.923529171063	40.4928705121	53.7612907494	4294.32168133	0.556736953598	1508.0	1585.0	37	0.0
3933306	5774.29980469	4.0	33040.0	4	6590.0	1	11065.3513514	409418.0	2.57284336122	3.0	0.963302852145	89.9997236312	56.3324709253	9350.90197734	0.686411901574	1886.0	2807.0	37	0.0
3933307	1730.02868652	4.0	12582.0	4	3157.0	1	4672.83783784	172895.0	2.56865106043	3.0	0.779312855414	166.54490806	55.6641186159	3056.03581743	0.341985188793	2071.0	1528.0	37	0.0
3933300	2280.52026367	4.0	16890.0	4	4899.0	1	6245.37837838	231079.0	2.55944611705	3.0	1.02135189552	293.659338831	51.3417360292	3997.36970013	0.485573717435	1917.0	2087.0	37	0.0
3933301	3954.54589844	4.0	27318.0	4	4324.0	1	7681.94594595	284232.0	2.56999253651	3.0	0.895566363052	18.998635141	52.4502308102	6761.57360443	0.650530998448	1534.0	1652.0	37	0.0
3933302	1370.88305664	4.0	10338.0	4	2848.0	1	3678.08108108	136089.0	2.54181722076	3.0	0.809531773586	111.69858528	51.7539143434	2427.06560799	0.364431442328	1671.0	1301.0	37	0.0
3933303	4198.92285156	4.0	22527.0	4	8966.0	1	11109.3513514	411046.0	4.6552328878	3.0	1.29599914038	365.58840037	51.8747993714	6057.30543878	0.54635455264	2834.0	2875.0	37	0.0
3933296	3705.41064453	4.0	27476.0	4	6816.0	1	8811.02702703	326008.0	2.55391013096	3.0	0.912539636363	228.93081331	47.7746228272	6527.9873344	0.510676697998	2272.0	2827.0	37	0.0
3933297	290.621368408	4.0	3563.0	4	1677.0	1	1749.02702703	64714.0	2.51632388207	3.0	0.526881647101	55.6512438423	49.2941018221	623.706995244	0.103684045607	1414.0	816.0	37	0.0
3933298	1716.1829834	4.0	13744.0	4	4152.0	1	5103.56756757	188832.0	2.56853876106	3.0	0.833633145551	141.574739804	51.158978807	3233.35328637	0.358830730339	1776.0	1862.0	37	0.0
3933299	1974.24304199	4.0	17008.0	4	6204.0	1	7273.81081081	269131.0	9.03005257437	3.0	0.952378844008	225.880410019	51.2251312485	4016.8731471	0.356796487544	2457.0	2763.0	37	0.0
3933292	1682.21008301	4.0	13231.0	4	3733.0	1	4915.62162162	181878.0	2.58404316812	3.0	0.651098521717	174.163695079	43.7799745882	2918.78404431	0.239623927307	2295.0	2141.0	37	0.0
3933293	224.11000061	4.0	3473.0	4	1711.0	1	1814.83783784	67149.0	2.54364268841	3.0	0.669030965761	122.946289841	47.7378276966	468.538656861	0.0945256732834	1489.0	959.0	37	0.0
3933294	2436.00170898	4.0	18897.0	4	4311.0	1	6191.02702703	229068.0	2.57395091058	3.0	0.817919465045	147.105870668	48.4833344933	4443.31398149	0.415450840635	1994.0	2166.0	37	0.0
3933295	1225.2878418	4.0	10074.0	4	2667.0	1	3628.67567568	134261.0	2.60489169849	3.0	0.729189537368	214.01472087	48.1278865302	2086.36719169	0.265229891778	1919.0	1644.0	37	0.0
3933288	1525.16345215	4.0	11588.0	4	3549.0	1	4776.91891892	176746.0	2.56870625389	3.0	1.12165840849	309.617444497	42.1237182906	2617.12811619	0.443545549826	1722.0	1923.0	37	0.0
3933289	1316.14819336	4.0	9812.0	4	2745.0	1	3837.27027027	141979.0	2.53897879731	3.0	0.70320256779	206.687690307	42.653849804	2318.17309114	0.26969534542	1830.0	1622.0	37	0.0
3933290	1470.19641113	4.0	11691.0	4	3219.0	1	4538.18918919	167913.0	2.55638586141	3.0	0.381041305136	364.663564631	42.5265942869	2719.37243412	0.128876785947	2359.0	1531.0	37	0.0
3933291	198.108291626	4.0	2533.0	4	1435.0	1	1463.45945946	54148.0	4.72468989064	3.0	1.61743974042	0.0	44.0	376.55076348	0.262761920264	969.0	907.0	37	0.0
3933284	2636.60180664	4.0	18023.0	4	3735.0	1	5926.83783784	219293.0	2.58946199446	3.0	0.868980374838	184.2484402	39.6352575471	4493.61360101	0.491250921978	1960.0	2194.0	37	0.0
3933285	3640.26904297	4.0	24852.0	4	5106.0	1	7727.7027027	285925.0	2.56342688332	3.0	0.914485002725	106.560634071	41.1472094047	6160.4401442	0.573585727583	2035.0	2167.0	37	0.0
3933286	4129.4921875	4.0	30189.0	4	5276.0	1	8507.43243243	314775.0	2.59856593378	3.0	0.856876730088	166.128507736	41.20838943	6948.5342081	0.538299437424	2236.0	1902.0	37	0.0
3933287	1958.38183594	4.0	14902.0	4	3401.0	1	4610.94594595	170605.0	2.56657742304	3.0	0.877990944178	241.835112485	40.922408527	3280.20042533	0.454120013694	1701.0	1449.0	37	0.0
3933280	3437.38842773	4.0	23526.0	4	4769.0	1	7394.05405405	273580.0	2.55545865355	3.0	0.882169269408	370.241549656	35.2855765253	5801.40840633	0.529232054829	2048.0	1785.0	37	0.0
3933281	2129.92529297	4.0	16125.0	4	5453.0	1	6415.54054054	237375.0	2.57371773666	3.0	1.11182225501	49.3685890399	36.6146472862	3817.54153433	0.494305222065	1829.0	2014.0	37	0.0
3933282	4146.46289062	4.0	27962.0	4	5387.0	1	8373.05405405	309803.0	2.56609831142	3.0	0.898764038145	94.4356951643	38.8407379957	7054.84249744	0.60935633963	1921.0	2183.0	37	0.0
3933283	1241.26550293	4.0	9622.0	4	2815.0	1	3716.2972973	137503.0	2.56677530763	3.0	0.682513616023	151.421306968	40.1353991808	2239.4255447	0.258874999707	1913.0	1653.0	37	0.0
3933276	213.839523315	4.0	2911.0	4	1446.0	1	1584.24324324	58617.0	2.64694396569	3.0	0.536183575429	221.724947837	30.9293536433	485.602855875	0.0895330295206	1318.0	868.0	37	0.0
3933277	941.612487793	4.0	7621.0	4	2229.0	1	2915.64864865	107879.0	2.54901404167	3.0	0.864545162454	125.484003534	34.9098776365	1662.40156294	0.327081554131	1465.0	1183.0	37	0.0
3933278	1193.38769531	4.0	9594.0	4	2949.0	1	3558.91891892	131680.0	2.54656956093	3.0	0.766031477535	208.875746859	34.7077715283	2055.30851129	0.284018666897	1677.0	1211.0	37	0.0
3933279	1679.56591797	4.0	12285.0	4	2922.0	1	4070.37837838	150604.0	2.58382498144	3.0	0.883331715351	282.078596806	34.6247688636	2900.29519907	0.459221895186	1507.0	1191.0	37	0.0
3933272	1136.60791016	4.0	9967.0	4	2451.0	1	3419.94594595	126538.0	2.52640269632	3.0	0.468431320455	50.2125917386	25.9294335436	2148.94134073	0.17256754372	1913.0	1498.0	37	0.0
3933273	2114.02954102	4.0	16649.0	4	3366.0	1	4977.24324324	184158.0	2.56671656915	3.0	0.885602757271	191.545509647	26.150946595	3675.0317414	0.485773469728	1707.0	1501.0	37	0.0
3933274	1791.56640625	4.0	12433.0	4	3353.0	1	4602.37837838	170288.0	2.5937556751	3.0	0.926781088012	154.145920364	29.1398321636	2881.53894407	0.408704264604	1915.0	1797.0	37	0.0
3933275	210.783599854	4.0	3392.0	4	2001.0	1	2064.91891892	76402.0	2.61814861474	3.0	-0.000472027476712	67.609817792	29.835139764	496.384001129	-5.67319115314e-05	1668.0	1233.0	37	0.0
3933268	2282.68969727	4.0	17905.0	4	3356.0	1	4991.64864865	184691.0	2.57750624817	3.0	0.854683668478	102.809160087	18.9392457023	3907.50995034	0.502691120259	1619.0	1582.0	37	0.0
3933269	3531.77490234	4.0	22580.0	4	4487.0	1	7032.91891892	260218.0	2.54809777119	3.0	0.877474586293	143.872807681	20.8093888911	5928.62447218	0.586917872594	1768.0	1584.0	37	0.0
3933270	2608.60913086	4.0	18128.0	4	4184.0	1	5786.89189189	214115.0	2.56772557958	3.0	0.869524385644	16.5467685124	23.5738317165	4650.38799327	0.536990824313	1655.0	1323.0	37	0.0
3933271	3579.15063477	4.0	21008.0	4	6389.0	1	8555.40540541	316550.0	2.63592940342	3.0	1.11540163251	75.6426056838	23.7486222377	5453.14039216	0.551526851546	2124.0	2265.0	37	0.0
3933264	2295.32324219	4.0	16582.0	4	3435.0	1	5039.43243243	186459.0	2.57545073029	3.0	0.891458202349	44.260659748	16.224851458	3863.79559027	0.519170530271	1571.0	1323.0	37	0.0
3933265	1267.86682129	4.0	11188.0	4	3154.0	1	4136.45945946	153049.0	2.53787699876	3.0	0.520396474975	77.9639037244	16.7347330641	2585.18730887	0.194197562136	1814.0	1232.0	37	0.0
3933266	2162.27197266	4.0	16145.0	4	4152.0	1	5367.51351351	198598.0	2.56055384048	3.0	0.723651520667	161.796031491	17.9062531366	3664.68245268	0.328087189416	2111.0	1763.0	37	0.0
3933267	1758.10534668	4.0	13788.0	4	3098.0	1	4413.86486486	163313.0	2.60221482465	3.0	0.90627073717	57.0040741294	19.1460885255	2872.89749365	0.418312701388	1717.0	1700.0	37	0.0
3933260	1965.62255859	4.0	17452.0	4	5143.0	1	6630.02702703	245311.0	11.4000000005	3.0	0.702246383894	168.298534681	12.1508631189	4194.33769428	0.285562187786	2439.0	1809.0	37	0.0
3933261	1646.99072266	4.0	12495.0	4	3243.0	1	4263.75675676	157759.0	2.58293026775	3.0	0.842577673249	11.1737349133	13.4831168941	2833.30668032	0.38879324614	1675.0	1211.0	37	0.0
3933262	817.990905762	4.0	7902.0	4	2620.0	1	3136.21621622	116040.0	2.54570300965	3.0	0.663143558085	3.12322122207	14.7281927184	1628.52528952	0.207982453185	1689.0	1402.0	37	0.0
3933263	4297.14990234	4.0	32317.0	4	6925.0	1	10001.4324324	370053.0	2.57424005648	3.0	0.922176314764	172.418662792	15.0480910601	7575.39273474	0.536670398146	2447.0	3113.0	37	0.0
3933256	501.375274658	4.0	5187.0	4	1997.0	1	2321.02702703	85878.0	2.59405770267	3.0	0.52806831022	129.750165241	7.7658323244	969.897603028	0.124016183748	1507.0	1081.0	37	0.0
3933257	2106.18041992	4.0	14008.0	4	3702.0	1	4789.08108108	177196.0	2.56125054665	3.0	0.879069386053	94.723600703	10.109825514	3532.67238612	0.479778932626	1672.0	1583.0	37	0.0
3933258	2768.1706543	4.0	20763.0	4	4404.0	1	6614.83783784	244749.0	2.55885623992	3.0	0.880564367821	362.213570708	9.84441418468	4657.70654408	0.449308855837	2425.0	2346.0	37	0.0
3933259	1732.1451416	4.0	11838.0	4	3104.0	1	4218.27027027	156076.0	2.58529910837	3.0	0.936590165744	291.11394785	10.6303332336	2852.3683108	0.463396595513	1520.0	1537.0	37	0.0
3933252	1778.01159668	4.0	13584.0	4	3328.0	1	4470.08108108	165393.0	2.58767433568	3.0	0.800903544587	277.267128984	5.7130629373	3026.91955054	0.372055086099	1684.0	1424.0	37	0.0
3933253	1496.21875	4.0	11593.0	4	2960.0	1	4054.64864865	150022.0	2.6179427039	3.0	0.960066064165	191.920322216	7.28902438476	2411.8420256	0.399658224993	1760.0	1751.0	37	0.0
3933254	179.843139648	4.0	2253.0	4	1521.0	1	1500.94594595	55535.0	8.53462177123	3.0	0.951445429384	245.383519477	7.29166539351	345.851521284	0.123112384467	1156.0	956.0	37	0.0
3933255	1566.81811523	4.0	12497.0	4	3474.0	1	4323.89189189	159984.0	2.56407218196	3.0	0.762000615151	351.160556048	6.824533898	2809.70472731	0.329040540762	2054.0	1601.0	37	0.0
3933248	3597.06494141	4.0	24634.0	4	10440.0	1	10500.3243243	388512.0	4.66912969101	3.0	1.40258912598	368.0	0.0	5811.96012094	0.634437158979	2434.0	2246.0	37	0.0
3933249	1211.56726074	4.0	11223.0	4	2382.0	1	3437.54054054	127189.0	2.50842580315	3.0	0.851996685854	396.0	0.0	2451.19201835	0.436296194046	1367.0	1291.0	37	0.0
3933250	1640.93139648	4.0	14733.0	4	4599.0	1	5671.78378378	209856.0	4.65796271248	3.0	1.09957613481	269.941927863	0.557241220446	3445.22557022	0.501409337659	1595.0	1792.0	37	0.0
3933251	1822.71850586	4.0	12541.0	4	2907.0	1	4446.51351351	164521.0	2.59277489223	3.0	0.796291771938	122.642645047	3.87437625747	3145.39305636	0.392063718056	1687.0	1655.0	37	0.0
3933372	1571.58288574	4.0	10254.0	4	3045.0	1	4062.81081081	150324.0	2.52927871138	3.0	0.922767302289	218.054830819	109.004421245	2560.66671915	0.41003183548	1696.0	1696.0	37	0.0
3933373	179.531219482	4.0	2849.0	4	1607.0	1	1673.13513514	61906.0	2.92028623974	3.0	1.10486199706	399.0	109.0	489.783521464	0.192912187587	1272.0	865.0	37	0.0
3933374	1259.81396484	4.0	11396.0	4	3907.0	1	4516.56756757	167113.0	2.55560530681	3.0	0.432533594647	78.9117086442	111.536201249	2437.76288087	0.132153307412	2787.0	2096.0	37	0.0
3933375	1680.26635742	4.0	11597.0	4	2823.0	1	4021.48648649	148795.0	2.54946822752	3.0	0.885869353405	161.663282783	111.621398286	2899.26903261	0.469143657906	1418.0	1062.0	37	0.0
3933368	2028.58093262	4.0	13977.0	4	3573.0	1	5076.59459459	187834.0	2.58384421159	3.0	0.816138799176	187.477499208	107.492992726	3638.30853144	0.41334038484	1735.0	1508.0	37	0.0
3933369	1901.22595215	4.0	13999.0	4	3427.0	1	4851.27027027	179497.0	2.61527980385	3.0	0.826147299111	202.523973012	108.169477623	3371.83596254	0.402728130605	1901.0	1263.0	37	0.0
3933370	1818.31604004	4.0	15687.0	4	4048.0	1	5482.35135135	202847.0	2.54482631605	3.0	0.613089819205	87.1702156382	109.41225843	3537.38448744	0.246560054009	2528.0	2170.0	37	0.0
3933371	2238.13647461	4.0	16019.0	4	3570.0	1	5159.67567568	190908.0	2.56086872567	3.0	0.786325286668	123.993160888	109.407862881	3898.96286818	0.422672341909	1685.0	1693.0	37	0.0
3933364	1767.58398438	4.0	12463.0	4	3353.0	1	4481.32432432	165809.0	2.55787667341	3.0	0.7268933901	125.063006747	101.616704445	3125.7159007	0.339590894512	1757.0	1341.0	37	0.0
3933365	1869.90966797	4.0	15852.0	4	3930.0	1	5468.45945946	202333.0	2.56075291834	3.0	0.677928908745	34.6489832723	103.40568082	3610.78959966	0.288354491113	2106.0	1967.0	37	0.0
3933366	1664.22241211	4.0	14136.0	4	4091.0	1	5078.48648649	187904.0	2.56054195051	3.0	0.65943199326	80.8465251977	102.51490383	3012.01697485	0.243089033644	2666.0	2366.0	37	0.0
3933367	1087.34924316	4.0	14844.0	4	5471.0	1	6743.72972973	249518.0	11.4000000005	3.0	0.269385067043	62.9044147882	107.641205071	3333.8320431	0.0713367086304	3301.0	2665.0	37	0.0
3933360	2264.26074219	4.0	15722.0	4	3231.0	1	4942.21621622	182862.0	2.53842298666	3.0	0.866711840225	172.231895319	100.871352195	3861.89216818	0.512008852047	1546.0	1724.0	37	0.0
3933361	2503.68725586	4.0	18894.0	4	4144.0	1	6107.45945946	225976.0	2.54757580394	3.0	0.779973180479	41.2252840861	101.714501903	4517.80394412	0.405442857569	2057.0	1996.0	37	0.0
3933362	7474.28808594	4.0	33560.0	4	16687.0	1	19192.3783784	710118.0	4.66997869648	3.0	1.40919836446	66.587465359	102.191432192	10428.8954495	0.62040485328	3745.0	5430.0	37	0.0
3933363	1957.0402832	4.0	13636.0	4	3166.0	1	4669.27027027	172763.0	2.59315244765	3.0	0.917991698897	101.691320191	102.338026456	3290.53254427	0.478117914658	1609.0	1412.0	37	0.0
3933356	1923.70239258	4.0	14670.0	4	3522.0	1	5055.32432432	187047.0	2.57782840502	3.0	0.738471749218	32.0199185334	96.6428780497	3399.47064551	0.330307264312	1935.0	1876.0	37	0.0
3933357	5769.1328125	4.0	36000.0	4	6954.0	1	11335.9459459	419430.0	2.57106365863	3.0	0.926413293239	239.954584281	97.4244289114	9533.24421854	0.638122626137	2116.0	2403.0	37	0.0
3933358	795.974243164	4.0	9635.0	4	2251.0	1	2807.43243243	103875.0	2.49447562337	3.0	0.876303966193	399.0	98.0	1722.12597198	0.367558301124	1488.0	1512.0	37	0.0
3933359	1284.04736328	4.0	13187.0	4	4245.0	1	5190.02702703	192031.0	2.57505496185	3.0	0.213577535004	58.9795034936	98.6571100418	2716.84409938	0.0592111096369	2335.0	1953.0	37	0.0
3933352	4808.0546875	4.0	32457.0	4	6362.0	1	9844.02702703	364229.0	2.55302090085	3.0	0.862102797262	280.214133469	93.7611170215	8118.2019475	0.551544085702	2584.0	2566.0	37	0.0
3933353	2865.25561523	4.0	20583.0	4	4005.0	1	6406.35135135	237035.0	2.57385411717	3.0	0.904243072353	363.459724073	94.8191153854	4866.28330234	0.523073451223	1805.0	1765.0	37	0.0
3933354	1775.98693848	4.0	14011.0	4	3222.0	1	4323.62162162	159974.0	2.58870684498	3.0	0.844246322425	383.957022055	94.9714071209	2994.42573192	0.413130579777	1766.0	1569.0	37	0.0
3933355	1820.72351074	4.0	14206.0	4	3380.0	1	4715.24324324	174464.0	2.56956842957	3.0	0.622580572329	231.08426867	96.1597364735	3191.59573816	0.266949139018	1832.0	1386.0	37	0.0
3933348	2015.93688965	4.0	15412.0	4	4341.0	1	5745.02702703	212566.0	2.57439256812	3.0	0.878332494121	320.898102899	91.1261176512	3518.60700409	0.367937318102	2167.0	2279.0	37	0.0
3933349	188.935089111	4.0	2661.0	4	1480.0	1	1537.72972973	56896.0	8.94390452735	3.0	0.472757849991	210.569634453	92.0798327819	469.968595207	0.0778687998631	1272.0	586.0	37	0.0
3933350	1894.80749512	4.0	16120.0	4	4573.0	1	5742.37837838	212468.0	2.55799241602	3.0	0.804330399646	315.106507044	92.2941667559	3553.22024016	0.3312891388	2414.0	2343.0	37	0.0
3933351	2308.68457031	4.0	17631.0	4	3441.0	1	5549.91891892	205347.0	2.55578163828	3.0	0.795391303779	270.475878383	93.6672517646	4125.13985876	0.419645803974	1860.0	1888.0	37	0.0
3933344	1855.62524414	4.0	13240.0	4	2863.0	1	4520.81081081	167270.0	2.56993454383	3.0	0.858792421466	332.892148326	86.7359314786	3153.87097106	0.427676809699	1769.0	1423.0	37	0.0
3933345	662.808898926	4.0	6425.0	4	2163.0	1	2698.62162162	99849.0	2.56286249215	3.0	0.491478782297	125.701681018	88.00298253	1334.4779327	0.138328543706	1672.0	1282.0	37	0.0
3933346	7021.25439453	4.0	39332.0	4	9015.0	1	14210.4864865	525788.0	2.56878404891	3.0	0.965295569441	302.197216962	88.0481326359	11152.4743384	0.609748256598	3120.0	3691.0	37	0.0
3933347	818.603515625	4.0	12702.0	4	4550.0	1	5321.0	196877.0	11.4000000005	3.0	0.604526010994	147.726286465	89.4785909457	2748.29418812	0.18500079697	2241.0	2148.0	37	0.0
3933340	808.00201416	4.0	10703.0	4	4431.0	1	5093.62162162	188464.0	2.60484137007	3.0	-0.181965181818	295.904673627	83.8734363679	2139.71805452	-0.0368128017992	3500.0	2457.0	37	0.0
3933341	2326.53857422	4.0	16444.0	4	3447.0	1	5550.75675676	205378.0	2.5888662373	3.0	0.86002457775	368.350157464	86.2607508028	3957.99676748	0.442215946179	1925.0	1907.0	37	0.0
3933342	1773.77770996	4.0	13086.0	4	3040.0	1	4352.02702703	161025.0	2.59253591828	3.0	0.852563156311	87.5177930085	87.4606446359	3214.47996906	0.459552952653	1549.0	1187.0	37	0.0
3933343	2625.34423828	4.0	19726.0	4	5410.0	1	7267.91891892	268913.0	2.56413234399	3.0	0.743886306487	289.756490305	87.481246728	4634.78567393	0.310942226019	3214.0	2926.0	37	0.0
3933336	1919.31787109	4.0	14428.0	4	3230.0	1	4564.43243243	168884.0	2.59197198352	3.0	0.947540745498	106.215915894	82.3649231436	3206.76159371	0.498911959067	1487.0	1668.0	37	0.0
3933337	176.842590332	4.0	3846.0	4	1856.0	1	1971.13513514	72932.0	2.7330125193	3.0	-0.223920440396	324.390427107	82.1044629297	610.554673235	-0.0335170734281	1857.0	1152.0	37	0.0
3933338	159.880432129	4.0	3209.0	4	1950.0	1	1915.13513514	70860.0	2.46057395394	3.0	0.0514606713106	94.4402416218	84.2009812274	476.60210298	0.00644453860482	1496.0	1124.0	37	0.0
3933339	4384.79150391	4.0	32756.0	4	7081.0	1	9927.75675676	367327.0	2.55865609798	3.0	0.876040665644	144.030115508	84.1523904388	7610.98338443	0.50557626372	2513.0	3133.0	37	0.0
3933332	4887.07617188	4.0	31244.0	4	5820.0	1	9713.91891892	359415.0	2.56976990452	3.0	0.903745362931	38.329101447	79.844253512	8150.36034779	0.610666392292	2126.0	2359.0	37	0.0
3933333	697.12701416	4.0	7523.0	4	2554.0	1	3039.78378378	112472.0	2.53552307653	3.0	0.258432961084	47.4707633839	80.3060845212	1371.79736387	0.0619239413019	1821.0	1614.0	37	0.0
3933334	3795.50244141	4.0	26128.0	4	5044.0	1	7878.05405405	291488.0	2.56818615221	3.0	0.877868561306	26.5824408814	81.3539944377	6572.81329479	0.577813129117	1861.0	1966.0	37	0.0
3933335	1736.75390625	4.0	14623.0	4	3422.0	1	4375.45945946	161892.0	2.55453130991	3.0	0.88145116811	126.080515458	80.8726916806	2913.87588002	0.415438376788	1693.0	1558.0	37	0.0
3933328	3843.96557617	4.0	27551.0	4	5972.0	1	9030.56756757	334131.0	2.5726870456	3.0	0.813941298524	296.445539456	72.671033847	6688.34769307	0.43146791001	2767.0	3031.0	37	0.0
3933329	756.416320801	4.0	7565.0	4	2593.0	1	3242.32432432	119966.0	2.61943634721	3.0	0.0942023692918	144.220635287	75.1494465159	1568.2363777	0.0233128476898	1995.0	1490.0	37	0.0
3933330	3610.10766602	4.0	26021.0	4	6811.0	1	9331.21621622	345255.0	2.54016050063	3.0	0.840480217225	288.744437897	75.1602562029	6349.99700409	0.400517255799	2965.0	2975.0	37	0.0
3933331	1259.96606445	4.0	9119.0	4	2693.0	1	3754.40540541	138913.0	2.69026859459	3.0	0.840829844321	375.492306234	76.1319812183	2199.83588352	0.326850576549	1894.0	1495.0	37	0.0
3933324	1791.31713867	4.0	14142.0	4	3292.0	1	4469.81081081	165383.0	2.53459982363	3.0	1.09478080577	0.0	71.0	2982.49819631	0.575419225308	1309.0	1286.0	37	0.0
3933325	385.100372314	4.0	3774.0	4	1683.0	1	1992.05405405	73706.0	2.62704102	3.0	0.76067211943	53.9774132921	71.3568109147	709.577297721	0.156707443904	1406.0	1111.0	37	0.0
3933326	2429.97241211	4.0	19190.0	4	3606.0	1	5342.35135135	197667.0	2.53915088574	3.0	0.778754200084	151.052457892	72.0239237512	4219.87645433	0.444180032728	1888.0	1352.0	37	0.0
3933327	1855.79492188	4.0	13181.0	4	3058.0	1	4623.94594595	171086.0	2.57229605474	3.0	0.836057040009	210.291586296	71.8868264972	3146.92216429	0.397620065346	1855.0	1609.0	37	0.0
3933320	1947.37316895	4.0	15668.0	4	3527.0	1	5126.62162162	189685.0	2.55915134482	3.0	0.800287568874	367.408121395	67.3408795506	3483.43615758	0.37341817978	2081.0	1793.0	37	0.0
3933321	1179.29418945	4.0	8543.0	4	2572.0	1	3402.64864865	125898.0	2.56029015298	3.0	0.948459296978	331.344135538	67.5150221962	2040.31178467	0.397350147343	1433.0	1420.0	37	0.0
3933322	688.674682617	4.0	7762.0	4	2565.0	1	2844.72972973	105255.0	2.46366968041	3.0	1.03285969273	399.0	69.0	1391.01339255	0.33783452795	1657.0	1556.0	37	0.0
3933323	2404.22314453	4.0	17451.0	4	4033.0	1	5605.62162162	207408.0	2.5553654662	3.0	0.952184475799	168.879910548	69.9504306438	3879.19189287	0.49134528057	1830.0	2066.0	37	0.0
3933316	155.815979004	4.0	2724.0	4	1777.0	1	1811.7027027	67033.0	2.52553379867	3.0	0.274285887945	146.916279844	62.6467810128	350.415377712	0.0272486681106	1567.0	1270.0	37	0.0
3933317	1048.16101074	4.0	8433.0	4	2777.0	1	3579.72972973	132450.0	2.55657591245	3.0	0.697546813465	210.651763554	62.9668169455	1820.18638619	0.215570385076	2051.0	1868.0	37	0.0
3933318	3468.02832031	4.0	23794.0	4	4912.0	1	7631.97297297	282383.0	2.58178875049	3.0	0.893806418616	196.728251148	64.6080580745	6046.0487349	0.548075582076	1977.0	2247.0	37	0.0
3933319	1655.82702637	4.0	13202.0	4	2948.0	1	3942.35135135	145867.0	2.57863429307	3.0	0.844998104413	268.561851557	65.8799694972	2910.486273	0.453308376213	1462.0	1202.0	37	0.0
3933312	957.629333496	4.0	11284.0	4	3461.0	1	4374.35135135	161851.0	2.56593849975	3.0	0.105949698497	368.322369104	59.0358297075	2155.66138621	0.0268055559428	2716.0	2235.0	37	0.0
3933313	251.222763062	4.0	3169.0	4	1817.0	1	2009.67567568	74358.0	2.5202955474	3.0	0.523537338832	233.10993822	59.8475036785	532.224475097	0.074488329464	1641.0	1251.0	37	0.0
3933314	1625.48083496	4.0	12215.0	4	2676.0	1	3882.62162162	143657.0	2.59001968894	3.0	0.850778018814	61.5314705259	61.8570299488	2871.43322084	0.459003890916	1389.0	1320.0	37	0.0
3933315	167.269638062	4.0	2537.0	4	1566.0	1	1636.81081081	60562.0	10.9743813558	3.0	0.507985708714	7.41616994617	62.764008541	353.595173251	0.0580547109571	1358.0	995.0	37	0.0
3933436	1340.52770996	4.0	10075.0	4	2316.0	1	3324.51351351	123007.0	2.55665293993	3.0	0.875338392507	152.351808944	168.799732411	2313.08863525	0.437847653618	1274.0	1260.0	37	0.0
3933437	1403.24645996	4.0	10883.0	4	2592.0	1	3389.21621622	125401.0	2.53192676159	3.0	0.79429706469	4.10503824561	169.924858678	2408.84332703	0.393278463471	1317.0	948.0	37	0.0
3933438	222.919830322	4.0	2882.0	4	1580.0	1	1719.27027027	63613.0	2.5699776224	3.0	0.197820612357	88.013508423	169.914619936	450.759214403	0.026622748503	1421.0	998.0	37	0.0
3933439	210.008651733	4.0	2717.0	4	1511.0	1	1582.40540541	58549.0	2.81307175984	3.0	0.81105360264	171.062786953	170.595276257	411.410004973	0.117859281851	1216.0	987.0	37	0.0
3933432	2495.28369141	4.0	16766.0	4	3626.0	1	5486.21621622	202990.0	2.55029010493	3.0	0.895751049315	239.807278662	165.818409248	4162.08051697	0.514641384653	1733.0	1570.0	37	0.0
3933433	150.445495605	4.0	2938.0	4	1766.0	1	1929.02702703	71374.0	2.66337170155	3.0	-0.345317736282	328.660765266	165.974343405	537.70368164	-0.0459176293753	1623.0	1135.0	37	0.0
3933434	1546.11181641	4.0	12236.0	4	3008.0	1	4147.45945946	153456.0	2.54318666526	3.0	0.840907429679	222.232402966	167.890241983	2651.07690482	0.367532822086	1757.0	1777.0	37	0.0
3933435	1089.65588379	4.0	8357.0	4	2546.0	1	3272.59459459	121086.0	2.53532537181	3.0	0.837305025588	262.136946669	167.598873466	1909.98947728	0.323344408089	1655.0	1410.0	37	0.0
3933428	2103.77368164	4.0	14317.0	4	3575.0	1	5119.62162162	189426.0	2.58418284643	3.0	0.876674596709	196.625979995	161.918288581	3533.29394122	0.433727481638	1755.0	1821.0	37	0.0
3933429	2920.09643555	4.0	21078.0	4	4618.0	1	7022.18918919	259821.0	2.5663779718	3.0	0.739308929054	359.234461752	164.419627731	5118.82198817	0.368849452687	2483.0	2548.0	37	0.0
3933430	1464.45178223	4.0	11205.0	4	2537.0	1	3513.54054054	130001.0	2.61179460553	3.0	0.869587164013	74.8732871606	165.273627281	2462.10665888	0.438188289249	1374.0	1073.0	37	0.0
3933431	186.342788696	4.0	3647.0	4	2180.0	1	2261.35135135	83670.0	2.48204089462	3.0	-0.693607128508	350.560355328	164.747437742	572.816977568	-0.0807538451438	1952.0	1207.0	37	0.0
3933424	4029.33789062	4.0	29384.0	4	7066.0	1	9310.08108108	344473.0	2.57444673139	3.0	1.03845110085	14.7986192512	156.911910116	6722.29110406	0.599753909666	1847.0	2643.0	37	0.0
3933425	2028.60253906	4.0	13801.0	4	3557.0	1	5069.78378378	187582.0	2.59711286689	3.0	0.967389680121	267.693535623	156.745749858	3361.75441247	0.472182121917	1800.0	2062.0	37	0.0
3933426	1116.22741699	4.0	9104.0	4	2790.0	1	3674.59459459	135960.0	2.55043831291	3.0	0.693815351256	202.794673814	157.808767909	2004.28930961	0.233378776224	1863.0	1694.0	37	0.0
3933427	2497.01220703	4.0	17726.0	4	4044.0	1	5709.02702703	211234.0	2.57045755741	3.0	0.904228464774	326.450807255	158.180399181	4243.515684	0.506151538199	1827.0	1906.0	37	0.0
3933420	2263.4128418	4.0	17845.0	4	4003.0	1	5776.10810811	213716.0	2.52872692926	3.0	0.79298859326	301.961478685	150.975667748	4200.21810137	0.405124201153	2060.0	2013.0	37	0.0
3933421	1596.50415039	4.0	12319.0	4	3600.0	1	4443.32432432	164403.0	2.56894595232	3.0	0.993775773953	312.59759176	153.93998595	2557.261459	0.40050790637	1801.0	1732.0	37	0.0
3933422	2071.36425781	4.0	14232.0	4	3320.0	1	4830.86486486	178742.0	2.60373379862	3.0	0.902604522659	34.5130453011	155.340118212	3626.67981893	0.512416744905	1490.0	1299.0	37	0.0
3933423	3874.20922852	4.0	26657.0	4	5595.0	1	8532.05405405	315686.0	2.56929580865	3.0	0.871733589065	361.527862917	156.206026719	6544.83955302	0.502287280935	2336.0	2730.0	37	0.0
3933416	2763.12768555	4.0	22185.0	4	4468.0	1	6337.83783784	234500.0	2.54464597619	3.0	0.829257342217	122.275907025	148.910754962	4935.5849958	0.476868555143	1736.0	1836.0	37	0.0
3933417	1798.11022949	4.0	26095.0	4	4891.0	1	6822.67567568	252439.0	10.784647611	3.0	0.587941951389	399.0	149.0	5202.96021006	0.288961666319	2323.0	2658.0	37	0.0
3933418	1861.11694336	4.0	14522.0	4	3188.0	1	4552.48648649	168442.0	2.6217325226	3.0	0.871523851681	194.780262016	150.340726514	3168.07741928	0.435228680732	1736.0	1682.0	37	0.0
3933419	3537.38452148	4.0	23972.0	4	4389.0	1	7268.75675676	268944.0	2.56260543663	3.0	0.844322269335	98.2200128227	150.703854133	6049.86409584	0.541709169367	1790.0	1880.0	37	0.0
3933412	1726.47460938	4.0	15310.0	4	3690.0	1	5142.40540541	190269.0	11.4000000005	3.0	0.703513106654	127.329778699	145.065098167	3349.97622263	0.297267249049	1939.0	1989.0	37	0.0
3933413	1621.99108887	4.0	12638.0	4	3164.0	1	4415.16216216	163361.0	2.56490160565	3.0	0.938161013075	226.500532044	146.257432331	2834.41963993	0.430896684217	1721.0	1841.0	37	0.0
3933414	3988.41601562	4.0	26319.0	4	4430.0	1	8106.32432432	299934.0	2.55711538982	3.0	0.896791106141	257.109334609	145.562677273	6787.83705958	0.601189670179	1937.0	2254.0	37	0.0
3933415	1646.58422852	4.0	13571.0	4	3859.0	1	4914.72972973	181845.0	2.58383635074	3.0	0.734724002002	297.486294534	147.512548392	3425.33151395	0.344146979784	1847.0	1438.0	37	0.0
3933408	1387.55224609	4.0	11295.0	4	3172.0	1	4066.40540541	150457.0	2.58156213713	3.0	0.77537295895	134.302520276	143.197997735	2445.76130456	0.304080391413	1666.0	1629.0	37	0.0
3933409	1633.01306152	4.0	13095.0	4	3185.0	1	4384.86486486	162240.0	2.55482859277	3.0	0.62364762808	94.2523349434	144.032592875	2979.44359237	0.268840948719	1786.0	1638.0	37	0.0
3933410	1694.94946289	4.0	13511.0	4	3049.0	1	4197.32432432	155301.0	2.59346060738	3.0	0.804460010653	360.004743997	144.080136378	2916.56988462	0.387915768401	1806.0	1510.0	37	0.0
3933411	3748.86669922	4.0	31602.0	4	7819.0	1	10687.1621622	395425.0	8.43854044859	3.0	0.919467604774	397.024711316	143.878005161	7887.70451228	0.513565587828	2307.0	2168.0	37	0.0
3933404	721.941589355	4.0	6710.0	4	2590.0	1	2778.48648649	102804.0	2.53363048955	3.0	0.585967092827	74.1217288548	136.602112927	1412.54387585	0.175017380726	1599.0	1334.0	37	0.0
3933405	154.42980957	4.0	3012.0	4	1834.0	1	2005.7027027	74211.0	2.809402791	3.0	-0.991162230402	256.75179771	136.517431842	496.056328839	-0.109185834613	1731.0	1215.0	37	0.0
3933406	2115.77124023	4.0	17124.0	4	3272.0	1	5071.62162162	187650.0	2.57350921853	3.0	0.864788508993	370.808667535	138.367092755	3688.41422077	0.458715407828	1816.0	1646.0	37	0.0
3933407	194.024291992	4.0	2422.0	4	1440.0	1	1507.48648649	55777.0	2.5048414067	3.0	0.682590199316	26.5655395585	139.398875461	403.53669953	0.10054678081	1231.0	697.0	37	0.0
3933400	1623.07043457	4.0	12257.0	4	3123.0	1	4546.43243243	168218.0	2.56744624694	3.0	0.834723355492	81.9528686053	135.474885453	2879.22436064	0.359272377575	1821.0	1858.0	37	0.0
3933401	2047.4251709	4.0	15144.0	4	6211.0	1	6792.0	251304.0	4.70501290141	3.0	1.20452144237	208.714880363	135.026672413	3566.91650994	0.462599606307	2204.0	2379.0	37	0.0
3933402	2235.68237305	4.0	15534.0	4	3530.0	1	4974.21621622	184046.0	2.57053734243	3.0	0.856352591385	185.020714506	136.108175193	3749.58428166	0.47658364631	1693.0	1359.0	37	0.0
3933403	1036.63928223	4.0	8469.0	4	2226.0	1	3003.21621622	111119.0	2.60699304735	3.0	0.927841006378	38.4726612848	137.335101572	1780.15422452	0.379288543184	1338.0	1313.0	37	0.0
3933396	710.089294434	4.0	7034.0	4	1855.0	1	2355.56756757	87156.0	2.53183945228	3.0	0.672528185298	135.951119751	133.155697113	1325.84536011	0.233453628422	1379.0	928.0	37	0.0
3933397	155.956237793	4.0	2893.0	4	1589.0	1	1658.64864865	61370.0	2.47872502357	3.0	0.47595414049	142.158362786	132.50908711	463.414334419	0.0712247223139	1306.0	914.0	37	0.0
3933398	2133.65600586	4.0	15229.0	4	3515.0	1	5013.05405405	185483.0	2.6043931119	3.0	0.88734905457	229.381749646	132.981834452	3651.74514556	0.477527100745	1734.0	1998.0	37	0.0
3933399	2776.05419922	4.0	19736.0	4	4358.0	1	6035.2972973	223306.0	2.54128796008	3.0	0.867313386545	313.018201142	133.879483193	4633.1558651	0.499043721588	1896.0	1707.0	37	0.0
3933392	3037.27539062	4.0	23941.0	4	4031.0	1	6491.59459459	240189.0	2.53513870301	3.0	0.82589549931	335.816139877	128.297091288	5315.61557771	0.510894841676	1954.0	2137.0	37	0.0
3933393	1043.8494873	4.0	8633.0	4	2629.0	1	3480.59459459	128782.0	2.58963737001	3.0	0.667494421767	83.7191414271	129.105965607	1992.2992365	0.236151341254	1784.0	1425.0	37	0.0
3933394	5596.15429688	4.0	33820.0	4	7199.0	1	10851.2432432	401496.0	2.57394641715	3.0	0.926137300462	196.840011447	131.119970542	9075.43414757	0.632086378637	2282.0	2838.0	37	0.0
3933395	1520.27502441	4.0	11414.0	4	2790.0	1	3872.78378378	143293.0	2.56486308594	3.0	0.82480654601	55.7650986585	132.673212988	2697.10545601	0.402934136758	1621.0	1482.0	37	0.0
3933388	1905.98291016	4.0	14581.0	4	3626.0	1	4868.27027027	180126.0	2.54584400469	3.0	0.830119690372	205.020033997	122.789408855	3216.0880451	0.377785851734	2043.0	1831.0	37	0.0
3933389	1289.54943848	4.0	13467.0	4	3676.0	1	4477.37837838	165663.0	2.55455770824	3.0	0.665600166957	316.624133209	124.704304215	2695.00187952	0.250496153518	2189.0	1668.0	37	0.0
3933390	2558.14111328	4.0	18446.0	4	3947.0	1	5560.78378378	205749.0	2.57813311815	3.0	0.875399347201	270.00316285	125.921309744	4241.09837801	0.501106551489	1799.0	1761.0	37	0.0
3933391	157.759109497	4.0	2558.0	4	1595.0	1	1658.54054054	61366.0	10.1771278049	3.0	1.21675847331	0.0	128.0	398.838842043	0.17137232913	1260.0	993.0	37	0.0
3933384	2510.57470703	4.0	17753.0	4	3810.0	1	5714.40540541	211433.0	2.58149339921	3.0	0.908465813816	285.704361937	119.683750471	4276.9089465	0.515077175692	1771.0	1764.0	37	0.0
3933385	1401.14672852	4.0	13447.0	4	4083.0	1	4822.89189189	178447.0	10.2306189463	3.0	0.990989286917	316.012727801	120.174781065	2564.9677904	0.357809867495	1959.0	2119.0	37	0.0
3933386	1852.16516113	4.0	13094.0	4	3178.0	1	4571.54054054	169147.0	2.53410004827	3.0	0.7996076719	341.215560189	119.785181357	3200.08777305	0.38862564168	1834.0	1471.0	37	0.0
3933387	1094.95849609	4.0	8064.0	4	2403.0	1	3338.0	123506.0	2.58621182992	3.0	0.945983742964	368.265311106	122.367526831	1796.62775159	0.341526813553	1581.0	1476.0	37	0.0
3933380	1761.6451416	4.0	15330.0	4	3122.0	1	4487.13513514	166024.0	2.52875827265	3.0	0.8055786512	3.04302193021	117.546031308	3424.2141853	0.443784457534	1439.0	1049.0	37	0.0
3933381	2309.49414062	4.0	17140.0	4	3851.0	1	5450.27027027	201660.0	2.55337912222	3.0	0.960794004606	237.461967675	117.938380909	3813.05102137	0.506226982227	1708.0	1623.0	37	0.0
3933382	2481.51977539	4.0	17185.0	4	4118.0	1	5753.59459459	212883.0	2.58014759015	3.0	0.964489086117	253.953709966	118.101180818	3972.60912345	0.499180866863	1855.0	1838.0	37	0.0
3933383	163.42817688	4.0	3250.0	4	2075.0	1	2191.13513514	81072.0	2.88048908957	3.0	-0.373275745551	263.144501859	118.91478432	480.051221929	-0.0392837839417	1831.0	1460.0	37	0.0
3933376	3013.43383789	4.0	22629.0	4	4697.0	1	6523.81081081	241381.0	2.55289576384	3.0	0.760851521236	194.214891865	113.095259308	5176.1724911	0.432337151069	2133.0	2035.0	37	0.0
3933377	260.709472656	4.0	3364.0	4	1734.0	1	1833.67567568	67846.0	2.50157210902	3.0	0.394690316212	363.237187237	115.233082388	558.579699578	0.0639609315866	1470.0	1050.0	37	0.0
3933378	1942.06140137	4.0	16130.0	4	3954.0	1	5482.13513514	202839.0	2.55889932509	3.0	0.702291839214	86.1631816714	115.626159927	3713.88611357	0.312137378584	2199.0	1940.0	37	0.0
3933379	6236.62158203	4.0	34154.0	4	8455.0	1	12817.3513514	474242.0	2.61561396847	3.0	1.01363069972	56.5766114227	117.245099685	9973.45059595	0.651155929378	2500.0	2416.0	37	0.0
3933500	2257.08325195	4.0	17182.0	4	3627.0	1	5396.89189189	199685.0	2.57512965194	3.0	0.850157459553	212.469761525	224.921175824	3931.97175433	0.448637793923	2032.0	1736.0	37	0.0
3933501	2163.60473633	4.0	15228.0	4	3279.0	1	4838.24324324	179015.0	2.56888500068	3.0	0.918225623048	28.7055774821	226.208972189	3596.22118345	0.518036430266	1531.0	1733.0	37	0.0
3933502	227.121231079	4.0	3026.0	4	1466.0	1	1605.27027027	59395.0	10.7995289655	3.0	0.637340765476	97.7419183237	226.053034395	473.211348639	0.103679176601	1281.0	1012.0	37	0.0
3933503	2039.98754883	4.0	14737.0	4	2905.0	1	4492.91891892	166238.0	2.59973543115	3.0	0.902019526988	84.9177960295	227.31453271	3418.0733639	0.522334720322	1347.0	1157.0	37	0.0
3933496	2026.64489746	4.0	15492.0	4	3254.0	1	4621.64864865	171001.0	2.5605932127	3.0	0.912036345624	113.813951838	220.394749315	3431.55301104	0.511924724928	1438.0	1437.0	37	0.0
3933497	2734.68164062	4.0	19910.0	4	4163.0	1	6240.78378378	230909.0	2.58185795144	3.0	0.870364992904	159.14551724	220.184613146	4711.95245057	0.48936738463	1909.0	2123.0	37	0.0
3933498	816.658691406	4.0	9185.0	4	3452.0	1	3939.56756757	145764.0	10.6854588478	3.0	0.669383996229	164.357077516	222.128502586	2033.34369588	0.208818323038	1978.0	1816.0	37	0.0
3933499	1140.65820312	4.0	9108.0	4	2125.0	1	3042.48648649	112572.0	2.53823822457	3.0	0.824671338393	333.172688808	223.929796968	1992.69339814	0.369978492336	1364.0	1139.0	37	0.0
3933492	3163.49707031	4.0	22785.0	4	4346.0	1	6602.13513514	244279.0	2.55686489994	3.0	0.857658205582	191.122746961	214.152321387	5335.32484777	0.530329263642	2003.0	1899.0	37	0.0
3933493	2175.55200195	4.0	16320.0	4	3403.0	1	5060.32432432	187232.0	2.54709692434	3.0	0.824744094739	137.754439966	215.29382709	3809.78112563	0.450250067881	1863.0	1455.0	37	0.0
3933494	191.583999634	4.0	2685.0	4	1431.0	1	1539.08108108	56946.0	2.46028371525	3.0	0.501586560441	261.1508525	214.777617036	465.507630823	0.0820806591198	1266.0	959.0	37	0.0
3933495	1252.72705078	4.0	9690.0	4	2275.0	1	3334.75675676	123386.0	2.55378251937	3.0	0.777492405657	17.9677629015	220.279837591	2186.11032564	0.342000511631	1545.0	1315.0	37	0.0
3933488	1584.57836914	4.0	12684.0	4	2653.0	1	3859.54054054	142803.0	2.57443022546	3.0	0.819928092515	319.673531323	209.896396711	2778.13039245	0.418632162554	1558.0	1337.0	37	0.0
3933489	234.206619263	4.0	3309.0	4	1684.0	1	1695.56756757	62736.0	2.44502207714	3.0	0.713883450684	348.018280017	210.933536371	522.317780057	0.123539350923	1330.0	1029.0	37	0.0
3933490	1658.16357422	4.0	11433.0	4	2780.0	1	4148.64864865	153500.0	2.56605199004	3.0	0.90069550203	23.599874921	211.643071577	2802.07236024	0.437138868979	1564.0	1418.0	37	0.0
3933491	7280.41845703	4.0	37737.0	4	8174.0	1	14239.6486486	526867.0	2.60791657062	3.0	0.983980109072	209.43345497	211.906811788	11763.9895425	0.684790122979	2548.0	3207.0	37	0.0
3933484	2472.43530273	4.0	16731.0	4	3563.0	1	5509.27027027	203843.0	2.58495390308	3.0	0.960551903255	112.492475959	206.806199567	4136.07574781	0.563884023079	1485.0	1416.0	37	0.0
3933485	1238.9543457	4.0	11376.0	4	2939.0	1	3905.32432432	144497.0	2.52737924286	3.0	0.614913040769	148.869954014	207.703401953	2329.25953964	0.224555031968	2030.0	1656.0	37	0.0
3933486	237.38949585	4.0	3246.0	4	1521.0	1	1645.83783784	60896.0	9.01141020573	3.0	0.570060043557	269.80296033	209.427912662	488.741553693	0.0924680206853	1338.0	930.0	37	0.0
3933487	3968.93261719	4.0	28032.0	4	4724.0	1	7959.08108108	294486.0	2.55724156066	3.0	0.891748351825	176.119975732	210.230470916	6628.656129	0.590691758708	1941.0	1897.0	37	0.0
3933480	3388.21240234	4.0	24326.0	4	7632.0	1	9794.16216216	362384.0	2.55914580559	3.0	0.924575076533	232.439370555	200.547622984	6072.1975178	0.401757087078	2998.0	2794.0	37	0.0
3933481	2341.88720703	4.0	14105.0	4	3844.0	1	5598.54054054	207146.0	2.61016374062	3.0	1.03130787919	0.0	203.0	3796.5808711	0.537714746988	1537.0	1473.0	37	0.0
3933482	2912.61669922	4.0	17807.0	4	6781.0	1	8298.97297297	307062.0	4.6704675662	3.0	1.31086173524	140.263270373	203.725322358	4567.24092184	0.564231826512	2071.0	2682.0	37	0.0
3933483	2708.96386719	4.0	19687.0	4	3617.0	1	5691.86486486	210599.0	2.5653652608	3.0	0.863241811331	11.8129769599	206.331584972	4650.88296971	0.544835783293	1572.0	1501.0	37	0.0
3933476	2048.17285156	4.0	16447.0	4	3030.0	1	4726.43243243	174878.0	2.54584985785	3.0	0.857104359112	70.967910736	200.208701543	3555.16351039	0.475691530333	1559.0	1991.0	37	0.0
3933477	913.165466309	4.0	8840.0	4	2809.0	1	3444.02702703	127429.0	2.57675186446	3.0	0.641379874803	247.718354154	200.0048461	1668.46483808	0.183934660745	2046.0	1742.0	37	0.0
3933478	2347.57055664	4.0	17119.0	4	3465.0	1	5391.21621622	199475.0	2.56097912389	3.0	0.831942921468	306.888215181	200.470544149	4108.37070392	0.464108732784	1913.0	1413.0	37	0.0
3933479	194.137619019	4.0	3453.0	4	1787.0	1	1856.81081081	68702.0	10.1978445475	3.0	-0.088682304016	193.871764208	201.070151332	503.970007807	-0.0118918247442	1674.0	1159.0	37	0.0
3933472	3938.00537109	4.0	29955.0	4	7005.0	1	9999.05405405	369965.0	2.54443159316	3.0	0.913460706418	46.8027555129	195.373836065	7127.06736458	0.482679913711	2402.0	2889.0	37	0.0
3933473	237.328536987	4.0	3412.0	4	1920.0	1	1985.78378378	73474.0	2.48602234605	3.0	0.165730529349	270.934933181	197.954215076	516.490837562	0.0220275287881	1578.0	1162.0	37	0.0
3933474	2441.8996582	4.0	22242.0	4	8733.0	1	9545.43243243	353181.0	2.54956533379	3.0	1.00935909586	226.119811014	199.01714697	4702.01054243	0.330851689116	3259.0	3400.0	37	0.0
3933475	1202.37145996	4.0	9441.0	4	2623.0	1	3496.08108108	129355.0	2.55005955477	3.0	0.946539993597	342.769425826	199.067865268	1980.204947	0.366238662134	1609.0	1233.0	37	0.0
3933468	1448.4979248	4.0	15845.0	4	4653.0	1	5775.27027027	213685.0	2.53860200105	3.0	0.513207039527	245.368089637	191.730838263	3469.17955117	0.18222959047	2944.0	2539.0	37	0.0
3933469	434.232299805	4.0	5741.0	4	2083.0	1	2447.32432432	90551.0	2.53959041106	3.0	0.395886323485	69.5223035993	194.084227581	1172.60803942	0.104779800902	1536.0	1064.0	37	0.0
3933470	5483.74658203	4.0	33484.0	4	6222.0	1	10764.1891892	398275.0	2.58055478667	3.0	0.91967626168	160.432099938	193.593351076	9400.32277176	0.671052553221	2058.0	2281.0	37	0.0
3933471	1099.20336914	4.0	7700.0	4	3231.0	1	3763.35135135	139244.0	4.61145383898	3.0	1.00869530007	0.0	195.0	2052.13244396	0.379343990896	1332.0	1388.0	37	0.0
3933464	2741.33740234	4.0	19349.0	4	4252.0	1	6233.97297297	230657.0	2.58448522404	3.0	0.794154122226	276.253618094	190.263008625	4739.47826176	0.432427164316	2002.0	1968.0	37	0.0
3933465	1632.90881348	4.0	14550.0	4	5723.0	1	6472.62162162	239487.0	2.56690529324	3.0	0.699352162042	225.51624695	191.506032327	3591.46417334	0.240732965874	2608.0	2016.0	37	0.0
3933466	1689.25463867	4.0	12148.0	4	3081.0	1	4419.97297297	163539.0	2.56655652872	3.0	0.884614118749	377.447608018	190.648149407	2958.50839375	0.420571941572	1730.0	1568.0	37	0.0
3933467	1532.08959961	4.0	11277.0	4	2971.0	1	3933.02702703	145522.0	2.53126774612	3.0	0.886942406039	191.940036481	192.351815145	2630.07904916	0.421578068403	1546.0	1606.0	37	0.0
3933460	2593.81469727	4.0	21378.0	4	4891.0	1	6971.2972973	257938.0	2.53768029808	3.0	0.904450936696	353.039761256	187.574514244	4781.62017443	0.449657580432	2096.0	2108.0	37	0.0
3933461	2960.89819336	4.0	21890.0	4	4175.0	1	6343.05405405	234693.0	2.60862079398	3.0	0.896050858547	390.942728178	188.1159036	4893.70626387	0.528244514547	1910.0	1329.0	37	0.0
3933462	1819.42553711	4.0	15629.0	4	3837.0	1	5347.32432432	197851.0	2.53538120778	3.0	0.488172490022	45.3605722645	188.57052671	3695.5756284	0.202920431122	1972.0	1882.0	37	0.0
3933463	4900.55175781	4.0	34437.0	4	5989.0	1	9605.10810811	355389.0	2.54815414526	3.0	0.884388008169	311.285184432	189.382687228	8428.85498281	0.634100121414	2040.0	2291.0	37	0.0
3933456	332.675811768	4.0	3901.0	4	1559.0	1	1709.45945946	63250.0	2.59234427147	3.0	0.612393826895	85.793070568	187.381445523	671.65655884	0.136759625597	1301.0	826.0	37	0.0
3933457	1152.7401123	4.0	7958.0	4	3884.0	1	3913.48648649	144799.0	2.63377918233	3.0	1.13087590227	108.251762972	187.263814811	1961.08569167	0.395374262584	1548.0	1357.0	37	0.0
3933458	2134.63452148	4.0	19318.0	4	5334.0	1	7209.10810811	266737.0	2.53503587773	3.0	0.83768689675	245.753183866	186.796800392	4332.84536216	0.336424697574	2739.0	2415.0	37	0.0
3933459	2210.96826172	4.0	19506.0	4	4985.0	1	6758.72972973	250073.0	2.5261391265	3.0	0.720800794793	239.808165679	187.612662641	4397.48904773	0.306319235509	2817.0	2907.0	37	0.0
3933452	2182.86865234	4.0	16811.0	4	3346.0	1	5284.94594595	195543.0	2.54382425977	3.0	0.709628202232	277.735981307	182.912816208	3910.30865467	0.355978939693	1892.0	1895.0	37	0.0
3933453	2191.80078125	4.0	18593.0	4	6508.0	1	6940.43243243	256796.0	9.01678214488	3.0	1.02000271168	355.6780756	184.890356304	4074.39715064	0.427342880022	2252.0	2293.0	37	0.0
3933454	2165.47705078	4.0	15801.0	4	3171.0	1	4976.21621622	184120.0	2.58064043468	3.0	0.874220735866	119.170258187	186.360551375	3653.80528532	0.472645423936	1605.0	1389.0	37	0.0
3933455	237.793075562	4.0	3545.0	4	1704.0	1	1791.10810811	66271.0	2.56116476747	3.0	0.624364498737	333.904843874	185.977344173	498.893151764	0.0952361230225	1469.0	1048.0	37	0.0
3933448	211.262542725	4.0	3397.0	4	1398.0	1	1564.51351351	57887.0	2.77454263548	3.0	0.336732379768	166.435373232	178.727622692	530.146657991	0.0605039729259	1347.0	677.0	37	0.0
3933449	1903.35180664	4.0	13274.0	4	2916.0	1	4355.97297297	161171.0	2.55038500445	3.0	0.866805759182	59.7725700769	179.611372002	3288.48880767	0.486308641612	1464.0	1199.0	37	0.0
3933450	1781.02172852	4.0	13524.0	4	3299.0	1	4765.16216216	176311.0	2.52164822937	3.0	0.848833070776	256.530206558	181.771566445	3159.45235685	0.391597689824	1978.0	1626.0	37	0.0
3933451	201.470275879	4.0	3710.0	4	1829.0	1	1943.05405405	71893.0	11.4000000005	3.0	0.111753033224	380.961342387	182.36616457	516.057487428	0.0150638466172	1691.0	1162.0	37	0.0
3933444	1717.64453125	4.0	13537.0	4	2914.0	1	4132.54054054	152904.0	2.54468599428	3.0	0.902518614157	80.8441850379	175.94777877	2842.10050056	0.450005963272	1510.0	1604.0	37	0.0
3933445	3085.0324707	4.0	21739.0	4	3766.0	1	6691.10810811	247571.0	2.56637004747	3.0	0.881288417169	213.688828302	175.804391831	5270.99332713	0.531680382081	1881.0	1955.0	37	0.0
3933446	243.549880981	4.0	2942.0	4	1619.0	1	1774.45945946	65655.0	2.68812192083	3.0	0.273120146083	90.2651039353	176.98047091	481.723272025	0.0385000973767	1384.0	763.0	37	0.0
3933447	169.754043579	4.0	3069.0	4	1546.0	1	1632.05405405	60386.0	2.46846672244	3.0	-0.384114175831	113.941007438	179.318750736	506.681027535	-0.0562701576567	1346.0	792.0	37	0.0
3933440	155.559082031	4.0	5309.0	4	2772.0	1	3069.81081081	113583.0	11.0119176295	3.0	0.150906826208	218.867955993	172.604955004	1013.68576212	0.0255522058891	2037.0	1723.0	37	0.0
3933441	1968.77770996	4.0	15172.0	4	3167.0	1	4643.64864865	171815.0	2.54885288393	3.0	0.870651560311	309.528934617	173.173175949	3419.13874971	0.471740240548	1620.0	1504.0	37	0.0
3933442	2403.78393555	4.0	18863.0	4	3762.0	1	5598.05405405	207128.0	2.58010760287	3.0	0.821088377044	355.016526492	174.222926231	4026.934821	0.419090086273	2147.0	1545.0	37	0.0
3933443	2546.22924805	4.0	17785.0	4	3260.0	1	5386.56756757	199303.0	2.57571270836	3.0	0.895884225947	41.8334409831	175.418362779	4347.89293503	0.566334742223	1448.0	1569.0	37	0.0
3933564	1921.04138184	4.0	12860.0	4	2976.0	1	4567.21621622	168987.0	2.55847127108	3.0	0.951647421128	252.399616327	279.199237281	3187.92937095	0.497288965006	1502.0	1409.0	37	0.0
3933565	1449.17077637	4.0	11656.0	4	2977.0	1	4015.32432432	148567.0	2.54473475116	3.0	0.545323993705	13.6329565646	279.822969803	2771.01790417	0.231780330608	1695.0	1252.0	37	0.0
3933566	1331.76086426	4.0	10208.0	4	2808.0	1	3668.18918919	135723.0	2.53628123938	3.0	0.768766071698	97.3097445988	281.079052645	2296.54741875	0.316917740765	1649.0	1378.0	37	0.0
3933567	233.723068237	4.0	2785.0	4	1518.0	1	1616.18918919	59799.0	10.0951195074	3.0	0.751806441201	198.722086134	281.421745297	460.953832217	0.12008608336	1265.0	932.0	37	0.0
3933560	1270.85205078	4.0	9460.0	4	2672.0	1	3712.78378378	137373.0	2.61267381017	3.0	0.743571434007	148.495479495	277.322361417	2333.60650943	0.304937084485	1717.0	1071.0	37	0.0
3933561	1874.65710449	4.0	13803.0	4	3237.0	1	4701.18918919	173944.0	2.571206854	3.0	0.873068087481	164.590175628	277.167169122	3175.18061462	0.418107527302	1870.0	1796.0	37	0.0
3933562	2276.09008789	4.0	17691.0	4	3847.0	1	5457.18918919	201916.0	2.54888566311	3.0	0.859822403447	374.656067827	277.242564095	3936.43236558	0.449501603246	2035.0	1742.0	37	0.0
3933563	2156.38232422	4.0	16552.0	4	3143.0	1	4969.72972973	183880.0	2.54240000446	3.0	0.852332607622	272.871598101	277.630499243	3731.94540904	0.470638657966	1740.0	1602.0	37	0.0
3933556	4733.40039062	4.0	35362.0	4	6300.0	1	10221.3513514	378190.0	2.57313983534	3.0	0.900500852589	287.3599861	272.043227924	8202.25054555	0.565702487127	2483.0	2983.0	37	0.0
3933557	2277.90795898	4.0	14903.0	4	3337.0	1	5126.7027027	189688.0	2.56559916438	3.0	0.859635771078	85.3752396603	272.534119418	3993.04180812	0.503245882526	1634.0	1600.0	37	0.0
3933558	1165.59692383	4.0	9490.0	4	2889.0	1	3680.91891892	136194.0	2.53738118211	3.0	0.75665462722	324.412509041	272.53165936	2072.35369914	0.270644643487	1820.0	1541.0	37	0.0
3933559	1525.29614258	4.0	11332.0	4	2794.0	1	3791.86486486	140299.0	2.57949593638	3.0	0.856615383889	33.7143236372	277.392488415	2678.54377064	0.433801143562	1438.0	1068.0	37	0.0
3933552	3033.62207031	4.0	21019.0	4	4317.0	1	6624.48648649	245106.0	2.62175873132	3.0	0.881337945213	359.648661791	269.123121443	5140.51032714	0.51964842403	1969.0	2120.0	37	0.0
3933553	1122.42687988	4.0	10201.0	4	2919.0	1	3683.89189189	136304.0	2.56087032447	3.0	0.6560719458	145.851415053	270.128809205	1990.06491775	0.215373099539	1826.0	1557.0	37	0.0
3933554	2410.82299805	4.0	16779.0	4	3382.0	1	5076.45945946	187829.0	2.59035728295	3.0	0.903236197069	73.2854567378	270.899177548	4014.48482647	0.555552108538	1381.0	1214.0	37	0.0
3933555	1921.56506348	4.0	13374.0	4	3431.0	1	4564.83783784	168899.0	2.59343242063	3.0	0.855678080035	346.456671474	271.186550439	3384.36453508	0.464556158417	1646.0	1441.0	37	0.0
3933548	1739.0045166	4.0	12532.0	4	3400.0	1	4545.24324324	168174.0	2.55618671936	3.0	0.856912522185	152.179347808	266.110394434	2906.22470269	0.377324286118	1805.0	1670.0	37	0.0
3933549	2531.25	4.0	17784.0	4	5062.0	1	6129.08108108	226776.0	2.58028236084	3.0	0.979067188816	370.925225391	265.640528924	4135.75898166	0.493263203625	1965.0	1846.0	37	0.0
3933550	290.02746582	4.0	3052.0	4	1496.0	1	1616.08108108	59795.0	2.6604751991	3.0	0.796197597271	226.738070075	268.947693355	530.764196355	0.150412102431	1184.0	903.0	37	0.0
3933551	2372.8112793	4.0	17400.0	4	3810.0	1	5488.72972973	203083.0	2.55812683628	3.0	0.808132710509	300.661592934	269.303862748	4266.30149901	0.457883829913	2012.0	1428.0	37	0.0
3933544	2144.41455078	4.0	14823.0	4	3530.0	1	4828.43243243	178652.0	2.56887771433	3.0	0.913343366006	35.5697911564	261.418835365	3763.70325566	0.552722503076	1322.0	1449.0	37	0.0
3933545	1512.91931152	4.0	12174.0	4	2287.0	1	3798.10810811	140530.0	2.55497284626	3.0	0.753999704614	280.721130322	261.445018447	2838.90229944	0.39234882598	1612.0	1351.0	37	0.0
3933546	1868.16943359	4.0	14770.0	4	3692.0	1	4995.91891892	184849.0	2.54000573171	3.0	0.763665436266	173.595449768	262.172455154	3433.38734082	0.355766951548	1934.0	1700.0	37	0.0
3933547	2613.56103516	4.0	18968.0	4	3895.0	1	5771.27027027	213537.0	2.57565339426	3.0	0.965780890346	206.96374321	264.567760983	4278.94602579	0.557694365274	1573.0	2097.0	37	0.0
3933540	276.193328857	4.0	3111.0	4	1947.0	1	2016.81081081	74622.0	10.6981445953	3.0	1.80644874201	399.0	257.0	489.873727371	0.281047617472	1268.0	1202.0	37	0.0
3933541	2124.0715332	4.0	15487.0	4	3115.0	1	4535.32432432	167807.0	2.5823682793	3.0	0.853580924703	93.6017531216	259.109107945	3671.15839313	0.5278122524	1366.0	1568.0	37	0.0
3933542	267.350769043	4.0	3695.0	4	1755.0	1	1893.64864865	70065.0	2.49808359607	3.0	0.394289824886	249.204192191	259.769539851	638.447431762	0.0712003312955	1496.0	1050.0	37	0.0
3933543	2354.21118164	4.0	17118.0	4	3702.0	1	5155.35135135	190748.0	2.54176833734	3.0	0.887312062499	318.230729844	259.947151843	3947.0563449	0.514401951578	1615.0	1733.0	37	0.0
3933536	226.079467773	4.0	2824.0	4	1370.0	1	1477.83783784	54680.0	2.61351980075	3.0	0.613617261801	13.0048896386	254.481089483	495.881398988	0.114762782524	1141.0	603.0	37	0.0
3933537	2291.34082031	4.0	17596.0	4	3525.0	1	4933.37837838	182535.0	2.54938163136	3.0	0.857947482577	148.050831319	253.995272039	3863.95670374	0.505987698247	1585.0	1631.0	37	0.0
3933538	228.715759277	4.0	3239.0	4	1941.0	1	1990.43243243	73646.0	2.51460038504	3.0	0.0246077706947	212.547279611	253.465089409	514.72778893	0.00319195302452	1573.0	1163.0	37	0.0
3933539	1873.02258301	4.0	14119.0	4	3632.0	1	4873.78378378	180330.0	2.55426621901	3.0	0.737307862042	175.253588842	255.275006524	3455.98718921	0.353933938886	1884.0	1489.0	37	0.0
3933532	2117.16040039	4.0	15593.0	4	3220.0	1	4874.67567568	180363.0	2.54908016391	3.0	0.840229288873	383.59051249	247.820977521	3758.52939662	0.479118621034	1690.0	1711.0	37	0.0
3933533	240.026077271	4.0	2849.0	4	1449.0	1	1505.62162162	55708.0	2.58008528163	3.0	0.875840773169	63.6217770731	248.901280507	414.054502005	0.136919945374	1134.0	752.0	37	0.0
3933534	1758.7701416	4.0	15362.0	4	4222.0	1	5573.10810811	206205.0	2.53602455455	3.0	0.691603619827	254.449675559	251.066693314	3569.47311537	0.284488007454	2228.0	2203.0	37	0.0
3933535	1909.6920166	4.0	16269.0	4	5178.0	1	5769.21621622	213461.0	2.56837760249	3.0	0.943077058859	258.139753669	252.731725168	3582.92917981	0.41411818285	1966.0	1966.0	37	0.0
3933528	2775.66699219	4.0	19952.0	4	3599.0	1	6132.83783784	226915.0	2.5468753043	3.0	0.775391821968	249.688998542	244.842942795	4838.37996598	0.440641842885	1964.0	1844.0	37	0.0
3933529	481.199951172	4.0	4028.0	4	1598.0	1	1852.43243243	68540.0	2.52355030279	3.0	0.763552130948	28.4025641323	246.435594032	899.474060541	0.227561137678	1171.0	805.0	37	0.0
3933530	2284.26953125	4.0	16279.0	4	3435.0	1	5005.72972973	185212.0	2.54486882869	3.0	0.837140707353	219.587409604	247.941178588	3974.59859363	0.497788456599	1630.0	1555.0	37	0.0
3933531	1703.17529297	4.0	10524.0	4	3018.0	1	4246.43243243	157118.0	2.55562515332	3.0	0.953643819486	366.352755867	248.461946971	2860.62051874	0.473214781275	1495.0	1334.0	37	0.0
3933524	455.649932861	4.0	4791.0	4	1821.0	1	2169.0	80253.0	2.60743689387	3.0	0.669565985855	298.494631975	241.287886755	904.738697697	0.162311606651	1497.0	1337.0	37	0.0
3933525	2049.68188477	4.0	14956.0	4	3082.0	1	4668.94594595	172751.0	2.53325253606	3.0	0.927040102078	4.85170381543	242.325565823	3337.80665629	0.495591491892	1432.0	1512.0	37	0.0
3933526	2450.13085938	4.0	16046.0	4	5777.0	1	6327.97297297	234135.0	4.67035140018	3.0	1.19197280022	133.166968234	242.670367487	3791.67187902	0.555476988373	1669.0	1839.0	37	0.0
3933527	2579.76513672	4.0	19463.0	4	3976.0	1	5957.78378378	220438.0	2.57323355762	3.0	0.737682670363	192.130466788	243.106721516	4403.49857837	0.374791278635	2194.0	1856.0	37	0.0
3933520	166.771575928	4.0	3109.0	4	2037.0	1	2038.08108108	75409.0	2.57290019255	3.0	-0.0535056536964	177.586139022	240.267598186	462.710515356	-0.00603709164274	1805.0	1118.0	37	0.0
3933521	232.252456665	4.0	3466.0	4	1667.0	1	1835.54054054	67915.0	2.49273939985	3.0	0.0882819593898	291.248515161	240.496859814	595.60145113	0.0145311206174	1535.0	1153.0	37	0.0
3933522	2141.54907227	4.0	15291.0	4	3084.0	1	4785.16216216	177051.0	2.58935169256	3.0	0.871295119173	107.593443304	240.856794177	3662.69834892	0.500278197249	1541.0	1632.0	37	0.0
3933523	1586.55114746	4.0	11945.0	4	3041.0	1	4055.75675676	150063.0	2.55094121649	3.0	0.897824199703	119.098246226	240.600608591	2674.21899716	0.42044721524	1593.0	1664.0	37	0.0
3933516	238.0259552	4.0	3149.0	4	1641.0	1	1734.75675676	64186.0	2.67266010951	3.0	0.407393604942	384.041834019	235.879367649	562.126538019	0.0706700445167	1461.0	1010.0	37	0.0
3933517	226.805084229	4.0	3397.0	4	1670.0	1	1780.35135135	65873.0	2.51843308062	3.0	0.347169501389	150.817945502	236.528473733	530.919601374	0.0545906847708	1483.0	869.0	37	0.0
3933518	1891.26245117	4.0	14298.0	4	3763.0	1	5162.86486486	191026.0	2.62649990278	3.0	0.75603533885	199.274630035	237.2966091	3155.21971556	0.300425170557	2127.0	1959.0	37	0.0
3933519	1147.70361328	4.0	9534.0	4	2474.0	1	3175.13513514	117480.0	2.52946471646	3.0	0.90689324116	270.833578102	237.810406295	1912.89148734	0.375862888214	1410.0	1015.0	37	0.0
3933512	2341.18408203	4.0	17308.0	4	3065.0	1	4877.0	180449.0	2.55934763525	3.0	0.874292859591	45.6894063535	235.071438152	3987.82187834	0.556288416775	1362.0	1400.0	37	0.0
3933513	1231.71875	4.0	10444.0	4	2798.0	1	3709.35135135	137246.0	2.56059892158	3.0	0.73237600654	160.502744263	234.738744638	2277.73409842	0.29008691038	1794.0	1190.0	37	0.0
3933514	1616.16516113	4.0	14021.0	4	3360.0	1	4582.18918919	169541.0	2.5687350855	3.0	0.683318021626	184.865521558	235.093957506	3010.68854101	0.289464305103	2125.0	1736.0	37	0.0
3933515	274.741729736	4.0	3225.0	4	1700.0	1	1861.0	68857.0	2.70251832143	3.0	0.467584951156	226.954285737	236.143203957	585.584465869	0.0794070287002	1529.0	1079.0	37	0.0
3933508	1286.0760498	4.0	11200.0	4	2805.0	1	3800.48648649	140618.0	2.61960031622	3.0	0.740909339644	168.29071362	232.04472487	2263.54719929	0.283105078273	1902.0	1349.0	37	0.0
3933509	1283.5847168	4.0	9372.0	4	2511.0	1	3448.89189189	127609.0	2.59299440788	3.0	0.885762089287	292.799338515	231.767692327	2111.47769194	0.372006088116	1522.0	1412.0	37	0.0
[truncated: 27,521 more rows]
