# Supplementary material for: Breakage of the oligomeric CaMKII hub by the regulatory segment of the kinase
Source: eLife. 2020 Sep 9;9:e57784. doi: 10.7554/eLife.57784 (PMC7538161; doi:10.7554/eLife.57784)
Supplement: Figure 8—source code 1. [file elife-57784-fig8-code1.zip]

Archive with 5 entries (4 files):
- sourcecode/
- sourcecode/components.py
- sourcecode/image_correction.py
- sourcecode/README.md
- sourcecode/stepfilled.py
