# Supplementary material for: Breakage of the oligomeric CaMKII hub by the regulatory segment of the kinase
Source: eLife. 2020 Sep 9;9:e57784. doi: 10.7554/eLife.57784 (PMC7538161; doi:10.7554/eLife.57784)
Supplement: Figure 9—source data 1. [file elife-57784-fig9-data1.zip]

Archive with 7 entries (6 files):
- figure9_source_data/
- figure9_source_data/Activated_FA_1.csv
- figure9_source_data/Activated_FA_3.csv
- figure9_source_data/Activated_FA_2.csv
- figure9_source_data/Unactivated_FA_2.csv
- figure9_source_data/Unactivated_FA_3.csv
- figure9_source_data/Unactivated_FA_1.csv
