# Supplementary material for: Breakage of the oligomeric CaMKII hub by the regulatory segment of the kinase
Source: eLife. 2020 Sep 9;9:e57784. doi: 10.7554/eLife.57784 (PMC7538161; doi:10.7554/eLife.57784)
Supplement: Figure 9—source data 1. [file elife-57784-fig9-data1.zip › figure9_source_data/Activated_FA_1.csv]

SPOT_ID	QUALITY	POSITION_T	MAX_INTENSITY	FRAME	MEDIAN_INTENSITY	VISIBILITY	MEAN_INTENSITY	TOTAL_INTENSITY	ESTIMATED_DIAMETER	RADIUS	SNR	POSITION_X	POSITION_Y	STANDARD_DEVIATION	CONTRAST	OUTER_INTENSITY	MIN_INTENSITY	PIXEL_COUNT	POSITION_Z
3389107	813.66204834	0.0	6921.0	0	2142.0	1	2644.67567568	97853.0	2.5511993208	3.0	0.923422910825	163.86756758	51.7474348223	1431.76354065	0.3332612153	1259.0	974.0	37	0.0
3389106	245.596298218	0.0	3394.0	0	1663.0	1	1777.37837838	65763.0	2.58186082433	3.0	0.559928755136	170.572214536	49.0144589426	589.676387302	0.102393727669	1258.0	989.0	37	0.0
3389105	555.335876465	0.0	4593.0	0	1862.0	1	2109.54054054	78053.0	2.60607065802	3.0	0.945996849052	269.329360679	47.8226577549	924.085181096	0.261347670595	1193.0	974.0	37	0.0
3389104	485.670684814	0.0	4183.0	0	1562.0	1	1818.18918919	67273.0	2.53780994	3.0	1.04111242162	9.43784404757	44.7018497966	803.292904855	0.298678662091	965.0	880.0	37	0.0
3389111	414.265625	0.0	3647.0	0	1564.0	1	1830.81081081	67740.0	2.51153108785	3.0	0.698489908751	249.853430756	59.2394844974	764.529951373	0.170742925558	1227.0	851.0	37	0.0
3389110	594.237731934	0.0	5656.0	0	1567.0	1	2053.67567568	75986.0	2.53927161352	3.0	0.734791877684	153.032599611	59.0527702971	1052.19923267	0.231883673799	1156.0	909.0	37	0.0
3389109	653.637634277	0.0	6891.0	0	1625.0	1	2192.16216216	81110.0	2.57866683371	3.0	0.707906277268	386.479901115	54.6127494495	1323.26392584	0.271711613075	1221.0	900.0	37	0.0
3389108	391.544189453	0.0	4570.0	0	1633.0	1	1882.18918919	69641.0	10.1974327482	3.0	0.623725926714	254.758550395	53.0160217743	762.308294219	0.14456822805	1336.0	975.0	37	0.0
3389115	379.289367676	0.0	3693.0	0	1636.0	1	1730.59459459	64032.0	2.50691570105	3.0	0.860284820896	127.359303733	69.7626473444	728.052480536	0.220939739115	1060.0	851.0	37	0.0
3389114	437.974884033	0.0	3155.0	0	1452.0	1	1824.7027027	67514.0	4.70082419243	3.0	1.29833373254	0.0	68.0	832.34871381	0.420699189491	811.0	645.0	37	0.0
3389113	457.385192871	0.0	3901.0	0	1327.0	1	1659.05405405	61385.0	2.61035314119	3.0	0.845624097407	106.108380396	62.9865399849	790.747359076	0.252384189376	980.0	801.0	37	0.0
3389112	657.18145752	0.0	5754.0	0	1598.0	1	2093.2972973	77452.0	2.5593877044	3.0	0.687263321614	145.664772231	61.3182536017	1269.93706898	0.263376676952	1116.0	678.0	37	0.0
3389119	212.99432373	0.0	2590.0	0	1225.0	1	1302.64864865	48198.0	2.63526095634	3.0	0.54361292553	122.361672814	80.5080840854	496.08994571	0.115464554796	1025.0	551.0	37	0.0
3389118	346.391815186	0.0	3714.0	0	1277.0	1	1539.64864865	56967.0	2.66559816558	3.0	0.620829843941	282.310078244	75.862571582	721.198239668	0.170143218102	1072.0	740.0	37	0.0
3389117	2079.74047852	0.0	13736.0	0	2911.0	1	4466.13513514	165247.0	2.56959110179	3.0	0.942830868164	76.7823495946	75.1741673674	3412.7940261	0.56306605653	1191.0	1039.0	37	0.0
3389116	170.974777222	0.0	2720.0	0	1413.0	1	1464.56756757	54189.0	2.59731751887	3.0	0.646784765465	133.928046283	71.4275065516	427.267060679	0.104173460492	1103.0	818.0	37	0.0
3389091	213.64251709	0.0	2509.0	0	1407.0	1	1512.86486486	55976.0	2.54064043892	3.0	0.70467902215	88.1187364627	22.7774747827	449.77859752	0.117008217851	1112.0	755.0	37	0.0
3389090	167.293655396	0.0	2584.0	0	1341.0	1	1463.02702703	54132.0	10.2808069494	3.0	0.392624087637	98.4497571481	18.9613230945	497.055747292	0.0714622295153	1157.0	750.0	37	0.0
3389089	404.226898193	0.0	3745.0	0	1637.0	1	1826.91891892	67596.0	2.53534511717	3.0	0.835118814128	93.355475606	17.6183529889	755.691639728	0.208781155864	1145.0	947.0	37	0.0
3389088	647.30090332	0.0	5261.0	0	1839.0	1	2162.05405405	79996.0	2.54536945213	3.0	0.931867077332	258.252612973	17.4443613019	1119.01345305	0.317788759457	1078.0	681.0	37	0.0
3389095	2096.84692383	0.0	15159.0	0	2949.0	1	4438.27027027	164216.0	2.55696823565	3.0	0.887735796364	219.240646975	31.0166050146	3514.54568463	0.541988976362	1269.0	1271.0	37	0.0
3389094	373.303283691	0.0	3710.0	0	1561.0	1	1664.05405405	61570.0	2.51616725579	3.0	0.776795395299	275.013694275	26.1999169485	699.94666249	0.195272503024	1097.0	632.0	37	0.0
3389093	395.799713135	0.0	3438.0	0	1364.0	1	1577.94594595	58384.0	2.57531873343	3.0	0.770624389577	67.2491980911	25.3818635474	735.890463843	0.219057420776	995.0	619.0	37	0.0
3389092	324.383544922	0.0	3305.0	0	1610.0	1	1788.86486486	66188.0	2.56534333521	3.0	0.847734394612	359.497767798	23.3727771055	621.46427278	0.1726827599	1251.0	903.0	37	0.0
3389099	449.664581299	0.0	4070.0	0	1567.0	1	1826.32432432	67574.0	2.48408210834	3.0	0.896465737643	194.124540976	39.4885687923	808.607412437	0.247591635907	1070.0	786.0	37	0.0
3389098	353.844360352	0.0	3065.0	0	1284.0	1	1522.13513514	56319.0	2.53835060955	3.0	0.798204924235	54.7430417925	36.6982545375	643.18975782	0.202853807413	1007.0	707.0	37	0.0
3389097	339.239807129	0.0	3840.0	0	1568.0	1	1681.13513514	62202.0	11.4000000005	3.0	0.719348415003	353.369966616	36.4085014554	704.812983948	0.177568894909	1136.0	772.0	37	0.0
3389096	2055.77587891	0.0	13798.0	0	3037.0	1	4464.40540541	165183.0	2.56174077371	3.0	0.910310063111	171.872975126	33.3461192467	3473.45111332	0.548287844592	1279.0	1142.0	37	0.0
3389103	287.251831055	0.0	2734.0	0	1314.0	1	1455.91891892	53869.0	2.5556415303	3.0	0.829920514656	147.562870094	44.1237925538	523.36381962	0.175318897175	1019.0	821.0	37	0.0
3389102	3237.27392578	0.0	23609.0	0	3717.0	1	6440.59459459	238302.0	2.56833238593	3.0	0.87450267773	247.671991116	42.7413567507	5590.82953723	0.611761661815	1465.0	1812.0	37	0.0
3389101	1993.19104004	0.0	13455.0	0	2703.0	1	4293.83783784	158872.0	2.58503920883	3.0	0.863803598675	94.2687486122	40.4739584832	3536.88329146	0.552222461817	1221.0	1081.0	37	0.0
3389100	268.846313477	0.0	3038.0	0	1372.0	1	1525.51351351	56444.0	2.45789903917	3.0	0.637226728501	382.321881288	38.9303572611	565.285651567	0.133868564479	1151.0	774.0	37	0.0
3389083	2563.3359375	0.0	18230.0	0	3239.0	1	5220.81081081	193170.0	2.58425430479	3.0	0.861682287346	160.322966513	5.24069559686	4392.0793028	0.568507065936	1351.0	1066.0	37	0.0
3389082	454.896118164	0.0	4792.0	0	1629.0	1	1946.59459459	72024.0	2.50277268646	3.0	0.783230331929	340.915443854	3.0834221872	918.916948836	0.226794213681	1190.0	992.0	37	0.0
3389081	298.734771729	0.0	2996.0	0	1566.0	1	1564.54054054	57888.0	11.4000000005	3.0	1.6728375607	186.0	0.0	466.623247658	0.33237647995	884.0	844.0	37	0.0
3389080	435.323944092	0.0	3050.0	0	1372.0	1	1712.32432432	63356.0	2.7373927999	3.0	1.37739769266	21.0	0.0	700.747063817	0.392449864371	856.0	888.0	37	0.0
3389087	801.60559082	0.0	5927.0	0	1981.0	1	2403.78378378	88940.0	2.55109669681	3.0	0.880292651943	345.980505728	12.967449714	1338.22513334	0.324567427379	1209.0	962.0	37	0.0
3389086	562.150756836	0.0	4962.0	0	2072.0	1	2334.16216216	86364.0	8.40007370537	3.0	1.17995311985	106.440079434	12.7394964573	974.981381974	0.327023206843	1098.0	746.0	37	0.0
3389085	361.860961914	0.0	3670.0	0	1801.0	1	1867.62162162	69102.0	2.59240761732	3.0	0.865178498285	384.870899718	9.49239625716	644.292564297	0.1754123646	1279.0	977.0	37	0.0
3389084	1322.92712402	0.0	9726.0	0	2557.0	1	3397.0	125689.0	2.52932939395	3.0	0.871259142509	371.862251517	7.08075742229	2232.97050535	0.401256955712	1425.0	1263.0	37	0.0
3389171	535.578735352	0.0	5751.0	0	1595.0	1	2046.7027027	75728.0	2.64276912696	3.0	0.757167199497	321.992400359	187.181255527	1045.91501314	0.23987249753	1241.0	612.0	37	0.0
3389170	207.580169678	0.0	2708.0	0	1277.0	1	1417.0	52429.0	2.81222381473	3.0	0.632449914446	283.58191103	186.507072455	499.701688788	0.125512647028	1094.0	649.0	37	0.0
3389169	211.847000122	0.0	2894.0	0	1324.0	1	1360.91891892	50354.0	2.50609344595	3.0	0.74434915247	211.025377765	186.606686415	458.524043861	0.14337191469	985.0	807.0	37	0.0
3389168	226.614471436	0.0	2568.0	0	1137.0	1	1230.59459459	45532.0	2.53264276855	3.0	0.767626303447	106.285164752	186.189362638	441.024719606	0.159490566738	873.0	623.0	37	0.0
3389175	535.006835938	0.0	3912.0	0	1297.0	1	1777.32432432	65761.0	2.54126709396	3.0	0.829026626474	4.03678723258	199.284725808	913.948000407	0.270896560044	981.0	748.0	37	0.0
3389174	455.878875732	0.0	5487.0	0	1521.0	1	1781.62162162	65920.0	10.1989349687	3.0	0.685592680721	249.096102934	195.91281495	908.103865552	0.211718001856	1127.0	795.0	37	0.0
3389173	288.765838623	0.0	2977.0	0	1436.0	1	1592.27027027	58914.0	2.47056302712	3.0	0.804685173906	303.774140189	195.104950525	561.775639708	0.165436234785	1113.0	666.0	37	0.0
3389172	1047.68554688	0.0	7896.0	0	1970.0	1	2691.7027027	99593.0	2.51956465278	3.0	0.826292772238	239.833864022	187.700013304	1833.88715673	0.391752136118	1144.0	1003.0	37	0.0
3389179	628.683654785	0.0	5855.0	0	1600.0	1	2067.91891892	76513.0	2.51516306128	3.0	0.766385689272	209.844626752	205.962738509	1139.11782091	0.267559897844	1147.0	951.0	37	0.0
3389178	765.407897949	0.0	7092.0	0	2881.0	1	3091.81081081	114397.0	4.63265059594	3.0	1.30462770245	270.987995946	203.474397078	1320.21683484	0.386079935807	1288.0	1492.0	37	0.0
3389177	695.546569824	0.0	5144.0	0	1527.0	1	1993.32432432	73753.0	2.63265894866	3.0	0.835809774743	68.1906500863	202.720297919	1226.87389676	0.346287938667	951.0	651.0	37	0.0
3389176	458.545379639	0.0	3713.0	0	1562.0	1	1871.13513514	69232.0	2.61797110063	3.0	0.903228147523	390.241022267	199.142672509	790.299351236	0.235704964984	1151.0	520.0	37	0.0
3389183	433.622253418	0.0	4049.0	0	1594.0	1	1735.37837838	64209.0	2.50930647098	3.0	0.845670113281	176.725823681	216.331828541	783.911820131	0.236101100071	1047.0	782.0	37	0.0
3389182	280.669891357	0.0	3109.0	0	1306.0	1	1444.89189189	53461.0	2.4911507999	3.0	0.757571726178	125.278481039	214.757049936	563.335295055	0.173269981743	1017.0	711.0	37	0.0
3389181	578.879455566	0.0	5564.0	0	1502.0	1	1967.64864865	72803.0	2.51594905752	3.0	0.705276267058	215.669472256	213.920731992	1109.98521552	0.248329383203	1145.0	764.0	37	0.0
3389180	389.566223145	0.0	3551.0	0	1616.0	1	1796.72972973	66479.0	2.57446624791	3.0	0.897168346383	289.185745089	212.974458229	681.116878885	0.20489538501	1140.0	968.0	37	0.0
3389155	576.252075195	0.0	4621.0	0	1551.0	1	1855.89189189	68668.0	2.55109305674	3.0	0.882545686433	82.6544313873	163.39211119	1020.53653601	0.320396193354	940.0	787.0	37	0.0
3389154	652.204345703	0.0	5785.0	0	1860.0	1	2248.45945946	83193.0	2.55874062404	3.0	0.843966500502	383.426229665	161.130145238	1193.53817131	0.288658462845	1207.0	1046.0	37	0.0
3389153	476.627319336	0.0	4677.0	0	1533.0	1	1845.75675676	68293.0	2.50271975239	3.0	0.716011975145	264.824298929	159.049346995	928.990114928	0.219792503684	1149.0	621.0	37	0.0
3389152	1729.02709961	0.0	11967.0	0	2367.0	1	3962.59459459	146616.0	2.59046306208	3.0	0.885780121409	130.255643907	158.666408187	2988.21454922	0.501469600466	1270.0	1203.0	37	0.0
3389159	473.503417969	0.0	4769.0	0	1647.0	1	1953.16216216	72267.0	2.64380793449	3.0	0.716766291369	299.429256954	166.535835439	982.089001214	0.219813003736	1201.0	900.0	37	0.0
3389158	428.142486572	0.0	3847.0	0	1462.0	1	1617.81081081	59859.0	2.53108933987	3.0	0.7634934618	4.0142345853	167.395740262	816.884285218	0.238782977832	967.0	562.0	37	0.0
3389157	525.576477051	0.0	5354.0	0	1587.0	1	1992.54054054	73724.0	2.76159228305	3.0	0.676314568336	310.262883889	165.880448479	1026.73432122	0.211018444838	1264.0	862.0	37	0.0
3389156	162.501708984	0.0	2819.0	0	1354.0	1	1437.72972973	53196.0	2.47200984561	3.0	0.618675999221	336.400665522	162.838407487	443.402478859	0.10546252387	1143.0	750.0	37	0.0
3389163	1654.6628418	0.0	12123.0	0	2430.0	1	3788.40540541	140171.0	2.57039877202	3.0	0.878109239799	137.855038581	175.64035265	2816.55630414	0.484610912826	1269.0	1269.0	37	0.0
3389162	423.671142578	0.0	4369.0	0	1296.0	1	1618.83783784	59897.0	2.50491573778	3.0	0.76288862649	173.858139524	175.160194726	794.157817842	0.230203271309	1010.0	800.0	37	0.0
3389161	571.742980957	0.0	5018.0	0	1843.0	1	2057.05405405	76111.0	2.56859720499	3.0	0.903839476256	355.231153939	172.665638257	981.709816424	0.274980810809	1139.0	1036.0	37	0.0
3389160	168.242355347	0.0	2158.0	0	1303.0	1	1430.10810811	52914.0	10.8458389073	3.0	0.61307538095	325.841908374	167.115235808	355.083228411	0.0823806453329	1199.0	886.0	37	0.0
3389167	281.371734619	0.0	3513.0	0	1486.0	1	1649.56756757	61034.0	2.51643394246	3.0	0.212260690631	135.778900316	183.242474253	640.887905806	0.0430069605773	1155.0	939.0	37	0.0
3389166	172.624038696	0.0	2643.0	0	1465.0	1	1463.18918919	54138.0	2.87160385693	3.0	0.527521259156	312.496563416	182.275602156	447.657535141	0.0877801933164	1197.0	490.0	37	0.0
3389165	310.454925537	0.0	3322.0	0	1221.0	1	1396.35135135	51665.0	2.65990883736	3.0	0.788669448489	26.3319754149	180.880510207	581.129513974	0.196334094978	921.0	684.0	37	0.0
3389164	188.319717407	0.0	2350.0	0	1158.0	1	1240.7027027	45906.0	2.58361221725	3.0	0.53402483153	163.758000824	177.681477145	402.78625879	0.0949111539641	1010.0	574.0	37	0.0
3389139	404.08682251	0.0	4503.0	0	1827.0	1	2089.10810811	77297.0	2.57338256804	3.0	0.35854983985	150.072748819	124.44847436	833.586487674	0.0770447474333	1317.0	908.0	37	0.0
3389138	231.042068481	0.0	2976.0	0	1400.0	1	1438.62162162	53229.0	8.96428055539	3.0	0.714005003988	289.222667036	118.95181954	474.482545713	0.133459998475	1097.0	844.0	37	0.0
3389137	455.278259277	0.0	4822.0	0	1632.0	1	1878.32432432	69498.0	2.60317406561	3.0	0.807402149054	358.879133673	117.011461113	845.300835799	0.222011776701	1195.0	986.0	37	0.0
3389136	439.036468506	0.0	4028.0	0	1478.0	1	1680.75675676	62188.0	2.59455546574	3.0	0.778978831422	218.920665048	113.625245197	802.470539626	0.228441091914	1047.0	742.0	37	0.0
3389143	178.262634277	0.0	2130.0	0	1326.0	1	1397.64864865	51713.0	2.76712172315	3.0	0.683511340117	277.171264204	142.817635187	379.585608571	0.102313407259	1114.0	759.0	37	0.0
3389142	499.792144775	0.0	4188.0	0	1374.0	1	1705.37837838	63099.0	2.57886811873	3.0	0.788112798813	41.0342139043	139.647563082	903.858037998	0.263985404585	978.0	619.0	37	0.0
3389141	2561.41845703	0.0	18748.0	0	3833.0	1	5644.94594595	208863.0	2.59088317693	3.0	0.908935519765	145.240299208	130.98665377	4234.73292445	0.517296922052	1679.0	1635.0	37	0.0
3389140	5095.11914062	0.0	32956.0	0	6154.0	1	9477.72972973	350676.0	2.54930932944	3.0	0.913286673853	132.859248778	128.203241112	8409.02524622	0.681102977195	1639.0	2067.0	37	0.0
3389147	178.704803467	0.0	2596.0	0	1485.0	1	1483.40540541	54886.0	2.45880290527	3.0	0.344089599227	137.980314246	153.402580077	410.568471719	0.0499983781474	1161.0	947.0	37	0.0
3389146	557.942810059	0.0	4458.0	0	1748.0	1	1927.27027027	71309.0	2.61980115162	3.0	1.0905630709	46.7769720104	152.025296009	846.211381809	0.314782849448	1008.0	804.0	37	0.0
3389145	493.001647949	0.0	4457.0	0	1711.0	1	1954.72972973	72325.0	2.6284512557	3.0	0.96348596822	266.904338843	146.829633201	821.014739638	0.253665429864	1139.0	839.0	37	0.0
3389144	1505.70861816	0.0	10703.0	0	2527.0	1	3486.94594595	129017.0	2.57139998701	3.0	0.866612989749	387.155037914	145.032662916	2533.19160729	0.459402123075	1255.0	1065.0	37	0.0
3389151	328.430877686	0.0	3178.0	0	1195.0	1	1429.2972973	52884.0	10.3195875427	3.0	0.649524994709	216.309468562	157.097920657	666.179941693	0.17836744324	958.0	614.0	37	0.0
3389150	167.676452637	0.0	2368.0	0	1446.0	1	1494.18918919	55285.0	10.7199586135	3.0	0.858056518977	252.435472212	155.693127997	374.298220217	0.120413880463	1158.0	865.0	37	0.0
3389149	615.432983398	0.0	5967.0	0	1805.0	1	2284.75675676	84536.0	2.59160352874	3.0	0.754437284978	316.057033291	155.275461057	1227.22141906	0.254102646546	1242.0	941.0	37	0.0
3389148	603.451477051	0.0	5375.0	0	1762.0	1	2251.43243243	83303.0	2.72850610419	3.0	0.732216527858	321.020884659	154.228289477	1229.29463832	0.249839317	1242.0	950.0	37	0.0
3389123	603.395141602	0.0	5166.0	0	1797.0	1	2122.54054054	78534.0	2.51863052384	3.0	0.853792170231	324.889840299	87.3597223989	1073.8526589	0.275475512736	1188.0	826.0	37	0.0
3389122	419.865509033	0.0	3641.0	0	1375.0	1	1645.56756757	60886.0	2.6099127805	3.0	0.713366897049	256.771738573	82.5437634867	834.054572573	0.220680346725	1036.0	773.0	37	0.0
3389121	557.155151367	0.0	5323.0	0	1494.0	1	1889.91891892	69927.0	2.58774228473	3.0	0.796873179484	204.47996521	82.345580192	1051.61981878	0.284859277726	1012.0	511.0	37	0.0
3389120	208.460189819	0.0	2560.0	0	1186.0	1	1306.54054054	48342.0	2.84433068747	3.0	0.793304626391	12.4474175159	82.5313452434	422.487777246	0.147134917442	971.0	663.0	37	0.0
3389127	515.501831055	0.0	4822.0	0	1544.0	1	1820.45945946	67357.0	2.52982534098	3.0	0.898738990801	103.350787854	96.1251991026	905.264559078	0.287762218759	1005.0	994.0	37	0.0
3389126	315.924377441	0.0	2943.0	0	1569.0	1	1629.54054054	60293.0	4.69194440892	3.0	0.883552461754	355.766457608	95.166870432	571.008931366	0.183156467789	1101.0	802.0	37	0.0
3389125	173.035125732	0.0	2110.0	0	1182.0	1	1230.0	45510.0	2.55991413915	3.0	0.603281315871	9.63708477982	93.1951178341	384.035516297	0.103971423556	986.0	443.0	37	0.0
3389124	487.058319092	0.0	4395.0	0	1549.0	1	1942.54054054	71874.0	2.57816467282	3.0	0.803423385584	339.503730188	86.5626738739	936.090291069	0.240049732078	1171.0	899.0	37	0.0
3389131	1099.39978027	0.0	8838.0	0	2080.0	1	2890.0	106930.0	2.58792479078	3.0	0.874539471795	380.211588182	105.111750335	1879.94336499	0.397514104905	1211.0	987.0	37	0.0
3389130	571.322143555	0.0	5102.0	0	1545.0	1	1998.72972973	73953.0	2.59108504428	3.0	0.79171342403	311.970667963	103.735190456	1064.81982432	0.267253629942	1113.0	926.0	37	0.0
3389129	269.967956543	0.0	3251.0	0	1152.0	1	1353.27027027	50071.0	2.5322252864	3.0	0.643115254808	138.664020004	103.97565693	572.265024493	0.157379123672	975.0	649.0	37	0.0
3389128	524.33605957	0.0	4772.0	0	1578.0	1	1885.72972973	69772.0	2.50577248294	3.0	0.736950795889	294.481332999	95.84555005	1018.58779278	0.248492619996	1137.0	702.0	37	0.0
3389135	313.217926025	0.0	3248.0	0	1347.0	1	1530.0	56610.0	2.49937250139	3.0	0.66157111339	336.552793576	112.829973804	641.782370521	0.161107311543	1104.0	719.0	37	0.0
3389134	392.723205566	0.0	4309.0	0	1295.0	1	1591.10810811	58871.0	2.50632112325	3.0	0.871211601739	183.90100792	113.080465266	703.417916864	0.238510215541	966.0	751.0	37	0.0
3389133	150.490432739	0.0	2115.0	0	1090.0	1	1161.59459459	42979.0	2.49809852082	3.0	0.715372769645	69.5417693331	107.207969302	341.652801301	0.117573337004	910.0	660.0	37	0.0
3389132	358.156036377	0.0	3519.0	0	1658.0	1	1813.7027027	67107.0	2.57822762989	3.0	0.893251680128	394.501736185	104.806599296	649.233046023	0.190297918212	1196.0	861.0	37	0.0
3389235	211.681503296	0.0	2587.0	0	1330.0	1	1372.02702703	50765.0	2.53286353365	3.0	0.777019597665	138.216954226	324.397284011	423.613587449	0.136302262041	1027.0	754.0	37	0.0
3389234	306.413452148	0.0	3404.0	0	1411.0	1	1587.45945946	58736.0	2.53494100824	3.0	0.515782638677	331.874994918	321.961080045	664.609684727	0.121037794328	1135.0	766.0	37	0.0
3389233	493.833557129	0.0	4221.0	0	1763.0	1	1822.91891892	67448.0	2.58862656633	3.0	1.0275573781	78.1663520447	320.961249	795.909136996	0.289195048865	988.0	847.0	37	0.0
3389232	867.134216309	0.0	7511.0	0	1854.0	1	2512.32432432	92956.0	2.5427125316	3.0	0.78918538644	370.012074216	317.831566661	1558.16261193	0.324028735329	1221.0	1017.0	37	0.0
3389239	337.009399414	0.0	2934.0	0	1430.0	1	1508.48648649	55814.0	2.50300269176	3.0	1.06048050687	26.9357729367	327.732187074	541.855896261	0.235276970051	922.0	832.0	37	0.0
3389238	641.718322754	0.0	5174.0	0	1717.0	1	2143.78378378	79320.0	2.5155053247	3.0	0.822502980393	339.990334264	324.772714991	1102.2676912	0.268155015849	1186.0	908.0	37	0.0
3389237	2112.171875	0.0	14734.0	0	2967.0	1	4378.21621622	161994.0	2.53996727876	3.0	0.844608744355	308.748809755	324.141695604	3657.4800154	0.545082051776	1251.0	1317.0	37	0.0
3389236	3537.45532227	0.0	25001.0	0	4032.0	1	6712.81081081	248374.0	2.56059210291	3.0	0.842250510054	226.675572967	323.902628707	6118.83160069	0.623013628592	1467.0	1825.0	37	0.0
3389243	256.200012207	0.0	3060.0	0	1218.0	1	1361.67567568	50382.0	2.48548160646	3.0	0.76128820321	52.4945990969	338.557867041	523.616752027	0.171470916179	957.0	598.0	37	0.0
3389242	314.886230469	0.0	3725.0	0	1263.0	1	1459.2972973	53994.0	2.56810599979	3.0	0.729972472492	118.280977499	337.806443412	615.476864123	0.181945784393	971.0	680.0	37	0.0
3389241	672.965454102	0.0	6868.0	0	1486.0	1	2092.83783784	77435.0	2.50907539914	3.0	0.726014726521	212.580017878	337.448159045	1342.00814523	0.303397402847	1079.0	734.0	37	0.0
3389240	465.98147583	0.0	3831.0	0	1413.0	1	1694.59459459	62700.0	2.53142078631	3.0	0.86208687288	95.8887094217	331.592873885	820.011566973	0.263553534667	963.0	648.0	37	0.0
3389247	242.495162964	0.0	2965.0	0	1159.0	1	1300.2972973	48111.0	2.55045103516	3.0	0.567484512442	112.393187053	343.188462839	509.859940728	0.125186261434	954.0	602.0	37	0.0
3389246	428.158569336	0.0	4094.0	0	1311.0	1	1601.89189189	59270.0	2.5342036665	3.0	0.732042400119	87.1336803643	341.700039907	812.602704066	0.228009554757	981.0	564.0	37	0.0
3389245	506.30480957	0.0	4500.0	0	1853.0	1	1980.27027027	73270.0	2.57307889647	3.0	1.12943247752	181.773992894	341.102609978	808.634880134	0.299713144788	1044.0	750.0	37	0.0
3389244	468.621276855	0.0	4500.0	0	1485.0	1	1790.86486486	66262.0	2.63126283722	3.0	0.811243019478	253.702956798	340.08792172	852.9398234	0.239443660724	1084.0	1054.0	37	0.0
3389219	1537.01000977	0.0	13085.0	0	2391.0	1	3440.72972973	127307.0	2.55048215563	3.0	0.849297838524	230.658284792	296.964456026	2703.30035583	0.500682795372	1111.0	962.0	37	0.0
3389218	245.876220703	0.0	3525.0	0	1420.0	1	1574.40540541	58253.0	2.4595558022	3.0	0.571299693068	346.352503862	292.281780415	542.569732306	0.109188902663	1152.0	788.0	37	0.0
3389217	446.250366211	0.0	4297.0	0	1370.0	1	1596.40540541	59067.0	2.63350140766	3.0	0.713882223671	32.3511299486	285.085280528	865.646882698	0.240003148974	954.0	695.0	37	0.0
3389216	412.936248779	0.0	3837.0	0	1574.0	1	1805.2972973	66796.0	2.62960625325	3.0	0.841856703067	354.984527361	284.357157086	742.630454865	0.209414863872	1150.0	859.0	37	0.0
3389223	179.276000977	0.0	2653.0	0	1380.0	1	1460.67567568	54045.0	2.62503103305	3.0	0.747820767098	362.020374133	304.704217212	379.120770413	0.107479874233	1158.0	855.0	37	0.0
3389222	564.377746582	0.0	5553.0	0	1628.0	1	1970.94594595	72925.0	2.57440077309	3.0	0.699822134483	348.267281065	299.987678306	1067.35412602	0.233794525328	1163.0	893.0	37	0.0
3389221	259.443817139	0.0	2879.0	0	1281.0	1	1418.27027027	52476.0	2.52139046412	3.0	0.743301967536	180.027238433	298.369364834	533.967781417	0.162687569116	1010.0	802.0	37	0.0
3389220	950.967773438	0.0	7435.0	0	2049.0	1	2507.75675676	92787.0	2.56797689645	3.0	0.910859833159	152.092345099	298.066154523	1562.65268419	0.396240470319	1053.0	563.0	37	0.0
3389227	513.150512695	0.0	4505.0	0	1556.0	1	1852.89189189	68557.0	2.57621727227	3.0	0.830317453114	133.056350521	312.68142848	903.187343178	0.253711053105	1058.0	797.0	37	0.0
3389226	175.271224976	0.0	2522.0	0	1383.0	1	1350.27027027	49960.0	2.4752263252	3.0	0.386775994131	228.326315712	309.07964703	458.890972808	0.0703465386521	1146.0	500.0	37	0.0
3389225	484.78314209	0.0	4159.0	0	1336.0	1	1678.91891892	62120.0	2.60491211862	3.0	0.884034976548	21.2736242967	306.361354637	852.906937035	0.289572348513	901.0	832.0	37	0.0
3389224	195.238693237	0.0	2332.0	0	1162.0	1	1196.24324324	44261.0	10.1848831562	3.0	0.755940521171	6.34834758265	306.392675017	394.452673221	0.142377992032	872.0	700.0	37	0.0
3389231	316.556854248	0.0	3389.0	0	1422.0	1	1533.35135135	56734.0	2.5747280318	3.0	0.714671044363	149.615624088	318.347955519	660.399341149	0.181894641682	1065.0	741.0	37	0.0
3389230	219.482498169	0.0	2655.0	0	1527.0	1	1616.67567568	59817.0	4.75003076775	3.0	0.288065054717	232.974229309	315.672052222	432.369958231	0.0400638988052	1279.0	928.0	37	0.0
3389229	997.272338867	0.0	8320.0	0	2063.0	1	2596.51351351	96071.0	2.54954013052	3.0	0.841291218892	122.666643367	315.930887935	1735.91816278	0.391257328476	1085.0	996.0	37	0.0
3389228	206.794219971	0.0	2969.0	0	1523.0	1	1542.75675676	57082.0	10.7959294756	3.0	0.76402460118	358.35386222	314.27085605	450.514730639	0.125562027225	1158.0	669.0	37	0.0
3389203	452.134338379	0.0	4653.0	0	1588.0	1	1888.59459459	69878.0	2.65658893058	3.0	0.758979943148	357.102691119	256.461626571	906.317563289	0.222663420764	1170.0	807.0	37	0.0
3389202	705.474243164	0.0	6182.0	0	1592.0	1	2084.97297297	77144.0	2.57247328174	3.0	0.868922349562	94.2574225523	256.276533986	1222.69684819	0.341889845191	1015.0	803.0	37	0.0
3389201	280.74307251	0.0	3665.0	0	1791.0	1	1913.94594595	70816.0	2.58279395195	3.0	0.5819553001	342.6302128	254.591437027	670.747632039	0.113553405266	1317.0	1010.0	37	0.0
3389200	356.270507812	0.0	4813.0	0	2581.0	1	2676.24324324	99021.0	10.1864875557	3.0	1.23164907766	336.690761672	255.265337489	790.784540307	0.222442656391	1548.0	1226.0	37	0.0
3389207	291.459594727	0.0	2996.0	0	1387.0	1	1572.54054054	58184.0	9.06128402525	3.0	0.807595182415	200.395105695	264.521247409	594.232632832	0.180062551453	1044.0	826.0	37	0.0
3389206	320.203460693	0.0	3120.0	0	1430.0	1	1572.64864865	58188.0	2.56979805669	3.0	0.881216352641	218.994397906	261.581835723	608.890165986	0.205679885279	1030.0	852.0	37	0.0
3389205	561.401855469	0.0	4421.0	0	1657.0	1	2032.48648649	75202.0	2.60225043579	3.0	0.787052027127	132.510738375	260.623402227	1021.23453671	0.246462245906	1154.0	849.0	37	0.0
3389204	564.444580078	0.0	4804.0	0	1523.0	1	1846.32432432	68314.0	2.53033553578	3.0	0.781509737976	247.009166667	257.038834308	1001.16099421	0.268850448533	1038.0	711.0	37	0.0
3389211	523.802062988	0.0	4942.0	0	1553.0	1	1856.13513514	68677.0	2.57950065505	3.0	0.763312664102	105.570961161	275.538764442	959.609271242	0.245816756294	1062.0	937.0	37	0.0
3389210	416.701721191	0.0	4436.0	0	1491.0	1	1776.78378378	65741.0	2.61348077851	3.0	0.563632735339	134.691744063	267.635268904	856.385691118	0.157181954973	1152.0	707.0	37	0.0
3389209	236.26361084	0.0	2760.0	0	1463.0	1	1483.97297297	54907.0	10.8361236128	3.0	0.660461211627	360.492665178	267.076650485	494.176277955	0.123557312873	1126.0	784.0	37	0.0
3389208	372.286956787	0.0	3372.0	0	1504.0	1	1655.54054054	61255.0	2.6364125934	3.0	0.720013401623	144.125729106	266.56556704	684.883388071	0.174993946645	1095.0	679.0	37	0.0
3389215	254.43939209	0.0	3443.0	0	1428.0	1	1573.45945946	58218.0	10.1633401236	3.0	0.813356511487	384.690619271	280.787416417	509.556866012	0.151676604134	1153.0	874.0	37	0.0
3389214	265.457458496	0.0	3352.0	0	1249.0	1	1440.83783784	53311.0	2.57242020934	3.0	0.631948950177	137.398188271	279.395191076	565.964099446	0.141702954237	1064.0	772.0	37	0.0
3389213	610.480407715	0.0	5128.0	0	1595.0	1	2023.91891892	74885.0	2.57415170056	3.0	0.875803866018	283.363175408	277.507439061	1075.96492555	0.303440074135	1082.0	635.0	37	0.0
3389212	739.478210449	0.0	6561.0	0	1711.0	1	2182.16216216	80740.0	2.58280539196	3.0	0.819104647838	115.461946553	277.10713699	1290.49354283	0.319613348765	1077.0	769.0	37	0.0
3389187	309.454742432	0.0	3092.0	0	1518.0	1	1651.37837838	61101.0	10.8325370336	3.0	0.844018335118	290.473976588	228.233979048	577.803520592	0.173237267497	1139.0	964.0	37	0.0
3389186	571.674316406	0.0	4956.0	0	1556.0	1	1972.0	72964.0	2.5966983519	3.0	0.784283526718	141.716161561	228.431014236	1037.33469901	0.259888606656	1106.0	688.0	37	0.0
3389185	280.717224121	0.0	2939.0	0	1460.0	1	1569.37837838	58067.0	2.63290292158	3.0	0.851490209127	278.949554778	225.280505691	501.681359217	0.157537954568	1131.0	809.0	37	0.0
3389184	457.478729248	0.0	3906.0	0	1621.0	1	1804.05405405	66750.0	2.51368650287	3.0	0.81141241977	150.369844913	224.384671279	825.568623769	0.2279863383	1095.0	793.0	37	0.0
3389191	251.306732178	0.0	3214.0	0	1255.0	1	1324.56756757	49009.0	2.52570742659	3.0	0.513953531267	212.980425533	240.165242028	570.410210119	0.12443462482	1018.0	634.0	37	0.0
3389190	389.558959961	0.0	3709.0	0	1480.0	1	1616.2972973	59803.0	2.63145362551	3.0	0.982824530236	45.4816018259	237.897371067	672.38616818	0.256959590807	940.0	725.0	37	0.0
3389189	271.735717773	0.0	2577.0	0	1165.0	1	1313.10810811	48585.0	2.51789300249	3.0	0.833602544623	31.8593858705	232.3144622	491.98530826	0.18506427645	883.0	634.0	37	0.0
3389188	436.104431152	0.0	4393.0	0	1370.0	1	1679.21621622	62131.0	2.51934029746	3.0	0.79342665127	247.410673586	229.954279575	819.483547904	0.240082830531	1035.0	876.0	37	0.0
3389195	1652.90039062	0.0	12133.0	0	2627.0	1	3912.75675676	144772.0	2.54975354802	3.0	0.889606223631	114.536936111	245.646028044	2934.47012447	0.500580551748	1224.0	1325.0	37	0.0
3389194	383.89364624	0.0	4212.0	0	1749.0	1	2067.05405405	76481.0	8.45679659382	3.0	1.1168924415	397.47380077	245.404936185	828.52797666	0.288393292604	1139.0	1111.0	37	0.0
3389193	427.312469482	0.0	3899.0	0	1521.0	1	1712.91891892	63378.0	2.58482373172	3.0	0.88135748283	172.143563202	245.321715135	761.476065808	0.243631378902	1047.0	699.0	37	0.0
3389192	231.779891968	0.0	2293.0	0	1267.0	1	1324.83783784	49019.0	2.56606576853	3.0	0.774578377732	85.156908185	242.59064464	451.269352525	0.151966693094	964.0	614.0	37	0.0
3389199	254.945083618	0.0	2690.0	0	1739.0	1	1826.43243243	67578.0	10.9623882301	3.0	1.33274219563	308.722038614	252.272584014	468.477589915	0.206161075874	1148.0	894.0	37	0.0
3389198	535.667358398	0.0	4332.0	0	1367.0	1	1714.7027027	63444.0	2.58584106425	3.0	0.826759182367	19.1067737203	249.9987066	946.307028661	0.295563648311	922.0	442.0	37	0.0
3389197	193.570175171	0.0	2617.0	0	1769.0	1	1851.13513514	68492.0	8.94690842174	3.0	0.925901940603	328.753619436	249.373243891	464.161679337	0.131327097853	1282.0	979.0	37	0.0
3389196	172.227340698	0.0	2775.0	0	1279.0	1	1344.10810811	49732.0	11.4000000005	3.0	0.535450641329	128.145537353	248.289349188	392.666014698	0.0848492386331	1121.0	835.0	37	0.0
3389267	8604.39746094	0.0	36904.0	0	15063.0	1	16998.7837838	628955.0	2.74326067682	3.0	1.24296808985	0.0	381.0	12246.9159454	0.810785181853	1678.0	3301.0	37	0.0
3389266	348.470062256	0.0	4225.0	0	1217.0	1	1538.86486486	56938.0	2.55293033954	3.0	0.648729218592	91.3357743544	374.962422777	702.567638585	0.173830749565	1041.0	683.0	37	0.0
3389265	166.590103149	0.0	2790.0	0	1307.0	1	1404.27027027	51958.0	11.4000000005	3.0	0.488427769937	370.87655625	374.207504455	433.294719347	0.0814943098016	1158.0	803.0	37	0.0
3389264	327.900085449	0.0	3809.0	0	1300.0	1	1544.05405405	57130.0	2.73045305161	3.0	0.575085462301	98.11481403	371.953040952	677.531874853	0.144392497038	1097.0	768.0	37	0.0
3389271	1569.82214355	0.0	12329.0	0	2608.0	1	3694.05405405	136680.0	2.60287098362	3.0	0.832115152013	372.255292249	390.73483646	2767.81736056	0.452931850613	1334.0	1144.0	37	0.0
3389270	685.852233887	0.0	5839.0	0	1447.0	1	2103.62162162	77834.0	2.5919365541	3.0	0.823163188369	176.981528582	386.504289053	1247.12739596	0.322760477056	1053.0	875.0	37	0.0
3389269	565.325622559	0.0	4859.0	0	1427.0	1	1827.24324324	67608.0	2.51108833761	3.0	0.766874477622	226.926863319	382.144615163	1022.15451662	0.273064212479	1031.0	839.0	37	0.0
3389268	365.806945801	0.0	4149.0	0	1404.0	1	1592.62162162	58927.0	2.50533122259	3.0	0.696476972819	267.265334205	380.848544569	732.396687874	0.190680233272	1057.0	606.0	37	0.0
3389274	515.973327637	0.0	5146.0	0	1220.0	1	1609.40540541	59548.0	2.46757908748	3.0	0.840956359409	162.0	399.0	1042.34984156	0.37424461071	802.0	787.0	37	0.0
3389273	270.299133301	0.0	2715.0	0	1327.0	1	1439.18918919	53250.0	2.71947187511	3.0	0.853323840097	61.7702361266	393.01022405	512.10051302	0.178991243807	984.0	584.0	37	0.0
3389272	444.837127686	0.0	4096.0	0	1507.0	1	1717.91891892	63563.0	2.55933382356	3.0	0.967968700635	38.1185585815	392.670134775	752.823145027	0.269181612756	978.0	919.0	37	0.0
3389251	531.547607422	0.0	4546.0	0	1837.0	1	2130.37837838	78824.0	11.4000000005	3.0	0.739412782804	380.151084089	350.697226956	1045.81593216	0.221733897174	1295.0	873.0	37	0.0
3389250	647.387878418	0.0	5688.0	0	1579.0	1	1991.78378378	73696.0	2.595602423	3.0	0.878954837522	29.0546686907	350.228805739	1111.14088354	0.32479781939	1019.0	680.0	37	0.0
3389249	320.225158691	0.0	4370.0	0	1774.0	1	1941.37837838	71831.0	11.4000000005	3.0	0.632223425422	383.978050587	347.518239436	827.474147006	0.155717127077	1306.0	846.0	37	0.0
3389248	462.509796143	0.0	4382.0	0	1509.0	1	1768.2972973	65427.0	2.52381440016	3.0	0.777588692666	233.573914446	346.601037846	879.801772651	0.239835562182	1075.0	763.0	37	0.0
3389255	611.289123535	0.0	4302.0	0	1480.0	1	1959.18918919	72490.0	2.58054551315	3.0	0.853237053306	169.884809134	354.898959906	1051.06326688	0.296801151643	1035.0	878.0	37	0.0
3389254	495.046051025	0.0	4369.0	0	1545.0	1	1953.72972973	72288.0	10.3259898203	3.0	1.11874860744	399.0	354.0	888.788177759	0.341327336472	1110.0	966.0	37	0.0
3389253	194.404983521	0.0	2535.0	0	1280.0	1	1296.40540541	47967.0	2.55539043559	3.0	0.810133216229	43.8320318595	354.168449466	376.877187442	0.13347412095	974.0	713.0	37	0.0
3389252	650.851623535	0.0	5465.0	0	1662.0	1	2087.67567568	77244.0	2.57640998815	3.0	0.814979800676	298.670970124	351.83757754	1163.04865318	0.293683668491	1129.0	553.0	37	0.0
3389259	273.738983154	0.0	2879.0	0	1314.0	1	1478.0	54686.0	2.51082597509	3.0	0.847290208954	164.191702449	363.807742043	507.643028559	0.170285655904	1020.0	823.0	37	0.0
3389258	291.326934814	0.0	3116.0	0	1173.0	1	1375.64864865	50899.0	2.58649997006	3.0	0.653803970938	152.527732554	364.226049646	598.395457138	0.16577233958	963.0	558.0	37	0.0
3389257	513.209960938	0.0	5327.0	0	1524.0	1	1813.72972973	67108.0	2.50721003566	3.0	0.776650336288	219.20670371	357.796538291	987.802714464	0.268217354229	1038.0	660.0	37	0.0
3389256	231.899093628	0.0	2805.0	0	1449.0	1	1537.05405405	56871.0	10.8420535773	3.0	0.90947886414	331.509396286	357.455081985	453.970565978	0.155144954065	1084.0	868.0	37	0.0
3389263	235.155410767	0.0	3353.0	0	1444.0	1	1581.37837838	58511.0	10.2813662322	3.0	0.591595426011	385.14295509	368.524657778	568.002315691	0.118875049556	1227.0	730.0	37	0.0
3389262	334.597686768	0.0	4023.0	0	1489.0	1	1594.21621622	58986.0	2.52745183444	3.0	0.682954015846	285.067111507	368.107060195	678.991905333	0.170190543869	1110.0	862.0	37	0.0
3389261	556.805786133	0.0	4473.0	0	1538.0	1	1833.2972973	67832.0	2.5479952209	3.0	0.759207122671	33.7549952628	367.225126258	1027.75796613	0.270338335798	1037.0	639.0	37	0.0
3389260	211.689620972	0.0	2876.0	0	1266.0	1	1364.86486486	50500.0	2.5951752956	3.0	0.632226446693	98.0215027465	364.939857282	465.147537058	0.120739201062	997.0	718.0	37	0.0
3388979	272.310943604	1.0	2793.0	1	1142.0	1	1315.45945946	48672.0	2.60901255322	3.0	0.591553342332	54.7003876752	201.363200594	551.425102933	0.141534391347	946.0	616.0	37	0.0
3388978	519.176391602	1.0	4051.0	1	1335.0	1	1685.45945946	62362.0	2.57202252674	3.0	0.867520337418	31.0700516655	200.813608344	864.356169984	0.286083881891	921.0	676.0	37	0.0
3388977	1541.06933594	1.0	11385.0	1	2424.0	1	3684.86486486	136340.0	2.5592876419	3.0	0.894572339086	365.427836022	198.819412955	2648.14537997	0.473718367597	1318.0	1267.0	37	0.0
3388976	803.237487793	1.0	6274.0	1	1770.0	1	2230.78378378	82539.0	2.58270911325	3.0	0.81294279803	169.997575356	194.428193901	1447.65461917	0.35828472234	1042.0	707.0	37	0.0
3388983	285.084411621	1.0	3228.0	1	1224.0	1	1337.43243243	49485.0	2.58334606356	3.0	0.592705936413	54.9073121724	209.945439987	536.81657019	0.135008974801	950.0	493.0	37	0.0
3388982	846.182739258	1.0	6425.0	1	1963.0	1	2446.54054054	90522.0	2.56515799839	3.0	0.786824545209	350.570810978	208.857691604	1552.06884503	0.332583704683	1182.0	962.0	37	0.0
3388981	173.824539185	1.0	2317.0	1	1151.0	1	1263.86486486	46763.0	2.56861497215	3.0	0.67371230572	46.6003088514	207.76761244	366.293079542	0.108189907038	950.0	759.0	37	0.0
3388980	490.999267578	1.0	4065.0	1	1494.0	1	1819.43243243	67319.0	2.57404772189	3.0	0.959996168008	155.37155128	207.302248782	834.194539679	0.282174738086	979.0	810.0	37	0.0
3388987	607.825622559	1.0	5199.0	1	1416.0	1	1938.05405405	71708.0	2.54393741704	3.0	0.709093942691	109.548588918	231.583561046	1201.46738861	0.281716144477	1047.0	568.0	37	0.0
3388986	762.986816406	1.0	6701.0	1	1767.0	1	2194.13513514	81183.0	2.55137337995	3.0	0.805843883541	318.821477869	216.191828361	1334.33810396	0.324560074739	1105.0	802.0	37	0.0
3388985	320.353057861	1.0	2965.0	1	1241.0	1	1437.02702703	53170.0	2.57653822327	3.0	0.807020842953	117.588332237	215.332193856	591.825776094	0.199302328479	934.0	648.0	37	0.0
3388984	431.783843994	1.0	4119.0	1	1551.0	1	1688.56756757	62477.0	2.50105376068	3.0	0.84425900049	251.746822336	212.311467325	785.111829987	0.24420232187	1004.0	665.0	37	0.0
3388991	287.37310791	1.0	2832.0	1	1354.0	1	1514.97297297	56054.0	2.58117523635	3.0	0.823201547669	329.044605575	244.788542484	518.316102955	0.163901192004	1072.0	868.0	37	0.0
3388990	403.382446289	1.0	3350.0	1	1478.0	1	1591.89189189	58900.0	2.5631093255	3.0	0.952050473443	42.2759743857	234.33164857	671.348881969	0.251179576287	938.0	638.0	37	0.0
3388989	474.468536377	1.0	4661.0	1	1401.0	1	1768.13513514	65421.0	2.65964008153	3.0	0.80572768488	100.29675802	232.54859687	857.152007852	0.242698059118	1013.0	887.0	37	0.0
3388988	244.564727783	1.0	3003.0	1	1428.0	1	1445.40540541	53480.0	2.67152581994	3.0	0.808396038078	277.62934115	232.021470682	485.352475553	0.157039933853	1044.0	649.0	37	0.0
3388963	169.647338867	1.0	2554.0	1	1333.0	1	1484.72972973	54935.0	10.1448459852	3.0	0.746920162118	319.774750942	168.428349568	445.555311983	0.12621786192	1103.0	926.0	37	0.0
3388962	258.653625488	1.0	2562.0	1	1420.0	1	1576.72972973	58339.0	2.61325376328	3.0	0.854776357918	323.954449219	165.677970742	498.456041116	0.156218318633	1123.0	683.0	37	0.0
3388961	588.991088867	1.0	4759.0	1	1524.0	1	1953.62162162	72284.0	2.61816512847	3.0	0.830419579348	212.155249428	165.830911682	1040.38041524	0.283887499902	1062.0	689.0	37	0.0
3388960	475.896057129	1.0	4864.0	1	1386.0	1	1704.13513514	63053.0	2.51291101417	3.0	0.760900546315	162.82587905	162.98963679	892.944012248	0.248986530687	1007.0	792.0	37	0.0
3388967	733.565612793	1.0	5581.0	1	1680.0	1	2097.91891892	77623.0	2.70691750839	3.0	0.852144208468	26.7175647032	175.331529137	1294.72677037	0.356759337246	972.0	465.0	37	0.0
3388966	212.840713501	1.0	2608.0	1	1155.0	1	1213.40540541	44896.0	2.53359880361	3.0	0.491891537648	91.1024557466	173.078392879	459.283164862	0.102648093523	928.0	525.0	37	0.0
3388965	328.322631836	1.0	3097.0	1	1348.0	1	1510.0	55870.0	2.59469272453	3.0	0.749733721073	157.05120717	172.147993329	618.81647791	0.181509415508	1048.0	671.0	37	0.0
3388964	174.210205078	1.0	2159.0	1	1101.0	1	1176.27027027	43522.0	2.4905342386	3.0	0.498185718062	145.69502694	172.189859421	399.231111614	0.0923508009306	958.0	513.0	37	0.0
3388971	399.563171387	1.0	3398.0	1	1330.0	1	1523.67567568	56376.0	2.50523367626	3.0	0.727223101699	84.2308169588	183.097197899	754.879756946	0.219728312759	936.0	613.0	37	0.0
3388970	202.881439209	1.0	2360.0	1	1165.0	1	1287.56756757	47640.0	2.52817247477	3.0	0.550109783526	91.0926065698	180.197636912	430.931261633	0.101390861698	960.0	754.0	37	0.0
3388969	299.099731445	1.0	3251.0	1	1323.0	1	1508.18918919	55803.0	2.55725769027	3.0	0.577189111623	378.112203537	176.903700323	633.918406853	0.13804660145	1126.0	746.0	37	0.0
3388968	186.791519165	1.0	2372.0	1	1200.0	1	1291.51351351	47786.0	8.91677245346	3.0	0.630470667716	277.842653385	176.296665119	399.57572093	0.108069192895	1035.0	406.0	37	0.0
3388975	628.82409668	1.0	4726.0	1	1753.0	1	1986.86486486	73514.0	2.50112408783	3.0	0.886495713504	220.075778586	190.215351618	1064.23238278	0.311335461078	1030.0	871.0	37	0.0
3388974	502.147033691	1.0	4355.0	1	1377.0	1	1768.78378378	65445.0	2.55401072999	3.0	0.721074544525	260.195497378	188.821439306	948.770963321	0.239758422809	1058.0	586.0	37	0.0
3388973	217.089828491	1.0	3211.0	1	2002.0	1	2057.48648649	76127.0	10.214668329	3.0	1.94307902654	0.0	188.0	468.29701055	0.28390895428	1323.0	1332.0	37	0.0
3388972	192.687728882	1.0	2371.0	1	1362.0	1	1424.05405405	52690.0	2.89235506478	3.0	0.750236165861	363.808979266	182.90045846	399.285051752	0.117540595142	1085.0	747.0	37	0.0
3388947	336.091888428	1.0	3403.0	1	1229.0	1	1435.97297297	53131.0	2.57044193478	3.0	0.582803361838	111.656411019	145.773225195	690.843988116	0.163051463563	982.0	560.0	37	0.0
3388946	268.392181396	1.0	3938.0	1	1556.0	1	1739.67567568	64368.0	2.68751041044	3.0	-0.198229930732	220.869185443	139.750369926	788.641696352	-0.0429994465999	1252.0	704.0	37	0.0
3388945	424.370544434	1.0	3775.0	1	1424.0	1	1622.18918919	60021.0	2.69875143535	3.0	0.8577936065	88.7627290001	139.686440936	757.485014074	0.250428833974	952.0	801.0	37	0.0
3388944	299.194610596	1.0	3303.0	1	1243.0	1	1405.18918919	51992.0	2.55192975927	3.0	0.856504917314	19.8986290033	135.785324585	529.787737256	0.192550021441	932.0	821.0	37	0.0
3388951	541.821289062	1.0	5056.0	1	1867.0	1	1937.32432432	71681.0	2.57299536187	3.0	0.907212899333	174.805853377	149.489130243	986.646594786	0.300413981503	1005.0	712.0	37	0.0
3388950	572.718994141	1.0	4518.0	1	1573.0	1	1979.35135135	73236.0	2.55091481101	3.0	0.915760511462	246.862168074	147.984224507	968.541607441	0.288744852435	1083.0	650.0	37	0.0
3388949	181.334854126	1.0	2320.0	1	1104.0	1	1179.75675676	43651.0	11.4000000005	3.0	0.73224301092	45.8140104515	146.604111374	366.652227398	0.128395045128	909.0	746.0	37	0.0
3388948	434.971954346	1.0	3713.0	1	1332.0	1	1642.62162162	60777.0	2.6483954834	3.0	0.780640420696	205.635767995	145.546511705	827.113298411	0.244615317921	997.0	521.0	37	0.0
3388955	561.667907715	1.0	4459.0	1	1565.0	1	1837.24324324	67978.0	2.58978953282	3.0	0.902594957172	22.1386413198	158.242247936	945.684273288	0.302585991718	960.0	580.0	37	0.0
3388954	275.465576172	1.0	2859.0	1	1270.0	1	1411.81081081	52237.0	2.60169387864	3.0	0.776074942753	226.958188146	154.958805234	513.746740343	0.164420553012	1001.0	701.0	37	0.0
3388953	220.553390503	1.0	2622.0	1	1201.0	1	1299.48648649	48081.0	2.83088213341	3.0	0.615203591737	105.141501461	151.458105529	461.214015255	0.122553792915	979.0	736.0	37	0.0
3388952	453.662811279	1.0	4285.0	1	1326.0	1	1580.91891892	58494.0	2.53568030509	3.0	0.745693823001	79.9514256734	149.887355448	835.046584808	0.245235368089	955.0	691.0	37	0.0
3388959	454.649780273	1.0	4871.0	1	1813.0	1	2046.0	75702.0	10.260692684	3.0	0.865412170126	392.094525007	162.001348011	854.795004665	0.220672682527	1257.0	961.0	37	0.0
3388958	222.173126221	1.0	2361.0	1	1290.0	1	1328.64864865	49160.0	11.4000000005	3.0	0.843339504152	36.8035015958	161.756083955	430.995180188	0.158458352866	940.0	570.0	37	0.0
3388957	725.981384277	1.0	6227.0	1	1645.0	1	2147.81081081	79469.0	2.56414860566	3.0	0.811596214508	291.735169401	159.799316805	1279.16521906	0.318704430209	1076.0	861.0	37	0.0
3388956	484.632171631	1.0	4107.0	1	1654.0	1	1929.05405405	71375.0	2.72477047949	3.0	0.842114584221	372.970007637	158.825028359	882.366922479	0.238536488022	1173.0	843.0	37	0.0
3388931	207.231369019	1.0	2172.0	1	1111.0	1	1191.56756757	44088.0	2.47530894327	3.0	1.08430743955	0.0	114.0	440.747946396	0.2508393022	800.0	660.0	37	0.0
3388930	166.135391235	1.0	2767.0	1	1225.0	1	1334.67567568	49383.0	2.50412217809	3.0	0.440057017916	355.057664037	113.117644338	428.377108921	0.0759864712118	1150.0	662.0	37	0.0
3388929	574.287780762	1.0	5606.0	1	1591.0	1	2015.97297297	74591.0	2.58702590452	3.0	0.796519544632	341.069378942	108.114188656	1027.48069694	0.254675247953	1182.0	892.0	37	0.0
3388928	292.412902832	1.0	3091.0	1	1215.0	1	1351.16216216	49993.0	2.72384633718	3.0	0.635480108949	173.148104798	106.262613823	597.276481368	0.163407403028	938.0	648.0	37	0.0
3388935	1148.91638184	1.0	9631.0	1	1911.0	1	2748.43243243	101692.0	2.56885361821	3.0	0.811171559043	115.704849131	123.961759978	2038.64457341	0.430292861743	1050.0	965.0	37	0.0
3388934	198.117340088	1.0	2511.0	1	1284.0	1	1439.40540541	53258.0	10.973965455	3.0	0.667136207036	351.426232629	122.178296927	423.920423577	0.108941781703	1145.0	822.0	37	0.0
3388933	602.046936035	1.0	4712.0	1	1461.0	1	1953.32432432	72273.0	2.68491407981	3.0	0.747919874335	126.040707296	120.632641722	1104.35018737	0.268111130226	1089.0	733.0	37	0.0
3388932	526.912109375	1.0	4479.0	1	1258.0	1	1740.83783784	64411.0	2.60716937847	3.0	0.759770302667	14.3065507991	114.52250593	1011.95049598	0.283412945761	956.0	815.0	37	0.0
3388939	314.591003418	1.0	3727.0	1	1636.0	1	1691.32432432	62579.0	2.77443638449	3.0	0.735474659001	325.466109015	129.789829085	614.483751438	0.154207345116	1171.0	921.0	37	0.0
3388938	591.394775391	1.0	4529.0	1	1420.0	1	1882.37837838	69648.0	2.55897349853	3.0	0.925454658383	71.3554219756	129.03979545	992.758932117	0.322822307717	933.0	774.0	37	0.0
3388937	472.358856201	1.0	4440.0	1	1685.0	1	1851.94594595	68522.0	2.55872812519	3.0	0.803640763402	394.11171947	127.777511726	842.670060184	0.223744250148	1133.0	832.0	37	0.0
3388936	904.969482422	1.0	8317.0	1	1904.0	1	2515.0	93055.0	2.53526290013	3.0	0.784489868145	363.01626669	125.756323786	1638.3463716	0.343219618087	1229.0	852.0	37	0.0
3388943	454.916595459	1.0	3927.0	1	1654.0	1	1900.43243243	70316.0	2.62920036745	3.0	0.823577914977	333.051954679	132.577088953	799.047159662	0.209392980481	1211.0	871.0	37	0.0
3388942	272.359344482	1.0	3641.0	1	1345.0	1	1467.75675676	54307.0	10.1690190558	3.0	0.678034552578	131.428241348	132.494400096	602.332014636	0.161608184925	1068.0	690.0	37	0.0
3388941	1742.2479248	1.0	12797.0	1	2328.0	1	3830.51351351	141729.0	2.53849799568	3.0	0.857474544813	301.764485198	132.24179233	2999.02795013	0.505279891791	1231.0	1116.0	37	0.0
3388940	3214.37768555	1.0	22454.0	1	3910.0	1	6237.86486486	230801.0	2.56654740534	3.0	0.867404080396	219.664546599	131.97998315	5461.64083079	0.612209616029	1393.0	1484.0	37	0.0
3389043	249.414840698	1.0	2617.0	1	1119.0	1	1299.43243243	48079.0	2.57573847868	3.0	0.694046680857	147.239894265	338.192170887	481.51592454	0.147568731724	962.0	621.0	37	0.0
3389042	787.581237793	1.0	6614.0	1	1699.0	1	2286.05405405	84584.0	2.5429618662	3.0	0.781156682557	171.93610839	333.854207785	1418.3650593	0.319838245691	1117.0	931.0	37	0.0
3389041	420.151794434	1.0	4135.0	1	1439.0	1	1687.02702703	62420.0	2.52942834732	3.0	0.724492384491	334.146944243	331.583530109	809.391523392	0.210355216819	1076.0	583.0	37	0.0
3389040	286.032592773	1.0	2839.0	1	1197.0	1	1405.7027027	52011.0	2.70221167197	3.0	0.828682211002	158.368544526	329.448529631	531.811467474	0.185895389667	957.0	700.0	37	0.0
3389047	212.921508789	1.0	3093.0	1	1403.0	1	1429.08108108	52876.0	2.50621676523	3.0	0.596475057783	364.429619307	345.281999634	510.026653899	0.119117012638	1113.0	606.0	37	0.0
3389046	522.989440918	1.0	4308.0	1	1501.0	1	1756.32432432	64984.0	2.51171731148	3.0	0.865292721518	9.62072588905	342.027574881	922.349778617	0.294009576985	954.0	731.0	37	0.0
3389045	524.997070312	1.0	4597.0	1	1353.0	1	1759.91891892	65117.0	2.52517161723	3.0	0.826626581459	25.8046310323	340.595471774	958.720193753	0.290578097939	958.0	763.0	37	0.0
3389044	346.046539307	1.0	3838.0	1	1347.0	1	1649.59459459	61035.0	2.6792201667	3.0	0.505762736477	174.946984764	339.516730985	821.327836138	0.144045405739	1084.0	788.0	37	0.0
3389051	323.251586914	1.0	3490.0	1	1327.0	1	1510.67567568	55895.0	2.68897683883	3.0	0.771563470358	240.496859421	352.713029227	654.188897884	0.200567287435	1012.0	759.0	37	0.0
3389050	323.7265625	1.0	3083.0	1	1462.0	1	1519.2972973	56214.0	2.50786997663	3.0	1.01715903141	195.077107509	350.64756789	547.265620297	0.224282827632	938.0	728.0	37	0.0
3389049	443.187774658	1.0	3868.0	1	1552.0	1	1696.54054054	62772.0	2.52421891857	3.0	0.944047186404	159.607293052	349.919420465	750.607701747	0.263965908752	977.0	712.0	37	0.0
3389048	924.647460938	1.0	7379.0	1	1713.0	1	2463.64864865	91155.0	2.55202504652	3.0	0.82408497342	78.986004005	349.83144247	1607.12886188	0.367597127013	1108.0	1012.0	37	0.0
3389055	527.055664062	1.0	4511.0	1	1564.0	1	1922.7027027	71140.0	2.5468249039	3.0	0.697753530853	385.338060142	363.785856951	1008.78623066	0.224058377473	1178.0	903.0	37	0.0
3389054	217.311706543	1.0	2956.0	1	1318.0	1	1402.81081081	51904.0	4.75912354626	3.0	0.589410798594	315.147529938	364.426262994	519.252017481	0.122442213662	1070.0	628.0	37	0.0
3389053	256.533843994	1.0	2903.0	1	1413.0	1	1479.89189189	54756.0	11.4000000005	3.0	0.296714929603	38.2063702063	358.334748383	562.71004887	0.0597834854066	1099.0	741.0	37	0.0
3389052	185.015365601	1.0	2573.0	1	1393.0	1	1415.37837838	52369.0	2.49818760353	3.0	0.522452480042	73.6136952101	357.422571786	378.239661778	0.0750480077299	1093.0	882.0	37	0.0
3389027	587.203857422	1.0	4915.0	1	1747.0	1	2031.24324324	75156.0	2.56629136719	3.0	0.849238671029	123.04116651	311.375814801	1018.63687253	0.270551145806	1070.0	924.0	37	0.0
3389026	2684.95825195	1.0	21638.0	1	2768.0	1	5204.56756757	192569.0	2.54095454404	3.0	0.768385839678	326.032883364	309.17284778	4801.64910642	0.549066971292	1410.0	1387.0	37	0.0
3389025	241.219482422	1.0	2890.0	1	1097.0	1	1308.86486486	48428.0	2.56152467917	3.0	0.595616340543	251.407648845	307.471018943	530.715406166	0.137338836119	949.0	546.0	37	0.0
3389024	224.592819214	1.0	3135.0	1	1187.0	1	1323.2972973	48962.0	2.52547840322	3.0	0.519276493167	154.59643248	306.491030655	531.157220126	0.116340525813	1023.0	684.0	37	0.0
3389031	311.811004639	1.0	3950.0	1	1952.0	1	2092.97297297	77440.0	11.4000000005	3.0	0.28642488875	321.958984187	315.454445544	748.244036487	0.053961648603	1329.0	1020.0	37	0.0
3389030	262.464782715	1.0	3227.0	1	1100.0	1	1287.62162162	47642.0	2.47429460654	3.0	0.577833014068	102.536539105	313.360566535	585.726773208	0.151311530825	961.0	516.0	37	0.0
3389029	963.709350586	1.0	7280.0	1	1837.0	1	2602.97297297	96310.0	2.76361570807	3.0	0.8222682747	294.788296917	312.400398677	1735.59681516	0.377664533972	1163.0	786.0	37	0.0
3389028	377.637420654	1.0	3683.0	1	1321.0	1	1513.51351351	56000.0	2.62225446516	3.0	0.726691207856	186.265716428	310.966385634	713.304657586	0.206623920485	975.0	507.0	37	0.0
3389035	243.498916626	1.0	2694.0	1	1526.0	1	1569.37837838	58067.0	2.56249224036	3.0	0.853999510231	353.392545849	324.166092555	495.542315233	0.155839787232	1117.0	718.0	37	0.0
3389034	1238.52392578	1.0	9952.0	1	2208.0	1	3193.72972973	118168.0	2.58799811764	3.0	0.872409036889	394.174126501	321.787853382	2097.10361966	0.401395639838	1278.0	1045.0	37	0.0
3389033	718.830505371	1.0	6282.0	1	1467.0	1	1988.2972973	73567.0	2.53861353824	3.0	0.726661138811	231.813097039	321.116912999	1343.82716037	0.325492818359	981.0	586.0	37	0.0
3389032	205.308929443	1.0	2635.0	1	1260.0	1	1373.56756757	50822.0	10.212864053	3.0	0.308793539267	280.647598643	320.367412476	514.459994155	0.0613775708163	1130.0	618.0	37	0.0
3389039	541.550170898	1.0	4295.0	1	1702.0	1	1936.05405405	71634.0	2.69117481965	3.0	0.903481891922	282.088013017	328.042671663	885.969366976	0.26059514073	1107.0	813.0	37	0.0
3389038	249.119735718	1.0	2663.0	1	1079.0	1	1242.83783784	45985.0	2.53819703021	3.0	0.714213617998	38.7356796081	328.174153197	493.746196245	0.165323207546	888.0	508.0	37	0.0
3389037	554.338928223	1.0	4364.0	1	1270.0	1	1721.08108108	63680.0	2.60547940223	3.0	0.839636432592	6.86327501131	328.473157699	997.480057678	0.321549271301	880.0	665.0	37	0.0
3389036	508.144317627	1.0	4295.0	1	1584.0	1	1700.24324324	62909.0	2.53554861303	3.0	0.808130380148	132.137870997	325.800838282	895.926596863	0.270515993066	969.0	762.0	37	0.0
3389011	1061.69372559	1.0	8090.0	1	1933.0	1	2786.83783784	103113.0	2.56662016548	3.0	0.799053621635	266.054509743	286.198991141	1858.90661581	0.363320346207	1230.0	885.0	37	0.0
3389010	386.437774658	1.0	3249.0	1	1245.0	1	1498.89189189	55459.0	2.6221447286	3.0	0.768881145676	59.6575568784	285.006560697	728.363492274	0.229729434314	925.0	645.0	37	0.0
3389009	577.997314453	1.0	4925.0	1	1658.0	1	1961.43243243	72573.0	2.5647502358	3.0	0.900128080083	192.227651831	283.654665272	1010.39941334	0.301817260718	1042.0	786.0	37	0.0
3389008	355.672180176	1.0	3945.0	1	1495.0	1	1862.35135135	68907.0	2.57735640794	3.0	0.334646587104	259.843487675	282.507805928	806.497613698	0.0781205315383	1337.0	855.0	37	0.0
3389015	261.302246094	1.0	3001.0	1	1345.0	1	1524.48648649	56406.0	10.7788153642	3.0	0.61470949604	299.707162648	293.634898578	540.182048615	0.12221754298	1129.0	732.0	37	0.0
3389014	649.089904785	1.0	5404.0	1	1681.0	1	2072.54054054	76684.0	2.56667936913	3.0	0.913207943386	140.566554636	293.808955208	1098.08777211	0.319123865062	1033.0	888.0	37	0.0
3389013	403.766357422	1.0	3944.0	1	1266.0	1	1511.24324324	55916.0	2.57817262287	3.0	0.761438652929	20.3905783937	291.547003456	765.567596457	0.23895057235	928.0	601.0	37	0.0
3389012	541.979309082	1.0	4452.0	1	1613.0	1	1903.16216216	70417.0	2.50670351227	3.0	0.798580725777	292.778447301	287.327886884	958.647383716	0.251764545995	1082.0	777.0	37	0.0
3389019	297.30581665	1.0	2978.0	1	1075.0	1	1294.97297297	47914.0	2.52582354873	3.0	0.73654605763	3.91588417397	298.37049788	563.940475902	0.191010931884	844.0	607.0	37	0.0
3389018	212.769424438	1.0	2254.0	1	1385.0	1	1356.67567568	50197.0	2.53718183882	3.0	0.959151417438	187.503907099	295.785071223	394.575795708	0.162087884135	970.0	661.0	37	0.0
3389017	453.065490723	1.0	3645.0	1	1327.0	1	1726.08108108	63865.0	2.59054190153	3.0	0.806856640839	151.001056235	296.152138739	795.036245798	0.228229412042	1055.0	732.0	37	0.0
3389016	322.594482422	1.0	3727.0	1	1219.0	1	1489.37837838	55107.0	2.55562426805	3.0	0.64854884628	79.6709472419	294.913511197	709.218832839	0.182612436907	982.0	671.0	37	0.0
3389023	417.44921875	1.0	4414.0	1	1505.0	1	1775.0	65675.0	2.49706362161	3.0	0.697663502719	117.359466695	306.894416842	835.010645308	0.196315933939	1068.0	869.0	37	0.0
3389022	490.650146484	1.0	5133.0	1	1540.0	1	1730.59459459	64032.0	2.58649286601	3.0	0.833918238373	212.979196385	304.844768839	884.777984062	0.270927602014	973.0	779.0	37	0.0
3389021	212.174957275	1.0	3077.0	1	1223.0	1	1261.91891892	46691.0	4.7786349315	3.0	0.730931685123	30.0451204885	300.687621425	475.966174007	0.159884419924	891.0	631.0	37	0.0
3389020	312.966491699	1.0	3818.0	1	1358.0	1	1524.10810811	56392.0	10.2029750259	3.0	0.768555377129	78.7212767104	299.826088108	647.002566704	0.194929561122	974.0	808.0	37	0.0
3388995	273.204772949	1.0	2927.0	1	1286.0	1	1408.86486486	52128.0	2.5512057428	3.0	0.813215172618	108.298699015	252.072088548	523.070537104	0.177802984953	950.0	644.0	37	0.0
3388994	341.347930908	1.0	4519.0	1	1312.0	1	1522.27027027	56324.0	2.57294245885	3.0	0.539519933286	184.052259718	249.79024758	765.562815793	0.156958293483	1110.0	613.0	37	0.0
3388993	170.864471436	1.0	2800.0	1	1131.0	1	1220.64864865	45164.0	10.6014820173	3.0	0.526765028468	51.9569703142	250.343656682	431.298569968	0.102611699062	949.0	624.0	37	0.0
3388992	213.876266479	1.0	2485.0	1	1109.0	1	1255.7027027	46461.0	2.56083758214	3.0	0.640979206813	58.0248043214	247.468055712	455.240160359	0.131464542038	927.0	703.0	37	0.0
3388999	4933.33300781	1.0	32948.0	1	4792.0	1	9222.94594595	341249.0	2.55347803545	3.0	0.872100237816	170.637819548	263.161922187	8426.20379447	0.662181767759	1651.0	1904.0	37	0.0
3388998	461.974853516	1.0	4010.0	1	1374.0	1	1697.16216216	62795.0	2.55685742379	3.0	0.839017923639	8.518671943	261.431389234	865.322435522	0.272090895936	955.0	815.0	37	0.0
3388997	1449.01574707	1.0	11086.0	1	2205.0	1	3199.7027027	118389.0	2.547561321	3.0	0.897556067269	40.1966226886	259.962172816	2416.30727057	0.51263502633	1030.0	1183.0	37	0.0
3388996	199.18939209	1.0	2465.0	1	1378.0	1	1467.89189189	54312.0	10.2052890614	3.0	0.869108752946	339.992724834	252.855786056	408.873573491	0.137711874339	1074.0	854.0	37	0.0
3389003	222.003936768	1.0	3170.0	1	1495.0	1	1505.86486486	55717.0	2.53856894543	3.0	0.746679878263	179.867169401	274.777510877	446.338695646	0.124426879889	1144.0	782.0	37	0.0
3389002	190.424331665	1.0	2486.0	1	1257.0	1	1328.02702703	49137.0	9.05423634221	3.0	0.882864046472	5.31367818288	272.460638509	394.901076677	0.151097528692	956.0	740.0	37	0.0
3389001	253.346466064	1.0	2478.0	1	1460.0	1	1446.78378378	53531.0	2.62255181108	3.0	1.00658907986	276.012176211	269.011138248	418.918656592	0.170589783551	1021.0	790.0	37	0.0
3389000	480.338684082	1.0	6052.0	1	2337.0	1	2600.75675676	96228.0	2.53870171342	3.0	0.089189585647	162.974432412	263.826556498	1154.82868872	0.0202017049771	1351.0	1194.0	37	0.0
3389007	1848.80627441	1.0	15243.0	1	2793.0	1	3973.05405405	147003.0	2.55044875388	3.0	0.848846482518	251.98977062	276.833411884	3178.3617019	0.514073041652	1249.0	981.0	37	0.0
3389006	453.040313721	1.0	4163.0	1	1302.0	1	1639.43243243	60659.0	2.54278377005	3.0	0.825230306725	33.9163217477	277.489236928	847.545624486	0.271151531944	932.0	718.0	37	0.0
3389005	367.847808838	1.0	3770.0	1	1384.0	1	1586.54054054	58702.0	2.55249986325	3.0	0.702353939362	354.05675479	274.802188048	693.578105615	0.181365418308	1066.0	715.0	37	0.0
3389004	399.93371582	1.0	3696.0	1	1367.0	1	1602.43243243	59290.0	2.68856737741	3.0	0.833438957206	226.068237377	274.507943073	743.079573298	0.239527624782	966.0	697.0	37	0.0
3389075	166.12713623	1.0	2043.0	1	1235.0	1	1202.91891892	44508.0	4.72062847271	3.0	0.653970428433	176.742911459	392.929503173	385.689309216	0.117119434845	919.0	637.0	37	0.0
3389074	2040.99755859	1.0	15433.0	1	2613.0	1	4451.62162162	164710.0	2.56661950995	3.0	0.86923138975	141.741540475	391.159797646	3559.68526505	0.532649664412	1256.0	1135.0	37	0.0
3389073	472.160705566	1.0	3881.0	1	1491.0	1	1734.75675676	64186.0	2.629974176	3.0	0.906494128239	39.2633164296	389.180189637	807.024762301	0.267193749644	993.0	617.0	37	0.0
3389072	475.25894165	1.0	4681.0	1	1789.0	1	2105.32432432	77897.0	2.60818364391	3.0	0.891822782584	385.526726464	388.499532983	877.960991732	0.22843132679	1289.0	1216.0	37	0.0
3389079	3667.88696289	1.0	23263.0	1	9965.0	1	10199.5675676	377384.0	4.69741639007	3.0	1.26014919761	373.0	399.0	6869.64789062	0.737227082577	1513.0	1975.0	37	0.0
3389078	319.322479248	1.0	3591.0	1	1802.0	1	1778.02702703	65787.0	4.76736191757	3.0	1.15485830104	358.0	399.0	660.996826622	0.273340731612	1120.0	848.0	37	0.0
3389077	455.442779541	1.0	4013.0	1	1498.0	1	1768.13513514	65421.0	4.69818843045	3.0	1.11898482174	32.0	399.0	863.378028514	0.375893191853	877.0	673.0	37	0.0
3389076	241.79850769	1.0	2253.0	1	1280.0	1	1407.51351351	52078.0	4.71037274472	3.0	1.50144293542	0.0	394.0	456.827625017	0.322151190693	782.0	824.0	37	0.0
3389059	200.233520508	1.0	2492.0	1	1293.0	1	1392.7027027	51530.0	2.57729417371	3.0	0.731969971492	340.689381926	367.577724397	408.196226292	0.120158133289	1054.0	778.0	37	0.0
3389058	281.673065186	1.0	2905.0	1	1164.0	1	1342.10810811	49658.0	2.50729568433	3.0	0.817950099603	135.679767023	367.91934878	534.512903066	0.194571729881	901.0	719.0	37	0.0
3389057	178.312194824	1.0	3203.0	1	1584.0	1	1610.02702703	59571.0	2.54671296253	3.0	-0.33619924019	55.0542875497	367.883144567	520.588208263	-0.0515515382491	1247.0	718.0	37	0.0
3389056	5208.66015625	1.0	36463.0	1	4893.0	1	9625.16216216	356131.0	2.58275510097	3.0	0.842565221476	45.6668358619	365.502480171	9425.19270806	0.702215076076	1574.0	2114.0	37	0.0
3389063	445.264068604	1.0	4238.0	1	1515.0	1	1719.24324324	63612.0	2.50926314318	3.0	0.734590284541	206.188715285	375.595343306	824.534259291	0.213815534351	1057.0	824.0	37	0.0
3389062	209.415481567	1.0	2662.0	1	1449.0	1	1484.81081081	54938.0	10.7344659045	3.0	0.601283774327	394.43418035	373.437792527	484.642355983	0.108806682745	1159.0	719.0	37	0.0
3389061	654.686035156	1.0	5572.0	1	1749.0	1	2079.45945946	76940.0	2.57342472517	3.0	0.835375756486	322.03109688	372.819638673	1150.42370442	0.300522601507	1096.0	784.0	37	0.0
3389060	1920.82385254	1.0	13384.0	1	2930.0	1	4263.72972973	157758.0	2.54741466626	3.0	0.866208661432	270.360931406	373.374839342	3410.89206032	0.530161348705	1285.0	1130.0	37	0.0
3389067	423.595825195	1.0	4131.0	1	1457.0	1	1639.02702703	60644.0	2.57853582925	3.0	0.663445546646	200.22016243	381.81066862	804.072740162	0.194366879922	1039.0	753.0	37	0.0
3389066	439.981842041	1.0	4581.0	1	1412.0	1	1706.83783784	63153.0	2.55361793273	3.0	0.685521224631	147.43101651	382.419797541	863.522260973	0.209788476666	1019.0	809.0	37	0.0
3389065	451.725402832	1.0	5241.0	1	2132.0	1	2102.43243243	77790.0	2.51432713804	3.0	0.715273416649	369.376979872	379.028789275	954.616023463	0.193867436722	1282.0	839.0	37	0.0
3389064	278.361694336	1.0	2972.0	1	1184.0	1	1302.72972973	48201.0	10.1907496654	3.0	0.702202217077	19.2347143317	377.964450854	539.202118806	0.170030416382	909.0	672.0	37	0.0
3389071	405.038238525	1.0	4150.0	1	1528.0	1	1719.91891892	63637.0	2.5882199851	3.0	0.859276620252	321.084990095	387.537452095	729.429624142	0.222811710342	1090.0	827.0	37	0.0
3389070	194.291259766	1.0	2784.0	1	1291.0	1	1376.7027027	50938.0	10.179469625	3.0	0.644236347737	294.352981321	387.578914441	427.082731048	0.111022195029	1095.0	876.0	37	0.0
3389069	351.386352539	1.0	4046.0	1	1561.0	1	1792.2972973	66315.0	2.6470460765	3.0	0.797101397374	354.324068123	384.52801926	723.502125654	0.191730597808	1172.0	832.0	37	0.0
3389068	529.177368164	1.0	5328.0	1	2025.0	1	2294.2972973	84889.0	2.55771033364	3.0	0.833723580986	374.011398339	382.371407472	1031.00780967	0.230509822188	1313.0	782.0	37	0.0
3388915	270.958526611	1.0	2924.0	1	1289.0	1	1475.0	54575.0	2.61507736594	3.0	0.647516030168	353.379727746	74.9842303446	573.575288093	0.144031287285	1089.0	825.0	37	0.0
3388914	214.047042847	1.0	2485.0	1	1347.0	1	1393.94594595	51576.0	2.59730128617	3.0	0.606874768702	137.252042862	74.7064645708	436.328491566	0.104949174628	1063.0	668.0	37	0.0
3388913	417.887176514	1.0	4110.0	1	1530.0	1	1698.62162162	62849.0	2.61115008744	3.0	0.802337820987	193.256283203	72.5503461158	813.364867946	0.23776927189	1011.0	836.0	37	0.0
3388912	851.756774902	1.0	6338.0	1	2775.0	1	3031.43243243	112163.0	10.2542608418	3.0	1.48695026565	399.0	72.0	1245.85821693	0.439995610089	1278.0	1389.0	37	0.0
3388919	753.525756836	1.0	6075.0	1	1805.0	1	2245.43243243	83081.0	2.54213780654	3.0	0.876908729421	108.452664767	85.1382637355	1286.81157518	0.33559362553	1051.0	948.0	37	0.0
3388918	465.382751465	1.0	3992.0	1	1353.0	1	1680.89189189	62193.0	2.71040846876	3.0	0.718119996149	98.6680500649	83.6492658067	856.510581883	0.223932697709	996.0	753.0	37	0.0
3388917	287.011077881	1.0	3696.0	1	2031.0	1	2041.02702703	75518.0	4.7294108646	3.0	1.42163835279	399.0	81.0	611.421726002	0.270546413685	1142.0	1063.0	37	0.0
3388916	424.73638916	1.0	4558.0	1	1552.0	1	1783.62162162	65994.0	2.4772380853	3.0	0.505387345804	127.822566953	75.783884961	909.571918583	0.147925242287	1181.0	706.0	37	0.0
3388923	462.661621094	1.0	4841.0	1	1446.0	1	1777.67567568	65774.0	2.52437259674	3.0	0.729178329409	348.272478222	92.5033825425	898.152828311	0.225798182992	1082.0	742.0	37	0.0
3388922	343.419769287	1.0	3760.0	1	1552.0	1	1639.05405405	60645.0	2.49507392108	3.0	0.763496264097	378.124444378	88.7512675885	674.821126338	0.186480242566	1097.0	630.0	37	0.0
3388921	278.875671387	1.0	2983.0	1	1248.0	1	1398.18918919	51733.0	2.48924464333	3.0	0.636202883525	130.52465142	87.4415174478	591.215078266	0.155410976157	1004.0	678.0	37	0.0
3388920	602.503173828	1.0	4879.0	1	1478.0	1	1950.94594595	72185.0	2.58991763249	3.0	0.791035159974	276.276312821	85.4540273554	1105.1953308	0.288755382733	1055.0	916.0	37	0.0
3388927	1031.58203125	1.0	7683.0	1	1958.0	1	2556.24324324	94581.0	2.57780339358	3.0	0.861031719186	145.042388806	106.147536317	1732.33813426	0.411942571907	1034.0	908.0	37	0.0
3388926	1332.90515137	1.0	9312.0	1	2563.0	1	3312.59459459	122566.0	2.62613472519	3.0	0.98579445709	223.585536386	105.031834827	2171.37973878	0.477301837772	1146.0	906.0	37	0.0
3388925	201.562850952	1.0	2930.0	1	1359.0	1	1441.13513514	53322.0	2.53710036476	3.0	0.41821817407	339.506244763	100.217900582	492.995050807	0.0770450283271	1133.0	693.0	37	0.0
3388924	432.88961792	1.0	3924.0	1	1260.0	1	1571.48648649	58145.0	2.6188501877	3.0	0.718497178375	25.4581481539	93.2510648877	852.410067646	0.242027145517	955.0	553.0	37	0.0
3388899	430.246429443	1.0	4456.0	1	1328.0	1	1610.56756757	59591.0	2.54773506551	3.0	0.873478969463	38.6833256682	46.0984942135	759.051072083	0.259180629369	927.0	699.0	37	0.0
3388898	324.375488281	1.0	3545.0	1	1200.0	1	1475.62162162	54598.0	2.55558063816	3.0	0.696088847952	169.536043354	40.677416177	665.035853309	0.186038849258	1023.0	718.0	37	0.0
3388897	230.626617432	1.0	2420.0	1	1159.0	1	1236.16216216	45738.0	2.66366313552	3.0	0.792476655319	24.9189423472	40.4151964758	422.441548456	0.156616304391	879.0	676.0	37	0.0
3388896	420.199035645	1.0	4211.0	1	1467.0	1	1668.59459459	61738.0	2.58054321203	3.0	0.842025504737	240.572345234	37.980819024	766.060139047	0.239601393199	998.0	336.0	37	0.0
3388903	1818.859375	1.0	13836.0	1	3099.0	1	4237.24324324	156778.0	2.57409680021	3.0	0.935050377782	107.524290535	53.6851509897	3143.84184121	0.531117906507	1235.0	1041.0	37	0.0
3388902	487.566467285	1.0	5147.0	1	1717.0	1	1910.54054054	70690.0	2.55425588363	3.0	0.747575161654	390.217788923	53.4636293348	977.078655841	0.236339209918	1163.0	603.0	37	0.0
3388901	407.189147949	1.0	3483.0	1	1396.0	1	1658.35135135	61359.0	2.62593411156	3.0	1.00546468981	165.315581344	53.3071459439	675.779394322	0.257646174303	965.0	847.0	37	0.0
3388900	293.822143555	1.0	3409.0	1	1285.0	1	1433.32432432	53033.0	2.6002965288	3.0	0.769162616139	205.784018755	48.9263059997	578.983402854	0.183921611659	979.0	731.0	37	0.0
3388907	661.311950684	1.0	5193.0	1	1323.0	1	1926.97297297	71298.0	2.55635056225	3.0	0.822057106244	87.043197596	64.3797825461	1188.04191112	0.33942783123	937.0	857.0	37	0.0
3388906	834.035705566	1.0	7678.0	1	1900.0	1	2489.05405405	92095.0	2.55040641635	3.0	0.758081137962	331.343912912	62.9873321389	1604.9456887	0.323461917417	1214.0	832.0	37	0.0
3388905	416.506561279	1.0	3881.0	1	1201.0	1	1513.45945946	55998.0	2.49577998122	3.0	0.745679055125	12.0255375691	57.9196700464	782.670165899	0.238865954698	917.0	462.0	37	0.0
3388904	252.042312622	1.0	2849.0	1	1353.0	1	1491.75675676	55195.0	2.52094049237	3.0	0.81294620985	121.329184241	56.4359462353	488.727509025	0.153626366782	1091.0	815.0	37	0.0
3388911	322.259338379	1.0	3434.0	1	1323.0	1	1506.35135135	55735.0	2.55260578165	3.0	0.770044406586	211.57749691	69.7352518549	629.007163721	0.191573756271	1000.0	678.0	37	0.0
3388910	716.804138184	1.0	5984.0	1	1914.0	1	2316.94594595	85727.0	2.55837826779	3.0	0.860912520628	125.382849617	68.7287918947	1243.16513487	0.300327135367	1179.0	1029.0	37	0.0
3388909	463.535980225	1.0	4786.0	1	1500.0	1	1830.13513514	67715.0	2.50707102495	3.0	0.717313453957	350.152781586	64.5812266736	890.393987768	0.211376784669	1180.0	947.0	37	0.0
3388908	345.470916748	1.0	4126.0	1	1372.0	1	1561.75675676	57785.0	2.56054847434	3.0	0.787873521785	240.026938435	65.1504123588	662.792007152	0.200743017703	1045.0	595.0	37	0.0
3388883	550.973083496	1.0	5062.0	1	1559.0	1	1977.81081081	73179.0	2.5240060535	3.0	0.828310729995	242.263751135	4.12779780636	967.043398941	0.25391811583	1111.0	1049.0	37	0.0
3388882	267.531524658	1.0	2753.0	1	1510.0	1	1542.45945946	57071.0	2.51398957273	3.0	0.906003194234	296.689124891	3.26450337026	517.324183478	0.179150485772	1050.0	760.0	37	0.0
3388887	347.254547119	1.0	2904.0	1	1464.0	1	1618.51351351	59885.0	2.61418547171	3.0	0.967304509975	202.839277991	14.128200197	570.238382006	0.205402326446	1040.0	875.0	37	0.0
3388886	686.053405762	1.0	4963.0	1	2773.0	1	2913.7027027	107807.0	4.68562409126	3.0	1.54126098052	264.029241445	11.4108762283	1018.64975621	0.368770850183	1255.0	1377.0	37	0.0
3388885	524.14440918	1.0	5018.0	1	1456.0	1	1754.62162162	64921.0	2.60232403964	3.0	0.835455201947	61.1728778866	10.7511664282	941.674022135	0.288970288547	954.0	679.0	37	0.0
3388884	414.581481934	1.0	4126.0	1	1563.0	1	1739.05405405	64345.0	2.5023074941	3.0	0.666928716669	383.350088405	7.3166740561	866.045095886	0.199133531123	1142.0	748.0	37	0.0
3388891	435.007507324	1.0	3847.0	1	1387.0	1	1661.0	61457.0	2.61562543762	3.0	0.838511432947	169.461395948	24.4727824791	809.648106004	0.256857094475	970.0	655.0	37	0.0
3388890	217.659469604	1.0	2526.0	1	1239.0	1	1307.27027027	48369.0	10.1503435048	3.0	0.688830514853	118.293763306	22.9076869656	506.205253092	0.153889041302	927.0	584.0	37	0.0
3388889	333.833618164	1.0	3149.0	1	1364.0	1	1517.45945946	56146.0	2.51078519152	3.0	0.726538992832	208.612816997	21.908259725	641.685393432	0.18149559801	1027.0	424.0	37	0.0
3388888	538.003479004	1.0	5178.0	1	1543.0	1	1971.0	72927.0	2.54860653573	3.0	0.922055670068	282.094599221	21.3592571826	913.054519487	0.271566592268	1097.0	900.0	37	0.0
3388895	410.37210083	1.0	4508.0	1	1436.0	1	1628.40540541	60251.0	2.71151987087	3.0	0.706713300836	134.804245346	36.6895332145	790.994327113	0.207207820787	1031.0	811.0	37	0.0
3388894	262.984649658	1.0	3116.0	1	1413.0	1	1536.18918919	56839.0	9.01139339737	3.0	0.670291676876	283.286695842	36.3986116865	601.717580387	0.151112182152	1126.0	817.0	37	0.0
3388893	226.228057861	1.0	2957.0	1	1391.0	1	1474.78378378	54567.0	10.144536982	3.0	0.720514836772	271.780804695	33.2518792713	511.816923385	0.142890683369	1099.0	739.0	37	0.0
3388892	413.528839111	1.0	3471.0	1	1676.0	1	1806.10810811	66826.0	10.2104722807	3.0	1.10210574894	143.467074877	32.5428174045	649.902547557	0.24733166193	1044.0	922.0	37	0.0
3388723	1559.29638672	2.0	10879.0	2	2570.0	1	3490.05405405	129132.0	2.56902542295	3.0	0.888725499865	244.966752916	85.9363249609	2539.53012874	0.477846142281	1169.0	1047.0	37	0.0
3388722	422.358581543	2.0	4255.0	2	1414.0	1	1687.0	62419.0	2.57852447289	3.0	0.889324104247	27.0951018257	86.4619708443	776.581969631	0.257375558811	985.0	777.0	37	0.0
3388721	274.020751953	2.0	3205.0	2	1275.0	1	1411.67567568	52232.0	2.53438976779	3.0	0.598534291316	347.14971664	83.78262484	584.462481167	0.141425721224	1048.0	598.0	37	0.0
3388720	295.09564209	2.0	2862.0	2	1440.0	1	1563.7027027	57857.0	10.1150222994	3.0	0.792447413779	172.533776122	84.117297883	550.801126888	0.16220482301	1099.0	837.0	37	0.0
3388727	1116.08056641	2.0	8547.0	2	2002.0	1	2976.37837838	110126.0	2.55456875184	3.0	0.797399576927	259.28755513	95.2030747173	1998.21823899	0.365505868057	1264.0	1238.0	37	0.0
3388726	400.03213501	2.0	3438.0	2	1220.0	1	1508.7027027	55822.0	2.72568864287	3.0	0.763361374247	52.8818442063	94.1407283977	729.880236175	0.226466399618	941.0	598.0	37	0.0
3388725	539.293029785	2.0	4453.0	2	1500.0	1	1862.43243243	68910.0	2.6008547811	3.0	0.880191649829	185.2858476	92.6088378664	942.569848297	0.286555536501	1021.0	841.0	37	0.0
3388724	534.402282715	2.0	5040.0	2	1834.0	1	2182.86486486	80766.0	2.58121057984	3.0	0.593759073216	252.946211568	91.6591340528	1016.61934759	0.160449354749	1283.0	1028.0	37	0.0
3388731	480.428497314	2.0	4702.0	2	1549.0	1	1864.86486486	69000.0	2.51497271526	3.0	0.809965946096	72.5670560586	104.063979654	963.438983888	0.264582241687	994.0	885.0	37	0.0
3388730	595.850341797	2.0	4181.0	2	1647.0	1	1946.45945946	72019.0	2.5526925203	3.0	0.970258824969	133.674252026	102.854500731	959.558335746	0.314332106194	988.0	874.0	37	0.0
3388729	199.715301514	2.0	2488.0	2	1184.0	1	1297.43243243	48005.0	2.51489026482	3.0	0.809666023954	13.5061918982	100.535265125	425.091855468	0.152923587741	957.0	661.0	37	0.0
3388728	592.601501465	2.0	4304.0	2	1595.0	1	1938.81081081	71736.0	2.52893509243	3.0	0.819241239871	285.857045613	96.0897151654	1025.1966705	0.276483135747	1063.0	802.0	37	0.0
3388735	150.67300415	2.0	2120.0	2	1147.0	1	1144.02702703	42329.0	2.54569601716	3.0	0.647459775379	23.5194885931	110.051899837	340.25468292	0.106541370423	908.0	266.0	37	0.0
3388734	409.639556885	2.0	4358.0	2	1461.0	1	1774.18918919	65645.0	10.2193236604	3.0	0.797362895446	71.509820067	108.871042195	833.305960812	0.230396366966	1017.0	628.0	37	0.0
3388733	243.371444702	2.0	2961.0	2	1229.0	1	1364.51351351	50487.0	2.58333364226	3.0	0.722663178912	180.383730904	105.364619167	517.320104085	0.158734523767	978.0	717.0	37	0.0
3388732	362.954162598	2.0	3168.0	2	1434.0	1	1650.2972973	61061.0	2.63219129133	3.0	0.98793763802	144.12267905	105.373462146	613.679561012	0.225020676043	1029.0	813.0	37	0.0
3388707	254.580993652	2.0	3213.0	2	1271.0	1	1402.86486486	51906.0	10.1934309687	3.0	0.567438060843	322.226930329	53.489560631	563.614779899	0.128651503634	1094.0	645.0	37	0.0
3388706	323.583740234	2.0	3814.0	2	1264.0	1	1428.83783784	52867.0	10.8854058613	3.0	0.853571147948	34.9834750847	43.1423293455	606.454840011	0.221216749921	891.0	632.0	37	0.0
3388705	455.914367676	2.0	4042.0	2	1611.0	1	1771.91891892	65561.0	2.6076760452	3.0	0.844046820439	93.198788032	41.6429287071	811.274421936	0.239501021481	1027.0	742.0	37	0.0
3388704	527.536987305	2.0	4669.0	2	1544.0	1	1853.56756757	68582.0	2.58633228861	3.0	0.854102404578	102.596455955	40.8051591037	932.164969321	0.273504750914	1001.0	864.0	37	0.0
3388711	187.211044312	2.0	2652.0	2	1188.0	1	1270.59459459	47012.0	2.44210805565	3.0	0.53974172814	101.635341734	60.9889144317	459.392803326	0.108123845712	978.0	672.0	37	0.0
3388710	306.264160156	2.0	2781.0	2	1276.0	1	1425.37837838	52739.0	2.52433258274	3.0	0.757654947357	177.05804073	58.8524285906	556.528543311	0.173585516323	986.0	658.0	37	0.0
3388709	159.804199219	2.0	2237.0	2	1079.0	1	1214.91891892	44952.0	11.4000000005	3.0	0.436583680182	44.7018684896	59.3552505245	394.715113748	0.0763345678216	999.0	732.0	37	0.0
3388708	199.187194824	2.0	2497.0	2	1184.0	1	1291.48648649	47785.0	2.61089002226	3.0	0.743101373432	51.1859541592	56.0799228531	401.866590745	0.130727875513	942.0	533.0	37	0.0
3388715	313.565338135	2.0	3000.0	2	1417.0	1	1545.94594595	57200.0	8.41530767291	3.0	1.12354196643	0.0	71.0	715.072255321	0.351068970844	806.0	542.0	37	0.0
3388714	1675.38598633	2.0	12576.0	2	2485.0	1	3575.16216216	132281.0	2.5585521319	3.0	0.857013950752	33.2559185435	68.9238719003	2886.44855328	0.528958628799	1065.0	825.0	37	0.0
3388713	252.964614868	2.0	2739.0	2	1242.0	1	1384.2972973	51219.0	2.54947266728	3.0	0.714543047683	106.964216691	64.6815550312	518.709181252	0.154565080645	975.0	610.0	37	0.0
3388712	200.962722778	2.0	2269.0	2	1416.0	1	1355.86486486	50167.0	10.7180542381	3.0	0.706848866951	333.366092595	61.8272705408	445.602660709	0.131416688488	1036.0	538.0	37	0.0
3388719	320.871154785	2.0	2923.0	2	1380.0	1	1517.64864865	56153.0	2.57309924167	3.0	0.892036791328	219.253963658	83.3613664519	559.994554349	0.196996340233	1001.0	698.0	37	0.0
3388718	281.478759766	2.0	3216.0	2	1233.0	1	1415.56756757	52376.0	2.48253510633	3.0	0.785176488463	268.748137646	77.9006715235	549.26913766	0.179707510962	988.0	627.0	37	0.0
3388717	487.949920654	2.0	5063.0	2	2238.0	1	2487.89189189	92052.0	2.6495405948	3.0	0.262398056715	156.034203409	73.0199359556	1091.24082747	0.0610604271065	1271.0	1111.0	37	0.0
3388716	4025.48364258	2.0	28237.0	2	4695.0	1	7781.05405405	287899.0	2.55714986181	3.0	0.883520623952	163.663093311	72.2167747759	6858.91580332	0.637752107281	1549.0	2025.0	37	0.0
3388691	333.208007812	2.0	4265.0	2	1250.0	1	1422.97297297	52650.0	10.0883804291	3.0	0.907364291862	213.0	0.0	744.074200544	0.311012755144	833.0	547.0	37	0.0
3388695	217.362823486	2.0	2429.0	2	1245.0	1	1323.59459459	48973.0	2.52599435783	3.0	0.670261044617	40.2278456765	16.4932330328	446.097613848	0.127333048777	999.0	754.0	37	0.0
3388694	580.511291504	2.0	4710.0	2	1445.0	1	1833.75675676	67849.0	2.61204103629	3.0	0.861403188428	24.0619759778	9.79773856278	1000.84579247	0.307313525042	939.0	907.0	37	0.0
3388693	1384.46594238	2.0	10404.0	2	2417.0	1	3396.16216216	125658.0	2.61076504198	3.0	0.892478142697	358.429818337	7.96180947412	2385.97248417	0.456675052599	1243.0	1199.0	37	0.0
3388692	752.417236328	2.0	6379.0	2	1771.0	1	2215.05405405	81957.0	2.55098086193	3.0	0.825895047156	162.906838009	3.67293071669	1335.71805379	0.331584340683	1007.0	772.0	37	0.0
3388699	188.278213501	2.0	2403.0	2	1271.0	1	1376.59459459	50934.0	2.44972895217	3.0	0.660465077012	374.996552553	20.2291507683	408.158497227	0.108541162701	1096.0	723.0	37	0.0
3388698	216.760940552	2.0	3125.0	2	1174.0	1	1280.37837838	47374.0	2.47908933363	3.0	0.546523286266	47.9625303004	19.119181185	490.695954252	0.116975968775	994.0	562.0	37	0.0
3388697	668.045898438	2.0	5756.0	2	1696.0	1	2130.35135135	78823.0	2.55592853508	3.0	0.84050004588	343.86214351	18.0422312041	1170.28612874	0.300153306601	1106.0	771.0	37	0.0
3388696	390.800811768	2.0	3707.0	2	1400.0	1	1663.32432432	61543.0	2.56279351569	3.0	0.908289443256	148.468758228	16.6055897279	713.71500903	0.242033493571	1020.0	836.0	37	0.0
3388703	242.539932251	2.0	2690.0	2	1376.0	1	1451.05405405	53689.0	2.50170060373	3.0	0.836337912836	264.096786078	36.5011478775	465.091206464	0.154776188087	1041.0	802.0	37	0.0
3388702	552.655883789	2.0	4414.0	2	1663.0	1	1867.05405405	69081.0	2.52917275281	3.0	0.862295871928	312.041435241	25.1801601019	952.438622868	0.281954499155	1037.0	652.0	37	0.0
3388701	242.098388672	2.0	2760.0	2	1174.0	1	1254.91891892	46432.0	2.64075639337	3.0	0.598769629608	111.043912454	24.5666249969	528.906438816	0.144401374339	916.0	611.0	37	0.0
3388700	528.204772949	2.0	4022.0	2	1455.0	1	1890.78378378	69959.0	2.60945162031	3.0	0.889750624484	244.866644597	21.5179949964	944.865955665	0.285865870069	1046.0	833.0	37	0.0
3388787	337.955444336	2.0	3711.0	2	1368.0	1	1507.18918919	55766.0	2.57871490153	3.0	0.62094604743	19.3081521856	203.39676192	730.758769964	0.17720800854	970.0	770.0	37	0.0
3388786	2168.3203125	2.0	15806.0	2	3274.0	1	4686.10810811	173386.0	2.55460319186	3.0	0.886778395803	134.766882307	200.276811914	3714.55956552	0.541933072402	1270.0	1178.0	37	0.0
3388785	450.006347656	2.0	4418.0	2	1634.0	1	1943.35135135	71904.0	2.56693824071	3.0	0.704270977838	378.34833816	197.758915179	863.482330007	0.185484591525	1314.0	965.0	37	0.0
3388784	378.980651855	2.0	3387.0	2	1433.0	1	1560.64864865	57744.0	2.59580415161	3.0	0.885342730995	32.5560229136	198.064807968	663.470346663	0.231816157668	979.0	664.0	37	0.0
3388791	846.640991211	2.0	6810.0	2	1652.0	1	2358.72972973	87273.0	2.51224528919	3.0	0.795871708266	185.466928855	211.697131259	1594.12329874	0.367878402264	1059.0	910.0	37	0.0
3388790	200.644638062	2.0	3399.0	2	1455.0	1	1537.86486486	56901.0	10.1941781043	3.0	0.619537777153	351.0536332	207.763773903	483.571272591	0.107916305708	1218.0	658.0	37	0.0
3388789	3468.6940918	2.0	23783.0	2	4314.0	1	6987.0	258519.0	2.58570982914	3.0	0.879389378636	365.586151576	206.608942534	6105.1297875	0.62389923963	1569.0	1990.0	37	0.0
3388788	411.533813477	2.0	4700.0	2	1434.0	1	1661.94594595	61492.0	11.4000000005	3.0	0.758931766878	25.133476301	207.114704724	762.205642489	0.210700004573	1029.0	893.0	37	0.0
3388795	240.886291504	2.0	2707.0	2	1189.0	1	1272.78378378	47093.0	2.5489591864	3.0	0.73791930894	53.4872953099	222.5571244	515.296847303	0.175607984246	860.0	490.0	37	0.0
3388794	401.518890381	2.0	4325.0	2	1382.0	1	1585.54054054	58665.0	2.63178547616	3.0	0.746205992936	153.166669171	221.628605544	784.198479503	0.226293326611	951.0	625.0	37	0.0
3388793	354.166442871	2.0	3373.0	2	1340.0	1	1538.48648649	56924.0	2.73142673059	3.0	0.822972503321	241.528968096	219.027830209	657.763365995	0.213484028828	984.0	594.0	37	0.0
3388792	546.445007324	2.0	4587.0	2	1481.0	1	1805.56756757	66806.0	2.54636492843	3.0	0.888832896486	36.7291966322	214.299176157	958.740740663	0.308868461425	946.0	935.0	37	0.0
3388799	619.189819336	2.0	5897.0	2	1375.0	1	1959.83783784	72514.0	2.57802363207	3.0	0.749418739442	270.935185075	233.413714602	1183.54513394	0.292468594423	1064.0	784.0	37	0.0
3388798	354.566436768	2.0	4005.0	2	1176.0	1	1455.21621622	53843.0	2.59525258298	3.0	0.635219743114	122.431604111	232.00063247	753.48336025	0.196819860607	981.0	637.0	37	0.0
3388797	162.597351074	2.0	2033.0	2	1253.0	1	1262.97297297	46730.0	10.8970215095	3.0	0.79342257431	232.152624295	227.409393096	331.527649801	0.116240667746	1013.0	724.0	37	0.0
3388796	309.990539551	2.0	2796.0	2	1227.0	1	1394.16216216	51584.0	2.51157872706	3.0	0.943887685743	33.0385692839	224.696729843	524.598603882	0.215929850201	889.0	791.0	37	0.0
3388771	4242.32910156	2.0	27752.0	2	4834.0	1	8106.10810811	299926.0	2.58001443322	3.0	0.904439876855	38.7862734653	174.537709928	7263.90502486	0.681337708467	1472.0	1779.0	37	0.0
3388770	278.03237915	2.0	2723.0	2	1285.0	1	1468.91891892	54350.0	11.4000000005	3.0	0.843989063001	308.102749121	173.60392091	511.491358588	0.172253863912	1021.0	727.0	37	0.0
3388769	473.463256836	2.0	4781.0	2	1677.0	1	1904.10810811	70452.0	2.69148284309	3.0	0.781831484145	378.268318143	172.717015164	937.113143406	0.238222160299	1153.0	984.0	37	0.0
3388768	436.095245361	2.0	4068.0	2	1475.0	1	1723.35135135	63764.0	2.56379765421	3.0	0.598742297969	31.2938494507	167.365696978	854.177161438	0.174236739199	1013.0	669.0	37	0.0
3388775	408.813140869	2.0	3429.0	2	1581.0	1	1755.75675676	64963.0	2.64203074168	3.0	0.844644489548	315.409100561	181.959814711	734.469513981	0.214574159549	1118.0	724.0	37	0.0
3388774	1833.44445801	2.0	13700.0	2	2992.0	1	4235.56756757	156716.0	2.53528087598	3.0	0.918907019608	263.51262549	182.404884527	3230.03281322	0.53935685648	1191.0	1131.0	37	0.0
3388773	219.269699097	2.0	2603.0	2	1134.0	1	1313.83783784	48612.0	2.60853532792	3.0	0.49978645362	333.33307296	176.762274451	493.846271262	0.103667533569	1051.0	759.0	37	0.0
3388772	271.900085449	2.0	3119.0	2	1197.0	1	1349.75675676	49941.0	10.8267834666	3.0	0.829716358583	128.431251624	176.943199515	530.455642999	0.194799722402	904.0	651.0	37	0.0
3388779	248.431182861	2.0	2624.0	2	1314.0	1	1402.72972973	51901.0	10.8288977789	3.0	0.7131514335	192.922760467	191.003365251	463.712833111	0.133627990609	1008.0	750.0	37	0.0
3388778	524.415039062	2.0	5492.0	2	1925.0	1	2277.83783784	84280.0	2.5322992654	3.0	0.834456454634	362.58029568	187.988438719	1026.42043891	0.231539123111	1287.0	918.0	37	0.0
3388777	429.609313965	2.0	4164.0	2	1310.0	1	1638.10810811	60610.0	2.59498244935	3.0	0.735083239233	199.155135039	184.584582162	792.124526679	0.216143541586	1009.0	513.0	37	0.0
3388776	210.480728149	2.0	2481.0	2	1404.0	1	1467.27027027	54289.0	2.53798926631	3.0	0.707995561155	387.704681437	182.83308893	442.725501151	0.119586640937	1116.0	715.0	37	0.0
3388783	471.536376953	2.0	4674.0	2	1462.0	1	1794.16216216	66384.0	2.51612279702	3.0	0.753303854423	314.051146712	196.56520512	901.122988076	0.233310973036	1086.0	878.0	37	0.0
3388782	222.782104492	2.0	2789.0	2	1442.0	1	1506.48648649	55740.0	10.8582656277	3.0	0.621653575205	347.307865843	193.624886547	494.030004803	0.113500257844	1194.0	843.0	37	0.0
3388781	584.396972656	2.0	6199.0	2	1989.0	1	2363.54054054	87451.0	11.4000000005	3.0	0.748198319275	367.102692254	191.615099986	1160.22290949	0.224948399788	1394.0	995.0	37	0.0
3388780	534.138000488	2.0	5032.0	2	1460.0	1	1868.91891892	69150.0	2.5393766886	3.0	0.661512684112	140.679802304	191.7007787	1007.08753284	0.216888014612	1091.0	803.0	37	0.0
3388755	368.742126465	2.0	3150.0	2	1255.0	1	1512.0	55944.0	2.62533693899	3.0	0.810711593848	151.368330989	138.4735914	686.225100742	0.225447807288	959.0	573.0	37	0.0
3388754	287.640167236	2.0	3225.0	2	1474.0	1	1567.37837838	57993.0	2.63845290824	3.0	0.767340703229	275.286392286	137.433865006	554.842687983	0.157162365236	1100.0	718.0	37	0.0
3388753	276.862243652	2.0	2576.0	2	1178.0	1	1304.56756757	48269.0	2.58098496227	3.0	0.714980514441	32.1508278187	137.168864038	538.096983232	0.172957998647	920.0	409.0	37	0.0
3388752	392.825378418	2.0	4589.0	2	1153.0	1	1427.94594595	52834.0	10.1950711116	3.0	0.955475907746	0.0	137.0	795.603333115	0.36273103829	732.0	628.0	37	0.0
3388759	406.199371338	2.0	4118.0	2	1517.0	1	1813.37837838	67095.0	2.58353567215	3.0	0.588924225436	167.713997918	148.442728684	914.987351198	0.17450645161	1100.0	879.0	37	0.0
3388758	216.321609497	2.0	2168.0	2	1251.0	1	1313.2972973	48592.0	2.5324446144	3.0	0.878944651868	140.506637696	147.828648635	403.350885628	0.156035188671	964.0	720.0	37	0.0
3388757	896.268615723	2.0	7948.0	2	1875.0	1	2445.10810811	90469.0	2.53005135485	3.0	0.787757959628	165.030879319	142.865598496	1615.90084583	0.351905201165	1068.0	946.0	37	0.0
3388756	426.413391113	2.0	4107.0	2	1590.0	1	1790.37837838	66244.0	2.50273129374	3.0	0.818499100613	327.300973933	140.683128045	791.248814335	0.220801185629	1134.0	632.0	37	0.0
3388763	428.33795166	2.0	3350.0	2	1567.0	1	1795.64864865	66439.0	2.7789716996	3.0	1.25099771711	399.0	156.0	749.804315813	0.353524168279	961.0	669.0	37	0.0
3388762	284.17175293	2.0	2796.0	2	1531.0	1	1532.02702703	56685.0	2.84670261654	3.0	0.812164794559	357.076370117	154.072203719	528.484546525	0.162900574089	1069.0	766.0	37	0.0
3388761	378.488677979	2.0	3989.0	2	1383.0	1	1554.83783784	57529.0	2.50625835772	3.0	0.834842901606	2.73546199344	150.994409804	760.181576025	0.256412542663	893.0	697.0	37	0.0
3388760	443.610961914	2.0	4272.0	2	1482.0	1	1655.7027027	61261.0	2.52632862113	3.0	0.802729574816	18.4510156072	149.24287109	841.083225663	0.256107791902	940.0	649.0	37	0.0
3388767	286.718566895	2.0	2608.0	2	1240.0	1	1421.2972973	52588.0	2.68504810422	3.0	0.964274891026	233.739367998	161.706583181	497.226075614	0.202892866335	929.0	799.0	37	0.0
3388766	285.122314453	2.0	3256.0	2	1307.0	1	1401.86486486	51869.0	2.62280198874	3.0	0.751709957736	188.230475638	159.998981636	561.29815617	0.177149242499	951.0	476.0	37	0.0
3388765	412.914031982	2.0	3535.0	2	1463.0	1	1696.78378378	62781.0	2.68096187791	3.0	1.03489492268	152.697174505	158.918093863	688.270664425	0.265652181812	972.0	825.0	37	0.0
3388764	904.529663086	2.0	6865.0	2	1872.0	1	2409.78378378	89162.0	2.53263817668	3.0	0.914163880624	72.0631180003	158.854925263	1514.86646157	0.403186175629	1005.0	702.0	37	0.0
3388739	199.463226318	2.0	2789.0	2	1098.0	1	1240.27027027	45890.0	2.46050278042	3.0	0.445020444549	244.422690587	116.822435543	501.472312776	0.098860588421	1004.0	725.0	37	0.0
3388738	269.669281006	2.0	3323.0	2	1290.0	1	1482.97297297	54870.0	2.61651249979	3.0	0.574603758485	110.477738481	115.632345324	640.275005433	0.141608369828	1017.0	831.0	37	0.0
3388737	226.603744507	2.0	2908.0	2	1197.0	1	1317.2972973	48740.0	4.69108921524	3.0	0.657685402479	147.783036793	115.442053475	470.863973331	0.133200768203	987.0	535.0	37	0.0
3388736	549.830871582	2.0	5063.0	2	1541.0	1	1830.54054054	67730.0	2.55982582004	3.0	0.859189778155	206.026308222	113.905820004	952.848437132	0.288023024708	1020.0	680.0	37	0.0
3388743	176.187423706	2.0	2118.0	2	1077.0	1	1138.05405405	42108.0	2.53151331659	3.0	0.51139347612	95.3776588523	121.892836406	438.8263353	0.109379271771	881.0	313.0	37	0.0
3388742	310.788879395	2.0	3283.0	2	1212.0	1	1397.27027027	51699.0	2.54729142032	3.0	0.737478438147	179.042375184	120.077115867	600.608194002	0.188354593014	937.0	482.0	37	0.0
3388741	452.560333252	2.0	3976.0	2	1444.0	1	1757.81081081	65039.0	2.5924306968	3.0	0.811423022506	116.388015178	120.351653468	836.478891207	0.239254892256	1026.0	727.0	37	0.0
3388740	2519.22387695	2.0	20049.0	2	3362.0	1	5278.97297297	195322.0	2.57255650202	3.0	0.826015493265	319.104688763	118.289780845	4421.87039665	0.528937766224	1510.0	1454.0	37	0.0
3388747	679.949279785	2.0	5261.0	2	1575.0	1	2048.67567568	75801.0	2.54810973514	3.0	0.867233508658	225.016130584	130.242779699	1151.49516461	0.322265317339	1031.0	734.0	37	0.0
3388746	353.368743896	2.0	4612.0	2	2061.0	1	2247.56756757	83160.0	11.4000000005	3.0	0.272149387492	314.882614364	124.384932588	932.566516559	0.0598389995096	1439.0	870.0	37	0.0
3388745	173.204086304	2.0	3620.0	2	1869.0	1	1887.75675676	69847.0	10.8084170732	3.0	0.186748580525	311.329145079	121.884528259	590.704400855	0.0300974569425	1366.0	950.0	37	0.0
3388744	1036.21057129	2.0	7736.0	2	1934.0	1	2737.51351351	101288.0	2.53151518135	3.0	0.84036205536	287.909600093	121.715529825	1800.09946672	0.381782914341	1204.0	968.0	37	0.0
3388751	509.57220459	2.0	3924.0	2	1364.0	1	1677.48648649	62067.0	2.54801315277	3.0	0.860452994023	125.302050696	134.906946211	869.654676729	0.287069420828	901.0	768.0	37	0.0
3388750	314.923522949	2.0	3531.0	2	1408.0	1	1573.83783784	58232.0	2.51472030123	3.0	0.743590468667	346.69035929	132.99754079	643.715107512	0.179339708603	1070.0	703.0	37	0.0
3388749	1254.99743652	2.0	9835.0	2	2115.0	1	3118.81081081	115396.0	2.55218545683	3.0	0.854064381678	387.162988877	130.980949057	2166.87355215	0.421851217155	1236.0	1140.0	37	0.0
3388748	188.371490479	2.0	2466.0	2	1333.0	1	1368.02702703	50617.0	2.59767471216	3.0	0.556868404	273.871173438	129.66956221	412.50047047	0.0916507607304	1095.0	765.0	37	0.0
3388851	157.046127319	2.0	2376.0	2	1188.0	1	1278.62162162	47309.0	8.41265698944	3.0	0.538726790681	231.167158884	341.85495602	451.17700095	0.105031119709	1019.0	671.0	37	0.0
3388850	175.940185547	2.0	2683.0	2	1236.0	1	1342.18918919	49661.0	10.2003573806	3.0	0.721070120907	226.685161565	341.561449518	451.775438184	0.138115609232	994.0	545.0	37	0.0
3388849	304.247924805	2.0	3000.0	2	1324.0	1	1481.91891892	54831.0	2.59928625054	3.0	0.647805492043	326.906565503	341.123855822	590.14933978	0.148090905955	1067.0	698.0	37	0.0
3388848	1152.38378906	2.0	9000.0	2	2162.0	1	2936.45945946	108649.0	2.53306336294	3.0	0.839641805125	199.974789406	340.209063822	2009.80934135	0.403192133695	1212.0	1279.0	37	0.0
3388855	413.442108154	2.0	3877.0	2	1370.0	1	1576.64864865	58336.0	10.1573116749	3.0	0.892081216113	43.1612415478	348.018201199	728.772720866	0.259720161605	895.0	750.0	37	0.0
3388854	265.035980225	2.0	2890.0	2	1301.0	1	1415.91891892	52389.0	2.49078226212	3.0	0.672124767456	84.3673708651	345.402334806	534.342346481	0.145244358695	1011.0	560.0	37	0.0
3388853	197.828857422	2.0	3037.0	2	1621.0	1	1652.89189189	61157.0	2.47020855841	3.0	0.132136830103	172.038049431	344.05801138	499.335435231	0.0203656203351	1301.0	740.0	37	0.0
3388852	511.761901855	2.0	4316.0	2	1777.0	1	1873.45945946	69318.0	2.54776307299	3.0	0.841271149236	299.828159242	342.679418979	901.347928709	0.253720012009	1089.0	856.0	37	0.0
3388859	5703.09863281	2.0	35510.0	2	7107.0	1	11062.9189189	409328.0	2.55182106199	3.0	1.00927908671	85.379019598	357.366371073	9267.88911415	0.73237726415	1520.0	1731.0	37	0.0
3388858	9191.88964844	2.0	36843.0	2	30254.0	1	25025.027027	925926.0	4.68903522115	3.0	1.88953261734	177.048933594	355.005210976	11095.1842368	0.720799942466	3398.0	6782.0	37	0.0
3388857	559.977172852	2.0	4665.0	2	1280.0	1	1706.59459459	63144.0	2.53533826965	3.0	0.77244547882	17.0793270634	354.746401228	997.603864252	0.291605301915	910.0	745.0	37	0.0
3388856	361.333404541	2.0	3157.0	2	1251.0	1	1522.2972973	56325.0	2.60772660738	3.0	0.716929706733	273.472744338	352.929042745	684.621544475	0.192196517917	1010.0	739.0	37	0.0
3388863	3460.63867188	2.0	24727.0	2	3998.0	1	6927.05405405	256301.0	2.55653019149	3.0	0.822303843507	385.606390963	365.494321664	6400.9304356	0.612705826612	1580.0	1141.0	37	0.0
3388862	214.594238281	2.0	2416.0	2	1271.0	1	1338.05405405	49508.0	10.1854274626	3.0	0.649941661718	287.867264422	364.030051774	436.853137409	0.118690552688	1057.0	653.0	37	0.0
3388861	477.978424072	2.0	5102.0	2	1674.0	1	1905.91891892	70519.0	2.62322537048	3.0	0.82089834909	357.920201387	357.483758717	884.342391535	0.235250428034	1178.0	946.0	37	0.0
3388860	536.565856934	2.0	4816.0	2	1494.0	1	1860.7027027	68846.0	2.5877233103	3.0	0.807814145606	303.677768967	356.983827214	978.238577605	0.269597069052	1053.0	864.0	37	0.0
3388835	964.682128906	2.0	7912.0	2	1775.0	1	2469.32432432	91365.0	2.55280221036	3.0	0.847076063266	166.341220008	293.920165773	1669.72585997	0.401327730336	1038.0	944.0	37	0.0
3388834	373.63482666	2.0	4473.0	2	1403.0	1	1683.7027027	62297.0	2.51046921577	3.0	0.714472149284	341.146006104	292.407532866	779.55289411	0.198178758757	1116.0	958.0	37	0.0
3388833	492.675842285	2.0	3933.0	2	1508.0	1	1768.0	65416.0	2.56434498292	3.0	0.834373344085	51.2224429	291.94593698	864.624163695	0.256315041489	984.0	716.0	37	0.0
3388832	354.490112305	2.0	3974.0	2	1360.0	1	1628.18918919	60243.0	10.1463336269	3.0	0.661764395504	322.461726845	291.481068894	779.946466747	0.188356223767	1111.0	738.0	37	0.0
3388839	1981.64855957	2.0	16472.0	2	2924.0	1	4348.64864865	160900.0	2.57818952242	3.0	0.819799068926	356.667822541	312.689292762	3570.41100354	0.507258017422	1356.0	1556.0	37	0.0
3388838	1497.32543945	2.0	11663.0	2	2491.0	1	3470.18918919	128397.0	2.56767798044	3.0	0.894779089365	334.812146357	313.211856193	2528.51164871	0.483646539623	1164.0	1172.0	37	0.0
3388837	178.040313721	2.0	2617.0	2	1212.0	1	1267.16216216	46885.0	10.2013044393	3.0	0.618038011357	279.11838095	313.242487316	409.054703861	0.110808642856	1011.0	690.0	37	0.0
3388836	390.639221191	2.0	4548.0	2	1298.0	1	1538.59459459	56928.0	2.54773589818	3.0	0.780506051445	92.4592546992	305.845522936	766.523264105	0.241346110856	929.0	795.0	37	0.0
3388843	192.144714355	2.0	2765.0	2	1242.0	1	1368.27027027	50626.0	2.76249673585	3.0	0.246661367828	201.441871539	324.853878289	457.366413323	0.0429978697262	1102.0	860.0	37	0.0
3388842	331.078491211	2.0	3866.0	2	1707.0	1	1825.05405405	67527.0	2.53167570785	3.0	0.224627090002	362.741048139	318.768837641	763.082016341	0.049273846962	1356.0	868.0	37	0.0
3388841	884.183654785	2.0	6938.0	2	1819.0	1	2410.94594595	89205.0	2.52835180463	3.0	0.815094551028	196.402658185	318.104159525	1598.74384624	0.370336633684	1069.0	897.0	37	0.0
3388840	718.608093262	2.0	6091.0	2	1631.0	1	2035.18918919	75302.0	2.5325562473	3.0	0.777791181703	295.90537603	316.233416788	1259.8223384	0.317061578702	1012.0	591.0	37	0.0
3388847	2444.98876953	2.0	15597.0	2	3034.0	1	5115.67567568	189280.0	2.58912585244	3.0	0.883056944876	107.426526151	338.67280732	4221.69175578	0.573241504518	1272.0	1355.0	37	0.0
3388846	443.949768066	2.0	4386.0	2	1759.0	1	1973.94594595	73036.0	2.56410214914	3.0	0.611192359283	97.7975013545	338.747173919	755.54056976	0.132462961677	1168.0	960.0	37	0.0
3388845	756.953918457	2.0	5755.0	2	1582.0	1	2159.78378378	79912.0	2.4954320903	3.0	0.774657260926	307.064988857	329.068605354	1350.93239684	0.319734510505	1099.0	740.0	37	0.0
3388844	400.339874268	2.0	3093.0	2	1470.0	1	1686.94594595	62417.0	4.74301131363	3.0	1.57166769893	0.0	327.0	659.976975438	0.443915232449	701.0	654.0	37	0.0
3388819	255.673156738	2.0	2763.0	2	1316.0	1	1426.7027027	52788.0	2.45860141133	3.0	0.679394320206	297.114171508	267.485539062	533.066540815	0.145374167212	1059.0	755.0	37	0.0
3388818	2622.17016602	2.0	17451.0	2	3567.0	1	5729.81081081	212003.0	2.56389576671	3.0	0.917258514265	113.505415221	266.568355861	4588.78393379	0.580523996894	1423.0	1439.0	37	0.0
3388817	256.210266113	2.0	2693.0	2	1121.0	1	1307.51351351	48378.0	2.68320369387	3.0	0.628987795598	23.8916728198	264.552036692	536.34144502	0.148112549967	931.0	558.0	37	0.0
3388816	357.150024414	2.0	3940.0	2	1528.0	1	1703.21621622	63019.0	2.48411436285	3.0	0.791080908285	234.806562971	264.218634785	711.820168267	0.198045361674	1067.0	911.0	37	0.0
3388823	363.860748291	2.0	3784.0	2	1532.0	1	1701.35135135	62950.0	2.59384517031	3.0	0.903057013875	86.2220440728	276.558172679	732.561609704	0.241337765751	973.0	808.0	37	0.0
3388822	1234.40649414	2.0	8424.0	2	2043.0	1	2858.45945946	105763.0	2.55203172082	3.0	0.876889741866	34.823206164	277.147034245	2059.23443966	0.461679989218	1022.0	868.0	37	0.0
3388821	387.181030273	2.0	4079.0	2	1506.0	1	1717.48648649	63547.0	11.4000000005	3.0	0.790985110593	230.881251547	268.636250346	752.943543022	0.209750618591	1047.0	586.0	37	0.0
3388820	481.944519043	2.0	4788.0	2	1571.0	1	1863.37837838	68945.0	2.55788397955	3.0	0.780354542516	341.089316167	266.607266579	913.159361513	0.236412797854	1122.0	755.0	37	0.0
3388827	706.889892578	2.0	5615.0	2	1515.0	1	2056.0	76072.0	2.64046218117	3.0	0.763322450822	102.796371039	281.721282646	1286.68724077	0.313804027565	1050.0	666.0	37	0.0
3388826	211.773544312	2.0	2999.0	2	1305.0	1	1423.48648649	52669.0	10.2120352265	3.0	0.676571926312	117.917892262	280.554572135	494.753733444	0.133242426932	1080.0	729.0	37	0.0
3388825	295.218719482	2.0	3361.0	2	1576.0	1	1668.0	61716.0	10.3339849637	3.0	1.00918053834	84.7707888408	281.173409961	587.93310277	0.216333275506	998.0	868.0	37	0.0
3388824	620.880065918	2.0	5477.0	2	1428.0	1	1964.43243243	72684.0	2.5596904674	3.0	0.78110283904	286.695053602	280.270968276	1155.16594624	0.298128225943	1041.0	744.0	37	0.0
3388831	165.698257446	2.0	2430.0	2	1097.0	1	1146.27027027	42412.0	2.4868350393	3.0	0.791335603574	2.64102469038	290.185283201	389.358207585	0.155265439431	836.0	555.0	37	0.0
3388830	357.539276123	2.0	3302.0	2	1385.0	1	1531.62162162	56670.0	2.53222942338	3.0	0.667809998598	54.926719807	285.853095207	683.089564298	0.174975808306	972.0	810.0	37	0.0
3388829	260.023040771	2.0	2702.0	2	1463.0	1	1545.83783784	57196.0	2.60753436512	3.0	0.669335148059	332.326943	281.958639383	560.213972688	0.138024162963	1175.0	769.0	37	0.0
3388828	304.549194336	2.0	3767.0	2	1493.0	1	1559.56756757	57704.0	2.57552607071	3.0	0.799410824172	301.825982113	282.002114173	600.5469054	0.181915247876	1055.0	649.0	37	0.0
3388803	193.783813477	2.0	2113.0	2	1128.0	1	1220.37837838	45154.0	2.69273719729	3.0	0.705414088083	105.086393349	243.339552688	417.278574107	0.137138386191	925.0	612.0	37	0.0
3388802	564.411376953	2.0	4554.0	2	1553.0	1	1949.27027027	72123.0	2.54097129936	3.0	0.832270567477	302.076175265	240.867261408	983.720817685	0.2658344449	1111.0	910.0	37	0.0
3388801	931.439453125	2.0	7943.0	2	1625.0	1	2515.94594595	93090.0	2.51566500509	3.0	0.813690144556	173.496717532	239.542560306	1772.24568691	0.401706383559	1042.0	864.0	37	0.0
3388800	579.014648438	2.0	4669.0	2	1520.0	1	1869.83783784	69184.0	2.52059520146	3.0	0.820345573491	246.360429579	234.127699396	1021.66711565	0.288851987446	1030.0	668.0	37	0.0
3388807	502.599853516	2.0	4580.0	2	1403.0	1	1731.40540541	64062.0	2.60825072367	3.0	0.743807269606	277.114478325	255.1189336	904.834314467	0.241244936003	1038.0	690.0	37	0.0
3388806	239.367858887	2.0	2564.0	2	1247.0	1	1372.35135135	50777.0	2.62862147942	3.0	0.829031937008	255.4699629	250.494097821	462.831575811	0.162516759529	950.0	719.0	37	0.0
3388805	319.748931885	2.0	2914.0	2	1282.0	1	1460.78378378	54049.0	2.527556568	3.0	0.876271381588	47.3941205231	244.274658196	577.19533258	0.209364310958	945.0	843.0	37	0.0
3388804	1093.24267578	2.0	8650.0	2	1623.0	1	2579.27027027	95433.0	2.55809787725	3.0	0.86287119896	35.1254618322	243.773420918	1863.22348586	0.452774990308	957.0	1060.0	37	0.0
3388811	252.870269775	2.0	2904.0	2	1103.0	1	1327.37837838	49113.0	2.59085988432	3.0	0.631126951829	217.277080589	257.826906206	551.891915311	0.151017769865	963.0	657.0	37	0.0
3388810	782.730957031	2.0	5647.0	2	1569.0	1	2190.16216216	81036.0	2.58724363011	3.0	0.884411310802	60.4830418193	258.274869076	1360.83876328	0.378855321627	947.0	734.0	37	0.0
3388809	210.282073975	2.0	2254.0	2	1287.0	1	1320.81081081	48870.0	2.58961437947	3.0	0.906020036351	23.3618203058	257.530015466	403.284007854	0.160520716423	900.0	726.0	37	0.0
3388808	332.544769287	2.0	3979.0	2	1366.0	1	1580.13513514	58465.0	2.49857435412	3.0	0.642566544574	379.671870227	257.503113105	711.106929065	0.16902575033	1115.0	805.0	37	0.0
3388815	274.359832764	2.0	3179.0	2	1202.0	1	1340.02702703	49581.0	2.50746788856	3.0	0.621099815871	205.992629322	262.074803477	554.425602989	0.147430568513	971.0	574.0	37	0.0
3388814	604.809570312	2.0	4993.0	2	1578.0	1	2033.43243243	75237.0	2.54468555151	3.0	0.838385278329	131.73788171	261.694243081	1085.81056616	0.288394375078	1116.0	849.0	37	0.0
3388813	193.314529419	2.0	4056.0	2	1673.0	1	1929.18918919	71380.0	2.54397724635	3.0	0.0380263878598	112.660040908	259.528453602	767.073328301	0.00761750670415	1235.0	936.0	37	0.0
3388812	276.66595459	2.0	2676.0	2	1028.0	1	1242.67567568	45979.0	2.56233126049	3.0	0.666663898662	6.26664307512	259.300136354	583.064321497	0.185395346903	831.0	487.0	37	0.0
3388881	504.847015381	2.0	4653.0	2	1712.0	1	2082.54054054	77054.0	2.55637773551	3.0	1.02500285696	230.891728722	397.085792658	1010.75270617	0.331098002022	1015.0	913.0	37	0.0
3388880	159.458709717	2.0	2491.0	2	1212.0	1	1344.75675676	49756.0	2.72337591153	3.0	0.62461960645	368.483982494	395.792792258	457.876584864	0.118991857137	1055.0	667.0	37	0.0
3388867	510.207672119	2.0	5270.0	2	1439.0	1	1798.56756757	66547.0	2.54159351391	3.0	0.637570568724	210.975341126	375.470317314	1064.35881952	0.232515533817	1102.0	719.0	37	0.0
3388866	390.06741333	2.0	3452.0	2	1519.0	1	1707.75675676	63187.0	2.73582952721	3.0	0.879265506551	221.556036269	374.013744622	699.56059246	0.21964591501	1045.0	802.0	37	0.0
3388865	1053.66345215	2.0	9957.0	2	2500.0	1	2935.94594595	108630.0	2.56902746014	3.0	0.82834273086	366.242641624	370.938072078	1888.91344349	0.363265912743	1328.0	1070.0	37	0.0
3388864	511.589447021	2.0	4602.0	2	1941.0	1	2092.43243243	77420.0	2.54269704716	3.0	0.917748331543	97.1093942629	366.548497252	955.622703923	0.265133789749	1145.0	877.0	37	0.0
3388871	477.793701172	2.0	3985.0	2	1743.0	1	2080.32432432	76972.0	10.2040626923	3.0	1.3101860624	399.0	380.0	839.604439075	0.359417832748	1068.0	1077.0	37	0.0
3388870	370.24407959	2.0	3546.0	2	1370.0	1	1532.2972973	56695.0	2.54050116481	3.0	0.724887033039	287.176664368	378.250447984	683.453154733	0.192835298605	1033.0	718.0	37	0.0
3388869	268.27822876	2.0	2704.0	2	1177.0	1	1365.91891892	50539.0	2.55951601194	3.0	0.875191830475	61.7530931671	378.285907472	486.385956622	0.184584591822	920.0	791.0	37	0.0
3388868	211.50328064	2.0	2932.0	2	1422.0	1	1470.43243243	54406.0	2.65294864774	3.0	0.741991307113	349.865808146	376.133157096	446.315567268	0.126896555929	1102.0	874.0	37	0.0
3388875	606.196777344	2.0	5025.0	2	1496.0	1	1908.54054054	70616.0	2.56770941293	3.0	0.851431834054	165.605787458	388.127205308	1063.49342041	0.310995877491	999.0	861.0	37	0.0
3388874	589.799804688	2.0	5667.0	2	1357.0	1	1897.67567568	70214.0	2.52169953244	3.0	0.768012517979	304.861391759	386.030678077	1079.90074271	0.279630661302	1050.0	823.0	37	0.0
3388873	257.101287842	2.0	2858.0	2	1142.0	1	1310.62162162	48493.0	2.55153494617	3.0	0.619884066893	49.1203902297	381.740808002	530.049439589	0.143312654304	939.0	664.0	37	0.0
3388872	351.791992188	2.0	3982.0	2	1247.0	1	1452.75675676	53752.0	2.55137223279	3.0	0.697356990629	11.9289467351	381.567290929	713.325093621	0.206572889361	907.0	525.0	37	0.0
3388879	407.757324219	2.0	3860.0	2	1438.0	1	1720.67567568	63665.0	2.49723409927	3.0	0.833944021169	282.211096566	395.800993809	808.350688956	0.243607761494	1017.0	736.0	37	0.0
3388878	548.59173584	2.0	4542.0	2	1390.0	1	1842.08108108	68157.0	2.54196989498	3.0	0.786601047717	204.968031837	392.233792065	993.151671822	0.269110621733	1042.0	741.0	37	0.0
3388877	332.970458984	2.0	3523.0	2	1208.0	1	1382.35135135	51147.0	2.53643046892	3.0	0.65233579164	65.8128564446	390.946492439	662.217915469	0.185187040066	923.0	526.0	37	0.0
3388876	170.803161621	2.0	2709.0	2	1128.0	1	1203.51351351	44530.0	8.36686381188	3.0	0.46524212685	50.8550017126	390.082776501	411.564671685	0.0864242468661	979.0	595.0	37	0.0
3389747	503.791595459	3.0	3930.0	3	1536.0	1	1859.67567568	68808.0	2.5155264995	3.0	0.868643974072	351.169781566	168.069628406	859.843010673	0.251273013686	1086.0	936.0	37	0.0
3389746	407.627685547	3.0	3400.0	3	1502.0	1	1715.40540541	63470.0	2.62176903421	3.0	0.935831545735	296.842514527	167.668929162	703.184955101	0.237332288582	1027.0	666.0	37	0.0
3389745	6171.44580078	3.0	32924.0	3	8167.0	1	12213.9189189	451915.0	2.59702356298	3.0	1.10009784572	78.5847347341	168.096606549	9426.16993734	0.737630842572	1618.0	2550.0	37	0.0
3389744	8619.67480469	3.0	35523.0	3	24871.0	1	23696.3243243	876764.0	4.68697959126	3.0	1.8483338	170.305370594	165.734020707	10682.6977139	0.714177473252	3273.0	6310.0	37	0.0
3389751	545.007385254	3.0	4514.0	3	1570.0	1	1903.72972973	70438.0	2.56859088106	3.0	0.790205624239	214.748071491	184.859521903	974.031759939	0.253371499481	1104.0	635.0	37	0.0
3389750	1160.6809082	3.0	9808.0	3	2299.0	1	3132.56756757	115905.0	2.53974272212	3.0	0.867580898859	359.322214203	181.702663316	2025.22136706	0.389753240867	1327.0	1125.0	37	0.0
3389749	553.723876953	3.0	5246.0	3	2008.0	1	2363.56756757	87452.0	2.50371335791	3.0	1.07801027075	89.9052116575	177.698186171	959.323243535	0.280034486649	1277.0	1047.0	37	0.0
3389748	3580.32446289	3.0	25672.0	3	3810.0	1	6734.64864865	249182.0	2.57632471356	3.0	0.831619059793	378.898592042	176.318371613	6242.07881246	0.627067549405	1452.0	1367.0	37	0.0
3389755	399.126464844	3.0	4004.0	3	1339.0	1	1581.13513514	58502.0	2.57535348146	3.0	0.653784729911	280.443479977	189.303527413	833.832922319	0.208300192203	1015.0	728.0	37	0.0
3389754	282.404144287	3.0	2795.0	3	1119.0	1	1285.16216216	47551.0	2.53464668183	3.0	0.706008968526	55.248695973	189.10493879	546.667963083	0.176688088424	864.0	708.0	37	0.0
3389753	220.951904297	3.0	3634.0	3	1658.0	1	1762.91891892	65228.0	2.58648783281	3.0	0.352217452929	358.615262495	188.405404223	610.852154252	0.064987392872	1321.0	898.0	37	0.0
3389752	431.490936279	3.0	4172.0	3	1656.0	1	1841.08108108	68120.0	2.61401469359	3.0	0.903370324201	204.166848015	186.273655985	752.795212612	0.226525014834	1144.0	801.0	37	0.0
3389759	623.620849609	3.0	5788.0	3	1540.0	1	1984.59459459	73430.0	2.62032187568	3.0	0.861525164093	158.859627228	198.975155807	1090.41644592	0.310063745202	1047.0	890.0	37	0.0
3389758	597.961914062	3.0	6158.0	3	1557.0	1	1983.02702703	73372.0	2.60402419503	3.0	0.820883340311	298.138454316	196.98087541	1073.72876997	0.285739591934	1065.0	712.0	37	0.0
3389757	367.220977783	3.0	3648.0	3	1216.0	1	1388.94594595	51391.0	2.79156909316	3.0	0.611803377213	42.1899931614	192.686755776	744.847111305	0.196237001566	900.0	588.0	37	0.0
3389756	467.788085938	3.0	4252.0	3	1551.0	1	1912.37837838	70758.0	2.58977232134	3.0	0.821918703416	391.375587248	190.507802461	878.166661965	0.232609533978	1187.0	838.0	37	0.0
3389731	565.956115723	3.0	5174.0	3	1715.0	1	1993.97297297	73777.0	10.1953326902	3.0	0.821265927965	300.412422877	139.895705406	1038.56333693	0.272068313366	1142.0	795.0	37	0.0
3389730	960.792419434	3.0	7550.0	3	1831.0	1	2464.40540541	91183.0	2.5081304517	3.0	0.785509565352	189.500973479	128.856370336	1775.79170856	0.394719049187	1056.0	829.0	37	0.0
3389729	183.646896362	3.0	2415.0	3	1261.0	1	1340.2972973	49591.0	2.66675097747	3.0	0.710755489908	288.831617466	127.1478638	432.909014361	0.129669257707	1012.0	498.0	37	0.0
3389728	1903.64611816	3.0	14045.0	3	2411.0	1	4122.72972973	152541.0	2.54839672363	3.0	0.804270546067	349.883922098	123.518617046	3450.51686667	0.50731108372	1311.0	1094.0	37	0.0
3389735	217.727340698	3.0	2633.0	3	1165.0	1	1268.75675676	46944.0	10.4151013228	3.0	0.650214838076	219.650381441	152.294967674	469.935716964	0.136902073215	952.0	387.0	37	0.0
3389734	1044.49035645	3.0	7978.0	3	2101.0	1	2733.89189189	101154.0	2.58374012646	3.0	0.885580372005	193.032526732	150.878641773	1726.60231192	0.388206795963	1207.0	1090.0	37	0.0
3389733	525.952453613	3.0	5319.0	3	1668.0	1	2015.24324324	74564.0	2.54608506598	3.0	0.574646160907	91.0750883496	149.711946924	949.822392913	0.156632064518	1120.0	1113.0	37	0.0
3389732	2828.53076172	3.0	18280.0	3	3700.0	1	5788.7027027	214182.0	2.554415882	3.0	0.895790416038	100.636713582	149.376157005	4870.22703592	0.604696116039	1320.0	1243.0	37	0.0
3389739	422.9375	3.0	4311.0	3	1550.0	1	1822.18918919	67421.0	2.57231556458	3.0	0.358108483029	164.923433724	154.686925847	823.129996411	0.0880012785004	1269.0	796.0	37	0.0
3389738	217.171203613	3.0	3290.0	3	1431.0	1	1496.37837838	55366.0	2.55756463888	3.0	0.621323297028	300.227748657	153.50468149	510.284689133	0.11849279592	1100.0	725.0	37	0.0
3389737	402.548797607	3.0	3543.0	3	1570.0	1	1771.37837838	65541.0	2.52161950763	3.0	0.826592653393	293.187552728	153.486181496	752.481057397	0.212956561507	1092.0	873.0	37	0.0
3389736	290.60168457	3.0	3375.0	3	1332.0	1	1421.35135135	52590.0	2.52116421846	3.0	0.585754601759	320.401057955	152.03198501	611.391773661	0.144139433857	1087.0	533.0	37	0.0
3389743	419.743011475	3.0	3865.0	3	1378.0	1	1571.75675676	58155.0	2.55912882679	3.0	0.803233379343	10.2399261646	165.398947465	792.691701504	0.253996001282	928.0	752.0	37	0.0
3389742	288.019195557	3.0	3418.0	3	1310.0	1	1477.72972973	54676.0	2.48051330629	3.0	0.760503355359	266.470294286	163.984367598	582.153552131	0.176194727388	1027.0	635.0	37	0.0
3389741	556.05847168	3.0	5015.0	3	1476.0	1	1817.18918919	67236.0	2.53266669083	3.0	0.916274620475	36.4050941095	158.873282423	961.994653422	0.320186934261	906.0	693.0	37	0.0
3389740	164.758911133	3.0	2115.0	3	1163.0	1	1201.45945946	44454.0	2.45654449575	3.0	0.415305888373	77.8178258589	156.103314886	352.576752447	0.064891530626	984.0	512.0	37	0.0
3389715	541.040222168	3.0	4693.0	3	1310.0	1	1817.78378378	67258.0	2.61282721092	3.0	0.794859380223	95.8785592082	92.5097316852	991.422971041	0.276746174044	1018.0	782.0	37	0.0
3389714	398.732391357	3.0	4209.0	3	1404.0	1	1776.37837838	65726.0	2.54459214392	3.0	0.712193640706	77.9957009147	92.1355271623	875.366981816	0.212823976046	1046.0	723.0	37	0.0
3389713	641.577209473	3.0	5201.0	3	1479.0	1	1931.21621622	71455.0	2.52948319948	3.0	0.772979818196	279.918391409	90.9497383113	1161.11000855	0.302711459487	1036.0	711.0	37	0.0
3389712	309.486175537	3.0	2898.0	3	1394.0	1	1483.35135135	54884.0	2.63516528917	3.0	0.797383344794	111.330369245	91.2702378325	550.536264635	0.173670124038	1038.0	577.0	37	0.0
3389719	493.133422852	3.0	4796.0	3	1571.0	1	1878.18918919	69493.0	2.54780221583	3.0	0.899500866834	315.650954545	102.120182983	856.576838281	0.258044483243	1096.0	808.0	37	0.0
3389718	318.549407959	3.0	3640.0	3	1317.0	1	1502.59459459	55596.0	11.4000000005	3.0	0.617373947649	48.25166856	96.7140900554	651.076222687	0.154407116029	1030.0	753.0	37	0.0
3389717	223.163574219	3.0	2587.0	3	1299.0	1	1399.59459459	51785.0	2.67917526454	3.0	0.70854848746	324.943176563	92.5769521478	442.706854317	0.126203186657	1082.0	637.0	37	0.0
3389716	291.699432373	3.0	3337.0	3	1342.0	1	1497.27027027	55399.0	10.7562331644	3.0	0.72944232051	295.251064647	92.5768405963	598.502002626	0.170671687476	1075.0	892.0	37	0.0
3389723	163.242111206	3.0	2754.0	3	1276.0	1	1369.32432432	50665.0	10.3120003365	3.0	1.18897029316	399.0	109.0	402.837164101	0.21195916641	1008.0	765.0	37	0.0
3389722	835.797119141	3.0	6429.0	3	1539.0	1	2285.56756757	84566.0	2.58648799535	3.0	0.845648294083	159.455175691	104.593987248	1505.79623715	0.386132886648	984.0	845.0	37	0.0
3389721	420.95513916	3.0	4175.0	3	1567.0	1	1706.05405405	63124.0	2.53211466124	3.0	0.672814766789	334.392393287	103.128190831	846.841942026	0.20045726222	1116.0	606.0	37	0.0
3389720	439.516876221	3.0	3957.0	3	1372.0	1	1710.05405405	63272.0	2.61646076472	3.0	0.829375176493	44.5087076815	102.792523226	791.270003993	0.237444172808	1010.0	900.0	37	0.0
3389727	1583.50537109	3.0	13025.0	3	2415.0	1	3582.08108108	132537.0	2.57081265549	3.0	0.865323525409	328.045485654	124.056163366	2684.51761007	0.479836197341	1259.0	1278.0	37	0.0
3389726	164.683288574	3.0	2293.0	3	1168.0	1	1249.0	46213.0	7.85911578605	3.0	0.653051924435	271.632675748	124.030290836	357.224719189	0.103009174769	993.0	740.0	37	0.0
3389725	257.158050537	3.0	3090.0	3	1128.0	1	1288.10810811	47660.0	2.53152124561	3.0	0.707513896724	4.18481929019	120.566028615	560.75959316	0.182037385595	865.0	570.0	37	0.0
3389724	352.197967529	3.0	3263.0	3	1349.0	1	1479.37837838	54737.0	2.55764585917	3.0	0.84122606705	85.2844720633	116.59355708	691.113166137	0.244548113167	884.0	457.0	37	0.0
3389699	739.125305176	3.0	5493.0	3	1787.0	1	2129.56756757	78794.0	2.62106109747	3.0	0.894439857175	53.5603076105	68.9485014355	1272.92568825	0.364853839113	983.0	731.0	37	0.0
3389698	203.197952271	3.0	2646.0	3	1302.0	1	1404.72972973	51975.0	8.92797495022	3.0	0.734696098645	372.97663318	68.227984254	431.953742936	0.127344058195	1069.0	821.0	37	0.0
3389697	205.384368896	3.0	2401.0	3	1184.0	1	1305.48648649	48303.0	2.57204321607	3.0	0.699320472188	210.53457779	68.5029791532	449.472321582	0.136862604418	960.0	649.0	37	0.0
3389696	254.530578613	3.0	2774.0	3	1267.0	1	1447.78378378	53568.0	2.54664182387	3.0	0.88499300666	16.5434278677	68.4101874514	478.208528151	0.17117726604	989.0	850.0	37	0.0
3389703	356.785339355	3.0	3378.0	3	1394.0	1	1554.43243243	57514.0	2.59718537766	3.0	0.9185004905	199.060250923	73.0338203471	634.419574648	0.230673020317	968.0	627.0	37	0.0
3389702	683.64855957	3.0	5653.0	3	1562.0	1	2062.45945946	76311.0	2.55544281455	3.0	0.812794143588	124.98183004	72.4194707048	1222.9068874	0.317466709303	1042.0	750.0	37	0.0
3389701	274.5859375	3.0	4082.0	3	1681.0	1	1837.94594595	68004.0	2.53498531976	3.0	0.0591335773437	105.745738671	70.1718561308	834.53722858	0.0136077734528	1143.0	522.0	37	0.0
3389700	179.27897644	3.0	2174.0	3	1020.0	1	1081.48648649	40015.0	8.99498540025	3.0	1.03296505191	0.0	70.0	395.75101752	0.233042163242	731.0	601.0	37	0.0
3389707	4263.51318359	3.0	22933.0	3	4847.0	1	8333.02702703	308322.0	2.65001535609	3.0	1.0625355067	399.0	77.0	6710.35147484	0.747686278111	1278.0	1396.0	37	0.0
3389706	396.008331299	3.0	3772.0	3	1497.0	1	1635.7027027	60521.0	2.51407278949	3.0	0.747156472077	334.570704407	77.0103861195	748.279317459	0.206126481531	1069.0	690.0	37	0.0
3389705	2685.12597656	3.0	18230.0	3	3896.0	1	5671.13513514	209832.0	2.59265679214	3.0	0.950971554083	106.749771325	77.3288332446	4434.08803202	0.591768300377	1371.0	1790.0	37	0.0
3389704	337.621887207	3.0	3657.0	3	1595.0	1	1674.51351351	61957.0	11.4000000005	3.0	0.798767633092	227.542462246	75.0624601084	675.836215432	0.192167818799	1051.0	794.0	37	0.0
3389711	940.707214355	3.0	6530.0	3	2041.0	1	2472.51351351	91483.0	2.57729278364	3.0	0.937982303113	28.0491761985	87.7818340641	1533.61683288	0.410237158673	990.0	839.0	37	0.0
3389710	496.369628906	3.0	4961.0	3	1506.0	1	1855.45945946	68652.0	2.58693270557	3.0	0.821386432065	79.1836181246	87.1665879477	924.547865313	0.257295969329	1014.0	775.0	37	0.0
3389709	348.927368164	3.0	4649.0	3	1546.0	1	1682.64864865	62258.0	11.4000000005	3.0	0.779098880035	223.744843003	79.2703080284	734.004852248	0.204716548199	1016.0	646.0	37	0.0
3389708	191.108474731	3.0	3115.0	3	1356.0	1	1366.64864865	50566.0	2.45067484396	3.0	0.643368937078	290.211302901	78.4610366789	497.644184367	0.132677895776	1017.0	584.0	37	0.0
3389811	179.439804077	3.0	3284.0	3	1321.0	1	1382.2972973	51145.0	2.47017353372	3.0	0.484246770357	309.27083173	312.04069256	461.70582655	0.0879882849608	1126.0	629.0	37	0.0
3389810	241.694900513	3.0	2773.0	3	1112.0	1	1194.02702703	44179.0	2.49695610132	3.0	0.732998714082	9.85832110768	310.742037766	469.160389922	0.168232402116	855.0	540.0	37	0.0
3389809	308.763458252	3.0	3182.0	3	1299.0	1	1422.62162162	52637.0	2.51215607516	3.0	0.97606474704	31.2002660092	307.789906977	529.794318127	0.222115443218	871.0	776.0	37	0.0
3389808	567.443786621	3.0	5084.0	3	1661.0	1	2052.2972973	75935.0	2.53035167512	3.0	0.882833736274	264.392794515	307.366615385	1027.49103443	0.283692367762	1070.0	1105.0	37	0.0
3389815	1324.29406738	3.0	9639.0	3	1942.0	1	3007.05405405	111261.0	2.5603525702	3.0	0.842890453633	133.088767207	316.758108251	2296.94642643	0.474756774038	1069.0	1050.0	37	0.0
3389814	543.301025391	3.0	4426.0	3	1583.0	1	1934.43243243	71574.0	2.55342196967	3.0	0.745653407944	321.190222727	314.415154856	981.815029551	0.233390862638	1135.0	724.0	37	0.0
3389813	522.967834473	3.0	4447.0	3	1449.0	1	1880.72972973	69587.0	2.58700052292	3.0	0.845740177199	336.632326488	312.589934271	962.484708353	0.276175231491	1034.0	729.0	37	0.0
3389812	245.176223755	3.0	3221.0	3	1304.0	1	1404.51351351	51967.0	10.1550522663	3.0	0.732868475223	291.405973025	313.074251656	517.648616428	0.15614059545	1002.0	788.0	37	0.0
3389819	1639.80297852	3.0	13057.0	3	2378.0	1	3621.56756757	133998.0	2.56431283326	3.0	0.811323531866	313.095077387	332.126403583	2887.62909803	0.478090183973	1247.0	1274.0	37	0.0
3389818	373.064422607	3.0	3728.0	3	1486.0	1	1711.78378378	63336.0	10.1757690387	3.0	0.79254739486	346.592874045	327.373197934	752.948653079	0.211102043221	1100.0	639.0	37	0.0
3389817	362.441680908	3.0	3324.0	3	1332.0	1	1560.0	57720.0	2.58229159405	3.0	0.762645396432	198.479949733	326.238486399	694.188094907	0.204363201674	1048.0	690.0	37	0.0
3389816	515.941650391	3.0	5675.0	3	1736.0	1	1951.05405405	72189.0	2.57014080438	3.0	0.669433226578	314.059510558	319.345356187	961.913889249	0.197637607307	1240.0	777.0	37	0.0
3389823	490.608184814	3.0	4134.0	3	1424.0	1	1736.16216216	64238.0	2.55248231752	3.0	0.824083455469	179.75593982	337.814644179	893.667397535	0.269185709569	1001.0	688.0	37	0.0
3389822	346.180847168	3.0	4022.0	3	1564.0	1	1750.62162162	64773.0	10.4780656622	3.0	0.890147468895	382.087992373	336.120825552	648.226055878	0.197322878628	1157.0	982.0	37	0.0
3389821	327.778503418	3.0	4082.0	3	1297.0	1	1597.37837838	59103.0	2.51218953972	3.0	1.04958711622	399.0	333.0	696.348466061	0.296637360347	922.0	883.0	37	0.0
3389820	180.439025879	3.0	2531.0	3	1188.0	1	1310.83783784	48501.0	10.1443316427	3.0	0.43447137262	356.381232226	333.500003238	476.355522781	0.0857090891284	1075.0	571.0	37	0.0
3389795	535.079956055	3.0	4770.0	3	1410.0	1	1773.24324324	65610.0	2.55169606578	3.0	0.782987334707	208.221223007	271.85825274	971.745234257	0.273139764022	996.0	867.0	37	0.0
3389794	2205.46582031	3.0	17129.0	3	2667.0	1	4411.0	163207.0	2.54545443531	3.0	0.791519746076	244.730485207	269.339845818	4024.29692962	0.565103058232	1192.0	1107.0	37	0.0
3389793	385.870117188	3.0	3103.0	3	1308.0	1	1422.37837838	52628.0	2.56946215371	3.0	0.847052915554	13.4823121145	264.239590569	678.08555472	0.252985727616	831.0	619.0	37	0.0
3389792	713.080871582	3.0	6240.0	3	1557.0	1	2075.27027027	76785.0	2.54008946381	3.0	0.78819024379	278.7972006	260.656460589	1306.35639702	0.329924995523	1027.0	794.0	37	0.0
3389799	488.207763672	3.0	3999.0	3	1578.0	1	1880.54054054	69580.0	2.58866356167	3.0	0.961444222244	173.959605337	292.506532494	833.03800082	0.270566173689	1055.0	799.0	37	0.0
3389798	1318.95385742	3.0	10181.0	3	2022.0	1	3214.94594595	118953.0	2.59244489717	3.0	0.915667967538	206.414575368	292.361424923	2278.09895095	0.480208476152	1076.0	1038.0	37	0.0
3389797	238.133666992	3.0	2601.0	3	1042.0	1	1212.54054054	44864.0	2.57775519737	3.0	0.605562810922	32.5098249537	282.698715777	537.230531657	0.154935669652	867.0	372.0	37	0.0
3389796	253.438354492	3.0	3462.0	3	1262.0	1	1415.16216216	52361.0	9.00416982798	3.0	0.72493105914	309.065394183	279.336353944	522.548111209	0.154521456978	1029.0	751.0	37	0.0
3389803	314.432220459	3.0	3176.0	3	1078.0	1	1325.32432432	49037.0	2.50255413369	3.0	0.656507654039	19.0984343653	300.534191695	654.301835464	0.193397519023	882.0	682.0	37	0.0
3389802	416.61618042	3.0	4550.0	3	1488.0	1	1698.32432432	62838.0	2.46895217843	3.0	0.719192110582	308.987778854	298.914091012	842.311800742	0.217059613556	1075.0	824.0	37	0.0
3389801	243.167541504	3.0	2715.0	3	1225.0	1	1322.45945946	48931.0	2.49107454481	3.0	0.807894999935	152.207242076	296.840679612	452.509827677	0.160388827078	928.0	672.0	37	0.0
3389800	580.074462891	3.0	5965.0	3	1682.0	1	1983.91891892	73405.0	2.56854345863	3.0	0.776452041405	294.01706312	292.524852359	1109.73085772	0.277399052724	1089.0	885.0	37	0.0
3389807	3631.96972656	3.0	22714.0	3	4162.0	1	7199.40540541	266378.0	2.58517322059	3.0	0.921271704353	181.532054367	306.628008968	6214.37865161	0.660057954244	1410.0	1783.0	37	0.0
3389806	721.721069336	3.0	5944.0	3	1455.0	1	1972.32432432	72976.0	2.51893018337	3.0	0.808195880965	103.358993167	303.806436626	1308.90613903	0.366445191842	893.0	783.0	37	0.0
3389805	302.100830078	3.0	2992.0	3	1088.0	1	1317.43243243	48745.0	2.66311569229	3.0	0.738557795469	60.7130894516	302.651081872	582.004178132	0.194938594713	879.0	578.0	37	0.0
3389804	269.666473389	3.0	3533.0	3	1346.0	1	1467.0	54279.0	2.54819628311	3.0	0.506649759739	261.822529573	301.043700531	605.766181515	0.116825628762	1035.0	679.0	37	0.0
3389779	402.509735107	3.0	3427.0	3	1445.0	1	1628.40540541	60251.0	2.64018500159	3.0	0.8936606673	186.120121561	241.369720535	711.117956283	0.242435080789	964.0	714.0	37	0.0
3389778	446.077423096	3.0	3842.0	3	1476.0	1	1688.64864865	62480.0	2.6187069674	3.0	0.872777783413	130.696214516	230.541660231	811.498107625	0.265360421204	954.0	634.0	37	0.0
3389777	243.735198975	3.0	2735.0	3	1372.0	1	1469.40540541	54368.0	2.67709196137	3.0	0.709740151993	368.313575778	229.644451566	547.045623705	0.152226052361	1064.0	768.0	37	0.0
3389776	429.976593018	3.0	3885.0	3	1366.0	1	1550.51351351	57369.0	2.52993635956	3.0	0.822041320215	20.6091555691	229.125367886	786.968678666	0.263607482415	854.0	574.0	37	0.0
3389783	174.299987793	3.0	2386.0	3	1022.0	1	1110.64864865	41094.0	2.76697545492	3.0	0.621647245596	70.0042489231	244.251101815	389.391206901	0.122301887322	854.0	463.0	37	0.0
3389782	988.852233887	3.0	7621.0	3	1955.0	1	2727.27027027	100909.0	2.60789852303	3.0	0.809153511135	262.640522513	242.620332102	1817.01748369	0.369010395711	1162.0	1049.0	37	0.0
3389781	193.932235718	3.0	2294.0	3	1199.0	1	1275.43243243	47191.0	2.50456203509	3.0	0.621996591083	224.282532698	243.211197206	431.701899498	0.117649516495	995.0	616.0	37	0.0
3389780	488.383789062	3.0	3820.0	3	1740.0	1	1904.2972973	70459.0	2.65710180366	3.0	0.728084010418	255.11075145	241.904345204	829.190966641	0.18837579927	1098.0	620.0	37	0.0
3389787	570.762939453	3.0	5032.0	3	1508.0	1	1843.81081081	68221.0	2.58874023346	3.0	0.795959888614	211.957530205	250.07649829	1057.54883885	0.295786822229	967.0	532.0	37	0.0
3389786	2775.53564453	3.0	19308.0	3	3462.0	1	5609.27027027	207543.0	2.5571418778	3.0	0.852053607226	348.244412229	248.568389963	4909.02224169	0.594496119472	1409.0	1242.0	37	0.0
3389785	240.605102539	3.0	3016.0	3	1368.0	1	1537.18918919	56876.0	2.54447975504	3.0	0.712103316846	363.592754191	247.793564852	489.740228071	0.12795034195	1169.0	863.0	37	0.0
3389784	267.676422119	3.0	2648.0	3	1208.0	1	1394.0	51578.0	2.5479684746	3.0	0.674601433793	241.432579452	244.924373842	562.895095812	0.157677425404	994.0	745.0	37	0.0
3389791	488.277832031	3.0	4569.0	3	1471.0	1	1750.56756757	64771.0	2.56051747196	3.0	0.840646127937	147.038298674	255.912381018	823.578085772	0.246489023135	1017.0	728.0	37	0.0
3389790	331.99609375	3.0	3923.0	3	1341.0	1	1509.05405405	55835.0	2.54742548718	3.0	0.723567450574	156.24305393	253.811233781	637.346144656	0.180356985387	987.0	597.0	37	0.0
3389789	458.970275879	3.0	3957.0	3	1379.0	1	1605.64864865	59409.0	2.54813138115	3.0	0.87348626202	34.7688514854	253.384773208	827.398507244	0.290415566792	865.0	742.0	37	0.0
3389788	337.040618896	3.0	4082.0	3	1323.0	1	1602.0	59274.0	2.53147554333	3.0	0.623961033907	331.161801171	252.322004123	753.988874071	0.172106360946	1112.0	819.0	37	0.0
3389763	287.535705566	3.0	3197.0	3	1356.0	1	1457.56756757	53930.0	10.2091393253	3.0	0.720334466679	224.095496907	207.479567699	594.525326091	0.172206708507	1005.0	553.0	37	0.0
3389762	562.044250488	3.0	4399.0	3	1673.0	1	1993.35135135	73754.0	2.5714076684	3.0	0.878884391606	198.151638999	203.029229522	969.278345994	0.271748890148	1126.0	830.0	37	0.0
3389761	168.212738037	3.0	2384.0	3	1153.0	1	1156.10810811	42776.0	11.4000000005	3.0	0.690515779041	58.8180334617	202.049006067	352.376911826	0.117609587986	865.0	614.0	37	0.0
3389760	225.824966431	3.0	2907.0	3	1116.0	1	1232.81081081	45614.0	2.79680170937	3.0	0.571934839779	44.0095229433	201.038816671	460.583436635	0.119618547057	917.0	677.0	37	0.0
3389767	212.190063477	3.0	2199.0	3	1273.0	1	1368.54054054	50636.0	4.79019949513	3.0	1.30453006085	399.0	212.0	416.73656711	0.247851067071	924.0	720.0	37	0.0
3389766	158.221282959	3.0	2040.0	3	1070.0	1	1153.43243243	42677.0	4.77758759187	3.0	0.862412834964	58.745718955	211.720522773	324.980216538	0.138294394711	845.0	678.0	37	0.0
3389765	266.835754395	3.0	3218.0	3	1429.0	1	1518.2972973	56177.0	2.61474111663	3.0	0.824918044819	361.584689767	207.034355073	475.241392748	0.148242161398	1124.0	784.0	37	0.0
3389764	431.981018066	3.0	4232.0	3	1433.0	1	1759.21621622	65091.0	2.52995440332	3.0	0.916932087533	275.402572013	206.725564807	779.70219155	0.255014926782	1024.0	735.0	37	0.0
3389771	306.777191162	3.0	2845.0	3	1379.0	1	1534.64864865	56782.0	10.1495272568	3.0	0.78946228506	329.78594025	220.061076865	584.211777441	0.176839833895	1069.0	731.0	37	0.0
3389770	267.528808594	3.0	2639.0	3	1200.0	1	1367.43243243	50595.0	2.61814466816	3.0	0.901210748139	116.522581654	215.094056479	488.085519632	0.191663834925	923.0	602.0	37	0.0
3389769	151.302978516	3.0	2000.0	3	1122.0	1	1188.32432432	43968.0	10.3148357884	3.0	0.750316067466	33.5589756726	214.96610178	328.466052199	0.115695193535	885.0	625.0	37	0.0
3389768	267.968353271	3.0	2588.0	3	1222.0	1	1298.16216216	48032.0	2.70314702967	3.0	0.674051260973	40.091795949	214.24021437	545.367588243	0.164940386946	904.0	604.0	37	0.0
3389775	328.384613037	3.0	3266.0	3	1415.0	1	1600.24324324	59209.0	10.8595210185	3.0	0.944589138923	209.405312019	226.989081678	578.995221886	0.20610415277	1032.0	774.0	37	0.0
3389774	173.403442383	3.0	2220.0	3	998.0	1	1130.27027027	41820.0	10.1029424096	3.0	0.483000629484	13.9500419733	224.128467993	400.679259969	0.0936270885327	844.0	553.0	37	0.0
3389773	228.870056152	3.0	3129.0	3	1423.0	1	1521.0	56277.0	10.2102453847	3.0	0.625551838721	353.992192254	220.972013328	573.100437193	0.133595890051	1129.0	670.0	37	0.0
3389772	307.301452637	3.0	3657.0	3	1121.0	1	1332.75675676	49312.0	2.49546191133	3.0	0.550107794068	106.531507268	221.335085651	721.747663099	0.175024676297	950.0	457.0	37	0.0
3389856	832.862060547	3.0	6242.0	3	2119.0	1	2696.56756757	99773.0	4.7046648578	3.0	1.14835514692	379.0	399.0	1582.3816533	0.508147822806	949.0	658.0	37	0.0
3389843	624.067443848	3.0	4631.0	3	1594.0	1	1960.40540541	72535.0	2.51974325454	3.0	0.886956594927	218.044756049	374.512731687	1077.24995705	0.32221430477	992.0	764.0	37	0.0
3389842	261.653533936	3.0	2880.0	3	1264.0	1	1396.35135135	51665.0	2.61744064721	3.0	0.727561893955	207.007740605	374.922394815	507.844694995	0.152478654097	999.0	727.0	37	0.0
3389841	252.276855469	3.0	2846.0	3	1240.0	1	1323.18918919	48958.0	4.74890161002	3.0	0.67901621361	177.57122801	373.736261416	520.694719573	0.154203309108	960.0	660.0	37	0.0
3389840	294.690155029	3.0	3139.0	3	1216.0	1	1316.67567568	48717.0	2.57551767537	3.0	0.686444095219	101.161302234	374.164382022	587.556761043	0.18086102226	907.0	596.0	37	0.0
3389847	339.460479736	3.0	3433.0	3	1237.0	1	1400.21621622	51808.0	2.53444099482	3.0	0.722237256644	58.3015685799	382.813228543	690.147292457	0.216530803641	889.0	546.0	37	0.0
3389846	432.234893799	3.0	4055.0	3	1418.0	1	1743.89189189	64524.0	2.56467098819	3.0	0.826583626955	293.718044595	380.973035013	764.945088217	0.221429767902	1102.0	879.0	37	0.0
3389845	373.700531006	3.0	3666.0	3	1217.0	1	1513.62162162	56004.0	2.51567541862	3.0	0.893444517676	115.564326306	376.819522326	656.823473298	0.240466082915	912.0	762.0	37	0.0
3389844	298.897674561	3.0	3085.0	3	1411.0	1	1533.02702703	56722.0	2.67870634801	3.0	0.824618335322	252.836836899	375.516898359	597.855774436	0.191602417214	1016.0	650.0	37	0.0
3389851	4709.68896484	3.0	31222.0	3	5312.0	1	8902.05405405	329376.0	2.59610840538	3.0	0.923473284684	23.3300738005	392.30334214	7893.29558671	0.693232934333	1488.0	1779.0	37	0.0
3389850	679.290893555	3.0	5077.0	3	2040.0	1	2257.35135135	83522.0	2.68387264211	3.0	0.956926063826	182.086304415	391.052195569	1083.32490295	0.298059130045	1126.0	953.0	37	0.0
3389849	233.44190979	3.0	3950.0	3	1470.0	1	1678.2972973	62097.0	2.49276221932	3.0	-0.453083469694	16.2761320564	387.626884789	723.201057985	-0.0889378047314	1122.0	807.0	37	0.0
3389848	626.78137207	3.0	5511.0	3	1492.0	1	1980.24324324	73269.0	2.576323904	3.0	0.812672500642	189.02574173	382.600707151	1123.51990057	0.299614068368	1068.0	1009.0	37	0.0
3389855	856.363769531	3.0	7191.0	3	2614.0	1	3112.83783784	115175.0	4.61949238827	3.0	1.29562255442	175.0	399.0	1698.48533035	0.54672106549	965.0	1113.0	37	0.0
3389854	159.175079346	3.0	2718.0	3	1028.0	1	1081.32432432	40009.0	10.4922243932	3.0	0.978350358444	141.0	399.0	410.097959439	0.227780653366	735.0	487.0	37	0.0
3389853	446.921813965	3.0	5549.0	3	1433.0	1	1733.05405405	64123.0	2.51217499183	3.0	0.658152424229	283.595425553	395.747460108	1000.02208159	0.234394854424	1050.0	640.0	37	0.0
3389852	249.627151489	3.0	2769.0	3	1196.0	1	1317.02702703	48730.0	2.64613589802	3.0	0.707126435126	106.266846959	393.195558555	512.950099722	0.159694989232	930.0	591.0	37	0.0
3389827	285.664428711	3.0	3173.0	3	1335.0	1	1479.81081081	54753.0	2.65601119084	3.0	0.713978916635	277.902743822	349.219362902	562.24598402	0.156920245634	1065.0	893.0	37	0.0
3389826	217.388641357	3.0	2554.0	3	1419.0	1	1455.78378378	53864.0	2.77657423248	3.0	0.921515387496	214.498566294	349.1639074	390.448114005	0.141002066924	1047.0	826.0	37	0.0
3389825	598.871704102	3.0	5338.0	3	1738.0	1	2250.08108108	83253.0	2.53448846165	3.0	0.876452516994	344.491958148	347.226999051	1151.85797684	0.289218175985	1192.0	991.0	37	0.0
3389824	927.618591309	3.0	6581.0	3	1768.0	1	2474.21621622	91546.0	2.54483792857	3.0	0.949721132261	50.3040668078	338.849874378	1524.7074243	0.413682102152	1026.0	1057.0	37	0.0
3389831	189.877227783	3.0	1963.0	3	1110.0	1	1172.75675676	43392.0	10.1828334583	3.0	0.792521244711	36.0501008667	351.846975877	371.76003352	0.143658767386	870.0	555.0	37	0.0
3389830	185.477050781	3.0	2648.0	3	1212.0	1	1294.43243243	47894.0	2.49189307327	3.0	0.596071366092	242.516459803	350.755085962	470.068762141	0.12136619286	1008.0	644.0	37	0.0
3389829	244.610900879	3.0	3103.0	3	1207.0	1	1351.10810811	49991.0	2.58409119705	3.0	0.75793267272	231.749487343	350.305434139	490.052309214	0.159356581527	986.0	701.0	37	0.0
3389828	458.659362793	3.0	4472.0	3	1427.0	1	1799.45945946	66580.0	2.54507326511	3.0	0.769871867442	329.484045135	349.302640155	874.516837859	0.230125004321	1111.0	903.0	37	0.0
3389835	2918.34057617	3.0	21998.0	3	3327.0	1	5741.13513514	212422.0	2.5850676739	3.0	0.853221296684	300.321072167	359.007921434	5064.27777653	0.603373299583	1360.0	1406.0	37	0.0
3389834	558.464355469	3.0	4432.0	3	1829.0	1	2088.94594595	77291.0	2.57085453237	3.0	0.90022790788	316.23827919	357.733175612	963.759506249	0.262092912678	1189.0	999.0	37	0.0
3389833	456.071899414	3.0	4688.0	3	1443.0	1	1738.05405405	64308.0	2.53522770158	3.0	0.767264394792	263.23819355	357.60089454	870.480548827	0.237833531465	1040.0	757.0	37	0.0
3389832	495.175262451	3.0	4580.0	3	1457.0	1	1785.72972973	66072.0	2.62478275598	3.0	0.802097293924	206.797148271	352.303932388	887.154929744	0.248816677497	1063.0	798.0	37	0.0
3389839	582.137268066	3.0	5528.0	3	1614.0	1	2047.32432432	75751.0	2.59434527762	3.0	0.750305989525	381.915346342	372.541121905	1131.72876742	0.261636531048	1197.0	422.0	37	0.0
3389838	229.291976929	3.0	2974.0	3	1399.0	1	1527.2972973	56510.0	2.58805347872	3.0	0.475778076193	309.16258911	367.560939654	569.497774109	0.0973382159845	1218.0	770.0	37	0.0
3389837	510.268707275	3.0	4667.0	3	1612.0	1	1964.59459459	72690.0	2.50961072893	3.0	0.845241290731	286.574450764	366.17976133	929.289228373	0.249855182913	1176.0	835.0	37	0.0
3389836	274.562347412	3.0	3337.0	3	1398.0	1	1554.40540541	57513.0	2.49027671138	3.0	0.697633257103	384.71003309	359.657882601	567.798451108	0.146022673586	1130.0	796.0	37	0.0
3389683	257.982025146	3.0	2562.0	3	1211.0	1	1365.67567568	50530.0	2.63077049112	3.0	0.697673079311	234.574862596	29.8390474733	533.192744702	0.157667620455	1003.0	675.0	37	0.0
3389682	479.403564453	3.0	3589.0	3	1365.0	1	1659.91891892	61417.0	2.53801985666	3.0	0.887694615737	29.8848910396	25.0330985707	808.863481764	0.275970432742	921.0	702.0	37	0.0
3389681	635.922485352	3.0	4851.0	3	1517.0	1	1933.40540541	71536.0	2.5470023377	3.0	0.879621351383	103.84511463	23.01619631	1079.32961342	0.325426167781	971.0	829.0	37	0.0
3389680	566.514831543	3.0	4551.0	3	1393.0	1	1893.43243243	70057.0	2.6165728406	3.0	0.838139250986	178.506024201	22.4785842294	1052.66422684	0.303753894854	995.0	732.0	37	0.0
3389687	400.319458008	3.0	3188.0	3	1429.0	1	1657.78378378	61338.0	2.65307617233	3.0	1.0553576256	115.476039001	42.8760059076	659.967302857	0.265935075554	965.0	719.0	37	0.0
3389686	240.443084717	3.0	2577.0	3	1238.0	1	1266.27027027	46852.0	10.1243183002	3.0	0.676797912216	26.6215036468	35.6409449684	486.208097232	0.149338879905	902.0	643.0	37	0.0
3389685	193.498779297	3.0	2084.0	3	1187.0	1	1277.67567568	47274.0	2.75492584367	3.0	0.933604015337	46.6506638316	33.2464609807	368.795264947	0.155722344949	908.0	623.0	37	0.0
3389684	570.414001465	3.0	4344.0	3	1510.0	1	1921.97297297	71113.0	2.64988152376	3.0	0.883689569257	146.504907739	32.3560751323	1012.84608589	0.303516626005	1012.0	628.0	37	0.0
3389691	570.586486816	3.0	4809.0	3	1580.0	1	2012.21621622	74452.0	2.57634191171	3.0	0.765474270314	295.248535163	51.6004460173	1079.29936469	0.258320708053	1161.0	932.0	37	0.0
3389690	419.342254639	3.0	3818.0	3	1259.0	1	1551.64864865	57411.0	2.70884318404	3.0	0.723029654767	166.94180425	50.467124398	813.238321507	0.233767337755	941.0	649.0	37	0.0
3389689	595.346557617	3.0	4626.0	3	1561.0	1	2045.75675676	75693.0	2.60032120463	3.0	0.913297914051	239.487544664	44.8848306624	1037.6727274	0.301450973743	1067.0	963.0	37	0.0
3389688	498.300384521	3.0	4134.0	3	1489.0	1	1796.7027027	66478.0	2.57010803896	3.0	0.866116775492	263.936497752	43.9856859749	893.756922735	0.274570210104	1007.0	627.0	37	0.0
3389695	421.965484619	3.0	3526.0	3	1489.0	1	1727.10810811	63903.0	2.59132815149	3.0	1.0121263605	270.230622918	65.7297230632	687.520980843	0.252272576959	1018.0	856.0	37	0.0
3389694	247.428421021	3.0	2733.0	3	1407.0	1	1504.86486486	55680.0	2.57567517199	3.0	0.731062752713	303.97246049	58.5843949102	497.659754482	0.137503020632	1124.0	731.0	37	0.0
3389693	181.076919556	3.0	2598.0	3	1173.0	1	1278.43243243	47302.0	11.4000000005	3.0	0.711142928036	40.3997780205	54.935770752	382.790451853	0.11915137217	964.0	708.0	37	0.0
3389692	1601.81335449	3.0	11168.0	3	2470.0	1	3616.40540541	133807.0	2.59432205157	3.0	0.880207191038	28.3909973	54.5126318675	2864.3115952	0.53509960042	1070.0	1260.0	37	0.0
3389667	418.691070557	3.0	4820.0	3	2239.0	1	2379.51351351	88042.0	10.4800645868	3.0	1.2038435568	360.468777405	2.04665626571	873.145387589	0.283484295443	1303.0	1222.0	37	0.0
3389666	238.300262451	3.0	4230.0	3	1662.0	1	1863.05405405	68933.0	10.8217410079	3.0	0.889660017317	355.0	0.0	749.200683171	0.217851846646	1182.0	1041.0	37	0.0
3389671	394.737213135	3.0	3407.0	3	1280.0	1	1600.10810811	59204.0	2.55364701759	3.0	0.756235274519	307.273878318	7.01847401963	749.099154681	0.215093095451	1028.0	638.0	37	0.0
3389670	241.977645874	3.0	3561.0	3	1269.0	1	1381.97297297	51133.0	2.49912222343	3.0	0.705047421617	280.519699143	7.37275863274	538.612233558	0.159276638256	1020.0	707.0	37	0.0
3389669	356.035430908	3.0	3952.0	3	1442.0	1	1709.2972973	63244.0	2.50479365681	3.0	0.804541347245	340.618759351	4.46579938158	705.935819591	0.199237556319	1101.0	718.0	37	0.0
3389668	369.448028564	3.0	4288.0	3	1592.0	1	1831.72972973	67774.0	10.2158753925	3.0	0.888170372975	133.667668377	2.49617295386	822.241132807	0.248976500293	1068.0	873.0	37	0.0
3389675	195.083755493	3.0	2428.0	3	1020.0	1	1192.32432432	44116.0	10.8356675816	3.0	0.467311479724	163.692996228	12.8420896477	464.431136748	0.100125731321	971.0	465.0	37	0.0
3389674	2066.01391602	3.0	14988.0	3	3292.0	1	4588.16216216	169762.0	2.58275317427	3.0	0.960638739001	127.970368173	11.0688713707	3375.25433209	0.546417501117	1235.0	1710.0	37	0.0
3389673	376.137237549	3.0	3858.0	3	1732.0	1	1918.89189189	70999.0	2.62344749171	3.0	0.799513125956	371.553127454	8.60749493611	731.080964652	0.179667822489	1354.0	911.0	37	0.0
3389672	297.135467529	3.0	2887.0	3	1341.0	1	1494.67567568	55303.0	10.8898876633	3.0	0.959244843697	25.6583562974	9.02977654534	518.782444986	0.199717861512	983.0	752.0	37	0.0
3389679	223.909851074	3.0	2460.0	3	1465.0	1	1516.18918919	56099.0	2.66683976588	3.0	0.742133425152	344.270495494	18.4824046445	467.700868186	0.12925884736	1125.0	721.0	37	0.0
3389678	408.813354492	3.0	3995.0	3	1336.0	1	1575.45945946	58292.0	2.58734429715	3.0	0.74767382717	18.3285184537	18.0791983474	749.690513723	0.216385527246	961.0	662.0	37	0.0
3389677	3201.41357422	3.0	21596.0	3	4150.0	1	6480.83783784	239791.0	2.59332945318	3.0	0.920375420938	358.86338856	17.2922625579	5328.11497579	0.608585496525	1513.0	1652.0	37	0.0
3389676	211.459899902	3.0	2661.0	3	1301.0	1	1330.97297297	49246.0	11.4000000005	3.0	0.606738131751	12.3241024601	14.3323477742	473.53490347	0.12099197215	967.0	541.0	37	0.0
3390515	491.915557861	4.0	4150.0	4	1562.0	1	1829.13513514	67678.0	2.56721991254	3.0	0.939151465131	182.11797389	194.062763193	813.635605107	0.264025315234	1049.0	886.0	37	0.0
3390514	489.852539062	4.0	3912.0	4	1479.0	1	1835.75675676	67923.0	2.54184236936	3.0	0.842232665023	286.824753724	192.527188019	877.677155445	0.25209121609	1073.0	712.0	37	0.0
3390513	430.542419434	4.0	3530.0	4	1284.0	1	1598.83783784	59157.0	2.53871827578	3.0	0.90396377246	108.926556421	188.580436948	757.357926299	0.272427411542	892.0	649.0	37	0.0
3390512	441.156219482	4.0	4789.0	4	1388.0	1	1694.08108108	62681.0	2.56682276843	3.0	0.718381431341	245.999904341	187.167330971	850.164473577	0.219895592822	1073.0	774.0	37	0.0
3390519	4259.50488281	4.0	27207.0	4	4819.0	1	8207.75675676	303687.0	2.58802809414	3.0	0.901424656357	16.4931056707	203.691125225	7367.49834071	0.679462040538	1447.0	2325.0	37	0.0
3390518	488.111724854	4.0	3824.0	4	1996.0	1	2034.94594595	75293.0	4.64056165551	3.0	1.12844618985	175.589435025	202.889355011	753.200244363	0.263962799443	1122.0	761.0	37	0.0
3390517	205.946914673	4.0	3600.0	4	1480.0	1	1600.40540541	59215.0	11.4000000005	3.0	-0.324441687894	9.47628975563	199.307268315	695.108003577	-0.0658202298153	1115.0	712.0	37	0.0
3390516	245.032165527	4.0	2954.0	4	1182.0	1	1212.81081081	44874.0	2.50261238842	3.0	0.720565960338	51.5550309057	194.498839717	503.536098112	0.175893260029	839.0	436.0	37	0.0
3390523	406.15322876	4.0	4145.0	4	1472.0	1	1722.08108108	63717.0	2.62090847879	3.0	0.752741996887	372.666221422	209.529085097	839.565541693	0.224727759969	1082.0	619.0	37	0.0
3390522	754.285705566	4.0	6387.0	4	1531.0	1	2181.13513514	80702.0	2.59134267081	3.0	0.788318545916	168.250081307	208.758101855	1354.45243471	0.324094750321	1073.0	863.0	37	0.0
3390521	565.512145996	4.0	5053.0	4	1582.0	1	1989.64864865	73617.0	2.70331343691	3.0	0.902866581457	277.075768834	207.425980225	985.502951577	0.287998715459	1081.0	994.0	37	0.0
3390520	187.096237183	4.0	2796.0	4	1018.0	1	1200.75675676	44428.0	9.03954827751	3.0	0.526183145462	240.508183728	205.920719065	466.335204035	0.113804392909	932.0	600.0	37	0.0
3390527	602.459350586	4.0	5491.0	4	1565.0	1	1955.86486486	72367.0	2.60497988037	3.0	0.754270617717	184.92089548	212.836194075	1112.04679064	0.272957726379	1077.0	802.0	37	0.0
3390526	370.878417969	4.0	2903.0	4	1274.0	1	1524.24324324	56397.0	2.60642489602	3.0	0.883119262305	115.926825425	212.790413393	617.39242902	0.217808841852	962.0	730.0	37	0.0
3390525	254.887878418	4.0	3033.0	4	1268.0	1	1373.05405405	50803.0	2.46062642411	3.0	0.747150851774	213.052609215	211.137545903	510.290165056	0.161221488923	971.0	753.0	37	0.0
3390524	422.405517578	4.0	4072.0	4	1449.0	1	1635.43243243	60511.0	2.52335526469	3.0	0.845022472765	134.543263952	211.491332963	798.00436996	0.259704599919	944.0	625.0	37	0.0
3390499	269.954528809	4.0	2617.0	4	1233.0	1	1315.54054054	48675.0	10.9762937539	3.0	0.88837783742	28.9980791146	163.180842587	483.238760552	0.194977755401	866.0	563.0	37	0.0
3390498	239.194396973	4.0	2520.0	4	1198.0	1	1354.64864865	50122.0	2.57504536595	3.0	0.905790297944	235.553198057	162.327214647	424.846718516	0.165552218219	952.0	821.0	37	0.0
3390497	267.642242432	4.0	3018.0	4	1318.0	1	1369.35135135	50666.0	2.55154603584	3.0	0.726778850336	224.347085334	162.101002871	534.806466356	0.165397136575	983.0	644.0	37	0.0
3390496	423.290863037	4.0	4349.0	4	1419.0	1	1745.89189189	64598.0	2.50087941079	3.0	0.768439562626	322.612857375	160.868831712	804.6007562	0.215168873031	1111.0	822.0	37	0.0
3390503	3480.07080078	4.0	22634.0	4	3583.0	1	7003.18918919	259118.0	2.5931758557	3.0	0.876898895635	293.490203081	170.504309715	6243.46869331	0.641727571322	1432.0	1786.0	37	0.0
3390502	543.326477051	4.0	5143.0	4	1569.0	1	2076.37837838	76826.0	2.5259226543	3.0	0.736419536744	309.577212701	169.366890085	1056.35808721	0.230506960577	1288.0	877.0	37	0.0
3390501	473.024414062	4.0	4440.0	4	1605.0	1	1839.72972973	68070.0	2.62810504423	3.0	0.831243225598	256.488424499	169.402584192	938.882126333	0.269208005832	1045.0	785.0	37	0.0
3390500	471.269256592	4.0	4556.0	4	1396.0	1	1726.02702703	63863.0	2.56478853072	3.0	0.822801601527	199.989812001	163.776271473	851.838354726	0.254763059651	997.0	561.0	37	0.0
3390507	288.818664551	4.0	3663.0	4	1509.0	1	1696.37837838	62766.0	2.53223572507	3.0	0.567644083799	302.062814814	179.344467168	624.900585487	0.116760026136	1312.0	858.0	37	0.0
3390506	523.190185547	4.0	4903.0	4	1530.0	1	1911.24324324	70716.0	2.56643677853	3.0	0.741049727783	279.583915103	177.727313546	995.211630353	0.239061540018	1159.0	1012.0	37	0.0
3390505	224.609695435	4.0	2848.0	4	1478.0	1	1674.91891892	61972.0	8.43691156014	3.0	1.35694994343	398.442845407	176.076423031	526.521466186	0.271105019945	1033.0	820.0	37	0.0
3390504	265.377441406	4.0	3227.0	4	1356.0	1	1508.05405405	55798.0	2.55582499303	3.0	0.712196381928	377.861466305	171.233628523	553.531889373	0.150358789237	1091.0	737.0	37	0.0
3390511	504.695678711	4.0	4199.0	4	1416.0	1	1797.45945946	66506.0	2.53962230691	3.0	0.860114435496	211.239553658	186.009911667	874.194187511	0.264475518273	1037.0	891.0	37	0.0
3390510	286.728820801	4.0	3204.0	4	1138.0	1	1327.94594595	49134.0	2.51824740063	3.0	0.500768313023	200.384851402	186.03460047	628.442340056	0.134420655838	1009.0	483.0	37	0.0
3390509	556.959899902	4.0	4624.0	4	1738.0	1	2038.40540541	75421.0	2.55140519843	3.0	0.941458101679	375.25780945	183.909112777	953.996082553	0.282555026472	1103.0	881.0	37	0.0
3390508	243.406646729	4.0	2876.0	4	1127.0	1	1318.72972973	48793.0	2.58886625888	3.0	0.635135645937	165.176188947	181.279367489	516.621753352	0.142086337556	957.0	542.0	37	0.0
3390483	362.441436768	4.0	3261.0	4	1533.0	1	1721.83783784	63708.0	2.56918798645	3.0	0.985478235693	329.893298324	123.996496209	600.415805621	0.207468819258	1111.0	1002.0	37	0.0
3390482	173.52835083	4.0	2631.0	4	1298.0	1	1340.27027027	49590.0	2.65490270936	3.0	0.337244269822	302.815801373	123.932249128	419.398156665	0.0557046095527	1134.0	687.0	37	0.0
3390481	255.623153687	4.0	2833.0	4	1335.0	1	1508.35135135	55809.0	2.53242685316	3.0	0.848447691609	284.529685972	124.520607353	501.45722185	0.164191589764	1082.0	935.0	37	0.0
3390480	195.185089111	4.0	2137.0	4	1131.0	1	1259.59459459	46605.0	2.68631990448	3.0	0.868874234299	3.6701137858	122.207350951	376.945211128	0.149437552755	917.0	805.0	37	0.0
3390487	205.106033325	4.0	2360.0	4	1088.0	1	1250.54054054	46270.0	2.55703624495	3.0	0.738690852693	191.910345325	137.667764826	415.382059381	0.139838224854	921.0	786.0	37	0.0
3390486	418.374694824	4.0	4261.0	4	1434.0	1	1734.18918919	64165.0	2.59003971446	3.0	0.521532470705	307.115894941	131.023009712	848.816098321	0.146308671941	1206.0	709.0	37	0.0
3390485	1385.9309082	4.0	10647.0	4	1974.0	1	3090.72972973	114357.0	2.57267245352	3.0	0.82888594443	126.272283888	128.173125448	2454.39218147	0.490568482667	1024.0	800.0	37	0.0
3390484	502.128936768	4.0	4406.0	4	1614.0	1	1940.45945946	71797.0	2.62942806867	3.0	0.785549101124	314.149233777	125.804860188	879.762391994	0.216656753153	1183.0	790.0	37	0.0
3390491	395.78994751	4.0	3610.0	4	1333.0	1	1665.32432432	61617.0	2.49851885715	3.0	0.771203392479	375.419575462	147.754906398	740.795707858	0.207043435864	1074.0	673.0	37	0.0
3390490	535.893676758	4.0	4474.0	4	1607.0	1	1949.10810811	72117.0	2.54410187272	3.0	0.877934212919	392.850602202	144.55701252	956.000662011	0.274380594404	1064.0	816.0	37	0.0
3390489	1722.09313965	4.0	12582.0	4	2444.0	1	3904.91891892	144482.0	2.56796988891	3.0	0.882144556914	306.185333557	143.59915136	2997.29097481	0.511836894855	1232.0	1093.0	37	0.0
3390488	306.158416748	4.0	2616.0	4	1349.0	1	1556.35135135	57585.0	8.88743805707	3.0	0.929590252309	339.788762647	138.86843657	519.280710653	0.183544162438	1057.0	885.0	37	0.0
3390495	319.713012695	4.0	3964.0	4	1376.0	1	1569.02702703	58054.0	2.49715541721	3.0	0.758650637028	271.16118564	160.717309403	650.575193642	0.186636514046	1058.0	826.0	37	0.0
3390494	487.689819336	4.0	4170.0	4	1791.0	1	2023.05405405	74853.0	11.4000000005	3.0	0.929883180201	337.657061689	158.504912296	873.60698467	0.251210210299	1130.0	651.0	37	0.0
3390493	505.550964355	4.0	4035.0	4	1416.0	1	1802.2972973	66685.0	2.53970654141	3.0	0.851637082657	172.770609209	149.489223636	926.175075388	0.280118176092	1000.0	601.0	37	0.0
3390492	428.446136475	4.0	3860.0	4	1302.0	1	1565.10810811	57909.0	2.58095687394	3.0	0.83783689602	43.5437132334	150.257393185	776.716013589	0.262461454153	892.0	715.0	37	0.0
3390467	278.524169922	4.0	3472.0	4	1347.0	1	1431.21621622	52955.0	2.65287153767	3.0	0.703588362543	302.526990803	91.1447303045	563.921543752	0.160917573627	993.0	704.0	37	0.0
3390466	431.297149658	4.0	3717.0	4	1321.0	1	1591.05405405	58869.0	2.66313081762	3.0	0.780360179534	201.357756843	83.4306731291	798.310053451	0.243429310406	968.0	690.0	37	0.0
3390465	2065.3449707	4.0	16080.0	4	3019.0	1	4241.27027027	156927.0	2.54372391821	3.0	0.87562567293	237.973641722	80.8770890079	3481.16988357	0.560914919662	1158.0	1371.0	37	0.0
3390464	298.993927002	4.0	2767.0	4	1303.0	1	1412.48648649	52262.0	2.62541622055	3.0	0.9922925292	6.48551492948	75.8067374706	518.949988043	0.22291996483	905.0	600.0	37	0.0
3390471	235.758514404	4.0	2563.0	4	1182.0	1	1250.2972973	46261.0	2.50453568696	3.0	0.702454962542	145.778384972	108.483088312	470.692153752	0.152371872681	921.0	621.0	37	0.0
3390470	459.660827637	4.0	4027.0	4	1447.0	1	1719.21621622	63611.0	2.53965455879	3.0	0.696294947081	287.173797397	104.046038573	876.167574508	0.215697703899	1076.0	704.0	37	0.0
3390469	1109.47680664	4.0	8228.0	4	2076.0	1	2862.97297297	105930.0	2.58062572935	3.0	0.930431771158	199.493079042	103.856763835	1879.12366524	0.439566200828	1103.0	1222.0	37	0.0
3390468	517.421875	4.0	4143.0	4	1518.0	1	1764.0	65268.0	2.55374852097	3.0	0.89534767592	167.220918688	104.066171599	873.831569074	0.284957109058	948.0	485.0	37	0.0
3390475	253.086303711	4.0	2380.0	4	1154.0	1	1318.43243243	48782.0	2.55085186402	3.0	0.867388875415	53.9922749066	114.455580798	479.438765673	0.187239492634	896.0	745.0	37	0.0
3390474	150.423461914	4.0	2196.0	4	1197.0	1	1291.27027027	47777.0	10.8563836952	3.0	0.345711279916	254.750353768	112.314572301	404.146057801	0.0571952485577	1049.0	652.0	37	0.0
3390473	502.427246094	4.0	4237.0	4	1354.0	1	1667.13513514	61684.0	2.49729313646	3.0	0.776959025666	12.2290885918	112.0187142	916.04819021	0.271390466553	937.0	663.0	37	0.0
3390472	403.757202148	4.0	3697.0	4	1483.0	1	1710.35135135	63283.0	2.61972886125	3.0	0.77091449385	302.498728381	110.6251311	780.305645821	0.213379255239	1086.0	846.0	37	0.0
3390479	507.724395752	4.0	4732.0	4	1507.0	1	1835.94594595	67930.0	2.71090007636	3.0	0.756481927894	257.513689732	118.842356138	958.898643292	0.24618662959	1060.0	677.0	37	0.0
3390478	273.506835938	4.0	2874.0	4	1091.0	1	1292.94594595	47839.0	2.6777168446	3.0	0.707259292779	24.6119161347	118.867791151	540.555472842	0.173496334651	903.0	621.0	37	0.0
3390477	3272.6953125	4.0	21767.0	4	3568.0	1	6285.27027027	232555.0	2.5529628512	3.0	0.899649739836	174.775881851	118.189873341	5451.65135353	0.639786051422	1290.0	1581.0	37	0.0
3390476	613.106811523	4.0	5029.0	4	1362.0	1	1818.48648649	67284.0	2.56732508088	3.0	0.799931993862	96.4267604691	115.443469522	1134.0059186	0.332300001186	895.0	660.0	37	0.0
3390579	346.108215332	4.0	3694.0	4	1313.0	1	1518.2972973	56177.0	2.5313823961	3.0	0.748342539349	268.27803845	331.200057796	670.264743087	0.19786439441	1023.0	816.0	37	0.0
3390578	237.526153564	4.0	2595.0	4	1219.0	1	1352.89189189	50057.0	2.48918126071	3.0	0.64646671652	286.942608707	328.16868713	485.312945072	0.131159175788	1032.0	733.0	37	0.0
3390577	368.594726562	4.0	3239.0	4	1285.0	1	1512.81081081	55974.0	2.54710854997	3.0	0.873196517901	65.9356022991	323.631991505	670.529883245	0.239949271379	908.0	743.0	37	0.0
3390576	387.523742676	4.0	3709.0	4	1555.0	1	1716.13513514	63497.0	2.80043757737	3.0	0.985585282818	264.434371108	318.047012645	684.608410462	0.244689958518	1034.0	751.0	37	0.0
3390583	229.40397644	4.0	2873.0	4	1154.0	1	1298.91891892	48060.0	2.44499590413	3.0	0.610220337765	214.401175269	334.82253016	499.944295696	0.133060571534	957.0	684.0	37	0.0
3390582	355.693054199	4.0	3976.0	4	1155.0	1	1390.72972973	51457.0	2.52399076385	3.0	0.516984039443	198.133840664	333.769556321	771.198801602	0.167325764683	938.0	438.0	37	0.0
3390581	224.803268433	4.0	3252.0	4	1259.0	1	1348.62162162	49899.0	2.48255561589	3.0	0.555877761414	205.59416673	332.992301042	511.282067799	0.117781373761	985.0	821.0	37	0.0
3390580	250.975631714	4.0	2561.0	4	1147.0	1	1235.40540541	45710.0	2.58636505406	3.0	0.635509292352	51.9009691417	331.72843996	507.40064487	0.150095364614	877.0	612.0	37	0.0
3390587	153.314651489	4.0	1949.0	4	1063.0	1	1100.24324324	40709.0	4.77507467248	3.0	0.799616524434	104.606297932	342.556804099	340.225203636	0.141072653269	804.0	432.0	37	0.0
3390586	297.228912354	4.0	2969.0	4	1403.0	1	1496.40540541	55367.0	2.50917175651	3.0	0.791334107746	254.193662912	341.329779664	593.926270184	0.186297369872	1002.0	700.0	37	0.0
3390585	195.847244263	4.0	2150.0	4	1134.0	1	1186.83783784	43913.0	2.53660693399	3.0	0.713083950423	59.4826061249	338.338680451	379.240872849	0.128577777407	887.0	493.0	37	0.0
3390584	370.500976562	4.0	4384.0	4	1396.0	1	1665.13513514	61610.0	2.51812162883	3.0	0.722628091518	356.903956778	335.431551111	749.641142376	0.194262284158	1100.0	871.0	37	0.0
3390591	264.45880127	4.0	3338.0	4	1354.0	1	1482.86486486	54866.0	2.64506680778	3.0	0.733456939793	235.655051956	355.204187289	519.301141608	0.147353156508	1106.0	804.0	37	0.0
3390590	643.363708496	4.0	6087.0	4	1706.0	1	2099.51351351	77682.0	2.56637109657	3.0	0.725374555383	384.851795064	351.06903706	1206.76449009	0.263370326247	1193.0	835.0	37	0.0
3390589	411.440917969	4.0	3897.0	4	1345.0	1	1550.16216216	57356.0	2.59754548553	3.0	0.823007800589	150.533162475	350.927646965	747.598136015	0.247592716237	921.0	779.0	37	0.0
3390588	585.673522949	4.0	5206.0	4	1606.0	1	1968.48648649	72834.0	2.55567760401	3.0	0.818535835208	291.926772628	345.294934587	1063.78798069	0.283980711321	1090.0	768.0	37	0.0
3390563	281.840545654	4.0	2980.0	4	1338.0	1	1427.02702703	52800.0	2.51393384584	3.0	0.824798012331	282.039265004	287.910016178	532.176739986	0.181746286805	980.0	690.0	37	0.0
3390562	330.784881592	4.0	3467.0	4	1309.0	1	1491.32432432	55179.0	2.5148293628	3.0	0.786348546189	214.038495834	286.529182553	633.160461234	0.200375102088	973.0	466.0	37	0.0
3390561	350.716888428	4.0	3382.0	4	1255.0	1	1504.48648649	55666.0	2.65035345819	3.0	0.589797968975	130.954597922	281.104636465	657.952532129	0.148062500743	1011.0	843.0	37	0.0
3390560	408.463378906	4.0	3938.0	4	1231.0	1	1523.32432432	56363.0	2.59542291288	3.0	0.810041456188	63.7332590581	279.988428326	745.254731024	0.247112877975	919.0	543.0	37	0.0
3390567	1197.48059082	4.0	6994.0	4	2720.0	1	3334.0	123358.0	2.61013060881	3.0	1.18486583115	24.6359271187	297.541494955	1910.81250897	0.514097518903	1051.0	1135.0	37	0.0
3390566	401.958496094	4.0	3915.0	4	1254.0	1	1532.56756757	56705.0	2.53947006735	3.0	0.675915444663	92.1472525313	297.38362798	809.08643751	0.217163349629	962.0	642.0	37	0.0
3390565	220.946609497	4.0	2459.0	4	1166.0	1	1273.45945946	47118.0	2.7334601765	3.0	0.681582315443	201.631903509	289.498399267	448.576365021	0.136420144437	941.0	755.0	37	0.0
3390564	164.129135132	4.0	2390.0	4	1239.0	1	1317.35135135	48742.0	10.1699025232	3.0	0.587988934449	296.213202255	288.226577144	411.525293958	0.10112811738	1043.0	819.0	37	0.0
3390571	3310.36254883	4.0	23939.0	4	3585.0	1	6420.81081081	237570.0	2.57481671197	3.0	0.824472364927	306.647230444	307.38832928	5969.18460297	0.621377181388	1419.0	1841.0	37	0.0
3390570	286.729248047	4.0	3041.0	4	1157.0	1	1367.37837838	50593.0	2.57751507262	3.0	0.763673271605	84.5545274805	303.761607694	532.981256255	0.174858328558	915.0	677.0	37	0.0
3390569	184.916519165	4.0	2460.0	4	1212.0	1	1252.08108108	46327.0	2.71066245879	3.0	0.362236725025	126.421658773	302.45060255	458.821641598	0.0710884877269	988.0	592.0	37	0.0
3390568	202.214508057	4.0	2978.0	4	1115.0	1	1238.21621622	45814.0	10.6389321402	3.0	0.497582186408	151.500988714	297.84020433	537.199483698	0.120998179122	962.0	483.0	37	0.0
3390575	233.611602783	4.0	2439.0	4	1066.0	1	1194.54054054	44198.0	2.51972085192	3.0	0.756366687301	32.0663494699	315.772460588	437.592059812	0.160818177895	837.0	576.0	37	0.0
3390574	719.010803223	4.0	6942.0	4	1573.0	1	2274.72972973	84165.0	2.55922292818	3.0	0.797388397248	293.440722861	312.802046174	1354.17864915	0.311214495016	1170.0	1103.0	37	0.0
3390573	499.791412354	4.0	4124.0	4	1627.0	1	1908.56756757	70617.0	2.74172166704	3.0	0.942217189769	367.263533061	308.932009519	840.334111481	0.261713580256	1098.0	720.0	37	0.0
3390572	522.794250488	4.0	4570.0	4	1285.0	1	1748.35135135	64689.0	2.54875680836	3.0	0.755327250414	123.308982013	309.094636867	969.51746922	0.264904873948	978.0	693.0	37	0.0
3390547	266.747009277	4.0	3107.0	4	1805.0	1	1807.75675676	66887.0	2.62753763043	3.0	0.320547674176	244.562966944	263.496983582	558.603884967	0.0521057923461	1307.0	869.0	37	0.0
3390546	300.822540283	4.0	3926.0	4	1563.0	1	1696.75675676	62780.0	2.77320843687	3.0	0.517848787212	140.594381594	263.487544471	670.240769567	0.113931176252	1152.0	849.0	37	0.0
3390545	559.927734375	4.0	4883.0	4	1797.0	1	1978.40540541	73201.0	2.60457901175	3.0	0.995413135806	154.182844392	258.290078489	930.933535623	0.305814657069	1033.0	890.0	37	0.0
3390544	989.129516602	4.0	7424.0	4	2037.0	1	2592.2972973	95915.0	2.57273446243	3.0	0.829818976582	136.667865115	257.165034575	1731.81829405	0.383481281471	1082.0	839.0	37	0.0
3390551	257.455688477	4.0	3289.0	4	1269.0	1	1468.72972973	54343.0	2.48884566115	3.0	0.552139721122	290.876659444	272.292007846	602.531080279	0.127719647399	1041.0	465.0	37	0.0
3390550	401.953582764	4.0	3741.0	4	1647.0	1	1687.45945946	62436.0	2.6198311876	3.0	0.834302766697	357.729538908	265.194653905	744.73498622	0.225645687869	1025.0	572.0	37	0.0
3390549	477.404327393	4.0	4489.0	4	1715.0	1	1834.21621622	67866.0	2.54739910035	3.0	0.858248273681	340.886884495	263.754667816	853.396291139	0.249463304648	1060.0	711.0	37	0.0
3390548	3573.70654297	4.0	24460.0	4	4825.0	1	7015.97297297	259591.0	2.53407705549	3.0	0.935963454039	235.200452305	264.049489554	5877.85002496	0.644916152571	1394.0	1517.0	37	0.0
3390555	384.493682861	4.0	3479.0	4	1644.0	1	1728.35135135	63949.0	2.55600606433	3.0	0.835338551397	297.753367717	273.365558455	689.145615004	0.199813726226	1117.0	789.0	37	0.0
3390554	441.189056396	4.0	4251.0	4	1507.0	1	1720.75675676	63668.0	2.53125345948	3.0	0.891926843454	194.246242431	273.1561309	788.577601529	0.25687086782	1011.0	895.0	37	0.0
3390553	446.436431885	4.0	4094.0	4	1482.0	1	1756.27027027	64982.0	2.52371624326	3.0	0.76583516541	130.583486978	273.06332849	830.708253662	0.221177707349	1057.0	808.0	37	0.0
3390552	570.754638672	4.0	4308.0	4	1470.0	1	1874.27027027	69348.0	2.54844731627	3.0	0.749725379742	311.953239667	271.873573782	1034.72848421	0.260955281017	1075.0	535.0	37	0.0
3390559	540.487182617	4.0	4270.0	4	1284.0	1	1683.54054054	62291.0	2.56099628802	3.0	0.810162247862	39.1095688347	278.654731158	962.720612368	0.301477912859	904.0	583.0	37	0.0
3390558	1199.84289551	4.0	7639.0	4	2294.0	1	2998.59459459	110948.0	2.5655763385	3.0	0.948185278515	254.919946875	275.882391931	1932.50503031	0.439964852744	1133.0	1019.0	37	0.0
3390557	462.832580566	4.0	4332.0	4	1381.0	1	1693.08108108	62644.0	2.57347084789	3.0	0.833251672641	106.608403528	274.494573788	865.803107537	0.270733550184	938.0	746.0	37	0.0
3390556	677.661315918	4.0	5205.0	4	1474.0	1	1954.24324324	72307.0	2.56456900171	3.0	0.871415987839	89.2118101445	275.118511676	1163.55082507	0.350291720136	923.0	867.0	37	0.0
3390531	837.941955566	4.0	6896.0	4	1599.0	1	2233.05405405	82623.0	2.53225841869	3.0	0.812016456397	30.7467642736	224.53639551	1542.82093629	0.389876844611	967.0	594.0	37	0.0
3390530	269.055053711	4.0	3020.0	4	1081.0	1	1262.37837838	46708.0	2.56465270358	3.0	0.531883883849	68.6787671018	223.315903877	576.199297666	0.138156743784	913.0	533.0	37	0.0
3390529	309.863647461	4.0	3419.0	4	1253.0	1	1459.10810811	53987.0	2.54457814824	3.0	0.866744543139	107.502590437	218.213987792	539.88547056	0.190975741591	967.0	869.0	37	0.0
3390528	558.70916748	4.0	4159.0	4	1448.0	1	1794.81081081	66408.0	2.72319649395	3.0	0.972851423599	62.047387038	215.988092289	893.49121235	0.31952588456	875.0	844.0	37	0.0
3390535	448.339294434	4.0	4154.0	4	1442.0	1	1703.54054054	63031.0	2.52388254282	3.0	0.83083770512	4.97604153178	236.695679592	835.277518573	0.255788505634	973.0	784.0	37	0.0
3390534	151.780914307	4.0	2311.0	4	1125.0	1	1211.78378378	44836.0	10.838098343	3.0	0.420553352263	9.53794398149	233.992157623	461.645795866	0.0870839098632	914.0	394.0	37	0.0
3390533	581.679443359	4.0	4886.0	4	1388.0	1	1883.86486486	69703.0	2.56838508249	3.0	0.780851628848	229.649561276	226.285201311	1083.00636507	0.289407670092	1006.0	804.0	37	0.0
3390532	506.04309082	4.0	4451.0	4	1505.0	1	1783.72972973	65998.0	2.62271978544	3.0	0.759021375536	318.017527062	224.550376982	960.186806149	0.256741928348	1023.0	762.0	37	0.0
3390539	259.96862793	4.0	2708.0	4	1347.0	1	1476.67567568	54637.0	2.60082042131	3.0	0.862879062819	295.042785463	242.627464039	477.600138078	0.162169306497	1066.0	716.0	37	0.0
3390538	570.56072998	4.0	4212.0	4	1497.0	1	1821.32432432	67389.0	2.53619240276	3.0	0.878224770549	71.6884662285	242.028716258	987.748788746	0.312579528021	942.0	774.0	37	0.0
3390537	460.270324707	4.0	4549.0	4	1867.0	1	2142.2972973	79265.0	8.36363225092	3.0	1.05132356831	372.174242141	239.441481056	937.108788445	0.29860202754	1099.0	819.0	37	0.0
3390536	493.608154297	4.0	5151.0	4	1488.0	1	1705.72972973	63112.0	2.55509321752	3.0	0.822333175394	111.048598607	239.103866855	887.458031829	0.272138364989	957.0	634.0	37	0.0
3390543	188.628005981	4.0	2258.0	4	1265.0	1	1363.43243243	50447.0	11.4000000005	3.0	0.489164824683	243.380263098	253.730014396	423.295899955	0.0821736587371	1096.0	694.0	37	0.0
3390542	181.606460571	4.0	2059.0	4	1072.0	1	1135.02702703	41996.0	10.8536626137	3.0	0.618123277992	4.69714386057	248.867069739	385.862992848	0.117403805715	873.0	524.0	37	0.0
3390541	402.668884277	4.0	3476.0	4	1265.0	1	1520.89189189	56273.0	2.58365987925	3.0	0.814958094383	58.401669194	245.296489515	746.442443408	0.249980765329	915.0	639.0	37	0.0
3390540	459.027740479	4.0	4561.0	4	1567.0	1	1758.89189189	65079.0	2.49458444338	3.0	0.767153749454	312.604535376	244.341315369	911.177009995	0.247984982974	1036.0	707.0	37	0.0
3390595	658.416442871	4.0	6368.0	4	2711.0	1	2890.51351351	106949.0	2.56491088403	3.0	0.932351206841	226.665038963	363.861612536	1160.94089288	0.230366382734	1545.0	1215.0	37	0.0
3390594	308.485107422	4.0	3517.0	4	1378.0	1	1483.89189189	54904.0	2.55856311532	3.0	0.75283842623	331.064630586	361.582362327	621.969710936	0.187331466992	1000.0	797.0	37	0.0
3390593	166.875518799	4.0	2330.0	4	1303.0	1	1371.64864865	50751.0	10.1605534917	3.0	0.697395978858	360.767847627	358.200626419	379.862783429	0.106890189704	1102.0	857.0	37	0.0
3390592	519.559997559	4.0	4522.0	4	1564.0	1	1861.75675676	68885.0	2.55043627896	3.0	0.819383354208	303.771335359	357.367665366	957.445397498	0.26693268811	1056.0	809.0	37	0.0
3390599	159.216094971	4.0	2089.0	4	1113.0	1	1186.54054054	43902.0	2.55249007109	3.0	0.697428150646	182.742267867	372.685952758	356.390359842	0.116994028511	914.0	476.0	37	0.0
3390598	382.684814453	4.0	3123.0	4	1237.0	1	1516.59459459	56114.0	2.69906882036	3.0	0.918720111933	164.47936378	369.972021861	660.190269689	0.249944491909	905.0	820.0	37	0.0
3390597	6304.3671875	4.0	38310.0	4	7191.0	1	11661.1891892	431464.0	2.5493629733	3.0	0.91461063793	216.875932753	368.250734091	10500.4136158	0.700056720685	1843.0	2097.0	37	0.0
3390596	205.852462769	4.0	2714.0	4	1242.0	1	1330.05405405	49212.0	10.1561752557	3.0	0.828616662436	198.129728443	364.589126763	418.811144521	0.150031456173	966.0	655.0	37	0.0
3390603	170.585571289	4.0	2256.0	4	1281.0	1	1288.97297297	47692.0	11.4000000005	3.0	0.459934505682	265.75111737	387.216427565	383.700294391	0.0734871070948	1032.0	603.0	37	0.0
3390602	424.582000732	4.0	3638.0	4	1407.0	1	1617.0	59829.0	2.58263314961	3.0	0.859566369073	187.242776117	387.237766484	743.327727931	0.246213728004	980.0	824.0	37	0.0
3390601	500.883636475	4.0	4736.0	4	1248.0	1	1654.72972973	61225.0	2.57077891668	3.0	0.792541279782	130.17770744	383.101954533	905.630923373	0.276940711166	920.0	603.0	37	0.0
3390600	451.776123047	4.0	3401.0	4	1416.0	1	1700.83783784	62931.0	2.54006875511	3.0	0.785186771637	261.913185131	379.921277072	811.322189512	0.230424330332	1038.0	654.0	37	0.0
3390607	435.340393066	4.0	3788.0	4	1358.0	1	1601.94594595	59272.0	2.53722171119	3.0	0.81240402191	130.646275728	395.057380661	783.787844947	0.248039656187	937.0	768.0	37	0.0
3390606	215.256866455	4.0	3069.0	4	1519.0	1	1663.54054054	61551.0	10.128117185	3.0	0.744928946011	322.519897676	389.476128866	607.841335044	0.157534483418	1123.0	920.0	37	0.0
3390605	553.765625	4.0	5332.0	4	1633.0	1	1978.62162162	73209.0	2.52542258173	3.0	0.788561705125	318.349018289	389.027230382	1059.65259903	0.267680124256	1106.0	890.0	37	0.0
3390604	473.807281494	4.0	4094.0	4	1430.0	1	1861.48648649	68875.0	2.5783130899	3.0	0.755356082376	230.35508638	387.50794044	939.08737085	0.235379233254	1109.0	467.0	37	0.0
3390451	527.816894531	4.0	4216.0	4	1403.0	1	1724.0	63788.0	2.54117196202	3.0	0.795965545955	179.263591503	52.8147218167	941.441300466	0.277678165866	965.0	824.0	37	0.0
3390450	456.730834961	4.0	4019.0	4	1404.0	1	1623.89189189	60084.0	2.49952629481	3.0	0.894458851799	123.809069871	42.1428410738	791.238859279	0.278628261221	888.0	647.0	37	0.0
3390449	234.910308838	4.0	3062.0	4	1394.0	1	1496.0	55352.0	2.47698263605	3.0	0.747817296971	362.423055284	41.270522006	483.946048416	0.137600726086	1119.0	804.0	37	0.0
3390448	372.795166016	4.0	3572.0	4	1242.0	1	1422.59459459	52636.0	2.55214914193	3.0	0.706934874193	13.8080624586	40.8041569662	719.761397944	0.217784672544	890.0	519.0	37	0.0
3390455	280.710723877	4.0	2971.0	4	1219.0	1	1334.86486486	49390.0	2.54090338299	3.0	0.841145758322	63.1366202335	55.5056381938	517.451294657	0.194789121581	876.0	802.0	37	0.0
3390454	219.279281616	4.0	2526.0	4	1190.0	1	1334.86486486	49390.0	2.53934241842	3.0	0.674688652923	217.10670217	55.1683781967	455.093345868	0.129956605593	1011.0	766.0	37	0.0
3390453	863.248046875	4.0	6935.0	4	1747.0	1	2476.86486486	91644.0	2.56203269819	3.0	0.752662526123	255.687841722	54.1376189673	1585.44948345	0.317333700887	1218.0	807.0	37	0.0
3390452	491.792175293	4.0	4982.0	4	1532.0	1	1938.32432432	71718.0	2.50727169761	3.0	0.621461212175	248.437771297	53.4307556244	1022.72253906	0.196102867973	1108.0	893.0	37	0.0
3390459	241.874603271	4.0	3033.0	4	1380.0	1	1450.05405405	53652.0	2.520331216	3.0	0.663427217937	324.683084303	64.092380106	518.601053366	0.134603590839	1082.0	676.0	37	0.0
3390458	605.830749512	4.0	4833.0	4	1533.0	1	1931.13513514	71452.0	2.54802603287	3.0	0.838141621946	205.179311929	61.5438997507	1082.8656981	0.307172420641	1005.0	761.0	37	0.0
3390457	2946.67089844	4.0	20978.0	4	3376.0	1	5771.02702703	213528.0	2.58298839399	3.0	0.849518111611	341.3524846	60.086816529	5098.23996584	0.60061615097	1390.0	1109.0	37	0.0
3390456	293.542785645	4.0	2919.0	4	1426.0	1	1465.78378378	54234.0	2.61270455346	3.0	0.752447979984	234.64899371	56.4949689392	573.490392012	0.172605507109	1004.0	567.0	37	0.0
3390463	375.318145752	4.0	3489.0	4	1343.0	1	1543.64864865	57115.0	2.50928020424	3.0	0.699912421725	272.037232889	71.9683582509	725.931057953	0.196993783238	1023.0	740.0	37	0.0
3390462	298.429626465	4.0	2897.0	4	1222.0	1	1407.81081081	52089.0	2.52523150131	3.0	0.782748805046	139.903830744	67.5931925962	556.960293709	0.183202519718	952.0	762.0	37	0.0
3390461	195.849380493	4.0	2092.0	4	1192.0	1	1208.97297297	44732.0	2.76143876358	3.0	0.655840800184	149.117596013	65.7648431917	406.018437354	0.123757075374	889.0	652.0	37	0.0
3390460	460.366912842	4.0	3852.0	4	1275.0	1	1611.81081081	59637.0	2.54607885804	3.0	0.874756773043	28.011152297	64.9360516982	798.784626717	0.276742831248	908.0	847.0	37	0.0
3390435	332.021240234	4.0	3131.0	4	1281.0	1	1472.35135135	54477.0	2.59148391992	3.0	0.700804563153	217.359472157	19.2413308187	669.789694034	0.189629371209	981.0	527.0	37	0.0
3390434	518.134155273	4.0	4013.0	4	1707.0	1	1902.18918919	70381.0	2.65969518158	3.0	0.992206753364	268.531828355	18.0878966692	865.474366969	0.291524737216	1018.0	536.0	37	0.0
3390433	367.597717285	4.0	3646.0	4	1345.0	1	1549.02702703	57314.0	2.58494983092	3.0	0.723918945008	191.226232282	14.7595564807	713.854773843	0.200200204046	1020.0	672.0	37	0.0
3390432	310.810272217	4.0	2995.0	4	1329.0	1	1387.37837838	51333.0	2.61898209042	3.0	0.781677451272	51.9249577841	12.9118331215	570.819749296	0.191619266561	915.0	610.0	37	0.0
3390439	277.124450684	4.0	2865.0	4	1140.0	1	1364.64864865	50492.0	2.4913232109	3.0	0.722890920677	33.3096392431	25.892284791	553.623127739	0.171830821423	936.0	698.0	37	0.0
3390438	728.279174805	4.0	6359.0	4	1944.0	1	2232.45945946	82601.0	2.71295433697	3.0	0.776316411987	394.132041989	23.1837556634	1307.00441202	0.294078142364	1145.0	925.0	37	0.0
3390437	254.224258423	4.0	2628.0	4	1177.0	1	1269.08108108	46956.0	2.51069220085	3.0	0.642545153523	51.9625006514	23.0794800188	478.039130103	0.137678918075	934.0	601.0	37	0.0
3390436	201.625610352	4.0	2722.0	4	1456.0	1	1450.67567568	53675.0	2.51871628887	3.0	0.646378983402	355.05814073	18.5687143206	476.672613836	0.118813197682	1123.0	566.0	37	0.0
3390443	233.195831299	4.0	2995.0	4	1264.0	1	1356.13513514	50177.0	2.46465863939	3.0	0.666907138009	322.77444939	31.3818828142	502.956766541	0.141122153177	995.0	605.0	37	0.0
3390442	215.537384033	4.0	2786.0	4	1510.0	1	1670.0	61790.0	10.1273411154	3.0	1.00998506881	346.086350893	30.2811928836	517.362327366	0.185459968257	1093.0	1022.0	37	0.0
3390441	219.125701904	4.0	2355.0	4	1181.0	1	1234.27027027	45668.0	2.53889778481	3.0	0.652968949583	109.584604843	26.9769948823	474.390407005	0.143489584254	921.0	552.0	37	0.0
3390440	247.997650146	4.0	2993.0	4	1187.0	1	1291.91891892	47801.0	2.5992576717	3.0	0.630008813111	26.5803294939	26.7461964963	529.452987021	0.148230609328	915.0	585.0	37	0.0
3390447	416.868682861	4.0	3690.0	4	1404.0	1	1625.2972973	60136.0	2.52536925094	3.0	0.795696253971	202.765499486	38.2950269697	773.220820295	0.233460419953	994.0	613.0	37	0.0
3390446	213.678741455	4.0	2443.0	4	1118.0	1	1231.05405405	45549.0	2.61396415697	3.0	0.719322177317	7.34504888689	35.6447080675	412.661143336	0.137089631273	876.0	630.0	37	0.0
3390445	215.608886719	4.0	2665.0	4	1510.0	1	1638.32432432	60618.0	10.1339154488	3.0	0.875146209044	346.834151688	31.8119099692	529.991774258	0.164894630339	1130.0	787.0	37	0.0
3390444	172.938751221	4.0	2056.0	4	1215.0	1	1167.72972973	43206.0	2.5890490515	3.0	0.672367308998	100.011047986	32.4581527318	395.784849567	0.12859749346	886.0	445.0	37	0.0
3390427	281.044921875	4.0	3863.0	4	1388.0	1	1569.94594595	58088.0	11.4000000005	3.0	0.935149658705	352.0	0.0	730.871433668	0.278240205706	980.0	816.0	37	0.0
3390426	453.203613281	4.0	3605.0	4	1416.0	1	1737.16216216	64275.0	2.73320830473	3.0	1.30864194372	274.0	0.0	752.94202645	0.395875598395	843.0	807.0	37	0.0
3390425	200.061050415	4.0	2252.0	4	1160.0	1	1223.83783784	45282.0	10.2205283002	3.0	1.12263668951	49.0	0.0	453.640368667	0.262728385914	769.0	372.0	37	0.0
3390431	202.244796753	4.0	2140.0	4	1084.0	1	1200.37837838	44414.0	2.48850258374	3.0	0.799348645576	37.325926336	12.2611774807	370.941321457	0.14091106248	882.0	647.0	37	0.0
3390430	605.603210449	4.0	4061.0	4	1548.0	1	1919.21621622	71011.0	2.53512363734	3.0	0.899796753606	151.907589485	10.3839400859	1007.0626466	0.309026243665	1024.0	674.0	37	0.0
3390429	476.374694824	4.0	4359.0	4	1418.0	1	1762.75675676	65222.0	2.51984536913	3.0	0.733111590585	291.192464306	8.50905440562	915.159470178	0.235029122344	1087.0	825.0	37	0.0
3390428	356.917419434	4.0	3904.0	4	1770.0	1	1941.2972973	71828.0	8.42009906039	3.0	1.16025004371	384.891843804	1.51448514301	704.894391809	0.266859023353	1146.0	916.0	37	0.0
3390259	702.000549316	5.0	5422.0	5	1683.0	1	2034.89189189	75291.0	2.55005936889	3.0	0.873578040504	23.8180062489	35.650654221	1216.8077951	0.353523353341	955.0	855.0	37	0.0
3390258	253.18359375	5.0	2715.0	5	1290.0	1	1346.45945946	49819.0	11.4000000005	3.0	0.821155603504	62.1970698295	34.5749012736	474.483496645	0.169159802824	930.0	583.0	37	0.0
3390257	334.70425415	5.0	3608.0	5	1314.0	1	1493.62162162	55264.0	2.5447861381	3.0	0.763334364902	100.360843102	29.1985808786	664.667517191	0.204592004984	961.0	759.0	37	0.0
3390256	432.932403564	5.0	3978.0	5	1417.0	1	1662.78378378	61523.0	2.53717876947	3.0	0.921802997847	55.186767452	27.2356952852	755.428617671	0.264853718711	959.0	853.0	37	0.0
3390263	510.875274658	5.0	4150.0	5	1307.0	1	1698.91891892	62860.0	2.50311029871	3.0	0.90345854141	104.004523279	50.1908073993	862.821836199	0.297719728707	898.0	570.0	37	0.0
3390262	204.497268677	5.0	2802.0	5	1341.0	1	1474.02702703	54539.0	8.40684379014	3.0	1.59496409018	1.0	45.0	435.07831265	0.307851559019	822.0	723.0	37	0.0
3390261	457.63571167	5.0	3956.0	5	1386.0	1	1677.08108108	62052.0	2.60760628856	3.0	0.93240312684	222.799346367	37.1687413724	754.022412663	0.265191953213	968.0	845.0	37	0.0
3390260	441.348968506	5.0	4212.0	5	1523.0	1	1698.89189189	62859.0	2.54614667546	3.0	0.730867265427	310.986247305	35.7734165472	831.812204493	0.217913724869	1082.0	585.0	37	0.0
3390267	489.44342041	5.0	3825.0	5	1508.0	1	1801.67567568	66662.0	2.59194825836	3.0	0.806042283843	305.99985081	55.4995119829	875.917425524	0.243682194436	1072.0	719.0	37	0.0
3390266	312.601104736	5.0	3543.0	5	1531.0	1	1625.37837838	60139.0	2.50268938474	3.0	0.866350620867	289.081038324	53.6334713936	584.891507098	0.184662733087	1104.0	767.0	37	0.0
3390265	572.758117676	5.0	4423.0	5	1589.0	1	1830.43243243	67726.0	2.5304805912	3.0	0.886295553233	64.8786150171	53.1228735713	977.192791752	0.309892235623	950.0	539.0	37	0.0
3390264	484.930206299	5.0	4727.0	5	2055.0	1	2315.43243243	85671.0	10.2508066465	3.0	1.03548198626	365.075174603	50.5145409974	1047.16406813	0.30573964988	1152.0	967.0	37	0.0
3390271	481.490142822	5.0	3999.0	5	1533.0	1	1803.18918919	66718.0	2.57865955919	3.0	1.0097456569	147.647044329	69.2859745368	799.230805137	0.288287413583	982.0	847.0	37	0.0
3390270	706.55871582	5.0	5877.0	5	1777.0	1	2117.37837838	78343.0	2.53699291656	3.0	0.754691948678	129.905200943	68.2893765389	1283.79574681	0.296663809598	1060.0	735.0	37	0.0
3390269	249.052124023	5.0	2725.0	5	1291.0	1	1473.13513514	54506.0	2.50493734059	3.0	0.572561211735	236.96902958	64.5520601441	529.775118022	0.114769348306	1128.0	733.0	37	0.0
3390268	227.07611084	5.0	2899.0	5	1161.0	1	1267.67567568	46904.0	2.77233330808	3.0	0.62365120186	51.6899514057	56.5209755047	521.024847672	0.147003156129	923.0	555.0	37	0.0
3390243	546.22253418	5.0	4977.0	5	1520.0	1	1925.62162162	71248.0	2.56692441247	3.0	0.746292117402	280.058394224	3.74416382404	1033.78918309	0.250511436025	1076.0	834.0	37	0.0
3390242	245.759155273	5.0	3015.0	5	1052.0	1	1271.56756757	47048.0	2.84064206445	3.0	1.13597556042	102.0	0.0	511.088193115	0.295831072348	766.0	672.0	37	0.0
3390247	3557.04296875	5.0	23639.0	5	4533.0	1	7001.21621622	259045.0	2.56408888171	3.0	0.931898649642	9.70306919851	14.7339054847	5912.55465624	0.648793848823	1413.0	1410.0	37	0.0
3390246	477.882263184	5.0	3705.0	5	1759.0	1	1925.43243243	71241.0	4.73422994715	3.0	1.20014663048	168.958414099	14.098825192	677.169416704	0.267498086406	1066.0	941.0	37	0.0
3390245	410.754516602	5.0	3571.0	5	1291.0	1	1563.2972973	57842.0	2.56601060734	3.0	0.749211639611	175.622427565	5.01405450018	760.545303818	0.222861660008	979.0	575.0	37	0.0
3390244	193.815963745	5.0	2121.0	5	1116.0	1	1174.43243243	43454.0	2.64210116164	3.0	0.797918160043	44.7579278857	5.30307230184	366.883385995	0.142376242084	870.0	514.0	37	0.0
3390251	442.01071167	5.0	4535.0	5	1535.0	1	1748.32432432	64688.0	2.49140941797	3.0	0.81436974902	365.76628758	20.8166129341	805.052760661	0.230764462426	1086.0	769.0	37	0.0
3390250	562.829956055	5.0	4632.0	5	1636.0	1	1903.21621622	70419.0	2.61124233722	3.0	0.812531917444	161.538020031	19.8939464908	994.430521989	0.269476908038	1045.0	906.0	37	0.0
3390249	475.628051758	5.0	4013.0	5	1493.0	1	1781.43243243	65913.0	2.5665440621	3.0	0.849343681998	269.982783132	18.3923038487	846.423211078	0.252782753708	1025.0	703.0	37	0.0
3390248	152.211502075	5.0	2320.0	5	990.0	1	1047.78378378	38768.0	2.46980786892	3.0	0.362482120325	92.7667095202	15.7320054614	409.512727732	0.0762359507138	878.0	404.0	37	0.0
3390255	555.318054199	5.0	4948.0	5	1502.0	1	1847.48648649	68357.0	2.58816697653	3.0	0.782955855016	177.809310619	23.8793861836	1023.77568131	0.27703416836	1040.0	671.0	37	0.0
3390254	506.106170654	5.0	4453.0	5	1261.0	1	1660.45945946	61437.0	2.60442033244	3.0	0.66560062205	109.157073908	23.8444386043	965.172080069	0.239842893095	975.0	710.0	37	0.0
3390253	272.66784668	5.0	2692.0	5	1294.0	1	1345.37837838	49779.0	2.49190548565	3.0	0.705802926572	127.414074441	22.5825723459	574.05358593	0.17727109657	932.0	581.0	37	0.0
3390252	272.73135376	5.0	3332.0	5	1295.0	1	1390.78378378	51459.0	2.59542743641	3.0	0.856861350423	206.10402946	22.1857651551	501.325029582	0.182638504759	955.0	850.0	37	0.0
3390323	509.519500732	5.0	4992.0	5	2651.0	1	2771.72972973	102554.0	8.97783166017	3.0	0.799212824015	220.062932962	175.021925174	1013.1136727	0.171046358434	1670.0	1181.0	37	0.0
3390322	215.143264771	5.0	2517.0	5	1352.0	1	1391.48648649	51485.0	10.8371580305	3.0	0.844111480936	324.272531096	172.746884234	404.17402891	0.139719565333	1036.0	703.0	37	0.0
3390321	214.444274902	5.0	2692.0	5	1203.0	1	1303.51351351	48230.0	2.58215888017	3.0	0.468954564291	353.909301213	169.600487018	533.421847948	0.106136498508	1030.0	478.0	37	0.0
3390320	532.039611816	5.0	4588.0	5	1486.0	1	1892.0	70004.0	2.5588988908	3.0	0.894498016382	297.084409104	168.359584725	920.362126798	0.278059768775	1068.0	926.0	37	0.0
3390327	527.112304688	5.0	4323.0	5	1483.0	1	1729.05405405	63975.0	2.53576447944	3.0	0.782537062004	158.110513106	181.083874819	962.174387807	0.278332542188	965.0	639.0	37	0.0
3390326	6727.72314453	5.0	37676.0	5	7090.0	1	12516.1891892	463099.0	2.56574222548	3.0	0.957623362869	210.08538415	179.288427652	10888.7887956	0.713957164201	1925.0	2334.0	37	0.0
3390325	491.535552979	5.0	5172.0	5	2320.0	1	2716.40540541	100507.0	8.99099674848	3.0	0.961187530269	223.280276491	177.282090608	1043.85549924	0.226514889377	1484.0	1191.0	37	0.0
3390324	187.851531982	5.0	2558.0	5	1238.0	1	1380.40540541	51075.0	10.2503882319	3.0	0.80726648426	190.803066679	175.673067644	415.877483258	0.138437909067	1015.0	792.0	37	0.0
3390331	255.962875366	5.0	3098.0	5	1313.0	1	1519.13513514	56208.0	2.52871315598	3.0	0.34039392356	217.96404846	194.952222265	629.483128455	0.075875488934	1218.0	836.0	37	0.0
3390330	465.897613525	5.0	3953.0	5	1411.0	1	1672.86486486	61896.0	2.55984577127	3.0	0.895317943336	123.494361941	194.141440994	817.881584819	0.280188894941	933.0	762.0	37	0.0
3390329	481.124511719	5.0	4612.0	5	1605.0	1	1801.78378378	66666.0	2.53204251038	3.0	0.783643731321	254.864542571	190.949693395	869.600742842	0.233207195612	1105.0	665.0	37	0.0
3390328	227.765136719	5.0	2380.0	5	1199.0	1	1324.05405405	48990.0	2.50168423521	3.0	0.726374842051	176.273209974	183.328643537	464.63838663	0.146066255151	952.0	689.0	37	0.0
3390335	503.611175537	5.0	5515.0	5	1665.0	1	1941.10810811	71821.0	2.5671110964	3.0	0.740249667681	311.347035988	200.133131738	998.91543363	0.235285101781	1169.0	595.0	37	0.0
3390334	209.558929443	5.0	2680.0	5	1297.0	1	1392.24324324	51513.0	2.58123782209	3.0	0.627999527494	259.147946736	198.753103215	467.8471026	0.117962929612	1024.0	625.0	37	0.0
3390333	499.203491211	5.0	4585.0	5	1494.0	1	1905.13513514	70490.0	2.57264150411	3.0	0.779541463981	223.919075831	198.343289142	927.595103305	0.234226981647	1101.0	870.0	37	0.0
3390332	511.479553223	5.0	4145.0	5	1493.0	1	1852.94594595	68559.0	2.54993733583	3.0	0.837514304762	180.578128929	198.257671824	942.995903901	0.270829986242	1049.0	847.0	37	0.0
3390307	156.945007324	5.0	1954.0	5	1098.0	1	1147.18918919	42446.0	2.68727323264	3.0	0.724988686327	44.6018963726	142.863910531	342.691214899	0.121434808195	870.0	489.0	37	0.0
3390306	341.240478516	5.0	4414.0	5	1457.0	1	1631.7027027	60373.0	10.247392368	3.0	0.771518165521	261.473983878	142.212469388	682.092893025	0.192260362997	1102.0	737.0	37	0.0
3390305	256.154022217	5.0	2614.0	5	1292.0	1	1455.37837838	53849.0	2.56135193442	3.0	0.677023680897	280.201025197	138.814148018	531.547601681	0.141076571583	1070.0	770.0	37	0.0
3390304	204.051574707	5.0	2431.0	5	1196.0	1	1257.67567568	46534.0	11.4000000005	3.0	0.952940989254	59.1610816043	134.528083251	379.633599237	0.167984437443	889.0	686.0	37	0.0
3390311	259.981719971	5.0	3065.0	5	1317.0	1	1492.35135135	55217.0	2.51224822702	3.0	0.782133474032	350.104195384	146.443854535	507.138169657	0.153261831936	1065.0	799.0	37	0.0
3390310	254.324325562	5.0	2669.0	5	1158.0	1	1318.91891892	48800.0	2.52932572518	3.0	0.648083237674	207.873698988	145.552215553	522.103458158	0.147149692163	936.0	545.0	37	0.0
3390309	274.252532959	5.0	2901.0	5	1244.0	1	1434.48648649	53076.0	2.61682849676	3.0	0.770942332947	191.274225423	144.799510249	531.773010348	0.166720299665	967.0	663.0	37	0.0
3390308	216.403198242	5.0	2412.0	5	1204.0	1	1323.94594595	48986.0	2.63928817452	3.0	0.554945495668	198.685941631	144.026341452	466.324454642	0.108318560044	970.0	680.0	37	0.0
3390315	277.287536621	5.0	2901.0	5	1119.0	1	1299.89189189	48096.0	2.55204166976	3.0	0.807678486183	97.8425756075	153.380701999	536.534703433	0.200027828055	856.0	607.0	37	0.0
3390314	295.284515381	5.0	3046.0	5	1364.0	1	1523.40540541	56366.0	2.56114993995	3.0	0.917926165526	247.115643314	152.479469048	536.054695564	0.192605230026	1028.0	943.0	37	0.0
3390313	185.687698364	5.0	2718.0	5	1403.0	1	1441.43243243	53333.0	2.50926926768	3.0	0.491637356176	285.984289294	149.570871526	473.321627821	0.0878069227144	1113.0	662.0	37	0.0
3390312	217.937652588	5.0	2200.0	5	1154.0	1	1241.81081081	45947.0	2.72319882705	3.0	0.787572403655	52.4756536802	149.372396517	421.902229185	0.154451680698	890.0	596.0	37	0.0
3390319	191.624923706	5.0	2333.0	5	1341.0	1	1433.08108108	53024.0	2.6423785165	3.0	0.682821144276	228.617289447	166.504953001	408.794459246	0.107897335876	1132.0	849.0	37	0.0
3390318	621.072387695	5.0	5293.0	5	1648.0	1	2076.37837838	76826.0	2.5586103441	3.0	0.862690182286	378.113969504	162.288604397	1083.79485942	0.290566754205	1108.0	981.0	37	0.0
3390317	455.634033203	5.0	4192.0	5	1418.0	1	1662.13513514	61499.0	2.60705140449	3.0	0.911017591112	143.530570305	161.936186296	776.938334539	0.27051929947	936.0	780.0	37	0.0
3390316	453.541229248	5.0	4015.0	5	1500.0	1	1836.2972973	67943.0	2.5705485078	3.0	0.849437123103	285.201883367	156.258325109	794.471692554	0.225120777162	1111.0	796.0	37	0.0
3390291	167.629562378	5.0	2039.0	5	1080.0	1	1134.16216216	41964.0	2.49953246573	3.0	0.594310480571	170.313229662	102.763273268	394.800266908	0.115373479534	887.0	534.0	37	0.0
3390290	206.770477295	5.0	2450.0	5	1156.0	1	1196.0	44252.0	11.4000000005	3.0	0.510759077012	194.999819682	100.48563043	474.823007961	0.112827371964	940.0	406.0	37	0.0
3390289	243.913314819	5.0	2917.0	5	1390.0	1	1433.81081081	53051.0	2.4893970726	3.0	0.778165099802	289.097659996	99.0802157893	459.492222026	0.142451055078	1058.0	825.0	37	0.0
3390288	199.378768921	5.0	2968.0	5	1290.0	1	1320.67567568	48865.0	2.63489484482	3.0	0.496016842932	274.970122993	98.7825899469	510.319946159	0.105989757211	1038.0	424.0	37	0.0
3390295	269.660217285	5.0	3136.0	5	1271.0	1	1413.0	52281.0	2.57111670163	3.0	0.718714299089	255.420187689	108.959287427	546.776106931	0.16151742654	1005.0	629.0	37	0.0
3390294	264.359375	5.0	2888.0	5	1106.0	1	1268.05405405	46918.0	2.69494446535	3.0	0.672615370275	144.777941538	108.730511955	544.764472346	0.168879776801	899.0	570.0	37	0.0
3390293	273.814483643	5.0	3078.0	5	1149.0	1	1348.81081081	49906.0	2.55918949169	3.0	0.707347803128	85.433863847	108.480442101	539.532917224	0.164784122473	932.0	682.0	37	0.0
3390292	767.0703125	5.0	5384.0	5	2249.0	1	2516.89189189	93125.0	4.65904319831	3.0	1.17310380159	17.6072112667	108.487853222	1249.80411318	0.410958642997	1031.0	1034.0	37	0.0
3390299	468.476745605	5.0	4597.0	5	1169.0	1	1622.75675676	60042.0	2.5646068901	3.0	0.694776939473	116.581083767	120.226636285	895.034741889	0.237015675475	953.0	749.0	37	0.0
3390298	3521.70239258	5.0	25135.0	5	3808.0	1	6793.97297297	251377.0	2.53737410271	3.0	0.820358649461	299.840448622	118.432974874	6372.26846703	0.625274545274	1510.0	1412.0	37	0.0
3390297	235.396316528	5.0	2398.0	5	1115.0	1	1275.40540541	47190.0	2.50427399442	3.0	0.733624673101	77.6397697042	114.885818968	471.018191407	0.156693781434	904.0	691.0	37	0.0
3390296	291.573059082	5.0	2916.0	5	1235.0	1	1384.16216216	51214.0	2.56038129212	3.0	0.640195950849	119.405044641	113.36020559	590.275524815	0.158085212103	933.0	580.0	37	0.0
3390303	372.285186768	5.0	3446.0	5	1613.0	1	1754.51351351	64917.0	10.8421930307	3.0	0.998230297635	257.464204303	129.4017612	658.537800384	0.230523140732	1071.0	723.0	37	0.0
3390302	201.118728638	5.0	2101.0	5	1106.0	1	1153.27027027	42671.0	10.9030865956	3.0	0.664174502785	24.9995255028	126.535661896	438.544793648	0.14453161671	861.0	521.0	37	0.0
3390301	607.724731445	5.0	5252.0	5	1608.0	1	2103.02702703	77812.0	2.56685637828	3.0	0.781241760649	286.692234527	124.060106538	1102.22944492	0.257435418653	1216.0	1115.0	37	0.0
3390300	571.399719238	5.0	5023.0	5	1752.0	1	2016.27027027	74602.0	2.59267155804	3.0	0.846671285172	360.680307318	119.766956747	1039.77411138	0.279280710154	1123.0	754.0	37	0.0
3390275	172.480865479	5.0	2588.0	5	1168.0	1	1258.13513514	46551.0	7.90912091897	3.0	0.503917431249	350.573606473	76.1379700983	450.530746402	0.099172781805	998.0	607.0	37	0.0
3390274	583.970153809	5.0	4337.0	5	1627.0	1	1943.10810811	71895.0	2.59764309659	3.0	0.82046856711	333.913445639	74.7103079653	1027.40176021	0.276988940699	1097.0	733.0	37	0.0
3390273	3440.94458008	5.0	25652.0	5	4323.0	1	6747.75675676	249667.0	2.56610783176	3.0	0.892721196006	228.313482581	74.9613767036	5869.629022	0.634715886693	1395.0	1841.0	37	0.0
3390272	561.223632812	5.0	4542.0	5	1540.0	1	1965.56756757	72726.0	2.57831496414	3.0	0.686177679156	133.618638863	74.5011040402	1083.61943762	0.233266474596	1101.0	767.0	37	0.0
3390279	308.385253906	5.0	3041.0	5	1272.0	1	1435.24324324	53104.0	2.55175353613	3.0	0.886236731896	187.478827469	84.3284371692	563.283942875	0.210520128363	912.0	722.0	37	0.0
3390278	554.705932617	5.0	5315.0	5	1427.0	1	1822.81081081	67444.0	2.5495578194	3.0	0.660594004056	123.798448517	84.1011700548	1074.186458	0.241688072762	1036.0	792.0	37	0.0
3390277	495.753417969	5.0	4309.0	5	1608.0	1	1798.59459459	66548.0	2.56504935517	3.0	0.781256307143	305.35898427	82.7348383061	921.058161376	0.25006283867	1056.0	679.0	37	0.0
3390276	307.708831787	5.0	3032.0	5	1442.0	1	1600.21621622	59208.0	2.59916040861	3.0	0.802181358401	284.123773167	83.4323746873	563.547155433	0.164485778005	1064.0	819.0	37	0.0
3390283	1221.06103516	5.0	9561.0	5	2261.0	1	3004.13513514	111153.0	2.56663696723	3.0	0.906975299678	248.056139454	86.8849786544	2033.42270517	0.442906211429	1138.0	907.0	37	0.0
3390282	484.486541748	5.0	4748.0	5	1323.0	1	1596.43243243	59068.0	2.49622150508	3.0	0.7209891665	82.6606310304	86.134942642	942.361500008	0.270320547975	907.0	547.0	37	0.0
3390281	388.725738525	5.0	3587.0	5	1659.0	1	1789.72972973	66220.0	2.70558402856	3.0	0.857996807612	291.278053071	84.6028365862	701.930261202	0.202288325733	1145.0	930.0	37	0.0
3390280	411.753570557	5.0	3795.0	5	1338.0	1	1559.83783784	57714.0	2.52230084565	3.0	0.810160734448	99.6064302186	85.3938113299	776.940528023	0.252766599851	927.0	700.0	37	0.0
3390287	280.318817139	5.0	2970.0	5	1341.0	1	1426.35135135	52775.0	2.49514179639	3.0	0.838574850063	206.900531388	97.6937080854	541.126100328	0.189157300765	951.0	715.0	37	0.0
3390286	315.946777344	5.0	3053.0	5	1280.0	1	1432.18918919	52991.0	2.51560514454	3.0	0.492645788711	124.00894601	92.0727034699	627.838701766	0.121053956046	1012.0	626.0	37	0.0
3390285	383.501800537	5.0	3485.0	5	1264.0	1	1457.75675676	53937.0	2.55255927906	3.0	0.791090767142	57.0685057938	91.1267437945	674.118618206	0.223861779238	933.0	537.0	37	0.0
3390284	396.283843994	5.0	3733.0	5	1496.0	1	1618.91891892	59900.0	2.57558762534	3.0	0.956397147024	32.3094543436	89.6716885392	695.119229516	0.258376551767	944.0	770.0	37	0.0
3390387	219.575714111	5.0	2492.0	5	1146.0	1	1221.59459459	45199.0	2.64032298772	3.0	0.872183586605	27.729972079	314.141316411	421.598773155	0.177169592004	817.0	610.0	37	0.0
3390386	264.345092773	5.0	2911.0	5	1297.0	1	1397.43243243	51705.0	2.4844074548	3.0	0.678817258623	311.114985948	312.937151882	529.866363684	0.147702458609	1026.0	721.0	37	0.0
3390385	1954.98828125	5.0	13805.0	5	2553.0	1	4273.64864865	158125.0	2.55448148126	3.0	0.835198828076	233.422224912	310.564056147	3516.51278665	0.523498236332	1239.0	1300.0	37	0.0
3390384	234.099777222	5.0	2497.0	5	1332.0	1	1398.81081081	51756.0	2.51799315674	3.0	0.895876592227	182.213589959	307.065996163	440.058634846	0.164034681927	1003.0	630.0	37	0.0
3390391	647.904846191	5.0	5234.0	5	1623.0	1	2034.78378378	75287.0	2.60706253431	3.0	0.862754024401	161.764225947	321.934698846	1085.51188988	0.298920666304	1065.0	904.0	37	0.0
3390390	398.4949646	5.0	3929.0	5	1814.0	1	1982.35135135	73347.0	2.52740963822	3.0	0.652872313917	233.503777377	319.783477784	783.82623557	0.148202648622	1228.0	880.0	37	0.0
3390389	199.577133179	5.0	2612.0	5	1207.0	1	1285.0	47545.0	2.72110573239	3.0	0.796817610454	184.729005243	319.071620287	406.38473834	0.144161966344	940.0	707.0	37	0.0
3390388	282.685882568	5.0	2708.0	5	1146.0	1	1352.81081081	50054.0	2.51584206843	3.0	0.693772218874	212.577822575	316.195849854	574.692905329	0.172830754425	917.0	684.0	37	0.0
3390395	540.875061035	5.0	4847.0	5	1582.0	1	1984.94594595	73443.0	2.57993585336	3.0	0.837803932126	159.4707913	331.433526529	1005.90647196	0.269496259788	1049.0	921.0	37	0.0
3390394	526.000305176	5.0	4409.0	5	1494.0	1	1798.91891892	66560.0	2.57179468305	3.0	0.907646220596	84.2380151047	326.676015866	912.906724528	0.299214184969	956.0	738.0	37	0.0
3390393	237.553833008	5.0	2760.0	5	1433.0	1	1378.78378378	51015.0	2.50274267733	3.0	0.739841181355	334.081155779	325.010556933	496.446882866	0.153660870727	996.0	632.0	37	0.0
3390392	1563.33776855	5.0	13210.0	5	2052.0	1	3412.18918919	126251.0	2.56315613242	3.0	0.777421470178	280.58493375	322.046186923	2902.56429575	0.493998180639	1126.0	1094.0	37	0.0
3390399	372.258483887	5.0	3816.0	5	1391.0	1	1600.18918919	59207.0	2.58616371862	3.0	0.799993208823	298.987770598	349.163877545	694.138548364	0.209939869845	1018.0	622.0	37	0.0
3390398	470.001922607	5.0	4359.0	5	1438.0	1	1682.08108108	62237.0	2.6861370708	3.0	0.812055329988	78.5156656442	349.498469359	902.787423557	0.278639199977	947.0	726.0	37	0.0
3390397	340.24508667	5.0	3398.0	5	1461.0	1	1626.94594595	60197.0	2.63393857695	3.0	0.919775140991	347.158317399	346.806609832	617.614989111	0.21150555911	1047.0	700.0	37	0.0
3390396	419.899627686	5.0	4663.0	5	1375.0	1	1654.62162162	61221.0	2.52837105362	3.0	0.748400069534	172.180080296	331.029234838	818.612761233	0.227194002766	1022.0	646.0	37	0.0
3390371	415.836853027	5.0	4473.0	5	1320.0	1	1613.94594595	59716.0	2.55751595226	3.0	0.760488299101	153.634489859	281.749474236	805.809701341	0.23433628652	977.0	607.0	37	0.0
3390370	2904.11962891	5.0	20566.0	5	3197.0	1	5507.7027027	203785.0	2.55846080691	3.0	0.854468138096	100.273066995	280.862670709	5010.96125656	0.635862539224	1199.0	1447.0	37	0.0
3390369	214.211715698	5.0	2783.0	5	1265.0	1	1302.62162162	48197.0	2.57018563272	3.0	0.86687382957	246.71292507	279.517670271	418.407254515	0.161739274788	932.0	707.0	37	0.0
3390368	669.083679199	5.0	7152.0	5	1736.0	1	2178.59459459	80608.0	2.58568426552	3.0	0.868399561014	383.270199361	271.818366033	1202.18584391	0.31509538393	1119.0	851.0	37	0.0
3390375	463.676300049	5.0	4174.0	5	1405.0	1	1730.02702703	64011.0	2.50503540796	3.0	0.79904258426	321.234048965	296.053223562	838.93598241	0.240292338983	1064.0	799.0	37	0.0
3390374	721.16619873	5.0	5457.0	5	1581.0	1	2167.7027027	80205.0	2.58076491984	3.0	0.944263758198	181.42484344	291.934800589	1189.08253299	0.349501428111	1046.0	900.0	37	0.0
3390373	248.424026489	5.0	2844.0	5	1233.0	1	1350.91891892	49984.0	2.43415708061	3.0	0.712631063165	57.6007048342	291.405938792	531.118441403	0.162907911459	939.0	454.0	37	0.0
3390372	467.678894043	5.0	4032.0	5	1341.0	1	1689.83783784	62524.0	2.59810210517	3.0	0.771789523219	191.96905036	282.485050393	873.126773076	0.249046014592	1004.0	720.0	37	0.0
3390379	259.747589111	5.0	2574.0	5	1138.0	1	1357.94594595	50244.0	2.5021230407	3.0	0.676113607935	124.634282963	299.752087063	510.630652883	0.14563292285	995.0	591.0	37	0.0
3390378	1026.51513672	5.0	7970.0	5	1871.0	1	2484.0	91908.0	2.54105407046	3.0	0.864607996828	78.0160384229	299.89907907	1732.17134128	0.431555562269	981.0	963.0	37	0.0
3390377	211.4165802	5.0	2663.0	5	1098.0	1	1249.02702703	46214.0	2.56298350593	3.0	0.464520620368	59.0409878934	299.928059205	454.984339565	0.0924254151019	984.0	681.0	37	0.0
3390376	191.688262939	5.0	3004.0	5	1136.0	1	1222.59459459	45236.0	8.9820756516	3.0	0.509685887176	101.625718571	298.04049761	466.728475636	0.107771692463	985.0	494.0	37	0.0
3390383	454.39956665	5.0	4348.0	5	1662.0	1	1842.64864865	68178.0	2.60684133006	3.0	0.770925018412	299.467612314	304.109136195	862.269879646	0.220074162097	1156.0	866.0	37	0.0
3390382	561.945678711	5.0	4362.0	5	1705.0	1	2040.2972973	75491.0	2.54768736486	3.0	0.908231806789	288.558720072	304.2399406	965.584677939	0.273744935437	1115.0	909.0	37	0.0
3390381	424.949554443	5.0	4714.0	5	1768.0	1	1983.51351351	73390.0	8.38416121174	3.0	0.904224495909	377.474617353	303.331056313	886.004063874	0.253056484898	1122.0	832.0	37	0.0
3390380	449.975341797	5.0	4217.0	5	1245.0	1	1589.0	58793.0	2.78223880009	3.0	0.814816702593	49.054274259	301.77866544	814.550898758	0.263974956058	892.0	775.0	37	0.0
3390355	1436.3293457	5.0	9723.0	5	2651.0	1	3559.94594595	131718.0	2.58028310276	3.0	0.962610463688	216.17206666	243.028047358	2369.87294486	0.471469345931	1202.0	1088.0	37	0.0
3390354	420.301269531	5.0	3314.0	5	1479.0	1	1555.21621622	57543.0	2.65312843402	3.0	0.842851516655	27.9648609881	243.474910995	766.975015352	0.262357803934	916.0	598.0	37	0.0
3390353	214.189758301	5.0	3152.0	5	1206.0	1	1327.54054054	49119.0	2.57604164611	3.0	0.564959338211	377.157826735	241.103724273	490.194099572	0.116452175746	1051.0	730.0	37	0.0
3390352	438.44140625	5.0	4379.0	5	1259.0	1	1559.78378378	57712.0	2.55719734184	3.0	0.783236699839	4.51080867402	241.228608555	818.43166874	0.258630177944	888.0	513.0	37	0.0
3390359	486.456756592	5.0	5040.0	5	1523.0	1	1752.97297297	64860.0	2.51356730029	3.0	0.789965806689	271.152004418	249.579051932	935.50546309	0.267089408439	993.0	794.0	37	0.0
3390358	231.411010742	5.0	2913.0	5	1325.0	1	1421.51351351	52596.0	2.54583480906	3.0	0.469145582081	362.51363182	245.775464836	526.500639528	0.0951476871717	1124.0	601.0	37	0.0
3390357	1092.65405273	5.0	8222.0	5	2243.0	1	2794.02702703	103379.0	2.5809759829	3.0	0.898337884636	130.250218582	243.896845333	1886.12083515	0.435159974933	1050.0	786.0	37	0.0
3390356	1942.51159668	5.0	13769.0	5	2589.0	1	4204.86486486	155580.0	2.52630426936	3.0	0.85852079562	308.935801871	243.409681214	3373.52325027	0.525300659991	1293.0	1186.0	37	0.0
3390363	461.947235107	5.0	4066.0	5	1400.0	1	1698.02702703	62827.0	2.57837500427	3.0	0.780800536437	216.005129186	261.975287825	819.520269103	0.232163240181	1003.0	804.0	37	0.0
3390362	198.11932373	5.0	2420.0	5	1311.0	1	1387.56756757	51340.0	2.54147369163	3.0	0.8471804931	303.328403577	261.111569871	408.383843171	0.142425686884	1024.0	791.0	37	0.0
3390361	498.979095459	5.0	4061.0	5	1465.0	1	1795.72972973	66442.0	2.78217723949	3.0	0.9437020342	258.237947654	257.933835134	838.256545478	0.282483146975	987.0	960.0	37	0.0
3390360	193.699813843	5.0	2322.0	5	1356.0	1	1361.10810811	50361.0	2.78922568679	3.0	0.652860705399	340.956979847	252.965539159	437.255568784	0.117150741129	1063.0	706.0	37	0.0
3390367	237.396835327	5.0	2594.0	5	1195.0	1	1232.83783784	45615.0	2.6068436061	3.0	0.795012624237	16.5229057339	269.610688864	476.949130383	0.181730875149	838.0	585.0	37	0.0
3390366	279.361541748	5.0	3737.0	5	1236.0	1	1403.37837838	51925.0	2.619380057	3.0	0.469802745921	208.582372236	266.355574389	630.685401032	0.118025321441	1014.0	754.0	37	0.0
3390365	751.425720215	5.0	6524.0	5	1664.0	1	2146.24324324	79411.0	2.54584014442	3.0	0.813550199041	162.427143956	265.066380595	1377.48168783	0.353312878265	1014.0	689.0	37	0.0
3390364	216.124145508	5.0	2349.0	5	1393.0	1	1427.10810811	52803.0	4.75171173012	3.0	0.843676034514	331.826850329	262.100114833	419.758712687	0.141651848749	1074.0	750.0	37	0.0
3390339	383.047241211	5.0	3403.0	5	1157.0	1	1427.67567568	52824.0	2.51206805036	3.0	0.781444104995	31.614060603	215.002518026	714.282237014	0.242981270246	865.0	599.0	37	0.0
3390338	264.087921143	5.0	3017.0	5	1186.0	1	1392.10810811	51508.0	2.50537012471	3.0	0.722520468713	212.323806451	213.730687653	533.257639617	0.16060914521	986.0	751.0	37	0.0
3390337	364.876800537	5.0	2928.0	5	1410.0	1	1536.13513514	56837.0	2.61451027605	3.0	1.00124607753	124.005997471	206.124266358	582.808104599	0.234470165731	941.0	687.0	37	0.0
3390336	198.590744019	5.0	3251.0	5	1582.0	1	1670.13513514	61795.0	10.1455243996	3.0	0.910748885399	316.565284799	200.499211224	464.224991079	0.144917086269	1151.0	897.0	37	0.0
3390343	199.642974854	5.0	2322.0	5	1268.0	1	1302.21621622	48182.0	8.42166556821	3.0	0.632904187522	337.550021318	220.730322846	435.241576288	0.118278322072	994.0	526.0	37	0.0
3390342	587.177062988	5.0	5009.0	5	1380.0	1	1837.37837838	67983.0	2.57503240732	3.0	0.803994954973	87.1609902994	218.8902306	1015.4625479	0.285630689237	986.0	905.0	37	0.0
3390341	212.806777954	5.0	2302.0	5	1069.0	1	1151.72972973	42614.0	2.59584952644	3.0	0.730242308481	69.6157902086	217.798635162	433.362412399	0.159265015499	821.0	538.0	37	0.0
3390340	572.174499512	5.0	4914.0	5	1634.0	1	1840.89189189	68113.0	2.55803650342	3.0	0.879446010828	160.117802459	215.149036056	980.007476836	0.305634071219	969.0	737.0	37	0.0
3390347	948.105895996	5.0	7692.0	5	1905.0	1	2584.83783784	95639.0	2.58640855044	3.0	0.872106338642	105.499662679	234.036173284	1668.76190821	0.391816227111	1096.0	979.0	37	0.0
3390346	405.119445801	5.0	3704.0	5	1444.0	1	1637.45945946	60586.0	2.5274265806	3.0	0.88468327847	84.9232798792	232.344844196	697.383466752	0.232119577854	985.0	548.0	37	0.0
3390345	599.480224609	5.0	4677.0	5	1675.0	1	1995.86486486	73847.0	2.5939278829	3.0	0.906454430644	93.7774377016	226.266974772	987.005323698	0.288879444361	1062.0	891.0	37	0.0
3390344	259.123779297	5.0	2771.0	5	1181.0	1	1236.0	45732.0	4.75256447838	3.0	0.983589171194	14.1642066891	224.80580549	426.753376606	0.204531611646	789.0	530.0	37	0.0
3390351	184.858413696	5.0	2098.0	5	1130.0	1	1189.81081081	44023.0	2.48330459043	3.0	0.741741086934	37.7309621326	238.719535882	372.90793009	0.131525648437	899.0	436.0	37	0.0
3390350	369.34866333	5.0	3781.0	5	1559.0	1	1689.40540541	62508.0	2.54529639514	3.0	0.822106920646	359.121358031	238.439939725	681.130206979	0.198649117493	1107.0	614.0	37	0.0
3390349	155.640762329	5.0	2154.0	5	1268.0	1	1351.89189189	50020.0	2.58364568536	3.0	0.330303926411	112.894907332	237.153262538	379.784499112	0.0486531399697	1049.0	613.0	37	0.0
3390348	255.239837646	5.0	2820.0	5	1169.0	1	1410.45945946	52187.0	2.67286163772	3.0	0.469671150904	227.012742951	235.192473223	562.816113378	0.103395335779	1118.0	705.0	37	0.0
3390419	179.822845459	5.0	2352.0	5	1208.0	1	1365.08108108	50508.0	10.3192423789	3.0	0.562826556758	299.405418226	387.693733624	457.899817911	0.104236204942	1065.0	698.0	37	0.0
3390418	652.877441406	5.0	5978.0	5	1665.0	1	2148.24324324	79485.0	2.54240990784	3.0	0.850602296662	331.656299079	386.606847971	1217.08505147	0.31744310462	1090.0	742.0	37	0.0
3390417	493.268829346	5.0	4329.0	5	1415.0	1	1767.45945946	65396.0	2.54462490051	3.0	0.774999354195	21.9996603262	386.035732902	833.210610783	0.223501965797	1005.0	940.0	37	0.0
3390416	238.486068726	5.0	2621.0	5	1436.0	1	1536.7027027	56858.0	10.8594298144	3.0	0.966108128521	364.707357678	384.821664459	444.639296063	0.162479698442	1098.0	756.0	37	0.0
3390423	1429.74645996	5.0	12405.0	5	2449.0	1	3533.7027027	130747.0	2.57943167077	3.0	0.767715546858	95.6908542046	395.34567118	2742.41710971	0.424303177526	1213.0	907.0	37	0.0
3390422	1388.5690918	5.0	10238.0	5	2141.0	1	3242.43243243	119970.0	2.59211648287	3.0	0.80017563921	146.372218421	394.454809416	2550.68114585	0.459282567078	1085.0	979.0	37	0.0
3390421	251.043334961	5.0	2310.0	5	1363.0	1	1333.32432432	49333.0	2.5343956294	3.0	0.686488177057	12.6426226152	393.187929067	511.776266983	0.151740715004	957.0	575.0	37	0.0
3390420	600.669616699	5.0	4493.0	5	1455.0	1	1900.72972973	70327.0	2.61704593399	3.0	0.837618013509	162.782323522	388.659062566	1071.89986184	0.309215260347	985.0	618.0	37	0.0
3390424	253.878768921	5.0	2415.0	5	1085.0	1	1265.10810811	46809.0	2.63552428162	3.0	0.942366537198	83.0	399.0	520.813934774	0.240655658513	869.0	542.0	37	0.0
3390403	252.299179077	5.0	3089.0	5	1508.0	1	1592.64864865	58928.0	2.57221513929	3.0	0.67867996225	392.658727163	358.013711839	543.844300442	0.131061746083	1164.0	584.0	37	0.0
3390402	504.553314209	5.0	3945.0	5	1476.0	1	1695.75675676	62743.0	2.50530605887	3.0	0.870770409762	174.995985226	357.225805626	883.462550467	0.293374663544	915.0	504.0	37	0.0
3390401	211.485717773	5.0	2518.0	5	1108.0	1	1181.94594595	43732.0	2.49849780698	3.0	0.686633863763	49.9923343102	357.333097369	432.225439245	0.143572640662	877.0	448.0	37	0.0
3390400	1739.49462891	5.0	12996.0	5	2227.0	1	3772.27027027	139574.0	2.54800924944	3.0	0.835299290085	313.089508011	354.738534598	3061.74798158	0.512821891771	1162.0	1358.0	37	0.0
3390407	245.537368774	5.0	2556.0	5	1071.0	1	1231.67567568	45572.0	2.59940041204	3.0	0.60394602368	185.751313903	370.344504328	479.204378461	0.133128731912	906.0	598.0	37	0.0
3390406	483.595825195	5.0	4183.0	5	1558.0	1	1821.18918919	67384.0	2.61916397626	3.0	0.807430733675	337.331860434	368.486800179	910.184530675	0.25276670672	1062.0	831.0	37	0.0
3390405	322.470306396	5.0	4267.0	5	1549.0	1	1762.16216216	65200.0	2.51484212861	3.0	0.717775273258	389.037223293	363.76837505	627.017034746	0.146395001906	1210.0	1140.0	37	0.0
3390404	226.206588745	5.0	2697.0	5	1187.0	1	1267.10810811	46883.0	2.49766546387	3.0	0.706605656369	92.2879190411	362.552940548	464.098635576	0.148636845173	911.0	557.0	37	0.0
3390411	3851.47924805	5.0	26156.0	5	4215.0	1	7589.16216216	280799.0	2.57234914722	3.0	0.878108972888	107.05524586	373.628825093	6677.40905555	0.629479212439	1490.0	2164.0	37	0.0
3390410	231.538757324	5.0	2738.0	5	1223.0	1	1319.91891892	48837.0	2.52955287049	3.0	0.862811277903	24.9105438035	374.342557886	438.4013495	0.167253687068	925.0	722.0	37	0.0
3390409	599.77545166	5.0	4753.0	5	1436.0	1	1840.81081081	68110.0	2.53131645724	3.0	0.799543846066	232.169999376	373.280817723	1093.88522244	0.311580095093	976.0	656.0	37	0.0
3390408	564.544677734	5.0	5095.0	5	1750.0	1	2098.10810811	77630.0	2.5108930683	3.0	0.779418638246	381.548200293	369.835784494	1068.05107514	0.247478887418	1228.0	1043.0	37	0.0
3390415	621.093261719	5.0	5978.0	5	1419.0	1	1895.59459459	70137.0	2.5906491483	3.0	0.720388484734	15.0839567935	382.298884576	1159.45761888	0.282571009084	979.0	886.0	37	0.0
3390414	215.380004883	5.0	2918.0	5	1127.0	1	1240.75675676	45908.0	2.56864367992	3.0	0.566964822002	189.303475482	377.643999331	480.627160039	0.123357566285	931.0	579.0	37	0.0
3390413	452.898498535	5.0	4375.0	5	1466.0	1	1791.97297297	66303.0	2.51417351455	3.0	0.731441021387	312.394491822	377.020604731	854.335950265	0.211181442532	1142.0	781.0	37	0.0
3390412	406.647979736	5.0	4520.0	5	1661.0	1	1887.83783784	69850.0	2.54653886241	3.0	0.405529744975	98.1300560674	376.907141937	816.592020858	0.0961388044261	1179.0	1049.0	37	0.0
3389459	492.530517578	6.0	5333.0	6	1448.0	1	1807.27027027	66869.0	2.52052290933	3.0	0.486172221216	207.19871418	393.461542904	1021.40914777	0.1592646436	1112.0	833.0	37	0.0
3389458	371.544769287	6.0	3590.0	6	1090.0	1	1415.51351351	52374.0	2.5351898153	3.0	0.734870791344	29.0466442937	390.438524498	718.402302243	0.229227652879	877.0	407.0	37	0.0
3389457	358.154205322	6.0	3760.0	6	1361.0	1	1578.37837838	58400.0	2.62020352901	3.0	0.673784436511	322.47139685	387.919381925	754.081020969	0.19182771164	1060.0	694.0	37	0.0
3389456	315.029083252	6.0	3606.0	6	1357.0	1	1542.59459459	57076.0	2.53706279473	3.0	0.655135325124	372.483164733	387.058899282	670.425754422	0.165995707393	1076.0	552.0	37	0.0
3389462	568.358032227	6.0	4698.0	6	1696.0	1	1955.32432432	72347.0	2.51135218151	3.0	1.09666494649	394.0	399.0	997.59728164	0.388419624417	964.0	938.0	37	0.0
3389461	183.36895752	6.0	2407.0	6	1214.0	1	1264.08108108	46771.0	2.49317652226	3.0	1.07244576773	300.0	399.0	444.029927569	0.232069365143	869.0	617.0	37	0.0
3389460	424.65045166	6.0	5043.0	6	1473.0	1	1670.10810811	61794.0	2.59896912503	3.0	0.659590019974	340.194888518	393.21870926	863.028832523	0.205431670903	1095.0	752.0	37	0.0
3389443	185.21774292	6.0	2411.0	6	1087.0	1	1188.35135135	43969.0	2.86529592724	3.0	0.766406663245	151.76578619	352.264242072	388.202139228	0.143095076183	892.0	507.0	37	0.0
3389442	330.696777344	6.0	4144.0	6	1350.0	1	1587.21621622	58727.0	2.53527503404	3.0	0.663254898622	284.32201767	351.202535971	715.536594884	0.175781350125	1056.0	809.0	37	0.0
3389441	385.608520508	6.0	4107.0	6	1919.0	1	2064.32432432	76380.0	10.6488527573	3.0	0.896823666459	251.587152939	349.662245008	822.820759949	0.217630581463	1208.0	905.0	37	0.0
3389440	506.709686279	6.0	5036.0	6	1780.0	1	2095.51351351	77534.0	2.54231283619	3.0	0.837642064099	255.616070145	347.859362618	993.646332723	0.247809633227	1165.0	862.0	37	0.0
3389447	206.409744263	6.0	2919.0	6	1198.0	1	1337.56756757	49490.0	10.1867347389	3.0	0.59747909903	350.696714402	357.975314751	460.521958732	0.114647586079	1046.0	780.0	37	0.0
3389446	471.527038574	6.0	4510.0	6	1309.0	1	1616.54054054	59812.0	2.58391123166	3.0	0.739961320293	21.473055454	358.264059743	894.347390702	0.257372860049	946.0	491.0	37	0.0
3389445	225.545333862	6.0	3176.0	6	1512.0	1	1598.72972973	59153.0	10.5071960473	3.0	0.869555677494	285.843072792	356.482001564	483.306588263	0.151325929136	1110.0	856.0	37	0.0
3389444	690.284240723	6.0	5272.0	6	1620.0	1	2095.91891892	77549.0	2.55579392016	3.0	0.825559457697	298.894601122	355.970785882	1211.45067718	0.313350379028	1065.0	758.0	37	0.0
3389451	319.010467529	6.0	3287.0	6	1157.0	1	1351.43243243	50003.0	2.5756638862	3.0	0.711630138621	113.829916473	371.856651197	630.516478793	0.199050853482	873.0	422.0	37	0.0
3389450	508.883422852	6.0	4986.0	6	1274.0	1	1672.24324324	61873.0	2.51958615953	3.0	0.715050583629	189.305737799	365.341267145	1013.7751341	0.276723308725	915.0	770.0	37	0.0
3389449	498.807891846	6.0	4845.0	6	1444.0	1	1652.13513514	61129.0	2.59218137332	3.0	0.731957961533	6.48010500695	362.928360803	966.191755817	0.272312595956	948.0	608.0	37	0.0
3389448	198.87437439	6.0	2350.0	6	1224.0	1	1339.0	49543.0	11.4000000005	3.0	0.724538683038	209.755578828	359.853803874	397.494304641	0.12050209205	1027.0	783.0	37	0.0
3389455	171.195739746	6.0	2149.0	6	1158.0	1	1244.45945946	46045.0	10.2289531093	3.0	0.569421376673	301.10915457	385.945732023	413.322418847	0.104436612233	985.0	539.0	37	0.0
3389454	1380.50061035	6.0	10439.0	6	1954.0	1	3179.86486486	117655.0	2.60687998456	3.0	0.843936101443	210.239630483	384.987531581	2335.9124337	0.449224046296	1133.0	964.0	37	0.0
3389453	467.737457275	6.0	3922.0	6	1363.0	1	1689.64864865	62517.0	2.59799836574	3.0	0.920866160102	153.33258167	382.219291177	813.49981958	0.284819477671	915.0	773.0	37	0.0
3389452	494.978637695	6.0	4451.0	6	1416.0	1	1827.62162162	67622.0	2.57607335713	3.0	0.850000763325	261.190523671	377.500297635	905.536009203	0.266746298497	1030.0	942.0	37	0.0
3389299	1211.30615234	6.0	7335.0	6	2464.0	1	3231.72972973	119574.0	2.62560950911	3.0	1.21540675202	123.901562196	54.6681632794	1790.43330647	0.507563490056	1022.0	1264.0	37	0.0
3389298	2142.69238281	6.0	15930.0	6	3302.0	1	4645.78378378	171894.0	2.5750070105	3.0	0.925835743355	302.096498426	53.872013609	3530.21225468	0.542637217476	1329.0	1137.0	37	0.0
3389297	460.295806885	6.0	4138.0	6	1402.0	1	1658.40540541	61361.0	2.53123915045	3.0	0.905148854003	21.0740828089	53.7924474316	810.700467342	0.284089366717	905.0	693.0	37	0.0
3389296	834.490478516	6.0	6702.0	6	1995.0	1	2665.05405405	98607.0	2.60922150375	3.0	0.985262153293	209.256978023	53.4467675443	1439.24117634	0.362474820481	1142.0	1058.0	37	0.0
3389303	275.244873047	6.0	3008.0	6	1464.0	1	1496.51351351	55371.0	4.62095361228	3.0	0.893343372421	296.376442558	71.7461613814	517.611320374	0.182723683068	1020.0	586.0	37	0.0
3389302	498.079681396	6.0	4322.0	6	1567.0	1	1792.35135135	66317.0	2.55024350921	3.0	0.780244206666	209.181795194	72.3503803253	895.605326526	0.242138674838	1037.0	866.0	37	0.0
3389301	410.441375732	6.0	3968.0	6	1436.0	1	1650.72972973	61077.0	2.5056750948	3.0	0.821301078729	251.559915766	68.1920782175	766.373373198	0.235559414394	1013.0	738.0	37	0.0
3389300	510.662353516	6.0	4599.0	6	1584.0	1	1829.35135135	67686.0	2.55022246518	3.0	0.852528785004	264.276477985	59.8383503807	912.225064097	0.26993991322	1013.0	446.0	37	0.0
3389307	180.934387207	6.0	2269.0	6	1139.0	1	1173.67567568	43426.0	2.51540604115	3.0	0.748386305797	9.45991706992	80.1987840612	380.860141584	0.138208618793	879.0	522.0	37	0.0
3389306	217.504486084	6.0	3003.0	6	1267.0	1	1365.13513514	50510.0	2.53978567965	3.0	0.499931747595	201.931807728	76.8164924674	508.234808056	0.102610448599	1026.0	672.0	37	0.0
3389305	479.138916016	6.0	4131.0	6	1336.0	1	1729.62162162	63996.0	2.51656025973	3.0	0.871713022517	155.6124378	75.516938514	874.419183463	0.282626030612	962.0	855.0	37	0.0
3389304	257.210906982	6.0	2575.0	6	1290.0	1	1442.18918919	53361.0	2.48890068719	3.0	0.740161963983	324.752070712	72.9700982704	477.423399198	0.139616578628	1053.0	775.0	37	0.0
3389311	497.930297852	6.0	4628.0	6	1419.0	1	1689.16216216	62499.0	2.56033453399	3.0	0.790361783818	146.967111861	92.11752529	897.298430274	0.265700562384	974.0	705.0	37	0.0
3389310	2700.28027344	6.0	18438.0	6	3188.0	1	5399.21621622	199771.0	2.57381850473	3.0	0.910668864362	93.4005779435	91.2117112309	4596.88983103	0.633110318112	1119.0	1556.0	37	0.0
3389309	300.305480957	6.0	2962.0	6	1218.0	1	1395.56756757	51636.0	11.4000000005	3.0	0.742220191407	239.840823816	90.1349790634	565.955413465	0.177161893947	949.0	715.0	37	0.0
3389308	744.637023926	6.0	5733.0	6	1709.0	1	2223.94594595	82286.0	2.57071138173	3.0	0.838247785305	376.260757766	81.8487379466	1303.69197849	0.325720563858	1113.0	907.0	37	0.0
3389283	526.43371582	6.0	3933.0	6	1419.0	1	1732.81081081	64114.0	2.55282637578	3.0	0.920434011017	24.8233447486	25.1890944001	882.346204346	0.306066525948	884.0	865.0	37	0.0
3389282	156.973220825	6.0	2507.0	6	1212.0	1	1251.62162162	46310.0	4.78600307416	3.0	0.636787555492	319.459517271	12.618407213	377.393057063	0.106198528062	977.0	446.0	37	0.0
3389281	510.119293213	6.0	4529.0	6	1590.0	1	1961.13513514	72562.0	2.5750681553	3.0	0.968590593592	304.655791289	10.4429158144	911.186411046	0.29034625695	1050.0	869.0	37	0.0
3389280	215.043640137	6.0	2425.0	6	1208.0	1	1334.05405405	49360.0	2.67660183518	3.0	0.571126928491	251.906414663	8.93198748174	447.441675029	0.105923071398	993.0	657.0	37	0.0
3389287	608.194030762	6.0	6133.0	6	1634.0	1	2082.24324324	77043.0	2.61624814596	3.0	0.794096155015	86.9934725183	36.4367627864	1119.48803788	0.271402746809	1109.0	964.0	37	0.0
3389286	226.502105713	6.0	3029.0	6	1299.0	1	1361.91891892	50391.0	2.50497638279	3.0	0.707316803142	330.22532319	31.4677871295	486.743451613	0.144683218161	1001.0	574.0	37	0.0
3389285	677.671875	6.0	5734.0	6	1562.0	1	2062.02702703	76295.0	2.57727073087	3.0	0.843552403738	80.6558609896	29.2511020757	1163.88405032	0.312449691501	1030.0	909.0	37	0.0
3389284	348.732818604	6.0	3090.0	6	1240.0	1	1461.89189189	54090.0	2.5458419393	3.0	0.884467831428	153.21429722	25.2311718869	608.299030256	0.225513161116	918.0	770.0	37	0.0
3389291	269.802642822	6.0	3209.0	6	1458.0	1	1544.35135135	57141.0	10.2776500532	3.0	0.709008788018	220.124376535	45.751507285	528.140407269	0.137959536216	1075.0	606.0	37	0.0
3389290	985.010742188	6.0	7479.0	6	1866.0	1	2638.51351351	97625.0	2.58441987069	3.0	0.911578811862	98.6044958045	44.3597021186	1684.09673484	0.410275920067	1076.0	1074.0	37	0.0
3389289	291.537597656	6.0	3346.0	6	1228.0	1	1395.13513514	51620.0	2.62981547786	3.0	0.598429313223	78.0252865954	42.7106271452	622.985114953	0.154216784044	992.0	679.0	37	0.0
3389288	557.105529785	6.0	4147.0	6	1881.0	1	2174.02702703	80439.0	2.7533228522	3.0	1.56316779731	399.0	39.0	840.145969013	0.432748220697	930.0	1129.0	37	0.0
3389295	290.996795654	6.0	3635.0	6	2121.0	1	2105.13513514	77890.0	10.6656968287	3.0	0.967323443546	214.192637347	51.6903243258	720.572078366	0.198399616695	1218.0	972.0	37	0.0
3389294	233.972579956	6.0	2643.0	6	1456.0	1	1441.62162162	53340.0	10.1024253147	3.0	0.757822850322	369.794574103	51.3987248701	450.218857357	0.134216551239	1070.0	738.0	37	0.0
3389293	186.423583984	6.0	2597.0	6	1400.0	1	1444.08108108	53431.0	10.7811470057	3.0	0.958303841597	352.427796274	49.0258421165	378.950405607	0.143820921586	1079.0	740.0	37	0.0
3389292	192.236999512	6.0	2537.0	6	1131.0	1	1225.94594595	45360.0	8.94997327735	3.0	0.72478463015	31.6129894112	48.8806820596	420.378463474	0.141897684393	902.0	611.0	37	0.0
3389275	431.704650879	6.0	3177.0	6	1838.0	1	1872.62162162	69287.0	10.2378087047	3.0	1.38995374071	248.0	0.0	738.554870878	0.377593092207	942.0	827.0	37	0.0
3389279	417.97354126	6.0	3777.0	6	1604.0	1	1780.97297297	65896.0	2.66100310223	3.0	0.881126910078	216.790254712	8.84972555682	727.552078567	0.219476891964	1090.0	821.0	37	0.0
3389278	513.628723145	6.0	4506.0	6	1429.0	1	1805.83783784	66816.0	2.55324835743	3.0	0.880809691699	173.547715566	8.63284816456	920.971634064	0.289665417475	990.0	891.0	37	0.0
3389277	198.504394531	6.0	2759.0	6	1412.0	1	1463.40540541	54146.0	2.60041527409	3.0	0.606924293707	210.705833787	5.2533121044	454.224030595	0.103985648738	1113.0	754.0	37	0.0
3389276	422.183105469	6.0	3749.0	6	1350.0	1	1578.89189189	58419.0	2.57044001409	3.0	0.837289239065	116.552888221	4.56958970254	781.425292647	0.261345210899	903.0	701.0	37	0.0
3389363	537.497253418	6.0	4565.0	6	1504.0	1	1833.2972973	67832.0	2.50160814961	3.0	0.878656380811	155.908988063	199.079905527	924.513351411	0.284602005839	1007.0	894.0	37	0.0
3389362	589.342102051	6.0	5788.0	6	1486.0	1	1951.72972973	72214.0	2.54536787611	3.0	0.75095467196	324.682812793	196.86121103	1127.91896992	0.277124715979	1095.0	824.0	37	0.0
3389361	306.546478271	6.0	3760.0	6	1423.0	1	1572.54054054	58184.0	2.50130480043	3.0	0.718343605801	357.706388534	195.571071445	642.602071209	0.172019342955	1107.0	781.0	37	0.0
3389360	410.010345459	6.0	4753.0	6	1387.0	1	1644.32432432	60840.0	2.55857860934	3.0	0.687663816392	15.0579180502	196.333136574	800.568376358	0.201057860539	1005.0	808.0	37	0.0
3389367	1339.12304688	6.0	10139.0	6	2632.0	1	3230.97297297	119546.0	2.55853549432	3.0	0.968449490057	88.8724581618	205.962138083	2183.00932057	0.486252491508	1077.0	1086.0	37	0.0
3389366	1356.63122559	6.0	10215.0	6	2158.0	1	3115.67567568	115280.0	2.55240255417	3.0	0.847309072932	139.439432684	204.856742463	2396.77445346	0.483463430366	1089.0	840.0	37	0.0
3389365	254.299072266	6.0	2987.0	6	1180.0	1	1349.86486486	49945.0	2.72330429471	3.0	0.713450757622	5.51078953285	203.713505859	516.314350962	0.158003953142	967.0	631.0	37	0.0
3389364	196.668457031	6.0	2662.0	6	1264.0	1	1373.64864865	50825.0	2.56944095028	3.0	0.495078816527	293.350759135	198.513037849	482.929498893	0.0953222606831	1094.0	672.0	37	0.0
3389371	737.149414062	6.0	5850.0	6	2247.0	1	2683.59459459	99293.0	2.60580512144	3.0	1.0866379501	198.908659661	215.932988582	1365.08824419	0.381931170358	1124.0	922.0	37	0.0
3389370	2449.8840332	6.0	18367.0	6	2935.0	1	4847.32432432	179351.0	2.56462759272	3.0	0.853834583002	277.260535075	212.157335856	4197.42778413	0.586493486686	1215.0	1175.0	37	0.0
3389369	207.513427734	6.0	2455.0	6	1359.0	1	1368.56756757	50637.0	10.6122572496	3.0	0.754431922692	329.929256821	209.056223876	418.73397419	0.130473530503	1055.0	685.0	37	0.0
3389368	318.172790527	6.0	2981.0	6	1169.0	1	1380.97297297	51096.0	2.57614650713	3.0	0.782582462947	75.7298481615	209.14814168	572.516690028	0.19363008973	915.0	659.0	37	0.0
3389375	621.000915527	6.0	6507.0	6	1667.0	1	2046.83783784	75733.0	2.51277635918	3.0	0.648034493926	348.90298876	226.068971304	1219.43045707	0.239214987667	1207.0	887.0	37	0.0
3389374	488.558441162	6.0	4899.0	6	1628.0	1	1845.37837838	68279.0	2.56325249269	3.0	0.73030212886	339.964064714	226.122836862	864.168622671	0.206266616877	1154.0	994.0	37	0.0
3389373	328.793365479	6.0	4085.0	6	1214.0	1	1440.51351351	53299.0	2.62324870177	3.0	0.723847462719	120.947434069	225.375658389	660.245098498	0.198874243003	952.0	403.0	37	0.0
3389372	432.173400879	6.0	4207.0	6	1304.0	1	1541.35135135	57030.0	2.59006256918	3.0	0.79869380325	6.97152803208	219.466618323	791.35324379	0.257910333786	902.0	565.0	37	0.0
3389347	332.511352539	6.0	3681.0	6	1185.0	1	1416.48648649	52410.0	2.49136003722	3.0	0.707561652195	86.0321354543	172.847912221	684.869355815	0.206349109117	905.0	693.0	37	0.0
3389346	183.977996826	6.0	2584.0	6	1418.0	1	1465.91891892	54239.0	10.117806529	3.0	0.548599014253	385.618618834	168.109170747	434.992872124	0.0886070683816	1130.0	888.0	37	0.0
3389345	544.247131348	6.0	4707.0	6	1407.0	1	1797.27027027	66499.0	2.54483032858	3.0	0.867737943905	168.126163446	167.336719491	951.946883691	0.29837110314	947.0	885.0	37	0.0
3389344	518.64263916	6.0	4102.0	6	1512.0	1	1723.10810811	63755.0	2.61681887783	3.0	0.934047922822	43.0846405677	167.453855608	882.634181923	0.314449858585	875.0	558.0	37	0.0
3389351	656.463378906	6.0	5670.0	6	1674.0	1	2203.21621622	81519.0	2.60528530561	3.0	0.763591747237	374.574498661	180.323288259	1243.55856171	0.27469167873	1205.0	658.0	37	0.0
3389350	252.226928711	6.0	2672.0	6	1476.0	1	1506.91891892	55756.0	10.2009566506	3.0	0.953774543155	331.139155413	178.969294907	440.710309134	0.16207377845	1070.0	731.0	37	0.0
3389349	181.005203247	6.0	2328.0	6	1259.0	1	1390.91891892	51464.0	2.57594450213	3.0	0.427934838833	308.113210069	179.140465173	385.044036326	0.062961300365	1155.0	800.0	37	0.0
3389348	447.973297119	6.0	4302.0	6	1671.0	1	1924.7027027	71214.0	2.49977406739	3.0	0.917391967692	382.009684901	174.175986644	727.501808507	0.209743584861	1188.0	1055.0	37	0.0
3389355	507.733551025	6.0	4724.0	6	1891.0	1	2140.97297297	79216.0	2.57238674909	3.0	0.454717891932	91.4871196442	187.159062743	1015.89305229	0.120927906335	1238.0	793.0	37	0.0
3389354	404.741210938	6.0	3664.0	6	1361.0	1	1578.97297297	58422.0	2.57713285703	3.0	0.864565738549	18.353631543	184.544590196	725.687355642	0.247932871004	927.0	772.0	37	0.0
3389353	258.22177124	6.0	3096.0	6	1293.0	1	1458.16216216	53952.0	2.46527457794	3.0	0.877914097461	225.190785953	183.819049196	512.18461914	0.182291938656	997.0	846.0	37	0.0
3389352	4510.1875	6.0	32215.0	6	5625.0	1	8808.81081081	325926.0	2.55842508259	3.0	0.903162101505	100.165061323	183.891078447	7619.43062118	0.640979407283	1604.0	2224.0	37	0.0
3389359	238.190734863	6.0	2728.0	6	1420.0	1	1540.89189189	57013.0	2.53974559634	3.0	0.932218038831	297.322805212	193.473904911	439.690976317	0.153407120363	1078.0	1013.0	37	0.0
3389358	498.659240723	6.0	4241.0	6	1425.0	1	1804.08108108	66751.0	2.56285394706	3.0	0.770116428839	8.34083056467	192.512459693	930.300828836	0.247755455051	1016.0	801.0	37	0.0
3389357	219.931106567	6.0	2471.0	6	1232.0	1	1341.54054054	49637.0	2.67103286433	3.0	0.716809454782	182.310943224	187.705950105	484.759309956	0.148775434262	978.0	724.0	37	0.0
3389356	340.956054688	6.0	3304.0	6	1342.0	1	1600.91891892	59234.0	2.52869598989	3.0	0.655780498174	305.829341668	187.309912313	671.42900586	0.159444366109	1119.0	875.0	37	0.0
3389331	529.774597168	6.0	4309.0	6	1948.0	1	2322.43243243	85930.0	4.72561155044	3.0	0.775477133695	225.849792351	130.248205636	940.223659578	0.186202711502	1295.0	951.0	37	0.0
3389330	332.598052979	6.0	3812.0	6	1312.0	1	1498.56756757	55447.0	2.56186720004	3.0	0.745831437692	177.858815134	129.156820149	659.865202587	0.196467378064	1014.0	718.0	37	0.0
3389329	296.915740967	6.0	2988.0	6	1275.0	1	1367.72972973	50606.0	2.55928044522	3.0	0.835838729963	205.937354468	126.194710913	534.859568726	0.195357338637	913.0	533.0	37	0.0
3389328	221.700057983	6.0	2426.0	6	1169.0	1	1232.59459459	45606.0	2.50131550417	3.0	0.92460505072	20.6941107266	124.848884222	404.904615617	0.179058084802	838.0	632.0	37	0.0
3389335	576.784179688	6.0	5752.0	6	1385.0	1	1828.91891892	67670.0	2.57762321192	3.0	0.845045806477	77.4307606633	136.991133597	1055.4013291	0.322440494882	930.0	840.0	37	0.0
3389334	175.086730957	6.0	2664.0	6	1140.0	1	1216.97297297	45028.0	2.50713223408	3.0	0.392780739806	326.767588429	135.233297377	457.031817911	0.0796268167614	1001.0	588.0	37	0.0
3389333	1234.22644043	6.0	8674.0	6	2250.0	1	3155.32432432	116747.0	2.56189988408	3.0	0.944395813825	273.791650836	132.467944642	2079.24126191	0.451717701591	1142.0	711.0	37	0.0
3389332	1076.51049805	6.0	7673.0	6	2226.0	1	2791.56756757	103288.0	2.54504618609	3.0	0.930902859216	154.978297413	132.409837853	1783.46090728	0.423214000171	1095.0	1012.0	37	0.0
3389339	365.447052002	6.0	3822.0	6	1443.0	1	1613.08108108	59684.0	2.52942872529	3.0	0.771704788723	340.148114499	157.051027433	688.129323213	0.197034205686	1064.0	876.0	37	0.0
3389338	537.758605957	6.0	4496.0	6	1663.0	1	1903.62162162	70434.0	2.56354216794	3.0	0.719026773647	152.693010667	141.926382169	985.220402622	0.228601370558	1089.0	705.0	37	0.0
3389337	319.299468994	6.0	2948.0	6	1266.0	1	1363.78378378	50460.0	2.54741454183	3.0	0.819004215486	92.3972223359	142.074483653	589.742417178	0.215187041376	864.0	602.0	37	0.0
3389336	352.213317871	6.0	3365.0	6	1312.0	1	1572.05405405	58166.0	2.68567845062	3.0	0.768121598419	165.712663966	141.353831589	665.313875214	0.194086258379	1052.0	692.0	37	0.0
3389343	1822.47351074	6.0	13515.0	6	2600.0	1	3888.37837838	143870.0	2.53385383958	3.0	0.860073968434	306.181940752	165.138415958	3066.12712057	0.513087596021	1225.0	909.0	37	0.0
3389342	159.444732666	6.0	2155.0	6	1073.0	1	1142.48648649	42272.0	4.69904373999	3.0	0.691773421405	139.257561095	161.647092331	354.4632579	0.120213992919	906.0	494.0	37	0.0
3389341	359.622009277	6.0	4112.0	6	1434.0	1	1612.83783784	59675.0	2.61118297317	3.0	0.766022767349	292.057678844	159.684991679	692.98971908	0.196986803252	1071.0	789.0	37	0.0
3389340	369.103790283	6.0	3497.0	6	1398.0	1	1486.75675676	55010.0	2.56578604861	3.0	0.866335582226	71.4832831989	159.579051666	680.171481867	0.247144840876	901.0	598.0	37	0.0
3389315	576.35546875	6.0	4440.0	6	1530.0	1	1903.21621622	70419.0	2.5798027016	3.0	0.871165233944	314.134767222	106.339036427	981.132257908	0.289571135318	1025.0	840.0	37	0.0
3389314	687.341308594	6.0	5944.0	6	1473.0	1	2062.45945946	76311.0	2.62421208359	3.0	0.827476369054	174.511462031	102.149928303	1254.68423639	0.33635353073	987.0	857.0	37	0.0
3389313	350.911682129	6.0	3209.0	6	1212.0	1	1475.08108108	54578.0	2.55114442841	3.0	0.766497337901	50.7168631423	101.494709327	663.134408128	0.208156235311	932.0	551.0	37	0.0
3389312	560.222229004	6.0	4539.0	6	1500.0	1	1808.89189189	66929.0	2.58210442828	3.0	0.816422015271	185.015322827	92.8488495171	990.203760843	0.287761004402	985.0	533.0	37	0.0
3389319	270.44152832	6.0	2608.0	6	1206.0	1	1285.64864865	47569.0	2.57658599657	3.0	0.788517006327	118.043157812	109.899666425	477.027906021	0.171352370914	891.0	607.0	37	0.0
3389318	1022.67913818	6.0	8029.0	6	1613.0	1	2543.21621622	94099.0	2.53994266846	3.0	0.8505505345	71.2696778746	110.400738989	1830.25963755	0.441036489267	947.0	843.0	37	0.0
3389317	200.191894531	6.0	2540.0	6	1197.0	1	1286.21621622	47590.0	2.5126365873	3.0	0.513103754625	52.3777930076	110.370822322	425.05882829	0.092637391006	993.0	510.0	37	0.0
3389316	239.777908325	6.0	3154.0	6	1091.0	1	1268.75675676	46944.0	2.49168766109	3.0	0.756771122779	94.7964927098	108.525877597	498.167386272	0.174494841937	884.0	428.0	37	0.0
3389323	524.117858887	6.0	4324.0	6	1824.0	1	2010.2972973	74381.0	2.62815396684	3.0	0.981162388453	292.50751139	114.615186201	894.050361025	0.279064863709	1105.0	785.0	37	0.0
3389322	664.629150391	6.0	5583.0	6	1623.0	1	2145.0	79365.0	2.5028251057	3.0	0.80232608948	281.590105783	114.669729905	1224.92126731	0.297164434051	1123.0	894.0	37	0.0
3389321	466.809082031	6.0	3560.0	6	1371.0	1	1676.83783784	62043.0	2.70405519447	3.0	0.959395505668	42.0966768051	111.979067526	751.879626651	0.274035209001	926.0	638.0	37	0.0
3389320	287.043304443	6.0	3216.0	6	1412.0	1	1538.78378378	56935.0	2.50892001872	3.0	0.74680573331	370.196632106	110.231424601	597.455211484	0.169562054512	1073.0	698.0	37	0.0
3389327	241.58001709	6.0	2789.0	6	1219.0	1	1371.16216216	50733.0	2.72133508332	3.0	0.539220116503	304.24501696	123.285861225	517.587540288	0.113303886875	1072.0	554.0	37	0.0
3389326	152.449798584	6.0	2174.0	6	1217.0	1	1291.67567568	47792.0	2.72017481415	3.0	0.702398546948	359.201396998	120.896214851	337.883531384	0.101162246549	1054.0	787.0	37	0.0
3389325	2235.57861328	6.0	16333.0	6	2948.0	1	4744.32432432	175540.0	2.59204806658	3.0	0.87246614429	226.494421599	120.901845271	3839.00390766	0.545571883506	1295.0	1010.0	37	0.0
3389324	201.359222412	6.0	2341.0	6	1087.0	1	1194.91891892	44212.0	2.62923687921	3.0	0.711310968877	148.92300775	116.028223307	381.280836886	0.128011696797	928.0	712.0	37	0.0
3389427	238.773101807	6.0	3012.0	6	1167.0	1	1319.08108108	48806.0	10.1968269873	3.0	0.683367193896	87.3687236793	323.209322036	502.953685651	0.14979648015	965.0	506.0	37	0.0
3389426	159.394973755	6.0	2201.0	6	1148.0	1	1203.27027027	44521.0	10.8307054409	3.0	0.785542845665	103.091709524	322.483342072	342.962068574	0.126062292682	923.0	693.0	37	0.0
3389425	169.570404053	6.0	2329.0	6	1302.0	1	1374.16216216	50844.0	10.1972481957	3.0	0.505947670929	390.609035335	320.932220521	418.037113817	0.0833740479954	1129.0	638.0	37	0.0
3389424	269.782806396	6.0	2821.0	6	1222.0	1	1415.05405405	52357.0	2.53615074766	3.0	0.773077347249	195.31632807	320.988487164	517.315664751	0.164565799198	997.0	636.0	37	0.0
3389431	197.016052246	6.0	2342.0	6	1236.0	1	1272.78378378	47093.0	10.7957996522	3.0	0.925565760458	74.7913139626	327.048312842	353.599674391	0.147537100082	945.0	586.0	37	0.0
3389430	477.66104126	6.0	4515.0	6	1708.0	1	1977.27027027	73159.0	2.63764895284	3.0	0.85806894145	378.718076117	326.106790739	836.960096243	0.221905784842	1195.0	982.0	37	0.0
3389429	239.450546265	6.0	3227.0	6	1601.0	1	1654.40540541	61213.0	2.53741254118	3.0	0.516573789231	370.360783053	325.508824282	555.822136792	0.0950207894787	1306.0	617.0	37	0.0
3389428	961.194702148	6.0	8091.0	6	2711.0	1	3149.56756757	116534.0	2.54407760839	3.0	1.00217632297	121.979001489	323.317926363	1715.35053982	0.375341569777	1303.0	1346.0	37	0.0
3389435	280.470092773	6.0	2932.0	6	1198.0	1	1378.02702703	50987.0	2.59109211645	3.0	0.758091001536	68.7870759704	338.580152339	562.872369907	0.183188137966	946.0	549.0	37	0.0
3389434	223.750167847	6.0	2765.0	6	1372.0	1	1479.27027027	54733.0	2.47352496965	3.0	0.632623231106	394.383091021	333.684892015	514.479815426	0.123609341619	1118.0	721.0	37	0.0
3389433	385.127380371	6.0	3821.0	6	1251.0	1	1525.78378378	56454.0	2.55118690553	3.0	0.672208412757	276.092472441	330.884518296	763.620329423	0.202230231695	962.0	633.0	37	0.0
3389432	2074.37817383	6.0	14839.0	6	2600.0	1	4240.81081081	156910.0	2.5681347312	3.0	0.859593015152	176.768260547	330.841319899	3556.81300728	0.563660259246	1155.0	1226.0	37	0.0
3389439	9186.38378906	6.0	38614.0	6	21651.0	1	22282.8918919	824467.0	4.63940831869	3.0	1.55690133647	227.268001162	344.218127737	12074.6541077	0.7295857408	2933.0	5854.0	37	0.0
3389438	206.549514771	6.0	2884.0	6	1182.0	1	1273.86486486	47133.0	2.50605203965	3.0	0.749162068074	124.370888601	341.495707967	464.107157296	0.158038832942	914.0	416.0	37	0.0
3389437	397.792114258	6.0	3593.0	6	1344.0	1	1509.0	55833.0	2.54683714628	3.0	0.756112785542	25.6359611006	340.558171074	775.789920017	0.241252357	912.0	614.0	37	0.0
3389436	282.382965088	6.0	3139.0	6	1328.0	1	1468.75675676	54344.0	2.51768258513	3.0	0.742679854456	321.597258481	338.648560708	596.06326125	0.177440664768	1004.0	631.0	37	0.0
3389411	481.212249756	6.0	4005.0	6	1195.0	1	1623.64864865	60075.0	2.65333481516	3.0	0.740499978283	227.736342441	303.999797138	912.912318298	0.2629079841	943.0	552.0	37	0.0
3389410	532.911254883	6.0	4731.0	6	1363.0	1	1700.64864865	62924.0	2.53293322111	3.0	0.799433592865	33.3388902779	301.881653632	986.892604092	0.302010625238	889.0	684.0	37	0.0
3389409	244.490142822	6.0	2626.0	6	1179.0	1	1271.48648649	47045.0	2.53032138994	3.0	0.773888532172	47.6883733007	299.236619923	484.991329912	0.173150790745	891.0	519.0	37	0.0
3389408	245.147659302	6.0	2557.0	6	1151.0	1	1296.43243243	47968.0	2.53812666401	3.0	0.718432941752	245.155642936	293.574810371	512.154357187	0.165376360856	913.0	629.0	37	0.0
3389415	511.973907471	6.0	5017.0	6	1639.0	1	1929.43243243	71389.0	2.59658875005	3.0	0.595374753225	123.834248745	312.360783443	1056.26237114	0.194697624687	1169.0	771.0	37	0.0
3389414	412.075378418	6.0	4112.0	6	1532.0	1	1818.7027027	67292.0	10.140613518	3.0	0.811061899243	82.2250985586	311.732369396	844.816740972	0.232097116483	1022.0	667.0	37	0.0
3389413	547.450439453	6.0	5155.0	6	1576.0	1	1993.62162162	73764.0	10.1656234733	3.0	0.884961811626	76.7530859233	311.78381824	997.966163737	0.284516370262	1036.0	890.0	37	0.0
3389412	602.42755127	6.0	5255.0	6	1404.0	1	1944.56756757	71949.0	2.79689762403	3.0	0.772562732853	272.480301395	308.113594408	1146.81550731	0.295019379547	1062.0	936.0	37	0.0
3389419	2012.59179688	6.0	14228.0	6	3097.0	1	4518.37837838	167180.0	2.57062563902	3.0	0.880440577112	358.947801219	318.245010245	3413.61279253	0.49831651596	1426.0	1093.0	37	0.0
3389418	219.483673096	6.0	3956.0	6	1633.0	1	1874.56756757	69359.0	2.5124545893	3.0	0.268427738293	120.668572523	317.475079114	784.132413015	0.0594810892894	1349.0	966.0	37	0.0
3389417	4485.41992188	6.0	31170.0	6	4755.0	1	8210.81081081	303800.0	2.55864486367	3.0	0.886487665147	157.249557801	315.140770364	7553.20027405	0.688459251127	1445.0	1982.0	37	0.0
3389416	156.477340698	6.0	2462.0	6	1261.0	1	1308.35135135	48409.0	2.43932098247	3.0	0.721030585317	343.002941073	314.210172728	365.052828461	0.111840045268	1020.0	710.0	37	0.0
3389423	295.613494873	6.0	2857.0	6	1157.0	1	1325.0	49025.0	2.59189654281	3.0	0.796432136536	49.5325040841	321.224186603	549.922317746	0.197997746918	876.0	563.0	37	0.0
3389422	515.775024414	6.0	4955.0	6	1453.0	1	1728.27027027	63946.0	2.57247722178	3.0	0.863200210289	18.3492594469	320.66342792	949.972240783	0.311021687616	878.0	612.0	37	0.0
3389421	153.204406738	6.0	1854.0	6	1060.0	1	1107.45945946	40976.0	2.56596546157	3.0	0.815142076724	4.46105736902	320.263877909	324.651231203	0.135691594022	816.0	473.0	37	0.0
3389420	305.344482422	6.0	5070.0	6	1935.0	1	2171.10810811	80331.0	2.48761139173	3.0	0.467891904566	352.578521925	319.093730783	876.277758596	0.104267819404	1306.0	1032.0	37	0.0
3389395	772.186279297	6.0	6615.0	6	1928.0	1	2390.21621622	88438.0	2.54925348598	3.0	0.902993150665	390.15829184	274.303508748	1314.48868672	0.330315320403	1192.0	801.0	37	0.0
3389394	317.509063721	6.0	2825.0	6	1235.0	1	1414.13513514	52323.0	2.67642650138	3.0	0.811221396094	14.4229016786	269.579978409	595.480579129	0.205980653255	895.0	703.0	37	0.0
3389393	279.074066162	6.0	3124.0	6	1326.0	1	1505.64864865	55709.0	11.4000000005	3.0	0.837363654008	351.739460882	269.355130282	545.596117218	0.178850653566	1011.0	651.0	37	0.0
3389392	370.622253418	6.0	3136.0	6	1371.0	1	1491.32432432	55179.0	2.61912370848	3.0	0.851078677762	79.7193205512	268.1110003	658.118490431	0.231208181992	919.0	603.0	37	0.0
3389399	438.305023193	6.0	3946.0	6	1331.0	1	1689.94594595	62528.0	2.5277145568	3.0	0.820743778443	81.9447469474	282.978351578	763.310368867	0.227529614051	1035.0	1031.0	37	0.0
3389398	455.771789551	6.0	6101.0	6	1135.0	1	1509.08108108	55836.0	2.46844399025	3.0	0.81053230652	0.0	282.0	994.697312374	0.364493943582	794.0	841.0	37	0.0
3389397	189.226287842	6.0	2364.0	6	1234.0	1	1272.18918919	47071.0	2.55157734334	3.0	0.553014579694	310.737039747	280.308382018	434.210384097	0.104209303214	1009.0	503.0	37	0.0
3389396	457.683044434	6.0	4235.0	6	1244.0	1	1601.51351351	59256.0	2.51776754058	3.0	0.75806628008	109.27032028	274.984196568	869.132825216	0.258968988755	937.0	592.0	37	0.0
3389403	320.027374268	6.0	3042.0	6	1267.0	1	1431.05405405	52949.0	2.64956654106	3.0	0.623482858257	115.551863927	288.980177016	645.873652331	0.163734396332	1001.0	525.0	37	0.0
3389402	4499.32714844	6.0	31033.0	6	4989.0	1	8303.51351351	307230.0	2.54870301908	3.0	0.886656534396	129.456438147	288.123372931	7755.15024792	0.706632907191	1352.0	1579.0	37	0.0
3389401	288.002258301	6.0	2994.0	6	1246.0	1	1391.08108108	51470.0	2.58096073909	3.0	0.742422281496	211.876321161	284.654932008	571.337678823	0.179888007067	946.0	675.0	37	0.0
3389400	289.542694092	6.0	3052.0	6	1445.0	1	1564.78378378	57897.0	2.55052279241	3.0	0.858942578747	342.736112902	282.955170671	544.580783475	0.175731809008	1076.0	732.0	37	0.0
3389407	456.032928467	6.0	4250.0	6	1780.0	1	2003.16216216	74117.0	2.60475076916	3.0	1.00283473515	377.518376248	290.520973914	849.600543835	0.270108987708	1121.0	925.0	37	0.0
3389406	441.786621094	6.0	4130.0	6	1265.0	1	1574.81081081	58268.0	2.55401042228	3.0	0.852605117227	63.0062474085	291.203757718	777.678591059	0.266653682057	897.0	730.0	37	0.0
3389405	537.32043457	6.0	4265.0	6	1454.0	1	1852.24324324	68533.0	2.55263607133	3.0	0.893563829363	89.2125458203	290.010222952	884.404049359	0.271178160953	1020.0	838.0	37	0.0
3389404	313.703338623	6.0	3640.0	6	1209.0	1	1410.32432432	52182.0	2.50374377289	3.0	0.561883174189	295.929825998	288.745377478	666.777284742	0.153168964745	1030.0	696.0	37	0.0
3389379	166.711380005	6.0	2688.0	6	1266.0	1	1359.81081081	50313.0	2.46668446547	3.0	0.433359237853	374.957103888	238.216726179	419.891906582	0.0717055120803	1086.0	705.0	37	0.0
3389378	339.367004395	6.0	3658.0	6	1665.0	1	1683.56756757	62292.0	2.57358651661	3.0	0.848588203217	347.447018041	236.756137164	645.829593131	0.194404233867	1092.0	805.0	37	0.0
3389377	494.787261963	6.0	4116.0	6	1415.0	1	1722.78378378	63743.0	2.47988668341	3.0	0.821136901507	97.762012655	232.878975264	893.403235298	0.270507691474	976.0	654.0	37	0.0
3389376	489.864959717	6.0	4374.0	6	1378.0	1	1693.13513514	62646.0	2.52747168822	3.0	0.919680223009	81.3305582217	228.301935805	830.186497192	0.29110741727	929.0	863.0	37	0.0
3389383	594.58380127	6.0	4996.0	6	1703.0	1	2042.0	75554.0	2.56357046425	3.0	0.82194205453	373.005162359	246.559288601	1061.95187169	0.271823617902	1136.0	589.0	37	0.0
3389382	550.481262207	6.0	4361.0	6	1598.0	1	1965.13513514	72710.0	2.51119690562	3.0	0.920851449985	275.798390999	243.970995936	926.796158883	0.277377025025	1064.0	980.0	37	0.0
3389381	571.289367676	6.0	4296.0	6	1372.0	1	1845.2972973	68276.0	2.52356026074	3.0	0.868090713527	126.949823228	240.191028882	986.377374956	0.302104967862	966.0	894.0	37	0.0
3389380	681.223083496	6.0	6054.0	6	1619.0	1	2125.51351351	78644.0	2.61690054589	3.0	0.804161358128	241.075095811	238.824554304	1258.11469671	0.312328986034	1058.0	822.0	37	0.0
3389387	524.76940918	6.0	4830.0	6	1434.0	1	1803.21621622	66719.0	2.50523992031	3.0	0.736144423857	284.104359775	254.657270905	988.813799322	0.252876162046	1053.0	863.0	37	0.0
3389386	517.048461914	6.0	4246.0	6	1315.0	1	1706.02702703	63123.0	2.53802844074	3.0	0.785252009071	117.893156677	251.235704373	946.422606054	0.278462118551	977.0	615.0	37	0.0
3389385	534.093505859	6.0	4437.0	6	1604.0	1	1896.05405405	70154.0	2.54897657892	3.0	0.798746669399	353.275390272	249.819521058	970.327663614	0.256887647347	1100.0	736.0	37	0.0
3389384	198.383300781	6.0	2256.0	6	977.0	1	1087.75675676	40247.0	2.65630924744	3.0	0.626737934672	28.8158980015	249.15167269	422.51978293	0.138592439933	814.0	489.0	37	0.0
3389391	2456.44384766	6.0	17527.0	6	2834.0	1	4741.81081081	175447.0	2.56331935748	3.0	0.868545216102	41.1492033261	268.113790074	4144.52340001	0.611787487537	1114.0	1420.0	37	0.0
3389390	473.455657959	6.0	4455.0	6	1429.0	1	1708.18918919	63203.0	2.57098346454	3.0	0.829205068214	162.191840299	263.219544371	833.16251042	0.253479571007	990.0	736.0	37	0.0
3389389	394.243835449	6.0	3593.0	6	1111.0	1	1384.10810811	51212.0	2.53735655803	3.0	0.676787993777	8.36145852796	262.086549478	755.309972564	0.226485417726	839.0	571.0	37	0.0
3389388	590.229919434	6.0	4977.0	6	1444.0	1	1826.02702703	67563.0	2.53783270308	3.0	0.79957929347	191.255674993	259.259362322	1053.79864423	0.299913873731	971.0	891.0	37	0.0
3391009	254.125259399	7.0	3181.0	7	1125.0	1	1263.0	46731.0	2.45133496742	3.0	0.969991520877	106.0	399.0	591.741122076	0.294046684569	749.0	587.0	37	0.0
3391008	167.607513428	7.0	2330.0	7	954.0	1	1084.21621622	40116.0	10.2670062918	3.0	0.908156638992	74.0	399.0	422.300060195	0.214864010576	757.0	559.0	37	0.0
3390995	366.801116943	7.0	3794.0	7	1215.0	1	1424.89189189	52721.0	2.48430750279	3.0	0.725938132843	52.2803333598	369.576855224	719.676037602	0.224479230467	889.0	768.0	37	0.0
3390994	432.365142822	7.0	4160.0	7	1351.0	1	1569.10810811	58057.0	2.62078882631	3.0	0.641820952968	331.75006289	369.084539421	835.348855395	0.20604519628	1007.0	527.0	37	0.0
3390993	501.272399902	7.0	4086.0	7	1334.0	1	1681.83783784	62228.0	2.55485108739	3.0	0.841993634772	145.924484962	368.68246564	893.486103651	0.288090445267	909.0	724.0	37	0.0
3390992	180.184387207	7.0	2219.0	7	1001.0	1	1128.32432432	41748.0	10.1277308562	3.0	0.635968748232	23.6611913167	367.989797772	414.9589708	0.132430681373	859.0	600.0	37	0.0
3390999	327.932281494	7.0	3311.0	7	1514.0	1	1681.72972973	62224.0	2.53886190062	3.0	0.787885724667	378.475298777	385.899765224	621.958405569	0.170539253704	1103.0	858.0	37	0.0
3390998	262.551635742	7.0	3057.0	7	1222.0	1	1333.97297297	49357.0	2.49935246469	3.0	0.690314634793	117.345611487	385.130228074	537.3794173	0.161499036752	891.0	563.0	37	0.0
3390997	310.550201416	7.0	3573.0	7	1141.0	1	1397.08108108	51692.0	2.57048648885	3.0	0.612084200963	110.520271112	384.42894851	686.892292154	0.177120643605	922.0	570.0	37	0.0
3390996	432.353820801	7.0	3981.0	7	1316.0	1	1572.62162162	58187.0	2.60684327648	3.0	0.764572474063	203.44809195	378.14678028	824.370478721	0.25061747087	913.0	661.0	37	0.0
3391003	303.618225098	7.0	3074.0	7	1487.0	1	1575.56756757	58296.0	10.2699803163	3.0	0.816868597259	297.416074602	391.34134022	611.52961864	0.188391964948	1063.0	608.0	37	0.0
3391002	180.667572021	7.0	2481.0	7	1048.0	1	1164.62162162	43091.0	2.53233377626	3.0	0.509802760115	88.5536325301	390.517607596	465.986370291	0.113574207633	925.0	619.0	37	0.0
3391001	372.374084473	7.0	3212.0	7	1568.0	1	1753.97297297	64897.0	2.51064838396	3.0	0.952719530496	370.397515777	388.921603823	614.337696064	0.200260255348	1120.0	887.0	37	0.0
3391000	373.57611084	7.0	4204.0	7	1212.0	1	1416.43243243	52408.0	2.52220171113	3.0	0.618418223201	78.2352855911	387.076677591	766.662265949	0.201004146118	913.0	505.0	37	0.0
3391007	542.326721191	7.0	4761.0	7	1573.0	1	2013.13513514	74486.0	2.60630339096	3.0	0.681046452327	264.532342436	395.407743518	1158.08803547	0.243613124712	1124.0	547.0	37	0.0
3391006	770.164794922	7.0	5936.0	7	1672.0	1	2296.51351351	84971.0	2.55668551814	3.0	0.818354549554	237.489866599	393.575264168	1426.04878796	0.340633073661	1135.0	723.0	37	0.0
3391005	329.563903809	7.0	3163.0	7	1253.0	1	1434.89189189	53091.0	2.61887294224	3.0	0.70104474574	213.177454853	393.95185338	648.491745162	0.188236532618	949.0	563.0	37	0.0
3391004	229.235061646	7.0	2901.0	7	1060.0	1	1205.13513514	44590.0	2.50772463908	3.0	0.618064205212	15.2146634466	392.362320668	516.842075717	0.152782286404	902.0	588.0	37	0.0
3390979	236.040786743	7.0	2783.0	7	1144.0	1	1296.48648649	47970.0	2.5641667289	3.0	0.502094213223	238.747094974	330.306404577	539.367099356	0.116621212204	1006.0	627.0	37	0.0
3390978	509.626342773	7.0	4900.0	7	1747.0	1	1976.21621622	73120.0	2.51751985386	3.0	0.830753236233	395.55588887	328.264855466	988.185124782	0.262155340081	1102.0	711.0	37	0.0
3390977	232.235717773	7.0	2514.0	7	1238.0	1	1365.08108108	50508.0	10.7906010949	3.0	0.612133111897	15.5383075151	326.527146596	472.140008565	0.118391977782	993.0	806.0	37	0.0
3390976	336.936309814	7.0	3364.0	7	1322.0	1	1465.51351351	54224.0	2.48106500419	3.0	0.672382427838	299.949983385	323.515486351	702.637239328	0.192159605064	967.0	458.0	37	0.0
3390983	290.132659912	7.0	3240.0	7	1241.0	1	1427.54054054	52819.0	2.62847360163	3.0	0.660867745769	208.917512534	344.459360243	602.971005135	0.162209792734	1004.0	587.0	37	0.0
3390982	254.917266846	7.0	2919.0	7	1382.0	1	1480.16216216	54766.0	2.5319223996	3.0	1.08918607664	284.109953528	337.760815704	431.4749583	0.188709682007	994.0	887.0	37	0.0
3390981	468.921508789	7.0	4211.0	7	1493.0	1	1762.18918919	65201.0	2.5770973401	3.0	0.891905001507	195.643220033	334.512789483	869.907301506	0.282289840672	969.0	836.0	37	0.0
3390980	2087.37670898	7.0	14432.0	7	2931.0	1	4457.83783784	164940.0	2.59333778685	3.0	0.902165668812	213.57415371	332.136363935	3563.64158718	0.563966889727	1200.0	1125.0	37	0.0
3390987	540.344421387	7.0	4667.0	7	1730.0	1	1894.91891892	70112.0	2.55925938007	3.0	0.778163869546	269.023432946	359.455266814	1010.18346459	0.261702334695	1092.0	610.0	37	0.0
3390986	408.168457031	7.0	3472.0	7	1452.0	1	1650.94594595	61085.0	2.6203638763	3.0	0.825483927722	252.508389568	359.246079862	750.378976323	0.230916537206	1015.0	746.0	37	0.0
3390985	1224.17712402	7.0	9150.0	7	1919.0	1	2890.02702703	106931.0	2.55069361995	3.0	0.901091955802	84.6986639805	350.708386628	2080.99533459	0.480210742399	984.0	726.0	37	0.0
3390984	424.559234619	7.0	3746.0	7	1268.0	1	1507.54054054	55779.0	2.52889068017	3.0	0.78587589882	157.960887218	349.216653493	768.538678077	0.250497597664	899.0	603.0	37	0.0
3390991	201.752868652	7.0	3424.0	7	1528.0	1	1618.86486486	59898.0	10.2397391625	3.0	1.15140214046	398.336580885	363.262676224	580.510606763	0.260146235016	1019.0	864.0	37	0.0
3390990	575.100646973	7.0	4989.0	7	1602.0	1	1936.32432432	71644.0	2.61638328885	3.0	0.89668683779	232.61922973	362.756535084	1029.40527744	0.312942734174	994.0	700.0	37	0.0
3390989	296.236358643	7.0	3219.0	7	1412.0	1	1572.54054054	58184.0	2.57130165111	3.0	0.691341942437	361.055330069	360.687733433	643.757657758	0.164834313229	1124.0	767.0	37	0.0
3390988	3954.4699707	7.0	26378.0	7	3873.0	1	7539.48648649	278961.0	2.58573024157	3.0	0.88699161483	286.60551974	359.113967637	6736.56515931	0.656357231336	1513.0	1704.0	37	0.0
3390835	347.808746338	7.0	3321.0	7	1388.0	1	1554.05405405	57500.0	2.51206496961	3.0	0.66303191446	268.78583919	52.9865532388	689.874624114	0.172561598131	1060.0	768.0	37	0.0
3390834	531.935180664	7.0	4351.0	7	1456.0	1	1745.2972973	64576.0	2.53579566005	3.0	0.808969005463	120.080306254	49.0792949523	932.378167938	0.275648464109	979.0	694.0	37	0.0
3390833	973.42956543	7.0	7418.0	7	1857.0	1	2556.18918919	94579.0	2.52637036109	3.0	0.839080099284	234.111287325	47.7399540265	1711.76763477	0.390719124458	1091.0	933.0	37	0.0
3390832	150.124176025	7.0	2323.0	7	1349.0	1	1371.94594595	50762.0	10.1339890172	3.0	0.349443760505	368.473527349	47.4327119749	419.821519349	0.0564857134561	1136.0	664.0	37	0.0
3390839	561.098083496	7.0	4726.0	7	1422.0	1	1810.54054054	66990.0	2.53365136906	3.0	0.84982524345	111.025230444	60.1536333348	987.062775066	0.301493682238	977.0	677.0	37	0.0
3390838	649.39239502	7.0	5544.0	7	1629.0	1	1982.37837838	73348.0	2.57258933351	3.0	0.743923856746	346.330135905	58.8788446303	1207.59431082	0.292968511909	1077.0	641.0	37	0.0
3390837	193.285354614	7.0	2176.0	7	1024.0	1	1164.37837838	43082.0	2.66852618612	3.0	0.624740225254	21.9139632641	58.1184332867	414.577720321	0.125137313983	893.0	496.0	37	0.0
3390836	534.206420898	7.0	4574.0	7	1707.0	1	1936.27027027	71642.0	2.59387003087	3.0	0.773473059884	366.358180555	55.2716675355	971.315535431	0.240700169005	1166.0	819.0	37	0.0
3390843	521.683898926	7.0	5269.0	7	1478.0	1	1732.56756757	64105.0	2.53459897982	3.0	0.831852958934	155.213252952	72.2430756012	954.053327782	0.29707324619	910.0	706.0	37	0.0
3390842	468.8777771	7.0	3281.0	7	1714.0	1	1893.78378378	70070.0	4.70827724132	3.0	1.40271864718	0.0	71.0	811.725498728	0.429839978409	806.0	759.0	37	0.0
3390841	468.839355469	7.0	3965.0	7	1290.0	1	1666.43243243	61658.0	2.59629592899	3.0	0.802263119582	184.516547188	68.1509049843	854.398734021	0.258914186202	963.0	740.0	37	0.0
3390840	429.0987854	7.0	4270.0	7	1562.0	1	1775.75675676	65703.0	2.67152026476	3.0	0.889007066866	277.279605434	63.5649990225	816.054852643	0.256712509019	1048.0	682.0	37	0.0
3390847	388.638214111	7.0	4237.0	7	1701.0	1	1938.43243243	71722.0	2.54236460274	3.0	0.904509973639	396.378070263	82.1832712559	798.651312476	0.229004087305	1166.0	582.0	37	0.0
3390846	171.059677124	7.0	2057.0	7	1097.0	1	1178.27027027	43596.0	2.83143668954	3.0	0.390240009523	7.33664497193	78.4811341933	412.928541615	0.0733995122558	963.0	573.0	37	0.0
3390845	374.239654541	7.0	3080.0	7	1426.0	1	1538.91891892	56940.0	2.52929850986	3.0	0.972670586959	72.7948950517	76.941691555	623.109424062	0.245202119427	916.0	714.0	37	0.0
3390844	2645.86572266	7.0	17629.0	7	3468.0	1	5248.37837838	194190.0	2.56942765177	3.0	0.92520377213	34.2351359059	76.9958979883	4337.59213384	0.618970403749	1176.0	1195.0	37	0.0
3390819	1495.12792969	7.0	11622.0	7	2856.0	1	3583.67567568	132596.0	2.54239116795	3.0	0.964570163123	81.9653419225	14.7252218456	2456.69166715	0.493914072726	1174.0	977.0	37	0.0
3390818	1047.57861328	7.0	8160.0	7	1936.0	1	2708.67567568	100221.0	2.58166362401	3.0	0.927860825963	132.550992845	13.8494271476	1793.07501321	0.443231022919	1039.0	903.0	37	0.0
3390817	570.15234375	7.0	5591.0	7	1351.0	1	1841.27027027	68127.0	2.57617175153	3.0	0.818746353333	148.893058421	8.02568855322	1009.0467352	0.289230162186	1014.0	848.0	37	0.0
3390816	166.99848938	7.0	2536.0	7	1171.0	1	1277.75675676	47277.0	11.4000000005	3.0	0.379289427371	286.05074976	6.90744356995	419.988188022	0.0664785856008	1058.0	698.0	37	0.0
3390823	590.049194336	7.0	5801.0	7	2115.0	1	2338.13513514	86511.0	2.62883680996	3.0	1.11739095452	192.070030665	24.8982718192	1063.2108906	0.340578484914	1087.0	1150.0	37	0.0
3390822	1950.54528809	7.0	14017.0	7	2677.0	1	4190.24324324	155039.0	2.56309526812	3.0	0.86272336155	270.359084667	21.09966984	3381.20629695	0.533920977023	1225.0	1050.0	37	0.0
3390821	163.530227661	7.0	2497.0	7	1223.0	1	1262.64864865	46718.0	10.1374502007	3.0	0.49140499048	323.04649087	18.0670250323	442.073976729	0.0941211944534	1020.0	534.0	37	0.0
3390820	270.883422852	7.0	2623.0	7	1282.0	1	1448.59459459	53598.0	2.67257517609	3.0	0.811220741287	68.8562576428	18.0910256771	518.25746816	0.169745898932	992.0	640.0	37	0.0
3390827	348.048065186	7.0	3323.0	7	1505.0	1	1724.43243243	63804.0	2.55687729808	3.0	0.889930739758	332.787008804	35.0204673424	616.255112241	0.189083130129	1101.0	965.0	37	0.0
3390826	241.349075317	7.0	2755.0	7	1152.0	1	1296.89189189	47985.0	2.68455100233	3.0	0.645987065525	114.114554312	34.5089206382	516.415195995	0.147597366162	959.0	646.0	37	0.0
3390825	269.304626465	7.0	2933.0	7	1348.0	1	1396.35135135	51665.0	2.62283180762	3.0	0.889355973392	147.34668437	33.3966564222	500.716332214	0.189706656507	937.0	507.0	37	0.0
3390824	308.037597656	7.0	3196.0	7	1134.0	1	1408.62162162	52119.0	2.49882363697	3.0	1.23439878909	0.0	29.0	574.578268112	0.336462962624	790.0	795.0	37	0.0
3390831	305.186737061	7.0	3042.0	7	1436.0	1	1544.08108108	57131.0	2.64474307946	3.0	0.752171707147	340.74302215	45.9805936628	558.737534207	0.157527365535	1128.0	689.0	37	0.0
3390830	366.339569092	7.0	3397.0	7	1334.0	1	1527.86486486	56531.0	2.57502677	3.0	0.858922895288	90.8857567333	41.8141725478	657.643273877	0.226774592565	947.0	767.0	37	0.0
3390829	409.831237793	7.0	3747.0	7	1231.0	1	1537.56756757	56890.0	2.59772626433	3.0	0.768064716072	74.2522076954	37.3617443643	797.909057076	0.248892680068	913.0	663.0	37	0.0
3390828	495.615936279	7.0	4543.0	7	1653.0	1	1972.0	72964.0	2.57441642183	3.0	0.890081117599	342.223560643	35.0512084758	827.425491778	0.229608807919	1189.0	1146.0	37	0.0
3390811	434.235870361	7.0	3676.0	7	2294.0	1	2317.43243243	85745.0	6.10703550363	3.0	2.30339715716	0.0	0.0	699.675263586	0.533081315904	770.0	1265.0	37	0.0
3390815	916.410888672	7.0	6366.0	7	1773.0	1	2450.83783784	90681.0	2.5390310806	3.0	0.823849931377	317.681047878	5.91715215016	1614.54192873	0.372428130016	1091.0	867.0	37	0.0
3390814	331.864746094	7.0	2963.0	7	1304.0	1	1553.75675676	57489.0	2.59394836409	3.0	0.619310739244	8.07597484177	5.22172591751	651.157533653	0.14912439673	1059.0	620.0	37	0.0
3390813	207.0025177	7.0	2443.0	7	1179.0	1	1301.91891892	48171.0	2.50740603462	3.0	0.554328908671	351.187564093	4.17447166533	462.044392912	0.109095334146	1025.0	675.0	37	0.0
3390812	220.776824951	7.0	2802.0	7	1548.0	1	1655.78378378	61264.0	10.2171924476	3.0	1.13114762246	290.705361157	1.10211374659	610.368474099	0.263402193252	1020.0	712.0	37	0.0
3390899	224.892333984	7.0	2733.0	7	1205.0	1	1347.27027027	49849.0	2.52879153716	3.0	0.694310730722	343.71358111	166.94991925	467.712794627	0.137031675983	1006.0	792.0	37	0.0
3390898	466.345153809	7.0	3703.0	7	1568.0	1	1644.59459459	60850.0	2.5433395279	3.0	0.865949134985	14.7106879434	167.0775461	802.398780721	0.267826553047	932.0	600.0	37	0.0
3390897	572.916381836	7.0	5057.0	7	1555.0	1	1901.40540541	70352.0	2.49813259596	3.0	0.770097690418	291.902821884	165.119721378	1064.57765385	0.274835311601	1059.0	694.0	37	0.0
3390896	241.734283447	7.0	2927.0	7	1366.0	1	1446.24324324	53511.0	2.55593939668	3.0	0.597265404463	279.25930177	165.310051801	563.862394827	0.131773703389	1062.0	669.0	37	0.0
3390903	353.096099854	7.0	3065.0	7	1352.0	1	1504.64864865	55672.0	2.55096489398	3.0	0.89716224972	182.349904598	174.181823439	623.920054361	0.228515382651	929.0	630.0	37	0.0
3390902	323.920806885	7.0	3735.0	7	1153.0	1	1336.51351351	49451.0	2.6033912766	3.0	0.976834565551	0.0	172.0	661.135455175	0.31857622108	789.0	509.0	37	0.0
3390901	150.390518188	7.0	1857.0	7	946.0	1	1024.56756757	37909.0	2.43820249494	3.0	0.622048610953	52.9219648118	169.705880173	334.824708744	0.113141403311	805.0	471.0	37	0.0
3390900	218.388809204	7.0	2549.0	7	1428.0	1	1418.78378378	52495.0	10.8409717127	3.0	0.672162044718	202.470047962	168.82407023	463.88810523	0.123451170308	1061.0	574.0	37	0.0
3390907	379.243835449	7.0	3322.0	7	1262.0	1	1525.43243243	56441.0	2.65852302814	3.0	0.864402386497	146.683550701	191.10394782	678.747152257	0.238098190714	922.0	943.0	37	0.0
3390906	553.746887207	7.0	5039.0	7	1700.0	1	1944.08108108	71931.0	2.54709275224	3.0	0.82553087113	254.169808657	186.573820192	1014.03521138	0.274370725051	1093.0	677.0	37	0.0
3390905	302.064727783	7.0	3746.0	7	1326.0	1	1537.02702703	56870.0	10.8162050791	3.0	0.67296375616	393.097401929	183.298796754	646.140958412	0.164756514136	1069.0	646.0	37	0.0
3390904	316.233642578	7.0	3618.0	7	1131.0	1	1282.97297297	47470.0	2.56187504939	3.0	0.609908956652	106.654683883	180.74808716	659.645632412	0.185949185422	876.0	493.0	37	0.0
3390911	274.960998535	7.0	3309.0	7	1410.0	1	1425.35135135	52738.0	2.53818702175	3.0	0.610286799168	315.06908608	196.517517875	595.675350441	0.146163236779	1035.0	540.0	37	0.0
3390910	369.041381836	7.0	4044.0	7	1436.0	1	1657.24324324	61318.0	2.53130969282	3.0	0.780911359928	365.481650105	196.075895835	705.484246828	0.199351380682	1097.0	781.0	37	0.0
3390909	238.124053955	7.0	2567.0	7	1240.0	1	1433.7027027	53047.0	2.59628321952	3.0	0.823003221518	294.486991515	195.075671979	498.21107	0.166856557817	994.0	698.0	37	0.0
3390908	1359.7208252	7.0	10608.0	7	2034.0	1	3147.51351351	116458.0	2.54615975609	3.0	0.790138695479	203.472302733	194.021292517	2480.06352541	0.451995041367	1131.0	940.0	37	0.0
3390883	2450.07275391	7.0	16431.0	7	3530.0	1	4874.83783784	180369.0	2.55843940275	3.0	0.873045829267	169.930720991	139.848715146	4133.07748881	0.587556448314	1221.0	1464.0	37	0.0
3390882	201.781997681	7.0	2389.0	7	1025.0	1	1202.24324324	44483.0	2.52430304052	3.0	0.661600783421	67.5427308994	136.138634768	445.171028645	0.139588126689	906.0	652.0	37	0.0
3390881	591.907470703	7.0	5675.0	7	1599.0	1	2006.62162162	74245.0	2.52308671046	3.0	0.666473037215	372.180567529	134.927486523	1120.91122038	0.228724596207	1214.0	768.0	37	0.0
3390880	259.431549072	7.0	3268.0	7	1559.0	1	1690.35135135	62543.0	10.1340677579	3.0	0.610669811115	363.28377232	134.494813103	562.715895172	0.113146457608	1273.0	891.0	37	0.0
3390887	355.276794434	7.0	4327.0	7	1374.0	1	1601.78378378	59266.0	2.50472698286	3.0	0.78586112559	314.711422284	147.374402401	714.658703902	0.212579170917	1027.0	777.0	37	0.0
3390886	193.167434692	7.0	2500.0	7	1185.0	1	1223.97297297	45287.0	11.4000000005	3.0	0.983668994236	62.0028997012	147.448235532	358.521538675	0.168314792396	849.0	737.0	37	0.0
3390885	456.825042725	7.0	4607.0	7	1417.0	1	1794.67567568	66403.0	2.53839625413	3.0	0.664693520649	387.465247869	142.467534495	951.418153602	0.213869531137	1131.0	697.0	37	0.0
3390884	257.315948486	7.0	2855.0	7	1375.0	1	1474.27027027	54548.0	2.48387687569	3.0	0.832536848968	269.02794971	139.568684354	488.30555374	0.159925672656	1017.0	722.0	37	0.0
3390891	8913.3125	7.0	37497.0	7	16508.0	1	20789.1081081	769197.0	4.63786571544	3.0	1.45211697868	220.283668081	153.117664843	12067.0980397	0.728437430939	2850.0	4697.0	37	0.0
3390890	359.563110352	7.0	3817.0	7	1164.0	1	1385.21621622	51253.0	2.45330527764	3.0	0.911273147823	0.0	153.0	757.034717211	0.33157567252	778.0	595.0	37	0.0
3390889	235.620574951	7.0	2501.0	7	1160.0	1	1322.67567568	48939.0	2.56256905948	3.0	0.85560209586	117.396216939	150.600009731	438.625128103	0.165320793529	918.0	846.0	37	0.0
3390888	452.252929688	7.0	3496.0	7	1355.0	1	1643.24324324	60800.0	2.61411720349	3.0	0.822685543494	18.8601957569	149.351394536	825.146364303	0.2603247578	950.0	697.0	37	0.0
3390895	191.747131348	7.0	2527.0	7	1292.0	1	1411.89189189	52240.0	10.7830520233	3.0	0.658580580702	277.62476861	160.105367098	451.540436468	0.117706942187	1062.0	808.0	37	0.0
3390894	483.059234619	7.0	4751.0	7	1818.0	1	2128.48648649	78754.0	2.56563587986	3.0	0.729356642657	244.313799084	158.641272586	986.196414447	0.203321973413	1314.0	1018.0	37	0.0
3390893	457.894500732	7.0	4712.0	7	1817.0	1	2114.62162162	78241.0	2.6354778424	3.0	0.77332496512	249.132678167	156.665571146	991.12322228	0.221342299182	1240.0	947.0	37	0.0
3390892	182.177276611	7.0	2568.0	7	1131.0	1	1242.35135135	45967.0	2.56680869545	3.0	0.567087581697	160.244157105	153.612105893	450.427772988	0.114580968477	974.0	693.0	37	0.0
3390867	432.25869751	7.0	3753.0	7	1587.0	1	1830.67567568	67735.0	2.57964652905	3.0	0.933418077086	70.0570015777	120.672157542	812.291889726	0.261167922033	995.0	812.0	37	0.0
3390866	255.202529907	7.0	3022.0	7	1260.0	1	1428.2972973	52847.0	10.2026801047	3.0	0.716081015017	265.378239529	117.368772794	536.346377761	0.155333971059	1046.0	714.0	37	0.0
3390865	180.583251953	7.0	2410.0	7	1346.0	1	1391.37837838	51481.0	10.7961172927	3.0	0.631705460011	389.375579719	116.379820262	441.992417692	0.111525344548	1086.0	627.0	37	0.0
3390864	569.127502441	7.0	4471.0	7	1589.0	1	1931.59459459	71469.0	2.54479749524	3.0	0.925590949413	220.79997563	113.03426868	957.738002316	0.297802597624	1033.0	937.0	37	0.0
3390871	3896.88085938	7.0	26760.0	7	4049.0	1	7250.91891892	268284.0	2.56383738085	3.0	0.878470950187	150.315518709	124.07161782	6622.57698826	0.669930557302	1362.0	1686.0	37	0.0
3390870	265.305206299	7.0	2779.0	7	1171.0	1	1316.72972973	48719.0	2.50152066429	3.0	0.669388194722	23.6681485671	122.688789943	549.117051307	0.16222012556	962.0	486.0	37	0.0
3390869	695.450317383	7.0	6314.0	7	1688.0	1	2204.86486486	81580.0	2.50564862578	3.0	0.703456204906	116.968487289	121.305838407	1306.46695247	0.263284037476	1123.0	923.0	37	0.0
3390868	334.321807861	7.0	3737.0	7	1544.0	1	1704.64864865	63072.0	10.198619299	3.0	0.809088472813	74.8667728057	120.634653423	753.660077231	0.217815112756	1032.0	650.0	37	0.0
3390875	268.001220703	7.0	3790.0	7	1758.0	1	1983.94594595	73406.0	2.45396598889	3.0	0.478557622666	345.722803746	128.170190678	758.862963253	0.10074525147	1253.0	1059.0	37	0.0
3390874	1692.3638916	7.0	12336.0	7	2469.0	1	3945.32432432	145977.0	2.56875765314	3.0	0.867992767663	351.923796341	127.257892778	2914.09924194	0.471797762769	1329.0	1240.0	37	0.0
3390873	197.278686523	7.0	2911.0	7	1503.0	1	1692.83783784	62635.0	11.4000000005	3.0	0.086466352509	122.305860032	126.898400823	536.279079166	0.013886149319	1293.0	985.0	37	0.0
3390872	226.666183472	7.0	4068.0	7	1744.0	1	1909.48648649	70651.0	2.47023539181	3.0	0.256820883615	113.591445095	126.728022179	819.867388383	0.0583522491117	1363.0	934.0	37	0.0
3390879	797.015014648	7.0	6550.0	7	2286.0	1	2794.13513514	103383.0	2.59022414895	3.0	0.905603289771	115.171883263	132.219482105	1486.68277574	0.317390021577	1291.0	1092.0	37	0.0
3390878	273.103820801	7.0	2774.0	7	1208.0	1	1335.97297297	49431.0	2.60782818222	3.0	0.701019081559	188.236909988	129.895511201	518.705091041	0.157526500295	967.0	734.0	37	0.0
3390877	181.369216919	7.0	2548.0	7	1197.0	1	1226.86486486	45394.0	2.52949702126	3.0	0.724234663803	42.5849793953	129.900897379	380.443247495	0.126494465772	940.0	684.0	37	0.0
3390876	359.860626221	7.0	3542.0	7	1344.0	1	1548.05405405	57278.0	2.72663841314	3.0	0.863847945692	11.5729349433	129.52287823	683.230518523	0.235526990217	916.0	624.0	37	0.0
3390851	494.582305908	7.0	4873.0	7	1524.0	1	1833.7027027	67847.0	2.52845149353	3.0	0.785515487698	75.0778525061	91.7636927407	888.251055129	0.234953667006	1034.0	881.0	37	0.0
3390850	194.354537964	7.0	2897.0	7	1264.0	1	1330.02702703	49211.0	8.9392831644	3.0	0.675638566585	304.079761053	89.4900697958	450.444255183	0.129191057295	1008.0	806.0	37	0.0
3390849	485.357727051	7.0	4575.0	7	1448.0	1	1733.24324324	64130.0	2.58328728203	3.0	0.9578498935	102.120166705	83.7822953974	803.232649479	0.285259502496	945.0	896.0	37	0.0
3390848	795.079772949	7.0	6018.0	7	1904.0	1	2476.56756757	91633.0	2.57530921885	3.0	0.902225411167	383.274074586	83.3301492684	1384.7245723	0.337311196978	1169.0	1102.0	37	0.0
3390855	5284.59423828	7.0	32146.0	7	5564.0	1	9662.83783784	357525.0	2.58430105568	3.0	0.918207979361	122.575573078	97.0923650659	8829.97901883	0.722750589155	1459.0	1857.0	37	0.0
3390854	264.630828857	7.0	3786.0	7	1411.0	1	1491.2972973	55178.0	2.55266696463	3.0	0.504554632402	71.9518044994	97.0261194494	620.530725574	0.117284625222	1059.0	735.0	37	0.0
3390853	256.819793701	7.0	2541.0	7	1298.0	1	1415.97297297	52391.0	2.51020762909	3.0	0.929097282742	204.922369675	93.6013932745	476.847255214	0.185456034463	971.0	864.0	37	0.0
3390852	236.396087646	7.0	2346.0	7	1252.0	1	1343.08108108	49694.0	2.65947703724	3.0	0.775139149795	335.443015281	92.1087150782	464.719412261	0.15487167233	972.0	715.0	37	0.0
3390859	507.101013184	7.0	3957.0	7	1528.0	1	1767.78378378	65408.0	2.54692998707	3.0	0.967543004702	56.2204158778	100.068678355	843.262419124	0.299996389608	933.0	655.0	37	0.0
3390858	503.30847168	7.0	4562.0	7	1486.0	1	1965.83783784	72736.0	2.53677852952	3.0	0.771641659644	370.371916536	99.202621082	976.326405845	0.237036705579	1187.0	782.0	37	0.0
3390857	660.850280762	7.0	5483.0	7	1583.0	1	2028.21621622	75044.0	2.57556842138	3.0	0.788298450239	82.1511583981	98.919156645	1161.02263676	0.291363911832	1069.0	827.0	37	0.0
3390856	354.22769165	7.0	3621.0	7	1337.0	1	1555.27027027	57545.0	2.53580050148	3.0	0.801003679782	108.963001533	97.7590318845	634.38065372	0.19525875123	1020.0	861.0	37	0.0
3390863	567.861877441	7.0	5254.0	7	1413.0	1	1812.51351351	67063.0	2.52378990009	3.0	0.798437990706	26.2492201362	110.707333562	1042.1323125	0.297920953953	979.0	900.0	37	0.0
3390862	262.823242188	7.0	2812.0	7	1262.0	1	1330.56756757	49231.0	2.60111609603	3.0	0.738196691645	40.1247989788	108.074734081	487.307599671	0.156308280484	963.0	461.0	37	0.0
3390861	241.243453979	7.0	3499.0	7	1505.0	1	1602.35135135	59287.0	11.4000000005	3.0	0.492613541023	374.453938074	102.850672738	664.012098962	0.113671531047	1193.0	665.0	37	0.0
3390860	209.495101929	7.0	2459.0	7	1205.0	1	1284.08108108	47511.0	11.4000000005	3.0	0.694199215761	238.145480075	102.208222374	437.717779345	0.134197543212	983.0	417.0	37	0.0
3390963	207.266921997	7.0	2610.0	7	1395.0	1	1489.21621622	55101.0	2.64963807669	3.0	0.0370075384574	13.4335585925	310.065797583	453.114048382	0.00566189706908	1169.0	784.0	37	0.0
3390962	1076.14379883	7.0	8517.0	7	1996.0	1	2829.43243243	104689.0	2.5826692424	3.0	0.851717935337	321.224504403	307.704786631	1880.33269132	0.394718812063	1163.0	1279.0	37	0.0
3390961	504.263244629	7.0	4350.0	7	1252.0	1	1706.91891892	63156.0	2.52362110785	3.0	0.806035139106	182.555478225	307.88214768	910.159490858	0.273716810266	961.0	721.0	37	0.0
3390960	456.564880371	7.0	4213.0	7	1289.0	1	1606.75675676	59450.0	2.5590569996	3.0	0.818508482926	102.106615635	305.304569637	817.974239115	0.263176202396	927.0	800.0	37	0.0
3390967	268.303039551	7.0	3407.0	7	1531.0	1	1659.81081081	61413.0	2.59504544877	3.0	0.91292234978	373.516907384	316.018534793	534.573965251	0.172349562123	1139.0	890.0	37	0.0
3390966	1939.5333252	7.0	13485.0	7	2351.0	1	4176.67567568	154537.0	2.57386107215	3.0	0.806645291175	4.51663091278	313.63988642	3459.14708542	0.501578521049	1237.0	1057.0	37	0.0
3390965	445.241149902	7.0	4342.0	7	1644.0	1	1896.62162162	70175.0	10.2303182491	3.0	0.700561237994	328.65304469	313.100223102	852.238143275	0.186798491492	1190.0	966.0	37	0.0
3390964	271.316772461	7.0	2975.0	7	1281.0	1	1403.81081081	51941.0	2.53660621249	3.0	0.785225362084	206.555768448	313.192707556	553.17014852	0.183023994239	937.0	521.0	37	0.0
3390971	223.501693726	7.0	2731.0	7	1249.0	1	1347.45945946	49856.0	10.2980782196	3.0	0.684367540319	251.220369849	320.445779501	495.842470201	0.144057272594	993.0	510.0	37	0.0
3390970	440.880981445	7.0	4140.0	7	1341.0	1	1670.97297297	61826.0	2.69777671867	3.0	0.813913019814	117.823469446	318.787636408	777.512825421	0.23359181118	1003.0	807.0	37	0.0
3390969	1698.39990234	7.0	12010.0	7	2485.0	1	3876.81081081	143442.0	2.56105772435	3.0	0.841193831123	345.624274963	318.146294847	2975.48544908	0.476694212427	1362.0	1215.0	37	0.0
3390968	497.526641846	7.0	5571.0	7	1810.0	1	2126.83783784	78693.0	2.55447211989	3.0	0.829784052584	15.4195101539	317.576819747	984.718812474	0.237767180815	1238.0	834.0	37	0.0
3390975	541.892456055	7.0	4073.0	7	1435.0	1	1754.08108108	64901.0	2.59090100389	3.0	0.778638670356	134.721767158	322.759349666	988.465797148	0.281050369984	978.0	440.0	37	0.0
3390974	194.504013062	7.0	2436.0	7	1151.0	1	1293.43243243	47857.0	2.50432052619	3.0	0.407417133433	111.140483024	323.318315624	484.931813107	0.082689455028	1003.0	572.0	37	0.0
3390973	307.991455078	7.0	2807.0	7	1241.0	1	1350.45945946	49967.0	2.56497418052	3.0	0.793483162042	101.218992469	322.871485856	532.497761842	0.185450181439	905.0	663.0	37	0.0
3390972	665.536437988	7.0	5860.0	7	1643.0	1	2222.2972973	82225.0	2.53019504966	3.0	0.659491047258	336.789658957	321.814771162	1233.36024441	0.224000060264	1242.0	926.0	37	0.0
3390947	424.74017334	7.0	4337.0	7	1294.0	1	1610.7027027	59596.0	2.78839727104	3.0	0.769928413066	182.256452998	278.169070985	820.741733125	0.244029381023	969.0	737.0	37	0.0
3390946	891.145690918	7.0	6625.0	7	2248.0	1	2622.02702703	97015.0	2.55648099107	3.0	0.98083012089	309.994357258	276.276533915	1476.91593996	0.381668440336	1137.0	1044.0	37	0.0
3390945	272.529876709	7.0	2543.0	7	1263.0	1	1420.89189189	52573.0	2.57647035917	3.0	0.882406202991	131.481568804	275.472935295	509.21152469	0.187812059531	946.0	743.0	37	0.0
3390944	211.905899048	7.0	2256.0	7	1199.0	1	1298.78378378	48055.0	11.4000000005	3.0	0.681393107111	167.481416638	272.739388639	499.157519957	0.150667007301	952.0	509.0	37	0.0
3390951	558.522644043	7.0	6030.0	7	1344.0	1	1769.16216216	65459.0	2.50353226719	3.0	0.702932474557	12.4957942582	285.301914273	1132.40593216	0.2902670266	940.0	473.0	37	0.0
3390950	156.985671997	7.0	2220.0	7	1128.0	1	1180.62162162	43683.0	2.72208576569	3.0	0.619498672738	265.073823235	284.418544656	379.600400374	0.110608161743	927.0	587.0	37	0.0
3390949	362.44418335	7.0	4221.0	7	1281.0	1	1577.72972973	58376.0	10.3509774821	3.0	1.13082894485	0.0	279.0	715.300894288	0.344707685509	847.0	780.0	37	0.0
3390948	440.146636963	7.0	4516.0	7	1503.0	1	1695.7027027	62741.0	2.539204932	3.0	0.830185821856	283.899220331	277.805317655	778.985482138	0.235618488686	1017.0	886.0	37	0.0
3390955	439.054473877	7.0	4255.0	7	1390.0	1	1648.54054054	60996.0	2.60349302618	3.0	0.84596301195	161.621703805	291.593361451	806.000951012	0.260721208492	955.0	825.0	37	0.0
3390954	821.758789062	7.0	6183.0	7	1860.0	1	2436.13513514	90137.0	2.60030797196	3.0	0.85215829529	127.056572014	289.716366081	1462.39921138	0.343676217083	1064.0	777.0	37	0.0
3390953	292.488067627	7.0	2987.0	7	1248.0	1	1327.51351351	49118.0	2.55939131705	3.0	0.81509827539	233.835283329	287.940052435	543.143250064	0.200114245326	865.0	485.0	37	0.0
3390952	537.880310059	7.0	4814.0	7	1539.0	1	1978.40540541	73201.0	11.4000000005	3.0	0.651985825012	132.068407288	286.083413467	1076.24384008	0.215567102892	1085.0	966.0	37	0.0
3390959	446.07019043	7.0	4079.0	7	1492.0	1	1699.59459459	62885.0	2.52573610418	3.0	0.869376480525	197.272503748	298.673436313	804.620319691	0.259112287359	995.0	659.0	37	0.0
3390958	155.862823486	7.0	1935.0	7	1342.0	1	1276.97297297	47248.0	4.75795175666	3.0	0.609077409437	298.690202042	298.106004863	367.539603799	0.0960737421886	1005.0	738.0	37	0.0
3390957	165.277786255	7.0	2097.0	7	1369.0	1	1351.62162162	50010.0	10.7249724659	3.0	1.87215762638	399.0	295.0	305.523717151	0.268381137565	870.0	855.0	37	0.0
3390956	226.149459839	7.0	2460.0	7	1205.0	1	1337.97297297	49505.0	2.67649093416	3.0	0.732293331932	177.665206978	294.650635427	467.440577714	0.146682126072	990.0	569.0	37	0.0
3390931	333.26272583	7.0	3046.0	7	1318.0	1	1496.81081081	55382.0	2.57366947264	3.0	0.798736380044	181.276397337	235.063815807	626.473810654	0.200698122998	989.0	635.0	37	0.0
3390930	363.330871582	7.0	3435.0	7	1228.0	1	1549.08108108	57316.0	2.53822529836	3.0	0.694768446749	229.953035969	232.872850437	688.690277845	0.182648235615	1031.0	628.0	37	0.0
3390929	323.944488525	7.0	3407.0	7	1385.0	1	1491.40540541	55182.0	2.51940758747	3.0	0.842698335796	248.089371531	231.822040962	613.991289273	0.209868236182	952.0	625.0	37	0.0
3390928	356.690002441	7.0	2555.0	7	1399.0	1	1461.94594595	54092.0	4.71515089514	3.0	1.23821261504	0.0	232.0	650.002348113	0.379812089953	738.0	407.0	37	0.0
3390935	381.834625244	7.0	3477.0	7	1427.0	1	1587.91891892	58753.0	2.50975660603	3.0	0.69555703145	231.797554451	242.190142395	727.96662692	0.1896771506	1060.0	621.0	37	0.0
3390934	400.738555908	7.0	3997.0	7	1435.0	1	1653.21621622	61169.0	2.62582485276	3.0	0.819717451838	310.882670873	240.978359722	710.844964154	0.213930821226	1069.0	796.0	37	0.0
3390933	263.034210205	7.0	2786.0	7	1169.0	1	1284.91891892	47542.0	2.48574604606	3.0	0.674106380373	98.8380479125	238.746943822	550.1601978	0.168654540016	894.0	498.0	37	0.0
3390932	293.217193604	7.0	2659.0	7	1252.0	1	1501.91891892	55571.0	2.6095443538	3.0	0.797600393368	351.021829039	234.813976713	564.201863913	0.176208906515	1046.0	733.0	37	0.0
3390939	462.495941162	7.0	4416.0	7	1404.0	1	1673.37837838	61915.0	2.54603151444	3.0	0.787787565967	139.666114835	252.462638703	869.661120186	0.257399956034	991.0	526.0	37	0.0
3390938	198.43170166	7.0	2564.0	7	1299.0	1	1303.62162162	48234.0	10.2457721454	3.0	0.830879566705	84.1295404508	251.442230568	429.360205639	0.158519065612	905.0	632.0	37	0.0
3390937	494.79309082	7.0	3986.0	7	1528.0	1	1652.21621622	61132.0	2.55734192986	3.0	0.911852163766	38.3988374586	249.762957087	858.990852853	0.310679505054	869.0	566.0	37	0.0
3390936	187.509750366	7.0	2352.0	7	1135.0	1	1243.10810811	45995.0	2.47551278247	3.0	0.570464639709	280.250317478	248.928475632	421.704990603	0.107126201163	987.0	589.0	37	0.0
3390943	530.321350098	7.0	4874.0	7	1666.0	1	1895.40540541	70130.0	2.50232881796	3.0	0.820008624659	383.267856033	268.252669167	968.555610159	0.265042860991	1094.0	815.0	37	0.0
3390942	331.31652832	7.0	3511.0	7	1585.0	1	1650.10810811	61054.0	10.3180759278	3.0	0.801020066734	362.830434461	267.390148459	636.153623296	0.182600053978	1100.0	816.0	37	0.0
3390941	197.941925049	7.0	2051.0	7	1193.0	1	1243.64864865	46015.0	2.68283370256	3.0	0.875457663464	103.47208583	265.299840509	395.474554331	0.161704310495	877.0	620.0	37	0.0
3390940	162.416030884	7.0	2458.0	7	1077.0	1	1207.13513514	44664.0	10.7565788262	3.0	0.525867516536	84.5515966071	256.120901771	454.514036097	0.109878633177	915.0	485.0	37	0.0
3390915	252.045410156	7.0	2537.0	7	1328.0	1	1482.02702703	54835.0	2.53444759107	3.0	0.863203132737	386.791763544	207.806646141	474.94101894	0.160515730532	1060.0	646.0	37	0.0
3390914	360.547668457	7.0	3986.0	7	1567.0	1	1682.08108108	62237.0	2.52153534419	3.0	0.84369597118	333.387713127	202.032694709	678.108454878	0.204909811367	1081.0	793.0	37	0.0
3390913	213.436477661	7.0	2527.0	7	1306.0	1	1425.72972973	52752.0	2.56939161421	3.0	0.145467540173	200.690101386	202.256097583	471.587664093	0.0246511603135	1106.0	712.0	37	0.0
3390912	246.526901245	7.0	2764.0	7	1170.0	1	1290.2972973	47741.0	10.2389830522	3.0	0.906941083576	22.2397292588	199.447681216	460.750888639	0.193216772381	846.0	641.0	37	0.0
3390919	451.65234375	7.0	3420.0	7	1290.0	1	1549.89189189	57346.0	2.58389623158	3.0	0.902565077538	70.993214467	212.046407857	760.047907254	0.284197212626	850.0	610.0	37	0.0
3390918	518.818847656	7.0	4452.0	7	1537.0	1	1718.67567568	63591.0	2.50865873403	3.0	0.805841339511	151.941293843	211.379280511	941.925629703	0.28340370166	931.0	657.0	37	0.0
3390917	622.691589355	7.0	4447.0	7	1415.0	1	1831.45945946	67764.0	2.56379640053	3.0	0.913815892869	96.1573045751	210.127401563	1023.91868695	0.343083555712	889.0	716.0	37	0.0
3390916	245.974807739	7.0	3467.0	7	1335.0	1	1467.48648649	54297.0	10.1699168019	3.0	0.698032604959	292.754168683	209.186945552	561.963354955	0.154272266576	1065.0	785.0	37	0.0
3390923	242.387039185	7.0	2980.0	7	1381.0	1	1432.91891892	53018.0	2.56059817251	3.0	0.51918121645	305.655163766	221.268316471	511.07840116	0.102035286263	1073.0	636.0	37	0.0
3390922	1513.99328613	7.0	12314.0	7	2513.0	1	3589.40540541	132808.0	2.54811981906	3.0	0.85275018674	215.996733702	219.724520047	2693.74895163	0.470550718976	1236.0	1110.0	37	0.0
3390921	495.22543335	7.0	4607.0	7	1387.0	1	1751.08108108	64790.0	2.46999769787	3.0	0.775454055553	169.852574632	218.407741406	941.062117987	0.263218637049	973.0	810.0	37	0.0
3390920	227.231292725	7.0	2603.0	7	1242.0	1	1258.81081081	46576.0	2.57244307713	3.0	0.722855615845	133.395088285	214.829957986	478.668746388	0.159332420087	893.0	557.0	37	0.0
3390927	451.09463501	7.0	4256.0	7	1515.0	1	1737.40540541	64284.0	2.5805561603	3.0	0.683140476318	308.61277357	228.768263776	855.645937272	0.202238356035	1136.0	768.0	37	0.0
3390926	493.820007324	7.0	4234.0	7	1380.0	1	1687.81081081	62449.0	2.51301285117	3.0	0.916869721657	70.724580632	229.375354484	854.208497767	0.302110300621	882.0	773.0	37	0.0
3390925	249.721786499	7.0	2805.0	7	1335.0	1	1443.13513514	53396.0	10.1641683044	3.0	1.08875722244	142.246870562	227.395297329	443.30846811	0.200803914802	918.0	902.0	37	0.0
3390924	165.682434082	7.0	2102.0	7	1056.0	1	1120.89189189	41473.0	2.57309981038	3.0	0.751007546349	11.127604107	226.868440153	344.763669762	0.130578880498	845.0	521.0	37	0.0
3390003	523.229370117	8.0	4677.0	8	1527.0	1	1799.13513514	66568.0	2.59905026253	3.0	0.910498945586	86.1485753949	314.958357778	895.341746118	0.292917496398	995.0	850.0	37	0.0
3390002	712.958435059	8.0	5896.0	8	1491.0	1	2084.13513514	77113.0	2.61656902269	3.0	0.766671932138	266.43397613	311.875058325	1335.79822499	0.325721926224	1031.0	872.0	37	0.0
3390001	227.071426392	8.0	2614.0	8	1227.0	1	1314.75675676	48646.0	2.69390001804	3.0	0.747954892182	221.028793539	312.469634185	484.006221574	0.159653817006	933.0	689.0	37	0.0
3390000	289.613128662	8.0	2763.0	8	1494.0	1	1456.81081081	53902.0	4.69402555909	3.0	1.05260103455	189.729506529	308.918911961	494.478167018	0.217492360444	906.0	437.0	37	0.0
3390007	519.114257812	8.0	4624.0	8	1572.0	1	1965.51351351	72724.0	2.71989314573	3.0	0.734545647456	349.503007752	320.126816226	999.275560416	0.22959349731	1208.0	625.0	37	0.0
3390006	240.77015686	8.0	2916.0	8	1190.0	1	1350.21621622	49958.0	2.53862195092	3.0	0.626876958494	73.7774100762	317.06484991	491.360646863	0.128749962647	995.0	680.0	37	0.0
3390005	227.69430542	8.0	3266.0	8	1198.0	1	1343.62162162	49714.0	2.50624091128	3.0	0.515338895323	312.533273678	315.787775769	513.795644166	0.109301455026	1023.0	692.0	37	0.0
3390004	351.779937744	8.0	3694.0	8	1238.0	1	1493.10810811	55245.0	2.56987392139	3.0	0.743387449941	65.9083570031	316.444677462	684.724185501	0.205480054701	920.0	831.0	37	0.0
3390011	391.84286499	8.0	3948.0	8	1413.0	1	1663.2972973	61542.0	2.52805580644	3.0	0.767445841495	82.8424462541	329.185553624	724.400858368	0.200652261618	1011.0	935.0	37	0.0
3390010	459.102386475	8.0	3934.0	8	1512.0	1	1771.27027027	65537.0	2.58309299075	3.0	0.87936928899	90.6929424348	328.089887899	777.665261059	0.239220063025	1015.0	871.0	37	0.0
3390009	463.677856445	8.0	4013.0	8	1546.0	1	1747.54054054	64659.0	4.72319965917	3.0	1.09803783311	18.736943011	326.943998136	768.045448402	0.318034029514	886.0	595.0	37	0.0
3390008	282.002838135	8.0	3342.0	8	1136.0	1	1363.81081081	50461.0	11.4000000005	3.0	0.540183924675	327.62553557	322.371719879	618.39810253	0.139560701484	993.0	617.0	37	0.0
3390015	5459.55810547	8.0	36228.0	8	5194.0	1	9824.54054054	363508.0	2.55117718195	3.0	0.887387264557	227.04274488	345.2617866	9147.6320178	0.703935268971	1589.0	1920.0	37	0.0
3390014	577.418029785	8.0	5791.0	8	1342.0	1	1734.08108108	64161.0	2.5297194596	3.0	0.714803949856	163.011878651	344.583280009	1106.13517303	0.295302350514	926.0	729.0	37	0.0
3390013	434.242034912	8.0	3871.0	8	1387.0	1	1656.24324324	61281.0	2.49619042569	3.0	0.87344361283	177.455295212	340.011719557	769.660834589	0.254619880883	956.0	821.0	37	0.0
3390012	249.824188232	8.0	2640.0	8	1165.0	1	1316.10810811	48696.0	2.49054011603	3.0	0.763547755816	197.909077596	338.408998074	478.231335454	0.161068458009	931.0	691.0	37	0.0
3389987	360.179016113	8.0	3415.0	8	1486.0	1	1648.2972973	60987.0	2.55148132987	3.0	0.851430245338	313.528300443	283.817136857	687.006868188	0.215712608839	1051.0	841.0	37	0.0
3389986	853.293945312	8.0	6998.0	8	1512.0	1	2282.0	84434.0	2.56060365544	3.0	0.72421635575	196.728814387	284.494725322	1639.18557013	0.35154543772	1058.0	826.0	37	0.0
3389985	635.456848145	8.0	5179.0	8	1846.0	1	2132.59459459	78906.0	2.57246820722	3.0	0.945553568474	228.7670392	282.330545471	1069.39173935	0.310743802871	1060.0	1056.0	37	0.0
3389984	206.673736572	8.0	2813.0	8	1398.0	1	1389.48648649	51411.0	7.83347542601	3.0	0.620957277638	325.360927131	274.561899065	492.057958512	0.123531882512	1058.0	612.0	37	0.0
3389991	860.780639648	8.0	10033.0	8	1983.0	1	2521.59459459	93299.0	2.47583206732	3.0	0.894356509477	0.0	296.0	1820.07080844	0.476604086902	997.0	1320.0	37	0.0
3389990	437.246032715	8.0	3673.0	8	1418.0	1	1702.62162162	62997.0	2.61676292177	3.0	0.824937530425	192.260708422	292.527961537	778.613024385	0.232472657155	985.0	820.0	37	0.0
3389989	528.680175781	8.0	4972.0	8	1569.0	1	1873.18918919	69308.0	2.54214177149	3.0	0.75449085998	221.206312285	287.242261205	976.705000324	0.244865911932	1040.0	781.0	37	0.0
3389988	4518.87548828	8.0	30039.0	8	4683.0	1	8462.37837838	313108.0	2.57979620882	3.0	0.896290971754	37.3951196057	285.989154328	7700.48856441	0.688612404324	1368.0	1800.0	37	0.0
3389995	528.671813965	8.0	4435.0	8	1590.0	1	1939.54054054	71763.0	2.55251694693	3.0	0.811434942479	376.304694128	302.845775799	962.810746218	0.252195923804	1144.0	596.0	37	0.0
3389994	619.608886719	8.0	5441.0	8	1385.0	1	1851.64864865	68511.0	2.52399393202	3.0	0.777245570749	77.4239452991	300.907103395	1145.41094557	0.316479042865	952.0	823.0	37	0.0
3389993	345.166809082	8.0	4121.0	8	1377.0	1	1607.67567568	59484.0	2.53905526218	3.0	0.737653471975	288.98503807	299.034647927	707.193280749	0.193661486768	1050.0	865.0	37	0.0
3389992	193.427719116	8.0	2289.0	8	1090.0	1	1160.75675676	42948.0	2.64927871668	3.0	0.655200650278	137.151653155	298.92280656	409.076086743	0.130522847648	880.0	470.0	37	0.0
3389999	517.555419922	8.0	4927.0	8	1604.0	1	1956.10810811	72376.0	2.54333980874	3.0	0.858939024521	388.456635967	306.68870762	934.117580744	0.258001469856	1134.0	736.0	37	0.0
3389998	461.948394775	8.0	4653.0	8	1495.0	1	1758.72972973	65073.0	2.50250578585	3.0	0.803583573109	316.293395374	306.943278809	843.875999601	0.238832330137	1049.0	987.0	37	0.0
3389997	182.942565918	8.0	2463.0	8	1177.0	1	1192.91891892	44138.0	4.79494094532	3.0	0.767239949753	124.730400559	306.513845709	395.136993008	0.145565287382	889.0	494.0	37	0.0
3389996	4184.34179688	8.0	30056.0	8	4306.0	1	7875.2972973	291386.0	2.55243576295	3.0	0.84584774992	349.930680498	304.528513978	7431.32922485	0.664119562089	1520.0	1810.0	37	0.0
3389971	429.673980713	8.0	4127.0	8	1478.0	1	1840.75675676	68108.0	2.5155862807	3.0	0.728477616004	384.758021955	235.908984999	875.254801168	0.209468589611	1141.0	743.0	37	0.0
3389970	484.215362549	8.0	4225.0	8	1617.0	1	1898.43243243	70242.0	2.54427697496	3.0	0.882708765788	294.202586009	235.873043934	858.228134024	0.249256623071	1127.0	973.0	37	0.0
3389969	475.219116211	8.0	4551.0	8	1398.0	1	1712.16216216	63350.0	2.51581260205	3.0	0.763998665658	211.765242953	234.823126627	889.24226525	0.247502244159	1036.0	888.0	37	0.0
3389968	483.656402588	8.0	4015.0	8	1507.0	1	1818.91891892	67300.0	2.64673549946	3.0	0.82081562569	69.7556566615	234.282053809	878.615115407	0.247262897101	992.0	850.0	37	0.0
3389975	465.211975098	8.0	4248.0	8	1512.0	1	1782.24324324	65943.0	2.54876053413	3.0	0.827926568448	268.141075275	246.264008732	833.603636342	0.240113023054	1078.0	903.0	37	0.0
3389974	899.710388184	8.0	6398.0	8	1871.0	1	2418.78378378	89495.0	2.5895624118	3.0	1.02992090479	399.0	244.0	1504.12575448	0.471084151364	992.0	992.0	37	0.0
3389973	447.409973145	8.0	4613.0	8	1495.0	1	1784.21621622	66016.0	2.51900900027	3.0	0.785280894091	67.1009106223	240.29720189	837.401308783	0.225912755306	1007.0	881.0	37	0.0
3389972	1960.62817383	8.0	14569.0	8	2799.0	1	4103.51351351	151830.0	2.55572598695	3.0	0.890116428564	242.94394678	238.877179342	3265.83478031	0.548479936399	1180.0	1180.0	37	0.0
3389979	273.182342529	8.0	3456.0	8	1237.0	1	1387.48648649	51337.0	4.73755668359	3.0	0.751467997567	246.474487662	261.585863798	572.866070329	0.183618571326	954.0	704.0	37	0.0
3389978	729.172485352	8.0	6418.0	8	1764.0	1	2020.83783784	74771.0	2.51971731695	3.0	0.854449177669	55.9983856479	259.642976062	1280.43622153	0.371171362295	901.0	736.0	37	0.0
3389977	247.937347412	8.0	3507.0	8	1113.0	1	1288.0	47656.0	2.59086315144	3.0	0.659511823662	132.960024189	252.2081134	545.595393431	0.162363926486	943.0	568.0	37	0.0
3389976	165.986343384	8.0	2479.0	8	1235.0	1	1321.62162162	48900.0	2.48439328508	3.0	0.582183918603	370.504596574	249.343569957	432.119861931	0.105187268146	1051.0	597.0	37	0.0
3389983	326.812988281	8.0	3107.0	8	1312.0	1	1462.64864865	54118.0	2.52898370881	3.0	0.706751722191	303.91725075	273.000928579	609.209607069	0.172587281597	1041.0	769.0	37	0.0
3389982	631.551086426	8.0	4790.0	8	1637.0	1	1860.2972973	68831.0	2.62056213701	3.0	0.879416645185	21.5536141078	271.344496207	1108.70201549	0.355119768115	871.0	335.0	37	0.0
3389981	264.600830078	8.0	2421.0	8	1147.0	1	1265.16216216	46811.0	8.92650530547	3.0	1.36300797432	0.0	263.0	470.508856542	0.339492616084	704.0	490.0	37	0.0
3389980	238.098251343	8.0	3016.0	8	1287.0	1	1401.78378378	51866.0	2.58311618562	3.0	0.653257802783	354.667981427	261.615219069	549.52480154	0.146847496713	1021.0	534.0	37	0.0
3389955	511.621368408	8.0	4021.0	8	1252.0	1	1628.64864865	60260.0	2.54476939778	3.0	0.753353759776	99.8362651999	208.167381199	941.338297208	0.278305628833	913.0	814.0	37	0.0
3389954	497.153717041	8.0	5050.0	8	1519.0	1	1878.67567568	69511.0	11.4000000005	3.0	0.657176004834	258.072690246	203.865786348	962.645142132	0.202458609423	1139.0	734.0	37	0.0
3389953	226.827301025	8.0	2570.0	8	1253.0	1	1389.86486486	51425.0	10.2405468764	3.0	0.910539351311	206.768349538	202.542126904	432.482444227	0.165047195584	968.0	757.0	37	0.0
3389952	563.205322266	8.0	5172.0	8	1551.0	1	1897.02702703	70190.0	2.58191946111	3.0	0.707754069036	231.094864742	202.005042821	1013.75713414	0.233211756982	1095.0	632.0	37	0.0
3389959	330.986297607	8.0	2913.0	8	1283.0	1	1403.48648649	51929.0	2.65852494463	3.0	0.994793245804	50.1138030177	218.80298326	550.660089833	0.24247422943	845.0	468.0	37	0.0
3389958	649.680786133	8.0	5846.0	8	1639.0	1	2114.54054054	78238.0	2.63773160815	3.0	0.869967983174	205.509060083	215.598162467	1189.7084749	0.324040292046	1057.0	812.0	37	0.0
3389957	438.91015625	8.0	3776.0	8	1532.0	1	1785.2972973	66056.0	2.60618395411	3.0	0.765377393078	231.87494563	209.83537361	769.911822688	0.197655001501	1100.0	846.0	37	0.0
3389956	539.825012207	8.0	5279.0	8	2087.0	1	2295.32432432	84927.0	2.60474270533	3.0	0.9807466903	253.351054801	208.945320158	1045.40752431	0.287566325322	1172.0	1088.0	37	0.0
3389963	210.643859863	8.0	2977.0	8	1467.0	1	1569.16216216	58059.0	2.78157947714	3.0	0.176458891379	306.636337393	228.618608889	516.825487069	0.0299293354855	1263.0	785.0	37	0.0
3389962	315.165618896	8.0	3398.0	8	1353.0	1	1503.0	55611.0	2.53729624453	3.0	0.870252126375	223.24874653	223.863149316	580.606675049	0.202051017447	977.0	774.0	37	0.0
3389961	518.912475586	8.0	5082.0	8	1710.0	1	2049.10810811	75817.0	2.63338075656	3.0	0.800835173223	323.969225067	218.974632241	956.837841358	0.229976479318	1240.0	861.0	37	0.0
3389960	2704.04101562	8.0	19843.0	8	3293.0	1	5517.40540541	204144.0	2.56528062303	3.0	0.859462813839	308.306595861	219.102536967	4673.46281596	0.572326230107	1439.0	1620.0	37	0.0
3389967	152.939971924	8.0	2057.0	8	1042.0	1	1111.78378378	41136.0	2.49992103281	3.0	0.519211010291	92.9981479529	232.761185052	370.548102675	0.0947198852928	912.0	568.0	37	0.0
3389966	268.627349854	8.0	2798.0	8	1150.0	1	1323.2972973	48962.0	2.53092729119	3.0	0.761639326887	55.5950280988	233.432641843	538.226401396	0.183279692631	895.0	608.0	37	0.0
3389965	201.112121582	8.0	2380.0	8	1049.0	1	1140.45945946	42197.0	10.7430299852	3.0	0.783383748864	9.33417785891	232.410026855	405.647944966	0.161872235485	811.0	381.0	37	0.0
3389964	317.121948242	8.0	3220.0	8	1511.0	1	1656.16216216	61278.0	2.50526694638	3.0	0.651215070966	386.204623388	229.463128358	662.81937851	0.149838585432	1123.0	661.0	37	0.0
3390035	335.445709229	8.0	3862.0	8	1473.0	1	1697.7027027	62815.0	2.50045858013	3.0	0.85977052008	390.416637198	382.715926358	636.24099491	0.19204616423	1130.0	942.0	37	0.0
3390034	415.922393799	8.0	4412.0	8	1704.0	1	1862.32432432	68906.0	2.5996508243	3.0	0.889665390656	351.216923533	380.817742787	735.916550751	0.213268597041	1183.0	813.0	37	0.0
3390033	360.464324951	8.0	3442.0	8	1178.0	1	1435.7027027	53121.0	2.52620133879	3.0	0.640222927778	105.026434749	380.842912772	694.423376497	0.183196872245	965.0	369.0	37	0.0
3390032	630.321105957	8.0	4624.0	8	1619.0	1	1967.02702703	72780.0	2.61153178119	3.0	1.01206400763	174.656154023	375.551138241	1038.00054824	0.364318251883	920.0	781.0	37	0.0
3390039	544.70880127	8.0	4021.0	8	1548.0	1	1766.89189189	65375.0	2.57329197506	3.0	0.897642644262	159.395982663	392.841060949	933.20683023	0.310703242452	917.0	780.0	37	0.0
3390038	214.347213745	8.0	2664.0	8	1317.0	1	1425.62162162	52748.0	2.49080510617	3.0	0.656370585568	200.159568962	384.541914255	471.594832654	0.121784907896	1064.0	794.0	37	0.0
3390037	255.244827271	8.0	2703.0	8	1197.0	1	1281.91891892	47431.0	2.57342863899	3.0	0.813313089805	123.791555395	384.340713963	495.022691869	0.186286765546	859.0	535.0	37	0.0
3390036	252.103317261	8.0	2659.0	8	1251.0	1	1371.62162162	50750.0	2.52116404701	3.0	0.72979801293	97.7142100041	384.464381755	495.15005309	0.151711656642	954.0	756.0	37	0.0
3390043	200.513412476	8.0	1950.0	8	1214.0	1	1215.45945946	44972.0	10.3019922537	3.0	1.55710443132	26.0	399.0	359.261093125	0.298906486481	728.0	462.0	37	0.0
3390042	308.944702148	8.0	2892.0	8	1422.0	1	1581.97297297	58533.0	2.49886057914	3.0	0.754223086872	344.294031652	394.082800083	636.118677191	0.17874251384	1094.0	627.0	37	0.0
3390041	7521.46386719	8.0	39876.0	8	7594.0	1	13998.2432432	517935.0	2.59453641383	3.0	0.895109828581	210.98081507	394.421817229	12483.6605729	0.664254451227	2078.0	1913.0	37	0.0
3390040	156.41583252	8.0	2898.0	8	1103.0	1	1191.37837838	44081.0	8.43950805321	3.0	0.481702903464	182.979445258	394.222290202	439.827703093	0.0975941826772	932.0	487.0	37	0.0
3390045	175.066711426	8.0	3039.0	8	1027.0	1	1123.02702703	41552.0	6.01050102918	3.0	0.840975314864	126.0	399.0	553.536934755	0.261443198616	749.0	392.0	37	0.0
3390044	174.896652222	8.0	2318.0	8	949.0	1	1065.7027027	39431.0	2.47697940581	3.0	1.03267607952	101.0	399.0	402.798879016	0.242479855053	717.0	423.0	37	0.0
3390019	319.581634521	8.0	3310.0	8	1255.0	1	1401.2972973	51848.0	2.55638464022	3.0	0.804192789745	148.815711685	354.427064084	612.539335012	0.213247103427	883.0	768.0	37	0.0
3390018	2788.41577148	8.0	20928.0	8	3120.0	1	5541.7027027	205043.0	2.54087303166	3.0	0.832102819318	343.7653602	351.375174853	4966.96464355	0.594647373347	1349.0	1425.0	37	0.0
3390017	240.505462646	8.0	3673.0	8	1077.0	1	1238.91891892	45840.0	11.4000000005	3.0	0.641621917361	81.7766272123	348.939910234	548.426758929	0.165517423447	873.0	622.0	37	0.0
3390016	264.514923096	8.0	2601.0	8	1509.0	1	1649.91891892	61047.0	4.77518682045	3.0	0.958093128015	361.100007733	348.472435548	464.989867176	0.156079687467	1182.0	939.0	37	0.0
3390023	315.414520264	8.0	3140.0	8	1676.0	1	1785.35135135	66058.0	2.50316790358	3.0	0.68044039395	364.693280332	360.33580873	590.634650008	0.126827276945	1333.0	872.0	37	0.0
3390022	462.898223877	8.0	4264.0	8	1427.0	1	1767.13513514	65384.0	2.5798027897	3.0	0.778386886092	270.081825201	359.17081949	837.829244144	0.226276641405	1057.0	836.0	37	0.0
3390021	455.145080566	8.0	3776.0	8	1576.0	1	1740.48648649	64398.0	2.55330525544	3.0	0.829370362259	248.216260271	355.970315842	803.34770463	0.236711809562	1049.0	807.0	37	0.0
3390020	163.878341675	8.0	2071.0	8	1093.0	1	1148.2972973	42487.0	11.4000000005	3.0	0.789915600449	32.1027476137	354.713020092	336.217676254	0.130764228607	868.0	643.0	37	0.0
3390027	382.44241333	8.0	3778.0	8	1285.0	1	1505.16216216	55691.0	2.50733334018	3.0	0.787571612656	151.197886989	369.65718912	737.43532724	0.239050538117	915.0	652.0	37	0.0
3390026	232.347335815	8.0	2763.0	8	1281.0	1	1384.02702703	51209.0	2.54595962815	3.0	0.683776706295	235.509438896	369.250217943	503.469765532	0.142033942597	1023.0	682.0	37	0.0
3390025	187.671524048	8.0	2539.0	8	1351.0	1	1421.32432432	52589.0	2.67839809973	3.0	0.585300192337	276.25202937	362.772499808	434.147443852	0.0981659080225	1074.0	813.0	37	0.0
3390024	205.496170044	8.0	2182.0	8	1226.0	1	1328.45945946	49153.0	10.195987179	3.0	0.725332553664	305.141697824	361.14322214	423.781953538	0.130827038653	993.0	663.0	37	0.0
3390031	274.161224365	8.0	3870.0	8	1372.0	1	1575.67567568	58300.0	2.45024857846	3.0	0.649859099736	395.864671944	371.945841443	646.148549056	0.153730126625	1143.0	857.0	37	0.0
3390030	199.713317871	8.0	2682.0	8	1320.0	1	1328.94594595	49171.0	2.7326137955	3.0	0.724766867554	250.481300189	371.679952774	427.810507503	0.132063655423	1002.0	576.0	37	0.0
3390029	503.291107178	8.0	4263.0	8	1417.0	1	1871.89189189	69260.0	2.66149528673	3.0	0.773513079387	333.489793308	371.386603633	971.891677314	0.251259255698	1104.0	925.0	37	0.0
3390028	2850.61499023	8.0	20974.0	8	3645.0	1	5774.40540541	213653.0	2.55598778911	3.0	0.859691710195	360.140078747	369.908593607	4881.24878409	0.570744970004	1502.0	1624.0	37	0.0
3389875	445.53805542	8.0	4484.0	8	1454.0	1	1620.0	59940.0	2.52146993024	3.0	0.866847073896	63.9005886066	38.0444753923	783.233362415	0.265102921866	923.0	734.0	37	0.0
3389874	353.365112305	8.0	3474.0	8	1365.0	1	1606.37837838	59436.0	2.50580174038	3.0	0.722041646848	302.28068989	37.0964130424	670.828730889	0.177528211601	1064.0	780.0	37	0.0
3389873	351.229003906	8.0	4110.0	8	1188.0	1	1453.48648649	53779.0	2.70681790235	3.0	0.679032094959	135.624028527	35.9133945643	737.901891312	0.208261428605	921.0	579.0	37	0.0
3389872	196.100906372	8.0	2478.0	8	1239.0	1	1367.51351351	50598.0	2.46549430103	3.0	0.522636354007	299.09278072	30.1531561647	450.371366616	0.0941654916604	1045.0	596.0	37	0.0
3389879	525.681518555	8.0	5081.0	8	1523.0	1	1890.91891892	69964.0	2.54961713496	3.0	0.813039792973	344.765119446	43.6029607912	993.032039832	0.271435378343	1076.0	856.0	37	0.0
3389878	247.354309082	8.0	2730.0	8	1201.0	1	1306.89189189	48355.0	2.47005338036	3.0	0.668678161814	174.96008354	43.8992017332	520.907263221	0.153751831233	927.0	507.0	37	0.0
3389877	238.531921387	8.0	2626.0	8	1269.0	1	1319.48648649	48821.0	10.9701991901	3.0	0.682655792203	223.165973172	41.3421557278	459.552718631	0.134916859821	980.0	670.0	37	0.0
3389876	407.326812744	8.0	3528.0	8	1547.0	1	1665.08108108	61608.0	2.66508585648	3.0	0.937121863548	241.722162799	40.3536368944	697.649600778	0.244278773529	1006.0	844.0	37	0.0
3389883	154.300872803	8.0	2021.0	8	1203.0	1	1229.02702703	45474.0	10.9014251516	3.0	0.672710329515	273.196565847	57.2930426958	340.292316047	0.102693674381	986.0	646.0	37	0.0
3389882	252.219116211	8.0	2606.0	8	1372.0	1	1423.86486486	52683.0	2.51140420995	3.0	0.862123252734	225.436937074	50.3820443291	475.184125843	0.168029857059	980.0	710.0	37	0.0
3389881	378.987121582	8.0	3497.0	8	1541.0	1	1792.56756757	66325.0	2.68012904931	3.0	1.00546721345	304.164434356	49.1897540373	648.914972197	0.222480604196	1136.0	804.0	37	0.0
3389880	225.532348633	8.0	2829.0	8	1289.0	1	1312.02702703	48545.0	2.46519659271	3.0	0.839065481625	92.1639526057	47.1975376038	453.263014552	0.169501773026	942.0	681.0	37	0.0
3389887	186.709121704	8.0	2846.0	8	1257.0	1	1338.64864865	49530.0	8.99630769466	3.0	1.39355033544	399.0	72.0	393.91977583	0.257921379607	851.0	825.0	37	0.0
3389886	300.101776123	8.0	3737.0	8	1277.0	1	1419.16216216	52509.0	2.58561019992	3.0	0.718505495176	77.9988255594	64.6664514743	632.081592549	0.190487278368	933.0	678.0	37	0.0
3389885	356.050964355	8.0	3459.0	8	1417.0	1	1552.37837838	57438.0	4.75748036618	3.0	0.988546113429	133.28618591	60.7052303965	638.200349566	0.255022059941	894.0	655.0	37	0.0
3389884	409.539428711	8.0	3350.0	8	1233.0	1	1515.83783784	56086.0	2.54687865934	3.0	0.825241809448	32.0170003592	58.2124782466	741.321249658	0.252807006475	882.0	707.0	37	0.0
3389859	166.323287964	8.0	2288.0	8	1197.0	1	1305.59459459	48307.0	10.0755335038	3.0	0.817961357665	288.686262785	3.33697023988	403.533040053	0.144698741022	962.0	623.0	37	0.0
3389858	908.992980957	8.0	8200.0	8	1753.0	1	2688.02702703	99457.0	2.54797493749	3.0	0.747664060997	196.981514128	2.60580829199	1847.49990958	0.345781611838	1140.0	919.0	37	0.0
3389857	246.499847412	8.0	3123.0	8	1267.0	1	1272.21621622	47072.0	10.2033881528	3.0	1.15465102298	140.0	0.0	506.474148465	0.298423903707	763.0	537.0	37	0.0
3389863	370.218811035	8.0	3599.0	8	1421.0	1	1649.7027027	61039.0	2.59185090163	3.0	0.650013268339	194.042553498	10.9888510729	696.575546867	0.159059874726	1070.0	807.0	37	0.0
3389862	181.737533569	8.0	1916.0	8	1183.0	1	1201.64864865	44461.0	2.78601336581	3.0	1.11270843219	15.0129161748	7.94519045023	288.803683438	0.154353069835	872.0	725.0	37	0.0
3389861	253.016525269	8.0	2893.0	8	1316.0	1	1497.27027027	55399.0	2.45432628808	3.0	0.685957675555	359.097339322	4.68256720531	533.984011863	0.139366657043	1125.0	809.0	37	0.0
3389860	242.408782959	8.0	3003.0	8	1272.0	1	1328.21621622	49144.0	2.50451739451	3.0	0.650785315968	308.946527009	5.00750540516	482.801439237	0.134145567506	1006.0	575.0	37	0.0
3389867	445.763092041	8.0	4066.0	8	1381.0	1	1671.91891892	61861.0	2.6122768773	3.0	0.873176281022	89.574111344	18.5627655682	837.07597486	0.27973074611	925.0	841.0	37	0.0
3389866	251.146316528	8.0	2692.0	8	1274.0	1	1375.2972973	50886.0	2.51294878676	3.0	0.639749750883	286.39119815	17.9737817884	542.353762413	0.144353150641	999.0	595.0	37	0.0
3389865	504.326324463	8.0	4692.0	8	1582.0	1	1833.45945946	67838.0	2.5749639526	3.0	0.718594088263	380.172675944	16.4854469872	968.804520891	0.23434457371	1120.0	227.0	37	0.0
3389864	396.286499023	8.0	3512.0	8	1350.0	1	1502.35135135	55587.0	2.55540294931	3.0	0.67733545998	327.003711841	10.7067434991	749.974637209	0.203460846402	976.0	462.0	37	0.0
3389871	1339.48156738	8.0	10542.0	8	2532.0	1	3487.75675676	129047.0	2.53210506459	3.0	0.93211758318	209.421686895	28.0944428108	2387.05380246	0.46837499922	1169.0	1224.0	37	0.0
3389870	502.28817749	8.0	4709.0	8	1407.0	1	1694.02702703	62679.0	2.57443757517	3.0	0.751347641658	163.27403269	26.8562168971	939.090561438	0.263034936937	970.0	713.0	37	0.0
3389869	391.764556885	8.0	3312.0	8	1411.0	1	1584.45945946	58625.0	2.53467352625	3.0	0.978300544393	64.3205804611	20.8050183524	666.441028257	0.259036688419	886.0	716.0	37	0.0
3389868	501.092254639	8.0	4490.0	8	1391.0	1	1740.54054054	64400.0	2.55987064607	3.0	0.865039487288	145.457957142	19.9078191208	904.438733095	0.289907554821	945.0	771.0	37	0.0
3389939	479.844268799	8.0	3920.0	8	1446.0	1	1757.43243243	65025.0	2.71306467142	3.0	0.855697837219	226.061015142	170.992775317	839.563032527	0.256901287279	1016.0	829.0	37	0.0
3389938	482.418823242	8.0	4377.0	8	1488.0	1	1758.02702703	65047.0	2.57356845764	3.0	0.763121501256	354.448393987	169.286728882	909.479230918	0.245939218928	1047.0	617.0	37	0.0
3389937	4144.66064453	8.0	29662.0	8	4489.0	1	7740.43243243	286396.0	2.59205543827	3.0	0.864686535651	280.063932955	167.652572702	7112.99739733	0.65919412449	1551.0	2125.0	37	0.0
3389936	539.795227051	8.0	4109.0	8	1795.0	1	2022.40540541	74829.0	2.66097972065	3.0	0.969978301576	262.603981432	167.868806416	908.856132713	0.278692323347	1121.0	857.0	37	0.0
3389943	365.962646484	8.0	4201.0	8	1218.0	1	1366.81081081	50572.0	2.51605625382	3.0	0.70571254015	45.8363730641	178.075821108	714.37225115	0.22612511371	850.0	620.0	37	0.0
3389942	631.973571777	8.0	5264.0	8	1552.0	1	1909.10810811	70637.0	2.59421674309	3.0	0.935889438322	139.269553441	176.88739666	1043.13746255	0.343517534354	909.0	655.0	37	0.0
3389941	171.688415527	8.0	2085.0	8	1064.0	1	1133.45945946	41938.0	10.4737190095	3.0	0.74471535131	16.8607492587	176.769936592	371.580303463	0.139042268582	841.0	521.0	37	0.0
3389940	375.888549805	8.0	3636.0	8	1387.0	1	1634.2972973	60469.0	2.60850728043	3.0	0.798475115195	391.10777207	171.729650712	683.574789246	0.200463508882	1075.0	667.0	37	0.0
3389947	300.157440186	8.0	3421.0	8	1579.0	1	1625.16216216	60131.0	2.49379013435	3.0	0.742202206665	371.848127098	194.131703798	566.031384756	0.148437417272	1151.0	902.0	37	0.0
3389946	266.387054443	8.0	2940.0	8	1091.0	1	1297.78378378	48018.0	2.57281931714	3.0	0.444357823609	110.909577931	193.936026525	610.979365679	0.116817902002	966.0	692.0	37	0.0
3389945	398.659942627	8.0	3849.0	8	1272.0	1	1558.75675676	57674.0	2.46761889969	3.0	0.768973438389	104.071417333	193.012279274	756.122616651	0.229266933514	933.0	726.0	37	0.0
3389944	370.559387207	8.0	3201.0	8	1481.0	1	1652.18918919	61131.0	2.55374493798	3.0	0.838239439843	325.175043386	177.527670787	692.763020161	0.213204894068	1060.0	647.0	37	0.0
3389951	224.438095093	8.0	2214.0	8	1170.0	1	1256.16216216	46478.0	2.58008792769	3.0	0.896283382618	8.96384864995	200.99067708	416.663367555	0.174600339085	862.0	571.0	37	0.0
3389950	661.749694824	8.0	4847.0	8	1643.0	1	2088.13513514	77261.0	2.5699040953	3.0	0.9079879768	290.886608362	199.94423313	1104.51367282	0.316030072755	1054.0	784.0	37	0.0
3389949	472.082489014	8.0	4669.0	8	1520.0	1	1838.78378378	68035.0	2.54336541615	3.0	0.689748232865	363.920104374	197.165882556	883.757355309	0.198686627158	1183.0	715.0	37	0.0
3389948	281.191070557	8.0	2767.0	8	1274.0	1	1346.18918919	49809.0	2.48837882998	3.0	0.929111015628	71.3845185651	195.815588108	517.204066638	0.217258186399	868.0	773.0	37	0.0
3389923	273.093414307	8.0	2651.0	8	1404.0	1	1530.89189189	56643.0	10.2407358404	3.0	0.952233777302	293.871950459	131.476900671	498.379027102	0.183430515012	1052.0	648.0	37	0.0
3389922	453.761352539	8.0	3777.0	8	1395.0	1	1587.86486486	58751.0	2.63027388351	3.0	0.815251030945	128.13060122	130.800884155	804.93951333	0.260459320168	898.0	656.0	37	0.0
3389921	228.558258057	8.0	2576.0	8	1185.0	1	1228.48648649	45454.0	2.50978173904	3.0	0.689110298988	94.7110519911	130.990201617	452.580110872	0.145391026294	881.0	499.0	37	0.0
3389920	529.807678223	8.0	4793.0	8	1529.0	1	2018.97297297	74702.0	2.5832963912	3.0	0.638918184083	330.308799736	130.208505298	1034.03931492	0.195620923916	1238.0	794.0	37	0.0
3389927	196.116256714	8.0	2263.0	8	1258.0	1	1271.02702703	47028.0	2.55795526821	3.0	0.523045871689	232.068733193	138.675223133	415.345537975	0.0934462755098	1014.0	665.0	37	0.0
3389926	506.41027832	8.0	4186.0	8	1615.0	1	1964.51351351	72687.0	2.60683647568	3.0	0.859743876588	389.485272095	136.517480697	956.339538194	0.264645866555	1147.0	959.0	37	0.0
3389925	186.916717529	8.0	2288.0	8	1155.0	1	1273.67567568	47126.0	2.45470594754	3.0	0.467393673147	8.90629662935	135.193899552	383.713004301	0.075736719508	997.0	740.0	37	0.0
3389924	274.059875488	8.0	2944.0	8	1269.0	1	1420.13513514	52545.0	2.6196865397	3.0	0.72513602765	104.876981986	131.686979716	547.558630152	0.162513067072	960.0	688.0	37	0.0
3389931	219.926559448	8.0	2660.0	8	1197.0	1	1365.75675676	50533.0	11.4000000005	3.0	0.736928538798	277.680869773	146.229077443	466.050987042	0.143817672737	1011.0	695.0	37	0.0
3389930	457.652984619	8.0	4714.0	8	1374.0	1	1692.0	62604.0	2.48221919108	3.0	0.806981013736	189.203633398	143.061572857	850.611610026	0.254461149361	990.0	614.0	37	0.0
3389929	204.66986084	8.0	2462.0	8	1095.0	1	1175.45945946	43492.0	2.57887491838	3.0	0.678681741911	56.3385526643	141.709084499	443.090634984	0.146677065345	888.0	434.0	37	0.0
3389928	2112.37548828	8.0	12839.0	8	3106.0	1	4600.21621622	170208.0	2.56663684844	3.0	0.992507849671	207.075717139	140.668752481	3384.34237938	0.575026516709	1168.0	1438.0	37	0.0
3389935	452.152740479	8.0	3806.0	8	1339.0	1	1659.51351351	61402.0	2.55006371571	3.0	0.751400846886	246.024595938	167.74932992	845.632098282	0.236773114283	1014.0	723.0	37	0.0
3389934	946.71081543	8.0	7332.0	8	1762.0	1	2408.64864865	89120.0	2.57682683853	3.0	0.921628836754	78.248450228	159.124738986	1580.18297492	0.433312006138	936.0	887.0	37	0.0
3389933	408.073364258	8.0	4381.0	8	1380.0	1	1575.2972973	58286.0	2.53980727713	3.0	0.778559672692	151.750432354	157.656661257	825.74797288	0.256367961632	912.0	577.0	37	0.0
3389932	300.823577881	8.0	2795.0	8	1328.0	1	1495.81081081	55345.0	2.70527659642	3.0	0.771084638808	202.15338097	152.769020238	556.317746828	0.167392142576	1048.0	714.0	37	0.0
3389907	206.466659546	8.0	2528.0	8	1403.0	1	1357.48648649	50227.0	10.7311348383	3.0	0.720933297721	292.753581956	106.676906957	456.999733869	0.138111677661	981.0	736.0	37	0.0
3389906	689.981384277	8.0	5474.0	8	1548.0	1	1982.37837838	73348.0	2.58484404309	3.0	0.795236177482	190.67465108	106.996993128	1236.91615523	0.329957097354	990.0	751.0	37	0.0
3389905	219.156265259	8.0	2761.0	8	1394.0	1	1516.78378378	56121.0	11.4000000005	3.0	0.817754028489	391.865606952	103.649300908	461.469400402	0.142070848642	1106.0	788.0	37	0.0
3389904	305.403320312	8.0	3466.0	8	1193.0	1	1341.2972973	49628.0	2.53038845842	3.0	0.631075942518	171.684630228	103.008703583	619.466431019	0.17058797542	929.0	587.0	37	0.0
3389911	307.871826172	8.0	3402.0	8	1408.0	1	1649.45945946	61030.0	2.61692456795	3.0	0.459450877585	6.90188261068	118.200210998	642.377510788	0.0982565656654	1160.0	740.0	37	0.0
3389910	1208.3013916	8.0	9162.0	8	1909.0	1	2985.54054054	110465.0	2.55667563062	3.0	0.794535878521	314.731517605	116.175153471	2143.08545216	0.398929125752	1221.0	1185.0	37	0.0
3389909	347.761749268	8.0	3128.0	8	1293.0	1	1517.05405405	56131.0	2.51644436867	3.0	0.840727782292	175.926786377	116.322032458	647.846944628	0.21878888064	957.0	731.0	37	0.0
3389908	465.187225342	8.0	3538.0	8	1425.0	1	1611.40540541	59622.0	2.55078844082	3.0	0.943052363897	95.7425534492	113.788630243	777.359685783	0.294447131557	868.0	760.0	37	0.0
3389915	312.986602783	8.0	3364.0	8	1317.0	1	1514.83783784	56049.0	2.53597311208	3.0	0.624990463371	366.628426334	124.609728859	675.034711598	0.161781047705	1087.0	585.0	37	0.0
3389914	378.920654297	8.0	4407.0	8	1599.0	1	1799.64864865	66587.0	2.53367304492	3.0	0.556047109268	322.061806702	121.596585202	757.999311646	0.132633102467	1252.0	654.0	37	0.0
3389913	287.165008545	8.0	3051.0	8	1222.0	1	1386.89189189	51315.0	2.53675534155	3.0	0.757950650576	200.08843285	121.624595684	571.916698664	0.185226163858	941.0	693.0	37	0.0
3389912	275.991577148	8.0	4235.0	8	1522.0	1	1637.62162162	60592.0	10.2334611238	3.0	0.870033746415	0.0	122.0	674.571359842	0.218312827276	1047.0	820.0	37	0.0
3389919	268.593200684	8.0	2628.0	8	1457.0	1	1523.75675676	56379.0	11.4000000005	3.0	1.04349527671	244.925154665	129.067718981	432.72556131	0.17394180194	1070.0	538.0	37	0.0
3389918	1414.73925781	8.0	11100.0	8	2132.0	1	3385.43243243	125261.0	2.58792687297	3.0	0.821395437526	339.043308764	126.631056755	2491.70408601	0.433232819303	1273.0	1212.0	37	0.0
3389917	412.080657959	8.0	4522.0	8	1260.0	1	1559.0	57683.0	2.50849103027	3.0	0.658737737692	111.292764883	127.232405493	829.702657583	0.212548493221	967.0	618.0	37	0.0
3389916	510.135467529	8.0	4537.0	8	2122.0	1	2302.51351351	85193.0	8.45036311877	3.0	0.987549601583	8.78870860131	125.911090713	983.324848032	0.267225307818	1234.0	930.0	37	0.0
3389891	516.379760742	8.0	4442.0	8	1580.0	1	1870.97297297	69226.0	2.55050984419	3.0	0.905079881996	376.865409105	76.6851587634	870.139276415	0.266566967586	1079.0	838.0	37	0.0
3389890	170.233154297	8.0	2705.0	8	1269.0	1	1368.10810811	50620.0	2.53818772152	3.0	0.604327490366	355.896585291	75.724676312	432.85793049	0.105707976447	1085.0	620.0	37	0.0
3389889	236.210708618	8.0	2326.0	8	1142.0	1	1266.48648649	46860.0	10.808306815	3.0	0.959957887028	96.7133434804	73.9101851199	414.280810671	0.186248161811	865.0	530.0	37	0.0
3389888	150.283752441	8.0	2352.0	8	1340.0	1	1396.10810811	51656.0	11.0336820567	3.0	0.703771913324	354.194468671	73.3596003985	406.392037309	0.114119497379	1079.0	551.0	37	0.0
3389895	411.850921631	8.0	3779.0	8	1539.0	1	1733.45945946	64138.0	2.55944652289	3.0	0.847207442619	277.492161294	86.3721697004	756.565029686	0.226814772937	1054.0	835.0	37	0.0
3389894	1050.08007812	8.0	7724.0	8	2338.0	1	3003.10810811	111115.0	2.68545418631	3.0	1.08836174295	303.689998296	84.79243523	1660.44476612	0.430374452985	1169.0	1188.0	37	0.0
3389893	695.570617676	8.0	4688.0	8	1406.0	1	1982.7027027	73360.0	2.64941919252	3.0	0.807771389859	125.248325052	84.0175577472	1209.74657275	0.327018428481	977.0	687.0	37	0.0
3389892	238.11781311	8.0	2504.0	8	1128.0	1	1284.45945946	47525.0	2.48676202128	3.0	0.788123891243	161.093620671	81.1391105701	454.836514866	0.162169376262	920.0	799.0	37	0.0
3389899	525.06817627	8.0	4740.0	8	1619.0	1	1900.7027027	70326.0	2.56371162014	3.0	0.994388168562	6.04114346211	93.7258198662	843.74004899	0.283218013033	1054.0	770.0	37	0.0
3389898	303.034790039	8.0	2992.0	8	1358.0	1	1518.35135135	56179.0	2.51853190462	3.0	0.687990168146	273.277136166	93.2154114405	567.672304543	0.147592919093	1057.0	564.0	37	0.0
3389897	235.694122314	8.0	2838.0	8	1271.0	1	1323.75675676	48979.0	2.59029895808	3.0	0.792109918182	259.215958227	93.2663158609	463.628407564	0.161053228181	950.0	608.0	37	0.0
3389896	372.996032715	8.0	3957.0	8	1339.0	1	1566.83783784	57973.0	2.53613087359	3.0	0.851188456685	175.853077857	86.5437419779	691.934747787	0.231447648864	972.0	898.0	37	0.0
3389903	358.648895264	8.0	3450.0	8	1300.0	1	1531.91891892	56681.0	2.61168159059	3.0	0.825082596023	154.845505976	100.292788664	678.812254292	0.223693886579	964.0	680.0	37	0.0
3389902	1059.5793457	8.0	8111.0	8	1920.0	1	2721.94594595	100712.0	2.5661225883	3.0	0.760328141478	120.7322963	98.2559677655	1983.8452413	0.383271824312	1097.0	844.0	37	0.0
3389901	183.402664185	8.0	2863.0	8	1159.0	1	1222.89189189	45247.0	10.2493871987	3.0	0.663922220322	227.028713809	96.3117396309	414.242735052	0.126695307162	950.0	677.0	37	0.0
3389900	451.089782715	8.0	4821.0	8	1610.0	1	1968.51351351	72835.0	11.4000000005	3.0	0.649707945708	125.694105814	94.6764918105	1007.61993004	0.199447046935	1089.0	307.0	37	0.0
3389491	387.528137207	9.0	4195.0	9	1450.0	1	1675.08108108	61978.0	2.59116931216	3.0	0.740515417975	60.1795737599	49.7684243261	768.340758402	0.20457694827	1027.0	913.0	37	0.0
3389490	2193.65673828	9.0	15422.0	9	2742.0	1	4506.40540541	166737.0	2.57020829168	3.0	0.864420107795	235.944128568	48.327571076	3757.29484144	0.563386101445	1228.0	982.0	37	0.0
3389489	561.656616211	9.0	4933.0	9	1653.0	1	2080.81081081	76990.0	2.57880088816	3.0	0.883671620929	287.491813237	45.5217196622	1043.43369693	0.284622053668	1135.0	1075.0	37	0.0
3389488	503.874694824	9.0	5426.0	9	1715.0	1	2010.35135135	74383.0	2.54696066774	3.0	0.843256685991	377.88973203	45.1196309355	909.335172781	0.235656604656	1203.0	885.0	37	0.0
3389495	317.030181885	9.0	3320.0	9	1421.0	1	1585.67567568	58670.0	2.60952036532	3.0	0.704435420608	364.367183728	58.8456797424	644.954651897	0.16721573335	1122.0	678.0	37	0.0
3389494	278.638519287	9.0	2981.0	9	1254.0	1	1480.72972973	54787.0	2.58895584727	3.0	0.809374763276	261.364335474	55.8111505224	529.301303011	0.169124985345	1029.0	685.0	37	0.0
3389493	805.932678223	9.0	5948.0	9	1876.0	1	2414.86486486	89350.0	2.55549727778	3.0	0.903094220561	391.994871352	53.2734142211	1351.93573487	0.338318517669	1176.0	978.0	37	0.0
3389492	151.286102295	9.0	2328.0	9	1131.0	1	1159.08108108	42886.0	8.96667011667	3.0	0.709286458848	82.8103096128	51.6065022561	346.293659773	0.118512218712	888.0	634.0	37	0.0
3389499	219.708068848	9.0	2214.0	9	1318.0	1	1377.78378378	50978.0	2.50909995089	3.0	0.919752959903	337.944523527	71.030114013	363.449533035	0.138060555323	1044.0	749.0	37	0.0
3389498	233.394500732	9.0	2695.0	9	1321.0	1	1362.78378378	50423.0	2.51129915875	3.0	0.759309083549	239.361261455	71.2295693763	474.297792949	0.152250873248	962.0	718.0	37	0.0
3389497	609.150146484	9.0	5080.0	9	1353.0	1	1833.81081081	67851.0	2.56215266621	3.0	0.822782282112	49.2388147087	69.1426950712	1069.02756533	0.315481651206	929.0	708.0	37	0.0
3389496	382.004760742	9.0	3354.0	9	1219.0	1	1451.86486486	53719.0	2.57789109958	3.0	0.793137187301	126.084905217	61.8819878374	690.853343585	0.232593688041	901.0	556.0	37	0.0
3389503	306.72857666	9.0	3095.0	9	1282.0	1	1489.48648649	55111.0	2.53959825229	3.0	0.679126735347	318.58288129	84.0113690722	612.365206103	0.162254177474	1063.0	729.0	37	0.0
3389502	529.259033203	9.0	4938.0	9	1573.0	1	1852.05405405	68526.0	2.55847104513	3.0	0.891996572516	296.927117733	82.1775770438	921.276890033	0.28510794331	1018.0	933.0	37	0.0
3389501	720.265014648	9.0	6496.0	9	1526.0	1	2036.91891892	75366.0	2.5331208625	3.0	0.783058676557	14.4212555892	80.6270558448	1334.79312543	0.345115117224	981.0	920.0	37	0.0
3389500	234.459487915	9.0	2696.0	9	1342.0	1	1434.24324324	53067.0	2.55010859547	3.0	0.721066502842	367.776454507	73.6500579002	496.359995109	0.142560230008	1079.0	765.0	37	0.0
3389475	558.827758789	9.0	6089.0	9	2111.0	1	2256.43243243	83488.0	11.4000000005	3.0	0.862269262115	246.582075015	18.3578566705	1107.12293658	0.268290397062	1155.0	1086.0	37	0.0
3389474	401.230407715	9.0	3492.0	9	1217.0	1	1516.83783784	56123.0	2.58855862292	3.0	0.719111965844	92.3724087348	17.6031980023	796.899007735	0.23289273792	938.0	542.0	37	0.0
3389473	234.982452393	9.0	2373.0	9	1215.0	1	1334.45945946	49375.0	10.2045161304	3.0	1.056471522	60.6680144251	17.4514342287	407.88523676	0.192546549976	876.0	742.0	37	0.0
3389472	502.533935547	9.0	4805.0	9	1626.0	1	1929.2972973	71384.0	11.4000000005	3.0	0.675521657362	251.088073674	13.3567321609	1005.36836436	0.213605766194	1110.0	664.0	37	0.0
3389479	483.649932861	9.0	4416.0	9	1711.0	1	2027.0	74999.0	2.5402372095	3.0	0.881205443943	317.165279991	28.2094389413	881.225062689	0.236933600718	1207.0	1009.0	37	0.0
3389478	535.955627441	9.0	4407.0	9	1443.0	1	1748.51351351	64695.0	2.61785824914	3.0	0.92666289184	43.1965134106	28.3955496721	896.458824165	0.311559621448	899.0	420.0	37	0.0
3389477	503.82321167	9.0	4604.0	9	1532.0	1	1792.86486486	66336.0	2.6204432621	3.0	0.929024514241	198.437532461	25.0376901306	866.13346297	0.289334346901	985.0	741.0	37	0.0
3389476	315.292236328	9.0	3168.0	9	1364.0	1	1535.62162162	56818.0	2.56110005525	3.0	0.604349883304	224.816379952	19.234334437	592.586672111	0.131999519592	1089.0	691.0	37	0.0
3389483	198.130065918	9.0	2103.0	9	1225.0	1	1278.02702703	47287.0	10.1888977332	3.0	1.08506416753	1.5095336134	41.7135900181	444.966633361	0.232880957863	818.0	401.0	37	0.0
3389482	210.430053711	9.0	3085.0	9	1480.0	1	1588.51351351	58775.0	10.1120859686	3.0	0.693895383027	379.190746828	38.5609518277	479.262258385	0.116913859775	1143.0	921.0	37	0.0
3389481	243.842407227	9.0	3052.0	9	1384.0	1	1565.16216216	57911.0	2.51521674797	3.0	0.241591702316	299.690337406	38.1409387002	531.759214177	0.0427963986822	1237.0	853.0	37	0.0
3389480	1786.75109863	9.0	13064.0	9	2394.0	1	4212.56756757	155865.0	2.61135814163	3.0	0.887803561479	301.450903148	28.5159637546	3173.35691116	0.502391087731	1329.0	1400.0	37	0.0
3389487	441.081237793	9.0	3334.0	9	1433.0	1	1687.81081081	62449.0	2.59450975222	3.0	0.908072567266	204.752507225	44.0902276872	773.34607884	0.262685329124	973.0	509.0	37	0.0
3389486	428.019897461	9.0	4254.0	9	1523.0	1	1759.62162162	65106.0	2.63338857632	3.0	0.811013865938	62.9135614301	43.6261993121	794.21279514	0.224031109212	1048.0	859.0	37	0.0
3389485	288.174072266	9.0	2922.0	9	1232.0	1	1360.13513514	50325.0	2.52196592721	3.0	0.709810262844	48.6162195423	42.8460609551	577.190328813	0.177313301166	937.0	597.0	37	0.0
3389484	211.605911255	9.0	2671.0	9	1197.0	1	1218.0	45066.0	2.58115679255	3.0	0.674924772303	86.0490507102	42.2984339679	450.492261618	0.142615050575	905.0	578.0	37	0.0
3389463	191.46534729	9.0	2739.0	9	1413.0	1	1498.83783784	55457.0	10.1523620526	3.0	1.11423802203	97.2582103084	2.1585880634	461.098357398	0.206841191196	962.0	740.0	37	0.0
3389467	192.363128662	9.0	2826.0	9	1350.0	1	1434.10810811	53062.0	2.67602736622	3.0	0.646844195326	357.274067228	6.61648848446	412.516517096	0.102573894806	1099.0	792.0	37	0.0
3389466	209.673690796	9.0	2312.0	9	1133.0	1	1184.40540541	43823.0	2.73159204006	3.0	0.716581410996	64.81029312	4.84674309489	422.894684779	0.146694998245	857.0	644.0	37	0.0
3389465	401.002166748	9.0	4297.0	9	1592.0	1	1800.40540541	66615.0	2.53304895411	3.0	0.702285541853	364.76804842	3.69261571486	800.769888554	0.185084714929	1171.0	738.0	37	0.0
3389464	188.803909302	9.0	2771.0	9	1227.0	1	1280.89189189	47393.0	2.53554331812	3.0	0.472827850041	104.05568865	3.67809722778	477.763643551	0.0967085579174	987.0	609.0	37	0.0
3389471	285.522613525	9.0	2940.0	9	1280.0	1	1391.59459459	51489.0	2.58808403044	3.0	0.723349277404	199.648067368	12.1553149599	571.202992691	0.174336516071	957.0	570.0	37	0.0
3389470	507.40133667	9.0	3644.0	9	1594.0	1	1910.35135135	70683.0	2.61182647848	3.0	0.950878220979	224.15079559	11.3900850094	834.008866733	0.261931784539	1088.0	809.0	37	0.0
3389469	177.198165894	9.0	2350.0	9	1135.0	1	1282.24324324	47443.0	10.2895248165	3.0	1.12658085225	2.19362411366	10.6077264339	413.030090739	0.221664158191	825.0	659.0	37	0.0
3389468	459.441467285	9.0	3836.0	9	1332.0	1	1690.83783784	62561.0	2.51322960189	3.0	0.841692871545	284.13012993	9.09239249259	790.173979208	0.244822865334	1012.0	818.0	37	0.0
3389555	224.322341919	9.0	2377.0	9	1038.0	1	1183.37837838	43785.0	2.47525047616	3.0	0.560133495787	98.1755991453	190.147537444	450.049957187	0.11920924336	874.0	531.0	37	0.0
3389554	572.052001953	9.0	4612.0	9	1568.0	1	1872.64864865	69288.0	2.56406149922	3.0	0.878226073187	167.830454669	184.751755478	983.162533647	0.299611873151	996.0	695.0	37	0.0
3389553	318.561035156	9.0	3693.0	9	1506.0	1	1644.81081081	60858.0	2.77198741209	3.0	0.796783957667	389.048704048	181.316510525	634.446076766	0.181572327874	1109.0	564.0	37	0.0
3389552	359.389038086	9.0	3806.0	9	1633.0	1	1739.2972973	64354.0	2.46889008391	3.0	0.786032664551	326.649259119	180.744381997	720.029430913	0.194314778035	1157.0	743.0	37	0.0
3389559	250.648666382	9.0	2478.0	9	1058.0	1	1253.0	46361.0	2.71812610386	3.0	0.665432102245	117.190678949	193.907085452	536.832841767	0.166246321984	886.0	508.0	37	0.0
3389558	327.931060791	9.0	3833.0	9	1166.0	1	1385.0	51245.0	2.50068979296	3.0	0.736553759132	90.8338710832	194.065667033	615.45340107	0.195673741337	890.0	796.0	37	0.0
3389557	275.97253418	9.0	3330.0	9	1370.0	1	1509.62162162	55856.0	11.4000000005	3.0	0.716727301549	383.367160749	192.37959425	546.273148574	0.148999786703	1117.0	794.0	37	0.0
3389556	485.539733887	9.0	5017.0	9	1740.0	1	2050.83783784	75881.0	2.48773526094	3.0	0.768589190196	344.530867311	190.512263872	959.202924699	0.219124850682	1281.0	778.0	37	0.0
3389563	283.230560303	9.0	3057.0	9	1404.0	1	1573.45945946	58218.0	2.60178209889	3.0	0.872563590192	337.70938088	203.269938883	529.090498171	0.171926058595	1089.0	798.0	37	0.0
3389562	315.67565918	9.0	2683.0	9	1312.0	1	1495.02702703	55316.0	2.6306952961	3.0	0.882284912864	176.100687706	203.376466329	564.396456722	0.199815161004	994.0	816.0	37	0.0
3389561	465.979248047	9.0	3986.0	9	1502.0	1	1711.13513514	63312.0	2.60411742573	3.0	0.876745888297	152.517241928	202.143219004	820.696626929	0.266228205697	993.0	783.0	37	0.0
3389560	178.575820923	9.0	2384.0	9	1339.0	1	1370.72972973	50717.0	2.46141919839	3.0	0.482732297241	193.017441334	194.553418779	408.519457489	0.0775101629507	1121.0	627.0	37	0.0
3389567	460.352630615	9.0	3879.0	9	1415.0	1	1620.64864865	59964.0	2.54213850598	3.0	0.818827880777	119.270734905	209.091001948	820.921000943	0.261644887328	935.0	683.0	37	0.0
3389566	192.331802368	9.0	2556.0	9	1170.0	1	1205.75675676	44613.0	2.66255143807	3.0	0.907556886215	94.9867119353	209.164458689	350.474234701	0.151939189737	870.0	657.0	37	0.0
3389565	244.247467041	9.0	2702.0	9	1080.0	1	1184.72972973	43835.0	2.65841845479	3.0	0.843060045592	19.8405964185	207.019550145	442.603136044	0.1869145787	789.0	664.0	37	0.0
3389564	7700.83203125	9.0	39652.0	9	9775.0	1	14168.2432432	524225.0	2.60138588065	3.0	0.998389469774	204.050155032	203.854439668	12073.0501587	0.740262526947	1943.0	3424.0	37	0.0
3389539	286.354217529	9.0	3198.0	9	1479.0	1	1582.91891892	58568.0	2.61032980243	3.0	0.772363352205	354.01054283	157.928326254	534.794944004	0.150050400787	1139.0	906.0	37	0.0
3389538	319.542327881	9.0	3227.0	9	1238.0	1	1376.62162162	50935.0	2.56830288697	3.0	0.938745860466	74.9094621562	158.423422098	552.857393274	0.23228933086	831.0	658.0	37	0.0
3389537	398.167663574	9.0	4595.0	9	1543.0	1	1730.83783784	64041.0	8.43162062583	3.0	0.901266600327	399.0	156.0	844.397599657	0.281794318738	1046.0	738.0	37	0.0
3389536	5112.50634766	9.0	34661.0	9	5108.0	1	9264.08108108	342771.0	2.58142568099	3.0	0.879064498843	220.077952615	154.681786303	8690.0120425	0.701535880227	1533.0	2452.0	37	0.0
3389543	456.835296631	9.0	3883.0	9	1426.0	1	1720.27027027	63650.0	2.60742865351	3.0	0.71578767385	263.148319463	168.765083508	838.017854777	0.211160396654	1077.0	742.0	37	0.0
3389542	473.640991211	9.0	4227.0	9	1281.0	1	1682.72972973	62261.0	2.53481265399	3.0	0.686019036437	241.340336399	165.218917938	916.23746463	0.229659697769	1025.0	852.0	37	0.0
3389541	313.357055664	9.0	2737.0	9	1230.0	1	1375.48648649	50893.0	2.54778486407	3.0	0.835122239168	141.824794783	163.786983228	559.009571654	0.204384596505	898.0	557.0	37	0.0
3389540	2567.90844727	9.0	16826.0	9	3337.0	1	5260.35135135	194633.0	2.57400877081	3.0	0.911918368773	336.885035296	160.833194007	4239.2117468	0.580898622062	1346.0	1400.0	37	0.0
3389547	170.252731323	9.0	2712.0	9	1223.0	1	1335.78378378	49424.0	2.54438003856	3.0	0.615388727077	229.111612067	178.302719968	436.783835116	0.111867223455	1066.0	713.0	37	0.0
3389546	217.038284302	9.0	3532.0	9	1245.0	1	1400.56756757	51821.0	2.53865985202	3.0	0.426070923238	269.148817065	172.41451557	592.972200048	0.0991365545209	1071.0	576.0	37	0.0
3389545	275.710418701	9.0	3419.0	9	1245.0	1	1440.35135135	53293.0	2.61846122156	3.0	0.727477760648	298.038946129	170.477339583	556.801940461	0.163618601608	1008.0	688.0	37	0.0
3389544	431.248138428	9.0	4204.0	9	1729.0	1	1985.72972973	73472.0	2.53429249581	3.0	0.670348662116	357.626388245	169.424587386	871.880013682	0.172561061504	1357.0	963.0	37	0.0
3389551	296.087280273	9.0	2981.0	9	1466.0	1	1547.16216216	57245.0	10.2083656915	3.0	0.864462129203	243.323327697	181.201689626	542.273686205	0.178543618556	1068.0	806.0	37	0.0
3389550	234.200073242	9.0	2474.0	9	1252.0	1	1252.18918919	46331.0	2.4647223496	3.0	0.810739119253	67.1764658297	180.38638401	465.141665269	0.17727348827	864.0	407.0	37	0.0
3389549	3835.87915039	9.0	27940.0	9	4217.0	1	7404.89189189	273981.0	2.55207927594	3.0	0.853140621297	353.182958974	179.324791917	6625.55368665	0.617273311176	1657.0	1483.0	37	0.0
3389548	484.704620361	9.0	4628.0	9	1359.0	1	1691.91891892	62601.0	2.58128901315	3.0	0.896525270423	144.171773851	179.250845853	856.842568788	0.293685704176	904.0	465.0	37	0.0
3389523	179.832519531	9.0	2593.0	9	1213.0	1	1341.67567568	49642.0	2.71779781603	3.0	0.373639354343	67.1094157504	126.568391962	414.930988509	0.0613192723138	1037.0	665.0	37	0.0
3389522	907.170288086	9.0	7302.0	9	1748.0	1	2340.64864865	86604.0	2.50708332666	3.0	0.821598147733	59.0545181262	125.859074526	1584.44082699	0.385194419092	994.0	916.0	37	0.0
3389521	219.582046509	9.0	2929.0	9	1387.0	1	1470.40540541	54405.0	2.48525184704	3.0	0.662141821132	305.989797379	125.323987582	470.361058683	0.118449024071	1100.0	889.0	37	0.0
3389520	286.294464111	9.0	2960.0	9	1157.0	1	1304.48648649	48266.0	2.56347714681	3.0	0.755718702698	100.561416648	125.039325989	570.086719603	0.197794291439	874.0	676.0	37	0.0
3389527	188.454147339	9.0	3097.0	9	1373.0	1	1422.7027027	52640.0	2.46974091088	3.0	0.63748425803	362.363048202	132.489911707	451.132394023	0.112435704439	1113.0	550.0	37	0.0
3389526	266.720581055	9.0	2551.0	9	1421.0	1	1462.59459459	54116.0	2.54481430214	3.0	0.74067503123	320.990784409	131.658834829	522.820048681	0.152579775942	1071.0	668.0	37	0.0
3389525	294.126495361	9.0	3554.0	9	1407.0	1	1606.72972973	59449.0	11.4000000005	3.0	0.704577607938	342.661723381	129.654471742	608.016842267	0.153818723621	1171.0	776.0	37	0.0
3389524	782.273376465	9.0	5724.0	9	2121.0	1	2561.75675676	94785.0	2.55311791101	3.0	1.03393338483	198.673039445	127.624491309	1235.93815931	0.332292966523	1146.0	1128.0	37	0.0
3389531	331.724395752	9.0	2917.0	9	1296.0	1	1501.75675676	55565.0	2.53199027483	3.0	0.735800649244	75.7710012229	138.68763012	609.401318481	0.175490252153	966.0	741.0	37	0.0
3389530	470.93081665	9.0	4088.0	9	1431.0	1	1732.81081081	64114.0	2.6428918475	3.0	0.880364981129	83.7280318888	137.700761674	804.345104135	0.256796425384	962.0	749.0	37	0.0
3389529	480.36328125	9.0	3499.0	9	1704.0	1	1833.40540541	67836.0	2.61651837207	3.0	1.27369250909	11.9375487455	136.065622477	706.317423899	0.325107633851	920.0	946.0	37	0.0
3389528	458.409454346	9.0	3856.0	9	2277.0	1	2347.0	86839.0	2.49920522018	3.0	1.18536343714	203.471384755	135.490217691	749.038680206	0.233277925919	1321.0	874.0	37	0.0
3389535	374.457366943	9.0	3791.0	9	1319.0	1	1510.54054054	55890.0	2.47696545502	3.0	0.823119746916	156.035641025	154.046592905	678.060780404	0.226607884582	962.0	629.0	37	0.0
3389534	405.113830566	9.0	3543.0	9	1434.0	1	1612.13513514	59649.0	2.54512286966	3.0	0.867880687606	170.625181976	149.231065452	725.402193505	0.24263332269	985.0	468.0	37	0.0
3389533	185.317306519	9.0	2166.0	9	1258.0	1	1263.97297297	46767.0	2.58324165206	3.0	0.725029372414	190.497533037	147.33205243	401.064381538	0.129978693215	945.0	593.0	37	0.0
3389532	161.745849609	9.0	2725.0	9	1485.0	1	1503.35135135	55624.0	6.55531245277	3.0	0.62230014163	209.621377469	140.829819534	373.562966299	0.0837954736289	1123.0	870.0	37	0.0
3389507	4908.2578125	9.0	32321.0	9	5686.0	1	9472.21621622	350472.0	2.56860289681	3.0	0.911239813826	30.4945705598	95.3331396822	8565.15889499	0.700650903526	1521.0	1602.0	37	0.0
3389506	960.269226074	9.0	8286.0	9	1746.0	1	2434.45945946	90075.0	2.53488363152	3.0	0.766968479856	189.832091119	93.8330079906	1712.58113505	0.36943443503	1057.0	890.0	37	0.0
3389505	398.516967773	9.0	3716.0	9	1453.0	1	1706.67567568	63147.0	2.59567720147	3.0	0.883321027301	306.600131091	93.1311385761	739.39055437	0.236617499523	1045.0	695.0	37	0.0
3389504	531.776611328	9.0	4496.0	9	1688.0	1	1934.81081081	71588.0	2.59259954871	3.0	0.97162176847	221.746242829	91.5542551032	889.081699715	0.287397569699	1030.0	718.0	37	0.0
3389511	522.104492188	9.0	4240.0	9	1389.0	1	1728.89189189	63969.0	2.53290038608	3.0	0.901501711508	70.6699353786	110.261348302	892.364922358	0.303193710588	916.0	690.0	37	0.0
3389510	409.787384033	9.0	3569.0	9	1499.0	1	1676.37837838	62026.0	2.51184632548	3.0	0.82405902089	282.185054346	108.59212796	736.347379953	0.220976644124	1059.0	760.0	37	0.0
3389509	411.29107666	9.0	3455.0	9	1401.0	1	1628.13513514	60241.0	2.63081918774	3.0	0.706463340299	185.187241425	101.946187078	741.206380098	0.191622777737	1019.0	665.0	37	0.0
3389508	329.116149902	9.0	3208.0	9	1399.0	1	1574.24324324	58247.0	2.57276172587	3.0	0.680106598813	214.030883561	96.6246564888	656.617443392	0.165278917614	1075.0	556.0	37	0.0
3389515	568.049499512	9.0	4831.0	9	1621.0	1	1957.91891892	72443.0	2.53832782952	3.0	0.73320479152	309.496089049	116.459639523	1120.72554323	0.265575435957	1110.0	611.0	37	0.0
3389514	245.273330688	9.0	2885.0	9	1201.0	1	1282.24324324	47443.0	8.4438237481	3.0	0.749837160071	117.602865455	115.715742827	496.620322525	0.169875467872	884.0	573.0	37	0.0
3389513	3171.12475586	9.0	24206.0	9	3459.0	1	5979.2972973	221234.0	2.55087334511	3.0	0.828403635735	343.033815103	113.931253968	5464.92559604	0.609191503165	1385.0	1761.0	37	0.0
3389512	335.470336914	9.0	3508.0	9	1441.0	1	1671.40540541	61842.0	2.6037619937	3.0	0.778295673138	369.79294681	112.081175256	656.353201809	0.180381905114	1161.0	883.0	37	0.0
3389519	493.821350098	9.0	4203.0	9	1444.0	1	1733.75675676	64149.0	2.55662972384	3.0	0.827381752985	79.2510574829	124.292632775	887.957875797	0.26883459197	986.0	663.0	37	0.0
3389518	663.290893555	9.0	4965.0	9	1626.0	1	2120.02702703	78441.0	2.67905474206	3.0	0.904000620927	259.444807116	121.286973154	1157.00615783	0.32745618848	1061.0	923.0	37	0.0
3389517	400.362579346	9.0	3764.0	9	1443.0	1	1580.37837838	58474.0	2.56669377704	3.0	0.938388794237	182.894861552	118.107670135	663.731344218	0.245412926569	948.0	677.0	37	0.0
3389516	402.17678833	9.0	4344.0	9	1745.0	1	1822.94594595	67449.0	2.59140768723	3.0	0.904300524861	381.334299827	116.277014942	724.314923295	0.218997553566	1161.0	875.0	37	0.0
3389619	212.803009033	9.0	2750.0	9	1238.0	1	1447.45945946	53556.0	2.59701537606	3.0	0.170469932652	285.306100836	324.461764252	543.34967228	0.0330531976716	1063.0	689.0	37	0.0
3389618	2863.67797852	9.0	19868.0	9	3179.0	1	5489.27027027	203103.0	2.57433780629	3.0	0.856174851336	15.0440528412	320.481808241	5016.30569935	0.642582864115	1128.0	1103.0	37	0.0
3389617	501.579498291	9.0	4705.0	9	1309.0	1	1693.13513514	62646.0	2.60585401337	3.0	0.794015331538	234.617791958	309.796956138	931.222946279	0.279351347247	922.0	681.0	37	0.0
3389616	593.096679688	9.0	5377.0	9	1481.0	1	1914.62162162	70841.0	2.53797598731	3.0	0.74037519378	346.974445781	307.603878818	1114.12649769	0.274557120592	1073.0	780.0	37	0.0
3389623	321.058929443	9.0	4413.0	9	1472.0	1	1789.35135135	66206.0	2.54265006496	3.0	0.285496256256	329.69930336	329.851900716	787.354756137	0.0670222045227	1237.0	914.0	37	0.0
3389622	1678.23022461	9.0	11434.0	9	2473.0	1	3873.27027027	143311.0	2.56392887299	3.0	0.912359043728	322.302720391	328.621336185	2831.34778123	0.500297939414	1186.0	1324.0	37	0.0
3389621	467.9140625	9.0	4558.0	9	1502.0	1	1768.75675676	65444.0	2.53955181682	3.0	0.715999915942	345.58544537	327.720750063	932.474855348	0.232642549418	1094.0	720.0	37	0.0
3389620	361.104156494	9.0	2997.0	9	1160.0	1	1394.02702703	51579.0	2.52537402524	3.0	0.762402222566	79.0259523553	326.868126141	651.948766157	0.216955782958	874.0	647.0	37	0.0
3389627	822.413391113	9.0	7557.0	9	1599.0	1	2198.59459459	81348.0	2.55401480264	3.0	0.778703012309	254.077492454	336.33674725	1492.00976426	0.359104917526	1021.0	863.0	37	0.0
3389626	2156.46606445	9.0	15978.0	9	3543.0	1	4779.02702703	176824.0	2.58069518979	3.0	0.892135926138	390.374863614	331.990647622	3715.32104555	0.530885013365	1347.0	1329.0	37	0.0
3389625	694.785461426	9.0	6888.0	9	1771.0	1	2264.89189189	83801.0	2.53871188897	3.0	0.636887409205	288.057958772	331.094566856	1391.24953397	0.243177482189	1216.0	909.0	37	0.0
3389624	810.745849609	9.0	6972.0	9	1723.0	1	2418.10810811	89470.0	2.56360566828	3.0	0.730449093133	280.945419535	331.275216932	1504.1663949	0.293971158083	1171.0	726.0	37	0.0
3389631	359.07144165	9.0	3774.0	9	1539.0	1	1733.08108108	64124.0	2.5239273401	3.0	0.582261296084	354.625306621	340.288967112	794.705479281	0.15406562841	1161.0	551.0	37	0.0
3389630	186.855728149	9.0	2264.0	9	1200.0	1	1230.40540541	45525.0	2.57034721427	3.0	0.643918224219	151.550035955	339.745989139	447.409175107	0.132596683697	923.0	637.0	37	0.0
3389629	160.251373291	9.0	2717.0	9	1004.0	1	1088.89189189	40289.0	2.90673013742	3.0	0.504903083482	23.7150728455	339.818136739	438.771440361	0.113245967248	857.0	313.0	37	0.0
3389628	705.484802246	9.0	5265.0	9	1649.0	1	2028.67567568	75061.0	2.53809446011	3.0	0.842990337311	233.079375053	339.307230386	1206.88621516	0.334673518446	1005.0	681.0	37	0.0
3389603	512.810546875	9.0	4620.0	9	1748.0	1	2009.7027027	74359.0	2.51014651386	3.0	0.795165589914	262.325019236	283.201665396	918.155635102	0.221956467454	1172.0	897.0	37	0.0
3389602	612.329589844	9.0	4497.0	9	1499.0	1	1919.54054054	71023.0	2.58024599992	3.0	0.847497975345	117.708740247	282.60881381	1096.63433576	0.319414354157	982.0	570.0	37	0.0
3389601	596.491394043	9.0	5277.0	9	1437.0	1	1899.32432432	70275.0	2.72826750591	3.0	0.928064731884	98.9725531406	280.886643873	1009.77745222	0.327498035397	968.0	659.0	37	0.0
3389600	208.037246704	9.0	2628.0	9	1250.0	1	1370.43243243	50706.0	2.50906589309	3.0	0.621012621779	388.520181803	280.327763933	446.813442336	0.112640306168	1071.0	763.0	37	0.0
3389607	311.786315918	9.0	3660.0	9	1517.0	1	1645.02702703	60866.0	2.57317372802	3.0	0.774212231965	351.523341805	286.154300565	624.74379133	0.172352300271	1121.0	765.0	37	0.0
3389606	264.587890625	9.0	2829.0	9	1192.0	1	1321.37837838	48891.0	2.7498041061	3.0	0.796572548016	69.6139218409	284.275691836	518.759008026	0.185343832493	898.0	540.0	37	0.0
3389605	477.808410645	9.0	3204.0	9	1332.0	1	1560.56756757	57741.0	2.65858034732	3.0	1.16061886078	0.0	284.0	790.094879694	0.416035567197	701.0	618.0	37	0.0
3389604	195.834671021	9.0	3156.0	9	1541.0	1	1682.54054054	62254.0	8.95489653401	3.0	0.297859344149	332.869095476	283.348189647	507.966730898	0.0470793615559	1386.0	820.0	37	0.0
3389611	513.995361328	9.0	4451.0	9	1888.0	1	2231.48648649	82565.0	4.69156987602	3.0	1.22159301326	241.653711981	292.378040027	907.740712539	0.330608880612	1072.0	1128.0	37	0.0
3389610	552.787475586	9.0	5198.0	9	1933.0	1	2153.86486486	79693.0	2.55221273051	3.0	0.691168694675	258.925266776	290.023761014	997.559359475	0.190556814736	1260.0	794.0	37	0.0
3389609	244.554916382	9.0	2672.0	9	1438.0	1	1589.32432432	58805.0	2.75442414131	3.0	0.591542112635	339.538328855	289.427899117	523.893333824	0.108028114096	1240.0	633.0	37	0.0
3389608	739.037231445	9.0	5521.0	9	1998.0	1	2454.51351351	90817.0	2.56821411298	3.0	0.924303078691	327.686203349	288.92587276	1221.5583313	0.298706077933	1276.0	1039.0	37	0.0
3389615	196.747879028	9.0	2245.0	9	1079.0	1	1189.48648649	44011.0	2.83005691355	3.0	0.792692459621	81.5153791342	301.299140511	408.045042559	0.157358929117	836.0	637.0	37	0.0
3389614	664.5546875	9.0	5961.0	9	1673.0	1	2237.08108108	82772.0	2.59555005813	3.0	0.747933211849	256.413302513	296.51015346	1290.1364781	0.274971134132	1164.0	949.0	37	0.0
3389613	199.051055908	9.0	2296.0	9	1193.0	1	1252.81081081	46354.0	10.1633004079	3.0	0.824570136062	159.33659518	295.256109757	389.211013736	0.146900384771	923.0	578.0	37	0.0
3389612	634.082885742	9.0	5475.0	9	1642.0	1	2097.37837838	77603.0	2.53970706685	3.0	0.824906165682	393.911563519	292.293973422	1121.197112	0.282849526537	1159.0	805.0	37	0.0
3389587	328.575378418	9.0	4117.0	9	1393.0	1	1512.10810811	55948.0	2.6442867267	3.0	0.802729888336	88.2761842631	248.952532417	627.434626244	0.199821225816	955.0	743.0	37	0.0
3389586	236.682296753	9.0	2381.0	9	1081.0	1	1274.08108108	47141.0	2.52868302461	3.0	0.646983099128	69.156305257	249.196837851	492.217001511	0.142824242075	930.0	487.0	37	0.0
3389585	324.018676758	9.0	3237.0	9	1822.0	1	2012.59459459	74466.0	2.58828654273	3.0	0.365383713621	183.268636712	243.621048901	635.858931746	0.0612552797866	1224.0	897.0	37	0.0
3389584	508.182617188	9.0	4671.0	9	1609.0	1	1910.21621622	70678.0	10.2136810314	3.0	0.835632253789	356.47022262	242.471300616	990.739205934	0.276652598937	1059.0	717.0	37	0.0
3389591	186.482315063	9.0	2207.0	9	1089.0	1	1129.97297297	41809.0	2.53104251227	3.0	0.73227350571	5.27251502217	254.155793231	396.513099579	0.147419539592	841.0	568.0	37	0.0
3389590	262.551605225	9.0	2874.0	9	1158.0	1	1344.72972973	49755.0	2.57680119631	3.0	0.583461880878	82.1729935501	252.511403764	568.270898264	0.140618814575	943.0	568.0	37	0.0
3389589	550.022277832	9.0	4525.0	9	1485.0	1	1823.40540541	67466.0	2.55137931996	3.0	0.824661300155	104.964538803	252.357913153	987.025651458	0.287329776594	1018.0	712.0	37	0.0
3389588	304.050476074	9.0	2963.0	9	1351.0	1	1520.05405405	56242.0	2.68264020074	3.0	0.881196314378	273.567711829	250.037529664	559.486865398	0.193561160804	1030.0	688.0	37	0.0
3389595	481.198669434	9.0	4254.0	9	1373.0	1	1627.32432432	60211.0	2.63693155315	3.0	0.992874198197	12.7728481726	269.314986143	785.441385254	0.315113614751	834.0	633.0	37	0.0
3389594	418.432525635	9.0	3516.0	9	1267.0	1	1537.94594595	56904.0	2.53474924798	3.0	0.775134459151	63.0470260117	267.217014565	765.557057382	0.239038832566	903.0	705.0	37	0.0
3389593	322.421203613	9.0	3238.0	9	1265.0	1	1516.78378378	56121.0	2.57465685828	3.0	0.694771442807	290.002127356	262.67480725	651.353553726	0.175334110358	1050.0	629.0	37	0.0
3389592	619.421264648	9.0	4947.0	9	1566.0	1	1963.2972973	72642.0	2.54841720575	3.0	0.884979559033	246.368836549	258.805371812	1066.57616452	0.316457979096	992.0	762.0	37	0.0
3389599	476.396362305	9.0	3910.0	9	1388.0	1	1728.05405405	63938.0	2.68953162605	3.0	0.881761404525	204.583083417	276.103829501	830.277294574	0.268761392829	991.0	826.0	37	0.0
3389598	346.192749023	9.0	3748.0	9	1365.0	1	1551.21621622	57395.0	2.57256256177	3.0	0.740178346499	266.893977988	271.62845566	682.336758465	0.194446170534	1030.0	763.0	37	0.0
3389597	183.056625366	9.0	2340.0	9	1176.0	1	1225.97297297	45361.0	11.4000000005	3.0	0.646647233744	57.196738855	272.238464122	389.510981623	0.114485551698	897.0	577.0	37	0.0
3389596	6059.17871094	9.0	39267.0	9	5248.0	1	10995.2432432	406824.0	2.56693405472	3.0	0.898109132935	319.203825696	270.747783778	10146.4711474	0.707621207095	1689.0	2836.0	37	0.0
3389571	182.389465332	9.0	2095.0	9	1149.0	1	1199.75675676	44391.0	10.3091910114	3.0	0.678243980919	259.897542228	216.967049419	353.555779459	0.11103174266	935.0	588.0	37	0.0
3389570	440.528259277	9.0	3530.0	9	1237.0	1	1581.89189189	58530.0	2.51991445077	3.0	0.859831357875	81.6028696922	217.456840325	797.620725233	0.276767209073	896.0	754.0	37	0.0
3389569	296.235015869	9.0	3410.0	9	1550.0	1	1656.94594595	61307.0	2.58074483793	3.0	0.897212470793	385.6145635	212.185991206	522.247437414	0.164679576947	1163.0	902.0	37	0.0
3389568	269.628295898	9.0	2829.0	9	1516.0	1	1565.54054054	57925.0	2.52419451748	3.0	0.665752583656	376.586606868	211.388288058	536.732221389	0.128825898168	1179.0	623.0	37	0.0
3389575	210.620483398	9.0	2508.0	9	1399.0	1	1409.05405405	52135.0	2.56383920776	3.0	0.833547504265	344.711858353	233.542394923	432.069949709	0.146524445806	1034.0	685.0	37	0.0
3389574	378.107971191	9.0	3558.0	9	1516.0	1	1651.48648649	61105.0	2.56961770448	3.0	0.861338557151	330.786798121	228.201711288	686.256739357	0.217967162393	1041.0	785.0	37	0.0
3389573	467.322418213	9.0	4524.0	9	1371.0	1	1614.64864865	59742.0	2.64139798456	3.0	0.738918672412	116.446517588	223.856551669	890.173179662	0.255787467355	924.0	568.0	37	0.0
3389572	283.300262451	9.0	2916.0	9	1268.0	1	1370.0	50690.0	2.53246110495	3.0	0.780748387599	159.022846677	219.07507828	534.526425914	0.179677165108	936.0	549.0	37	0.0
3389579	292.018310547	9.0	2872.0	9	1185.0	1	1357.97297297	50245.0	2.57157316585	3.0	0.722720124425	77.524025086	239.026821352	546.748799038	0.170263025931	942.0	540.0	37	0.0
3389578	1512.18395996	9.0	11767.0	9	2327.0	1	3434.59459459	127080.0	2.56951033045	3.0	0.784155717944	381.579447368	236.133635798	2749.8470711	0.457535073966	1249.0	1091.0	37	0.0
3389577	750.929077148	9.0	6939.0	9	1611.0	1	2245.83783784	83096.0	2.53607028065	3.0	0.797362932626	366.05184376	235.758545473	1333.89183123	0.310259962627	1165.0	883.0	37	0.0
3389576	201.76385498	9.0	4708.0	9	1654.0	1	1975.16216216	73081.0	2.59140013683	3.0	0.143521925301	173.645218691	236.468836321	1027.9483751	0.0387960112353	1221.0	699.0	37	0.0
3389583	2567.68432617	9.0	19529.0	9	3325.0	1	5380.72972973	199087.0	2.54184090365	3.0	0.818303385888	175.286941539	242.27370955	4645.80420409	0.546235101752	1453.0	1466.0	37	0.0
3389582	190.355041504	9.0	2366.0	9	1080.0	1	1215.13513514	44960.0	2.51368989145	3.0	0.421141462113	70.6341439026	242.103134891	439.14362129	0.0823672668083	937.0	657.0	37	0.0
3389581	1521.26843262	9.0	12164.0	9	2421.0	1	3470.18918919	128397.0	2.53983798763	3.0	0.86150202177	294.122783322	240.970128592	2576.66498316	0.470239639812	1242.0	908.0	37	0.0
3389580	1163.05041504	9.0	9111.0	9	2120.0	1	3089.72972973	114320.0	2.55056126659	3.0	0.877920998162	116.102326949	240.472005141	2115.68826007	0.42975119589	1132.0	1059.0	37	0.0
3389665	669.420532227	9.0	5602.0	9	1735.0	1	2139.18918919	79150.0	2.54052372911	3.0	1.17603486436	325.0	399.0	1128.84421811	0.449895607694	912.0	817.0	37	0.0
3389664	623.553710938	9.0	5009.0	9	1946.0	1	2053.32432432	75973.0	2.5252951313	3.0	1.33056015156	120.0	399.0	984.085391904	0.468094853714	804.0	659.0	37	0.0
3389651	472.368225098	9.0	4103.0	9	1392.0	1	1727.13513514	63904.0	2.64055028735	3.0	0.814635183428	181.433773728	373.117232468	859.584821041	0.254263756569	1013.0	641.0	37	0.0
3389650	246.852340698	9.0	2578.0	9	1325.0	1	1412.18918919	52251.0	2.54026091932	3.0	0.888044777521	321.959937368	370.943802799	486.039312415	0.18038825814	978.0	532.0	37	0.0
3389649	819.03125	9.0	5812.0	9	1795.0	1	2220.24324324	82149.0	2.59705233788	3.0	0.879028127406	211.065747898	371.144293479	1345.54450782	0.363067813703	1021.0	707.0	37	0.0
3389648	734.607788086	9.0	6338.0	9	1474.0	1	2072.86486486	76696.0	2.55411264075	3.0	0.877253350282	115.143399469	367.938401184	1279.75722876	0.371369375979	934.0	926.0	37	0.0
3389655	570.157470703	9.0	4891.0	9	1513.0	1	1939.13513514	71748.0	2.56048890779	3.0	0.841318393534	270.43592053	381.020965484	1019.45655899	0.283947713138	1069.0	667.0	37	0.0
3389654	637.518127441	9.0	4919.0	9	1700.0	1	2077.48648649	76867.0	2.64693277743	3.0	0.922470969013	236.158495488	380.567414763	1091.5268262	0.31984721966	1049.0	898.0	37	0.0
3389653	1108.73413086	9.0	8466.0	9	1724.0	1	2627.43243243	97215.0	2.5609901255	3.0	0.826191647348	154.960586596	375.242026825	1922.48335552	0.433200268636	1022.0	901.0	37	0.0
3389652	1770.71069336	9.0	12482.0	9	2228.0	1	3800.18918919	140607.0	2.5284490413	3.0	0.835602229425	44.2391505767	374.352008141	3135.00433136	0.525946979518	1164.0	900.0	37	0.0
3389659	2792.61108398	9.0	18445.0	9	5977.0	1	7012.97297297	259480.0	2.57785857628	3.0	1.12183423982	162.180728799	391.934267717	4781.430966	0.61925533475	1416.0	1873.0	37	0.0
3389658	165.296035767	9.0	2884.0	9	1118.0	1	1151.27027027	42597.0	8.80332261773	3.0	0.440324651719	75.7246599419	389.988871135	430.959758926	0.0898164292154	967.0	455.0	37	0.0
3389657	245.469848633	9.0	2878.0	9	1179.0	1	1365.2972973	50516.0	2.5306878249	3.0	0.466502688533	239.967697227	389.017639946	537.611686839	0.101136208823	1060.0	429.0	37	0.0
3389656	151.423095703	9.0	2252.0	9	1022.0	1	1091.67567568	40392.0	10.2123175197	3.0	0.604732393907	7.96538889589	381.583180939	372.275887396	0.114965030233	862.0	599.0	37	0.0
3389663	1491.40893555	9.0	13982.0	9	1972.0	1	3343.43243243	123707.0	2.51122775369	3.0	0.798556490404	58.0	399.0	2839.67651269	0.513131434092	1168.0	926.0	37	0.0
3389662	476.60168457	9.0	4429.0	9	1232.0	1	1731.7027027	64073.0	2.58126675775	3.0	0.774923006746	108.02212865	396.092748496	948.836564339	0.269516207238	935.0	729.0	37	0.0
3389661	274.085876465	9.0	3258.0	9	1245.0	1	1355.21621622	50143.0	2.65152359975	3.0	0.784625701422	90.8115053185	393.557737145	522.113660206	0.178055190134	926.0	624.0	37	0.0
3389660	4300.46777344	9.0	30633.0	9	4107.0	1	7943.43243243	293907.0	2.54589611329	3.0	0.806268382952	45.171486516	394.267991128	7510.13755807	0.615885326821	1567.0	1617.0	37	0.0
3389635	404.876861572	9.0	4027.0	9	1571.0	1	1697.2972973	62800.0	2.5856003344	3.0	0.792258533802	266.208784296	349.453320269	758.182214425	0.214994238404	1074.0	805.0	37	0.0
3389634	342.980804443	9.0	3888.0	9	1318.0	1	1579.45945946	58440.0	2.49842953711	3.0	0.614419348362	275.362779239	347.176990738	707.059819668	0.159454284195	1099.0	838.0	37	0.0
3389633	548.983276367	9.0	5361.0	9	1661.0	1	2030.48648649	75128.0	2.5215365514	3.0	0.820850727882	350.980761268	345.791654828	971.624973995	0.244394088566	1145.0	924.0	37	0.0
3389632	395.909820557	9.0	3660.0	9	1316.0	1	1620.45945946	59957.0	2.62129767025	3.0	0.940430945837	160.210326778	346.396952674	688.080849359	0.249474107148	942.0	720.0	37	0.0
3389639	475.55557251	9.0	4381.0	9	1257.0	1	1551.10810811	57391.0	2.53534730694	3.0	0.715478002894	37.8312651364	355.993328657	895.728777892	0.260375942306	886.0	726.0	37	0.0
3389638	410.858703613	9.0	4166.0	9	1465.0	1	1766.78378378	65371.0	2.56455235409	3.0	0.559157972454	172.213038058	352.870470757	868.849467052	0.159404527497	1138.0	841.0	37	0.0
3389637	325.497741699	9.0	2940.0	9	1234.0	1	1396.64864865	51676.0	2.56075684637	3.0	0.73275835396	212.309067529	351.42249464	636.832884769	0.200564794316	933.0	437.0	37	0.0
3389636	197.441711426	9.0	3216.0	9	1525.0	1	1588.37837838	58770.0	10.3641651407	3.0	0.606719498584	377.481751473	349.726861837	552.806594236	0.118041624478	1238.0	704.0	37	0.0
3389643	660.578735352	9.0	5598.0	9	1709.0	1	2139.32432432	79155.0	2.59158045065	3.0	0.740464590296	170.938899328	359.993135852	1218.0748028	0.267106727337	1139.0	664.0	37	0.0
3389642	221.491271973	9.0	2738.0	9	1285.0	1	1369.72972973	50680.0	2.48038042977	3.0	0.592149571183	280.102476174	357.775248514	505.777380137	0.122746035505	1060.0	734.0	37	0.0
3389641	360.196044922	9.0	3643.0	9	1483.0	1	1755.62162162	64958.0	2.57390400806	3.0	0.798826284926	391.715171349	356.515251517	702.856605865	0.190339542963	1180.0	1003.0	37	0.0
3389640	159.493560791	9.0	3266.0	9	1501.0	1	1627.18918919	60206.0	11.4000000005	3.0	0.616698671333	176.217500134	356.586924109	507.200696516	0.106333706468	1144.0	1013.0	37	0.0
3389647	519.551452637	9.0	5251.0	9	1523.0	1	1864.7027027	68994.0	2.57065895589	3.0	0.626604028054	264.140615731	366.84465971	1021.96602099	0.207303423845	1093.0	784.0	37	0.0
3389646	599.771789551	9.0	4906.0	9	1690.0	1	1998.05405405	73928.0	2.50862990398	3.0	0.772192511616	257.025678553	366.895875537	1067.69926441	0.259950595398	1077.0	690.0	37	0.0
3389645	508.875488281	9.0	4211.0	9	1535.0	1	1753.54054054	64881.0	2.4880905815	3.0	0.983330178155	141.911906103	362.797225536	841.79898612	0.308947036517	907.0	686.0	37	0.0
3389644	150.149276733	9.0	2423.0	9	1043.0	1	1110.18918919	41077.0	8.8123723994	3.0	1.26232001006	0.0	361.0	362.513895353	0.259596309802	712.0	545.0	37	0.0
3390067	342.769378662	10.0	3715.0	10	1652.0	1	1715.05405405	63457.0	2.58970575885	3.0	0.843844401544	359.238305285	47.1836656652	645.200956892	0.188674141878	1147.0	783.0	37	0.0
3390066	206.627685547	10.0	2730.0	10	1265.0	1	1363.89189189	50464.0	2.49611921168	3.0	0.692323024306	337.979678091	45.6239986106	412.421627827	0.116912039332	1061.0	720.0	37	0.0
3390065	340.808197021	10.0	3536.0	10	1381.0	1	1543.91891892	57125.0	2.62066070172	3.0	0.760563570501	323.903507734	39.9247872538	626.630467854	0.182515317004	1039.0	753.0	37	0.0
3390064	350.789001465	10.0	3505.0	10	1327.0	1	1435.08108108	53098.0	2.63044039609	3.0	0.735488383992	109.573945633	35.7243684274	676.531529132	0.209721423242	914.0	691.0	37	0.0
3390071	1503.62548828	10.0	10114.0	10	2364.0	1	3530.43243243	130626.0	2.54495054391	3.0	0.845702344086	109.286018205	52.1344192483	2680.22236371	0.472794819203	1186.0	1177.0	37	0.0
3390070	201.230072021	10.0	2754.0	10	1136.0	1	1252.43243243	46340.0	8.56632249413	3.0	0.584204917202	70.6181162589	50.7911139271	445.879252498	0.116060938999	990.0	686.0	37	0.0
3390069	316.553863525	10.0	5613.0	10	2181.0	1	2480.64864865	91784.0	10.5555622243	3.0	0.544331949291	166.660520516	48.5360312063	1168.45553845	0.14704925642	1269.0	905.0	37	0.0
3390068	1262.83764648	10.0	9861.0	10	2241.0	1	3133.24324324	115930.0	2.56445843125	3.0	0.856228767768	374.658952319	47.8893733392	2186.60625432	0.426064657572	1227.0	1203.0	37	0.0
3390075	544.258666992	10.0	5459.0	10	2050.0	1	2386.54054054	88302.0	2.55558460605	3.0	0.544402217903	176.159358388	55.4778473538	1021.7040666	0.131903252231	1278.0	993.0	37	0.0
3390074	546.267700195	10.0	4457.0	10	1687.0	1	2007.0	74259.0	2.64081694273	3.0	0.904246403617	349.446167831	54.1288915476	957.155072772	0.274894438845	1143.0	938.0	37	0.0
3390073	2438.57861328	10.0	18681.0	10	3329.0	1	5311.89189189	196540.0	2.56232712698	3.0	0.879466000351	168.255237433	54.0200354667	4172.36410992	0.527649914919	1416.0	1516.0	37	0.0
3390072	1845.76074219	10.0	14649.0	10	2537.0	1	4026.97297297	148998.0	2.53886780697	3.0	0.836524222206	287.231828906	52.6602867723	3257.63419171	0.511383660824	1292.0	1207.0	37	0.0
3390079	675.528564453	10.0	5694.0	10	1591.0	1	2018.05405405	74668.0	2.56868160428	3.0	0.820309913199	75.0048484459	64.1017638245	1171.80046524	0.312611585173	999.0	814.0	37	0.0
3390078	443.768005371	10.0	4068.0	10	1269.0	1	1617.43243243	59845.0	2.5478832695	3.0	0.695570800315	266.597604994	62.0918440286	860.648706905	0.227083279937	989.0	817.0	37	0.0
3390077	344.475311279	10.0	3779.0	10	1405.0	1	1607.24324324	59468.0	2.52118763846	3.0	0.671285222792	81.2539473619	60.8504496915	698.097112212	0.170664766898	1003.0	741.0	37	0.0
3390076	174.076141357	10.0	2196.0	10	1216.0	1	1226.7027027	45388.0	10.197244112	3.0	0.700227024185	61.95622475	60.9419283616	360.604651543	0.114728106479	950.0	519.0	37	0.0
3390051	530.53527832	10.0	4707.0	10	1417.0	1	1721.13513514	63682.0	2.54397996964	3.0	0.76264173418	145.635657942	13.9112820419	986.1335317	0.279557489031	957.0	449.0	37	0.0
3390050	227.911117554	10.0	2726.0	10	1341.0	1	1384.10810811	51212.0	10.1195389696	3.0	0.65105431017	186.210776388	6.27289319052	457.810840594	0.120664306731	1058.0	579.0	37	0.0
3390049	267.134216309	10.0	2792.0	10	1242.0	1	1317.54054054	48749.0	2.49152824267	3.0	0.832346776429	84.1007007897	5.61334818991	506.196305498	0.190324481824	876.0	714.0	37	0.0
3390048	275.990020752	10.0	2694.0	10	1163.0	1	1286.37837838	47596.0	2.55983444627	3.0	0.756684145926	110.253018441	5.30308062656	531.061900104	0.185104865013	888.0	564.0	37	0.0
3390055	204.895706177	10.0	2078.0	10	1065.0	1	1160.13513514	42925.0	10.1274814506	3.0	0.826654713327	12.7789900751	18.7041713875	398.753067711	0.165590584309	828.0	515.0	37	0.0
3390054	6889.09619141	10.0	38101.0	10	7455.0	1	12874.972973	476374.0	2.58140131447	3.0	0.962903946749	197.183626059	15.5888775602	11316.8688187	0.733665899423	1809.0	2182.0	37	0.0
3390053	301.002105713	10.0	3211.0	10	1288.0	1	1438.78378378	53235.0	2.6055209753	3.0	0.720038805734	330.602782228	15.285567102	601.750600569	0.177264107653	983.0	555.0	37	0.0
3390052	167.360214233	10.0	2410.0	10	1160.0	1	1245.05405405	46067.0	2.4325991016	3.0	0.716734515305	169.079528403	15.4441366192	398.516690432	0.129568423621	937.0	643.0	37	0.0
3390059	295.9140625	10.0	3272.0	10	1531.0	1	1626.67567568	60187.0	2.56246099493	3.0	0.698139069822	369.678740451	23.0892090821	596.364031912	0.146755059182	1173.0	876.0	37	0.0
3390058	187.835845947	10.0	2329.0	10	1302.0	1	1343.27027027	49701.0	2.50289217037	3.0	0.806865672191	240.577094424	21.9243717176	403.313060692	0.13782413237	1008.0	509.0	37	0.0
3390057	404.011444092	10.0	3899.0	10	1337.0	1	1564.56756757	57889.0	2.58815216124	3.0	0.816120531341	112.744572589	21.1752007465	743.395869587	0.240521857495	947.0	599.0	37	0.0
3390056	168.701599121	10.0	1884.0	10	1107.0	1	1151.67567568	42612.0	10.163018685	3.0	0.811577498102	87.7347091572	21.1639729568	318.766725405	0.126527388132	876.0	561.0	37	0.0
3390063	153.755462646	10.0	2253.0	10	1102.0	1	1174.43243243	43454.0	11.4000000005	3.0	0.657751923515	152.12831051	31.0455300724	386.919352819	0.121514919409	903.0	610.0	37	0.0
3390062	292.731842041	10.0	3030.0	10	1149.0	1	1368.59459459	50638.0	2.52886399797	3.0	0.768791817635	74.6767421326	29.278524525	568.232711496	0.189908151872	914.0	612.0	37	0.0
3390061	172.265701294	10.0	2463.0	10	1312.0	1	1284.64864865	47532.0	2.48186787527	3.0	0.589738587688	253.417909465	28.332040709	438.54083911	0.111926037463	1015.0	432.0	37	0.0
3390060	206.895858765	10.0	2742.0	10	1308.0	1	1487.89189189	55052.0	10.8454090079	3.0	0.537889610263	378.457007538	23.9533007455	508.147713858	0.101140345854	1161.0	754.0	37	0.0
3390047	230.824295044	10.0	2426.0	10	1351.0	1	1415.48648649	52373.0	2.61420780862	3.0	0.727446399973	376.80090161	4.20671898576	471.92063961	0.137999068205	1055.0	686.0	37	0.0
3390046	405.798461914	10.0	4486.0	10	2020.0	1	2107.40540541	77974.0	10.2495743064	3.0	1.11418232086	337.189377225	2.34123661363	854.313547029	0.291717960897	1160.0	1110.0	37	0.0
3390131	244.415008545	10.0	2690.0	10	1246.0	1	1370.16216216	50696.0	2.5271824675	3.0	0.592497819583	272.933064121	169.540107712	513.668803452	0.124938653455	1060.0	681.0	37	0.0
3390130	487.326416016	10.0	4483.0	10	1654.0	1	1935.62162162	71618.0	2.57620154528	3.0	0.870633784028	384.655422795	168.658482516	878.888671731	0.246354505853	1172.0	849.0	37	0.0
3390129	220.262512207	10.0	3462.0	10	1427.0	1	1599.16216216	59169.0	11.4000000005	3.0	0.429665747957	169.440070092	168.071326414	647.279370971	0.0952375763234	1125.0	839.0	37	0.0
3390128	387.773376465	10.0	3812.0	10	1272.0	1	1491.43243243	55183.0	10.8235379685	3.0	0.863222990861	30.9705573477	167.626386742	689.544678294	0.249297341312	891.0	611.0	37	0.0
3390135	584.937255859	10.0	5119.0	10	1880.0	1	2145.18918919	79372.0	2.55620299659	3.0	0.825770716489	257.139228178	178.768887917	1048.39946368	0.252796607386	1155.0	1022.0	37	0.0
3390134	577.357666016	10.0	5286.0	10	1833.0	1	2046.40540541	75717.0	2.58129129334	3.0	0.707323639464	250.310008507	178.761280681	1102.8768809	0.235483502304	1128.0	887.0	37	0.0
3390133	423.17477417	10.0	3850.0	10	1256.0	1	1567.0	57979.0	2.64615621894	3.0	0.861168454329	135.000588839	174.246313558	738.184973808	0.254453837935	908.0	754.0	37	0.0
3390132	826.594299316	10.0	6549.0	10	1680.0	1	2353.02702703	87062.0	2.55746340747	3.0	0.731861637361	164.127940168	171.728396074	1530.78854927	0.312440099802	1157.0	774.0	37	0.0
3390139	520.713562012	10.0	4237.0	10	1410.0	1	1820.45945946	67357.0	2.70915563527	3.0	0.837634774387	174.519631158	184.646423085	942.245798157	0.276771266475	1022.0	632.0	37	0.0
3390138	701.189575195	10.0	5171.0	10	1484.0	1	2039.67567568	75468.0	2.60506728446	3.0	0.779904522587	204.257144873	182.723672977	1270.04052984	0.320673791126	1016.0	778.0	37	0.0
3390137	205.326324463	10.0	2344.0	10	1346.0	1	1388.32432432	51368.0	2.58878939628	3.0	0.876619226552	315.6981633	182.381397875	415.794758001	0.151107073871	1000.0	747.0	37	0.0
3390136	576.751098633	10.0	4302.0	10	1361.0	1	1727.37837838	63913.0	2.56509438775	3.0	0.85816527498	108.05768255	179.722352044	986.147536611	0.324433323773	877.0	764.0	37	0.0
3390143	258.538543701	10.0	2872.0	10	1270.0	1	1394.81081081	51608.0	8.94979326878	3.0	1.46243599097	0.0	193.0	503.482419302	0.358596860706	727.0	649.0	37	0.0
3390142	628.555969238	10.0	5517.0	10	1420.0	1	1983.05405405	73373.0	2.5443569235	3.0	0.823478259713	229.367283219	192.175905854	1122.58092868	0.303917185924	1014.0	1004.0	37	0.0
3390141	959.228820801	10.0	7001.0	10	1751.0	1	2511.27027027	92917.0	2.6033556067	3.0	0.912411475527	147.976799598	187.138087768	1585.05004563	0.404386845491	1049.0	836.0	37	0.0
3390140	1938.39196777	10.0	13060.0	10	2627.0	1	3984.7027027	147434.0	2.56367437993	3.0	0.869010881529	37.3179415647	186.064514967	3304.9498472	0.56343535838	1101.0	1008.0	37	0.0
3390115	194.096801758	10.0	2742.0	10	1367.0	1	1423.02702703	52652.0	10.2602172674	3.0	0.903495665888	399.0	150.0	567.030152367	0.219522413892	982.0	656.0	37	0.0
3390114	672.251342773	10.0	5635.0	10	1609.0	1	2016.94594595	74627.0	2.50935737912	3.0	0.797107370851	247.050858123	148.347387021	1237.01104697	0.323515585682	1017.0	618.0	37	0.0
3390113	1801.49414062	10.0	14993.0	10	3157.0	1	4299.37837838	159077.0	2.56073389294	3.0	0.907932760284	383.40435096	143.614995961	3181.01145123	0.505750413669	1302.0	1382.0	37	0.0
3390112	486.523284912	10.0	4975.0	10	1655.0	1	1964.40540541	72683.0	2.54326157507	3.0	0.703180303085	281.052096384	142.864768742	919.988087467	0.197117164192	1201.0	854.0	37	0.0
3390119	419.352966309	10.0	4185.0	10	1487.0	1	1825.13513514	67530.0	2.53444358759	3.0	0.687860078709	347.502083985	152.332344797	882.948191577	0.199592405727	1171.0	949.0	37	0.0
3390118	433.588256836	10.0	4160.0	10	1373.0	1	1581.08108108	58500.0	2.61891473604	3.0	0.788828179712	226.062596668	151.083013117	775.241947121	0.239757558522	972.0	651.0	37	0.0
3390117	195.436767578	10.0	2529.0	10	1179.0	1	1259.10810811	46587.0	2.44886686745	3.0	0.682879756766	144.710116324	151.250067765	415.831548679	0.127095236116	944.0	695.0	37	0.0
3390116	155.317306519	10.0	2202.0	10	1036.0	1	1128.40540541	41751.0	2.79850898279	3.0	0.674978859625	17.5677609266	151.14905436	361.251102225	0.121132643847	871.0	500.0	37	0.0
3390123	307.091674805	10.0	3056.0	10	1524.0	1	1588.56756757	58777.0	2.53336268122	3.0	0.713772237557	268.735931273	158.898221573	592.240498284	0.153471987878	1160.0	695.0	37	0.0
3390122	174.939315796	10.0	2442.0	10	1512.0	1	1573.91891892	58235.0	10.7664005572	3.0	0.78584463323	372.082895855	157.921362652	471.748896152	0.133491460777	1159.0	601.0	37	0.0
3390121	275.783905029	10.0	3628.0	10	1482.0	1	1609.16216216	59539.0	2.56272579195	3.0	0.684877992285	343.97768383	157.877107358	579.725438535	0.140730715826	1148.0	835.0	37	0.0
3390120	752.901123047	10.0	5877.0	10	1691.0	1	2189.08108108	80996.0	2.59145267727	3.0	0.88384171814	153.503763914	157.818996348	1297.10089941	0.354742441389	1022.0	647.0	37	0.0
3390127	216.432891846	10.0	2640.0	10	1311.0	1	1493.64864865	55265.0	11.4000000005	3.0	0.379475051297	165.070323047	164.310739052	505.418760161	0.0686079666172	1099.0	818.0	37	0.0
3390126	188.479873657	10.0	2461.0	10	1110.0	1	1203.27027027	44521.0	2.64131308868	3.0	0.649554371394	205.240766512	163.338882665	400.013864249	0.121036739939	934.0	612.0	37	0.0
3390125	244.587051392	10.0	2883.0	10	1570.0	1	1589.7027027	58819.0	10.2859980062	3.0	0.751269814072	370.584982271	161.504106282	538.643247473	0.145839451349	1159.0	731.0	37	0.0
3390124	422.982025146	10.0	4334.0	10	1283.0	1	1690.21621622	62538.0	2.5328241518	3.0	0.674299367664	259.16078555	160.998419443	826.572546226	0.197429160768	1138.0	863.0	37	0.0
3390099	452.775970459	10.0	4093.0	10	1951.0	1	2068.62162162	76539.0	4.70413336025	3.0	1.17526379611	234.368854833	103.787325529	858.146949063	0.322354623295	1033.0	811.0	37	0.0
3390098	474.895172119	10.0	4248.0	10	1525.0	1	1875.45945946	69392.0	2.602227759	3.0	0.659683160114	251.855126089	101.892959624	872.553201008	0.181276349334	1154.0	906.0	37	0.0
3390097	386.367553711	10.0	4146.0	10	1567.0	1	1706.13513514	63127.0	2.62708118291	3.0	0.668073724185	332.601419773	101.188638782	761.967488449	0.175339964103	1152.0	716.0	37	0.0
3390096	753.207885742	10.0	5848.0	10	1902.0	1	2445.51351351	90484.0	2.57570275566	3.0	0.934205176517	320.711657442	100.734880345	1256.1711362	0.315674474222	1217.0	1078.0	37	0.0
3390103	366.345275879	10.0	3469.0	10	1378.0	1	1604.16216216	59354.0	2.60667140658	3.0	0.720249280807	340.303084575	119.481093841	710.55829042	0.189790659761	1097.0	655.0	37	0.0
3390102	328.953857422	10.0	3603.0	10	1426.0	1	1617.27027027	59839.0	2.52473512801	3.0	0.603727081197	249.25632762	108.731253036	689.540815352	0.147714022298	1102.0	809.0	37	0.0
3390101	166.238128662	10.0	2087.0	10	1083.0	1	1139.35135135	42156.0	2.70583834672	3.0	0.565201989939	152.618379376	107.046219689	372.812301315	0.101893342184	911.0	532.0	37	0.0
3390100	624.675048828	10.0	4850.0	10	1669.0	1	2079.54054054	76943.0	2.58748694939	3.0	0.808859618399	387.105115096	104.044596929	1130.45481493	0.281806864816	1171.0	713.0	37	0.0
3390107	316.188537598	10.0	2836.0	10	1152.0	1	1309.67567568	48458.0	2.54467708811	3.0	0.697774483362	71.8479514648	138.464629292	618.964235821	0.197442995062	867.0	541.0	37	0.0
3390106	3122.3515625	10.0	21008.0	10	3675.0	1	5908.56756757	218617.0	2.56006391769	3.0	0.910590061832	8.13562608483	132.076376031	5119.06087058	0.651413682737	1202.0	1604.0	37	0.0
3390105	180.483215332	10.0	2511.0	10	1481.0	1	1446.13513514	53507.0	10.1923787543	3.0	1.17798607969	397.037628301	123.723660063	390.512424199	0.189132617136	1040.0	728.0	37	0.0
3390104	548.305236816	10.0	4992.0	10	1694.0	1	1879.32432432	69535.0	2.51653271617	3.0	0.829446797069	227.703334611	121.408922387	1002.25872835	0.283986007308	1037.0	574.0	37	0.0
3390111	672.403137207	10.0	5438.0	10	1736.0	1	2207.94594595	81694.0	2.56578033027	3.0	0.830349886571	274.016742296	143.115558611	1136.68364958	0.27184113775	1165.0	834.0	37	0.0
[truncated: 7,691 more rows]
