# Supplementary material for: Breakage of the oligomeric CaMKII hub by the regulatory segment of the kinase
Source: eLife. 2020 Sep 9;9:e57784. doi: 10.7554/eLife.57784 (PMC7538161; doi:10.7554/eLife.57784)
Supplement: Figure 9—source data 1. [file elife-57784-fig9-data1.zip › figure9_source_data/Activated_FA_3.csv]

SPOT_ID	QUALITY	POSITION_T	MAX_INTENSITY	FRAME	MEDIAN_INTENSITY	VISIBILITY	MEAN_INTENSITY	TOTAL_INTENSITY	ESTIMATED_DIAMETER	RADIUS	SNR	POSITION_X	POSITION_Y	STANDARD_DEVIATION	CONTRAST	OUTER_INTENSITY	MIN_INTENSITY	PIXEL_COUNT	POSITION_Z
3352627	131.942855835	0.0	1057.0	0	330.0	1	434.0	16058.0	2.56241893921	3.0	0.857140567736	91.2665264452	115.413102842	237.727785503	0.306768651733	229.0	135.0	37	0.0
3352626	158.334075928	0.0	1402.0	0	466.0	1	542.864864865	20086.0	2.70747927644	3.0	0.600082387954	230.579951248	113.431576673	309.429866597	0.206304286627	326.0	173.0	37	0.0
3352625	55.2803115845	0.0	659.0	0	207.0	1	258.486486486	9564.0	10.1492527956	3.0	0.703947191286	0.0	113.0	148.326333472	0.253088379725	160.0	88.0	37	0.0
3352624	80.2992095947	0.0	813.0	0	348.0	1	399.108108108	14767.0	2.6358489624	3.0	0.596265936359	283.833581876	109.203606158	165.30842954	0.140881878961	292.0	157.0	37	0.0
3352631	187.992965698	0.0	1854.0	0	505.0	1	609.837837838	22564.0	2.53347345623	3.0	0.58632303713	315.83906959	119.257494897	362.495479935	0.211033468442	349.0	152.0	37	0.0
3352630	443.486602783	0.0	3510.0	0	711.0	1	1059.48648649	39201.0	2.59621746137	3.0	0.870820592582	306.495083314	118.597169356	798.156369448	0.488124361506	354.0	342.0	37	0.0
3352629	121.916702271	0.0	1062.0	0	344.0	1	410.513513514	15189.0	2.60693183819	3.0	0.768503402566	32.9023793908	118.506654298	239.029475358	0.288224892654	221.0	120.0	37	0.0
3352628	165.310150146	0.0	1351.0	0	412.0	1	535.378378378	19809.0	2.54132911501	3.0	0.704504817101	395.330658967	115.005756048	315.194151045	0.261641978099	307.0	127.0	37	0.0
3352635	182.714416504	0.0	1580.0	0	463.0	1	570.0	21090.0	2.55865983376	3.0	0.764182450024	325.026468681	125.761376137	321.295295121	0.274495219291	323.0	222.0	37	0.0
3352634	67.0306625366	0.0	649.0	0	279.0	1	325.891891892	12058.0	2.53705658693	3.0	0.724126160161	156.139358977	126.204022628	130.107815075	0.168973561917	224.0	144.0	37	0.0
3352633	216.976867676	0.0	1359.0	0	608.0	1	681.297297297	25208.0	2.62933412293	3.0	1.28907339165	76.074056943	126.233899621	312.967771225	0.420618080431	272.0	310.0	37	0.0
3352632	215.256347656	0.0	1727.0	0	426.0	1	594.513513514	21997.0	2.55615438154	3.0	0.800048708051	355.904826506	120.308434242	386.218175361	0.351115373275	281.0	242.0	37	0.0
3352639	79.0549850464	0.0	716.0	0	295.0	1	326.0	12062.0	10.3707818943	3.0	0.78077225066	6.51720471798	133.509467997	157.159331748	0.231828743382	197.0	143.0	37	0.0
3352638	688.192993164	0.0	5186.0	0	896.0	1	1376.0	50912.0	2.54004175673	3.0	0.832834767528	260.016812061	132.207503153	1196.5400583	0.567662549758	366.0	327.0	37	0.0
3352637	103.981193542	0.0	1052.0	0	430.0	1	466.351351351	17255.0	2.54627229029	3.0	0.731989478624	311.891774403	131.159549401	194.565501141	0.18021384143	324.0	223.0	37	0.0
3352636	139.862930298	0.0	1416.0	0	467.0	1	544.918918919	20162.0	2.5763060709	3.0	1.01499580202	377.504692172	126.039251134	246.3695709	0.297775535301	294.0	277.0	37	0.0
3352611	67.1516799927	0.0	659.0	0	333.0	1	357.513513514	13228.0	2.68043512298	3.0	1.00694483008	89.9238226834	99.3667195076	115.021162696	0.193288718526	240.0	185.0	37	0.0
3352610	87.6143875122	0.0	812.0	0	297.0	1	344.189189189	12735.0	2.65158299239	3.0	0.709929604409	119.734880032	97.5663491213	166.298399444	0.20700751351	221.0	154.0	37	0.0
3352609	253.484359741	0.0	1944.0	0	442.0	1	642.567567568	23775.0	2.58810316441	3.0	0.787507357201	247.624174714	95.6996718546	456.005759012	0.387794087153	279.0	138.0	37	0.0
3352608	75.1994400024	0.0	849.0	0	402.0	1	431.135135135	15952.0	2.49697575105	3.0	0.379726035278	236.878207763	95.8084811141	155.794765666	0.0736627103681	318.0	220.0	37	0.0
3352615	488.612670898	0.0	4049.0	0	847.0	1	1181.94594595	43732.0	2.58542867017	3.0	0.860514553329	227.630058268	100.189583045	877.000568413	0.468967379836	386.0	317.0	37	0.0
3352614	191.215026855	0.0	1448.0	0	407.0	1	527.702702703	19525.0	2.54258480015	3.0	0.831182766535	51.2327293269	99.7420757393	338.253263503	0.363123569142	243.0	158.0	37	0.0
3352613	64.1265792847	0.0	682.0	0	288.0	1	328.675675676	12161.0	10.1594369727	3.0	0.75371352642	31.9193027035	100.183181501	129.298331616	0.174056698249	226.0	170.0	37	0.0
3352612	124.478401184	0.0	1187.0	0	346.0	1	459.0	16983.0	2.67637545226	3.0	0.562999518326	282.808323457	99.3345999852	264.86873059	0.19394594141	305.0	146.0	37	0.0
3352619	150.257797241	0.0	1793.0	0	581.0	1	739.189189189	27350.0	11.4000000005	3.0	0.522555812397	231.307480801	103.966106095	401.33789019	0.165309818682	411.0	260.0	37	0.0
3352618	56.8527870178	0.0	761.0	0	346.0	1	369.918918919	13687.0	10.2403362721	3.0	0.562104248198	264.293320419	102.611349012	133.914230092	0.113267869676	293.0	138.0	37	0.0
3352617	149.597442627	0.0	1352.0	0	402.0	1	493.216216216	18249.0	2.60507195455	3.0	0.807447384415	210.265112629	103.234684275	268.002190615	0.281023244373	278.0	182.0	37	0.0
3352616	77.4855117798	0.0	877.0	0	367.0	1	400.837837838	14831.0	2.57888976501	3.0	0.802375196546	304.422299765	102.234636291	150.846410762	0.17782582973	282.0	226.0	37	0.0
3352623	73.9276580811	0.0	1004.0	0	345.0	1	390.72972973	14457.0	2.48565655198	3.0	0.550674592543	331.75517817	108.233120963	175.173509008	0.140823626105	291.0	169.0	37	0.0
3352622	209.237030029	0.0	1800.0	0	468.0	1	606.27027027	22432.0	2.57366850908	3.0	0.671701361407	239.881577598	107.020194345	387.287048916	0.273143037087	316.0	218.0	37	0.0
3352621	95.5801773071	0.0	1052.0	0	387.0	1	435.459459459	16112.0	2.52041052074	3.0	0.738755536573	343.238836456	106.190286549	192.269428233	0.194874788284	291.0	85.0	37	0.0
3352620	112.806625366	0.0	1008.0	0	365.0	1	420.864864865	15572.0	2.55816340696	3.0	0.852618325904	72.3996128476	105.791525577	205.484138637	0.262853124411	245.0	180.0	37	0.0
3352595	83.0323028564	0.0	770.0	0	320.0	1	364.054054054	13470.0	10.9389423249	3.0	0.53582362837	12.6408923032	83.4917706972	175.915533069	0.148710161441	243.0	129.0	37	0.0
3352594	57.8878669739	0.0	749.0	0	341.0	1	368.297297297	13627.0	2.5239318997	3.0	0.675480883964	297.247870975	81.8621641833	134.562018924	0.140768155265	270.0	204.0	37	0.0
3352593	209.949707031	0.0	1811.0	0	390.0	1	554.945945946	20533.0	2.56770995472	3.0	0.782710374698	127.540949323	81.8009175133	390.045577532	0.379434544376	249.0	152.0	37	0.0
3352592	119.599555969	0.0	1081.0	0	346.0	1	409.675675676	15158.0	10.2345136758	3.0	0.890563910756	39.780133272	82.423152534	210.615771022	0.296884128782	213.0	137.0	37	0.0
3352599	127.862937927	0.0	1311.0	0	357.0	1	451.27027027	16697.0	2.60195517558	3.0	0.638629840036	215.364019119	89.6870500626	267.842993878	0.233841875028	277.0	196.0	37	0.0
3352598	166.92855835	0.0	1503.0	0	422.0	1	533.567567568	19742.0	2.58185437002	3.0	0.673892640592	312.368094746	87.4229544409	344.50637315	0.278044681559	300.0	84.0	37	0.0
3352597	133.997787476	0.0	1352.0	0	427.0	1	461.837837838	17088.0	2.547108592	3.0	0.755910500788	258.048252705	85.0815329355	254.845324932	0.26351699565	265.0	160.0	37	0.0
3352596	192.78314209	0.0	1425.0	0	743.0	1	778.756756757	28814.0	8.3791724696	3.0	1.26431561718	399.0	84.0	363.720543321	0.418945083002	310.0	300.0	37	0.0
3352603	169.277603149	0.0	1304.0	0	498.0	1	569.378378378	21067.0	2.55915939832	3.0	0.733041582312	389.824824052	92.2066802348	310.476367982	0.249781511371	316.0	178.0	37	0.0
3352602	93.6969833374	0.0	967.0	0	348.0	1	408.972972973	15132.0	10.2511131318	3.0	0.765046570587	82.5290993334	92.228331855	194.233892009	0.222004068098	251.0	116.0	37	0.0
3352601	148.429443359	0.0	1155.0	0	449.0	1	528.081081081	19539.0	2.62765634178	3.0	0.820585531034	338.69376625	90.356465257	264.627660683	0.258815716103	300.0	178.0	37	0.0
3352600	208.302337646	0.0	1760.0	0	479.0	1	589.459459459	21810.0	2.56463280136	3.0	0.821382333711	288.357262523	90.1255671429	371.69316756	0.349469275565	283.0	214.0	37	0.0
3352607	54.5289535522	0.0	719.0	0	366.0	1	373.0	13801.0	9.09189189417	3.0	0.762199841799	78.8664019305	95.3221077653	131.257380745	0.154878056393	255.0	167.0	37	0.0
3352606	84.658531189	0.0	845.0	0	391.0	1	421.891891892	15610.0	2.72688468917	3.0	0.589553932811	329.78967176	92.5739118228	177.814788753	0.141864904234	301.0	148.0	37	0.0
3352605	103.460975647	0.0	1105.0	0	385.0	1	406.513513514	15041.0	2.48752775324	3.0	0.823172516578	179.928478864	93.3993555747	194.396162174	0.245053970492	240.0	160.0	37	0.0
3352604	498.508666992	0.0	3660.0	0	717.0	1	1023.37837838	37865.0	2.5463799307	3.0	0.866306827808	146.94597426	92.9642331045	844.718768169	0.556503200061	277.0	192.0	37	0.0
3352579	73.5793304443	0.0	756.0	0	329.0	1	349.810810811	12943.0	8.97937809565	3.0	0.776071628262	134.409942676	64.5491484136	148.021552079	0.196453278943	226.0	129.0	37	0.0
3352578	113.930099487	0.0	866.0	0	331.0	1	401.216216216	14845.0	2.63242815638	3.0	0.797826085894	62.1538453162	64.1180101053	203.792805338	0.254111820395	235.0	144.0	37	0.0
3352577	94.7140274048	0.0	919.0	0	428.0	1	457.108108108	16913.0	10.0980103477	3.0	0.673785660452	338.859725244	61.4669249559	203.094228785	0.176031018958	302.0	62.0	37	0.0
3352576	95.6136932373	0.0	1047.0	0	466.0	1	516.783783784	19121.0	11.4000000005	3.0	0.509014357143	375.896217519	59.50616619	209.413086604	0.114991734568	370.0	150.0	37	0.0
3352583	145.935180664	0.0	1083.0	0	436.0	1	499.567567568	18484.0	2.63090531278	3.0	0.83194801803	59.5812499221	76.1815792474	271.931521255	0.292705696763	255.0	178.0	37	0.0
3352582	849.86932373	0.0	6050.0	0	1005.0	1	1603.56756757	59332.0	2.56208564047	3.0	0.880971781961	183.052845743	68.87772605	1418.03064809	0.638056730641	344.0	352.0	37	0.0
3352581	78.6545562744	0.0	897.0	0	402.0	1	432.756756757	16012.0	10.7733323072	3.0	0.609500722226	366.326220547	67.6932599571	184.661161983	0.149477731303	310.0	162.0	37	0.0
3352580	101.433441162	0.0	866.0	0	328.0	1	387.567567568	14340.0	2.70990859784	3.0	0.78757886513	111.910417814	68.0836864611	190.48659045	0.239994163207	233.0	151.0	37	0.0
3352587	62.1441497803	0.0	924.0	0	399.0	1	456.189189189	16879.0	2.48516333491	3.0	0.130268508155	394.669128921	78.1020304025	179.96077317	0.0263722514117	356.0	191.0	37	0.0
3352586	85.9855804443	0.0	771.0	0	409.0	1	443.054054054	16393.0	4.71037954845	3.0	1.04068098363	342.476880939	78.0873123305	144.188330924	0.203862818536	292.0	190.0	37	0.0
3352585	130.512939453	0.0	1182.0	0	405.0	1	512.810810811	18974.0	2.63699091343	3.0	0.654485427164	388.470985602	76.808790743	259.013388525	0.198014558816	336.0	146.0	37	0.0
3352584	70.9721374512	0.0	989.0	0	386.0	1	431.675675676	15972.0	10.6258790666	3.0	0.73126340926	55.0477342335	77.2427381725	191.689716593	0.193833504625	263.0	179.0	37	0.0
3352591	93.2588043213	0.0	846.0	0	320.0	1	374.459459459	13855.0	2.5866746613	3.0	0.779603487394	90.5795452394	81.2162278538	182.510820774	0.234550557508	238.0	150.0	37	0.0
3352590	102.324737549	0.0	936.0	0	275.0	1	371.243243243	13736.0	2.66365274284	3.0	0.683954004113	21.517773574	81.1794869997	201.958522337	0.228557847594	225.0	128.0	37	0.0
3352589	50.2703857422	0.0	679.0	0	340.0	1	368.108108108	13620.0	11.4000000005	3.0	0.560592698606	364.665527205	79.9561138767	132.48370629	0.112198437148	293.0	159.0	37	0.0
3352588	56.5158157349	0.0	606.0	0	308.0	1	323.702702703	11977.0	9.03630518259	3.0	0.642514488529	5.69865555133	78.72960148	122.924743207	0.138947092744	226.0	113.0	37	0.0
3352691	93.5379867554	0.0	828.0	0	314.0	1	370.567567568	13711.0	2.51150346467	3.0	0.695750467197	132.639590317	193.385050054	182.175974227	0.206301893694	238.0	135.0	37	0.0
3352690	325.249938965	0.0	2753.0	0	598.0	1	825.756756757	30553.0	2.57505198969	3.0	0.923096904738	213.631439128	191.986437268	549.58178066	0.44338305643	310.0	362.0	37	0.0
3352689	373.230194092	0.0	2702.0	0	530.0	1	818.810810811	30296.0	2.58094650339	3.0	0.832706445057	52.2219535102	192.451932123	662.129134679	0.50757458407	262.0	287.0	37	0.0
3352688	120.104911804	0.0	1192.0	0	407.0	1	506.864864865	18754.0	2.49320000003	3.0	0.764251773596	93.046167024	190.656745807	265.853986884	0.250668427089	273.0	71.0	37	0.0
3352695	111.520240784	0.0	981.0	0	336.0	1	394.108108108	14582.0	2.54861903791	3.0	0.790462357035	17.348031815	197.072775123	201.024706025	0.252501176275	229.0	100.0	37	0.0
3352694	559.544189453	0.0	3922.0	0	791.0	1	1183.56756757	43792.0	2.55218726521	3.0	0.830170864113	231.188391909	195.317081977	984.803859223	0.527598218799	348.0	304.0	37	0.0
3352693	120.671310425	0.0	1162.0	0	380.0	1	453.72972973	16788.0	2.53712383927	3.0	0.63513519023	99.1152662998	194.944936709	228.945244382	0.190816232407	272.0	228.0	37	0.0
3352692	221.032501221	0.0	1514.0	0	500.0	1	609.297297297	22544.0	2.5165603879	3.0	0.778230288234	255.062450388	192.779874323	389.131073666	0.330690633597	302.0	190.0	37	0.0
3352699	98.0852508545	0.0	1204.0	0	424.0	1	487.162162162	18025.0	2.474878541	3.0	0.733018944423	295.346497464	200.593228436	205.283477918	0.182651099406	332.0	264.0	37	0.0
3352698	458.826019287	0.0	3316.0	0	686.0	1	1034.27027027	38268.0	2.5676668815	3.0	0.899209880173	378.120393459	200.19054562	771.927804938	0.505032971139	331.0	345.0	37	0.0
3352697	47.7500457764	0.0	799.0	0	355.0	1	386.081081081	14285.0	2.83089866265	3.0	0.0481888162538	79.508299998	198.210293562	157.822399899	0.00994729725608	287.0	143.0	37	0.0
3352696	343.211456299	0.0	3039.0	0	675.0	1	1030.51351351	38129.0	2.55408948932	3.0	0.787936862861	311.307748317	196.927944853	668.862700644	0.343559130363	444.0	261.0	37	0.0
3352703	75.719833374	0.0	736.0	0	361.0	1	384.27027027	14218.0	2.56188820397	3.0	0.94197300443	61.6080610867	203.844001218	135.341471153	0.198872957473	260.0	207.0	37	0.0
3352702	270.322967529	0.0	2340.0	0	626.0	1	821.810810811	30407.0	2.5766532031	3.0	0.620797320139	307.309741619	203.339337712	507.880171663	0.237358501866	412.0	315.0	37	0.0
3352701	93.4917068481	0.0	1066.0	0	335.0	1	404.621621622	14971.0	2.50374044275	3.0	0.459658327679	187.92215103	202.420049291	210.35226425	0.135695393986	287.0	106.0	37	0.0
3352700	79.0586853027	0.0	846.0	0	409.0	1	439.324324324	16255.0	2.55546399637	3.0	0.525112016219	322.516384651	201.090574022	173.222890144	0.1154791114	338.0	200.0	37	0.0
3352675	103.230125427	0.0	1050.0	0	396.0	1	447.351351351	16552.0	10.6191404022	3.0	0.821953354639	114.068685363	175.856351167	193.093992112	0.215647752327	273.0	221.0	37	0.0
3352674	86.5204544067	0.0	948.0	0	342.0	1	366.135135135	13547.0	2.4941808254	3.0	0.640974590023	146.820727049	172.471687703	190.030138277	0.199527137974	242.0	106.0	37	0.0
3352673	110.524887085	0.0	1033.0	0	335.0	1	418.594594595	15488.0	2.6746902592	3.0	0.607293583075	72.0130901038	172.413118845	242.465628659	0.213420773217	247.0	119.0	37	0.0
3352672	301.851837158	0.0	2734.0	0	588.0	1	796.0	29452.0	2.54996066652	3.0	0.800813602296	255.32107247	171.234064952	547.991078597	0.380552758196	331.0	324.0	37	0.0
3352679	594.183227539	0.0	4373.0	0	730.0	1	1208.59459459	44718.0	2.59093847433	3.0	0.848524242949	175.728942285	179.869092476	1022.8501427	0.56020561675	348.0	238.0	37	0.0
3352678	201.408538818	0.0	1470.0	0	505.0	1	607.27027027	22469.0	2.55359424977	3.0	0.854508998888	191.806375515	178.21612634	344.774616287	0.320256762768	313.0	208.0	37	0.0
3352677	111.261070251	0.0	1151.0	0	354.0	1	437.891891892	16202.0	10.8395996641	3.0	0.644729840348	74.5217212165	177.560891418	249.524301175	0.225030015262	256.0	117.0	37	0.0
3352676	328.920654297	0.0	2068.0	0	594.0	1	815.621621622	30178.0	2.5495000202	3.0	0.99870435353	126.218602161	176.915332594	524.280742825	0.472717324688	283.0	347.0	37	0.0
3352683	163.180801392	0.0	1375.0	0	430.0	1	538.783783784	19935.0	2.59549890071	3.0	0.741567223563	360.278299452	182.279360088	316.724480261	0.278715873248	303.0	167.0	37	0.0
3352682	89.4717102051	0.0	986.0	0	360.0	1	417.486486486	15447.0	2.52229100252	3.0	0.590657895101	116.045660953	181.514577241	202.273415294	0.166980609756	283.0	139.0	37	0.0
3352681	87.2108001709	0.0	895.0	0	347.0	1	395.945945946	14650.0	10.2486043305	3.0	1.02313291665	0.0	182.0	221.40485114	0.400672964529	176.0	67.0	37	0.0
3352680	75.0072784424	0.0	863.0	0	407.0	1	439.054054054	16245.0	2.54284487205	3.0	0.5714700678	305.171118912	181.005709188	159.594093797	0.115901238104	342.0	201.0	37	0.0
3352687	102.983436584	0.0	843.0	0	343.0	1	391.891891892	14500.0	2.66908214481	3.0	0.658167156429	80.8067756823	189.111322163	194.548020891	0.195268518269	253.0	129.0	37	0.0
3352686	113.940856934	0.0	1052.0	0	341.0	1	390.675675676	14455.0	2.55274725093	3.0	0.729855875424	12.3236434753	188.49353862	225.030992193	0.266143610051	221.0	96.0	37	0.0
3352685	76.3376235962	0.0	1025.0	0	426.0	1	461.864864865	17089.0	2.55787838718	3.0	0.15191899091	234.075280933	188.423748126	215.853752208	0.0368064945356	321.0	155.0	37	0.0
3352684	85.0793685913	0.0	802.0	0	426.0	1	465.945945946	17240.0	2.77343687793	3.0	0.778216949488	323.150473518	182.637566406	160.80801976	0.155120892677	338.0	153.0	37	0.0
3352659	449.522277832	0.0	3442.0	0	884.0	1	1085.83783784	40176.0	2.58868874213	3.0	0.967456059637	183.827394311	157.030617134	743.439548223	0.495201014023	341.0	251.0	37	0.0
3352658	93.3526611328	0.0	1045.0	0	339.0	1	402.864864865	14906.0	2.50055147774	3.0	0.71829557468	167.924558101	156.514791755	184.848911601	0.197303588554	268.0	197.0	37	0.0
3352657	50.218711853	0.0	599.0	0	293.0	1	311.702702703	11533.0	2.46289752055	3.0	0.4169591272	102.642927686	157.323589391	125.18893829	0.0913831494795	236.0	104.0	37	0.0
3352656	298.358001709	0.0	2737.0	0	554.0	1	754.72972973	27925.0	2.58007281987	3.0	0.81042208191	392.179677539	154.114666616	533.478347402	0.401388802326	317.0	164.0	37	0.0
3352663	76.5088348389	0.0	936.0	0	431.0	1	429.72972973	15900.0	2.55569653935	3.0	0.535661368148	332.921332305	162.196992302	160.579099347	0.111211777966	339.0	219.0	37	0.0
3352662	1042.70410156	0.0	8421.0	0	1337.0	1	2287.48648649	84637.0	2.5403290067	3.0	0.69527119251	314.370139237	159.853599107	2033.42358572	0.447230279733	572.0	570.0	37	0.0
3352661	124.668281555	0.0	1094.0	0	453.0	1	508.027027027	18797.0	2.53488811855	3.0	0.685614311334	197.519023834	159.032494448	248.915591057	0.201870487738	316.0	197.0	37	0.0
3352660	123.856010437	0.0	1017.0	0	365.0	1	419.702702703	15529.0	2.52757863017	3.0	0.879816654001	28.0827474673	158.173189963	211.216432555	0.284331733918	231.0	149.0	37	0.0
3352667	115.340278625	0.0	1381.0	0	438.0	1	530.756756757	19638.0	11.4000000005	3.0	0.522558030758	252.48578221	165.760354999	291.159788643	0.167312114237	321.0	163.0	37	0.0
3352666	109.878608704	0.0	1067.0	0	331.0	1	422.162162162	15620.0	2.68405815649	3.0	0.699526483152	219.466609123	164.711951166	229.142424598	0.234332501472	260.0	95.0	37	0.0
3352665	100.380577087	0.0	1125.0	0	411.0	1	455.675675676	16860.0	10.9520785645	3.0	0.537430801495	199.918927354	165.416249286	224.894426349	0.152899820376	308.0	134.0	37	0.0
3352664	162.9112854	0.0	1778.0	0	416.0	1	535.243243243	19804.0	2.54851447736	3.0	0.676175684272	386.667517365	163.220407962	317.829479561	0.251185263941	308.0	222.0	37	0.0
3352671	145.162948608	0.0	1312.0	0	543.0	1	612.216216216	22652.0	2.52475543546	3.0	0.849600174021	301.179994454	169.832640438	265.687696275	0.226021209481	377.0	268.0	37	0.0
3352670	116.423774719	0.0	1148.0	0	407.0	1	458.810810811	16976.0	2.63631204128	3.0	0.689127401049	344.066389291	168.748290758	225.747626767	0.20414449798	301.0	174.0	37	0.0
3352669	87.8061599731	0.0	831.0	0	350.0	1	366.189189189	13549.0	2.57640828382	3.0	0.843353259946	23.6144331661	167.597258306	169.58951059	0.242678835492	221.0	84.0	37	0.0
3352668	1331.72692871	0.0	10008.0	0	1592.0	1	2632.62162162	97407.0	2.54058191927	3.0	0.744452069562	316.096796726	166.171359274	2417.59949067	0.519350639251	589.0	743.0	37	0.0
3352643	263.356903076	0.0	2144.0	0	451.0	1	652.486486486	24142.0	2.53717683499	3.0	0.81651777757	109.326702198	143.036740228	476.278316255	0.424513501103	259.0	154.0	37	0.0
3352642	55.7117233276	0.0	789.0	0	378.0	1	404.648648649	14972.0	11.4000000005	3.0	0.431521685129	302.896270955	142.244243517	143.07830339	0.0825910009267	318.0	200.0	37	0.0
3352641	173.928421021	0.0	1586.0	0	456.0	1	563.432432432	20847.0	2.60102450984	3.0	0.775451151631	242.916225577	139.079894764	313.949619148	0.27558208288	305.0	81.0	37	0.0
3352640	900.68170166	0.0	6248.0	0	890.0	1	1652.91891892	61158.0	2.58458447626	3.0	0.824584599957	62.2160473231	136.689945356	1580.81498633	0.651001986142	339.0	337.0	37	0.0
3352647	160.835372925	0.0	1368.0	0	478.0	1	564.108108108	20872.0	2.49932093807	3.0	0.848799898831	326.939673728	146.010368373	283.97689497	0.271692856159	314.0	196.0	37	0.0
3352646	100.953857422	0.0	926.0	0	397.0	1	451.918918919	16721.0	2.54520411122	3.0	0.63243544993	247.631493758	146.291245268	185.973919674	0.149597185727	308.0	187.0	37	0.0
3352645	146.637771606	0.0	1357.0	0	386.0	1	469.027027027	17354.0	2.50060716645	3.0	0.735926087051	167.103052771	143.78903019	281.534139087	0.283483418287	261.0	130.0	37	0.0
3352644	122.877304077	0.0	1039.0	0	322.0	1	409.837837838	15164.0	2.57916300803	3.0	0.681494184336	137.642784294	143.229873621	244.131398308	0.254666667779	238.0	77.0	37	0.0
3352651	185.854019165	0.0	1545.0	0	493.0	1	615.135135135	22760.0	2.62502552832	3.0	0.921305575226	266.107463993	148.408334228	314.987403819	0.30869984169	321.0	271.0	37	0.0
3352650	79.2635574341	0.0	840.0	0	306.0	1	372.540540541	13784.0	10.8808908224	3.0	0.699645176011	226.344833278	148.24643029	167.988689202	0.187288243615	247.0	156.0	37	0.0
3352649	120.970901489	0.0	1389.0	0	359.0	1	429.756756757	15901.0	2.54837070009	3.0	0.686852752291	128.09549948	148.437043893	246.711302876	0.245564935977	251.0	160.0	37	0.0
3352648	158.777954102	0.0	1497.0	0	389.0	1	540.162162162	19986.0	2.53747853714	3.0	0.550340760693	307.80856672	146.921993787	324.639159813	0.198147565307	347.0	258.0	37	0.0
3352655	131.799133301	0.0	1146.0	0	411.0	1	489.864864865	18125.0	2.49084680337	3.0	0.630821380932	291.666316058	153.859380758	265.497976783	0.206195416806	324.0	175.0	37	0.0
3352654	133.995758057	0.0	1313.0	0	396.0	1	458.216216216	16954.0	2.62678016647	3.0	0.740311268297	57.1895621363	153.471920648	276.167736382	0.287156119177	247.0	205.0	37	0.0
3352653	226.269119263	0.0	1717.0	0	404.0	1	604.648648649	22372.0	2.60622202693	3.0	0.802415201655	98.4807477321	148.598656389	422.498995148	0.389553384889	256.0	207.0	37	0.0
3352652	122.079956055	0.0	1203.0	0	348.0	1	429.486486486	15891.0	2.684441235	3.0	0.704972001212	71.8582330579	148.99395259	239.380638503	0.244498198052	255.0	119.0	37	0.0
3352755	80.8259735107	0.0	745.0	0	300.0	1	320.72972973	11867.0	2.53561329038	3.0	0.693155186013	4.63960596398	278.489994949	162.155729102	0.212450393004	205.0	139.0	37	0.0
3352754	110.551208496	0.0	1198.0	0	487.0	1	539.297297297	19954.0	2.49378249856	3.0	0.733114530733	339.146844663	277.313203042	234.613969564	0.189719533372	336.0	223.0	37	0.0
3352753	94.595664978	0.0	843.0	0	282.0	1	337.459459459	12486.0	2.54502029998	3.0	0.597657549374	52.0899244607	276.872642776	191.081657151	0.203670101362	222.0	100.0	37	0.0
3352752	660.430786133	0.0	4990.0	0	939.0	1	1429.43243243	52889.0	2.56372739878	3.0	0.810385448475	385.751246878	275.044316204	1135.79087816	0.474830316567	430.0	409.0	37	0.0
3352759	85.4334259033	0.0	833.0	0	352.0	1	385.810810811	14275.0	2.4933574284	3.0	0.844420165057	90.0094883927	285.695916512	161.668872466	0.214950945695	245.0	116.0	37	0.0
3352758	134.047012329	0.0	1329.0	0	442.0	1	561.486486486	20775.0	2.55831916918	3.0	0.736962414091	337.616875455	283.509351234	274.665212539	0.219886840472	332.0	112.0	37	0.0
3352757	153.048034668	0.0	1310.0	0	407.0	1	509.702702703	18859.0	2.53673757987	3.0	0.715598879223	237.839416515	278.325608847	280.293483579	0.244957152818	295.0	207.0	37	0.0
3352756	686.356933594	0.0	4747.0	0	978.0	1	1435.08108108	53098.0	2.54856300733	3.0	0.86238447527	115.918838317	278.344755439	1184.46958074	0.552535025551	392.0	403.0	37	0.0
3352763	89.5863647461	0.0	843.0	0	331.0	1	379.378378378	14037.0	2.58471575851	3.0	0.816301128067	49.0693178265	289.472684269	164.900197317	0.215666958317	246.0	166.0	37	0.0
3352762	76.2313537598	0.0	697.0	0	324.0	1	368.837837838	13647.0	2.66886173101	3.0	0.741587604929	214.457348745	287.234503609	150.123562721	0.177744873724	252.0	146.0	37	0.0
3352761	71.2079849243	0.0	1231.0	0	530.0	1	574.216216216	21246.0	2.51862893679	3.0	-0.316738054916	113.902401162	287.069231206	185.234706242	-0.0486046885354	506.0	332.0	37	0.0
3352760	220.537902832	0.0	1863.0	0	456.0	1	579.081081081	21426.0	2.54366620556	3.0	0.828815294041	33.7512524458	287.452933353	399.000861763	0.399652381707	246.0	190.0	37	0.0
3352767	133.333282471	0.0	1095.0	0	440.0	1	512.891891892	18977.0	2.61340052299	3.0	0.834509585331	343.306531681	297.868060196	249.785439459	0.25503402059	309.0	194.0	37	0.0
3352766	49.8845901489	0.0	613.0	0	309.0	1	320.243243243	11849.0	2.77262853898	3.0	0.737703753218	83.3613069036	297.450661901	111.868078409	0.147905505044	237.0	165.0	37	0.0
3352765	2637.66552734	0.0	11603.0	0	4241.0	1	5923.16216216	219157.0	2.67995403752	3.0	1.27300807672	129.460478678	291.69530189	3882.01429325	0.71574242645	810.0	1819.0	37	0.0
3352764	227.835250854	0.0	1792.0	0	674.0	1	735.567567568	27216.0	2.55811531008	3.0	0.913958009582	107.813155477	291.916919981	365.958599703	0.294256431812	379.0	239.0	37	0.0
3352739	125.53692627	0.0	1211.0	0	453.0	1	533.135135135	19726.0	2.54227995356	3.0	0.757564873638	366.725121691	261.500759064	248.751790855	0.214673418814	316.0	182.0	37	0.0
3352738	135.424865723	0.0	1414.0	0	435.0	1	515.783783784	19084.0	2.5022417529	3.0	0.616473649987	325.720511649	261.06560922	272.572532155	0.194588546435	319.0	205.0	37	0.0
3352737	101.128738403	0.0	1027.0	0	381.0	1	436.648648649	16156.0	2.56934931992	3.0	0.70215905398	104.338893548	258.68564861	222.929138743	0.218386201333	260.0	137.0	37	0.0
3352736	119.408317566	0.0	1105.0	0	295.0	1	377.648648649	13973.0	2.58992144583	3.0	0.72387037832	53.7784411727	257.080034301	231.722920774	0.285481271272	198.0	134.0	37	0.0
3352743	76.4435653687	0.0	900.0	0	415.0	1	474.054054054	17540.0	2.69420673004	3.0	0.407183901261	235.504705274	264.758554822	186.443906659	0.0870416504545	335.0	219.0	37	0.0
3352742	396.056915283	0.0	2816.0	0	576.0	1	824.243243243	30497.0	2.54862294538	3.0	0.837840139794	15.6745859311	264.336007777	692.541671647	0.543169380622	234.0	179.0	37	0.0
3352741	67.0864639282	0.0	616.0	0	270.0	1	305.864864865	11317.0	2.55191272254	3.0	0.702965444402	45.3940757806	263.111199741	129.288042362	0.174495440832	204.0	106.0	37	0.0
3352740	142.477783203	0.0	1276.0	0	560.0	1	600.756756757	22228.0	2.55358989026	3.0	1.24815532557	399.0	262.0	273.828860321	0.397543334906	279.0	199.0	37	0.0
3352747	114.960083008	0.0	1132.0	0	407.0	1	455.567567568	16856.0	2.48229952277	3.0	0.757488351289	138.329760851	268.054867503	223.461100336	0.228166799415	286.0	125.0	37	0.0
3352746	142.974456787	0.0	1439.0	0	473.0	1	553.405405405	20476.0	2.61112713391	3.0	0.678203892492	331.607198141	265.892196283	294.45386919	0.220149186937	333.0	155.0	37	0.0
3352745	180.79359436	0.0	1664.0	0	447.0	1	572.891891892	21197.0	2.50593001123	3.0	0.744046868962	229.281918918	266.007840163	339.491432046	0.282805000612	307.0	248.0	37	0.0
3352744	148.057220459	0.0	1313.0	0	383.0	1	495.027027027	18316.0	2.65310830917	3.0	0.797254063268	156.568132572	265.634851806	284.594300568	0.297308474362	259.0	120.0	37	0.0
3352751	110.597854614	0.0	934.0	0	362.0	1	412.216216216	15252.0	2.52311597983	3.0	0.698471177787	210.710836859	273.124493636	215.618507649	0.223503717256	260.0	133.0	37	0.0
3352750	418.867828369	0.0	3292.0	0	878.0	1	1131.89189189	41880.0	2.56036035121	3.0	0.812340744082	378.579196987	271.178914274	718.826697697	0.347609410939	420.0	323.0	37	0.0
3352749	98.7949981689	0.0	885.0	0	355.0	1	432.837837838	16015.0	2.5410909191	3.0	0.601157737874	251.046471	269.941702778	183.790417099	0.146303883436	277.0	92.0	37	0.0
3352748	218.647842407	0.0	1749.0	0	500.0	1	658.378378378	24360.0	2.56019284574	3.0	0.738199716925	242.475908637	269.726618083	395.687120459	0.28506620624	342.0	297.0	37	0.0
3352723	271.297515869	0.0	2232.0	0	504.0	1	656.027027027	24273.0	2.57604416376	3.0	0.790114139868	142.926926953	232.862978074	470.709363413	0.395594434226	274.0	211.0	37	0.0
3352722	220.728912354	0.0	1710.0	0	442.0	1	589.432432432	21809.0	2.51801390808	3.0	0.775884190558	248.655527379	231.377477854	408.577786728	0.367821436199	267.0	149.0	37	0.0
3352721	133.79901123	0.0	1304.0	0	387.0	1	447.108108108	16543.0	2.52764345605	3.0	0.733166906137	96.1485785306	230.659291787	256.057804214	0.265729082484	257.0	95.0	37	0.0
3352720	59.7783126831	0.0	783.0	0	430.0	1	456.648648649	16896.0	2.65758211719	3.0	0.515398974344	299.51394929	230.190065336	145.306040292	0.0893248860685	353.0	163.0	37	0.0
3352727	70.9874191284	0.0	698.0	0	389.0	1	398.756756757	14754.0	10.3071017288	3.0	0.709650557499	360.543811367	240.901122566	147.736703746	0.151357961875	288.0	155.0	37	0.0
3352726	80.0403671265	0.0	927.0	0	396.0	1	431.108108108	15951.0	2.55670683728	3.0	0.45945163353	292.833179268	237.604112537	195.761161706	0.116464948752	326.0	83.0	37	0.0
3352725	91.181678772	0.0	1068.0	0	434.0	1	481.837837838	17828.0	2.51138076993	3.0	0.605432747336	298.901084321	235.629803804	209.905734599	0.151906574905	335.0	188.0	37	0.0
3352724	460.794006348	0.0	3100.0	0	574.0	1	998.405405405	36941.0	2.57661445015	3.0	0.895836841159	78.7992904979	236.36546596	783.339200668	0.541859440442	286.0	237.0	37	0.0
3352731	104.116752625	0.0	1187.0	0	513.0	1	591.0	21867.0	4.65362715976	3.0	1.26667966291	397.54251598	248.217800086	238.985238968	0.344278232796	298.0	227.0	37	0.0
3352730	136.907470703	0.0	1126.0	0	406.0	1	494.081081081	18281.0	2.54211261756	3.0	0.879485926415	338.030705279	243.699523833	239.253164193	0.270552047176	281.0	158.0	37	0.0
3352729	139.308349609	0.0	1157.0	0	371.0	1	447.0	16539.0	2.56893050133	3.0	0.686698604235	212.004331049	243.7034306	274.425460432	0.26709224641	246.0	75.0	37	0.0
3352728	283.651153564	0.0	1986.0	0	488.0	1	665.756756757	24633.0	2.5203991397	3.0	0.8136799446	180.877144053	242.155413846	497.464538401	0.436776663431	258.0	201.0	37	0.0
3352735	116.868919373	0.0	1409.0	0	403.0	1	502.459459459	18591.0	2.62458148201	3.0	0.579139849421	370.619450548	256.465053494	271.021687795	0.185102551435	322.0	212.0	37	0.0
3352734	119.629325867	0.0	1255.0	0	391.0	1	473.135135135	17506.0	2.61924216735	3.0	0.813333612146	108.610592754	255.826868104	235.730915589	0.254098217408	263.0	166.0	37	0.0
3352733	139.175842285	0.0	1430.0	0	360.0	1	444.72972973	16455.0	2.53144602463	3.0	0.704808526098	146.62806668	255.105663843	269.473627719	0.271506192565	249.0	169.0	37	0.0
3352732	670.156860352	0.0	4701.0	0	749.0	1	1336.97297297	49468.0	2.53237064235	3.0	0.855861296579	241.792173058	250.870579331	1149.16918024	0.581826675354	337.0	362.0	37	0.0
3352707	143.20375061	0.0	1298.0	0	480.0	1	531.405405405	19662.0	2.60046171288	3.0	0.866360129553	282.951200333	209.02078211	254.352714362	0.261571741089	298.0	199.0	37	0.0
3352706	170.688247681	0.0	1338.0	0	418.0	1	546.081081081	20205.0	2.5791091155	3.0	0.881799406277	268.025553551	206.854883375	294.888715203	0.312490668734	277.0	216.0	37	0.0
3352705	117.748657227	0.0	1266.0	0	391.0	1	441.621621622	16340.0	2.62384714208	3.0	0.6628422741	194.343712326	206.011626778	229.870054034	0.208472656812	276.0	140.0	37	0.0
3352704	393.563995361	0.0	2890.0	0	549.0	1	897.945945946	33224.0	2.58902651321	3.0	0.877014670601	76.2229623307	204.388411532	684.321113138	0.501918102916	283.0	302.0	37	0.0
3352711	144.905838013	0.0	1545.0	0	550.0	1	647.243243243	23948.0	8.97542045833	3.0	0.884840593512	294.50375698	219.498723866	300.424644407	0.258421919084	360.0	295.0	37	0.0
3352710	47.8703422546	0.0	682.0	0	370.0	1	394.351351351	14591.0	10.8262911494	3.0	0.378968797555	306.148769205	215.30312548	113.456603602	0.0576587846725	335.0	204.0	37	0.0
3352709	73.5650863647	0.0	716.0	0	284.0	1	301.594594595	11159.0	2.54596208398	3.0	0.649414251422	25.665070734	213.838773291	151.584860623	0.1950307952	201.0	77.0	37	0.0
3352708	127.722488403	0.0	936.0	0	393.0	1	450.540540541	16670.0	2.54405573832	3.0	0.87370958992	103.074624547	212.514306202	227.930861178	0.283708862123	243.0	185.0	37	0.0
3352715	699.923095703	0.0	4906.0	0	1339.0	1	1741.37837838	64431.0	2.55359256662	3.0	1.08165600221	356.004601622	221.070858635	1205.61792251	0.598553318615	400.0	434.0	37	0.0
3352714	120.036170959	0.0	1362.0	0	443.0	1	523.216216216	19359.0	2.61652782219	3.0	0.682931880327	328.63044859	221.069466651	259.398785135	0.203791126958	331.0	209.0	37	0.0
3352713	134.45980835	0.0	1416.0	0	473.0	1	581.945945946	21532.0	2.54516476219	3.0	0.608963388611	298.576646107	220.97718581	300.640422538	0.186660487366	367.0	192.0	37	0.0
3352712	155.070892334	0.0	1397.0	0	448.0	1	539.405405405	19958.0	2.64134314297	3.0	0.770564111234	280.552716127	221.412247851	300.411149691	0.273196372191	306.0	190.0	37	0.0
3352719	100.960838318	0.0	1033.0	0	454.0	1	499.378378378	18477.0	2.47793189482	3.0	0.67657263556	327.526881014	226.554389035	227.759906645	0.182435541169	328.0	190.0	37	0.0
3352718	120.361885071	0.0	1035.0	0	401.0	1	432.783783784	16013.0	2.6976235984	3.0	0.670705551678	149.914200314	226.450676272	237.961847448	0.226076758696	252.0	116.0	37	0.0
3352717	63.5042037964	0.0	788.0	0	313.0	1	353.162162162	13067.0	10.2200000014	3.0	0.432194576825	79.6803627474	226.454904684	166.332417084	0.113309976591	262.0	107.0	37	0.0
3352716	55.2470626831	0.0	653.0	0	303.0	1	333.837837838	12352.0	10.2328322654	3.0	0.536966602373	92.1616213291	221.736725453	131.817110994	0.118582783377	258.0	148.0	37	0.0
3352819	183.805938721	0.0	1531.0	0	447.0	1	577.243243243	21358.0	2.55249487423	3.0	0.819497845586	331.812963957	357.533741176	335.046464888	0.312040762362	295.0	180.0	37	0.0
3352818	88.1171722412	0.0	979.0	0	358.0	1	404.324324324	14960.0	2.61283439078	3.0	0.399156748445	309.856897225	357.351393917	209.094350587	0.115089480244	290.0	125.0	37	0.0
3352817	168.267715454	0.0	1381.0	0	455.0	1	552.864864865	20456.0	2.57369440215	3.0	0.686170043293	301.524485292	357.316857073	324.366404803	0.252016289997	321.0	95.0	37	0.0
3352816	84.2998352051	0.0	1174.0	0	395.0	1	413.72972973	15308.0	2.57014659454	3.0	0.558151489601	376.119513158	356.248751776	190.598712927	0.147533521003	311.0	102.0	37	0.0
3352823	154.008499146	0.0	1225.0	0	383.0	1	490.891891892	18163.0	2.54576218517	3.0	0.768746655682	136.569102216	363.817979692	280.878164946	0.281936976985	264.0	180.0	37	0.0
3352822	73.2078704834	0.0	864.0	0	341.0	1	393.405405405	14556.0	2.49457024099	3.0	0.51759853783	126.721104875	363.998725172	169.8565505	0.125795312523	267.0	171.0	37	0.0
3352821	42.8277893066	0.0	539.0	0	300.0	1	301.783783784	11166.0	7.82488280169	3.0	0.761476068589	168.264839216	363.320350973	101.560910879	0.146962359841	218.0	82.0	37	0.0
3352820	125.805908203	0.0	1083.0	0	379.0	1	471.621621622	17450.0	2.56226088578	3.0	0.848459779041	121.59102108	362.961734312	239.918429581	0.275200841333	248.0	165.0	37	0.0
3352827	82.2812576294	0.0	945.0	0	361.0	1	416.027027027	15393.0	10.9403742174	3.0	0.522466418169	388.325278141	367.13682357	180.114236356	0.12752027525	308.0	185.0	37	0.0
3352826	116.158760071	0.0	1093.0	0	306.0	1	412.648648649	15268.0	2.5675249136	3.0	0.712794596749	145.726051324	367.505124279	229.921147862	0.247783322253	248.0	183.0	37	0.0
3352825	77.0740890503	0.0	788.0	0	294.0	1	328.945945946	12171.0	2.55955595621	3.0	0.59324956317	193.705473751	364.986627871	156.339542511	0.164114708807	233.0	87.0	37	0.0
3352824	89.0427093506	0.0	1018.0	0	349.0	1	412.135135135	15249.0	2.50614876366	3.0	0.53241822404	38.202963939	364.966708717	188.939461522	0.139005422226	273.0	209.0	37	0.0
3352831	110.841163635	0.0	1211.0	0	413.0	1	474.945945946	17573.0	2.53093214137	3.0	0.71421914313	383.189242003	373.612493429	225.079979112	0.203712084354	300.0	170.0	37	0.0
3352830	70.3319320679	0.0	773.0	0	278.0	1	328.891891892	12169.0	2.69992467896	3.0	0.68195846618	171.024517565	372.94808211	145.987210966	0.178345531986	219.0	98.0	37	0.0
3352829	63.8830451965	0.0	843.0	0	323.0	1	373.945945946	13836.0	2.4569059109	3.0	0.585084488834	288.023908367	371.353515564	156.357309097	0.139367596873	282.0	216.0	37	0.0
3352828	194.025115967	0.0	1520.0	0	481.0	1	593.189189189	21948.0	2.56422362359	3.0	0.772371556115	33.7934164442	371.164831648	353.743538444	0.299205358839	295.0	199.0	37	0.0
3352803	447.976928711	0.0	3345.0	0	639.0	1	967.675675676	35804.0	2.57507236357	3.0	0.822336390526	140.743767986	345.471306478	816.657042598	0.531393429752	286.0	257.0	37	0.0
3352802	807.583679199	0.0	5451.0	0	887.0	1	1518.59459459	56188.0	2.56545049139	3.0	0.863453506076	57.9135243045	345.16991163	1354.32072887	0.626081676897	335.0	320.0	37	0.0
3352801	304.934814453	0.0	2403.0	0	686.0	1	857.972972973	31745.0	2.5574957334	3.0	0.926653387714	388.570286433	341.998663632	528.407275924	0.399292316508	355.0	354.0	37	0.0
3352800	95.7958526611	0.0	872.0	0	377.0	1	438.108108108	16210.0	2.55625212934	3.0	0.932285610553	289.029812456	340.731713136	169.989833648	0.22080378308	270.0	135.0	37	0.0
3352807	151.648071289	0.0	1503.0	0	514.0	1	607.027027027	22460.0	2.58388209931	3.0	0.668691148606	270.035792813	347.143332408	289.640820336	0.189813039694	381.0	210.0	37	0.0
3352806	2386.16040039	0.0	12685.0	0	2540.0	1	4303.40540541	159226.0	2.57436334517	3.0	0.948714842433	255.129026871	347.082474249	3835.07577398	0.732304261273	558.0	1023.0	37	0.0
3352805	71.4141464233	0.0	903.0	0	332.0	1	348.324324324	12888.0	2.54894915116	3.0	0.633804865497	32.5369741769	345.503749053	159.72042485	0.170017938896	243.0	126.0	37	0.0
3352804	111.493240356	0.0	921.0	0	351.0	1	404.864864865	14980.0	2.69441161053	3.0	0.776175169865	177.309529742	345.002886773	203.060905226	0.241690331782	242.0	135.0	37	0.0
3352811	169.707351685	0.0	1809.0	0	771.0	1	822.864864865	30446.0	2.51878058621	3.0	-0.0521541144016	261.912354324	352.961826513	372.462612752	-0.0116658542472	476.0	282.0	37	0.0
3352810	48.8646774292	0.0	778.0	0	369.0	1	391.513513514	14486.0	10.5516800769	3.0	0.511923115074	237.515967386	353.217951157	125.502018935	0.0893839790088	312.0	201.0	37	0.0
3352809	120.99306488	0.0	1158.0	0	486.0	1	502.945945946	18609.0	2.63227872473	3.0	0.841137906841	50.4231490177	352.838320514	212.982386589	0.216690398336	301.0	255.0	37	0.0
3352808	53.3667144775	0.0	600.0	0	266.0	1	291.054054054	10769.0	2.5235265663	3.0	0.694292659087	92.7762304547	351.613172348	117.602897249	0.163152443842	202.0	112.0	37	0.0
3352815	638.904296875	0.0	4642.0	0	728.0	1	1308.02702703	48397.0	2.58219290565	3.0	0.839511155	345.135131614	356.412054225	1138.26660338	0.575493384577	340.0	339.0	37	0.0
3352814	559.549194336	0.0	4299.0	0	738.0	1	1247.13513514	46144.0	2.5400679079	3.0	0.900993633505	288.921878273	355.487285785	970.99122213	0.540230759131	360.0	460.0	37	0.0
3352813	102.391189575	0.0	800.0	0	294.0	1	367.810810811	13609.0	2.52304812513	3.0	0.759408248802	26.8259436728	355.06545256	177.972194744	0.225080332747	235.0	140.0	37	0.0
3352812	132.216064453	0.0	1080.0	0	341.0	1	425.297297297	15736.0	2.50571483343	3.0	0.750592155992	200.994640281	354.337583631	249.436015495	0.282232767687	239.0	151.0	37	0.0
3352787	77.1974868774	0.0	872.0	0	296.0	1	350.054054054	12952.0	2.77621345475	3.0	0.449583826441	201.414098279	325.226832506	186.098681401	0.135725782043	262.0	121.0	37	0.0
3352786	169.960952759	0.0	1631.0	0	447.0	1	542.324324324	20066.0	2.58609763307	3.0	0.838067686374	271.731191134	324.314034945	309.729546366	0.314607201644	282.0	239.0	37	0.0
3352785	1266.72119141	0.0	9360.0	0	1404.0	1	2417.45945946	89446.0	2.55103335278	3.0	0.845377599799	376.879898216	322.672249484	2192.93562243	0.621878958372	514.0	816.0	37	0.0
3352784	103.889785767	0.0	1090.0	0	368.0	1	432.405405405	15999.0	2.58067817514	3.0	0.713926004049	256.883968984	321.658080799	209.357676326	0.208942406351	281.0	196.0	37	0.0
3352791	151.201797485	0.0	1527.0	0	460.0	1	542.837837838	20085.0	2.55828331575	3.0	0.819993990187	352.894630623	327.349792307	286.335614418	0.275941234897	300.0	247.0	37	0.0
3352790	55.2718887329	0.0	694.0	0	345.0	1	350.540540541	12970.0	2.52743673825	3.0	0.78953168685	292.681265138	326.414955145	129.073319946	0.170080048861	247.0	118.0	37	0.0
3352789	55.8635597229	0.0	823.0	0	303.0	1	318.972972973	11802.0	2.68577819051	3.0	0.556514263181	159.501868596	325.628870638	140.681967273	0.13989261573	236.0	126.0	37	0.0
3352788	118.814697266	0.0	1054.0	0	377.0	1	450.972972973	16686.0	2.5635665131	3.0	0.912003679968	91.5287857428	326.402916974	221.535861969	0.288670158757	240.0	169.0	37	0.0
3352795	45.9523773193	0.0	553.0	0	270.0	1	297.081081081	10992.0	11.4000000005	3.0	0.252296966017	147.040427457	337.244075723	128.290767482	0.0576142248666	243.0	100.0	37	0.0
3352794	52.0171737671	0.0	834.0	0	215.0	1	256.189189189	9479.0	10.2809610581	3.0	0.633499177216	0.0	335.0	146.484894526	0.221168763469	167.0	97.0	37	0.0
3352793	544.122680664	0.0	4206.0	0	1097.0	1	1375.40540541	50890.0	2.55118012194	3.0	0.99657327765	376.118383201	333.022285256	837.565833547	0.435618786924	465.0	618.0	37	0.0
3352792	84.190032959	0.0	978.0	0	327.0	1	377.378378378	13963.0	11.0352389467	3.0	0.598266868205	191.560485063	330.825078855	195.482927835	0.183364527948	253.0	126.0	37	0.0
3352799	142.727493286	0.0	1433.0	0	392.0	1	488.486486486	18074.0	2.51098179042	3.0	0.825895027827	303.244552085	340.34344956	264.637868041	0.288185988873	256.0	130.0	37	0.0
3352798	47.8380432129	0.0	698.0	0	323.0	1	354.864864865	13130.0	2.52009918563	3.0	0.283118242646	47.3166389104	339.528163836	126.336227355	0.0530714043626	291.0	153.0	37	0.0
3352797	123.009048462	0.0	941.0	0	385.0	1	445.0	16465.0	2.56765293566	3.0	0.862067819684	39.4647242235	338.238387427	219.333839918	0.269760913086	241.0	170.0	37	0.0
3352796	48.320274353	0.0	631.0	0	317.0	1	318.675675676	11791.0	2.84252450875	3.0	0.406546634868	184.625964213	337.157942697	124.411069098	0.0861984939705	260.0	87.0	37	0.0
3352771	108.217765808	0.0	1073.0	0	423.0	1	481.783783784	17826.0	2.53946769419	3.0	0.885379133962	150.497130185	302.491831211	192.611026443	0.215039746441	299.0	258.0	37	0.0
3352770	428.418243408	0.0	3103.0	0	554.0	1	907.216216216	33567.0	2.55707485379	3.0	0.841801087802	19.4752774356	302.032764943	750.467599979	0.534159852087	268.0	247.0	37	0.0
3352769	100.361869812	0.0	1014.0	0	445.0	1	478.864864865	17718.0	2.74547201984	3.0	0.677487968011	364.183328003	300.621242208	204.488136326	0.169115836433	337.0	222.0	37	0.0
3352768	169.917175293	0.0	1647.0	0	471.0	1	559.783783784	20712.0	2.57825377175	3.0	0.767935683567	312.10481576	300.344795308	309.96578083	0.270022304491	288.0	248.0	37	0.0
3352775	168.748275757	0.0	1469.0	0	442.0	1	568.972972973	21052.0	2.53959410049	3.0	0.759090081955	115.136360198	305.74660323	309.046246673	0.259692721504	321.0	256.0	37	0.0
3352774	67.1687774658	0.0	820.0	0	371.0	1	407.594594595	15081.0	4.70567615268	3.0	0.592786726851	356.396340762	305.436641959	148.862624863	0.121389843056	309.0	169.0	37	0.0
3352773	176.318786621	0.0	1629.0	0	483.0	1	558.405405405	20661.0	2.54110197943	3.0	0.679307801705	319.169266287	304.508334562	344.145032368	0.264747854631	297.0	162.0	37	0.0
3352772	126.280395508	0.0	1288.0	0	352.0	1	452.567567568	16745.0	2.55766432057	3.0	0.690162735668	332.196769225	303.961665145	249.402122924	0.234824540263	273.0	144.0	37	0.0
3352779	133.067459106	0.0	1089.0	0	437.0	1	500.783783784	18529.0	2.57254842424	3.0	0.818353528285	184.111541255	312.635818568	253.402088821	0.261110274065	270.0	195.0	37	0.0
3352778	460.721679688	0.0	3145.0	0	569.0	1	979.540540541	36243.0	2.59440953341	3.0	0.885122443447	7.92798121234	312.312330684	784.569117223	0.549119903236	277.0	245.0	37	0.0
3352777	457.681182861	0.0	3649.0	0	708.0	1	1053.91891892	38995.0	2.56244541995	3.0	0.847233339716	385.198383159	310.177580965	797.072050918	0.471407339965	375.0	346.0	37	0.0
3352776	135.58531189	0.0	1309.0	0	361.0	1	433.297297297	16032.0	2.5765740764	3.0	0.713456528009	228.966311746	309.993107915	255.727596484	0.266684358904	245.0	178.0	37	0.0
3352783	62.3094062805	0.0	756.0	0	361.0	1	373.189189189	13808.0	10.8192169535	3.0	0.595068371404	182.867821204	321.377632013	131.910288925	0.117529075668	259.0	160.0	37	0.0
3352782	147.203155518	0.0	1222.0	0	390.0	1	462.162162162	17100.0	2.58360967954	3.0	0.732298395988	209.775609233	319.306217	281.791837426	0.287416060521	253.0	120.0	37	0.0
3352781	66.1537322998	0.0	701.0	0	300.0	1	310.054054054	11472.0	2.72122853567	3.0	0.560424428961	80.7936815259	314.498651452	147.21996882	0.153469665764	230.0	45.0	37	0.0
3352780	180.165435791	0.0	1418.0	0	456.0	1	538.432432432	19922.0	2.5498883837	3.0	0.788924683293	265.143948662	313.087632742	326.563550097	0.314482852932	282.0	117.0	37	0.0
3352851	163.869384766	0.0	1594.0	0	436.0	1	595.837837838	22046.0	8.36877643759	3.0	0.865715685109	388.827297025	397.493104186	364.861199904	0.360656082447	266.0	140.0	37	0.0
3352850	200.523330688	0.0	1632.0	0	387.0	1	528.594594595	19558.0	2.52934436758	3.0	0.700244094819	71.8209091174	394.253555882	377.048586573	0.332877351329	257.0	96.0	37	0.0
3352849	81.6973190308	0.0	908.0	0	329.0	1	361.27027027	13367.0	2.47219471825	3.0	0.468082528632	147.108951049	389.708329617	184.607187871	0.135839397539	255.0	96.0	37	0.0
3352848	173.475296021	0.0	1735.0	0	430.0	1	553.216216216	20469.0	2.58214753777	3.0	0.802799490483	346.507766397	388.408754586	331.464187368	0.316659268046	279.0	198.0	37	0.0
3352855	143.730804443	0.0	1158.0	0	542.0	1	559.0	20683.0	4.56153873079	3.0	1.35810209916	166.0	399.0	256.183527964	0.451803601443	221.0	236.0	37	0.0
3352854	76.5710144043	0.0	837.0	0	273.0	1	336.432432432	12448.0	10.6817468486	3.0	0.784392482775	56.0	399.0	183.978643166	0.273031002436	210.0	74.0	37	0.0
3352853	275.914520264	0.0	2250.0	0	672.0	1	813.972972973	30117.0	2.53882927799	3.0	1.17743695592	3.0	399.0	465.213241815	0.507096849178	245.0	340.0	37	0.0
3352852	125.812728882	0.0	1246.0	0	548.0	1	595.810810811	22045.0	10.1934854149	3.0	1.06370319868	372.563228064	398.412408674	313.364611722	0.388359554031	263.0	158.0	37	0.0
3352856	59.770149231	0.0	741.0	0	321.0	1	356.648648649	13196.0	10.1527846518	3.0	0.916952290227	175.0	399.0	132.714651334	0.205700000424	220.0	173.0	37	0.0
3352835	65.5292663574	0.0	897.0	0	354.0	1	380.72972973	14087.0	2.51959101562	3.0	0.280613534779	37.1725463549	377.376192818	181.586166973	0.0717174592735	279.0	146.0	37	0.0
3352834	72.5892028809	0.0	1375.0	0	406.0	1	476.351351351	17625.0	2.78397573331	3.0	0.121447743515	317.416349949	375.495923771	267.609293998	0.0353189183748	326.0	124.0	37	0.0
3352833	89.3702163696	0.0	904.0	0	282.0	1	357.810810811	13239.0	2.53843124482	3.0	0.610299661433	191.260338961	374.72849435	189.060225243	0.192229327719	239.0	142.0	37	0.0
3352832	70.4298019409	0.0	749.0	0	352.0	1	378.108108108	13990.0	2.56849141823	3.0	0.809842613963	105.511528898	374.516482007	129.011580829	0.160308611216	238.0	195.0	37	0.0
3352839	151.076522827	0.0	1413.0	0	444.0	1	545.405405405	20180.0	2.54234814507	3.0	0.792146835239	333.167355726	379.736098257	272.094087022	0.246253034458	323.0	247.0	37	0.0
3352838	135.643859863	0.0	1048.0	0	356.0	1	457.72972973	16936.0	2.5309464329	3.0	0.753813504719	125.584354106	378.980632896	253.110718928	0.26329308514	259.0	128.0	37	0.0
3352837	213.838119507	0.0	1763.0	0	462.0	1	583.432432432	21587.0	2.58794157859	3.0	0.800759745583	113.805377254	379.155886708	380.375877006	0.353239545277	271.0	117.0	37	0.0
3352836	479.367889404	0.0	3371.0	0	656.0	1	1038.32432432	38418.0	2.54958451838	3.0	0.825742462189	63.1231820789	377.494621758	863.247713066	0.522661292842	311.0	188.0	37	0.0
3352843	117.893081665	0.0	1097.0	0	375.0	1	420.297297297	15551.0	2.58017872708	3.0	0.745021789037	175.817990181	383.410676555	235.35645128	0.263579062972	235.0	134.0	37	0.0
3352842	63.12865448	0.0	753.0	0	410.0	1	414.27027027	15328.0	10.7903270252	3.0	0.646166541433	53.5007093699	382.257803053	145.273812095	0.127773211417	295.0	216.0	37	0.0
3352841	525.546203613	0.0	3739.0	0	757.0	1	1180.32432432	43672.0	2.62333971157	3.0	0.858005559018	320.476911606	381.192154323	941.561087121	0.52026852801	355.0	318.0	37	0.0
3352840	123.73021698	0.0	1220.0	0	333.0	1	401.648648649	14861.0	2.52258491492	3.0	0.666361191352	161.102730173	381.243308683	245.815447509	0.256142371946	233.0	69.0	37	0.0
3352847	124.39163208	0.0	1075.0	0	381.0	1	446.567567568	16523.0	2.55187643033	3.0	0.830508608726	241.775082264	386.633655625	226.710846251	0.267128262867	251.0	148.0	37	0.0
3352846	208.013916016	0.0	1627.0	0	524.0	1	631.945945946	23382.0	2.55256669288	3.0	0.907616062357	138.710496754	385.623775034	371.633776269	0.364023334588	275.0	206.0	37	0.0
3352845	85.4557495117	0.0	873.0	0	334.0	1	376.243243243	13921.0	2.53562407811	3.0	0.561796452345	34.4959763134	385.000374702	177.507496775	0.152770638275	268.0	148.0	37	0.0
3352844	153.234375	0.0	1400.0	0	435.0	1	517.162162162	19135.0	2.52163643814	3.0	0.702653333846	394.348895682	384.35521956	308.233813986	0.264852854787	293.0	203.0	37	0.0
3352563	128.113052368	0.0	1339.0	0	464.0	1	563.594594595	20853.0	2.5577557057	3.0	0.35226197892	262.108512112	45.0384321273	263.681358573	0.0898042478297	354.0	251.0	37	0.0
3352562	130.893310547	0.0	1231.0	0	437.0	1	563.027027027	20832.0	2.52253000228	3.0	0.731437599501	369.559772966	44.0701676974	253.40453895	0.197032775156	353.0	264.0	37	0.0
3352561	107.024581909	0.0	1235.0	0	402.0	1	467.432432432	17295.0	2.49846529282	3.0	0.887674309678	399.0	42.0	238.277795457	0.292406932997	273.0	210.0	37	0.0
3352560	63.4290885925	0.0	960.0	0	457.0	1	485.594594595	17967.0	11.4000000005	3.0	0.315539647811	265.900232285	41.4119679183	169.479998731	0.0582728421274	348.0	195.0	37	0.0
3352567	156.004043579	0.0	1690.0	0	463.0	1	621.459459459	22994.0	2.60251891865	3.0	0.451383113588	375.221994737	50.4183560952	345.353811699	0.143405965108	416.0	219.0	37	0.0
3352566	147.330978394	0.0	1397.0	0	377.0	1	469.297297297	17364.0	2.54674426235	3.0	0.747991199755	209.078952053	48.9316869456	271.397501101	0.275972330394	255.0	228.0	37	0.0
3352565	126.703964233	0.0	1104.0	0	348.0	1	412.0	15244.0	2.6017419207	3.0	0.669941578686	83.3735435272	48.8122657956	246.928127195	0.251190869794	245.0	78.0	37	0.0
3352564	498.122467041	0.0	3666.0	0	860.0	1	1288.94594595	47691.0	2.54172562248	3.0	0.943624166412	339.551949269	47.4253175056	915.8947946	0.5043444273	374.0	492.0	37	0.0
3352571	728.465759277	0.0	5494.0	0	907.0	1	1523.05405405	56353.0	2.58951089972	3.0	0.859494328858	386.76014536	53.5016034795	1293.51847786	0.574756203988	394.0	365.0	37	0.0
3352570	151.340988159	0.0	1507.0	0	422.0	1	507.837837838	18790.0	2.52006185841	3.0	0.721731468513	306.038843625	51.7622395695	294.1335216	0.264236983935	298.0	143.0	37	0.0
3352569	279.790649414	0.0	2198.0	0	452.0	1	675.864864865	25007.0	2.59905373072	3.0	0.785512868811	174.672415864	51.9373296732	503.058874518	0.413099939379	270.0	235.0	37	0.0
3352568	100.979057312	0.0	923.0	0	302.0	1	377.27027027	13959.0	2.63102798514	3.0	0.756874527162	48.3057238933	50.5194726025	196.255028053	0.245116179617	225.0	125.0	37	0.0
3352575	153.306259155	0.0	1386.0	0	437.0	1	555.162162162	20541.0	2.55552649444	3.0	0.804782980245	360.356687018	59.8870648394	280.230908113	0.25488839769	313.0	245.0	37	0.0
3352574	138.865737915	0.0	1123.0	0	362.0	1	433.972972973	16057.0	2.49894841817	3.0	0.828606552887	84.2335035286	59.9417844579	245.540954548	0.306185373585	222.0	162.0	37	0.0
3352573	125.098594666	0.0	1142.0	0	438.0	1	489.135135135	18098.0	2.50648840273	3.0	0.812728813281	288.763248787	58.5143702093	243.864393347	0.254072630978	289.0	141.0	37	0.0
3352572	133.551116943	0.0	1310.0	0	507.0	1	573.675675676	21226.0	11.4000000005	3.0	0.524752402816	370.183115808	55.4242548045	281.534984411	0.147793031516	387.0	207.0	37	0.0
3352547	93.9983978271	0.0	1107.0	0	329.0	1	379.108108108	14027.0	2.52923804198	3.0	0.568447357687	95.0519576339	26.7380896078	203.502905219	0.180037809287	246.0	165.0	37	0.0
3352546	63.1162338257	0.0	722.0	0	309.0	1	349.324324324	12925.0	2.47676008965	3.0	0.654652873888	3.45337488248	25.6642478464	154.018046211	0.168659976786	239.0	131.0	37	0.0
3352545	424.373199463	0.0	2911.0	0	512.0	1	906.864864865	33554.0	2.58305217486	3.0	0.808519276472	32.3615479176	21.6995646132	764.417540141	0.516897959466	281.0	195.0	37	0.0
3352544	67.1739425659	0.0	817.0	0	326.0	1	358.189189189	13253.0	2.61824577566	3.0	0.539871638384	269.188905168	20.9145603909	160.394450901	0.13749499041	268.0	109.0	37	0.0
3352551	126.312797546	0.0	1213.0	0	332.0	1	414.243243243	15327.0	2.57214237493	3.0	0.738581838326	134.687140066	28.6509500818	243.70660929	0.277564024894	221.0	165.0	37	0.0
3352550	100.522720337	0.0	975.0	0	384.0	1	439.783783784	16272.0	2.50041381927	3.0	0.632249269428	368.976537648	28.2057890187	222.913677255	0.190808528117	298.0	110.0	37	0.0
3352549	93.1468582153	0.0	969.0	0	379.0	1	409.081081081	15136.0	2.5871196656	3.0	0.602424851202	215.750696505	27.6966133166	198.466114989	0.171143296833	276.0	66.0	37	0.0
3352548	116.879631042	0.0	1078.0	0	382.0	1	457.027027027	16910.0	2.49795983694	3.0	0.718369606475	288.416875063	26.6154758909	226.934705059	0.217065583045	290.0	150.0	37	0.0
3352555	139.06111145	0.0	1374.0	0	403.0	1	495.432432432	18331.0	2.68762595391	3.0	0.489171641195	335.858822423	36.8866647721	288.763700064	0.166258680711	330.0	152.0	37	0.0
3352554	146.05921936	0.0	1300.0	0	443.0	1	535.891891892	19828.0	2.60337890938	3.0	0.806846578396	344.759215596	34.9637476458	247.759603893	0.229279299492	319.0	220.0	37	0.0
3352553	80.7727203369	0.0	726.0	0	338.0	1	375.540540541	13895.0	2.60413313767	3.0	1.21420585389	0.0	32.0	145.727979963	0.308190674611	196.0	203.0	37	0.0
3352552	81.7532958984	0.0	793.0	0	370.0	1	379.945945946	14058.0	2.5226220346	3.0	0.58977343218	199.002303016	29.7672518564	174.955065016	0.157122865047	267.0	124.0	37	0.0
3352559	94.1164245605	0.0	843.0	0	338.0	1	349.486486486	12931.0	2.65981500368	3.0	0.56781634369	164.208809659	39.5889674545	197.819589753	0.191469567608	231.0	93.0	37	0.0
3352558	140.928100586	0.0	1244.0	0	390.0	1	484.351351351	17921.0	2.65680245373	3.0	0.807492022141	215.558008061	39.0920804162	260.165034825	0.27692490466	272.0	73.0	37	0.0
3352557	242.903015137	0.0	1840.0	0	535.0	1	697.162162162	25795.0	2.53322197261	3.0	0.888336614481	291.236853882	37.633413621	428.334144844	0.375318223844	306.0	179.0	37	0.0
3352556	788.776184082	0.0	5367.0	0	977.0	1	1536.45945946	56849.0	2.52384889124	3.0	0.818405071372	256.827871563	37.7201309392	1379.10326329	0.580513252087	379.0	315.0	37	0.0
3352531	133.106964111	0.0	1219.0	0	375.0	1	482.594594595	17856.0	2.548870521	3.0	0.749875584704	262.10397741	2.86700815669	277.026920018	0.274255426995	264.0	171.0	37	0.0
3352530	258.343658447	0.0	2030.0	0	519.0	1	690.135135135	25535.0	2.56629259709	3.0	0.770992890862	82.2756717841	3.18039442121	495.6716634	0.382882616311	269.0	212.0	37	0.0
3352529	496.165710449	0.0	3846.0	0	823.0	1	1303.32432432	48223.0	10.25367727	3.0	0.901618936848	23.6003671334	2.46790751395	1036.16673514	0.558607847604	288.0	283.0	37	0.0
3352535	148.439437866	0.0	1176.0	0	375.0	1	474.918918919	17572.0	2.63043258629	3.0	0.752386730909	186.162973369	10.2054612128	274.909518284	0.278382765963	263.0	65.0	37	0.0
3352534	121.850708008	0.0	1100.0	0	485.0	1	503.0	18611.0	2.59854641419	3.0	0.798761444259	198.49109888	9.17120542651	232.078052005	0.225894897182	309.0	186.0	37	0.0
3352533	456.835906982	0.0	3007.0	0	705.0	1	996.567567568	36873.0	2.54041487918	3.0	0.873795235425	102.217288354	7.98851237398	782.781739856	0.522471829206	302.0	233.0	37	0.0
3352532	104.253570557	0.0	1141.0	0	426.0	1	493.864864865	18273.0	2.59355949137	3.0	0.728078336026	215.463964136	3.76151923689	216.563714279	0.189957853782	334.0	258.0	37	0.0
3352539	177.289581299	0.0	1433.0	0	461.0	1	561.621621622	20780.0	2.6291197242	3.0	0.827714998174	353.326672116	16.8844076517	314.293948695	0.301409559	300.0	201.0	37	0.0
3352538	77.9307861328	0.0	844.0	0	289.0	1	349.702702703	12939.0	2.53421954834	3.0	0.463906990209	283.906948905	15.3319374257	183.028817534	0.138175353034	265.0	40.0	37	0.0
3352537	118.900650024	0.0	1199.0	0	364.0	1	442.864864865	16386.0	2.54743049401	3.0	0.651019449757	344.406506105	12.2076530176	248.4904606	0.223455242973	276.0	131.0	37	0.0
3352536	55.9038658142	0.0	980.0	0	398.0	1	430.810810811	15940.0	2.53816525903	3.0	0.608225875325	204.497677415	10.0789540359	145.446026232	0.114419153783	318.0	247.0	37	0.0
3352543	64.2880096436	0.0	718.0	0	311.0	1	333.72972973	12348.0	2.8090917973	3.0	0.573804481804	43.3239590843	20.8475833782	143.791061507	0.141050933253	233.0	83.0	37	0.0
3352542	69.6017837524	0.0	767.0	0	376.0	1	397.594594595	14711.0	10.1817354808	3.0	0.565764498801	22.7810631513	19.6215671973	140.328673608	0.110915622156	274.0	185.0	37	0.0
3352541	169.500564575	0.0	1214.0	0	590.0	1	629.837837838	23304.0	4.66065011325	3.0	1.22908791852	217.961532749	17.6206894631	260.761759457	0.341255463638	295.0	170.0	37	0.0
3352540	105.54385376	0.0	1046.0	0	438.0	1	474.405405405	17553.0	2.52646870756	3.0	0.692480529647	98.0715908942	17.8376912992	219.696060181	0.190962608212	304.0	126.0	37	0.0
3353651	89.9063796997	1.0	832.0	1	386.0	1	410.972972973	15206.0	2.56716799407	3.0	0.80658537473	362.531440155	256.54944386	178.186931571	0.211911095171	260.0	147.0	37	0.0
3353650	138.528396606	1.0	1212.0	1	363.0	1	455.540540541	16855.0	2.54619553186	3.0	0.737827234827	123.362326415	256.245232895	266.863843206	0.275699335193	256.0	194.0	37	0.0
3353649	295.060089111	1.0	1997.0	1	504.0	1	689.972972973	25529.0	2.56555400921	3.0	0.82440598423	75.7019960726	256.259533779	519.344110205	0.449834411077	257.0	182.0	37	0.0
3353648	92.3992156982	1.0	823.0	1	257.0	1	331.540540541	12267.0	10.4356962038	3.0	0.707196142532	12.2536248953	251.912284408	186.459050404	0.248227904816	193.0	52.0	37	0.0
3353655	156.317367554	1.0	1471.0	1	394.0	1	510.189189189	18877.0	2.49890783228	3.0	0.82684903322	264.090426838	263.137543285	290.12160648	0.30735342598	252.0	214.0	37	0.0
3353654	191.379577637	1.0	1572.0	1	410.0	1	523.594594595	19373.0	2.57148715434	3.0	0.776790286373	147.019882711	260.131864657	349.761542535	0.350344464731	251.0	130.0	37	0.0
3353653	99.126411438	1.0	953.0	1	346.0	1	401.189189189	14844.0	2.67202106263	3.0	0.771047983679	112.60718171	259.605866515	192.829924752	0.227446457562	244.0	158.0	37	0.0
3353652	91.0416946411	1.0	838.0	1	340.0	1	381.513513514	14116.0	2.58574136709	3.0	0.868609952143	2.97150399775	259.679785199	178.897956889	0.255733587486	213.0	136.0	37	0.0
3353659	63.6143608093	1.0	802.0	1	278.0	1	310.27027027	11480.0	2.55608953537	3.0	0.72252457457	10.7737056515	267.227009443	131.455663977	0.180721212704	210.0	133.0	37	0.0
3353658	62.9128341675	1.0	853.0	1	349.0	1	379.648648649	14047.0	2.55337714276	3.0	0.535819251406	258.900263293	265.733821325	174.00897426	0.13998343523	252.0	88.0	37	0.0
3353657	94.6734085083	1.0	912.0	1	378.0	1	406.351351351	15035.0	2.80607065415	3.0	0.887233817817	289.821828079	265.24317851	178.300342153	0.24169902582	247.0	187.0	37	0.0
3353656	98.0617294312	1.0	783.0	1	298.0	1	346.702702703	12828.0	2.52322881115	3.0	0.737335335921	22.0065444035	264.684786269	187.079879681	0.248333658692	205.0	119.0	37	0.0
3353663	508.263946533	1.0	3431.0	1	652.0	1	1059.40540541	39198.0	2.55136553337	3.0	0.766588719579	123.088618201	281.314581694	911.561159631	0.492101051044	335.0	215.0	37	0.0
3353662	100.490943909	1.0	1011.0	1	367.0	1	420.891891892	15573.0	2.57838059999	3.0	0.613800567796	106.499269676	279.931070425	205.693513075	0.176449587812	276.0	182.0	37	0.0
3353661	57.4445877075	1.0	624.0	1	365.0	1	371.135135135	13732.0	8.37237148372	3.0	0.794864622481	344.26428996	273.995915157	116.765235066	0.142907770952	269.0	137.0	37	0.0
3353660	88.2457046509	1.0	897.0	1	387.0	1	407.864864865	15091.0	10.1762129651	3.0	0.739854600414	382.74415327	272.26618183	179.560599824	0.194541562908	270.0	187.0	37	0.0
3353635	113.825500488	1.0	949.0	1	380.0	1	434.891891892	16091.0	2.58551167801	3.0	0.776613668876	302.272779076	236.892689472	207.877205178	0.227912415228	277.0	124.0	37	0.0
3353634	64.4706039429	1.0	711.0	1	344.0	1	371.216216216	13735.0	2.62880301575	3.0	0.486459761037	369.597827953	235.672066644	159.518395863	0.116719932714	266.0	60.0	37	0.0
3353633	103.852935791	1.0	1265.0	1	428.0	1	468.891891892	17349.0	2.68346850973	3.0	0.673479418196	326.141356886	234.218387589	213.594603524	0.181188729578	313.0	215.0	37	0.0
3353632	125.312034607	1.0	1345.0	1	358.0	1	453.837837838	16792.0	2.56325254845	3.0	0.540644114366	263.34167175	233.503055337	267.809168534	0.189791670119	279.0	176.0	37	0.0
3353639	490.408416748	1.0	3573.0	1	699.0	1	1089.24324324	40302.0	2.56111192539	3.0	0.792143047575	341.385396551	240.026502676	884.64758851	0.474222374636	385.0	388.0	37	0.0
3353638	230.024368286	1.0	1623.0	1	428.0	1	610.405405405	22585.0	2.57450501028	3.0	0.636763958562	56.820553985	240.11360511	416.92375132	0.2778959667	289.0	184.0	37	0.0
3353637	48.5833511353	1.0	589.0	1	308.0	1	321.810810811	11907.0	9.02516156606	3.0	0.588494238175	204.655516682	239.38520842	117.543570607	0.120417731744	243.0	139.0	37	0.0
3353636	108.140403748	1.0	1045.0	1	348.0	1	416.135135135	15397.0	10.8370850821	3.0	0.686641292041	172.42784088	238.929876906	224.55328026	0.227387530904	254.0	158.0	37	0.0
3353643	160.795074463	1.0	1767.0	1	499.0	1	584.513513514	21627.0	2.61664457363	3.0	0.70827593199	329.51455216	246.068109516	310.535703943	0.231744939617	328.0	208.0	37	0.0
3353642	154.672546387	1.0	1723.0	1	493.0	1	581.918918919	21531.0	10.8481302126	3.0	0.645146427873	263.433024584	244.406229166	365.532745028	0.254114393189	302.0	200.0	37	0.0
3353641	238.129333496	1.0	2407.0	1	525.0	1	683.486486486	25289.0	2.52073037335	3.0	0.694841348647	267.923638294	241.789870408	479.249854902	0.322062052474	318.0	233.0	37	0.0
3353640	82.5990600586	1.0	730.0	1	298.0	1	325.513513514	12044.0	2.53881162399	3.0	0.673241036891	25.3121755262	240.695886461	168.96689709	0.211728022939	200.0	62.0	37	0.0
3353647	142.876785278	1.0	1499.0	1	494.0	1	569.513513514	21072.0	2.5317279922	3.0	0.759531912212	334.491099194	251.510308229	282.348939122	0.23194793521	315.0	190.0	37	0.0
3353646	150.919296265	1.0	1274.0	1	432.0	1	505.675675676	18710.0	2.59509146585	3.0	0.802984936106	312.811724666	247.899932212	276.742464923	0.281600824409	281.0	216.0	37	0.0
3353645	76.7742233276	1.0	763.0	1	330.0	1	370.27027027	13700.0	2.51221032594	3.0	0.850637995094	83.9233843758	246.524788914	144.118710453	0.198387101325	245.0	187.0	37	0.0
3353644	662.030578613	1.0	4564.0	1	743.0	1	1285.0	47545.0	2.54870269296	3.0	0.85886043751	63.9821271488	246.90319499	1105.25298763	0.585693529447	313.0	318.0	37	0.0
3353619	75.6975097656	1.0	774.0	1	289.0	1	318.783783784	11795.0	2.60192481168	3.0	0.736444389544	29.507672862	208.532514809	150.731758641	0.210811938491	196.0	69.0	37	0.0
3353618	479.522979736	1.0	3618.0	1	778.0	1	1073.78378378	39730.0	2.55765403978	3.0	0.949320361356	237.705198576	207.225317747	798.229712661	0.545244037943	306.0	247.0	37	0.0
3353617	109.218147278	1.0	961.0	1	332.0	1	376.648648649	13936.0	2.54914975746	3.0	0.749116125008	48.0761043337	206.808206129	203.168815441	0.253197420598	224.0	134.0	37	0.0
3353616	158.388092041	1.0	1402.0	1	474.0	1	522.108108108	19318.0	2.58588072231	3.0	0.803574189467	385.888020112	205.510268678	307.170038305	0.309555296182	271.0	217.0	37	0.0
3353623	755.237304688	1.0	5179.0	1	745.0	1	1479.32432432	54735.0	2.56803275577	3.0	0.806679784654	232.513453049	225.391879663	1406.12932182	0.621752686144	331.0	397.0	37	0.0
3353622	559.816711426	1.0	4319.0	1	685.0	1	1208.32432432	44708.0	2.54649544354	3.0	0.876721375378	120.667564725	223.300347616	994.809894013	0.564702995161	306.0	329.0	37	0.0
3353621	165.60218811	1.0	1319.0	1	405.0	1	494.297297297	18289.0	2.5245523633	3.0	0.926735961206	55.9317813368	223.208372891	277.890552483	0.352269254609	238.0	204.0	37	0.0
3353620	361.685943604	1.0	2702.0	1	558.0	1	827.675675676	30624.0	2.53148031544	3.0	0.755568112029	346.248552209	219.081102843	655.790280419	0.427202810075	333.0	173.0	37	0.0
3353627	224.040863037	1.0	1979.0	1	408.0	1	583.945945946	21606.0	2.64092954274	3.0	0.671363485958	175.495814743	229.170063324	455.498136717	0.354726135897	273.0	118.0	37	0.0
3353626	199.435516357	1.0	1535.0	1	434.0	1	591.189189189	21874.0	2.58730375618	3.0	0.91723494831	376.071227422	228.4472393	336.182724607	0.352804972964	266.0	204.0	37	0.0
3353625	241.077102661	1.0	1910.0	1	418.0	1	595.594594595	22037.0	2.50208824842	3.0	0.804228788306	89.8918074724	226.178849715	433.642547335	0.413972809648	239.0	157.0	37	0.0
3353624	75.1898193359	1.0	829.0	1	322.0	1	353.054054054	13063.0	2.7574381697	3.0	0.616439153151	68.9428850783	225.909302504	158.156031596	0.160189354851	236.0	84.0	37	0.0
3353631	124.943710327	1.0	1080.0	1	298.0	1	399.0	14763.0	2.51972822552	3.0	0.671951452118	47.5925990019	232.191985232	244.719340379	0.259548252006	229.0	157.0	37	0.0
3353630	78.0408477783	1.0	794.0	1	320.0	1	374.405405405	13853.0	10.1479990788	3.0	0.657519157373	74.2039728303	230.944490688	158.142948601	0.16125523475	266.0	162.0	37	0.0
3353629	66.8911437988	1.0	736.0	1	272.0	1	293.648648649	10865.0	2.45311355427	3.0	0.738736707442	12.5574475675	230.841028922	139.028018003	0.211941300107	189.0	135.0	37	0.0
3353628	636.096008301	1.0	4589.0	1	772.0	1	1324.91891892	49022.0	2.59742149755	3.0	0.8200613278	337.805663639	229.313821696	1130.2453858	0.537950156446	391.0	454.0	37	0.0
3353603	101.346908569	1.0	1145.0	1	461.0	1	485.540540541	17965.0	2.58740201214	3.0	0.583966963638	166.788153337	189.280903869	211.954475536	0.146079826765	322.0	173.0	37	0.0
3353602	154.687652588	1.0	1315.0	1	313.0	1	445.027027027	16466.0	2.64830780604	3.0	0.642191327047	3.55002150871	188.611856643	318.313479877	0.298143893365	223.0	97.0	37	0.0
3353601	101.426467896	1.0	1004.0	1	461.0	1	514.837837838	19049.0	2.52065483339	3.0	0.61444598404	160.441332478	187.915315057	214.025636252	0.146417064466	351.0	222.0	37	0.0
3353600	123.753440857	1.0	1025.0	1	376.0	1	434.918918919	16092.0	2.49732701345	3.0	0.793183867123	118.974698756	184.296740479	220.202227557	0.251246601318	250.0	136.0	37	0.0
3353607	99.3489303589	1.0	1275.0	1	447.0	1	489.72972973	18120.0	2.50720057739	3.0	0.65142196334	313.407689928	192.818145822	234.412581271	0.184699164853	320.0	160.0	37	0.0
3353606	62.8612594604	1.0	744.0	1	331.0	1	356.459459459	13189.0	2.59487889614	3.0	0.586616827636	184.19347459	191.923186922	136.704790332	0.126742669944	279.0	163.0	37	0.0
3353605	688.245483398	1.0	4470.0	1	756.0	1	1312.64864865	48568.0	2.56609561254	3.0	0.83335495905	52.7169970083	190.624722404	1220.32896786	0.632312481667	284.0	273.0	37	0.0
3353604	122.17665863	1.0	1152.0	1	419.0	1	493.567567568	18262.0	2.60078719526	3.0	0.645522355142	308.243238777	190.317515681	258.22896177	0.203173962636	310.0	158.0	37	0.0
3353611	90.6328887939	1.0	768.0	1	387.0	1	453.648648649	16785.0	4.6373034367	3.0	1.09748132464	133.251034437	198.056345575	145.931151235	0.214359541653	275.0	237.0	37	0.0
3353610	113.033447266	1.0	1233.0	1	454.0	1	475.135135135	17580.0	2.52488107906	3.0	0.597437387303	157.62640753	194.78316302	228.357804305	0.167636586021	307.0	203.0	37	0.0
3353609	111.420417786	1.0	1098.0	1	408.0	1	480.864864865	17792.0	2.48074305598	3.0	0.672554768441	323.914912819	194.43857332	229.556112985	0.191231612501	333.0	226.0	37	0.0
3353608	116.259468079	1.0	998.0	1	363.0	1	425.189189189	15732.0	2.65342257396	3.0	0.77908712749	121.197952985	193.950550579	208.913437395	0.236704244505	249.0	175.0	37	0.0
3353615	118.82208252	1.0	1202.0	1	386.0	1	437.027027027	16170.0	2.52217114	3.0	0.646943447344	129.307979105	205.816240412	239.767072905	0.21575666919	266.0	87.0	37	0.0
3353614	155.899536133	1.0	2017.0	1	569.0	1	614.513513514	22737.0	10.2263213416	3.0	0.776696518821	329.658126658	204.147481604	342.555804182	0.276294429893	326.0	123.0	37	0.0
3353613	121.691421509	1.0	1071.0	1	380.0	1	444.972972973	16464.0	2.6155313688	3.0	0.729261663503	205.558042725	201.508253518	241.391393394	0.246582719975	267.0	138.0	37	0.0
3353612	127.367515564	1.0	1395.0	1	463.0	1	568.918918919	21050.0	9.02801439945	3.0	0.726333089296	333.365894036	200.85456533	285.186915157	0.222565089284	330.0	233.0	37	0.0
3353715	142.05291748	1.0	1140.0	1	343.0	1	446.081081081	16505.0	2.53717755646	3.0	0.79435875476	177.793692126	334.021843988	254.273406918	0.292655444309	242.0	124.0	37	0.0
3353714	117.688430786	1.0	990.0	1	368.0	1	419.864864865	15535.0	2.62410558246	3.0	0.775669504393	122.724421864	331.641536572	223.732250961	0.260500682487	241.0	126.0	37	0.0
3353713	75.2951889038	1.0	842.0	1	331.0	1	354.297297297	13109.0	2.55446550404	3.0	0.601439367358	194.608847754	330.051537824	173.379299172	0.172553571844	247.0	123.0	37	0.0
3353712	166.351333618	1.0	1223.0	1	384.0	1	495.297297297	18326.0	2.5403300561	3.0	0.965253984908	44.4547853171	329.88241787	274.249771079	0.364692380693	218.0	181.0	37	0.0
3353719	154.456161499	1.0	1507.0	1	453.0	1	512.378378378	18958.0	2.56698284039	3.0	0.716627376076	377.734077614	340.485011013	315.393348002	0.28297103659	279.0	130.0	37	0.0
3353718	102.216339111	1.0	987.0	1	329.0	1	375.432432432	13891.0	11.4000000005	3.0	0.731138098617	203.68056639	339.241129272	202.590931647	0.245746477569	226.0	116.0	37	0.0
3353717	84.5232315063	1.0	718.0	1	326.0	1	334.864864865	12390.0	2.51878422817	3.0	0.825842328224	4.63932440599	337.026482712	156.069813823	0.238312437006	198.0	81.0	37	0.0
3353716	117.685195923	1.0	1166.0	1	459.0	1	531.243243243	19656.0	2.68129172279	3.0	-0.0557014074026	303.917409433	333.942223185	248.710608875	-0.0128709615232	355.0	174.0	37	0.0
3353723	196.796173096	1.0	1511.0	1	403.0	1	553.972972973	20497.0	2.55473417146	3.0	0.837493511952	159.720072004	344.676332068	351.342622148	0.361616821804	262.0	139.0	37	0.0
3353722	1289.5916748	1.0	9453.0	1	1743.0	1	2474.78378378	91567.0	2.54620511482	3.0	0.90804983675	302.93773541	343.166291829	2159.9655493	0.656364704867	453.0	563.0	37	0.0
3353721	104.897621155	1.0	902.0	1	336.0	1	374.108108108	13842.0	2.56641417343	3.0	0.764693173389	112.004619838	342.568711725	197.068344572	0.252204059285	219.0	140.0	37	0.0
3353720	79.57862854	1.0	745.0	1	293.0	1	322.837837838	11945.0	2.57074829253	3.0	0.744210100807	24.4465874987	341.223803362	158.19318596	0.222994035016	200.0	108.0	37	0.0
3353727	102.740356445	1.0	746.0	1	331.0	1	372.459459459	13781.0	10.1473791156	3.0	1.26735133268	0.0	355.0	174.748326108	0.42309090417	158.0	119.0	37	0.0
3353726	138.04548645	1.0	1100.0	1	396.0	1	494.297297297	18289.0	2.56545336171	3.0	0.832691629957	259.717897568	351.926752967	248.532008319	0.264763120008	267.0	173.0	37	0.0
3353725	116.866256714	1.0	1253.0	1	374.0	1	441.108108108	16321.0	2.58418504582	3.0	0.57089377999	253.227092446	351.383846647	262.638617769	0.204756749806	272.0	56.0	37	0.0
3353724	160.180618286	1.0	1470.0	1	413.0	1	529.459459459	19590.0	2.53809466431	3.0	0.638759066872	325.062090869	348.789878469	310.215569725	0.230205454581	314.0	130.0	37	0.0
3353699	126.917381287	1.0	1171.0	1	325.0	1	425.324324324	15737.0	2.64750513379	3.0	0.663871007207	181.178430245	318.32364841	250.798287037	0.243364003996	260.0	127.0	37	0.0
3353698	57.8969268799	1.0	894.0	1	276.0	1	290.486486486	10748.0	2.44060410511	3.0	0.278557481642	35.7895263251	316.986999779	152.479802237	0.078875583024	234.0	98.0	37	0.0
3353697	226.669387817	1.0	1737.0	1	514.0	1	644.783783784	23857.0	2.65665834537	3.0	1.05245884705	278.725967262	316.284563435	360.639257672	0.417092282768	253.0	259.0	37	0.0
3353696	207.035903931	1.0	1743.0	1	389.0	1	551.324324324	20399.0	2.54129379646	3.0	0.591537078263	306.792901864	315.210118441	420.987928967	0.291734442515	294.0	162.0	37	0.0
3353703	108.785713196	1.0	1099.0	1	339.0	1	409.756756757	15161.0	2.51797515819	3.0	0.613503122041	354.640524399	321.180695178	227.104528724	0.204840603906	271.0	123.0	37	0.0
3353702	749.39239502	1.0	5215.0	1	1126.0	1	1660.0	61420.0	2.61205728618	3.0	0.968066559662	144.293946895	320.62837846	1225.33063565	0.555910820852	412.0	554.0	37	0.0
3353701	55.1231231689	1.0	742.0	1	309.0	1	318.27027027	11776.0	4.75506541394	3.0	0.447606542074	13.5936895383	319.162505806	116.209735834	0.0889890083051	229.0	165.0	37	0.0
3353700	137.850189209	1.0	1179.0	1	342.0	1	447.054054054	16541.0	2.55635607494	3.0	0.678003308187	193.752062787	317.680192677	273.302533422	0.261424813535	264.0	133.0	37	0.0
3353707	78.5013046265	1.0	785.0	1	274.0	1	330.918918919	12244.0	10.1638374732	3.0	0.512564369064	35.3366427623	325.852615815	177.11301765	0.158971834023	223.0	92.0	37	0.0
3353706	92.0887069702	1.0	872.0	1	339.0	1	369.297297297	13664.0	2.52615941044	3.0	0.923453072413	98.8988606528	325.459409102	157.428619604	0.245067197516	216.0	144.0	37	0.0
3353705	172.324783325	1.0	1435.0	1	419.0	1	530.972972973	19646.0	2.62804287566	3.0	0.805915019876	295.496905113	322.913674029	313.229901943	0.311839152554	269.0	182.0	37	0.0
3353704	41.6550254822	1.0	508.0	1	281.0	1	293.72972973	10868.0	11.4000000005	3.0	0.542146530603	209.808746833	322.602338353	101.954142374	0.103862464427	232.0	124.0	37	0.0
3353711	134.760559082	1.0	1178.0	1	358.0	1	448.567567568	16597.0	2.62385794787	3.0	0.800591999541	235.584953536	328.846292766	253.017186564	0.291638090818	242.0	101.0	37	0.0
3353710	67.6461334229	1.0	734.0	1	287.0	1	316.0	11692.0	2.6682129296	3.0	0.675821999727	88.3862833059	329.057003751	140.617289912	0.176979454524	210.0	87.0	37	0.0
3353709	564.617980957	1.0	4600.0	1	698.0	1	1180.43243243	43676.0	2.57391783451	3.0	0.829445781076	329.693119178	327.133418031	1001.31592696	0.542718614334	346.0	402.0	37	0.0
3353708	917.529296875	1.0	6508.0	1	1048.0	1	1735.24324324	64204.0	2.56311032583	3.0	0.815547721032	152.114193543	327.020416211	1563.76860332	0.580973028791	391.0	398.0	37	0.0
3353683	51.6314926147	1.0	641.0	1	250.0	1	278.243243243	10295.0	10.0662020921	3.0	0.579546825888	73.1149614886	299.307910661	121.127207102	0.144356731863	202.0	83.0	37	0.0
3353682	820.374938965	1.0	5624.0	1	869.0	1	1605.10810811	59389.0	2.56591010887	3.0	0.860115104803	237.636253507	296.400842573	1456.53709919	0.640018646708	337.0	341.0	37	0.0
3353681	112.826774597	1.0	1149.0	1	422.0	1	465.081081081	17208.0	2.52791173137	3.0	0.46741319636	136.664174826	296.164762798	227.246852854	0.128914319272	309.0	231.0	37	0.0
3353680	137.171844482	1.0	1351.0	1	381.0	1	484.918918919	17942.0	2.50267663829	3.0	0.617679434385	379.135678224	293.855803944	284.127258106	0.220938068677	297.0	154.0	37	0.0
3353687	81.044883728	1.0	801.0	1	321.0	1	379.945945946	14058.0	2.53488651103	3.0	0.759646858016	353.553003403	302.089345994	165.864393397	0.198768973046	251.0	181.0	37	0.0
3353686	96.4050216675	1.0	1290.0	1	388.0	1	458.864864865	16978.0	2.49334450676	3.0	0.718037203564	396.306905715	300.507626629	232.014027613	0.221790620559	290.0	212.0	37	0.0
3353685	161.731292725	1.0	1473.0	1	354.0	1	503.648648649	18635.0	2.52157550263	3.0	0.728089018025	113.233592813	299.523696715	312.322591083	0.291574615551	272.0	203.0	37	0.0
3353684	134.034210205	1.0	1164.0	1	320.0	1	411.216216216	15215.0	11.4000000005	3.0	0.653312485504	34.9775340239	299.535423195	260.592714908	0.261043639839	236.0	93.0	37	0.0
3353691	85.7473602295	1.0	912.0	1	336.0	1	404.918918919	14982.0	2.51704216634	3.0	0.3814777976	144.689303348	310.174001144	181.455745811	0.093464483055	307.0	161.0	37	0.0
3353690	59.3510131836	1.0	801.0	1	341.0	1	379.0	14023.0	2.4981088321	3.0	0.374899100218	306.796907741	307.736904223	150.502860807	0.0804237000764	286.0	99.0	37	0.0
3353689	70.456489563	1.0	763.0	1	309.0	1	344.486486486	12746.0	2.58643776587	3.0	0.603788985121	32.3010462367	308.157147615	138.451279361	0.138087955866	246.0	163.0	37	0.0
3353688	62.9597854614	1.0	625.0	1	301.0	1	331.675675676	12272.0	2.56147946725	3.0	0.542876587996	18.4423867022	306.595408868	127.409456751	0.11640778177	234.0	168.0	37	0.0
3353695	299.436157227	1.0	2457.0	1	396.0	1	654.0	24198.0	2.573010828	3.0	0.719445265872	22.0047631091	315.200052747	545.150081272	0.428268249404	252.0	148.0	37	0.0
3353694	79.4174880981	1.0	708.0	1	310.0	1	350.081081081	12953.0	2.56770767407	3.0	0.920598739827	101.038197458	313.868547768	145.94774148	0.237466646969	208.0	152.0	37	0.0
3353693	115.258781433	1.0	1054.0	1	361.0	1	424.648648649	15712.0	2.61334399458	3.0	0.741418105341	239.761127178	313.329743941	232.133967094	0.254151106087	240.0	132.0	37	0.0
3353692	84.2999191284	1.0	914.0	1	372.0	1	382.297297297	14145.0	10.16405389	3.0	0.818535606828	214.160123917	311.294307835	163.720436664	0.212519021436	243.0	141.0	37	0.0
3353667	136.097732544	1.0	1353.0	1	448.0	1	510.351351351	18883.0	2.75649034168	3.0	0.780327901846	381.8102457	284.348900066	263.718412139	0.252525252525	288.0	184.0	37	0.0
3353666	131.729125977	1.0	1277.0	1	398.0	1	473.567567568	17522.0	11.4000000005	3.0	0.675033934673	338.898668208	284.499267984	279.0466449	0.248251984283	279.0	122.0	37	0.0
3353665	217.182373047	1.0	1927.0	1	429.0	1	570.189189189	21097.0	2.50999702465	3.0	0.780468939588	183.062991495	282.97489542	397.976816594	0.374330966455	251.0	192.0	37	0.0
3353664	96.5603485107	1.0	867.0	1	310.0	1	346.891891892	12835.0	2.54072975272	3.0	0.735589744734	56.7113343819	282.015303065	184.206976551	0.242709804492	204.0	133.0	37	0.0
3353671	87.3135757446	1.0	1081.0	1	361.0	1	420.459459459	15557.0	2.71945589126	3.0	0.558099116097	246.149713662	287.221140201	199.467011279	0.152580712908	301.0	107.0	37	0.0
3353670	98.0498352051	1.0	937.0	1	328.0	1	391.324324324	14479.0	10.9941075406	3.0	0.718262078268	223.554338931	286.530160061	200.654769035	0.225711600764	246.0	148.0	37	0.0
3353669	124.097015381	1.0	1513.0	1	516.0	1	605.756756757	22413.0	11.4000000005	3.0	0.318733411794	116.136629909	285.252147778	288.435955283	0.0821149274914	378.0	269.0	37	0.0
3353668	60.8709259033	1.0	867.0	1	449.0	1	447.297297297	16550.0	10.2396563016	3.0	1.40563600431	399.0	284.0	150.493607259	0.30969558927	254.0	161.0	37	0.0
3353675	229.144042969	1.0	1948.0	1	540.0	1	667.756756757	24707.0	2.58236223169	3.0	0.974180279205	143.125587504	289.997533392	367.300845917	0.365979957734	298.0	231.0	37	0.0
3353674	115.181007385	1.0	1133.0	1	389.0	1	451.378378378	16701.0	10.1424681752	3.0	0.843411951289	301.346671534	289.288605614	221.301748669	0.260642924093	257.0	183.0	37	0.0
3353673	334.414123535	1.0	2932.0	1	611.0	1	839.324324324	31055.0	2.53906582101	3.0	0.779207963783	111.190251074	289.178507424	609.103989208	0.394191748704	328.0	213.0	37	0.0
3353672	71.0990905762	1.0	827.0	1	366.0	1	403.783783784	14940.0	2.56676466931	3.0	0.725253543751	252.209420129	286.777527281	160.301995402	0.168173367077	271.0	155.0	37	0.0
3353679	75.8507843018	1.0	843.0	1	339.0	1	361.486486486	13375.0	2.554379089	3.0	0.640795526107	162.576516563	292.642468326	167.034364665	0.173775374002	249.0	140.0	37	0.0
3353678	68.3441162109	1.0	824.0	1	381.0	1	392.918918919	14538.0	2.53502275336	3.0	0.724369125313	368.945686326	292.217534082	146.912554939	0.156632257295	283.0	145.0	37	0.0
3353677	126.148048401	1.0	1078.0	1	455.0	1	497.216216216	18397.0	2.57271286352	3.0	0.750200893319	129.309699142	292.181460414	224.953839109	0.204391815864	311.0	185.0	37	0.0
3353676	145.891708374	1.0	1189.0	1	364.0	1	481.108108108	17801.0	2.55675375949	3.0	0.838728269248	198.340623383	291.458175628	274.122821599	0.31396154533	243.0	158.0	37	0.0
3353761	112.735649109	1.0	992.0	1	404.0	1	445.297297297	16476.0	2.57372761988	3.0	1.12778435618	264.0	399.0	207.045736341	0.355358254362	229.0	155.0	37	0.0
3353760	69.4487609863	1.0	723.0	1	333.0	1	341.243243243	12626.0	4.57285284948	3.0	1.06311142168	183.0	399.0	150.53320147	0.306311936434	190.0	102.0	37	0.0
3353747	53.2647171021	1.0	645.0	1	329.0	1	338.837837838	12537.0	10.2970177087	3.0	0.447640060162	180.599052024	377.384604797	126.95417229	0.0915360367303	254.0	150.0	37	0.0
3353746	90.3400039673	1.0	898.0	1	299.0	1	366.054054054	13544.0	10.1664563217	3.0	0.731867140784	140.027493356	376.513211285	188.313117786	0.231908099229	218.0	155.0	37	0.0
3353745	201.675750732	1.0	1645.0	1	391.0	1	531.837837838	19678.0	2.52208883585	3.0	0.807557290549	67.5847963774	375.813131222	369.15778872	0.389409340513	225.0	102.0	37	0.0
3353744	67.7150421143	1.0	721.0	1	310.0	1	318.135135135	11771.0	2.58165535911	3.0	0.712833916227	15.1328231793	374.697860706	135.655233376	0.179215931813	211.0	107.0	37	0.0
3353751	139.227600098	1.0	1412.0	1	420.0	1	499.297297297	18474.0	2.45816327279	3.0	0.789427379751	369.765622962	381.789151824	268.133969921	0.268987545561	277.0	223.0	37	0.0
3353750	876.254333496	1.0	6428.0	1	963.0	1	1685.86486486	62377.0	2.57757624914	3.0	0.859450703059	287.039259033	380.602075837	1529.44409222	0.638951572912	347.0	481.0	37	0.0
3353749	125.00958252	1.0	1167.0	1	339.0	1	402.918918919	14908.0	2.558699153	3.0	0.658819338489	162.723730221	379.507609623	255.221295957	0.263676558651	231.0	85.0	37	0.0
3353748	86.5201797485	1.0	822.0	1	346.0	1	383.459459459	14188.0	2.44345415727	3.0	0.630635899407	230.88606603	377.721266538	184.944825796	0.179356211848	259.0	51.0	37	0.0
3353755	160.107025146	1.0	1227.0	1	389.0	1	477.702702703	17675.0	2.56994976141	3.0	0.931743727157	135.07406347	389.237369927	273.59934869	0.363927790923	213.0	149.0	37	0.0
3353754	155.930770874	1.0	1382.0	1	370.0	1	489.108108108	18097.0	2.58254056633	3.0	0.787169323052	204.4429208	387.282929284	289.209053933	0.303315630764	254.0	117.0	37	0.0
3353753	129.952850342	1.0	1472.0	1	320.0	1	407.648648649	15083.0	2.60191269113	3.0	0.56893780835	174.103968797	382.949395787	269.899283295	0.232048212335	240.0	71.0	37	0.0
3353752	573.051330566	1.0	4786.0	1	880.0	1	1496.51351351	55371.0	8.42281855621	3.0	0.892835567397	397.36475653	382.418374424	1209.91082366	0.564755955131	316.0	358.0	37	0.0
3353759	107.649963379	1.0	1310.0	1	342.0	1	440.702702703	16306.0	2.53213178502	3.0	0.952891007516	85.8117154942	397.997359577	277.53516943	0.428662072494	168.0	134.0	37	0.0
3353758	694.851501465	1.0	5432.0	1	936.0	1	1496.78378378	55381.0	2.49864424766	3.0	0.77021798967	219.244068249	395.56011669	1337.93489576	0.52494490952	359.0	392.0	37	0.0
3353757	129.353012085	1.0	1091.0	1	419.0	1	443.351351351	16404.0	2.51499302971	3.0	0.724120127617	252.266363204	394.31420292	245.131395176	0.250289123398	268.0	131.0	37	0.0
3353756	119.795097351	1.0	1076.0	1	363.0	1	471.945945946	17462.0	2.62087683408	3.0	0.664472476945	295.510313873	391.493903906	249.297896986	0.212854038708	298.0	157.0	37	0.0
3353731	159.931442261	1.0	1340.0	1	331.0	1	441.459459459	16334.0	2.54984172391	3.0	0.662355684937	196.065288873	363.372326016	317.415132542	0.312544734812	228.0	125.0	37	0.0
3353730	658.20916748	1.0	4636.0	1	1186.0	1	1710.7027027	63296.0	2.58636373061	3.0	1.13267861211	315.957799629	359.956670576	1078.87018746	0.555614035601	440.0	521.0	37	0.0
3353729	153.005905151	1.0	1298.0	1	516.0	1	587.972972973	21755.0	2.62305625774	3.0	0.839238831159	302.288738781	359.841555459	278.162471157	0.247686419358	350.0	217.0	37	0.0
3353728	77.5753326416	1.0	1356.0	1	549.0	1	650.756756757	24078.0	2.48780422855	3.0	0.205723506476	321.73310149	357.565849205	292.352850489	0.0484495919868	403.0	280.0	37	0.0
3353735	84.759803772	1.0	870.0	1	345.0	1	376.486486486	13930.0	2.62104034155	3.0	0.726650859976	54.739850096	367.15868508	168.40767692	0.1940591527	243.0	132.0	37	0.0
3353734	78.1341247559	1.0	781.0	1	284.0	1	333.459459459	12338.0	2.64561572792	3.0	0.463923286712	63.1878604444	366.330233421	172.398374991	0.13626557465	237.0	91.0	37	0.0
3353733	53.4551391602	1.0	769.0	1	355.0	1	362.918918919	13428.0	2.56017422383	3.0	0.579576401914	353.48487944	364.503469238	138.316339996	0.124157108509	278.0	138.0	37	0.0
3353732	700.674377441	1.0	4889.0	1	728.0	1	1306.43243243	48338.0	2.57846554725	3.0	0.826132920627	113.71094897	363.774409755	1226.85015703	0.63373123977	279.0	170.0	37	0.0
3353739	154.382965088	1.0	1483.0	1	448.0	1	536.108108108	19836.0	10.1928560745	3.0	0.679866599616	324.90534725	370.4089673	307.287576473	0.241994855621	316.0	180.0	37	0.0
3353738	72.2752609253	1.0	742.0	1	260.0	1	317.621621622	11752.0	2.61085140292	3.0	0.545032626308	9.24651224335	370.492472927	164.448295041	0.164273202105	215.0	124.0	37	0.0
3353737	85.4522857666	1.0	794.0	1	343.0	1	375.513513514	13894.0	2.64293759751	3.0	0.909981756137	43.2845290279	368.642350501	166.767573057	0.253233182685	215.0	133.0	37	0.0
3353736	57.3922042847	1.0	663.0	1	295.0	1	310.72972973	11497.0	10.2176594268	3.0	0.57324652246	136.133977645	368.164576509	129.750326193	0.13595607659	227.0	124.0	37	0.0
3353743	149.653717041	1.0	1315.0	1	435.0	1	531.459459459	19664.0	2.59156363132	3.0	0.771406830711	363.444969001	373.511921882	300.99461001	0.279500444392	298.0	167.0	37	0.0
3353742	209.667068481	1.0	1518.0	1	622.0	1	688.243243243	25465.0	2.64955675262	3.0	1.11168717638	347.974318375	374.317232268	345.483751459	0.387004655509	293.0	226.0	37	0.0
3353741	46.6535758972	1.0	676.0	1	324.0	1	332.405405405	12299.0	11.4000000005	3.0	0.523212535463	227.50665261	372.435465217	126.201879599	0.110274826647	251.0	154.0	37	0.0
3353740	137.576080322	1.0	1212.0	1	356.0	1	459.72972973	17010.0	2.57922886293	3.0	0.830388193538	173.835807302	371.872997789	241.885377888	0.279513730914	253.0	167.0	37	0.0
3353459	169.797576904	1.0	1388.0	1	421.0	1	538.675675676	19931.0	2.53807055223	3.0	0.81640328877	268.1197629	26.6267806603	310.16537292	0.307256894759	283.0	217.0	37	0.0
3353458	66.84765625	1.0	756.0	1	381.0	1	398.513513514	14745.0	10.2864132448	3.0	0.691721135761	195.999265196	26.7444378766	165.338814026	0.167533727241	268.0	161.0	37	0.0
3353457	55.5645179749	1.0	600.0	1	289.0	1	306.486486486	11340.0	2.71809443657	3.0	0.789917806232	53.5713744287	26.0172413494	113.423645786	0.171186834892	210.0	112.0	37	0.0
3353456	210.581695557	1.0	1554.0	1	461.0	1	581.513513514	21516.0	2.55768164778	3.0	0.878660242815	215.70699782	22.8820292128	357.868661633	0.370553396359	263.0	206.0	37	0.0
3353463	113.181770325	1.0	1028.0	1	382.0	1	455.702702703	16861.0	2.64478036447	3.0	0.835180029029	200.097616835	29.2048941114	219.555088615	0.251866223205	259.0	112.0	37	0.0
3353462	44.0993309021	1.0	620.0	1	276.0	1	299.648648649	11087.0	2.53023091139	3.0	0.576827504149	79.9170050393	28.3985824774	114.585779663	0.123961171986	229.0	106.0	37	0.0
3353461	700.470397949	1.0	5139.0	1	942.0	1	1506.97297297	55758.0	2.5361600889	3.0	0.857899644161	335.4210563	27.2472832205	1268.36540666	0.5650230303	397.0	489.0	37	0.0
3353460	2118.42407227	1.0	12839.0	1	1826.0	1	3814.02702703	141119.0	2.59899126399	3.0	0.885818848498	305.881249237	27.4807546017	3652.48758829	0.736564615154	545.0	679.0	37	0.0
3353467	46.5264930725	1.0	655.0	1	310.0	1	315.405405405	11670.0	10.867992468	3.0	0.569836373327	214.782054969	35.1329552457	114.517456083	0.115384459746	243.0	132.0	37	0.0
3353466	191.520782471	1.0	1559.0	1	507.0	1	598.027027027	22127.0	2.62805102469	3.0	0.854581600887	351.982247962	34.3000368703	330.640496821	0.30931680694	313.0	150.0	37	0.0
3353465	116.171882629	1.0	1013.0	1	319.0	1	412.108108108	15248.0	2.54981526395	3.0	0.786424196452	70.0760006707	30.4483472059	218.531053449	0.263441361381	233.0	148.0	37	0.0
3353464	55.7428855896	1.0	705.0	1	275.0	1	291.810810811	10797.0	2.45512197253	3.0	0.674860051399	29.028978944	29.8147084719	121.298034663	0.163143340431	210.0	70.0	37	0.0
3353471	134.43460083	1.0	1321.0	1	346.0	1	418.081081081	15469.0	2.57074765225	3.0	0.788556902269	65.8030145974	41.1280955904	247.047383937	0.303750748296	214.0	97.0	37	0.0
3353470	107.381156921	1.0	1063.0	1	360.0	1	418.918918919	15500.0	2.710413388	3.0	0.750401615408	269.661092824	38.413598362	213.352912953	0.236227710957	254.0	169.0	37	0.0
3353469	153.801773071	1.0	1213.0	1	428.0	1	485.324324324	17957.0	2.55120368105	3.0	0.862708661493	160.255147852	35.9907339537	264.103625922	0.30673560671	257.0	160.0	37	0.0
3353468	126.429718018	1.0	1005.0	1	322.0	1	424.72972973	15715.0	2.59016729125	3.0	0.739985709556	148.67478074	36.18817135	228.622402014	0.248686975842	255.0	115.0	37	0.0
3353443	53.1528930664	1.0	830.0	1	367.0	1	383.189189189	14178.0	10.4921083184	3.0	1.47029152044	399.0	0.0	149.635452914	0.402671229284	172.0	194.0	37	0.0
3353442	65.8200836182	1.0	1093.0	1	300.0	1	314.0	11618.0	8.94303173904	3.0	0.552127724306	261.0	0.0	201.383685757	0.215145628038	208.0	72.0	37	0.0
3353447	127.457145691	1.0	1381.0	1	454.0	1	530.594594595	19632.0	8.91902726057	3.0	0.820355304083	257.001888594	13.3148541447	273.8755252	0.268585168135	291.0	209.0	37	0.0
3353446	177.157440186	1.0	1550.0	1	424.0	1	552.108108108	20428.0	2.54892081853	3.0	0.721185400936	327.064391855	9.43589207026	337.838783362	0.283119192838	300.0	218.0	37	0.0
3353445	282.544036865	1.0	2042.0	1	479.0	1	670.0	24790.0	2.55726762705	3.0	0.827742396466	8.16523526954	7.11913870918	489.998752833	0.434064203199	259.0	146.0	37	0.0
3353444	73.1197433472	1.0	1002.0	1	373.0	1	402.918918919	14908.0	2.86616951685	3.0	0.542627535846	318.907747842	5.37513191183	178.008485812	0.136190221414	291.0	158.0	37	0.0
3353451	176.953063965	1.0	1616.0	1	426.0	1	530.702702703	19636.0	2.56374008742	3.0	0.615673182739	159.132530045	18.8273079826	329.447084342	0.236242668443	276.0	161.0	37	0.0
3353450	271.144470215	1.0	1994.0	1	498.0	1	674.756756757	24966.0	2.61876719168	3.0	0.850248508735	8.82621039553	19.3838115976	474.143520548	0.425983757345	262.0	210.0	37	0.0
3353449	158.171386719	1.0	1461.0	1	423.0	1	532.648648649	19708.0	2.54564710359	3.0	0.85531426109	360.458563173	17.8229951255	283.313451873	0.294446318214	289.0	176.0	37	0.0
3353448	173.663986206	1.0	1687.0	1	404.0	1	538.486486486	19924.0	2.54568040707	3.0	0.620004311018	336.28836258	15.4631451344	350.307453978	0.252613365184	311.0	152.0	37	0.0
3353455	89.7759017944	1.0	772.0	1	415.0	1	430.189189189	15917.0	10.1416423618	3.0	1.09983137086	0.0	23.0	180.811878579	0.30061651688	222.0	181.0	37	0.0
3353454	288.06817627	1.0	2246.0	1	458.0	1	685.135135135	25350.0	2.52310849786	3.0	0.727854644503	151.835847182	21.8644597653	519.791580142	0.381407795347	269.0	196.0	37	0.0
3353453	109.292503357	1.0	988.0	1	293.0	1	374.972972973	13874.0	2.57641830259	3.0	0.756228673013	43.5801777365	22.4753508926	219.650541452	0.284506137869	210.0	100.0	37	0.0
3353452	95.5630874634	1.0	969.0	1	285.0	1	351.567567568	13008.0	2.48293088012	3.0	0.725629534804	91.4296187415	21.1293709986	188.727984815	0.241874554649	209.0	157.0	37	0.0
3353523	120.272766113	1.0	1081.0	1	432.0	1	472.621621622	17487.0	2.73053804482	3.0	0.93808567471	202.586010804	97.7890270357	212.650646125	0.267492045251	265.0	192.0	37	0.0
3353522	82.6362915039	1.0	840.0	1	370.0	1	379.027027027	14024.0	2.54181834068	3.0	1.0007767876	124.662429102	96.5153384874	138.89494161	0.224541732346	241.0	136.0	37	0.0
3353521	107.745552063	1.0	906.0	1	311.0	1	380.891891892	14093.0	2.56496318526	3.0	0.708784057788	71.5432950203	96.4846272476	209.139345332	0.241601889332	223.0	105.0	37	0.0
3353520	96.7649765015	1.0	1012.0	1	360.0	1	414.405405405	15333.0	2.72597517396	3.0	0.781610588902	291.078886431	94.012898678	181.844020379	0.206983303528	257.0	150.0	37	0.0
3353527	52.3040428162	1.0	628.0	1	264.0	1	298.756756757	11054.0	2.51218998711	3.0	0.436844546412	65.5697073552	102.30388551	118.081752614	0.0944871248469	233.0	162.0	37	0.0
3353526	49.1487693787	1.0	653.0	1	329.0	1	349.378378378	12927.0	4.35861791093	3.0	0.266052537489	389.183987974	99.8050106208	142.462734182	0.0573539107368	289.0	116.0	37	0.0
3353525	87.080329895	1.0	838.0	1	316.0	1	384.405405405	14223.0	11.4000000005	3.0	0.64266962578	111.346293738	99.8959115298	182.069043598	0.17951847558	262.0	169.0	37	0.0
3353524	54.7353591919	1.0	668.0	1	267.0	1	294.567567568	10899.0	2.52396034803	3.0	0.570870560614	4.14769803848	98.7883578222	127.131502465	0.14049810652	214.0	95.0	37	0.0
3353531	59.3539657593	1.0	665.0	1	336.0	1	351.675675676	13012.0	2.49982227976	3.0	0.619875888399	148.031763809	107.886613915	127.123311538	0.126171788367	274.0	153.0	37	0.0
3353530	72.5040664673	1.0	766.0	1	298.0	1	344.675675676	12753.0	2.48212173912	3.0	0.61098577984	100.069161445	106.370556542	151.708612158	0.155351247172	247.0	140.0	37	0.0
3353529	45.8270454407	1.0	714.0	1	283.0	1	324.27027027	11998.0	10.1211204387	3.0	0.279175596555	107.148933481	104.326349824	135.898787634	0.0621348971974	270.0	78.0	37	0.0
3353528	544.474182129	1.0	3885.0	1	731.0	1	1117.91891892	41363.0	2.52997129933	3.0	0.831539558158	216.061986373	102.323866971	954.098363738	0.550009368333	318.0	312.0	37	0.0
3353535	96.5933990479	1.0	1003.0	1	351.0	1	401.756756757	14865.0	2.5665930419	3.0	0.733810690697	56.2532647494	111.745348451	182.073612312	0.199442269691	257.0	148.0	37	0.0
3353534	250.547454834	1.0	2244.0	1	533.0	1	757.945945946	28044.0	2.52609549999	3.0	0.793193241128	295.418451733	110.489046196	512.829078411	0.366752744029	326.0	277.0	37	0.0
3353533	121.82635498	1.0	1219.0	1	419.0	1	480.0	17760.0	2.82484919877	3.0	0.713610324286	345.099762475	108.309175883	231.653716664	0.20801895648	293.0	222.0	37	0.0
3353532	208.85774231	1.0	1839.0	1	439.0	1	585.486486486	21663.0	2.58655832162	3.0	0.874747478415	237.262935088	108.029187909	361.789427831	0.370362685102	264.0	125.0	37	0.0
3353507	156.930725098	1.0	1219.0	1	359.0	1	472.945945946	17499.0	2.48781087647	3.0	0.731452887218	179.988979093	81.7897106378	288.927802011	0.287707697386	247.0	188.0	37	0.0
3353506	112.49005127	1.0	1100.0	1	420.0	1	473.351351351	17514.0	2.55812450215	3.0	0.691387047477	373.581982254	80.3391052482	222.187385408	0.193696056944	313.0	141.0	37	0.0
3353505	115.221557617	1.0	1037.0	1	368.0	1	457.486486486	16927.0	2.54904788886	3.0	0.71077595556	343.020648125	80.0372355424	231.996841648	0.219841660746	284.0	194.0	37	0.0
3353504	149.276153564	1.0	1066.0	1	346.0	1	442.594594595	16376.0	2.52359195766	3.0	0.833478688027	28.8813263234	80.0248682136	260.792218214	0.325481885725	219.0	150.0	37	0.0
3353511	182.253585815	1.0	1557.0	1	430.0	1	555.081081081	20538.0	2.56535818892	3.0	0.724902169149	277.971300496	84.1063835249	327.16376959	0.271662781007	302.0	213.0	37	0.0
3353510	51.0236968994	1.0	605.0	1	286.0	1	298.972972973	11062.0	10.286658811	3.0	0.664894393499	38.5701748284	83.891022693	114.578572383	0.146009983917	219.0	150.0	37	0.0
3353509	134.763900757	1.0	1143.0	1	404.0	1	533.540540541	19741.0	10.7966927398	3.0	0.551298696511	268.631203512	83.3239044651	256.74020533	0.152927434662	360.0	219.0	37	0.0
3353508	370.992797852	1.0	3013.0	1	639.0	1	911.945945946	33742.0	2.57680954915	3.0	0.817361595542	257.989042039	82.4107872892	642.910437254	0.404720931015	365.0	309.0	37	0.0
3353515	93.8898468018	1.0	778.0	1	332.0	1	345.297297297	12776.0	2.57975905001	3.0	0.693557355453	8.6278473571	87.7178702537	181.147249015	0.222380913801	217.0	52.0	37	0.0
3353514	122.361122131	1.0	1138.0	1	424.0	1	482.243243243	17843.0	2.61487767819	3.0	0.535832905844	250.56810954	87.4032667479	239.161312995	0.153228491394	290.0	168.0	37	0.0
3353513	148.033782959	1.0	1199.0	1	353.0	1	479.675675676	17748.0	2.55180550377	3.0	0.74201746562	169.596088806	86.4859491479	283.792378534	0.28123217076	259.0	163.0	37	0.0
3353512	90.5374984741	1.0	829.0	1	314.0	1	367.837837838	13610.0	11.4000000005	3.0	0.852794819892	70.5204407615	85.4635613972	175.371116574	0.25516200659	214.0	87.0	37	0.0
3353519	340.73147583	1.0	2488.0	1	493.0	1	761.648648649	28181.0	2.54810478036	3.0	0.794524658037	96.3901719971	92.7353427881	615.695100237	0.473048150941	271.0	144.0	37	0.0
3353518	131.432693481	1.0	1104.0	1	390.0	1	482.432432432	17850.0	2.55663244842	3.0	0.923540499987	360.07096302	91.8163349907	225.863102655	0.275818699327	264.0	201.0	37	0.0
3353517	147.605133057	1.0	1356.0	1	503.0	1	553.648648649	20485.0	2.53324039872	3.0	0.909088007428	265.801090122	91.8360586351	244.914295238	0.251680312844	299.0	225.0	37	0.0
3353516	229.925445557	1.0	1907.0	1	604.0	1	743.702702703	27517.0	2.63013404706	3.0	0.996814088067	389.316610946	89.8809712367	396.061293297	0.361337483712	339.0	307.0	37	0.0
3353491	130.4347229	1.0	1045.0	1	335.0	1	414.648648649	15342.0	2.53675359785	3.0	0.810923818503	41.055278136	67.9106579212	237.33815728	0.302218670372	212.0	103.0	37	0.0
3353490	42.7744560242	1.0	759.0	1	312.0	1	337.378378378	12483.0	2.39220872447	3.0	0.132509559292	238.381076929	65.5646918079	138.116567385	0.027879695818	282.0	102.0	37	0.0
3353489	175.84614563	1.0	1590.0	1	397.0	1	510.567567568	18891.0	2.67079528068	3.0	0.759872995061	154.188085726	65.4656858694	324.368492488	0.318178352297	251.0	106.0	37	0.0
3353488	203.429718018	1.0	1568.0	1	468.0	1	620.837837838	22971.0	2.5639899536	3.0	0.835574574395	355.308890827	63.5920556708	376.019910341	0.338758421279	297.0	192.0	37	0.0
3353495	88.39503479	1.0	839.0	1	329.0	1	381.540540541	14117.0	8.38540973211	3.0	0.722682121266	162.592491953	69.8804899769	166.020513223	0.186564866351	240.0	154.0	37	0.0
3353494	127.02130127	1.0	950.0	1	351.0	1	421.162162162	15583.0	2.60118373923	3.0	0.809216300174	124.032958284	68.6101856489	231.422714903	0.285886714329	233.0	143.0	37	0.0
3353493	75.7935333252	1.0	760.0	1	276.0	1	322.297297297	11925.0	2.61780818624	3.0	0.668048510936	14.4343490263	68.8542173943	160.196557194	0.199077277315	210.0	35.0	37	0.0
3353492	61.8312492371	1.0	945.0	1	351.0	1	380.621621622	14083.0	2.45054519933	3.0	0.441399616866	264.597730457	67.61465484	155.810845321	0.099318391776	284.0	141.0	37	0.0
3353499	817.632446289	1.0	5856.0	1	840.0	1	1628.86486486	60268.0	2.56835934277	3.0	0.842270116492	323.715816275	75.4826474995	1469.71032978	0.612867925422	380.0	484.0	37	0.0
3353498	132.759918213	1.0	1174.0	1	446.0	1	536.702702703	19858.0	2.54464463531	3.0	0.587980788351	262.654664026	75.2282444811	258.410834059	0.164890298593	327.0	232.0	37	0.0
3353497	212.528167725	1.0	1635.0	1	441.0	1	607.810810811	22489.0	2.52061403039	3.0	0.802243545753	240.414936843	74.766794362	389.89990438	0.346461395838	287.0	220.0	37	0.0
3353496	130.710952759	1.0	1097.0	1	374.0	1	436.054054054	16134.0	2.51920061297	3.0	0.784187703195	186.650233057	73.8483930746	239.766315161	0.274850983946	240.0	117.0	37	0.0
3353503	138.634140015	1.0	1341.0	1	401.0	1	453.486486486	16779.0	2.52622659967	3.0	0.756046962236	148.349251584	78.6385038502	269.315967017	0.289490809432	252.0	110.0	37	0.0
3353502	169.411483765	1.0	1263.0	1	391.0	1	477.756756757	17677.0	2.50077618763	3.0	0.737029311624	117.112136099	78.2844987082	320.087696786	0.327840715912	238.0	40.0	37	0.0
3353501	86.9452590942	1.0	963.0	1	316.0	1	356.081081081	13175.0	2.55371394715	3.0	0.732500754073	97.6496871545	78.3756919946	168.089159274	0.209028453464	227.0	193.0	37	0.0
3353500	823.193908691	1.0	6862.0	1	963.0	1	1577.91891892	58383.0	2.54014521302	3.0	0.799987587663	389.105306174	76.1244458376	1460.15819878	0.587659685171	390.0	407.0	37	0.0
3353475	199.77835083	1.0	1769.0	1	416.0	1	591.756756757	21895.0	2.52713322518	3.0	0.790252198299	360.171326425	47.2409613573	363.42356719	0.3204181063	301.0	217.0	37	0.0
3353474	53.9211044312	1.0	539.0	1	273.0	1	277.675675676	10274.0	2.51255010284	3.0	0.694246655133	19.6971346731	46.6852520479	111.600242446	0.162131054638	199.0	87.0	37	0.0
3353473	207.906677246	1.0	1952.0	1	481.0	1	642.945945946	23789.0	2.55246601606	3.0	0.790835004296	321.666031205	44.9667054389	383.642045687	0.30880336776	337.0	277.0	37	0.0
3353472	115.109703064	1.0	1236.0	1	336.0	1	396.702702703	14678.0	2.56828120607	3.0	0.691024200893	131.761323294	41.2796507419	229.260388698	0.249494858481	239.0	141.0	37	0.0
3353479	148.825637817	1.0	1233.0	1	319.0	1	441.864864865	16349.0	2.53060036119	3.0	0.684390501056	150.763915687	55.1583507596	282.871698651	0.280517139744	233.0	163.0	37	0.0
3353478	134.076751709	1.0	1209.0	1	382.0	1	455.513513514	16854.0	2.54268103194	3.0	0.629390167256	240.70299309	47.6927227746	259.963311687	0.218914173382	261.0	88.0	37	0.0
3353477	71.905166626	1.0	812.0	1	300.0	1	324.486486486	12006.0	2.5390686863	3.0	0.617653838502	182.14781292	48.0735919088	150.750275773	0.167508432856	227.0	130.0	37	0.0
3353476	88.4803924561	1.0	764.0	1	312.0	1	352.972972973	13060.0	2.54547135873	3.0	0.7905918844	8.5357993993	48.0301538076	170.759656712	0.236452300243	212.0	114.0	37	0.0
3353483	902.99432373	1.0	6050.0	1	940.0	1	1814.51351351	67137.0	2.57770561401	3.0	0.857696926722	377.509734162	57.4423214804	1645.44809199	0.636369157945	385.0	432.0	37	0.0
3353482	97.970993042	1.0	894.0	1	335.0	1	370.378378378	13704.0	2.57742122775	3.0	0.731888066157	60.2898675727	56.6975969443	198.348227921	0.243740114574	212.0	67.0	37	0.0
3353481	52.9770774841	1.0	653.0	1	284.0	1	306.513513514	11341.0	2.58678414835	3.0	0.496320105665	53.7874340256	56.8703133134	142.243262215	0.130151987201	225.0	123.0	37	0.0
3353480	169.959411621	1.0	1362.0	1	419.0	1	541.891891892	20050.0	2.66862484302	3.0	0.772030213072	237.551476947	56.0984412628	305.11398451	0.277705536463	286.0	166.0	37	0.0
3353487	70.0503082275	1.0	689.0	1	295.0	1	341.027027027	12618.0	2.5015365726	3.0	0.765742213852	4.57999543113	61.5030411871	144.866315095	0.194231535433	217.0	100.0	37	0.0
3353486	49.9422302246	1.0	574.0	1	298.0	1	317.027027027	11730.0	2.4679788841	3.0	0.7155827077	187.466972529	60.8328585942	111.141672974	0.143422473072	232.0	108.0	37	0.0
3353485	54.3823509216	1.0	661.0	1	352.0	1	367.459459459	13596.0	2.81358519083	3.0	0.697088786686	301.465119165	60.0120291963	131.919292371	0.143025284264	266.0	158.0	37	0.0
3353484	148.919891357	1.0	1390.0	1	424.0	1	502.945945946	18609.0	2.65608906403	3.0	0.85364655347	225.529648104	58.1062283428	275.948963271	0.305795157953	261.0	221.0	37	0.0
3353587	105.656471252	1.0	983.0	1	390.0	1	450.621621622	16673.0	2.69477400519	3.0	0.752078564541	171.72564459	174.071335831	193.110841998	0.192106944422	288.0	187.0	37	0.0
3353586	92.3374252319	1.0	976.0	1	261.0	1	338.189189189	12513.0	2.52622565616	3.0	0.542073345091	72.7319990844	172.665613748	204.887752174	0.19646453479	221.0	78.0	37	0.0
3353585	580.338989258	1.0	4348.0	1	759.0	1	1169.56756757	43274.0	2.57359791825	3.0	0.828272105813	215.744825487	171.957104507	991.817762734	0.541297611222	330.0	310.0	37	0.0
3353584	166.343551636	1.0	1591.0	1	425.0	1	549.405405405	20328.0	2.64301558355	3.0	0.638817235128	309.416265611	170.713405473	349.130225581	0.254664758459	298.0	239.0	37	0.0
3353591	137.218093872	1.0	1369.0	1	461.0	1	515.216216216	19063.0	2.53065277792	3.0	0.667546826844	306.861381228	178.228941301	266.410098984	0.208589078604	326.0	145.0	37	0.0
3353590	614.147521973	1.0	4064.0	1	755.0	1	1244.24324324	46037.0	2.60065401283	3.0	0.823823941474	264.923751941	177.439341703	1085.0723326	0.560592589575	339.0	361.0	37	0.0
3353589	205.087402344	1.0	1578.0	1	623.0	1	718.810810811	26596.0	2.64525705122	3.0	1.11092500346	193.038252927	173.837934561	341.96684682	0.359167611305	306.0	308.0	37	0.0
3353588	140.608734131	1.0	1545.0	1	455.0	1	551.486486486	20405.0	2.50078126532	3.0	0.610273480338	187.007352784	173.777579211	312.998546466	0.209455542571	302.0	205.0	37	0.0
3353595	122.438179016	1.0	1063.0	1	427.0	1	484.918918919	17942.0	2.54781845544	3.0	0.825457301716	325.937457225	181.303963354	220.102296719	0.230520084789	293.0	201.0	37	0.0
3353594	180.845901489	1.0	1538.0	1	472.0	1	588.837837838	21787.0	2.53613514232	3.0	0.671873959526	368.97059526	180.411287282	369.673693464	0.267269681003	298.0	158.0	37	0.0
3353593	173.66343689	1.0	1637.0	1	497.0	1	612.891891892	22677.0	2.59616690396	3.0	0.85212370967	362.849932207	180.049084766	318.252239565	0.284089801184	298.0	257.0	37	0.0
3353592	82.2976074219	1.0	731.0	1	318.0	1	356.972972973	13208.0	2.53962195198	3.0	0.613816214889	43.4230085875	179.758164916	166.628743433	0.167214357847	249.0	146.0	37	0.0
3353599	102.897010803	1.0	881.0	1	337.0	1	394.243243243	14587.0	2.57944142782	3.0	0.81427044547	96.7182770865	183.538430468	193.054886468	0.249013110478	232.0	143.0	37	0.0
3353598	142.316589355	1.0	1357.0	1	450.0	1	523.297297297	19362.0	2.48610559504	3.0	0.70139000333	172.618004694	183.076067875	263.449959919	0.214409711684	312.0	263.0	37	0.0
3353597	934.998962402	1.0	6837.0	1	902.0	1	1700.56756757	62921.0	2.53551624806	3.0	0.824602054858	146.24974154	182.932563699	1618.13025744	0.645587183442	351.0	272.0	37	0.0
3353596	109.873680115	1.0	1090.0	1	464.0	1	474.351351351	17551.0	2.47437421888	3.0	0.640839929398	218.372892294	182.466149684	230.041689002	0.183979862282	296.0	153.0	37	0.0
3353571	171.172958374	1.0	2005.0	1	567.0	1	740.837837838	27411.0	11.4000000005	3.0	0.463693739086	116.69272975	152.773090534	463.422743982	0.16963057658	387.0	272.0	37	0.0
3353570	132.539291382	1.0	1328.0	1	331.0	1	421.594594595	15599.0	2.5372388605	3.0	0.755158413883	77.6459136695	151.530969966	263.496622312	0.308878260564	226.0	111.0	37	0.0
3353569	638.424377441	1.0	4780.0	1	860.0	1	1284.64864865	47532.0	2.54778236347	3.0	0.809555348202	43.849984659	152.16833144	1147.47312281	0.566306319917	302.0	329.0	37	0.0
3353568	141.574066162	1.0	1105.0	1	415.0	1	490.783783784	18159.0	2.56903712575	3.0	0.637507616098	161.75259078	151.09388989	266.368597492	0.209191064873	310.0	198.0	37	0.0
3353575	106.086051941	1.0	947.0	1	383.0	1	441.918918919	16351.0	2.52106098652	3.0	0.77219377331	344.210576171	159.578445926	206.156949162	0.219684359651	277.0	143.0	37	0.0
3353574	104.681083679	1.0	1254.0	1	484.0	1	557.324324324	20621.0	10.7523913272	3.0	0.297375951446	114.33443449	157.134609314	266.056077428	0.076404045749	345.0	171.0	37	0.0
3353573	130.678268433	1.0	1021.0	1	437.0	1	488.081081081	18059.0	2.6447999734	3.0	0.789532160079	333.224577539	155.262776119	234.837458963	0.234475654796	284.0	240.0	37	0.0
3353572	118.758666992	1.0	1423.0	1	356.0	1	425.351351351	15738.0	2.61731272538	3.0	0.631079356852	215.855871988	152.981771596	240.321337682	0.216957036817	256.0	169.0	37	0.0
3353579	108.975601196	1.0	1004.0	1	435.0	1	469.540540541	17373.0	2.68243320799	3.0	0.93011267811	158.925382732	167.459678326	196.408106106	0.241514822451	275.0	220.0	37	0.0
3353578	632.079040527	1.0	4751.0	1	757.0	1	1308.62162162	48419.0	2.55177290578	3.0	0.88637101446	273.202264687	166.327851665	1084.74729139	0.580695054138	339.0	259.0	37	0.0
3353577	104.58253479	1.0	982.0	1	338.0	1	388.810810811	14386.0	2.5397970179	3.0	0.776722948732	28.5951055655	164.374652737	195.616523649	0.2428388492	238.0	158.0	37	0.0
3353576	86.9389724731	1.0	1025.0	1	414.0	1	438.378378378	16220.0	4.31117475523	3.0	0.440107008903	215.537958225	162.480456462	186.857395321	0.103505639042	305.0	202.0	37	0.0
3353583	94.902381897	1.0	784.0	1	328.0	1	388.810810811	14386.0	2.65025279503	3.0	0.78827366411	37.9087410447	171.330971444	176.017965913	0.217180405654	244.0	165.0	37	0.0
3353582	157.142044067	1.0	1412.0	1	471.0	1	523.378378378	19365.0	2.53236839653	3.0	0.849322200805	339.669150401	170.213581687	285.212430708	0.30109555718	279.0	132.0	37	0.0
3353581	50.1710472107	1.0	532.0	1	280.0	1	299.081081081	11066.0	11.4000000005	3.0	0.629462370965	68.0330902391	167.596681785	103.250606234	0.121898075491	218.0	116.0	37	0.0
3353580	88.7480545044	1.0	835.0	1	420.0	1	436.567567568	16153.0	2.75674944175	3.0	0.94690717303	325.046569186	167.405108757	158.907649725	0.20821671235	283.0	202.0	37	0.0
3353555	170.046722412	1.0	1471.0	1	533.0	1	628.945945946	23271.0	2.65648772115	3.0	0.929962727863	257.313636605	138.502256576	325.874119011	0.317383470777	315.0	243.0	37	0.0
3353554	287.202209473	1.0	2500.0	1	485.0	1	680.702702703	25186.0	2.53063291312	3.0	0.741066517873	346.990690387	136.039136533	521.862682283	0.396785357445	295.0	144.0	37	0.0
3353553	518.159667969	1.0	3421.0	1	749.0	1	1082.48648649	40052.0	2.58505872422	3.0	0.842940119099	381.807438683	134.821085245	899.030917205	0.538558502894	321.0	247.0	37	0.0
3353552	504.550964355	1.0	3645.0	1	789.0	1	1111.16216216	41113.0	2.56485971695	3.0	0.827613750274	148.609304891	134.058664933	882.620199983	0.489637575946	373.0	286.0	37	0.0
3353559	124.29611969	1.0	1133.0	1	498.0	1	529.324324324	19585.0	2.56788732402	3.0	0.845248809054	276.408234915	141.67622954	236.68556897	0.233007709916	303.0	196.0	37	0.0
3353558	227.063095093	1.0	2075.0	1	547.0	1	670.756756757	24818.0	2.51386238584	3.0	0.653414278725	156.561670492	142.118513305	446.196419467	0.277677668327	359.0	216.0	37	0.0
3353557	717.336853027	1.0	4984.0	1	820.0	1	1459.54054054	54003.0	2.56479641365	3.0	0.829201603618	133.283859641	138.580054164	1292.47457733	0.580137342316	378.0	308.0	37	0.0
3353556	80.2213287354	1.0	1052.0	1	434.0	1	478.405405405	17701.0	2.52470663841	3.0	0.434660911936	282.453063261	138.357588899	202.341084346	0.101224194809	344.0	211.0	37	0.0
3353563	444.3175354	1.0	3232.0	1	739.0	1	1061.27027027	39267.0	2.55142583762	3.0	0.820590646299	146.473695099	145.602302921	821.865853093	0.46571627505	372.0	324.0	37	0.0
3353562	95.566947937	1.0	1095.0	1	465.0	1	517.459459459	19146.0	2.54291412329	3.0	0.384904428068	105.273979021	146.128343498	209.257496161	0.0843946617142	317.0	267.0	37	0.0
3353561	46.0197563171	1.0	824.0	1	432.0	1	429.297297297	15884.0	2.54586523122	3.0	0.236001599665	163.411467887	144.325570702	143.002887474	0.040915423138	335.0	175.0	37	0.0
3353560	89.6729660034	1.0	1045.0	1	450.0	1	504.486486486	18666.0	10.1711469241	3.0	0.892240066307	176.393346933	142.983094213	207.409501232	0.224609714461	301.0	245.0	37	0.0
3353567	50.1279449463	1.0	585.0	1	406.0	1	390.918918919	14464.0	6.58582573699	3.0	0.830486260553	287.138131632	148.258242792	110.879909607	0.133503097321	289.0	72.0	37	0.0
3353566	584.49597168	1.0	4114.0	1	753.0	1	1303.75675676	48239.0	2.62324886817	3.0	0.77413558916	112.529058173	148.192735385	1079.83435986	0.471861515535	401.0	336.0	37	0.0
3353565	149.792449951	1.0	1472.0	1	432.0	1	554.216216216	20506.0	10.1859283053	3.0	0.791387131721	175.947973483	147.359272492	302.32553602	0.275268263362	303.0	239.0	37	0.0
3353564	137.583648682	1.0	1248.0	1	415.0	1	497.432432432	18405.0	10.5188670781	3.0	0.705870619656	336.338044138	145.819071911	261.237922692	0.22752400756	300.0	181.0	37	0.0
3353539	81.5789642334	1.0	1064.0	1	420.0	1	464.513513514	17187.0	2.60067613989	3.0	0.433927287158	346.635343092	115.772218669	200.088816615	0.103091528205	324.0	176.0	37	0.0
3353538	151.50390625	1.0	1484.0	1	488.0	1	544.567567568	20149.0	2.50145082686	3.0	0.616370268016	284.731275856	115.736818644	303.64915249	0.20750059113	331.0	142.0	37	0.0
3353537	1168.61352539	1.0	8098.0	1	1280.0	1	2155.05405405	79737.0	2.5748744764	3.0	0.887414848755	129.35036958	113.984248774	1974.54840049	0.685041582227	385.0	469.0	37	0.0
3353536	62.0593414307	1.0	718.0	1	291.0	1	310.648648649	11494.0	10.2122756654	3.0	0.674308062367	71.8060277434	112.353838357	138.612011708	0.177078186692	210.0	135.0	37	0.0
3353543	107.370796204	1.0	1052.0	1	326.0	1	413.216216216	15289.0	2.72324292132	3.0	0.637953086511	32.3458956096	119.90158568	234.353500215	0.220861013299	242.0	139.0	37	0.0
3353542	171.295089722	1.0	1420.0	1	534.0	1	645.243243243	23874.0	2.60810041016	3.0	0.703299806461	340.40270196	118.360148931	331.463539591	0.220470252188	340.0	198.0	37	0.0
3353541	94.5332565308	1.0	927.0	1	366.0	1	399.027027027	14764.0	2.5960715474	3.0	0.69675809332	53.1836890893	117.81209188	188.197072608	0.196615201852	249.0	159.0	37	0.0
3353540	171.948974609	1.0	1383.0	1	427.0	1	545.675675676	20190.0	2.52821039304	3.0	0.865300453294	370.266290817	116.721524418	299.903137516	0.311964742611	282.0	195.0	37	0.0
3353547	333.869049072	1.0	2455.0	1	679.0	1	847.891891892	31372.0	2.58688862818	3.0	0.821028922851	289.217983856	126.297516721	584.55461601	0.394733905448	334.0	212.0	37	0.0
3353546	133.239318848	1.0	1270.0	1	475.0	1	573.054054054	21203.0	2.52718073312	3.0	0.940645221884	157.908958497	125.06217605	253.405356642	0.262590169465	322.0	180.0	37	0.0
3353545	118.337684631	1.0	1183.0	1	362.0	1	451.567567568	16708.0	2.52271147904	3.0	0.771600630349	37.4101894394	122.656617368	237.277795531	0.254264746658	244.0	183.0	37	0.0
3353544	310.277709961	1.0	2501.0	1	506.0	1	782.783783784	28963.0	2.54234176372	3.0	0.720200880543	333.459050464	120.708238125	600.254674429	0.381468121356	306.0	289.0	37	0.0
3353551	151.651580811	1.0	1447.0	1	443.0	1	525.972972973	19461.0	2.54191012877	3.0	0.743831246068	249.547851227	131.597750839	294.032923939	0.262484002582	283.0	204.0	37	0.0
3353550	172.77444458	1.0	1622.0	1	541.0	1	605.486486486	22403.0	2.62303077855	3.0	0.538325338332	283.211782402	131.464155945	351.295904207	0.185065675718	342.0	269.0	37	0.0
3353549	104.559005737	1.0	1134.0	1	313.0	1	386.378378378	14296.0	2.56149730817	3.0	0.554648868051	177.581491738	130.949000776	226.442579348	0.194072558251	254.0	122.0	37	0.0
3353548	65.0584716797	1.0	612.0	1	297.0	1	322.0	11914.0	10.15615821	3.0	0.805546149187	19.6000777262	130.202756875	130.076046134	0.194322719591	219.0	121.0	37	0.0
3353138	119.618301392	2.0	1163.0	2	325.0	1	383.837837838	14202.0	2.75561001933	3.0	0.665801140311	84.4828272446	277.997510054	239.359853859	0.261981827169	216.0	23.0	37	0.0
3353136	44.6090583801	2.0	577.0	2	272.0	1	288.918918919	10690.0	6.61405596199	3.0	0.721479781587	72.6874919764	277.969176317	94.5854635233	0.133912853054	211.0	131.0	37	0.0
3353142	112.595741272	2.0	961.0	2	372.0	1	437.378378378	16183.0	2.57384063194	3.0	0.97771594848	128.732230425	280.371003614	193.913261158	0.27671025188	244.0	204.0	37	0.0
3353140	1017.17736816	2.0	6975.0	2	1161.0	1	1874.10810811	69342.0	2.57889338276	3.0	0.862639862579	171.054848186	277.926599826	1700.07406348	0.642755154454	403.0	464.0	37	0.0
3353146	93.2697906494	2.0	875.0	2	388.0	1	390.081081081	14433.0	2.71573985403	3.0	0.701325910145	90.4915468651	285.466289207	197.259470746	0.215548591173	233.0	73.0	37	0.0
3353144	132.972991943	2.0	1174.0	2	300.0	1	384.972972973	14244.0	2.51870808596	3.0	0.690988643426	47.7547357914	281.024637231	249.007974715	0.287784263968	207.0	122.0	37	0.0
3353151	111.789360046	2.0	1150.0	2	383.0	1	443.027027027	16392.0	2.56221043761	3.0	0.788249623507	355.84967157	287.212169859	213.916713607	0.235031657207	271.0	180.0	37	0.0
3353150	91.0512542725	2.0	904.0	2	347.0	1	375.459459459	13892.0	8.50262527372	3.0	0.893528890639	106.793202678	287.191618042	170.170436555	0.253899902842	222.0	128.0	37	0.0
3353148	88.2457122803	2.0	817.0	2	267.0	1	324.081081081	11991.0	2.52783840235	3.0	0.901340406108	0.0	287.0	195.207066467	0.372602172564	157.0	71.0	37	0.0
3353123	82.4058609009	2.0	828.0	2	331.0	1	377.513513514	13968.0	2.77392838499	3.0	0.61568097324	134.125911381	267.624319375	187.841780588	0.180880319105	257.0	101.0	37	0.0
3353121	156.731964111	2.0	1313.0	2	446.0	1	537.945945946	19904.0	2.5777191106	3.0	0.807866498757	213.98911761	265.121198135	281.638849311	0.268194126866	298.0	177.0	37	0.0
3353125	158.825500488	2.0	1390.0	2	412.0	1	515.972972973	19091.0	2.53494681953	3.0	0.822237840516	197.000339403	267.584118655	291.81914933	0.302960080788	274.0	198.0	37	0.0
3353131	590.805114746	2.0	5161.0	2	708.0	1	1164.59459459	43090.0	2.53092489841	3.0	0.795085443702	318.778768987	273.065485006	1063.32383641	0.56979272188	312.0	355.0	37	0.0
3353129	260.169586182	2.0	2077.0	2	492.0	1	695.513513514	25734.0	2.59933714526	3.0	0.838631619773	240.183299558	271.818711472	452.462068491	0.375106008894	316.0	281.0	37	0.0
3353128	209.501464844	2.0	1947.0	2	491.0	1	617.054054054	22831.0	2.56149454158	3.0	0.504245029301	166.718263749	268.711693727	426.359260741	0.210956354064	330.0	170.0	37	0.0
3353135	76.8483200073	2.0	950.0	2	340.0	1	378.27027027	13996.0	2.48874721817	3.0	0.652688380523	260.727640214	277.17606962	165.679685714	0.166774598391	266.0	144.0	37	0.0
3353133	596.11126709	2.0	4714.0	2	663.0	1	1207.27027027	44669.0	2.54765188649	3.0	0.811856027229	227.873546748	276.698858807	1059.7879937	0.553613157489	341.0	337.0	37	0.0
3353106	155.874465942	2.0	1256.0	2	440.0	1	532.72972973	19711.0	2.69976569652	3.0	0.807875518639	219.394105066	257.022688602	270.871602286	0.258472785614	284.0	259.0	37	0.0
3353104	147.919754028	2.0	1169.0	2	399.0	1	492.108108108	18208.0	2.62666811359	3.0	0.790549057297	164.811708762	253.472725932	281.821336605	0.292601749524	259.0	148.0	37	0.0
3353110	130.497360229	2.0	1195.0	2	373.0	1	455.081081081	16838.0	2.55908587634	3.0	0.618813592627	142.642472173	259.884998775	250.792785026	0.205563610307	275.0	156.0	37	0.0
3353108	103.567848206	2.0	937.0	2	312.0	1	380.243243243	14069.0	2.530688927	3.0	0.852604091035	102.934987151	259.355935523	193.966120382	0.277891915936	211.0	148.0	37	0.0
3353114	100.284179688	2.0	873.0	2	277.0	1	347.945945946	12874.0	2.60899666496	3.0	0.752053320791	27.487507206	260.848731691	191.795311312	0.261469926145	199.0	109.0	37	0.0
3353112	138.743515015	2.0	1194.0	2	424.0	1	496.189189189	18359.0	2.529061622	3.0	0.947393920168	287.748267732	260.100083941	241.421696281	0.299508114091	256.0	255.0	37	0.0
3353119	209.250900269	2.0	1575.0	2	614.0	1	714.810810811	26448.0	4.73235338327	3.0	1.14497570765	256.241696134	263.31141951	341.287988349	0.376151044817	308.0	223.0	37	0.0
3353117	106.976524353	2.0	1080.0	2	403.0	1	449.297297297	16624.0	2.4991938187	3.0	0.536644198511	247.103463528	262.116077521	219.507259417	0.150867962408	306.0	145.0	37	0.0
3353091	111.545776367	2.0	1161.0	2	414.0	1	457.567567568	16930.0	2.4982402988	3.0	0.667980536094	134.907091713	249.470722791	226.952459601	0.198549855842	276.0	98.0	37	0.0
3353089	51.8469619751	2.0	721.0	2	284.0	1	329.0	12173.0	8.29783006095	3.0	0.525601596138	376.461356436	247.819102977	135.658681174	0.121531810778	254.0	94.0	37	0.0
3353088	162.085662842	2.0	1380.0	2	426.0	1	563.324324324	20843.0	2.5697702443	3.0	0.832096219962	304.745801827	247.064871595	295.083703196	0.278668795858	313.0	182.0	37	0.0
3353093	126.736427307	2.0	1411.0	2	357.0	1	451.054054054	16689.0	2.60088302696	3.0	0.482794774909	336.974877447	249.187027381	267.047326844	0.166751871223	289.0	173.0	37	0.0
3353098	142.697509766	2.0	1275.0	2	447.0	1	505.594594595	18707.0	2.51194651119	3.0	0.679134363123	200.643848735	251.197450441	271.470221352	0.222979327241	287.0	193.0	37	0.0
3353096	188.828460693	2.0	1459.0	2	466.0	1	548.135135135	20281.0	2.5675784203	3.0	0.663748657524	142.323291082	250.856168241	337.322312251	0.256653085393	298.0	167.0	37	0.0
3353102	229.34954834	2.0	1721.0	2	461.0	1	637.648648649	23593.0	2.58209151213	3.0	0.772436624475	210.208631634	252.255077307	409.605922823	0.329954877268	297.0	192.0	37	0.0
3353100	101.14516449	2.0	1011.0	2	279.0	1	359.189189189	13290.0	2.53753432718	3.0	0.753110462048	43.1139636819	252.484037548	192.357716224	0.252595702763	202.0	140.0	37	0.0
3353203	93.3312683105	2.0	850.0	2	345.0	1	379.567567568	14044.0	2.56784744137	3.0	0.808408600173	220.525024992	329.173732772	182.79520121	0.241711508867	228.0	152.0	37	0.0
3353201	118.050140381	2.0	975.0	2	335.0	1	424.621621622	15711.0	2.49509779408	3.0	0.558865877704	180.905358561	327.923710128	230.414523962	0.178731079986	265.0	150.0	37	0.0
3353207	139.177719116	2.0	1299.0	2	529.0	1	592.837837838	21935.0	2.56170393575	3.0	0.678056996227	382.845159102	330.979197895	287.53758339	0.196795333803	368.0	200.0	37	0.0
3353205	151.592376709	2.0	1381.0	2	384.0	1	486.054054054	17984.0	2.49971944117	3.0	0.82107379761	199.66630416	330.072814047	288.903765787	0.322781802034	238.0	110.0	37	0.0
3353211	148.494155884	2.0	1139.0	2	348.0	1	440.405405405	16295.0	2.62169740071	3.0	0.818592077383	116.998357475	334.031114013	263.707799095	0.324643673979	214.0	106.0	37	0.0
3353209	152.492080688	2.0	1587.0	2	585.0	1	657.72972973	24336.0	2.56559972429	3.0	0.662275982406	388.799681031	332.435858968	311.133648369	0.185736221133	401.0	272.0	37	0.0
3353214	620.572753906	2.0	6065.0	2	899.0	1	1371.78378378	50756.0	2.48333179115	3.0	0.800052637706	399.0	336.0	1225.23379028	0.555913689013	397.0	568.0	37	0.0
3353212	392.020935059	2.0	3111.0	2	532.0	1	840.621621622	31103.0	2.53693567556	3.0	0.789205323209	173.165722878	333.748149398	700.577949956	0.490010265916	281.0	201.0	37	0.0
3353187	118.470146179	2.0	931.0	2	314.0	1	385.567567568	14266.0	2.6008848546	3.0	0.791786550534	30.0544384758	312.522371773	218.63967574	0.289482278023	202.0	159.0	37	0.0
3353185	115.432815552	2.0	1140.0	2	482.0	1	522.567567568	19335.0	2.55924268537	3.0	0.830172109403	288.480312184	311.307021219	215.359330286	0.206366186283	323.0	173.0	37	0.0
3353191	71.1631622314	2.0	813.0	2	359.0	1	389.945945946	14428.0	10.3413411696	3.0	0.756865392633	334.10662678	312.532058023	150.171558549	0.1706006546	265.0	175.0	37	0.0
3353189	73.3100204468	2.0	738.0	2	342.0	1	368.27027027	13626.0	2.52613175947	3.0	0.601694981516	250.214743791	313.173644272	156.888964389	0.147007070937	262.0	130.0	37	0.0
3353195	128.111602783	2.0	1210.0	2	394.0	1	467.054054054	17281.0	2.56824617998	3.0	0.748737460344	354.916330142	315.372916311	240.541512466	0.238860858802	283.0	155.0	37	0.0
3353193	102.060005188	2.0	1033.0	2	325.0	1	400.864864865	14832.0	8.43447163105	3.0	0.887824296693	2.06719467962	313.817220767	220.530441608	0.32312293236	185.0	146.0	37	0.0
3353199	295.196472168	2.0	2426.0	2	630.0	1	825.135135135	30530.0	2.54104772026	3.0	0.904571822307	263.985056623	319.104020554	522.099243554	0.400915676753	329.0	280.0	37	0.0
3353197	514.153747559	2.0	3875.0	2	767.0	1	1159.81081081	42913.0	2.54282546146	3.0	0.882805300085	390.410486202	315.844231162	888.35703026	0.51078474489	358.0	345.0	37	0.0
3353171	229.938201904	2.0	1573.0	2	392.0	1	581.189189189	21504.0	2.51016998019	3.0	0.77845392505	55.7355291383	303.03098109	409.257853915	0.377568333808	250.0	196.0	37	0.0
3353169	110.236061096	2.0	848.0	2	308.0	1	389.810810811	14423.0	2.7334986232	3.0	1.05042722111	0.0	303.0	209.934095193	0.39441967662	174.0	113.0	37	0.0
3353173	113.153106689	2.0	1034.0	2	361.0	1	406.432432432	15038.0	2.53613581987	3.0	0.728673666166	225.844126618	305.257294867	226.036199232	0.254114838167	238.0	88.0	37	0.0
3353179	140.052032471	2.0	1167.0	2	384.0	1	469.297297297	17364.0	2.62201958069	3.0	0.70453578974	341.968190466	307.403258891	269.58227613	0.253692314254	276.0	133.0	37	0.0
3353177	186.245986938	2.0	1420.0	2	395.0	1	537.135135135	19874.0	2.63057634562	3.0	0.694162245433	70.9928055562	306.380996827	340.544593438	0.282133510918	285.0	201.0	37	0.0
3353176	90.7010803223	2.0	1079.0	2	430.0	1	465.324324324	17217.0	2.48314490006	3.0	0.715384863758	366.697444472	305.323816107	197.826250091	0.179339891979	311.0	188.0	37	0.0
3353183	170.265518188	2.0	1507.0	2	409.0	1	506.783783784	18751.0	2.5713569965	3.0	0.768630323551	315.799479683	310.500052646	328.251354836	0.331427822924	246.0	131.0	37	0.0
3353181	843.782531738	2.0	6923.0	2	1055.0	1	1768.0	65416.0	2.55488748649	3.0	0.829572495985	277.257362865	307.958488415	1541.87461661	0.566748613573	428.0	467.0	37	0.0
3353155	223.994277954	2.0	1698.0	2	448.0	1	628.567567568	23257.0	2.56226113861	3.0	0.931445483169	205.456574525	292.550151999	387.845655193	0.403243592269	265.0	241.0	37	0.0
3353153	166.070205688	2.0	1544.0	2	394.0	1	523.675675676	19376.0	2.6008700865	3.0	0.749209432724	227.151291844	287.771887655	307.16554115	0.281602643406	283.0	222.0	37	0.0
3353159	459.038848877	2.0	3287.0	2	681.0	1	1028.64864865	38060.0	2.573514028	3.0	0.915968019274	72.6648426729	295.817598977	755.713210455	0.507080165502	316.0	261.0	37	0.0
3353157	195.143081665	2.0	1367.0	2	428.0	1	519.324324324	19215.0	2.65445790922	3.0	0.876357969673	38.8002182972	295.823153458	328.257525432	0.383062181376	227.0	149.0	37	0.0
3353163	79.1762542725	2.0	933.0	2	366.0	1	405.621621622	15008.0	2.55838155345	3.0	0.2359899015	81.2146010415	297.446097961	174.405394818	0.0534459108249	284.0	178.0	37	0.0
3353161	377.520935059	2.0	3323.0	2	631.0	1	918.378378378	33980.0	2.57924986143	3.0	0.817229218711	375.831008757	295.996141747	687.703559818	0.440881356286	346.0	345.0	37	0.0
3353167	490.778320312	2.0	3639.0	2	637.0	1	1042.02702703	38555.0	2.54986680746	3.0	0.885804593314	167.93556515	299.731051309	821.923167756	0.536923518459	306.0	150.0	37	0.0
3353165	90.5529632568	2.0	1189.0	2	326.0	1	387.027027027	14320.0	11.4000000005	3.0	0.715230535083	399.0	297.0	225.106207833	0.262625418684	246.0	196.0	37	0.0
3353266	106.504707336	2.0	1022.0	2	359.0	1	431.594594595	15969.0	2.80886914988	3.0	0.793755975242	309.767254713	370.70896126	200.823783931	0.226497126088	271.0	114.0	37	0.0
3353264	112.255805969	2.0	1019.0	2	355.0	1	408.486486486	15114.0	2.54079909163	3.0	0.776979019033	198.008449622	370.66929394	209.930361684	0.249458776603	248.0	159.0	37	0.0
3353270	125.927742004	2.0	1198.0	2	307.0	1	377.864864865	13981.0	2.58623844037	3.0	0.65001878924	139.910807533	373.013679178	248.283682079	0.271543015987	208.0	115.0	37	0.0
3353268	80.017364502	2.0	902.0	2	412.0	1	464.324324324	17180.0	2.58435825129	3.0	0.676373274371	394.286315206	372.062966277	167.04624344	0.138519964663	334.0	248.0	37	0.0
3353274	139.151245117	2.0	1275.0	2	300.0	1	404.594594595	14970.0	2.50980360818	3.0	0.695870985798	83.1535281949	373.778347212	268.516237814	0.300243758931	217.0	101.0	37	0.0
3353272	117.779418945	2.0	1169.0	2	511.0	1	563.351351351	20844.0	8.94866416069	3.0	0.89293243388	357.155818433	372.959383355	257.104736139	0.255903044014	317.0	240.0	37	0.0
3353278	75.2873916626	2.0	855.0	2	401.0	1	412.054054054	15246.0	2.50990650172	3.0	0.750748999815	227.139468372	376.676827423	152.457452343	0.161286755831	286.0	149.0	37	0.0
3353276	141.056610107	2.0	1331.0	2	430.0	1	484.486486486	17926.0	2.5900141299	3.0	0.754003701595	292.803015423	374.463467936	274.997840559	0.27224654576	268.0	192.0	37	0.0
3353250	102.591888428	2.0	845.0	2	343.0	1	392.162162162	14510.0	2.61252170257	3.0	0.842259178821	6.9816460766	364.840670012	184.618753338	0.247280602954	228.0	170.0	37	0.0
3353248	80.8651580811	2.0	950.0	2	387.0	1	434.405405405	16073.0	2.70371302472	3.0	0.636930086926	237.498133095	363.511479296	172.390296752	0.144662825762	311.0	237.0	37	0.0
3353254	169.223815918	2.0	1478.0	2	420.0	1	537.810810811	19899.0	2.53168911954	3.0	0.81928427572	222.544682085	365.600588424	316.385913951	0.317499162038	278.0	178.0	37	0.0
3353252	406.898925781	2.0	2693.0	2	538.0	1	869.837837838	32184.0	2.57724680182	3.0	0.837827984283	160.76985837	365.378302524	722.508497202	0.53364863416	259.0	187.0	37	0.0
3353258	463.244781494	2.0	3614.0	2	748.0	1	1103.67567568	40836.0	2.57527407878	3.0	0.923613684996	381.713321248	367.467717273	809.716447422	0.512416775529	349.0	362.0	37	0.0
3353256	76.3473510742	2.0	752.0	2	319.0	1	348.081081081	12879.0	2.5666986439	3.0	0.819338203014	45.8003048185	366.979053038	153.148326501	0.219877794216	221.0	147.0	37	0.0
3353262	340.138549805	2.0	2302.0	2	637.0	1	877.972972973	32485.0	2.54061992657	3.0	0.954376244832	249.739705313	370.038597252	550.867723913	0.427353618732	346.0	311.0	37	0.0
3353260	72.9644775391	2.0	894.0	2	381.0	1	411.621621622	15230.0	2.63294213476	3.0	0.703883203018	330.404563316	367.593893716	149.683249147	0.146764054049	302.0	206.0	37	0.0
3353234	103.985946655	2.0	1233.0	2	357.0	1	419.540540541	15523.0	2.60715016058	3.0	0.728656481573	10.2179091498	345.193507487	222.454563974	0.239432502318	239.0	188.0	37	0.0
3353232	108.117729187	2.0	1227.0	2	343.0	1	396.27027027	14662.0	2.67434465708	3.0	0.691009760661	17.6631373998	343.868928769	221.146840188	0.238875151722	222.0	160.0	37	0.0
3353238	156.020965576	2.0	1561.0	2	487.0	1	571.216216216	21135.0	2.49494156372	3.0	0.695056853648	369.637867045	348.676503529	325.197472924	0.2466502761	329.0	133.0	37	0.0
3353236	201.983337402	2.0	1803.0	2	467.0	1	575.648648649	21299.0	2.56041273298	3.0	0.800142943342	345.072732524	349.430358245	376.046038569	0.353819624745	269.0	177.0	37	0.0
3353242	133.499923706	2.0	1304.0	2	277.0	1	398.810810811	14756.0	2.5027974386	3.0	0.675194766304	123.403241574	354.907308832	265.837757313	0.290379772054	216.0	55.0	37	0.0
3353240	105.893264771	2.0	988.0	2	370.0	1	437.648648649	16193.0	10.0913839587	3.0	0.877326854624	399.0	353.0	220.23399377	0.283276402525	271.0	122.0	37	0.0
3353246	443.338348389	2.0	3539.0	2	572.0	1	930.621621622	34433.0	2.55049164735	3.0	0.787817541654	29.8209898756	361.498718108	840.588661176	0.552313136143	258.0	242.0	37	0.0
3353244	610.79888916	2.0	4671.0	2	717.0	1	1246.83783784	46133.0	2.54856140444	3.0	0.841466251907	245.939627391	356.72124494	1062.96206981	0.559298716654	336.0	367.0	37	0.0
3353218	83.9793319702	2.0	915.0	2	348.0	1	381.945945946	14132.0	2.48578106722	3.0	0.787842050455	322.671983327	340.439646998	166.264672861	0.206967880355	252.0	147.0	37	0.0
3353216	158.753158569	2.0	1437.0	2	415.0	1	502.405405405	18589.0	2.50100782717	3.0	0.769131947005	287.799194213	340.096287929	301.185478057	0.29961656272	275.0	150.0	37	0.0
3353222	564.797180176	2.0	3921.0	2	680.0	1	1149.56756757	42534.0	2.54488400175	3.0	0.860800004591	142.596040917	341.370483782	1001.04158368	0.599466744949	274.0	210.0	37	0.0
3353220	307.33682251	2.0	2508.0	2	442.0	1	670.243243243	24799.0	2.53096139383	3.0	0.757440588054	100.192780517	341.051890719	561.634193196	0.464881349925	247.0	188.0	37	0.0
3353226	152.944702148	2.0	1528.0	2	565.0	1	696.081081081	25755.0	2.61907447708	3.0	0.472947933214	393.590337872	340.930413909	304.900473596	0.115550206518	418.0	333.0	37	0.0
3353224	56.903377533	2.0	631.0	2	300.0	1	331.945945946	12282.0	10.6967610311	3.0	0.76749287448	163.460385818	340.542040661	120.168156705	0.161332975953	231.0	174.0	37	0.0
3353230	170.681488037	2.0	1487.0	2	447.0	1	549.648648649	20337.0	2.71796938499	3.0	0.992507989245	265.720522925	342.892476639	277.696898736	0.334615490462	271.0	196.0	37	0.0
3353228	81.4762115479	2.0	832.0	2	487.0	1	467.297297297	17290.0	2.66023730357	3.0	0.651006467988	368.733425155	342.101420989	167.672939721	0.13224023111	334.0	150.0	37	0.0
3353299	683.192993164	2.0	5269.0	2	1217.0	1	1635.54054054	60515.0	2.5349824404	3.0	0.908225794562	240.035177659	385.547844678	1215.99208684	0.509716466176	432.0	500.0	37	0.0
3353298	1114.88500977	2.0	7834.0	2	1012.0	1	2027.21621622	75007.0	2.551275709	3.0	0.866796343853	208.0712211	386.246182463	1895.18147966	0.681153984621	360.0	471.0	37	0.0
3353301	190.033859253	2.0	1541.0	2	351.0	1	499.108108108	18467.0	2.5978096735	3.0	0.716511480754	54.6446007125	387.166765228	363.065175032	0.352457496282	235.0	112.0	37	0.0
3353282	134.899215698	2.0	1244.0	2	462.0	1	526.135135135	19467.0	10.2610551572	3.0	0.703059536596	338.501001744	378.277202172	274.196215445	0.224290411333	327.0	195.0	37	0.0
3353280	134.289260864	2.0	1391.0	2	494.0	1	566.918918919	20976.0	2.54671210477	3.0	0.897289080078	358.736632999	376.730483433	261.486071265	0.260927696814	311.0	252.0	37	0.0
3353286	317.017852783	2.0	2871.0	2	605.0	1	900.378378378	33314.0	2.56079827501	3.0	0.525965825824	243.958725822	379.422318616	654.317301185	0.23626705907	400.0	276.0	37	0.0
3353284	67.0643234253	2.0	643.0	2	307.0	1	335.324324324	12407.0	2.49749252209	3.0	0.654437513587	47.3795165971	379.180553931	137.919673493	0.155516098698	234.0	103.0	37	0.0
3353290	105.276313782	2.0	1239.0	2	481.0	1	532.702702703	19710.0	10.2138762938	3.0	0.842626408577	396.745433214	379.658792455	250.686376094	0.247298372466	308.0	211.0	37	0.0
3353288	106.129470825	2.0	1069.0	2	456.0	1	476.378378378	17626.0	2.55722784034	3.0	0.896618991409	279.637708606	379.590978045	197.232146263	0.227914350881	275.0	149.0	37	0.0
3353295	99.8715896606	2.0	1057.0	2	420.0	1	461.324324324	17069.0	2.52670395582	3.0	0.71177119015	283.441213023	385.509264098	205.436128768	0.188329192445	298.0	185.0	37	0.0
3353293	125.274703979	2.0	1138.0	2	379.0	1	451.0	16687.0	2.6398029136	3.0	0.909004025545	37.3117742084	382.49098574	226.954351749	0.296540371987	237.0	168.0	37	0.0
3353292	1509.08508301	2.0	10249.0	2	1391.0	1	2746.40540541	101617.0	2.55633548244	3.0	0.872644934935	324.409256202	381.085265045	2613.59459216	0.710052883628	430.0	721.0	37	0.0
3352883	92.8155441284	2.0	846.0	2	304.0	1	335.891891892	12428.0	2.68848129237	3.0	0.641033574704	4.24998689405	31.0895005749	190.048354049	0.221521876982	207.0	68.0	37	0.0
3352882	169.256362915	2.0	1211.0	2	464.0	1	533.054054054	19723.0	2.55925601048	3.0	0.968505743453	209.902385881	28.7327911326	278.373644381	0.338488286356	255.0	165.0	37	0.0
3352881	49.0264015198	2.0	645.0	2	325.0	1	335.540540541	12415.0	10.0872307409	3.0	0.565769335219	307.216502199	27.5428301245	144.565170731	0.138794932064	252.0	82.0	37	0.0
3352880	70.8386001587	2.0	697.0	2	285.0	1	327.891891892	12132.0	2.80629128349	3.0	0.779292108212	87.4825168526	28.2714089296	138.153655154	0.196419968725	210.0	112.0	37	0.0
3352887	489.515167236	2.0	3534.0	2	653.0	1	981.648648649	36321.0	2.61987151175	3.0	0.853049038305	68.0097257069	40.9318988503	827.954447761	0.561876893152	264.0	185.0	37	0.0
3352886	71.2481460571	2.0	647.0	2	322.0	1	352.756756757	13052.0	2.53469517432	3.0	0.551165150112	186.169819101	35.4584206357	149.709794344	0.13244782421	246.0	61.0	37	0.0
3352885	199.445571899	2.0	1335.0	2	492.0	1	617.702702703	22855.0	2.57715096304	3.0	0.992227714702	289.219522682	33.8862009124	323.775630891	0.35143080654	295.0	250.0	37	0.0
3352884	79.5072555542	2.0	751.0	2	317.0	1	367.567567568	13600.0	2.54037580913	3.0	0.642550949158	353.243215848	32.1979504201	167.105844791	0.171042800281	250.0	121.0	37	0.0
3352891	209.004684448	2.0	1717.0	2	537.0	1	638.405405405	23621.0	2.55871040804	3.0	0.847757847958	248.181053352	54.6159670523	387.243209499	0.346105153004	305.0	178.0	37	0.0
3352890	58.2514686584	2.0	566.0	2	273.0	1	297.405405405	11004.0	2.61010862889	3.0	0.754631602672	45.736564027	54.617668435	115.493977587	0.171682216869	208.0	141.0	37	0.0
3352889	135.736526489	2.0	1248.0	2	419.0	1	483.945945946	17906.0	2.55657099466	3.0	0.802167006052	298.725643964	45.8985163021	252.182798112	0.264227976732	273.0	168.0	37	0.0
3352888	159.19631958	2.0	1397.0	2	428.0	1	487.756756757	18047.0	2.55199446107	3.0	0.820587808564	208.120556869	43.7945262869	283.027227332	0.312470986913	248.0	77.0	37	0.0
3352895	150.355819702	2.0	1255.0	2	390.0	1	494.972972973	18314.0	2.68820646326	3.0	0.640931173234	316.927761148	62.3604788258	283.0451953	0.224372272497	296.0	158.0	37	0.0
3352894	104.496520996	2.0	934.0	2	338.0	1	364.675675676	13493.0	2.56858207306	3.0	0.692001833937	18.5873879316	60.5182778204	219.585980889	0.263170371668	211.0	122.0	37	0.0
3352893	175.015319824	2.0	1692.0	2	485.0	1	593.054054054	21943.0	2.51169215782	3.0	0.405998951277	272.114038565	57.1010649375	337.880316248	0.130780107123	353.0	242.0	37	0.0
3352892	138.154312134	2.0	1391.0	2	371.0	1	481.108108108	17801.0	2.62725083189	3.0	0.661374423637	323.806617122	55.9860505306	263.001983916	0.220663006966	292.0	216.0	37	0.0
3352867	308.535980225	2.0	2339.0	2	518.0	1	759.864864865	28115.0	2.55331854204	3.0	0.802943748448	279.480890484	6.0735609047	561.590210531	0.421896987657	305.0	229.0	37	0.0
3352866	150.543746948	2.0	1276.0	2	500.0	1	597.567567568	22110.0	4.71190787064	3.0	1.21018206015	399.0	5.0	300.017364362	0.436357773395	245.0	241.0	37	0.0
3352865	70.7838745117	2.0	1194.0	2	330.0	1	376.594594595	13934.0	2.6445771601	3.0	0.413821391462	246.559386133	4.5081169891	189.962929053	0.116533105695	279.0	91.0	37	0.0
3352864	318.495605469	2.0	2291.0	2	631.0	1	792.459459459	29321.0	2.55962962633	3.0	0.814973897421	257.315582459	4.40952832134	561.505941128	0.40593467117	310.0	190.0	37	0.0
3352871	96.1999282837	2.0	1016.0	2	322.0	1	390.648648649	14454.0	2.54640080153	3.0	0.561727283193	132.865825556	15.3762036606	205.320510451	0.173183951635	261.0	63.0	37	0.0
3352870	243.510421753	2.0	1801.0	2	515.0	1	665.648648649	24629.0	2.6661253388	3.0	1.05424344943	47.3185265018	15.3493597513	384.803789556	0.438275630533	247.0	212.0	37	0.0
3352869	96.93800354	2.0	774.0	2	334.0	1	387.594594595	14341.0	2.52101333826	3.0	0.751586633584	38.4440098679	10.8143116738	183.984217237	0.217111164116	223.0	164.0	37	0.0
3352868	84.1609039307	2.0	785.0	2	315.0	1	348.081081081	12879.0	2.47131039419	3.0	0.836655810721	21.3816391098	9.52597136323	162.080120513	0.241911708955	207.0	55.0	37	0.0
3352875	47.687625885	2.0	814.0	2	285.0	1	284.27027027	10518.0	10.1198853125	3.0	0.896372579763	0.0	18.0	133.778558457	0.267295408037	179.0	127.0	37	0.0
3352874	67.8467102051	2.0	706.0	2	283.0	1	308.135135135	11401.0	2.50192673828	3.0	0.653430240245	88.9925243148	16.5118903729	137.515688431	0.170696483022	214.0	73.0	37	0.0
3352873	146.942779541	2.0	1406.0	2	396.0	1	476.918918919	17646.0	2.52417455689	3.0	0.689553889905	201.091469405	15.3390326616	291.112080208	0.266548092606	275.0	60.0	37	0.0
3352872	106.695426941	2.0	1029.0	2	373.0	1	428.243243243	15845.0	2.48593050074	3.0	0.790138793906	181.30529106	15.1636867316	209.994365719	0.240274942615	254.0	125.0	37	0.0
3352879	104.491836548	2.0	887.0	2	345.0	1	406.864864865	15054.0	2.77180628803	3.0	0.641528895769	184.722440894	27.1797522051	209.784169798	0.198164141843	260.0	135.0	37	0.0
3352878	101.150299072	2.0	1009.0	2	302.0	1	360.135135135	13325.0	2.53930095705	3.0	0.670707704346	48.8187310876	26.3245967857	192.108788937	0.217862997968	227.0	115.0	37	0.0
3352877	85.9609451294	2.0	899.0	2	393.0	1	428.378378378	15850.0	10.16853147	3.0	0.895613483035	267.624120285	23.4844991962	176.878387498	0.226843937105	261.0	158.0	37	0.0
3352876	486.708099365	2.0	3388.0	2	591.0	1	989.783783784	36622.0	2.5770105519	3.0	0.862785475088	125.800548484	22.9034862405	817.136638075	0.55314537703	280.0	244.0	37	0.0
3353362	148.109207153	2.0	1384.0	2	361.0	1	468.918918919	17350.0	2.51665540462	3.0	0.753805282888	306.095858464	393.15032394	272.894401471	0.280974192961	261.0	182.0	37	0.0
3353360	91.1107406616	2.0	950.0	2	313.0	1	343.486486486	12709.0	2.5003098105	3.0	0.778845932911	24.8818090463	391.430549591	181.625472642	0.259311540995	193.0	87.0	37	0.0
3353366	68.9949493408	2.0	721.0	2	268.0	1	322.135135135	11919.0	2.5378727187	3.0	0.721467824246	163.457232287	395.512424896	158.623271755	0.215997340852	194.0	50.0	37	0.0
3353364	594.22277832	2.0	4088.0	2	758.0	1	1213.83783784	44912.0	2.55809975164	3.0	0.866761985054	106.882451297	394.398714773	1016.98856963	0.570103159561	286.0	204.0	37	0.0
3352859	96.6530303955	2.0	844.0	2	329.0	1	385.0	14245.0	8.87558855732	3.0	0.965597850575	176.0	0.0	196.067732061	0.326037442364	216.0	125.0	37	0.0
3353371	124.113441467	2.0	1185.0	2	372.0	1	468.540540541	17336.0	2.48216185556	3.0	1.08873681098	356.0	399.0	233.446233947	0.372169020198	214.0	233.0	37	0.0
3352858	68.5633544922	2.0	938.0	2	271.0	1	320.594594595	11862.0	10.4373409402	3.0	0.771681037382	146.0	0.0	186.11159428	0.28864013583	195.0	121.0	37	0.0
3352857	219.478713989	2.0	1429.0	2	486.0	1	599.567567568	22184.0	2.72077812954	3.0	1.24964903039	92.0	0.0	334.867431526	0.536036523372	191.0	221.0	37	0.0
3353369	124.917320251	2.0	1368.0	2	452.0	1	578.027027027	21387.0	8.34653753552	3.0	0.915570609816	215.629571606	398.396030842	340.109172545	0.36866186248	271.0	199.0	37	0.0
3352863	228.026184082	2.0	1935.0	2	500.0	1	657.567567568	24330.0	2.55115134083	3.0	0.763341139558	230.156135846	3.17955873471	432.900331135	0.335590365299	288.0	219.0	37	0.0
3352862	64.1943054199	2.0	692.0	2	337.0	1	354.297297297	13109.0	2.64534387974	3.0	1.0553639786	7.73863317895	2.70203280754	127.607441629	0.234652492039	205.0	132.0	37	0.0
3352861	190.227676392	2.0	1282.0	2	515.0	1	586.459459459	21699.0	10.2534433542	3.0	0.980217622038	220.0	0.0	359.992252586	0.430304905325	254.0	151.0	37	0.0
3352860	447.099365234	2.0	3926.0	2	476.0	1	900.378378378	33314.0	2.50546710341	3.0	0.781239938486	200.0	0.0	858.405056918	0.593397653955	242.0	246.0	37	0.0
3352947	126.61832428	2.0	933.0	2	333.0	1	408.567567568	15117.0	2.57248337737	3.0	0.913303921618	22.4669639783	123.74317384	219.500637881	0.325088998663	206.0	116.0	37	0.0
3352946	294.679077148	2.0	2301.0	2	611.0	1	800.054054054	29602.0	2.57026581067	3.0	0.772562456337	282.196145003	121.948795655	521.935071842	0.336898616782	373.0	310.0	37	0.0
3352945	81.0870361328	2.0	790.0	2	315.0	1	346.162162162	12808.0	2.58775223317	3.0	0.786082178651	37.5243661943	120.777729452	161.064257969	0.223804983898	220.0	135.0	37	0.0
3352944	459.318603516	2.0	3474.0	2	905.0	1	1223.59459459	45273.0	2.54562713728	3.0	0.968826477734	268.241771604	119.458026935	782.083771424	0.44848172137	412.0	421.0	37	0.0
3352951	528.432739258	2.0	3684.0	2	816.0	1	1199.94594595	44398.0	2.59271380713	3.0	0.806803035639	212.445264126	132.395055281	985.288619473	0.495298835242	359.0	254.0	37	0.0
3352950	169.319061279	2.0	1499.0	2	802.0	1	797.621621622	29512.0	4.72193589509	3.0	1.64303981189	257.395533567	128.874896593	257.450033054	0.360847368725	355.0	463.0	37	0.0
3352949	126.920333862	2.0	1465.0	2	426.0	1	546.513513514	20221.0	2.64861796929	3.0	0.505740629461	204.337061182	128.395558928	300.017927392	0.161194026395	327.0	196.0	37	0.0
3352948	972.765625	2.0	6494.0	2	1021.0	1	1799.18918919	66570.0	2.55614759914	3.0	0.870836969614	87.5811469207	128.023279859	1671.38483563	0.679229505867	319.0	348.0	37	0.0
3352955	162.193710327	2.0	1395.0	2	410.0	1	499.837837838	18494.0	2.5352048471	3.0	0.840984741955	75.7726275523	137.111354212	293.131702815	0.327314876378	246.0	154.0	37	0.0
3352954	162.707794189	2.0	1602.0	2	494.0	1	604.243243243	22357.0	2.63770649147	3.0	0.881727352007	386.704761452	134.894362395	314.38621024	0.297656837117	316.0	265.0	37	0.0
3352953	82.2273788452	2.0	1501.0	2	575.0	1	654.810810811	24228.0	10.1437219266	3.0	0.564013663812	206.513856948	133.484221481	288.72899999	0.14200446402	363.0	272.0	37	0.0
3352952	80.4291610718	2.0	806.0	2	368.0	1	418.243243243	15475.0	10.155218448	3.0	0.594655690521	283.973957224	131.970187486	162.077554379	0.130225023096	307.0	233.0	37	0.0
3352959	60.7774963379	2.0	634.0	2	323.0	1	341.972972973	12653.0	2.81575805682	3.0	0.65311401304	14.6104547988	139.710398099	145.804566017	0.161752915772	234.0	72.0	37	0.0
3352958	127.778648376	2.0	1148.0	2	416.0	1	504.648648649	18672.0	2.62295578178	3.0	0.783491196502	270.823523351	139.18937651	237.768820521	0.226352461236	317.0	181.0	37	0.0
3352957	57.099899292	2.0	590.0	2	287.0	1	311.594594595	11529.0	8.99155336041	3.0	0.718686722016	107.469067315	139.306714191	122.543520491	0.164581029479	213.0	123.0	37	0.0
3352956	170.762481689	2.0	1232.0	2	472.0	1	563.810810811	20861.0	2.640587547	3.0	1.03216612216	399.0	138.0	313.93062201	0.403224673403	248.0	134.0	37	0.0
3352931	161.980911255	2.0	1498.0	2	543.0	1	598.081081081	22129.0	2.53705476932	3.0	0.900854346392	377.52554443	104.868791604	290.347624828	0.279863655142	338.0	217.0	37	0.0
3352930	191.694625854	2.0	1725.0	2	459.0	1	566.189189189	20949.0	2.56717772417	3.0	0.814256924332	217.843372859	103.54946172	356.424905433	0.344616824404	267.0	202.0	37	0.0
3352929	119.26360321	2.0	1188.0	2	388.0	1	448.027027027	16577.0	10.6830051824	3.0	0.807894183279	346.617446461	103.285377982	221.831703786	0.250009995894	260.0	167.0	37	0.0
3352928	154.121170044	2.0	1283.0	2	444.0	1	511.27027027	18917.0	2.5773870263	3.0	0.836745506286	239.447842139	102.603505878	282.040447124	0.300041622029	279.0	190.0	37	0.0
3352935	124.950019836	2.0	1104.0	2	321.0	1	411.297297297	15218.0	2.50889609722	3.0	0.756414952489	114.184640538	109.661871851	237.494077688	0.279405747465	231.0	82.0	37	0.0
3352934	81.7913589478	2.0	1009.0	2	380.0	1	441.297297297	16328.0	2.7555593603	3.0	0.413051491013	142.495644957	108.637690429	210.576043914	0.109322544771	299.0	151.0	37	0.0
3352933	1046.37524414	2.0	7019.0	2	1177.0	1	2011.45945946	74424.0	2.56428465279	3.0	0.839390153159	393.86744818	108.092754035	1776.01552475	0.588737059984	467.0	567.0	37	0.0
3352932	171.551116943	2.0	1381.0	2	547.0	1	600.783783784	22229.0	2.56791076349	3.0	0.875854551451	135.006550129	107.121935022	293.443268711	0.272100523039	319.0	237.0	37	0.0
3352939	173.439544678	2.0	1655.0	2	427.0	1	541.837837838	20048.0	2.50830507281	3.0	0.815118924505	329.910534565	113.796429372	318.392011478	0.314903697709	280.0	220.0	37	0.0
3352938	99.2762680054	2.0	1154.0	2	499.0	1	538.810810811	19936.0	2.57515059785	3.0	0.684781468582	288.460399759	112.540615217	206.423760185	0.150977496575	365.0	191.0	37	0.0
3352937	78.8535995483	2.0	911.0	2	347.0	1	389.891891892	14426.0	2.58884237161	3.0	0.663014707943	225.847023301	112.848938032	165.484269777	0.163743008682	273.0	74.0	37	0.0
3352936	84.3101348877	2.0	866.0	2	308.0	1	331.783783784	12276.0	2.531714178	3.0	0.740190402117	10.9921002584	111.305837853	169.073641933	0.232432826305	203.0	120.0	37	0.0
3352943	140.636306763	2.0	1366.0	2	431.0	1	555.432432432	20551.0	2.53352445399	3.0	0.66622259262	293.112170266	117.470651167	288.986306917	0.209650147959	353.0	205.0	37	0.0
3352942	243.61151123	2.0	2020.0	2	484.0	1	661.594594595	24479.0	2.54225183698	3.0	0.671158041237	255.586787954	117.271323788	469.016373764	0.312160378251	342.0	98.0	37	0.0
3352941	107.728668213	2.0	1059.0	2	344.0	1	402.459459459	14891.0	2.49661413303	3.0	0.752564543021	193.55793468	115.992104218	213.677664121	0.24965543659	236.0	189.0	37	0.0
3352940	124.818183899	2.0	1409.0	2	657.0	1	710.297297297	26281.0	11.4000000005	3.0	0.551314531942	273.589183775	114.971240048	302.230216232	0.132877037936	422.0	302.0	37	0.0
3352915	958.065185547	2.0	6861.0	2	1131.0	1	1798.89189189	66559.0	2.56733359797	3.0	0.84458721464	268.119159777	89.0470624137	1621.63197606	0.614678001652	398.0	417.0	37	0.0
3352914	171.247817993	2.0	1856.0	2	458.0	1	542.702702703	20080.0	2.53784944758	3.0	0.737343862293	307.490543629	88.116701097	337.880556218	0.297910700614	289.0	190.0	37	0.0
3352913	326.068206787	2.0	2342.0	2	537.0	1	769.351351351	28466.0	2.59210620626	3.0	0.808858458292	79.0772025906	88.124054464	554.106949976	0.410995465251	309.0	144.0	37	0.0
3352912	257.911346436	2.0	2444.0	2	595.0	1	827.027027027	30600.0	2.57289705128	3.0	0.609737281396	65.4732108345	84.5403282147	593.894747806	0.280292715459	343.0	195.0	37	0.0
3352919	43.7688522339	2.0	560.0	2	252.0	1	277.756756757	10277.0	2.54933502958	3.0	0.489381702672	123.457450694	93.1998411484	107.992387953	0.105138814663	227.0	111.0	37	0.0
3352918	136.734420776	2.0	1079.0	2	472.0	1	533.756756757	19749.0	2.60334474912	3.0	0.90760285304	391.730901234	92.0553147177	237.930359256	0.253586872044	306.0	237.0	37	0.0
3352917	112.91897583	2.0	1024.0	2	343.0	1	425.081081081	15728.0	2.48954219059	3.0	0.692481445646	243.930173747	89.7017071095	230.127908682	0.230687099323	267.0	130.0	37	0.0
3352916	127.048248291	2.0	1281.0	2	397.0	1	479.378378378	17737.0	2.74723982197	3.0	0.651226068667	328.636419783	89.2437138076	268.41948424	0.222974236301	293.0	142.0	37	0.0
3352923	130.754959106	2.0	1437.0	2	402.0	1	484.621621622	17931.0	2.62479722919	3.0	0.671080855011	370.832083005	96.5945940179	265.731417386	0.225469293946	300.0	135.0	37	0.0
3352922	82.3051376343	2.0	899.0	2	378.0	1	396.162162162	14658.0	2.57226385704	3.0	0.757067917122	228.093339557	95.1728230173	160.233079106	0.180781296591	269.0	134.0	37	0.0
3352921	79.1679534912	2.0	803.0	2	334.0	1	365.891891892	13538.0	2.65959158825	3.0	0.676160502173	210.08455783	95.1678920681	165.666127394	0.180740361186	244.0	155.0	37	0.0
3352920	132.866989136	2.0	1283.0	2	546.0	1	623.702702703	23077.0	2.53228396625	3.0	0.260732716804	261.715825064	94.0750189659	268.431955465	0.0594428549572	357.0	313.0	37	0.0
3352927	111.513092041	2.0	1140.0	2	386.0	1	470.297297297	17401.0	2.65415295521	3.0	0.544954986607	141.587833272	102.929437361	245.734484631	0.166006561112	287.0	180.0	37	0.0
3352926	80.2105712891	2.0	910.0	2	418.0	1	414.405405405	15333.0	2.57083859181	3.0	0.753808290504	358.018316795	102.052764115	170.465288004	0.183486825305	284.0	134.0	37	0.0
3352925	65.4815216064	2.0	683.0	2	313.0	1	317.459459459	11746.0	2.74760610513	3.0	0.647751338413	58.2749948225	102.208317135	141.313598189	0.168455947667	224.0	67.0	37	0.0
3352924	110.107925415	2.0	1152.0	2	332.0	1	398.162162162	14732.0	2.58975527897	3.0	0.782268594148	107.253019038	98.0541177277	212.987938301	0.264587873367	225.0	185.0	37	0.0
3352899	181.205093384	2.0	1719.0	2	493.0	1	632.513513514	23403.0	10.1876782464	3.0	0.891252505909	397.394152314	68.0884267087	389.436317831	0.378113756268	266.0	177.0	37	0.0
3352898	95.41015625	2.0	1067.0	2	413.0	1	434.72972973	16085.0	11.4000000005	3.0	0.551972518701	192.833101274	64.751106678	195.274543008	0.141512357646	299.0	160.0	37	0.0
3352897	1059.36291504	2.0	7407.0	2	1087.0	1	1982.43243243	73350.0	2.58968541412	3.0	0.800636643775	265.537736311	64.0860484189	1892.35616715	0.618460708701	432.0	296.0	37	0.0
3352896	110.106269836	2.0	993.0	2	345.0	1	378.945945946	14021.0	2.60681496568	3.0	0.798121558626	107.149600022	64.4397546725	200.109962263	0.266996763285	215.0	129.0	37	0.0
3352903	113.675056458	2.0	1055.0	2	372.0	1	436.513513514	16151.0	2.57106971556	3.0	0.736471445936	139.84937128	75.7600643953	217.067913287	0.224162478467	270.0	152.0	37	0.0
3352902	548.994018555	2.0	3761.0	2	1096.0	1	1383.05405405	51173.0	2.57139199892	3.0	1.15983399693	185.696254702	73.0314821989	882.959384556	0.587872272595	341.0	248.0	37	0.0
3352901	53.3731231689	2.0	1008.0	2	457.0	1	512.162162162	18950.0	2.61474115335	3.0	-0.381634806462	268.145019279	71.2308219905	205.290243519	-0.0710510726221	361.0	265.0	37	0.0
3352900	142.628540039	2.0	1195.0	2	371.0	1	487.324324324	18031.0	10.1854296403	3.0	0.767527424208	212.342102439	70.5715170644	281.194283771	0.284419354264	267.0	227.0	37	0.0
3352907	132.627441406	2.0	1299.0	2	479.0	1	516.027027027	19093.0	2.65412486191	3.0	0.695291803414	164.262065599	80.0021874641	238.02783293	0.190984707183	297.0	166.0	37	0.0
3352906	722.311584473	2.0	4661.0	2	783.0	1	1419.43243243	52519.0	2.55519942276	3.0	0.872044374504	153.899585795	80.4226970893	1241.50812278	0.616468009422	322.0	347.0	37	0.0
3352905	662.644470215	2.0	4429.0	2	745.0	1	1345.48648649	49783.0	2.56811733535	3.0	0.840991167303	319.609340774	79.1433417748	1163.02690858	0.571024659668	354.0	382.0	37	0.0
3352904	112.162742615	2.0	1071.0	2	355.0	1	390.945945946	14465.0	2.54915438027	3.0	0.679223443938	46.4136620141	77.4186378789	228.472457123	0.247617452775	232.0	117.0	37	0.0
3352911	130.054595947	2.0	1112.0	2	388.0	1	457.405405405	16924.0	2.53419508791	3.0	0.803537920057	228.856250714	83.0305944387	235.463427151	0.260752428971	260.0	150.0	37	0.0
3352910	525.043945312	2.0	3832.0	2	741.0	1	1241.02702703	45918.0	2.57035705628	3.0	0.829456143373	70.6192695389	81.5561135719	966.916619595	0.477378722252	374.0	376.0	37	0.0
3352909	163.239837646	2.0	1622.0	2	422.0	1	517.189189189	19136.0	2.53154887562	3.0	0.863860926114	399.0	81.0	338.138354149	0.393526601043	237.0	133.0	37	0.0
3352908	69.1168899536	2.0	733.0	2	311.0	1	351.513513514	13006.0	2.47789988537	3.0	0.632748355336	349.275578417	81.0159422357	149.280612275	0.155211507819	251.0	155.0	37	0.0
3353011	311.403533936	2.0	2379.0	2	553.0	1	746.837837838	27633.0	2.53967216616	3.0	0.84245677639	240.397877673	191.986190613	549.510262442	0.44913361041	277.0	270.0	37	0.0
3353009	138.736907959	2.0	1278.0	2	411.0	1	479.972972973	17759.0	2.6388197648	3.0	0.745725213771	219.325491268	191.761715781	264.217238744	0.258264820223	273.0	82.0	37	0.0
3353013	69.8170700073	2.0	747.0	2	313.0	1	346.216216216	12810.0	2.5118299178	3.0	0.75002576384	143.265014372	194.888024341	143.740339798	0.184407508242	237.0	83.0	37	0.0
3353019	691.191650391	2.0	4802.0	2	733.0	1	1319.75675676	48831.0	2.59790647189	3.0	0.849796152452	92.7395694004	198.279908908	1201.249544	0.630641620499	297.0	243.0	37	0.0
3353017	376.199157715	2.0	2630.0	2	564.0	1	851.459459459	31504.0	2.60551662089	3.0	0.831106982216	206.874218764	197.26015119	655.324711481	0.470221169438	305.0	253.0	37	0.0
3353016	69.2488174438	2.0	815.0	2	342.0	1	375.864864865	13907.0	2.54175262299	3.0	0.610833156193	287.826635221	195.778035413	158.809313007	0.148163245943	274.0	128.0	37	0.0
3353021	71.0431060791	2.0	772.0	2	285.0	1	322.621621622	11937.0	2.55571950581	3.0	0.687944531086	117.049071221	200.477885214	148.169075974	0.187612766259	217.0	78.0	37	0.0
3352995	91.5467224121	2.0	832.0	2	297.0	1	338.189189189	12513.0	2.61073336112	3.0	0.725613161004	79.7970650243	180.057603078	177.557946385	0.235304057719	206.0	86.0	37	0.0
3352993	153.744659424	2.0	1466.0	2	456.0	1	548.594594595	20298.0	2.5691280364	3.0	0.829588894755	317.403676844	178.591504742	282.113399132	0.271143902345	304.0	221.0	37	0.0
3352999	120.056770325	2.0	937.0	2	405.0	1	466.378378378	17256.0	2.58455571673	3.0	0.744997727492	332.268881027	184.951483854	222.753644608	0.216418498027	299.0	164.0	37	0.0
3352997	154.928085327	2.0	1247.0	2	379.0	1	500.135135135	18505.0	2.59656342997	3.0	0.793202249334	292.339429441	184.96996178	282.758059337	0.289031432999	276.0	107.0	37	0.0
3353003	90.7292480469	2.0	1085.0	2	453.0	1	494.837837838	18309.0	2.53894569999	3.0	0.678883180293	354.343958216	186.136276528	215.212235494	0.173196854926	318.0	250.0	37	0.0
3353001	112.130722046	2.0	1113.0	2	483.0	1	524.891891892	19421.0	8.99778685969	3.0	0.811949709777	347.024740924	185.743480466	223.432662462	0.208916206564	308.0	202.0	37	0.0
3353007	119.04864502	2.0	993.0	2	335.0	1	383.351351351	14184.0	2.54755446706	3.0	0.79687410481	23.0425138289	191.181817604	214.260254029	0.286491088709	209.0	128.0	37	0.0
3353005	116.479614258	2.0	1099.0	2	366.0	1	427.621621622	15822.0	2.55189694404	3.0	0.765197702844	191.624110909	187.45429696	227.819903451	0.256018764149	251.0	91.0	37	0.0
3352979	142.960830688	2.0	1428.0	2	499.0	1	553.243243243	20470.0	2.67570561667	3.0	0.623226582689	330.231098409	166.028587754	281.555836717	0.188475355025	323.0	210.0	37	0.0
3352978	43.8587532043	2.0	663.0	2	301.0	1	337.27027027	12479.0	2.56119218957	3.0	0.402150996881	185.522237938	164.450791679	118.315643901	0.0758912376414	268.0	176.0	37	0.0
3352976	127.97303772	2.0	966.0	2	354.0	1	441.081081081	16320.0	2.67038513877	3.0	0.77616084594	365.231816871	163.080206745	233.958137088	0.259200884567	260.0	84.0	37	0.0
3352983	165.194900513	2.0	1425.0	2	395.0	1	515.702702703	19081.0	2.53023890887	3.0	0.752512829427	281.730601587	169.227658957	310.498780179	0.292891252163	269.0	139.0	37	0.0
3352981	137.071777344	2.0	1111.0	2	400.0	1	455.540540541	16855.0	2.52136430237	3.0	0.856326324742	178.332111221	167.896644895	241.231400503	0.293215571404	246.0	96.0	37	0.0
3352987	160.131027222	2.0	1309.0	2	423.0	1	519.594594595	19225.0	2.52840607687	3.0	0.548366553794	324.04230243	172.087669958	302.058811369	0.189615825049	319.0	220.0	37	0.0
3352985	83.4874267578	2.0	997.0	2	344.0	1	384.297297297	14219.0	2.61573230663	3.0	0.622562695892	260.543174241	170.393649354	185.003583278	0.176267386019	266.0	131.0	37	0.0
3352991	150.253173828	2.0	1468.0	2	401.0	1	487.513513514	18038.0	2.50598972682	3.0	0.761212199381	229.724038363	177.921897659	283.733308038	0.284543124455	265.0	125.0	37	0.0
3352989	132.390594482	2.0	1348.0	2	372.0	1	470.513513514	17409.0	2.54803220765	3.0	0.693484546924	275.93668096	177.160076667	253.350944741	0.229566973439	276.0	201.0	37	0.0
3352963	358.601501465	2.0	2480.0	2	545.0	1	833.405405405	30836.0	2.53688354002	3.0	0.798685277697	221.85955328	145.56835172	645.645433288	0.447961168964	321.0	193.0	37	0.0
3352962	79.6268386841	2.0	829.0	2	352.0	1	363.567567568	13452.0	10.2529115355	3.0	0.727325655821	173.816226714	146.157817836	157.9735457	0.187669525512	242.0	105.0	37	0.0
3352961	79.3289794922	2.0	798.0	2	353.0	1	390.27027027	14440.0	2.53917617158	3.0	0.586770630282	254.764892801	145.13597702	164.356598868	0.14097280523	288.0	140.0	37	0.0
3352960	74.128692627	2.0	968.0	2	324.0	1	359.675675676	13308.0	8.96696161804	3.0	0.692895078719	11.9155803863	142.995249798	170.0762989	0.195916528941	234.0	98.0	37	0.0
3352967	116.394607544	2.0	1091.0	2	309.0	1	371.405405405	13742.0	2.59562413164	3.0	0.671328156638	44.405934732	153.864354732	241.111714479	0.278623415282	199.0	89.0	37	0.0
3352966	73.8116607666	2.0	768.0	2	327.0	1	376.675675676	13937.0	10.8552035105	3.0	0.598280157347	204.364798128	150.133895406	152.719796806	0.138023702297	284.0	122.0	37	0.0
3352965	277.128417969	2.0	1973.0	2	433.0	1	661.432432432	24473.0	2.55335842495	3.0	0.851489701227	158.242767841	148.285684633	482.836154666	0.450931553479	244.0	220.0	37	0.0
3352964	150.022338867	2.0	1224.0	2	348.0	1	466.162162162	17248.0	2.58334046484	3.0	0.72460540525	292.936793963	147.148849844	277.365734637	0.274810235249	260.0	141.0	37	0.0
3352971	50.5362586975	2.0	749.0	2	330.0	1	360.72972973	13347.0	2.63765189103	3.0	0.659480428847	187.435561483	157.627323348	123.17842719	0.126883007522	262.0	184.0	37	0.0
3352970	126.466529846	2.0	1443.0	2	371.0	1	482.810810811	17864.0	2.52889233207	3.0	0.539441116632	222.507239806	157.123164949	288.545956078	0.192172455591	308.0	115.0	37	0.0
3352969	72.911819458	2.0	684.0	2	344.0	1	362.72972973	13421.0	2.60415411856	3.0	0.512342734511	195.142505486	156.945802194	165.825652862	0.132645718806	269.0	106.0	37	0.0
3352968	122.401535034	2.0	1061.0	2	293.0	1	371.027027027	13728.0	2.5494973386	3.0	0.723157062326	103.885482118	154.856918442	225.499259236	0.281651575598	202.0	50.0	37	0.0
3352975	115.868896484	2.0	1045.0	2	373.0	1	466.810810811	17272.0	2.66984382331	3.0	0.699241804064	225.19544922	162.783748024	232.942868274	0.211334257315	273.0	217.0	37	0.0
3352974	134.084472656	2.0	1015.0	2	350.0	1	439.918918919	16277.0	2.56801921366	3.0	0.861951216566	143.279754751	162.635005614	237.392242031	0.303043968215	231.0	169.0	37	0.0
3352973	62.8587417603	2.0	664.0	2	344.0	1	379.324324324	14035.0	4.76940539942	3.0	0.780924136995	386.319444422	159.505588706	138.671685417	0.16651183242	266.0	152.0	37	0.0
3352972	149.743392944	2.0	1314.0	2	421.0	1	513.216216216	18989.0	2.54320906103	3.0	0.673106238785	328.011811863	159.069632736	281.821864061	0.22670946313	289.0	184.0	37	0.0
3353074	220.208114624	2.0	1553.0	2	574.0	1	681.243243243	25206.0	2.58305722558	3.0	1.08936773831	139.292067956	235.643704974	348.068592011	0.385609832083	285.0	261.0	37	0.0
3353072	71.9482040405	2.0	1049.0	2	365.0	1	412.108108108	15248.0	2.62143490809	3.0	0.401252119021	147.228910479	234.081986485	172.864234426	0.0918881444577	299.0	197.0	37	0.0
3353078	62.0263175964	2.0	928.0	2	402.0	1	426.054054054	15764.0	2.65547382819	3.0	0.329402337578	278.843605104	238.822848487	165.211303411	0.0682234779414	343.0	129.0	37	0.0
3353076	228.752792358	2.0	1629.0	2	478.0	1	607.594594595	22481.0	2.5503886153	3.0	0.915123947977	160.017556131	235.947745045	374.563483676	0.392899204277	263.0	192.0	37	0.0
3353082	237.656051636	2.0	1946.0	2	459.0	1	619.459459459	22920.0	2.49446517923	3.0	0.707525233395	335.834381136	240.122448661	451.636382416	0.347566784647	281.0	138.0	37	0.0
3353080	790.214660645	2.0	5358.0	2	949.0	1	1620.27027027	59950.0	2.5719608163	3.0	0.891853841261	292.521700086	239.294582778	1377.27356777	0.610435486773	375.0	498.0	37	0.0
3353086	75.0716400146	2.0	777.0	2	285.0	1	320.945945946	11875.0	10.1103329521	3.0	0.739956779155	32.6693363122	247.223198968	151.750333323	0.212024185336	204.0	115.0	37	0.0
3353084	125.160842896	2.0	960.0	2	328.0	1	407.243243243	15068.0	2.65156666198	3.0	0.809318156252	47.0780165876	242.481052613	234.189192915	0.303276550213	211.0	79.0	37	0.0
3353059	78.3632659912	2.0	819.0	2	366.0	1	388.513513514	14375.0	2.52866123397	3.0	0.644227868282	140.984997621	226.285936707	155.045266082	0.147508795422	266.0	135.0	37	0.0
3353057	110.684959412	2.0	1154.0	2	342.0	1	406.027027027	15023.0	2.55193962475	3.0	0.693781649114	164.4977815	224.360463351	233.408141161	0.24908377321	245.0	147.0	37	0.0
3353063	235.605621338	2.0	1903.0	2	511.0	1	602.675675676	22299.0	2.54029383979	3.0	0.941334709983	50.9671648302	228.230199562	394.14936918	0.444702652184	220.0	177.0	37	0.0
3353061	121.176368713	2.0	1194.0	2	422.0	1	445.783783784	16494.0	2.53099706704	3.0	0.75752654741	347.316897709	227.218452546	235.605382783	0.250287163267	266.0	173.0	37	0.0
3353065	100.415977478	2.0	1007.0	2	420.0	1	491.837837838	18198.0	11.4000000005	3.0	0.674895732163	272.890151869	228.399649215	209.61890202	0.167976847004	312.0	197.0	37	0.0
3353070	176.364654541	2.0	1587.0	2	478.0	1	599.027027027	22164.0	2.51911689944	3.0	0.638448267855	278.224247818	231.703458684	355.036108217	0.233350236722	351.0	224.0	37	0.0
3353068	144.375671387	2.0	1399.0	2	392.0	1	473.108108108	17505.0	2.50761986782	3.0	0.757906957304	390.598956345	228.913193179	275.460501684	0.283104580838	264.0	164.0	37	0.0
3353042	459.387786865	2.0	3082.0	2	820.0	1	1098.2972973	40637.0	2.59457545229	3.0	1.02347354394	244.68928111	210.008442107	755.155792052	0.542863752084	315.0	216.0	37	0.0
3353040	56.1243782043	2.0	550.0	2	275.0	1	290.162162162	10736.0	10.1830000014	3.0	0.644609497133	9.47940789583	209.843966675	125.020779054	0.161264716286	203.0	81.0	37	0.0
3353047	48.139125824	2.0	710.0	2	347.0	1	371.621621622	13750.0	2.5725195987	3.0	0.461302631085	251.588818731	217.603678963	121.484189952	0.0815494639194	288.0	174.0	37	0.0
3353046	306.022979736	2.0	2321.0	2	830.0	1	928.027027027	34337.0	4.72951003121	3.0	1.21829122167	275.083584469	214.345580199	481.778388801	0.462487458494	326.0	268.0	37	0.0
3353044	84.9576644897	2.0	707.0	2	302.0	1	353.459459459	13078.0	2.53718040319	3.0	0.699660544306	159.574551995	213.597619418	165.684874015	0.196148904928	236.0	106.0	37	0.0
3353050	81.6126708984	2.0	955.0	2	386.0	1	416.972972973	15428.0	2.50562467269	3.0	0.570880539231	263.803804567	217.561150881	183.405816957	0.143577370514	299.0	201.0	37	0.0
3353055	100.644866943	2.0	1066.0	2	271.0	1	344.0	12728.0	2.55146401058	3.0	0.562326278003	104.901098914	223.994968664	209.039469957	0.206061976928	221.0	95.0	37	0.0
3353053	143.879013062	2.0	1243.0	2	346.0	1	431.27027027	15957.0	2.53886416362	3.0	0.783658688682	70.5093852822	224.455739933	276.8858217	0.336119239108	209.0	107.0	37	0.0
3353052	201.209396362	2.0	1566.0	2	418.0	1	566.810810811	20972.0	2.55874081333	3.0	0.814612062889	221.065590391	222.493646229	371.62494817	0.364343818285	264.0	119.0	37	0.0
3353026	100.924179077	2.0	738.0	2	362.0	1	383.432432432	14187.0	2.56208795347	3.0	1.03948105312	14.7428833556	201.793883391	158.683567122	0.274039032558	209.0	131.0	37	0.0
3353024	94.1404647827	2.0	874.0	2	348.0	1	368.918918919	13650.0	2.66079801276	3.0	0.808874327535	35.5805778093	200.957182375	174.056564621	0.235810015566	223.0	144.0	37	0.0
3353030	105.996772766	2.0	990.0	2	364.0	1	426.378378378	15776.0	2.60332692664	3.0	0.817118220315	134.03724429	203.036871233	204.923746164	0.244337552794	252.0	164.0	37	0.0
3353028	63.3790931702	2.0	659.0	2	311.0	1	328.594594595	12158.0	6.51640490859	3.0	0.844586602876	60.5176424177	202.768026247	123.87459148	0.189339826509	223.0	130.0	37	0.0
3353034	80.8598022461	2.0	914.0	2	351.0	1	404.621621622	14971.0	10.3913063281	3.0	0.746329918729	137.582960511	205.318891452	187.29912964	0.20880667551	256.0	133.0	37	0.0
3353032	181.991363525	2.0	1510.0	2	418.0	1	508.945945946	18831.0	2.56759963907	3.0	0.863010343725	73.5426467434	204.917274708	319.318279564	0.371236291566	229.0	127.0	37	0.0
3353038	194.216491699	2.0	1417.0	2	358.0	1	499.162162162	18469.0	2.59065254206	3.0	0.795389927182	45.4453804159	207.753945387	349.733193029	0.386272628867	217.0	110.0	37	0.0
3353036	77.942199707	2.0	858.0	2	374.0	1	390.864864865	14462.0	2.50312987515	3.0	0.657061912142	347.658651582	205.612028501	177.289023625	0.175109567266	264.0	109.0	37	0.0
3354163	74.7383728027	3.0	704.0	3	341.0	1	382.891891892	14167.0	2.54526858066	3.0	0.798270898958	196.742300045	150.032214611	146.598049059	0.180382834838	259.0	137.0	37	0.0
3354162	119.469612122	3.0	991.0	3	361.0	1	410.594594595	15192.0	2.61083062876	3.0	0.753310138894	26.0192316798	149.726588654	224.939801757	0.259995545422	234.0	158.0	37	0.0
3354161	304.492584229	3.0	2401.0	3	585.0	1	798.864864865	29558.0	2.53948205703	3.0	0.865840864531	274.490156947	149.316453292	550.990984105	0.425705247089	312.0	270.0	37	0.0
3354160	133.02835083	3.0	1074.0	3	335.0	1	412.432432432	15260.0	2.55993154157	3.0	0.803951287764	50.2841860983	149.093484674	239.268043618	0.304123837456	215.0	160.0	37	0.0
3354167	127.958999634	3.0	1200.0	3	337.0	1	442.324324324	16366.0	2.6197836204	3.0	0.768068984336	7.28369712505	155.144315242	248.215861931	0.274706665662	247.0	135.0	37	0.0
3354166	142.764450073	3.0	1296.0	3	425.0	1	516.540540541	19112.0	2.54589307311	3.0	0.93663748277	382.571994365	153.870056538	244.879289378	0.285377623284	286.0	192.0	37	0.0
3354165	153.2134552	3.0	1295.0	3	360.0	1	478.702702703	17712.0	2.5217010681	3.0	0.73972023077	75.1794157888	153.726012905	286.034852661	0.283695623426	255.0	150.0	37	0.0
3354164	140.974273682	3.0	1203.0	3	455.0	1	497.054054054	18391.0	2.60727422565	3.0	0.893315281924	340.338818072	149.920009216	250.076093525	0.289857943535	269.0	116.0	37	0.0
3354171	537.382751465	3.0	3619.0	3	722.0	1	1103.05405405	40813.0	2.57871472261	3.0	0.857019909997	146.373963777	162.10403268	929.352281788	0.56502114295	304.0	295.0	37	0.0
3354170	91.8877944946	3.0	981.0	3	371.0	1	418.621621622	15489.0	2.50101296422	3.0	0.58886608818	269.956788618	159.206049542	184.684919578	0.149288118635	295.0	146.0	37	0.0
3354169	147.176040649	3.0	1286.0	3	453.0	1	523.459459459	19368.0	2.53346608143	3.0	0.876016256912	369.800991187	158.066805736	268.130730407	0.289258141568	283.0	219.0	37	0.0
3354168	66.5649337769	3.0	678.0	3	309.0	1	334.756756757	12386.0	2.66251933346	3.0	0.464571026027	83.8449004164	156.004322022	148.738287196	0.115086418682	251.0	72.0	37	0.0
3354175	510.722198486	3.0	3774.0	3	659.0	1	1090.13513514	40335.0	2.55562907617	3.0	0.865844099744	74.6653541422	166.839323379	886.87701647	0.543692927472	310.0	333.0	37	0.0
3354174	114.491706848	3.0	851.0	3	335.0	1	388.486486486	14374.0	2.63668557036	3.0	0.712606084808	5.4593799529	166.891006709	219.784189809	0.25246826318	228.0	78.0	37	0.0
3354173	160.199798584	3.0	1272.0	3	403.0	1	497.756756757	18417.0	2.57131607282	3.0	0.889424060141	183.707895743	163.194794917	271.440949728	0.320156670144	252.0	156.0	37	0.0
3354172	77.753288269	3.0	763.0	3	386.0	1	396.648648649	14676.0	2.56596405274	3.0	0.88600202205	240.427748222	161.990516384	134.911332243	0.177408457748	276.0	163.0	37	0.0
3354147	84.0376205444	3.0	925.0	3	341.0	1	396.108108108	14656.0	2.7017442628	3.0	0.728633071147	360.274659881	127.960162002	176.937651257	0.194367359788	258.0	154.0	37	0.0
3354146	62.3698768616	3.0	656.0	3	298.0	1	321.189189189	11884.0	2.57896657764	3.0	0.70047563724	12.2802694695	128.030511187	128.38004298	0.162778320369	225.0	134.0	37	0.0
3354145	875.636108398	3.0	6122.0	3	993.0	1	1712.59459459	63366.0	2.56416694662	3.0	0.858543656574	245.324668118	127.241844782	1520.3280249	0.615715328039	392.0	407.0	37	0.0
3354144	118.314575195	3.0	1063.0	3	318.0	1	416.324324324	15404.0	2.54606560301	3.0	0.628241740589	33.1318733761	126.590966915	247.159536204	0.229232643432	241.0	108.0	37	0.0
3354151	699.183837891	3.0	4657.0	3	864.0	1	1375.24324324	50884.0	2.55970078627	3.0	0.849486035833	198.661563821	135.32570179	1230.01473355	0.612615252461	321.0	427.0	37	0.0
3354150	285.026306152	3.0	2215.0	3	651.0	1	748.405405405	27691.0	2.57689851036	3.0	0.89564866562	325.056866318	133.761219465	483.680533885	0.407302189296	309.0	277.0	37	0.0
3354149	157.146759033	3.0	1410.0	3	373.0	1	506.054054054	18724.0	2.52901694831	3.0	0.697783522491	276.455442332	133.614137562	314.997437904	0.277417365282	282.0	186.0	37	0.0
3354148	118.146530151	3.0	1150.0	3	370.0	1	428.594594595	15858.0	2.50944118771	3.0	0.762617267026	176.258936124	131.050541969	219.043306152	0.242045796204	264.0	144.0	37	0.0
3354155	114.342689514	3.0	1142.0	3	431.0	1	492.621621622	18227.0	2.58880176022	3.0	0.745226928609	248.526969146	140.470722195	233.356945395	0.21434172616	311.0	205.0	37	0.0
3354154	58.4407463074	3.0	749.0	3	402.0	1	404.675675676	14973.0	2.69007417692	3.0	0.24628058492	317.503620728	137.391454464	141.108518928	0.0448648730022	314.0	146.0	37	0.0
3354153	120.321487427	3.0	1043.0	3	324.0	1	419.0	15503.0	2.54415889934	3.0	0.610410689125	163.183503791	137.447655613	255.182505496	0.228317789047	255.0	142.0	37	0.0
3354152	106.68637085	3.0	1149.0	3	358.0	1	422.108108108	15618.0	2.65674501897	3.0	0.61393088458	296.190940582	135.569927518	222.645181571	0.193192152146	274.0	177.0	37	0.0
3354159	133.169265747	3.0	1056.0	3	349.0	1	445.405405405	16480.0	2.60709839013	3.0	0.723243543114	160.696906979	147.294871741	244.081550518	0.247144404452	258.0	148.0	37	0.0
3354158	46.6222419739	3.0	658.0	3	312.0	1	312.108108108	11548.0	4.78468264026	3.0	0.916693225948	83.8911339518	144.482846641	100.505053434	0.173153705901	216.0	143.0	37	0.0
3354157	564.916137695	3.0	3831.0	3	646.0	1	1127.78378378	41728.0	2.57848605148	3.0	0.92574547024	0.0	142.0	981.795411341	0.674916155415	234.0	274.0	37	0.0
3354156	211.193862915	3.0	1868.0	3	433.0	1	609.081081081	22536.0	2.5943714779	3.0	0.738887275194	308.08646264	139.520705005	410.158531572	0.331177476063	299.0	192.0	37	0.0
3354131	107.97177887	3.0	1126.0	3	641.0	1	670.783783784	24819.0	6.10961203744	3.0	1.80057225035	399.0	111.0	179.153121214	0.316566717435	391.0	399.0	37	0.0
3354130	124.705513	3.0	1019.0	3	353.0	1	453.756756757	16789.0	2.59797221509	3.0	0.71606111957	354.824412251	110.340537124	240.741724838	0.234497738651	278.0	166.0	37	0.0
3354129	115.795600891	3.0	1081.0	3	425.0	1	495.459459459	18332.0	2.52023192366	3.0	1.03842226524	164.976791977	110.067840742	203.72852233	0.271447732426	278.0	93.0	37	0.0
3354128	227.093856812	3.0	1927.0	3	753.0	1	838.675675676	31031.0	2.57314964264	3.0	1.08148582356	378.22075274	105.66290247	419.179758182	0.370368985384	379.0	230.0	37	0.0
3354135	233.247909546	3.0	2010.0	3	640.0	1	738.243243243	27315.0	2.50738533648	3.0	0.805670937765	390.710459201	117.567667658	432.775564455	0.309160355871	385.0	291.0	37	0.0
3354134	116.787887573	3.0	1016.0	3	317.0	1	413.756756757	15309.0	2.53657321547	3.0	0.405643428352	126.586966225	115.817231589	246.926260406	0.137710983511	259.0	149.0	37	0.0
3354133	130.830932617	3.0	1037.0	3	399.0	1	436.081081081	16135.0	4.72302887669	3.0	0.91995435032	55.4623287406	115.842071361	223.644109441	0.30872788332	225.0	160.0	37	0.0
3354132	133.696334839	3.0	1092.0	3	376.0	1	467.459459459	17296.0	2.60811359763	3.0	0.739404878577	240.150915826	112.331756009	251.962364319	0.248861930323	270.0	214.0	37	0.0
3354139	80.697227478	3.0	972.0	3	337.0	1	380.756756757	14088.0	2.60602947082	3.0	0.613153727265	28.6310434207	122.636592174	188.263026022	0.178668732196	244.0	109.0	37	0.0
3354138	190.3697052	3.0	1551.0	3	397.0	1	531.702702703	19673.0	2.50718170205	3.0	0.705081726205	291.979740676	121.021977086	356.034397906	0.309012779962	277.0	183.0	37	0.0
3354137	142.602645874	3.0	1180.0	3	401.0	1	471.648648649	17451.0	2.53906306609	3.0	0.855627887676	112.145128411	118.643649256	246.941200403	0.288644272113	253.0	150.0	37	0.0
3354136	440.199768066	3.0	3648.0	3	605.0	1	955.324324324	35347.0	2.5388830832	3.0	0.779960736912	91.669121199	118.821053054	799.111939525	0.484145680344	319.0	240.0	37	0.0
3354143	44.8496856689	3.0	1103.0	3	473.0	1	517.189189189	19136.0	2.48301138136	3.0	-0.105411057016	237.918656569	126.121395136	203.277975776	-0.0202951524849	342.0	221.0	37	0.0
3354142	98.5725250244	3.0	1013.0	3	439.0	1	494.405405405	18293.0	4.69064390958	3.0	0.639686162876	88.6269522422	125.767681337	192.493211924	0.142241792251	281.0	216.0	37	0.0
3354141	125.428756714	3.0	1168.0	3	403.0	1	462.648648649	17118.0	2.50273696374	3.0	0.750317549791	207.887821062	124.573787251	244.116344782	0.246808720598	278.0	154.0	37	0.0
3354140	298.778869629	3.0	1970.0	3	527.0	1	724.27027027	26798.0	2.59434035961	3.0	0.859590655631	123.278930382	123.075836378	501.237393782	0.423373083125	274.0	245.0	37	0.0
3354115	58.8514404297	3.0	648.0	3	309.0	1	332.189189189	12291.0	6.01895548204	3.0	0.842702320473	81.9876416298	89.5586602443	115.028942696	0.170827940607	221.0	148.0	37	0.0
3354114	95.1178817749	3.0	881.0	3	319.0	1	374.621621622	13861.0	2.528515087	3.0	0.798771644896	73.0446226702	89.8570064234	168.076429597	0.218304364507	234.0	130.0	37	0.0
3354113	106.601226807	3.0	1034.0	3	355.0	1	423.837837838	15682.0	2.60629400014	3.0	0.745254427031	218.148371944	87.86490762	209.323316309	0.225537686251	264.0	131.0	37	0.0
3354112	207.681808472	3.0	1793.0	3	455.0	1	571.648648649	21151.0	2.57337790917	3.0	0.789364052709	270.764535678	87.0462789863	385.7426615	0.363005777793	264.0	213.0	37	0.0
3354119	1009.51147461	3.0	7211.0	3	955.0	1	1923.56756757	71172.0	2.55383581699	3.0	0.813172515648	390.634353109	93.3927890552	1837.10846986	0.63481854397	417.0	413.0	37	0.0
3354118	130.433288574	3.0	1460.0	3	389.0	1	478.837837838	17717.0	2.49900653625	3.0	0.64753899213	357.774041788	92.7942124814	273.328812312	0.226712632626	295.0	191.0	37	0.0
3354117	1100.56091309	3.0	7244.0	3	1068.0	1	2186.59459459	80904.0	2.5696492034	3.0	0.856782719024	188.47577958	91.4885497206	1993.3605274	0.640779254743	456.0	487.0	37	0.0
3354116	87.4970626831	3.0	923.0	3	317.0	1	365.540540541	13525.0	2.60561501725	3.0	0.602196971052	121.662551301	90.5065313397	184.278562477	0.178955596902	236.0	124.0	37	0.0
3354123	176.061462402	3.0	1532.0	3	389.0	1	482.837837838	17865.0	2.4950988119	3.0	0.766327907513	51.825062675	99.9872308614	322.467785946	0.343904749873	236.0	135.0	37	0.0
3354122	75.8743896484	3.0	905.0	3	329.0	1	362.216216216	13402.0	2.46569707028	3.0	0.613830112714	331.890951038	98.9279896158	172.99247497	0.171757290793	249.0	128.0	37	0.0
3354121	132.416152954	3.0	1056.0	3	333.0	1	422.513513514	15633.0	2.56338212752	3.0	0.777857786243	113.987544172	98.908534525	242.028191841	0.286653429491	228.0	93.0	37	0.0
3354120	77.6301040649	3.0	844.0	3	350.0	1	382.567567568	14155.0	10.2016597122	3.0	0.777321950296	232.678725215	95.2492831552	165.071287721	0.201490551427	253.0	102.0	37	0.0
3354127	66.9066848755	3.0	800.0	3	281.0	1	320.72972973	11867.0	2.52841785633	3.0	0.652830965744	73.9510551375	105.253875341	142.901024149	0.170185055629	224.0	129.0	37	0.0
3354126	44.0775032043	3.0	767.0	3	409.0	1	417.027027027	15430.0	11.4000000005	3.0	0.141129364939	370.096687978	103.983416124	130.991197008	0.0226672934556	341.0	176.0	37	0.0
3354125	209.649002075	3.0	1592.0	3	445.0	1	602.162162162	22280.0	2.52740327759	3.0	0.788343416368	224.507299316	103.521263672	400.156255141	0.354903145013	277.0	151.0	37	0.0
3354124	413.579467773	3.0	3074.0	3	540.0	1	918.27027027	33976.0	2.58115180727	3.0	0.788556685008	153.662980468	103.463955364	772.154009129	0.495976501265	291.0	291.0	37	0.0
3354227	860.887023926	3.0	6098.0	3	986.0	1	1715.08108108	63458.0	2.54830419815	3.0	0.845326503866	290.377581847	237.784634895	1525.80911829	0.602613455262	407.0	408.0	37	0.0
3354226	287.419952393	3.0	2506.0	3	450.0	1	706.432432432	26138.0	2.57715334626	3.0	0.789660658974	167.415460509	235.643534052	534.295670358	0.425764334051	287.0	246.0	37	0.0
3354225	72.7065734863	3.0	857.0	3	311.0	1	352.0	13024.0	2.74474470247	3.0	0.495996000455	121.548933778	235.892573026	172.120274485	0.138000260722	255.0	148.0	37	0.0
3354224	124.873199463	3.0	1098.0	3	401.0	1	490.621621622	18153.0	2.51634686125	3.0	1.03930858091	216.989781237	235.104347221	211.144414949	0.288060486379	266.0	263.0	37	0.0
3354231	464.176605225	3.0	3122.0	3	554.0	1	952.810810811	35254.0	2.58521899463	3.0	0.848801148065	51.8814424413	241.882787062	776.674564975	0.528925850351	287.0	272.0	37	0.0
3354230	1176.82519531	3.0	7796.0	3	1343.0	1	2219.02702703	82104.0	2.55318536868	3.0	0.86104085244	262.31263779	241.173225705	2004.72252841	0.636507296725	446.0	592.0	37	0.0
3354229	68.9315643311	3.0	880.0	3	492.0	1	506.324324324	18734.0	8.49081288964	3.0	1.48426439856	398.265980806	239.465889158	155.777807229	0.295886397903	282.0	252.0	37	0.0
3354228	69.8109970093	3.0	736.0	3	322.0	1	360.513513514	13339.0	2.58580710413	3.0	0.400808010134	115.012338459	239.096231173	148.272575876	0.0898261768376	270.0	156.0	37	0.0
3354235	133.515182495	3.0	1073.0	3	352.0	1	414.72972973	15345.0	2.55470007491	3.0	0.801126907527	22.1367414541	245.109052877	237.724472709	0.298034270566	226.0	137.0	37	0.0
3354234	94.7380599976	3.0	907.0	3	353.0	1	387.216216216	14327.0	2.60624682179	3.0	0.772212679223	135.556603358	243.006987014	182.814741555	0.22292855079	244.0	150.0	37	0.0
3354233	62.5751190186	3.0	843.0	3	436.0	1	451.972972973	16723.0	11.4000000005	3.0	0.485867888399	309.793811129	242.007733936	153.552105975	0.0899583352113	357.0	199.0	37	0.0
3354232	118.189674377	3.0	1021.0	3	344.0	1	401.675675676	14862.0	2.51480845649	3.0	0.798899950158	87.6034661465	242.389893366	219.811163155	0.279743119183	224.0	119.0	37	0.0
3354239	122.019363403	3.0	1178.0	3	493.0	1	547.216216216	20247.0	2.58741867239	3.0	0.817172920038	299.279648512	249.514777669	236.306549391	0.214242842958	337.0	299.0	37	0.0
3354238	152.808624268	3.0	1309.0	3	379.0	1	491.027027027	18168.0	2.57394999628	3.0	0.806726488929	195.277231843	248.395394294	281.732486046	0.301125054633	252.0	149.0	37	0.0
3354237	61.1960067749	3.0	864.0	3	410.0	1	455.054054054	16837.0	2.66662155339	3.0	0.361936186679	305.474064121	246.684530903	164.966317428	0.0702107498925	373.0	248.0	37	0.0
3354236	129.301742554	3.0	1449.0	3	373.0	1	460.459459459	17037.0	2.53126026696	3.0	0.651620837618	231.302386584	245.281461694	270.268651797	0.236454365321	271.0	159.0	37	0.0
3354211	153.326828003	3.0	1467.0	3	462.0	1	530.567567568	19631.0	2.52597414426	3.0	0.803643492574	280.950754008	224.286582149	277.9165083	0.266589442287	302.0	182.0	37	0.0
3354210	142.939865112	3.0	1192.0	3	455.0	1	499.378378378	18477.0	2.50704071467	3.0	0.872906263051	178.941458294	223.715040367	247.947390405	0.276656990666	277.0	163.0	37	0.0
3354209	74.5237808228	3.0	753.0	3	295.0	1	338.162162162	12512.0	2.52797428538	3.0	0.539578444556	22.2755687267	222.951849713	164.399667733	0.150959545295	220.0	87.0	37	0.0
3354208	96.5391159058	3.0	914.0	3	375.0	1	427.756756757	15827.0	2.55368046877	3.0	0.835043841635	365.364456883	213.621498771	183.458957779	0.218129734006	279.0	137.0	37	0.0
3354215	157.153427124	3.0	1329.0	3	369.0	1	473.378378378	17515.0	2.54248291243	3.0	0.828780230314	21.8558441866	229.703533239	280.979571356	0.326200779102	231.0	179.0	37	0.0
3354214	173.945053101	3.0	1424.0	3	438.0	1	570.459459459	21107.0	2.54691871754	3.0	0.840694847529	370.358905611	227.692079827	317.493446529	0.305393523751	292.0	160.0	37	0.0
3354213	150.381698608	3.0	1326.0	3	455.0	1	531.675675676	19672.0	2.57271841705	3.0	0.692818286501	255.126018048	228.127238545	281.578788466	0.224680444184	315.0	190.0	37	0.0
3354212	63.5784873962	3.0	714.0	3	259.0	1	312.405405405	11559.0	2.58837549147	3.0	0.552082429423	47.9614315879	228.22286697	136.883052165	0.13759142923	230.0	156.0	37	0.0
3354219	647.073669434	3.0	5061.0	3	842.0	1	1332.62162162	49307.0	2.57233509384	3.0	0.811796048614	308.584145547	231.060269476	1164.28994459	0.549490418083	385.0	333.0	37	0.0
3354218	149.268371582	3.0	1404.0	3	422.0	1	499.810810811	18493.0	2.56208524498	3.0	0.793779195518	228.707050341	231.021388274	276.007531886	0.280691723608	269.0	99.0	37	0.0
3354217	167.271942139	3.0	1298.0	3	368.0	1	497.486486486	18407.0	2.58128458107	3.0	0.782768356193	112.671927055	231.016780465	294.19802681	0.301155621962	258.0	190.0	37	0.0
3354216	99.626953125	3.0	1023.0	3	391.0	1	438.540540541	16226.0	2.54982522797	3.0	0.649608069805	380.509622087	230.235866061	204.19293635	0.178182452728	293.0	126.0	37	0.0
3354223	44.5537910461	3.0	782.0	3	306.0	1	334.378378378	12372.0	2.43351398159	3.0	0.0569428548364	46.4034860454	235.338454071	132.266009607	0.0113903776279	256.0	150.0	37	0.0
3354222	95.4562530518	3.0	1555.0	3	529.0	1	601.378378378	22251.0	2.56676931029	3.0	0.0683033743539	265.923939209	233.46535552	274.91426455	0.0158597145688	412.0	281.0	37	0.0
3354221	66.2691421509	3.0	719.0	3	348.0	1	346.837837838	12833.0	10.2941978646	3.0	0.530810071387	57.3754637549	233.400965224	142.841503756	0.122717847374	253.0	135.0	37	0.0
3354220	100.757347107	3.0	1253.0	3	483.0	1	574.945945946	21273.0	10.7956562028	3.0	-0.103112154799	260.996578278	232.08487228	245.520529346	-0.021541846131	413.0	254.0	37	0.0
3354195	49.6064682007	3.0	514.0	3	300.0	1	293.486486486	10859.0	2.8109473581	3.0	0.612814255041	36.2099011396	191.144602694	107.631733657	0.126595773831	223.0	44.0	37	0.0
3354194	69.3044433594	3.0	772.0	3	325.0	1	345.513513514	12784.0	2.47112858822	3.0	0.773311963292	94.4154222294	190.001194489	143.27956775	0.190959333529	226.0	160.0	37	0.0
3354193	121.812202454	3.0	1053.0	3	327.0	1	395.567567568	14636.0	2.57646343791	3.0	0.786354951585	24.0981952402	189.11238175	223.467564206	0.285540919479	216.0	95.0	37	0.0
3354192	218.398239136	3.0	1601.0	3	581.0	1	682.594594595	25256.0	2.59573802774	3.0	0.989910721397	298.330460968	186.130549341	384.942092287	0.387202871195	288.0	140.0	37	0.0
3354199	500.385040283	3.0	3532.0	3	567.0	1	1021.56756757	37798.0	2.56903951241	3.0	0.832275798695	136.184940327	196.651532128	876.46754838	0.555285111701	287.0	261.0	37	0.0
3354198	81.5444412231	3.0	826.0	3	352.0	1	390.324324324	14442.0	2.59885815316	3.0	0.739108371041	270.107940695	195.117904624	158.312113324	0.176315491292	273.0	208.0	37	0.0
3354197	55.896484375	3.0	697.0	3	298.0	1	308.837837838	11427.0	2.64799040925	3.0	0.573320638528	86.2132400914	195.453960336	133.91695468	0.141944152691	222.0	101.0	37	0.0
3354196	114.592262268	3.0	1061.0	3	396.0	1	453.108108108	16765.0	2.55585832571	3.0	1.03811020655	68.991955438	194.647820228	210.272017447	0.317307442496	230.0	98.0	37	0.0
3354203	183.121795654	3.0	1577.0	3	412.0	1	568.594594595	21038.0	2.50987816311	3.0	0.754739010512	280.60506552	205.275826791	353.521369734	0.306554113978	305.0	237.0	37	0.0
3354202	233.232757568	3.0	2111.0	3	463.0	1	611.108108108	22611.0	2.53624145294	3.0	0.772144993149	374.9072094	200.737323658	425.150024748	0.367225899701	283.0	200.0	37	0.0
3354201	164.515289307	3.0	1623.0	3	373.0	1	501.405405405	18552.0	2.53267297328	3.0	0.722335745873	258.479613118	199.170038553	330.728947382	0.312728273942	258.0	120.0	37	0.0
3354200	309.324523926	3.0	2182.0	3	563.0	1	741.783783784	27446.0	2.53613372161	3.0	0.812109684068	305.127469969	197.007245028	529.799812043	0.408478735702	310.0	215.0	37	0.0
3354207	123.884666443	3.0	1114.0	3	384.0	1	483.216216216	17879.0	2.55339263904	3.0	0.796517204662	385.747606172	211.547844332	240.237513855	0.246882296517	285.0	153.0	37	0.0
3354206	878.866821289	3.0	6198.0	3	913.0	1	1622.43243243	60030.0	2.56630360077	3.0	0.836057731285	177.887150268	210.796180729	1518.33570326	0.642596485762	331.0	376.0	37	0.0
3354205	57.0441207886	3.0	691.0	3	272.0	1	299.243243243	11072.0	2.51692635843	3.0	0.530145764375	107.588804937	210.699980756	136.37701122	0.137403097163	220.0	134.0	37	0.0
3354204	202.474441528	3.0	1667.0	3	513.0	1	610.297297297	22581.0	2.5771850704	3.0	0.878679731325	294.149339147	209.070922664	344.981148025	0.330396687174	306.0	232.0	37	0.0
3354179	62.6488838196	3.0	823.0	3	361.0	1	369.108108108	13657.0	2.78213230771	3.0	0.632532367733	231.612315163	169.829680129	133.697166883	0.129378090051	284.0	174.0	37	0.0
3354178	110.67073822	3.0	1164.0	3	366.0	1	435.216216216	16103.0	2.55624675603	3.0	0.556850982066	221.202504028	170.041204685	235.871449821	0.177712794005	301.0	100.0	37	0.0
3354177	131.353546143	3.0	1371.0	3	406.0	1	508.945945946	18831.0	10.2726981232	3.0	0.675715159873	273.039283945	169.082547828	273.829320923	0.222162598211	302.0	191.0	37	0.0
3354176	129.155166626	3.0	1397.0	3	443.0	1	529.405405405	19588.0	2.55013449575	3.0	0.797906430146	278.466970505	168.020308256	266.97154025	0.25185646371	291.0	229.0	37	0.0
3354183	164.957763672	3.0	1462.0	3	423.0	1	512.864864865	18976.0	2.56264279839	3.0	0.817603534884	147.443309954	176.294806933	310.192965226	0.328467792042	257.0	192.0	37	0.0
3354182	74.0592880249	3.0	825.0	3	374.0	1	428.864864865	15868.0	10.2160353996	3.0	0.656192926554	198.186257401	171.584289988	161.006239038	0.140478879154	305.0	195.0	37	0.0
3354181	675.299865723	3.0	4315.0	3	665.0	1	1341.18918919	49624.0	2.58398110413	3.0	0.875691443072	115.397397362	171.540061766	1185.3118164	0.631209252498	293.0	299.0	37	0.0
3354180	149.097732544	3.0	1312.0	3	361.0	1	486.216216216	17990.0	2.68108800153	3.0	0.843395966058	59.6994322756	171.732532492	272.968164112	0.310181176556	251.0	192.0	37	0.0
3354187	117.027359009	3.0	1039.0	3	303.0	1	386.081081081	14285.0	2.61057641139	3.0	0.757822759429	41.418017524	183.190432839	221.326478104	0.277492182181	216.0	114.0	37	0.0
3354186	154.956268311	3.0	1376.0	3	356.0	1	491.0	18167.0	2.5115315936	3.0	0.671731110023	240.8496247	179.392591131	308.567208598	0.267545229322	283.0	135.0	37	0.0
3354185	1002.85394287	3.0	7020.0	3	1198.0	1	1921.67567568	71102.0	2.5481421613	3.0	0.920673538345	208.285724491	177.945132376	1664.09800483	0.662881183509	384.0	410.0	37	0.0
3354184	81.5284423828	3.0	737.0	3	330.0	1	382.648648649	14158.0	2.59600954918	3.0	0.810902781183	185.866628837	177.956782558	148.390291727	0.186567783315	256.0	189.0	37	0.0
3354191	115.582252502	3.0	1037.0	3	386.0	1	450.297297297	16661.0	2.57046144874	3.0	0.885340144743	227.24979977	186.13429269	198.80152929	0.242906406193	264.0	233.0	37	0.0
3354190	136.372146606	3.0	1122.0	3	364.0	1	456.702702703	16898.0	2.51152739419	3.0	0.794408938541	156.88284228	183.736632266	248.273803252	0.275395081606	254.0	187.0	37	0.0
3354189	60.1844596863	3.0	655.0	3	339.0	1	353.918918919	13095.0	11.4000000005	3.0	0.688735795755	330.773040803	183.020714463	130.029564668	0.144846593391	268.0	184.0	37	0.0
3354188	54.5852508545	3.0	625.0	3	304.0	1	320.459459459	11857.0	10.786862277	3.0	0.75415771862	80.060692381	183.0229233	110.259440159	0.149082269454	228.0	135.0	37	0.0
3354291	105.557403564	3.0	914.0	3	361.0	1	393.027027027	14542.0	2.49939401598	3.0	0.87802736177	17.5955473609	339.129192037	192.039273542	0.273089200923	222.0	115.0	37	0.0
3354290	114.384269714	3.0	1165.0	3	386.0	1	464.405405405	17183.0	10.1645193177	3.0	0.759627187758	279.551922364	337.633756022	239.997506869	0.244217145233	270.0	185.0	37	0.0
3354289	181.917297363	3.0	1426.0	3	434.0	1	554.0	20498.0	2.57802375031	3.0	0.881068697778	264.879127897	337.337773541	321.379318978	0.343286354681	260.0	163.0	37	0.0
3354288	155.137802124	3.0	1589.0	3	452.0	1	565.702702703	20931.0	2.60061745567	3.0	0.795549200079	376.505311259	335.605696055	312.17666516	0.281242182582	310.0	243.0	37	0.0
3354295	421.748657227	3.0	2891.0	3	638.0	1	942.432432432	34870.0	2.569909253	3.0	0.912209796822	152.717420162	343.210533396	716.499381272	0.53083343962	289.0	253.0	37	0.0
3354294	64.4613494873	3.0	698.0	3	345.0	1	333.0	12321.0	2.61410177261	3.0	0.728158038892	35.6280802597	343.032310072	135.538637378	0.17396866915	234.0	101.0	37	0.0
3354293	147.34992981	3.0	1161.0	3	407.0	1	498.837837838	18457.0	2.53639096309	3.0	0.777382699171	210.332277734	340.619728357	275.65502933	0.273542531028	277.0	163.0	37	0.0
3354292	578.292602539	3.0	4219.0	3	906.0	1	1277.64864865	47273.0	2.53783130754	3.0	0.955805121394	239.318676264	339.166554621	981.058844543	0.579687966022	307.0	381.0	37	0.0
3354299	128.379684448	3.0	1194.0	3	332.0	1	406.810810811	15052.0	2.65667559033	3.0	0.682109613202	83.8395814176	352.428865734	258.732899364	0.276995497892	227.0	141.0	37	0.0
3354298	581.41595459	3.0	4040.0	3	676.0	1	1162.86486486	43026.0	2.61063363126	3.0	0.828256881932	197.531276251	347.998172504	1030.28990424	0.579566274049	302.0	196.0	37	0.0
3354297	90.1267929077	3.0	992.0	3	355.0	1	388.972972973	14392.0	10.8730730939	3.0	0.715452336252	164.220772304	344.70769342	179.692868604	0.197974743025	254.0	119.0	37	0.0
3354296	60.8163032532	3.0	683.0	3	328.0	1	355.567567568	13156.0	2.5024463434	3.0	0.551619269336	285.61809564	343.056544327	140.062394933	0.121887178866	259.0	130.0	37	0.0
3354303	123.186424255	3.0	1006.0	3	466.0	1	512.297297297	18955.0	4.74639507735	3.0	1.08712399184	53.9491596116	357.66408274	232.712013831	0.327869702199	249.0	155.0	37	0.0
3354302	85.8851470947	3.0	1036.0	3	312.0	1	359.648648649	13307.0	2.50971271399	3.0	0.527696454398	99.1606201926	356.651705716	196.501232144	0.168441001029	234.0	155.0	37	0.0
3354301	163.690032959	3.0	1134.0	3	439.0	1	518.945945946	19201.0	2.71175692757	3.0	0.987710934781	40.0776501131	355.806850318	272.488118594	0.35009906335	243.0	96.0	37	0.0
3354300	113.849128723	3.0	884.0	3	367.0	1	423.864864865	15683.0	2.62939344855	3.0	0.745452983417	153.837563699	355.401761194	207.805486261	0.22359213889	258.0	150.0	37	0.0
3354275	134.380874634	3.0	1120.0	3	335.0	1	417.351351351	15442.0	2.51836553496	3.0	0.739384302387	59.3087263127	308.750546793	256.284153953	0.293691069714	225.0	86.0	37	0.0
3354274	142.938247681	3.0	1153.0	3	370.0	1	471.324324324	17439.0	2.57312566268	3.0	0.839255327367	203.829445482	307.035614608	257.738245131	0.297805518462	251.0	199.0	37	0.0
3354273	42.809513092	3.0	496.0	3	289.0	1	281.243243243	10406.0	10.8161977196	3.0	0.668545712977	98.0456839092	303.831971568	111.504211531	0.152776031331	205.0	15.0	37	0.0
3354272	149.778808594	3.0	1878.0	3	344.0	1	470.324324324	17402.0	2.58064372993	3.0	0.677972511733	319.368386565	302.963430409	314.19244404	0.292748282592	251.0	122.0	37	0.0
3354279	125.463729858	3.0	1044.0	3	298.0	1	403.783783784	14940.0	10.781784659	3.0	0.674465859398	323.681266983	317.763628261	248.532262061	0.261940576956	225.0	144.0	37	0.0
3354278	57.6492462158	3.0	628.0	3	271.0	1	302.054054054	11176.0	2.5258767444	3.0	0.478782312678	203.893047179	318.224186094	133.43161918	0.118256073624	230.0	75.0	37	0.0
3354277	547.939941406	3.0	4015.0	3	619.0	1	1079.75675676	39951.0	2.54891833683	3.0	0.824565137492	34.3105558927	317.863197367	944.909972355	0.564441227512	286.0	209.0	37	0.0
3354276	289.855163574	3.0	2002.0	3	479.0	1	700.540540541	25920.0	2.56223704172	3.0	0.849107230724	253.753001227	313.889314057	499.015842244	0.433531765943	263.0	132.0	37	0.0
3354283	151.959487915	3.0	1191.0	3	389.0	1	480.783783784	17789.0	2.58426383693	3.0	0.824504591749	186.193716505	326.698305474	275.959350382	0.30997006769	248.0	166.0	37	0.0
3354282	48.8755302429	3.0	1022.0	3	373.0	1	413.135135135	15286.0	2.44787469894	3.0	-0.256413037545	33.7688284588	326.242292318	183.321387817	-0.0538271745447	324.0	133.0	37	0.0
3354281	48.3194274902	3.0	789.0	3	353.0	1	385.675675676	14270.0	4.73416606331	3.0	1.10325822839	399.0	325.0	134.519319978	0.238239825168	253.0	207.0	37	0.0
3354280	148.124816895	3.0	1319.0	3	531.0	1	585.594594595	21667.0	4.69135645536	3.0	1.05148850418	366.761029046	318.543941832	274.689163668	0.327342106254	294.0	267.0	37	0.0
3354287	95.8853302002	3.0	842.0	3	327.0	1	392.378378378	14518.0	2.52248035713	3.0	0.836686633366	341.683727065	336.247828843	172.477752406	0.225326758487	240.0	191.0	37	0.0
3354286	107.1772995	3.0	917.0	3	329.0	1	386.837837838	14313.0	2.57945582709	3.0	0.898512148402	121.008189886	332.54952883	194.617361552	0.2920228068	212.0	142.0	37	0.0
3354285	250.668746948	3.0	1907.0	3	479.0	1	660.405405405	24435.0	2.5351434135	3.0	0.805365676606	37.2171276671	331.180532906	451.796073679	0.380230045174	281.0	139.0	37	0.0
3354284	58.0708351135	3.0	691.0	3	301.0	1	296.162162162	10958.0	2.50532843855	3.0	0.631491159409	5.23115231041	329.095467767	128.21174186	0.158331942739	213.0	104.0	37	0.0
3354259	927.449707031	3.0	6724.0	3	1002.0	1	1783.56756757	65992.0	2.54644798248	3.0	0.806700919103	159.983633407	282.764560174	1625.71621038	0.581409384563	428.0	408.0	37	0.0
3354258	112.077232361	3.0	1100.0	3	354.0	1	442.648648649	16378.0	10.1337383237	3.0	0.736099584525	381.346664616	281.796091962	219.130506043	0.222794052788	280.0	221.0	37	0.0
3354257	920.518310547	3.0	6480.0	3	1359.0	1	1953.45945946	72278.0	2.5756746128	3.0	0.97418369196	229.913631561	277.556629244	1524.68407647	0.613364913681	449.0	490.0	37	0.0
3354256	131.170410156	3.0	1077.0	3	511.0	1	548.378378378	20290.0	4.72850518336	3.0	1.32142214266	76.3870434216	275.878855553	217.558976851	0.355242903277	252.0	212.0	37	0.0
3354263	115.331878662	3.0	1046.0	3	284.0	1	374.108108108	13842.0	2.62137068428	3.0	0.645415114423	68.6638146943	290.086914259	220.443339128	0.234805023081	229.0	116.0	37	0.0
3354262	298.29385376	3.0	2407.0	3	401.0	1	667.486486486	24697.0	2.56808992935	3.0	0.74157528094	38.5954043524	288.079967714	552.005214429	0.44224802893	259.0	148.0	37	0.0
3354261	117.960296631	3.0	1103.0	3	403.0	1	455.27027027	16845.0	2.5244058346	3.0	0.670002422896	294.561648527	286.093438113	244.715214149	0.219614268771	285.0	140.0	37	0.0
3354260	128.463562012	3.0	1089.0	3	398.0	1	467.972972973	17315.0	2.54745707849	3.0	0.774337715455	251.571314775	284.018598376	241.732575666	0.249989084005	278.0	152.0	37	0.0
3354267	78.7793731689	3.0	770.0	3	299.0	1	331.972972973	12283.0	2.61721715868	3.0	0.744601982608	104.158678556	290.787383559	153.103539129	0.207295731738	214.0	113.0	37	0.0
3354266	155.229553223	3.0	1316.0	3	395.0	1	502.0	18574.0	2.63144291487	3.0	0.84832267012	275.274121107	289.978306686	276.309005765	0.304572437533	263.0	230.0	37	0.0
3354265	123.74596405	3.0	1385.0	3	439.0	1	540.945945946	20015.0	2.58209766728	3.0	0.515928039537	220.531920745	290.225970432	259.136809207	0.141000334918	363.0	273.0	37	0.0
3354264	376.012573242	3.0	2552.0	3	740.0	1	939.756756757	34771.0	2.58845869366	3.0	0.92899534926	212.147386123	290.400023199	621.490296939	0.443390350592	337.0	209.0	37	0.0
3354271	154.06628418	3.0	1704.0	3	479.0	1	546.540540541	20222.0	2.48749292943	3.0	0.662282106327	365.086625599	301.181923502	320.410031972	0.240897751662	308.0	175.0	37	0.0
3354270	47.9173698425	3.0	558.0	3	312.0	1	315.432432432	11671.0	2.5631674086	3.0	0.607914721797	234.045314509	300.19896111	100.158912773	0.106825539133	249.0	89.0	37	0.0
3354269	318.358642578	3.0	2208.0	3	499.0	1	752.378378378	27838.0	2.58990912603	3.0	0.869124129259	132.68490377	300.429252572	564.360520676	0.483604399609	246.0	262.0	37	0.0
3354268	138.989242554	3.0	1421.0	3	427.0	1	518.351351351	19179.0	2.64209275316	3.0	0.624552648984	364.258031478	295.299078392	302.165537433	0.222549239472	304.0	130.0	37	0.0
3354243	203.500656128	3.0	1552.0	3	348.0	1	501.486486486	18555.0	2.53037141783	3.0	0.800840338334	12.1062897451	258.786390074	357.873318805	0.400069735134	209.0	158.0	37	0.0
3354242	130.52053833	3.0	1163.0	3	368.0	1	419.621621622	15526.0	2.56238539673	3.0	0.660920924501	125.594495347	257.68365454	263.282205095	0.26157499633	244.0	98.0	37	0.0
3354241	124.758392334	3.0	1158.0	3	356.0	1	424.297297297	15699.0	2.56553512199	3.0	0.862419463468	53.4342892084	257.515501529	224.475049946	0.295558446515	221.0	130.0	37	0.0
3354240	147.363327026	3.0	1455.0	3	380.0	1	495.459459459	18332.0	2.63404475344	3.0	0.778039364733	334.841056827	250.995532514	274.288229848	0.274474314695	271.0	206.0	37	0.0
3354247	92.8384857178	3.0	962.0	3	588.0	1	558.891891892	20679.0	2.75189503624	3.0	0.649131665908	145.528894911	263.044607601	194.684329077	0.127470990947	348.0	224.0	37	0.0
3354246	118.750686646	3.0	1123.0	3	420.0	1	463.810810811	17161.0	2.54930102925	3.0	0.626754740774	340.1736934	262.063285213	250.703104382	0.203933727645	306.0	135.0	37	0.0
3354245	100.254852295	3.0	1036.0	3	321.0	1	380.351351351	14073.0	10.219177802	3.0	0.757667864777	41.3255128221	261.429161371	205.304951531	0.25704871765	217.0	141.0	37	0.0
3354244	62.0403633118	3.0	585.0	3	284.0	1	314.945945946	11653.0	2.60177310855	3.0	0.943185814496	87.9858395976	260.455157795	108.43737208	0.193846901246	207.0	154.0	37	0.0
3354251	965.13494873	3.0	6820.0	3	1227.0	1	1885.97297297	69781.0	2.55702388591	3.0	0.887471344819	290.032590988	267.121906124	1628.53189657	0.621177497639	404.0	582.0	37	0.0
3354250	814.724304199	3.0	5463.0	3	949.0	1	1684.62162162	62331.0	2.5511094995	3.0	0.836768016913	227.376970846	266.507236282	1471.85050478	0.576146627909	424.0	525.0	37	0.0
3354249	61.7075233459	3.0	727.0	3	363.0	1	381.567567568	14118.0	2.48926641875	3.0	0.879847305045	253.950443316	264.832391763	124.273564844	0.167242075954	267.0	181.0	37	0.0
3354248	360.850738525	3.0	3094.0	3	770.0	1	1041.43243243	38533.0	2.52504774959	3.0	0.753214048451	153.682769467	263.520864133	685.386733512	0.329526160908	461.0	430.0	37	0.0
3354255	65.2136383057	3.0	887.0	3	496.0	1	525.648648649	19449.0	2.5380223153	3.0	0.232271926788	219.553042247	275.450458544	180.386193149	0.0415085246099	420.0	156.0	37	0.0
3354254	654.414733887	3.0	4220.0	3	838.0	1	1235.10810811	45699.0	2.58476136833	3.0	0.845061381378	57.7516377227	275.084159114	1112.36818904	0.614312739057	288.0	246.0	37	0.0
3354253	152.48399353	3.0	1274.0	3	434.0	1	525.162162162	19431.0	2.53248067439	3.0	0.791540262728	337.859945315	272.737792533	278.846982483	0.266052428242	296.0	189.0	37	0.0
3354252	1780.18603516	3.0	11710.0	3	1900.0	1	3250.86486486	120282.0	2.56428475586	3.0	0.876587824117	164.675836572	267.823319247	3021.32602568	0.687326906148	556.0	743.0	37	0.0
3354323	72.510307312	3.0	792.0	3	325.0	1	360.081081081	13323.0	11.4000000005	3.0	0.632559978584	355.364034937	376.525134319	165.60400867	0.170219627089	243.0	157.0	37	0.0
3354322	101.892189026	3.0	980.0	3	348.0	1	390.216216216	14438.0	10.2675363318	3.0	0.870241465268	184.944025394	377.25328316	178.763054711	0.248960848587	229.0	145.0	37	0.0
3354321	91.4357681274	3.0	958.0	3	355.0	1	392.486486486	14522.0	2.56261843249	3.0	0.650376610323	68.4144889285	376.559818232	196.689069575	0.194691081588	251.0	117.0	37	0.0
3354320	79.2740859985	3.0	1029.0	3	327.0	1	380.837837838	14091.0	2.54384669773	3.0	0.567397902696	59.1500214423	376.495472268	169.248750777	0.144268324309	274.0	149.0	37	0.0
3354327	130.408004761	3.0	1224.0	3	406.0	1	468.675675676	17341.0	2.51245882456	3.0	0.756875296701	314.629311742	393.074495713	245.334698145	0.247035745328	283.0	144.0	37	0.0
3354326	93.1280059814	3.0	1062.0	3	350.0	1	368.054054054	13618.0	10.1527867524	3.0	0.541057025721	319.167814314	382.335758485	207.564172934	0.180030978196	260.0	71.0	37	0.0
3354325	634.830200195	3.0	4487.0	3	842.0	1	1261.16216216	46663.0	2.55316265922	3.0	0.888803870208	46.9849935923	381.018653979	1058.35069575	0.594734207497	301.0	365.0	37	0.0
3354324	121.737297058	3.0	1121.0	3	318.0	1	396.432432432	14668.0	2.63059599106	3.0	0.654812293923	88.6941234733	378.420146911	252.277684368	0.263186771497	231.0	51.0	37	0.0
3354331	70.3858108521	3.0	796.0	3	294.0	1	348.675675676	12901.0	11.4000000005	3.0	0.920414867379	170.0	399.0	181.735927784	0.315561418124	193.0	126.0	37	0.0
3354330	148.644226074	3.0	1419.0	3	409.0	1	533.27027027	19731.0	2.59095465689	3.0	0.704854749364	297.638266951	396.054272633	327.916033345	0.276671217676	286.0	181.0	37	0.0
3354329	85.2587432861	3.0	705.0	3	281.0	1	332.405405405	12299.0	2.57433820674	3.0	0.737233443013	24.7825366924	394.616189279	166.607732824	0.226628907146	195.0	94.0	37	0.0
3354328	120.177467346	3.0	998.0	3	331.0	1	412.837837838	15275.0	2.51454170565	3.0	0.777428387668	215.010071972	393.513303156	231.635191329	0.278935743962	222.0	104.0	37	0.0
3354334	74.9184036255	3.0	762.0	3	440.0	1	486.0	17982.0	10.1819298786	3.0	2.46509451136	399.0	399.0	125.713298156	0.468045456206	170.0	209.0	37	0.0
3354333	108.746261597	3.0	903.0	3	530.0	1	508.432432432	18812.0	4.67884533949	3.0	1.30316495321	253.0	399.0	241.924177807	0.44935592738	194.0	123.0	37	0.0
3354332	61.4292907715	3.0	883.0	3	293.0	1	323.162162162	11957.0	6.08673612193	3.0	0.802467288733	180.0	399.0	171.729521424	0.270998458687	200.0	130.0	37	0.0
3354307	137.817337036	3.0	1277.0	3	387.0	1	469.675675676	17378.0	2.5357874707	3.0	0.788242248144	345.50753643	361.808264139	266.392885922	0.287895513494	256.0	129.0	37	0.0
3354306	101.252601624	3.0	1102.0	3	353.0	1	393.432432432	14557.0	2.56988256743	3.0	0.618713140758	95.8403030987	362.443355651	215.648188356	0.204187479257	252.0	90.0	37	0.0
3354305	113.526115417	3.0	1249.0	3	338.0	1	442.486486486	16372.0	2.53794861859	3.0	0.671973310733	395.35706034	359.871173263	240.862872655	0.223826643528	271.0	198.0	37	0.0
3354304	156.500900269	3.0	1535.0	3	407.0	1	504.0	18648.0	2.5717225291	3.0	0.783185541546	365.152445844	358.808943667	288.348843513	0.288723463486	258.0	146.0	37	0.0
3354311	141.117294312	3.0	1474.0	3	365.0	1	474.081081081	17541.0	2.55006080012	3.0	0.758516741377	284.027729246	366.422812709	289.636302434	0.301583502184	259.0	165.0	37	0.0
3354310	110.635787964	3.0	887.0	3	346.0	1	396.810810811	14682.0	2.53322802514	3.0	0.809802871302	66.8279634635	365.849008966	192.973492399	0.245187432865	235.0	160.0	37	0.0
3354309	109.93346405	3.0	960.0	3	376.0	1	417.297297297	15440.0	2.508663637	3.0	0.605881166451	156.623728609	364.327380441	210.688404056	0.18056934402	269.0	145.0	37	0.0
3354308	47.4859542847	3.0	643.0	3	305.0	1	310.243243243	11479.0	10.7442441514	3.0	0.723506312871	175.932071178	363.113570459	109.632569523	0.146571964529	224.0	103.0	37	0.0
3354315	124.294952393	3.0	1038.0	3	471.0	1	488.675675676	18081.0	2.53774639447	3.0	1.02363468153	240.127121048	371.811119553	217.41614655	0.294853865441	254.0	128.0	37	0.0
3354314	78.6455154419	3.0	823.0	3	341.0	1	389.918918919	14427.0	2.62929721107	3.0	0.607028903368	394.913915387	371.146797718	178.619144547	0.161491257885	268.0	124.0	37	0.0
3354313	269.289794922	3.0	2089.0	3	428.0	1	623.891891892	23084.0	2.59503314794	3.0	0.773830760256	108.087069767	369.328313697	493.153952961	0.440582591212	235.0	101.0	37	0.0
3354312	74.6056518555	3.0	925.0	3	368.0	1	420.648648649	15564.0	10.3500824461	3.0	0.793764038413	239.113177997	368.330068051	190.755401295	0.219479075604	249.0	187.0	37	0.0
3354319	348.671661377	3.0	2563.0	3	551.0	1	785.675675676	29070.0	2.58716061596	3.0	0.90102524371	11.6386708171	375.899924392	594.777505275	0.517566071031	246.0	168.0	37	0.0
3354318	216.691818237	3.0	1589.0	3	387.0	1	556.513513514	20591.0	2.57284284126	3.0	0.82398589194	130.449059691	374.622509769	397.367002322	0.416781921143	230.0	141.0	37	0.0
3354317	241.698226929	3.0	1821.0	3	457.0	1	644.162162162	23834.0	2.52882003989	3.0	0.860588593937	165.433908855	373.195934	419.378277501	0.389160479976	264.0	163.0	37	0.0
3354316	108.436157227	3.0	1147.0	3	319.0	1	401.945945946	14872.0	2.5519327692	3.0	0.357195699979	156.859776525	373.249556762	226.67156195	0.111997813544	265.0	156.0	37	0.0
3354035	80.8082809448	3.0	1053.0	3	348.0	1	373.783783784	13830.0	2.48219357538	3.0	1.01677038242	336.0	0.0	174.268492584	0.310656266271	213.0	220.0	37	0.0
3354039	137.87260437	3.0	945.0	3	383.0	1	454.459459459	16815.0	2.79535862933	3.0	1.11965634591	23.1281033481	9.1133807895	220.160243988	0.372128915205	202.0	157.0	37	0.0
3354038	61.3292655945	3.0	777.0	3	272.0	1	304.891891892	11281.0	11.4000000005	3.0	0.629238091795	133.354119176	7.42950053751	139.57092657	0.168256704393	211.0	129.0	37	0.0
3354037	130.010986328	3.0	1087.0	3	330.0	1	426.837837838	15793.0	2.56537362272	3.0	0.754908140917	194.276592117	5.14961615448	241.830233556	0.272023904539	242.0	117.0	37	0.0
3354036	178.119903564	3.0	1490.0	3	435.0	1	566.810810811	20972.0	2.59677745508	3.0	0.555598646101	384.59242457	4.11893462231	373.507908427	0.224079726012	338.0	90.0	37	0.0
3354043	169.378646851	3.0	1439.0	3	356.0	1	487.378378378	18033.0	2.50380166098	3.0	0.737460607622	161.431470779	11.7305276086	330.640065408	0.333597537002	235.0	158.0	37	0.0
3354042	66.3214111328	3.0	750.0	3	278.0	1	315.0	11655.0	2.64250291099	3.0	0.703214635396	116.252604163	10.681546907	129.893118456	0.169574883784	215.0	99.0	37	0.0
3354041	47.2690925598	3.0	677.0	3	300.0	1	318.945945946	11801.0	2.80499702095	3.0	0.550743415545	208.523182241	9.53751671969	128.430471018	0.124713095452	248.0	89.0	37	0.0
3354040	72.8491363525	3.0	671.0	3	290.0	1	327.567567568	12120.0	2.52267023047	3.0	0.774237083666	4.74235312944	9.97927139306	143.938555668	0.204973498288	218.0	98.0	37	0.0
3354047	161.008773804	3.0	1417.0	3	491.0	1	536.027027027	19833.0	2.52495791835	3.0	0.847135207136	280.677297974	15.6463801024	289.360932486	0.296432532165	287.0	211.0	37	0.0
3354046	97.9221420288	3.0	950.0	3	375.0	1	428.945945946	15871.0	2.54112781157	3.0	0.91389980168	302.002851665	14.9995844597	175.403019413	0.229791898137	266.0	114.0	37	0.0
3354045	158.376083374	3.0	1450.0	3	398.0	1	513.837837838	19012.0	2.58752327147	3.0	0.695102324774	347.917275808	13.1579326915	313.412801404	0.269014728182	293.0	201.0	37	0.0
3354044	180.694320679	3.0	1564.0	3	516.0	1	615.189189189	22762.0	2.67624153775	3.0	0.841200378441	389.807246667	12.2526263363	315.471414257	0.274998605288	328.0	221.0	37	0.0
3354099	61.3500823975	3.0	738.0	3	300.0	1	327.243243243	12108.0	2.46410395983	3.0	0.515350413446	21.297262639	78.1662061448	147.701915546	0.131608614637	245.0	86.0	37	0.0
3354098	117.064064026	3.0	1006.0	3	367.0	1	452.081081081	16727.0	2.65234677396	3.0	0.657391590941	126.892704164	76.2579836686	222.065978481	0.192546255304	283.0	165.0	37	0.0
3354097	84.8247833252	3.0	883.0	3	355.0	1	391.513513514	14486.0	8.93712502513	3.0	0.697013073683	45.6465519439	76.4479201965	176.822199087	0.186800829449	259.0	148.0	37	0.0
3354096	159.895690918	3.0	1339.0	3	420.0	1	497.540540541	18409.0	2.64996636024	3.0	0.782625653622	273.246020742	75.473328378	293.238772125	0.299765822297	260.0	124.0	37	0.0
3354103	765.519104004	3.0	5416.0	3	980.0	1	1525.78378378	56454.0	2.55057161576	3.0	0.760070932369	191.815421652	78.8986708589	1334.34797092	0.497798569909	444.0	339.0	37	0.0
3354102	49.8482894897	3.0	877.0	3	365.0	1	391.891891892	14500.0	8.93281875598	3.0	1.13541643343	399.0	78.0	126.556483609	0.224490977296	261.0	198.0	37	0.0
3354101	315.029724121	3.0	2599.0	3	676.0	1	903.810810811	33441.0	2.51577248868	3.0	0.59094849621	183.757390771	77.6550162684	577.189110057	0.232581969269	413.0	380.0	37	0.0
3354100	105.977935791	3.0	1077.0	3	390.0	1	455.162162162	16841.0	2.54563731377	3.0	0.785379521818	135.830961116	77.7461157859	197.234704169	0.20505685733	277.0	148.0	37	0.0
3354107	130.263977051	3.0	1194.0	3	363.0	1	458.810810811	16976.0	2.56649270545	3.0	0.822359873456	257.587346501	84.0161223392	238.358487931	0.271639485557	259.0	200.0	37	0.0
3354106	497.4375	3.0	3355.0	3	663.0	1	1044.0	38628.0	2.57967313401	3.0	0.87460066994	38.3870618653	84.2507028535	852.172322167	0.555087736158	292.0	162.0	37	0.0
3354105	127.315170288	3.0	1259.0	3	394.0	1	463.054054054	17133.0	2.62304061392	3.0	0.763915845246	345.951488887	82.3022047566	236.627807367	0.242523774432	282.0	196.0	37	0.0
3354104	94.1873168945	3.0	967.0	3	334.0	1	394.054054054	14580.0	2.50635674694	3.0	0.52895509045	120.407282614	81.7873677224	198.317078598	0.153541730804	268.0	162.0	37	0.0
3354111	266.462036133	3.0	2129.0	3	567.0	1	766.756756757	28370.0	2.52886096472	3.0	0.813942629303	172.852636879	86.6965944616	482.942393931	0.344684673493	358.0	281.0	37	0.0
3354110	117.864768982	3.0	895.0	3	351.0	1	420.135135135	15545.0	2.52480076495	3.0	0.781337393601	148.132917387	86.8889155153	208.387081355	0.240343498151	252.0	151.0	37	0.0
3354109	96.8521728516	3.0	1183.0	3	535.0	1	580.837837838	21491.0	2.5672221218	3.0	-0.077518536512	197.074984914	84.866279105	217.961198575	-0.0143360247015	436.0	270.0	37	0.0
3354108	115.414451599	3.0	1014.0	3	313.0	1	396.783783784	14681.0	2.51900217882	3.0	0.732168347543	98.953659663	85.1492792525	216.955978015	0.25026544491	231.0	129.0	37	0.0
3354083	124.750595093	3.0	978.0	3	381.0	1	432.351351351	15997.0	2.52380573729	3.0	0.670024381184	139.858733257	57.9562633681	237.877327888	0.225973762702	269.0	179.0	37	0.0
3354082	144.852081299	3.0	1420.0	3	420.0	1	495.756756757	18343.0	2.70585477903	3.0	0.731319045693	212.420846703	56.6162010106	289.934993232	0.27202158128	282.0	154.0	37	0.0
3354081	103.228927612	3.0	876.0	3	354.0	1	386.621621622	14305.0	2.56720514845	3.0	0.702154606948	260.947860965	54.0732343669	199.295335195	0.220960946967	236.0	82.0	37	0.0
3354080	100.626396179	3.0	968.0	3	328.0	1	401.297297297	14848.0	2.55364518302	3.0	0.598049397066	123.392548566	53.9914089229	203.617133211	0.17886201506	268.0	139.0	37	0.0
3354087	66.7901992798	3.0	812.0	3	303.0	1	320.432432432	11856.0	2.62459836003	3.0	0.631938439494	35.2824523138	64.9332281869	150.957967023	0.174888381552	217.0	68.0	37	0.0
3354086	208.0831604	3.0	1753.0	3	429.0	1	568.594594595	21038.0	2.60692196559	3.0	0.778375094423	275.57424239	64.2525422075	394.828194666	0.37033074501	261.0	79.0	37	0.0
3354085	70.8961715698	3.0	656.0	3	322.0	1	340.081081081	12583.0	2.54562143703	3.0	0.559443007828	123.780259245	62.0569456404	137.075481716	0.12707363506	243.0	58.0	37	0.0
3354084	83.8829650879	3.0	777.0	3	354.0	1	395.216216216	14623.0	2.5365403335	3.0	0.920205276703	160.660733639	59.0513256634	154.153987791	0.218713968332	250.0	205.0	37	0.0
3354091	64.5707778931	3.0	729.0	3	290.0	1	338.432432432	12522.0	2.5119121542	3.0	0.30927428708	136.805587348	69.8013620232	162.76713778	0.0803474346386	279.0	139.0	37	0.0
3354090	114.309394836	3.0	938.0	3	369.0	1	420.27027027	15550.0	2.54700861841	3.0	0.897898479634	105.421120599	66.6996816537	208.556100719	0.286649955743	225.0	121.0	37	0.0
3354089	221.844573975	3.0	1668.0	3	454.0	1	568.702702703	21042.0	2.55613052764	3.0	0.910686181288	60.3417358387	67.0058259672	371.734363406	0.423764161818	225.0	156.0	37	0.0
3354088	75.4389572144	3.0	951.0	3	399.0	1	422.432432432	15630.0	10.3457299034	3.0	0.253187139147	357.998922111	65.7559439174	174.584672316	0.0552075392034	313.0	212.0	37	0.0
3354095	60.4061927795	3.0	763.0	3	272.0	1	318.081081081	11769.0	2.50301379125	3.0	0.527327754092	14.1577743675	73.8823163763	131.858589738	0.122712809498	241.0	139.0	37	0.0
3354094	670.217956543	3.0	4695.0	3	901.0	1	1298.51351351	48045.0	2.51662019003	3.0	0.779947428553	365.991188877	71.1037523188	1193.30494896	0.558547968166	365.0	307.0	37	0.0
3354093	107.103172302	3.0	1140.0	3	405.0	1	459.27027027	16993.0	2.46562366607	3.0	0.606192734486	176.6439351	70.8804485955	206.770625553	0.158022208782	298.0	207.0	37	0.0
3354092	141.381912231	3.0	1324.0	3	416.0	1	488.108108108	18060.0	2.69987836201	3.0	0.799046728675	211.19291051	70.0619015014	254.990390209	0.263764332534	275.0	137.0	37	0.0
3354067	64.6553726196	3.0	794.0	3	303.0	1	350.918918919	12984.0	2.56725153125	3.0	0.4596398076	221.091254797	41.4972066449	146.853172776	0.106409414145	265.0	138.0	37	0.0
3354066	118.21068573	3.0	1060.0	3	322.0	1	389.081081081	14396.0	2.57748355611	3.0	0.715312862741	50.607762838	41.4952295093	225.826676209	0.261968963381	207.0	135.0	37	0.0
3354065	84.1675033569	3.0	751.0	3	330.0	1	378.945945946	14021.0	6.43493362192	3.0	1.18942124958	1.15983049671	41.1239010401	184.525208447	0.407638603829	158.0	100.0	37	0.0
3354064	66.3301773071	3.0	956.0	3	389.0	1	431.810810811	15977.0	2.46877697417	3.0	0.419677279517	336.26832004	40.480148926	179.103452079	0.0953327163217	334.0	89.0	37	0.0
3354071	72.3293457031	3.0	736.0	3	328.0	1	358.918918919	13280.0	2.47738017608	3.0	0.695138229678	126.81976592	47.1091328362	140.23024289	0.157134000737	248.0	180.0	37	0.0
3354070	70.0296325684	3.0	764.0	3	352.0	1	361.486486486	13375.0	2.59826552912	3.0	0.618291512492	240.79761047	44.9488472067	147.464425394	0.144312187132	258.0	132.0	37	0.0
3354069	118.742111206	3.0	941.0	3	328.0	1	394.27027027	14588.0	2.59041663639	3.0	0.775950898448	58.5963241324	44.9096798521	211.416078524	0.262691090353	215.0	95.0	37	0.0
3354068	43.435836792	3.0	867.0	3	393.0	1	430.567567568	15931.0	2.4921034533	3.0	0.270513613535	331.45307465	41.714819548	146.238492527	0.0481507745685	355.0	246.0	37	0.0
3354075	64.4699554443	3.0	777.0	3	296.0	1	348.0	12876.0	2.52300847295	3.0	0.50012937359	136.940579976	51.1809064929	145.035053234	0.116344045686	261.0	145.0	37	0.0
3354074	158.333786011	3.0	1242.0	3	384.0	1	484.918918919	17942.0	2.58289780462	3.0	0.766076540574	201.586202826	49.8786058453	291.629938485	0.299307044575	259.0	126.0	37	0.0
3354073	119.351478577	3.0	1138.0	3	486.0	1	519.162162162	19209.0	2.59113781741	3.0	0.676688412099	333.88487165	49.3289381871	217.50383311	0.165161470684	335.0	235.0	37	0.0
3354072	157.065963745	3.0	1388.0	3	387.0	1	505.675675676	18710.0	2.58557377269	3.0	0.76285802067	224.453850943	49.0346465431	286.769463551	0.276013099809	271.0	140.0	37	0.0
3354079	179.86579895	3.0	1452.0	3	438.0	1	551.540540541	20407.0	2.62323609373	3.0	0.691211355689	388.20100299	51.8967939775	338.110566613	0.268820479688	321.0	181.0	37	0.0
3354078	69.5833435059	3.0	864.0	3	385.0	1	407.783783784	15088.0	2.63130294614	3.0	0.425926366084	323.076833924	51.9059565064	158.547948432	0.0902758524737	313.0	197.0	37	0.0
3354077	156.917892456	3.0	1257.0	3	438.0	1	530.216216216	19618.0	2.54733344008	3.0	0.736906831157	314.768432259	51.946767147	290.450238149	0.252877309022	305.0	159.0	37	0.0
3354076	177.3230896	3.0	1746.0	3	410.0	1	557.918918919	20643.0	2.6434720731	3.0	0.663551504768	341.350901628	51.2277788991	347.761442689	0.260719453657	308.0	203.0	37	0.0
3354051	137.187927246	3.0	1212.0	3	411.0	1	448.27027027	16586.0	2.59037834841	3.0	0.823824023172	238.239522656	22.5151703195	258.139351756	0.310963423914	227.0	156.0	37	0.0
3354050	159.04397583	3.0	1506.0	3	409.0	1	489.351351351	18106.0	2.59981906102	3.0	0.707327293218	270.948932017	18.9971211358	292.241264123	0.267761963454	272.0	134.0	37	0.0
3354049	133.008117676	3.0	1041.0	3	363.0	1	449.756756757	16641.0	2.57425455847	3.0	0.851510402491	197.701830537	19.2588136385	232.417536798	0.2820749956	251.0	131.0	37	0.0
3354048	70.0378494263	3.0	806.0	3	294.0	1	325.675675676	12050.0	2.76646655901	3.0	0.706884989007	122.506031384	19.4799545216	149.694513752	0.193969026085	214.0	99.0	37	0.0
3354055	374.45199585	3.0	2460.0	3	610.0	1	884.27027027	32718.0	2.59155866725	3.0	1.03513441628	97.3045796804	27.8810246454	592.618326143	0.531070157519	262.0	307.0	37	0.0
3354054	317.710021973	3.0	2505.0	3	570.0	1	806.972972973	29858.0	2.61476151835	3.0	0.766578245889	328.1616126	24.5475944787	591.391649064	0.390615857972	328.0	154.0	37	0.0
3354053	129.905670166	3.0	1263.0	3	385.0	1	449.594594595	16635.0	2.61949668723	3.0	0.714548889802	292.063499095	24.9633301911	244.460910243	0.24109990474	270.0	195.0	37	0.0
3354052	158.483856201	3.0	1462.0	3	457.0	1	536.459459459	19849.0	2.49008238577	3.0	0.781131434881	354.127607278	23.2801165854	303.302525413	0.283396170631	301.0	191.0	37	0.0
3354059	121.165351868	3.0	1301.0	3	421.0	1	490.135135135	18135.0	10.1852146809	3.0	0.633787161967	326.833874849	37.1034010847	252.148563149	0.194778760392	312.0	215.0	37	0.0
3354058	67.9424667358	3.0	763.0	3	303.0	1	340.918918919	12614.0	11.4000000005	3.0	0.739188081431	198.819934835	35.919830418	133.002794118	0.168483423209	241.0	178.0	37	0.0
3354057	135.17338562	3.0	1094.0	3	342.0	1	437.783783784	16198.0	2.56137984927	3.0	0.742500058204	174.575005999	35.5547709854	261.33037149	0.284709237722	237.0	67.0	37	0.0
3354056	104.242652893	3.0	1239.0	3	467.0	1	508.513513514	18815.0	2.55664873971	3.0	0.451381076393	333.765699171	28.2046679256	248.00544591	0.123684878796	319.0	219.0	37	0.0
3354063	152.345458984	3.0	1316.0	3	407.0	1	467.864864865	17311.0	2.54025961991	3.0	0.774735206264	153.824406397	40.48238226	293.682478023	0.321272249063	229.0	114.0	37	0.0
3354062	71.4848480225	3.0	793.0	3	311.0	1	356.351351351	13185.0	2.5531408394	3.0	0.57140462374	234.012874655	38.7865996137	150.041515776	0.136744421796	260.0	145.0	37	0.0
3354061	183.877120972	3.0	1525.0	3	510.0	1	567.243243243	20988.0	2.52731992956	3.0	0.816623704741	365.169238953	37.7858832441	327.717985588	0.308724563905	295.0	221.0	37	0.0
3354060	122.436828613	3.0	1233.0	3	433.0	1	498.621621622	18449.0	11.046980756	3.0	0.800203160523	381.575813139	37.3545594891	236.916458712	0.234728527699	312.0	165.0	37	0.0
3354659	283.441253662	4.0	2200.0	4	579.0	1	742.189189189	27461.0	2.54240250571	3.0	0.774026055508	373.696891303	392.021769604	506.702950337	0.359100450547	325.0	238.0	37	0.0
3354658	169.471054077	4.0	1381.0	4	481.0	1	584.351351351	21621.0	2.53221996	3.0	0.751695805735	365.815173858	389.936707349	288.279013787	0.227622987057	322.0	282.0	37	0.0
3354657	77.9302368164	4.0	830.0	4	286.0	1	346.027027027	12803.0	2.54714555925	3.0	0.540025048049	78.9265109978	389.073713814	167.545265275	0.150402822	232.0	124.0	37	0.0
3354656	127.174377441	4.0	1095.0	4	360.0	1	440.351351351	16293.0	2.63320593631	3.0	0.885208854465	219.307866925	387.096140649	221.462840652	0.286332401479	244.0	193.0	37	0.0
3354663	72.3713912964	4.0	642.0	4	340.0	1	335.0	12395.0	8.385561253	3.0	1.24233113775	236.0	399.0	131.191971299	0.32145697471	181.0	136.0	37	0.0
3354662	100.736289978	4.0	836.0	4	367.0	1	407.72972973	15086.0	2.8120548174	3.0	1.34161506157	23.0	399.0	186.504788239	0.442673597782	156.0	189.0	37	0.0
3354661	66.7025222778	4.0	832.0	4	350.0	1	407.27027027	15069.0	8.97361277682	3.0	0.974927820296	293.422237619	398.198038739	203.819998017	0.322669475441	204.0	99.0	37	0.0
3354660	74.3192138672	4.0	748.0	4	291.0	1	330.891891892	12243.0	10.1310225209	3.0	0.987289188328	0.0	396.0	174.059980687	0.35075489556	154.0	102.0	37	0.0
3354664	117.809341431	4.0	903.0	4	469.0	1	474.027027027	17539.0	10.2241109748	3.0	1.49763296672	307.0	399.0	185.945853302	0.415903323294	202.0	165.0	37	0.0
3354643	88.8096389771	4.0	1007.0	4	359.0	1	396.621621622	14675.0	10.2642777308	3.0	0.966369588914	399.0	372.0	191.034079471	0.303317938635	229.0	139.0	37	0.0
3354642	137.214294434	4.0	1281.0	4	382.0	1	465.27027027	17215.0	2.53746334007	3.0	0.898221770041	299.829088102	372.097069879	247.604035222	0.314068139591	239.0	197.0	37	0.0
3354641	85.3993301392	4.0	869.0	4	383.0	1	418.216216216	15474.0	2.5426512418	3.0	0.635287316712	221.092976087	371.919698037	183.417273986	0.161857323735	260.0	120.0	37	0.0
3354640	70.2855072021	4.0	735.0	4	235.0	1	287.216216216	10627.0	2.77328995547	3.0	0.574164998404	108.662173753	369.678256402	149.843276484	0.176157197854	201.0	94.0	37	0.0
3354647	48.6579627991	4.0	577.0	4	310.0	1	310.351351351	11483.0	11.4000000005	3.0	0.454456611697	154.030572994	376.703457652	112.045679231	0.0893672105819	250.0	77.0	37	0.0
3354646	267.452026367	4.0	1997.0	4	491.0	1	713.432432432	26397.0	2.72193391554	3.0	0.794554307501	380.388801633	376.257988955	503.032279754	0.389111048891	308.0	213.0	37	0.0
3354645	44.6981582642	4.0	684.0	4	268.0	1	282.864864865	10466.0	2.4351603141	3.0	0.444066391633	140.814987254	374.169657942	134.038792511	0.117584410289	221.0	108.0	37	0.0
3354644	100.600914001	4.0	883.0	4	301.0	1	363.135135135	13436.0	2.52723830875	3.0	0.739415149512	94.2551023416	374.250671572	194.674965885	0.247191353987	220.0	85.0	37	0.0
3354651	48.3805541992	4.0	542.0	4	263.0	1	288.72972973	10683.0	2.50314213004	3.0	0.748390103745	51.7229388003	382.979499731	106.739727231	0.160544066905	203.0	109.0	37	0.0
3354650	63.9956092834	4.0	649.0	4	356.0	1	369.054054054	13655.0	2.45870873626	3.0	0.461732780942	162.073496727	378.992123059	130.900714272	0.0891900515127	267.0	165.0	37	0.0
3354649	359.319122314	4.0	2578.0	4	534.0	1	783.189189189	28978.0	2.53394757625	3.0	0.821772643669	171.769887839	377.894824987	624.559170662	0.487351330454	266.0	209.0	37	0.0
3354648	128.292221069	4.0	1157.0	4	362.0	1	420.540540541	15560.0	2.55298881058	3.0	0.574128558154	215.768234369	376.977362	255.303152546	0.211052460539	256.0	118.0	37	0.0
3354655	125.298049927	4.0	1030.0	4	354.0	1	427.459459459	15816.0	2.50017050225	3.0	0.725349721143	72.4886619794	387.288924395	254.448706313	0.275323377294	229.0	138.0	37	0.0
3354654	62.8815116882	4.0	748.0	4	328.0	1	332.0	12284.0	11.4000000005	3.0	0.684735599806	268.493289572	383.8423349	142.320061832	0.172009337812	229.0	97.0	37	0.0
3354653	174.740036011	4.0	1924.0	4	339.0	1	497.783783784	18418.0	2.52033775824	3.0	0.579009144556	358.009158722	382.791381626	365.957354463	0.270383358311	280.0	159.0	37	0.0
3354652	140.097839355	4.0	1149.0	4	349.0	1	430.162162162	15916.0	2.50336653967	3.0	0.703393404613	187.927876418	383.123676992	259.268577339	0.268996318717	242.0	148.0	37	0.0
3354627	177.644546509	4.0	1694.0	4	418.0	1	540.027027027	19981.0	2.55568200905	3.0	0.654224329954	365.102535109	357.179357127	354.72136847	0.273668618141	300.0	105.0	37	0.0
3354626	105.241455078	4.0	946.0	4	307.0	1	367.540540541	13599.0	2.68825001274	3.0	0.765129446381	95.5146211913	354.943465436	202.675245788	0.267363076167	212.0	83.0	37	0.0
3354625	154.048828125	4.0	1299.0	4	378.0	1	495.513513514	18334.0	2.51253717295	3.0	0.77165542532	348.037844876	349.625695063	297.963049687	0.302094510869	251.0	151.0	37	0.0
3354624	147.302764893	4.0	1228.0	4	378.0	1	469.567567568	17374.0	2.52376995192	3.0	0.723034214625	252.371362909	348.450125342	291.383819094	0.289215624673	248.0	157.0	37	0.0
3354631	44.2097663879	4.0	597.0	4	258.0	1	261.837837838	9688.0	2.52462511283	3.0	0.483823303168	131.673314971	361.94818292	113.592721185	0.117253739061	203.0	77.0	37	0.0
3354630	89.9733810425	4.0	891.0	4	324.0	1	385.0	14245.0	2.51938809467	3.0	0.792718885689	256.385735723	361.219264443	178.96756379	0.225862777321	238.0	162.0	37	0.0
3354629	65.1692428589	4.0	710.0	4	365.0	1	393.459459459	14558.0	2.62088049446	3.0	0.463739469959	357.706633186	358.657756228	154.302659766	0.100027909097	283.0	109.0	37	0.0
3354628	140.72946167	4.0	1278.0	4	339.0	1	437.162162162	16175.0	10.1367563609	3.0	0.667989558072	210.569683244	358.140892487	288.879685982	0.283212734241	232.0	116.0	37	0.0
3354635	73.7381439209	4.0	787.0	4	276.0	1	326.297297297	12073.0	2.54771503798	3.0	0.525585519578	269.351338424	364.155401519	171.235520858	0.159970850643	225.0	64.0	37	0.0
3354634	62.7321891785	4.0	735.0	4	264.0	1	296.405405405	10967.0	2.53511487813	3.0	0.565059837576	44.8751973477	363.673114408	147.026539452	0.162985234433	207.0	52.0	37	0.0
3354633	159.495010376	4.0	1451.0	4	413.0	1	510.486486486	18888.0	2.60421613647	3.0	0.718014631972	389.233672315	363.126603923	303.276058844	0.271105853985	281.0	185.0	37	0.0
3354632	118.869613647	4.0	1027.0	4	321.0	1	411.891891892	15240.0	2.62017369334	3.0	0.840292006021	148.887616365	361.824469908	220.685520819	0.290502335491	221.0	167.0	37	0.0
3354639	83.3865509033	4.0	996.0	4	412.0	1	432.459459459	16001.0	2.64602102754	3.0	0.757280773646	370.76850922	368.855077222	183.849363851	0.191851823152	287.0	151.0	37	0.0
3354638	166.179016113	4.0	1199.0	4	460.0	1	530.135135135	19615.0	2.65323554668	3.0	0.92935965445	164.533782276	369.326470198	284.311757892	0.331926891492	259.0	176.0	37	0.0
3354637	130.276885986	4.0	1101.0	4	383.0	1	458.081081081	16949.0	2.58346848645	3.0	0.765660187394	222.031687235	365.941032034	246.793703591	0.259845408363	248.0	144.0	37	0.0
3354636	48.5577659607	4.0	700.0	4	278.0	1	307.486486486	11377.0	10.9638400243	3.0	0.389311515098	312.542016952	364.8610106	141.385332734	0.0983032426753	244.0	84.0	37	0.0
3354355	110.679702759	4.0	1010.0	4	338.0	1	410.621621622	15193.0	2.59542866207	3.0	0.725162425528	170.051676142	17.2769474836	219.145354015	0.239935730311	241.0	178.0	37	0.0
3354354	70.3551559448	4.0	707.0	4	370.0	1	395.0	14615.0	10.2574936897	3.0	0.970585004912	399.0	16.0	159.572867368	0.243857532855	267.0	165.0	37	0.0
3354353	180.150253296	4.0	1663.0	4	519.0	1	642.756756757	23782.0	2.62936849791	3.0	0.466064142089	325.696879567	14.6226524982	364.537561348	0.152290700817	355.0	170.0	37	0.0
3354352	189.700180054	4.0	1529.0	4	650.0	1	745.351351351	27578.0	4.711283719	3.0	1.34652339785	211.384161461	14.7509437464	301.071440047	0.373536009576	339.0	305.0	37	0.0
3354359	120.865249634	4.0	1055.0	4	345.0	1	432.810810811	16014.0	2.56384381719	3.0	0.601474034079	79.7766951707	22.7980626094	238.245885803	0.198385946966	266.0	138.0	37	0.0
3354358	133.590637207	4.0	1543.0	4	408.0	1	484.432432432	17924.0	2.59838284408	3.0	0.7558033877	186.122507998	21.5356797156	262.753109776	0.257816553234	284.0	215.0	37	0.0
3354357	68.9791030884	4.0	792.0	4	282.0	1	312.675675676	11569.0	10.1915826165	3.0	0.610748036871	29.636654048	20.6710569509	155.999653499	0.179741556635	207.0	75.0	37	0.0
3354356	636.117553711	4.0	4617.0	4	791.0	1	1306.02702703	48323.0	2.57212821542	3.0	0.760906145603	320.090798503	20.1025348953	1132.76285854	0.492493293397	399.0	372.0	37	0.0
3354363	1001.41802979	4.0	7336.0	4	989.0	1	1847.86486486	68371.0	2.59094176658	3.0	0.828751694902	282.719708382	24.7498598641	1765.8772161	0.65560300424	365.0	384.0	37	0.0
3354362	61.764591217	4.0	818.0	4	378.0	1	395.621621622	14638.0	2.74131970844	3.0	0.66846422559	197.750634479	23.5633045556	140.682138042	0.134883348693	295.0	167.0	37	0.0
3354361	92.025390625	4.0	718.0	4	279.0	1	351.810810811	13017.0	2.69754182512	3.0	0.700751407044	139.696523517	23.8463928859	179.571532921	0.217788021736	222.0	76.0	37	0.0
3354360	52.983581543	4.0	561.0	4	269.0	1	271.648648649	10051.0	2.74573674772	3.0	0.601989076304	39.5024469093	23.6583096318	120.312605836	0.153814873353	191.0	39.0	37	0.0
3354367	152.624206543	4.0	1270.0	4	580.0	1	607.216216216	22467.0	4.72051338998	3.0	1.18780895792	68.497838277	30.4590259653	278.252297099	0.373913787515	264.0	236.0	37	0.0
3354366	741.153320312	4.0	5725.0	4	1009.0	1	1440.7027027	53306.0	2.56538103288	3.0	0.774678049394	224.050489632	26.891018643	1292.60393661	0.532618827802	409.0	300.0	37	0.0
3354365	72.9903640747	4.0	997.0	4	476.0	1	517.135135135	19134.0	2.5892519787	3.0	-0.124736427083	215.782183641	27.3700507	195.492421303	-0.0230339622704	401.0	217.0	37	0.0
3354364	94.6009521484	4.0	1178.0	4	502.0	1	576.756756757	21340.0	2.57622728294	3.0	0.272901238255	317.522015815	26.3827603092	269.914431441	0.0682129385625	387.0	259.0	37	0.0
3354339	618.371520996	4.0	3976.0	4	926.0	1	1330.56756757	49231.0	2.6321947477	3.0	1.08256933357	195.0	0.0	955.558839997	0.635933903076	301.0	367.0	37	0.0
3354338	97.4396820068	4.0	1343.0	4	525.0	1	550.405405405	20365.0	8.55192278315	3.0	0.805956664107	185.0	0.0	269.16790087	0.245439816927	294.0	196.0	37	0.0
3354337	83.0773086548	4.0	894.0	4	281.0	1	338.891891892	12539.0	2.58882645901	3.0	0.988652027393	57.0	0.0	172.262039377	0.335596212262	184.0	152.0	37	0.0
3354336	66.9114379883	4.0	534.0	4	290.0	1	329.540540541	12193.0	4.76770409884	3.0	1.28908150635	45.0	0.0	124.820225078	0.322984075788	188.0	114.0	37	0.0
3354343	67.9339752197	4.0	892.0	4	335.0	1	369.783783784	13682.0	2.44297427359	3.0	0.459268174952	337.033904806	5.48469182674	173.482329413	0.120739202418	284.0	146.0	37	0.0
3354342	212.743606567	4.0	1647.0	4	888.0	1	896.837837838	33183.0	4.67900337011	3.0	1.80033504881	316.0	0.0	348.194112012	0.53724794275	267.0	201.0	37	0.0
3354341	157.142440796	4.0	1274.0	4	539.0	1	632.567567568	23405.0	4.69386616168	3.0	1.3312210769	288.0	0.0	305.509459804	0.473770136962	237.0	237.0	37	0.0
3354340	153.55317688	4.0	1414.0	4	377.0	1	488.891891892	18089.0	2.54082833997	3.0	1.01995113014	214.0	0.0	272.369110643	0.396872687031	232.0	237.0	37	0.0
3354347	105.258354187	4.0	1123.0	4	452.0	1	537.72972973	19896.0	2.48628887984	3.0	0.697518666293	366.184385533	10.4869160484	227.800430281	0.173359396318	344.0	218.0	37	0.0
3354346	148.452636719	4.0	1489.0	4	456.0	1	568.675675676	21041.0	2.49759482894	3.0	0.662541958725	360.979399216	8.20330534692	308.985711109	0.219502721591	342.0	183.0	37	0.0
3354345	155.949157715	4.0	1318.0	4	413.0	1	449.216216216	16621.0	2.54169765952	3.0	0.829139229295	21.6210396406	6.10004621426	275.541399908	0.341003476615	218.0	123.0	37	0.0
3354344	332.374267578	4.0	2892.0	4	682.0	1	896.054054054	33154.0	2.53588151868	3.0	0.626150274374	380.927124038	4.76134372614	660.599725247	0.300067231291	413.0	272.0	37	0.0
3354351	80.0578308105	4.0	736.0	4	291.0	1	341.162162162	12623.0	2.80702442805	3.0	0.820789317995	37.9433084469	12.6918245247	154.184866225	0.227707605561	203.0	126.0	37	0.0
3354350	923.835327148	4.0	6126.0	4	980.0	1	1665.02702703	61606.0	2.5736356757	3.0	0.844668075946	78.972562485	11.9999094662	1565.50186285	0.65862092905	330.0	296.0	37	0.0
3354349	70.2673797607	4.0	880.0	4	365.0	1	403.945945946	14946.0	2.81782751537	3.0	0.48684669489	193.127000608	10.6800354722	156.757588146	0.104318649437	308.0	114.0	37	0.0
3354348	342.425262451	4.0	3194.0	4	655.0	1	915.540540541	33875.0	2.51502545971	3.0	0.687753283004	383.833340232	10.1171994783	676.261438375	0.340488883524	381.0	264.0	37	0.0
3354335	70.4364013672	4.0	841.0	4	267.0	1	302.351351351	11187.0	2.47520139256	3.0	0.837761855344	32.0	0.0	163.988857382	0.293982444521	172.0	67.0	37	0.0
3354419	92.0088195801	4.0	1140.0	4	557.0	1	543.756756757	20119.0	6.40701286373	3.0	1.6218071463	399.0	91.0	176.146783079	0.356276859762	280.0	300.0	37	0.0
3354418	735.615112305	4.0	5137.0	4	780.0	1	1385.0	51245.0	2.56854857655	3.0	0.815183994777	86.6609752461	87.9962205254	1290.37759332	0.612241545213	317.0	334.0	37	0.0
3354417	1111.82336426	4.0	7241.0	4	1451.0	1	2087.05405405	77221.0	2.5591662726	3.0	0.957735823611	56.9245322479	85.8431733898	1769.40083936	0.683454616066	380.0	371.0	37	0.0
3354416	713.147766113	4.0	4949.0	4	777.0	1	1460.51351351	54039.0	2.58415825134	3.0	0.849949893286	289.556344078	85.4633637761	1290.30068894	0.601145225586	361.0	406.0	37	0.0
3354423	138.79473877	4.0	1418.0	4	391.0	1	486.405405405	17997.0	2.52058586119	3.0	0.567836808225	308.61905048	96.8004208704	281.135837023	0.196316852733	302.0	176.0	37	0.0
3354422	68.2235794067	4.0	1287.0	4	479.0	1	582.216216216	21542.0	2.47375349622	3.0	-0.0374683408906	232.937194949	95.5526641056	248.74531097	-0.00794040826703	358.0	293.0	37	0.0
3354421	78.9715194702	4.0	962.0	4	352.0	1	388.324324324	14368.0	2.86627795068	3.0	0.775103154676	162.952516987	95.8153348677	164.460068449	0.196362293978	258.0	164.0	37	0.0
3354420	163.63911438	4.0	1463.0	4	415.0	1	511.864864865	18939.0	2.57922695788	3.0	0.739714165652	365.382488383	91.6420099441	309.352743838	0.287877009741	276.0	132.0	37	0.0
3354427	904.147521973	4.0	6542.0	4	1181.0	1	1873.54054054	69321.0	2.53905462335	3.0	0.88183603166	233.336309092	102.62996533	1602.90137276	0.605718775649	410.0	428.0	37	0.0
3354426	60.3971176147	4.0	963.0	4	432.0	1	467.864864865	17311.0	11.4000000005	3.0	0.267617444563	212.107586915	102.044073876	198.322431376	0.0601305504563	339.0	188.0	37	0.0
3354425	160.640487671	4.0	1378.0	4	391.0	1	519.0	19203.0	2.6215083889	3.0	0.701958857517	317.259417047	98.3377538538	297.238493843	0.251581347634	286.0	201.0	37	0.0
3354424	319.027893066	4.0	2345.0	4	574.0	1	786.675675676	29107.0	2.53901245058	3.0	0.798980099406	206.735855806	98.0551951669	572.643191896	0.41003940707	308.0	201.0	37	0.0
3354431	95.5627212524	4.0	907.0	4	379.0	1	421.783783784	15606.0	2.59934990986	3.0	0.716163914041	136.505280467	109.708399021	178.844770547	0.17901437468	256.0	135.0	37	0.0
3354430	122.38608551	4.0	1193.0	4	411.0	1	474.972972973	17574.0	2.65944445311	3.0	0.837148446852	297.565867771	108.205691751	231.340716319	0.256077998507	279.0	129.0	37	0.0
3354429	73.2821731567	4.0	770.0	4	313.0	1	346.864864865	12834.0	2.54359813891	3.0	0.615508440508	158.930447977	106.741404856	163.178014955	0.169288305581	240.0	123.0	37	0.0
3354428	69.6584091187	4.0	1035.0	4	297.0	1	345.621621622	12788.0	2.4905860247	3.0	0.584962868969	179.758416056	104.455782306	173.82659804	0.172470841414	239.0	142.0	37	0.0
3354403	65.2344818115	4.0	758.0	4	359.0	1	384.702702703	14234.0	10.2224550912	3.0	0.651499427368	193.473651514	70.3513356953	134.579564419	0.12861236609	276.0	159.0	37	0.0
3354402	131.847183228	4.0	1245.0	4	361.0	1	462.702702703	17120.0	2.59884916699	3.0	0.635793515935	147.156344549	68.5546372777	259.944851509	0.217423793092	269.0	162.0	37	0.0
3354401	176.45526123	4.0	1320.0	4	398.0	1	517.945945946	19164.0	2.57458217317	3.0	0.758469989797	180.580934004	68.2216999043	330.57634401	0.319339174489	260.0	200.0	37	0.0
3354400	64.7643356323	4.0	724.0	4	261.0	1	308.351351351	11409.0	10.1057766292	3.0	0.432798410633	126.703987779	67.8683853014	156.913319351	0.123748114713	238.0	58.0	37	0.0
3354407	144.079910278	4.0	1418.0	4	402.0	1	475.567567568	17596.0	2.54899709656	3.0	0.671343972246	142.331139917	75.9743693092	270.315714648	0.235785610082	267.0	178.0	37	0.0
3354406	44.3555450439	4.0	592.0	4	284.0	1	301.540540541	11157.0	2.53174677656	3.0	0.741631989236	103.611843214	74.7830461482	104.532183931	0.147509138399	222.0	126.0	37	0.0
3354405	76.9270629883	4.0	1065.0	4	406.0	1	450.405405405	16665.0	2.5123257562	3.0	0.593041360871	323.611399555	74.3514184625	174.378174517	0.129688756933	332.0	229.0	37	0.0
3354404	138.498123169	4.0	1100.0	4	390.0	1	473.351351351	17514.0	2.61342770117	3.0	0.757827528486	201.854298916	72.1296482323	255.793451421	0.2574828092	268.0	127.0	37	0.0
3354411	51.7469863892	4.0	798.0	4	333.0	1	369.405405405	13668.0	10.8528121165	3.0	-0.286761808362	91.0582846854	81.2202310215	166.085061784	-0.0605602387467	287.0	151.0	37	0.0
3354410	110.421524048	4.0	1283.0	4	402.0	1	458.540540541	16966.0	10.9298451421	3.0	0.549653155578	327.65557977	79.7964404807	239.506273937	0.167608091844	314.0	92.0	37	0.0
3354409	52.3486404419	4.0	786.0	4	311.0	1	324.081081081	11991.0	2.473380869	3.0	0.612919986256	168.815057426	79.128014524	117.754070083	0.125304312798	246.0	134.0	37	0.0
3354408	66.4375	4.0	818.0	4	311.0	1	356.648648649	13196.0	2.47077692556	3.0	0.630626621615	186.355911135	76.9100946189	140.079980372	0.141350306254	263.0	148.0	37	0.0
3354415	122.00213623	4.0	1123.0	4	397.0	1	455.648648649	16859.0	2.56119234847	3.0	0.918311081647	150.307106771	84.7254427672	223.494371818	0.290679795012	241.0	144.0	37	0.0
3354414	77.3091201782	4.0	739.0	4	326.0	1	355.0	13135.0	2.49593645568	3.0	0.849689166765	113.515145691	83.7502112013	153.177457001	0.22446141222	218.0	150.0	37	0.0
3354413	105.441017151	4.0	1217.0	4	412.0	1	470.216216216	17398.0	2.49616501023	3.0	0.663134193196	303.962569303	83.1651348832	226.585418666	0.190155812152	315.0	179.0	37	0.0
3354412	151.704177856	4.0	1307.0	4	347.0	1	468.918918919	17350.0	2.56074369079	3.0	0.706974599517	134.293056534	82.351589178	292.15752775	0.282443330538	252.0	147.0	37	0.0
3354387	210.329208374	4.0	1634.0	4	494.0	1	649.027027027	24014.0	2.65428890982	3.0	0.785610152831	380.168820926	54.2900025937	381.179491585	0.299879636975	336.0	235.0	37	0.0
3354386	126.085350037	4.0	1287.0	4	498.0	1	587.891891892	21752.0	2.5329362521	3.0	0.0857405823693	340.590458983	52.5059334083	257.678501645	0.0191502911982	379.0	119.0	37	0.0
3354385	116.214324951	4.0	1039.0	4	324.0	1	406.459459459	15039.0	2.6163617225	3.0	0.716958863398	166.312276972	51.8780160983	225.183578762	0.24781951129	237.0	128.0	37	0.0
3354384	1049.75830078	4.0	7020.0	4	1065.0	1	1994.10810811	73782.0	2.57944240341	3.0	0.808617104013	244.507747739	49.3640290838	1918.08858537	0.6363812703	411.0	498.0	37	0.0
3354391	87.0305252075	4.0	754.0	4	324.0	1	352.486486486	13042.0	2.55752033522	3.0	0.88574118411	108.703440143	61.0309127257	154.24774834	0.240386610303	213.0	148.0	37	0.0
3354390	93.5044631958	4.0	815.0	4	281.0	1	334.918918919	12392.0	2.76118085898	3.0	0.624433019114	56.9768838384	58.7025850865	183.804754258	0.206775689008	212.0	42.0	37	0.0
3354389	139.105941772	4.0	1081.0	4	380.0	1	465.243243243	17214.0	2.59637944257	3.0	0.789807119755	208.697067981	57.1823896013	256.61800463	0.278478381831	260.0	184.0	37	0.0
3354388	111.295722961	4.0	978.0	4	480.0	1	502.945945946	18609.0	2.544009804	3.0	0.720858469445	327.821070694	56.351123133	215.897345198	0.183039711663	340.0	152.0	37	0.0
3354395	66.3966522217	4.0	701.0	4	336.0	1	354.783783784	13127.0	2.4990576052	3.0	0.554406801472	146.034339468	61.8719686275	142.424665298	0.125214726004	254.0	129.0	37	0.0
3354394	61.9449882507	4.0	727.0	4	272.0	1	306.135135135	11327.0	2.711443126	3.0	0.595851992767	64.5148387592	62.531828351	139.935930213	0.157653262758	211.0	97.0	37	0.0
3354393	47.4761772156	4.0	764.0	4	387.0	1	385.108108108	14249.0	8.93751911672	3.0	-0.06927570647	387.392694926	61.1405778253	133.593659153	-0.0118731742209	343.0	154.0	37	0.0
3354392	1025.12329102	4.0	6821.0	4	1053.0	1	2033.91891892	75255.0	2.56269709594	3.0	0.837932401963	339.490628095	61.4206041855	1855.23805568	0.618541484186	447.0	519.0	37	0.0
3354399	277.799346924	4.0	2302.0	4	509.0	1	719.054054054	26605.0	2.50685429862	3.0	0.745651223952	380.162367934	65.8212587885	519.860608772	0.369009530307	315.0	183.0	37	0.0
3354398	84.3458404541	4.0	1095.0	4	471.0	1	523.054054054	19353.0	10.3742738602	3.0	0.0100572389543	346.564967363	65.9796472671	219.872683608	0.00211832446183	354.0	154.0	37	0.0
3354397	96.6901245117	4.0	844.0	4	299.0	1	357.72972973	13236.0	2.56820970199	3.0	0.840988086167	27.3103906637	64.8636920513	175.868266459	0.260596359721	202.0	112.0	37	0.0
3354396	64.9519805908	4.0	820.0	4	367.0	1	386.378378378	14296.0	2.46729752953	3.0	0.694143418925	247.807583205	63.6834191691	143.12045264	0.14752680599	275.0	145.0	37	0.0
3354371	85.7197570801	4.0	917.0	4	394.0	1	433.27027027	16031.0	2.48129946071	3.0	0.667857435053	339.612667824	34.0532044148	182.184834204	0.163349280897	299.0	173.0	37	0.0
3354370	123.183036804	4.0	1101.0	4	408.0	1	500.081081081	18503.0	2.54438226552	3.0	0.716729204085	306.948520343	32.8355866694	241.532419998	0.209314534194	327.0	179.0	37	0.0
3354369	167.66633606	4.0	1797.0	4	482.0	1	586.891891892	21715.0	2.60886687266	3.0	0.404577822321	230.891167763	31.8118134332	336.553428463	0.131225136451	333.0	201.0	37	0.0
3354368	174.926345825	4.0	1519.0	4	498.0	1	597.486486486	22107.0	2.54718932102	3.0	0.826237219764	208.400728696	30.4203420059	317.30835175	0.2810588428	313.0	214.0	37	0.0
3354375	132.852600098	4.0	1320.0	4	423.0	1	468.351351351	17329.0	2.56458396526	3.0	0.7367832282	175.57183697	39.5502457941	262.103480012	0.259704463098	271.0	105.0	37	0.0
3354374	132.941009521	4.0	1021.0	4	331.0	1	432.702702703	16010.0	2.59531120007	3.0	0.864919714688	153.373189927	37.7808265954	232.182981583	0.302172643611	230.0	104.0	37	0.0
3354373	109.274909973	4.0	1209.0	4	410.0	1	460.324324324	17032.0	2.5499169093	3.0	0.594334624365	319.361172587	35.9767109302	229.57654909	0.173992231634	320.0	158.0	37	0.0
3354372	129.867019653	4.0	1294.0	4	365.0	1	427.27027027	15809.0	2.56936280036	3.0	0.798617982335	8.50418540758	35.834194395	248.695892904	0.302797189668	225.0	137.0	37	0.0
3354379	124.130302429	4.0	1009.0	4	330.0	1	418.486486486	15484.0	2.53654487549	3.0	0.804737666314	88.24853283	41.6566758598	225.617747236	0.277022221831	231.0	139.0	37	0.0
3354378	112.266677856	4.0	1250.0	4	345.0	1	409.324324324	15145.0	2.61510814768	3.0	0.761351076726	65.2829751823	42.0019821352	214.217186526	0.248788726869	234.0	148.0	37	0.0
3354377	170.179748535	4.0	1413.0	4	453.0	1	562.594594595	20816.0	2.55236098479	3.0	0.815925936944	350.654215099	41.1662611139	320.506930022	0.3027859133	296.0	203.0	37	0.0
3354376	70.9346084595	4.0	724.0	4	268.0	1	309.567567568	11454.0	2.64583679595	3.0	0.655796235834	29.4897596323	41.0283293084	153.75766296	0.194546433992	199.0	72.0	37	0.0
3354383	189.620193481	4.0	1799.0	4	534.0	1	658.540540541	24366.0	2.53373041441	3.0	0.44966757672	235.324865264	49.0772508892	381.698222465	0.149843510242	357.0	167.0	37	0.0
3354382	91.3955764771	4.0	1085.0	4	409.0	1	467.972972973	17315.0	2.58885909144	3.0	1.2107691479	399.0	46.0	188.377647661	0.322211344373	266.0	265.0	37	0.0
3354381	147.390777588	4.0	1066.0	4	415.0	1	502.675675676	18599.0	2.74910701145	3.0	0.896301248294	199.468398796	44.6549009042	262.461113951	0.305469480449	262.0	146.0	37	0.0
3354380	207.180953979	4.0	1628.0	4	492.0	1	617.378378378	22843.0	2.56219989701	3.0	0.728658135984	374.745616873	44.4837500947	403.889998181	0.312929884079	316.0	165.0	37	0.0
3354483	170.488967896	4.0	1587.0	4	426.0	1	527.837837838	19530.0	2.51876734749	3.0	0.814256675214	196.883250143	182.083639946	308.423906833	0.312149049625	269.0	203.0	37	0.0
3354482	123.306510925	4.0	945.0	4	301.0	1	398.297297297	14737.0	2.64058467777	3.0	0.821241388627	78.8676813795	181.37528662	224.314866113	0.300821828096	207.0	124.0	37	0.0
3354481	154.779663086	4.0	1242.0	4	477.0	1	569.162162162	21059.0	2.57966688073	3.0	0.751922500253	365.206583878	180.088434126	270.9839595	0.218025339884	340.0	198.0	37	0.0
3354480	202.599746704	4.0	1786.0	4	476.0	1	596.351351351	22065.0	2.57794633641	3.0	0.751263836207	241.049828872	178.621846935	382.689184603	0.317609212949	304.0	135.0	37	0.0
3354487	74.8748779297	4.0	838.0	4	341.0	1	366.405405405	13557.0	10.742203514	3.0	0.53328707037	277.200666641	187.488258792	185.645190179	0.156202005974	257.0	69.0	37	0.0
3354486	142.867752075	4.0	1208.0	4	416.0	1	490.756756757	18158.0	2.53231177409	3.0	0.783643192402	223.597644295	186.21052209	270.009918069	0.274821881142	272.0	107.0	37	0.0
3354485	120.110099792	4.0	1100.0	4	377.0	1	440.216216216	16288.0	2.53845499453	3.0	0.783982713603	174.999540854	185.649820613	227.995386788	0.254734931288	254.0	155.0	37	0.0
3354484	86.4041137695	4.0	983.0	4	371.0	1	430.72972973	15937.0	2.55187690636	3.0	0.671893784587	350.678738635	184.632738692	193.866885696	0.178142351783	298.0	184.0	37	0.0
3354491	164.114303589	4.0	1616.0	4	424.0	1	517.027027027	19130.0	2.57188668872	3.0	0.807399669928	290.950688083	192.011901883	294.866870759	0.299097742302	273.0	226.0	37	0.0
3354490	61.1349525452	4.0	610.0	4	306.0	1	328.27027027	12146.0	2.52378796025	3.0	0.455478164103	168.595134862	192.246709255	130.977446881	0.0999481467957	255.0	63.0	37	0.0
3354489	1048.16088867	4.0	7452.0	4	1120.0	1	1961.54054054	72577.0	2.57717750021	3.0	0.870756435541	390.806006343	190.869697655	1773.2313817	0.649026555929	400.0	622.0	37	0.0
3354488	63.9135513306	4.0	773.0	4	295.0	1	316.837837838	11723.0	10.8736502191	3.0	0.684759101764	12.4330568269	190.05275214	133.092389279	0.167980825745	221.0	76.0	37	0.0
3354495	124.72844696	4.0	1108.0	4	406.0	1	478.27027027	17696.0	2.63642422027	3.0	0.83961307535	215.499819931	195.61803209	235.38120956	0.260411348966	282.0	160.0	37	0.0
3354494	115.462478638	4.0	933.0	4	364.0	1	402.594594595	14896.0	2.62035929902	3.0	0.825786374586	129.214687536	194.646635536	204.22107567	0.264934390787	229.0	124.0	37	0.0
3354493	46.6080322266	4.0	649.0	4	274.0	1	295.216216216	10923.0	2.4174498488	3.0	0.440575706075	140.309101181	193.915260412	127.92665762	0.10553160855	231.0	112.0	37	0.0
3354492	185.775558472	4.0	1644.0	4	462.0	1	579.72972973	21450.0	2.54872366759	3.0	0.884933630572	304.094507899	193.128080377	322.718629481	0.326802579378	294.0	279.0	37	0.0
3354467	161.599151611	4.0	1379.0	4	377.0	1	525.378378378	19439.0	2.56492559164	3.0	0.613203308006	336.185625875	163.283289769	320.690604733	0.230238435522	293.0	224.0	37	0.0
3354466	614.725708008	4.0	4446.0	4	804.0	1	1298.10810811	48030.0	2.58411372065	3.0	0.833764749977	217.550177093	163.429008357	1122.67593978	0.563826847923	353.0	393.0	37	0.0
3354465	147.490203857	4.0	1204.0	4	461.0	1	548.459459459	20293.0	2.68829918984	3.0	0.786086197663	343.366157314	161.204057064	274.737712757	0.245152598901	294.0	248.0	37	0.0
3354464	839.81237793	4.0	5833.0	4	935.0	1	1671.78378378	61856.0	2.55487585752	3.0	0.858890446301	237.268474773	160.473865616	1492.16042359	0.621544102767	375.0	338.0	37	0.0
3354471	87.1149215698	4.0	891.0	4	393.0	1	430.675675676	15935.0	2.52380634281	3.0	0.655251009412	355.776426991	169.565845204	170.856511282	0.149391890113	311.0	169.0	37	0.0
3354470	109.81854248	4.0	1028.0	4	379.0	1	425.27027027	15735.0	2.53696897661	3.0	0.862848479639	159.542241607	166.126912384	205.195387734	0.262888908379	244.0	163.0	37	0.0
3354469	147.165359497	4.0	1439.0	4	381.0	1	503.297297297	18622.0	2.60796442742	3.0	0.729885803577	390.995477021	163.682199216	289.791962244	0.266030031594	294.0	247.0	37	0.0
3354468	156.954315186	4.0	1371.0	4	471.0	1	547.810810811	20269.0	2.54728122571	3.0	0.817406850464	364.599957056	163.741398436	289.660513728	0.275682803486	306.0	237.0	37	0.0
3354475	50.4395370483	4.0	499.0	4	276.0	1	291.054054054	10769.0	11.4000000005	3.0	0.680274463475	70.2326466972	174.975500632	109.789684282	0.147189651414	211.0	127.0	37	0.0
3354474	263.671783447	4.0	2372.0	4	677.0	1	828.081081081	30639.0	2.53028962821	3.0	0.843977163863	288.98522229	174.231194146	518.264806744	0.35889280901	342.0	327.0	37	0.0
3354473	209.145492554	4.0	1990.0	4	647.0	1	763.027027027	28232.0	2.55973930449	3.0	0.856811793357	293.050732488	172.378973276	422.330405573	0.310821849153	336.0	343.0	37	0.0
3354472	123.148643494	4.0	1218.0	4	399.0	1	466.72972973	17269.0	2.67090495102	3.0	0.746181429523	201.52086702	171.392418484	243.8651322	0.242141865737	279.0	186.0	37	0.0
3354479	124.262573242	4.0	1050.0	4	351.0	1	420.702702703	15566.0	2.55229447444	3.0	0.730526028525	146.014791576	178.090213882	226.53401325	0.24483647681	244.0	83.0	37	0.0
3354478	372.334533691	4.0	3005.0	4	600.0	1	904.648648649	33472.0	2.52828531286	3.0	0.801513388084	373.701266082	175.663724272	673.513516165	0.425241472582	349.0	270.0	37	0.0
3354477	96.7646179199	4.0	962.0	4	314.0	1	366.027027027	13543.0	2.53701196749	3.0	0.825113212557	120.127948983	176.315466474	179.768599175	0.254108606066	214.0	165.0	37	0.0
3354476	140.296325684	4.0	1136.0	4	391.0	1	472.081081081	17467.0	2.57083943012	3.0	0.913182739824	136.818390216	174.888974534	233.771657152	0.292158691702	249.0	203.0	37	0.0
3354451	208.178787231	4.0	1568.0	4	466.0	1	577.351351351	21362.0	2.58157961828	3.0	0.89445937452	152.953514901	136.027067492	341.128455458	0.359149892505	272.0	151.0	37	0.0
3354450	178.482818604	4.0	1380.0	4	440.0	1	564.351351351	20881.0	2.70562732201	3.0	0.908952501797	128.557716305	136.398707681	318.871727625	0.345514225497	267.0	132.0	37	0.0
3354449	643.14263916	4.0	5048.0	4	785.0	1	1318.64864865	48790.0	2.56522232281	3.0	0.815669502098	388.719583878	132.898291883	1133.22139683	0.539611213788	378.0	457.0	37	0.0
3354448	143.877944946	4.0	1518.0	4	408.0	1	497.243243243	18398.0	11.4000000005	3.0	0.541056986417	190.920785246	130.739963099	304.81200084	0.198803588394	299.0	124.0	37	0.0
3354455	116.228042603	4.0	1203.0	4	483.0	1	560.891891892	20753.0	2.4941363577	3.0	0.372939344846	290.120890595	140.11609317	258.649138558	0.0940780690209	332.0	171.0	37	0.0
3354454	696.930664062	4.0	4684.0	4	691.0	1	1328.37837838	49150.0	2.55676013415	3.0	0.799867835621	103.778792375	137.482754528	1260.36869278	0.611495223302	304.0	201.0	37	0.0
3354453	73.2122192383	4.0	1239.0	4	419.0	1	465.783783784	17234.0	2.48152330516	3.0	0.0446666182516	381.187474763	136.132553553	220.123467265	0.0106670210517	347.0	158.0	37	0.0
3354452	135.146255493	4.0	1311.0	4	380.0	1	470.0	17390.0	2.54304415169	3.0	0.574706004471	200.59774275	135.801007928	271.990400157	0.199460777756	285.0	158.0	37	0.0
3354459	112.050346375	4.0	987.0	4	373.0	1	414.513513514	15337.0	2.57761315464	3.0	0.74278907588	158.504920471	146.210667409	218.218242137	0.243036674487	242.0	128.0	37	0.0
3354458	619.973388672	4.0	4269.0	4	771.0	1	1318.59459459	48788.0	2.53191928863	3.0	0.865820849575	283.053565487	142.611489641	1064.83633222	0.53751193058	375.0	322.0	37	0.0
3354457	97.4991912842	4.0	1006.0	4	384.0	1	458.0	16946.0	2.53532245597	3.0	0.302541124514	111.427081308	141.518344874	199.612958831	0.0705826354558	293.0	182.0	37	0.0
3354456	278.281402588	4.0	2034.0	4	456.0	1	684.27027027	25318.0	2.56100982124	3.0	0.733293461966	192.650477697	140.880039115	510.572263285	0.376605745957	289.0	203.0	37	0.0
3354463	43.677696228	4.0	591.0	4	345.0	1	352.324324324	13036.0	10.7921619222	3.0	0.429376005143	289.535288913	154.78146802	123.007012911	0.0810273633413	295.0	136.0	37	0.0
3354462	55.2856864929	4.0	736.0	4	319.0	1	328.918918919	12170.0	2.56700614355	3.0	0.519919432066	172.375962847	148.577578818	140.149598322	0.124564221863	253.0	149.0	37	0.0
3354461	57.6683998108	4.0	756.0	4	350.0	1	357.648648649	13233.0	2.83877377488	3.0	0.874084368576	399.0	148.0	151.697289256	0.227554464158	234.0	87.0	37	0.0
3354460	159.980133057	4.0	1372.0	4	460.0	1	544.0	20128.0	2.54497412355	3.0	0.824936846589	210.741814079	145.66725984	297.046199175	0.290696617604	282.0	145.0	37	0.0
3354435	73.4861068726	4.0	876.0	4	308.0	1	359.0	13283.0	2.57238987576	3.0	0.558988267275	286.382134912	115.687468903	163.140362197	0.145489166795	263.0	79.0	37	0.0
3354434	150.371276855	4.0	1469.0	4	426.0	1	509.054054054	18835.0	2.54520315345	3.0	0.676164969272	242.73828912	114.268520848	293.062938438	0.24167215366	301.0	220.0	37	0.0
3354433	108.281959534	4.0	1046.0	4	362.0	1	439.675675676	16268.0	2.55404627463	3.0	0.632688572714	129.902435108	114.393362003	208.350273185	0.176341747165	274.0	202.0	37	0.0
3354432	162.407852173	4.0	1168.0	4	519.0	1	584.837837838	21639.0	2.59136895115	3.0	1.02092719698	207.659984028	111.031522719	278.359331472	0.320934477714	291.0	218.0	37	0.0
3354439	109.043807983	4.0	1044.0	4	416.0	1	466.783783784	17271.0	2.54581562774	3.0	0.695966722898	381.009067391	120.006330373	211.943406379	0.187651299996	311.0	183.0	37	0.0
3354438	74.6729736328	4.0	679.0	4	324.0	1	350.162162162	12956.0	2.56172967906	3.0	0.843421795522	109.915180601	120.303129223	142.374216126	0.206950461919	229.0	127.0	37	0.0
3354437	133.61541748	4.0	1028.0	4	436.0	1	493.756756757	18269.0	2.64574552387	3.0	0.807064627621	256.051716565	118.692225662	246.501003537	0.25228187669	293.0	152.0	37	0.0
3354436	111.943916321	4.0	1180.0	4	308.0	1	410.783783784	15199.0	2.4889789088	3.0	0.417018068543	140.348020171	117.335251749	240.081830394	0.138774114931	287.0	162.0	37	0.0
3354443	181.334991455	4.0	1464.0	4	465.0	1	590.189189189	21837.0	2.61845982805	3.0	0.888795013146	367.436950805	121.767779237	315.586388757	0.311696557774	298.0	299.0	37	0.0
3354442	162.392333984	4.0	1405.0	4	395.0	1	498.108108108	18430.0	2.55404926033	3.0	0.785891634786	344.684488927	121.901389005	298.935220016	0.308597339997	263.0	123.0	37	0.0
3354441	155.937225342	4.0	1294.0	4	425.0	1	510.567567568	18891.0	2.56544122124	3.0	0.68355694663	132.514118946	122.409046829	303.133041982	0.254579144735	278.0	156.0	37	0.0
3354440	249.049957275	4.0	1923.0	4	438.0	1	642.837837838	23785.0	2.59745060251	3.0	0.849945744231	163.976011897	121.36542372	433.779034476	0.402065276465	269.0	190.0	37	0.0
3354447	103.056777954	4.0	838.0	4	310.0	1	361.324324324	13369.0	2.61895574835	3.0	0.799187042887	16.9286395171	131.455803486	190.523409768	0.266949326605	204.0	85.0	37	0.0
3354446	172.486190796	4.0	1492.0	4	450.0	1	534.135135135	19763.0	2.52464497381	3.0	0.820802987775	242.242243255	129.002405335	297.60153843	0.296447589117	283.0	216.0	37	0.0
3354445	99.0739212036	4.0	998.0	4	370.0	1	444.081081081	16431.0	11.4000000005	3.0	0.652437082808	187.192873993	127.000234325	222.374106504	0.195249084289	269.0	149.0	37	0.0
3354444	105.782516479	4.0	839.0	4	313.0	1	361.594594595	13379.0	2.64268453403	3.0	0.777524832107	30.8601165694	122.942318686	193.010428541	0.261848685039	209.0	93.0	37	0.0
3354547	162.323318481	4.0	1544.0	4	454.0	1	541.918918919	20051.0	2.53949614206	3.0	0.8565576175	253.831059836	250.915861165	282.313889372	0.287188180017	292.0	194.0	37	0.0
3354546	81.0960540771	4.0	800.0	4	445.0	1	465.243243243	17214.0	2.60484453617	3.0	0.166665800349	236.611709057	250.612037839	169.53292132	0.0313171853222	325.0	211.0	37	0.0
3354545	379.181793213	4.0	3038.0	4	617.0	1	915.756756757	33883.0	2.53837280586	3.0	0.849236426737	221.512998828	250.227664402	683.762605222	0.464229891675	319.0	313.0	37	0.0
3354544	84.7363204956	4.0	733.0	4	285.0	1	320.540540541	11860.0	2.61456887065	3.0	0.783557963458	52.9727757098	250.247441559	152.638387955	0.229349181971	198.0	80.0	37	0.0
3354551	95.5872192383	4.0	980.0	4	444.0	1	455.837837838	16866.0	2.64189825769	3.0	0.872767498022	373.79783943	255.074052821	179.600097982	0.207634939686	296.0	163.0	37	0.0
3354550	68.2967147827	4.0	1010.0	4	311.0	1	357.702702703	13235.0	2.52166785094	3.0	0.55289325887	274.503786125	254.570331263	177.885866165	0.159389574473	255.0	122.0	37	0.0
3354549	178.625137329	4.0	1543.0	4	351.0	1	502.108108108	18578.0	2.51503351897	3.0	0.82429770966	87.7826957547	251.709772346	320.359761638	0.356784187444	241.0	214.0	37	0.0
3354548	779.952209473	4.0	4971.0	4	1580.0	1	1945.51351351	71984.0	4.69865036333	3.0	1.15782489615	399.0	251.0	1272.2178059	0.6091779587	408.0	551.0	37	0.0
3354555	67.1920318604	4.0	706.0	4	285.0	1	301.648648649	11161.0	2.67030435611	3.0	0.716992371625	22.530792968	261.650743706	145.780698352	0.209561288837	197.0	97.0	37	0.0
3354554	678.141601562	4.0	4704.0	4	807.0	1	1387.86486486	51351.0	2.55749187698	3.0	0.801338611425	234.493628218	259.359740805	1254.91877033	0.568107123908	360.0	274.0	37	0.0
3354553	83.3599853516	4.0	767.0	4	279.0	1	321.459459459	11894.0	2.52184076711	3.0	0.731749050697	6.67472519209	258.693476314	166.673932274	0.234115022801	198.0	112.0	37	0.0
3354552	842.181518555	4.0	5920.0	4	1109.0	1	1618.18918919	59873.0	2.56093653548	3.0	0.864838473365	137.005792411	258.02428297	1406.75121859	0.602353290181	398.0	440.0	37	0.0
3354559	124.609512329	4.0	1109.0	4	406.0	1	492.486486486	18222.0	11.4000000005	3.0	0.696005783885	383.762435899	265.546914586	248.304206527	0.212794162343	315.0	217.0	37	0.0
3354558	85.6806564331	4.0	1052.0	4	395.0	1	436.459459459	16149.0	2.51348307995	3.0	0.662115251814	96.4868882567	265.504573059	203.422739168	0.182449057019	283.0	178.0	37	0.0
3354557	112.855316162	4.0	982.0	4	344.0	1	396.0	14652.0	2.55715200284	3.0	0.751996406445	70.4928683673	264.822725782	214.150388486	0.255230767264	240.0	116.0	37	0.0
3354556	124.932983398	4.0	1125.0	4	409.0	1	460.054054054	17022.0	2.71264395644	3.0	0.783810233365	158.852987771	262.14657271	228.965298917	0.242310265036	278.0	152.0	37	0.0
3354531	109.375335693	4.0	977.0	4	322.0	1	367.351351351	13592.0	2.64809639288	3.0	0.62603972006	56.2699403959	231.706857029	225.908931531	0.238385279347	212.0	88.0	37	0.0
3354530	310.309387207	4.0	2295.0	4	607.0	1	768.081081081	28419.0	2.5222282446	3.0	0.87169632542	252.675795883	231.326670617	552.737197871	0.456984968867	278.0	178.0	37	0.0
3354529	127.530410767	4.0	1478.0	4	508.0	1	576.918918919	21346.0	9.02474562825	3.0	0.847511761046	222.723646958	230.658105491	267.894711737	0.244977782314	335.0	148.0	37	0.0
3354528	161.580810547	4.0	1512.0	4	445.0	1	504.459459459	18665.0	2.5899950734	3.0	0.729049772	288.055188344	229.49618389	314.262062846	0.293807198992	270.0	156.0	37	0.0
3354535	44.4823570251	4.0	660.0	4	259.0	1	277.648648649	10273.0	11.4000000005	3.0	0.470518846071	69.5980043873	238.095307981	124.295395511	0.117716750041	215.0	101.0	37	0.0
3354534	118.667160034	4.0	1118.0	4	494.0	1	554.972972973	20534.0	2.60324956719	3.0	0.88868707101	220.82026023	234.520102882	237.384882801	0.234665606024	325.0	210.0	37	0.0
3354533	751.436828613	4.0	5028.0	4	743.0	1	1435.40540541	53110.0	2.55272937132	3.0	0.813949851795	112.23608335	234.277986091	1330.41276927	0.605669351543	352.0	339.0	37	0.0
3354532	144.872909546	4.0	1287.0	4	433.0	1	501.675675676	18562.0	2.65753825662	3.0	0.904942529558	349.082321772	232.938107529	251.364062451	0.293176320148	277.0	99.0	37	0.0
3354539	501.514282227	4.0	3950.0	4	1052.0	1	1327.35135135	49112.0	2.59705279245	3.0	0.793858458827	393.599140645	242.918465257	892.152086443	0.363861779585	455.0	389.0	37	0.0
3354538	68.0786972046	4.0	916.0	4	316.0	1	364.648648649	13492.0	7.91361576796	3.0	0.585116929183	186.529089889	242.701041972	156.364285532	0.143447073194	279.0	172.0	37	0.0
3354537	118.767402649	4.0	1229.0	4	486.0	1	528.216216216	19544.0	2.48792383573	3.0	0.570127507272	140.233434457	243.26150498	235.159772535	0.145356319329	368.0	202.0	37	0.0
3354536	701.744934082	4.0	4858.0	4	760.0	1	1436.32432432	53144.0	2.5638127608	3.0	0.838580469276	130.804494183	238.504349601	1255.58012387	0.578600701594	367.0	307.0	37	0.0
3354543	73.545211792	4.0	772.0	4	364.0	1	391.297297297	14478.0	2.53783141762	3.0	0.77547208411	312.593552555	248.458510654	152.517551789	0.17803594401	272.0	128.0	37	0.0
3354542	308.0675354	4.0	2266.0	4	616.0	1	817.783783784	30258.0	2.55379742681	3.0	0.991538773972	328.871471352	246.064423778	504.634253425	0.440770829397	305.0	284.0	37	0.0
3354541	143.855285645	4.0	1491.0	4	362.0	1	497.189189189	18396.0	2.58992896411	3.0	0.775548395032	264.266682734	245.676739211	269.304334024	0.265885767481	289.0	194.0	37	0.0
3354540	485.60144043	4.0	3358.0	4	683.0	1	1056.24324324	39081.0	2.56503707504	3.0	0.848878977564	151.226540477	246.294667715	845.533178448	0.51461913777	327.0	213.0	37	0.0
3354515	108.822937012	4.0	955.0	4	286.0	1	363.72972973	13458.0	2.51927328173	3.0	0.744783557357	66.9930550311	214.248044754	198.412120016	0.254921188233	217.0	156.0	37	0.0
3354514	169.326263428	4.0	1403.0	4	462.0	1	541.27027027	20027.0	2.55283742021	3.0	0.874920226987	225.505406228	212.233681535	301.686615238	0.322447260294	269.0	214.0	37	0.0
3354513	99.9300994873	4.0	914.0	4	341.0	1	421.108108108	15581.0	2.60306246545	3.0	0.308463005849	5.30822337235	212.421333725	196.00053625	0.0773371920308	280.0	215.0	37	0.0
3354512	70.9236068726	4.0	904.0	4	358.0	1	379.135135135	14028.0	2.46311450724	3.0	0.537366810412	349.390153883	211.418131337	187.094474377	0.152856140193	274.0	133.0	37	0.0
3354519	145.369842529	4.0	1439.0	4	557.0	1	598.27027027	22136.0	2.50162352178	3.0	0.684926979312	196.64976766	223.157650489	287.698593115	0.197153468504	378.0	236.0	37	0.0
3354518	131.767608643	4.0	1058.0	4	386.0	1	434.837837838	16089.0	2.55352192562	3.0	0.852066895052	82.7546291314	217.759336914	233.137002344	0.296036101262	228.0	132.0	37	0.0
3354517	139.539505005	4.0	1239.0	4	461.0	1	519.918918919	19237.0	2.63664950839	3.0	0.832519015746	389.192152595	217.033981144	250.303746407	0.250623997878	307.0	140.0	37	0.0
3354516	77.8983383179	4.0	893.0	4	339.0	1	391.675675676	14492.0	2.50181835886	3.0	0.468894999112	327.736722766	214.501507948	184.747734019	0.124335146735	290.0	151.0	37	0.0
3354523	144.33744812	4.0	1215.0	4	368.0	1	472.918918919	17498.0	2.63472836088	3.0	0.772038386595	136.779626513	225.070991988	269.175838686	0.281581829936	264.0	111.0	37	0.0
3354522	53.8890075684	4.0	668.0	4	282.0	1	295.216216216	10923.0	2.81314976652	3.0	0.420237043297	54.7504773748	225.220719626	138.714161565	0.109544241317	214.0	81.0	37	0.0
3354521	181.447021484	4.0	1635.0	4	443.0	1	532.621621622	19707.0	2.5553723199	3.0	0.770435945622	269.897439558	223.056750781	327.538492339	0.31043022164	278.0	172.0	37	0.0
3354520	814.200500488	4.0	5544.0	4	967.0	1	1662.64864865	61518.0	2.57323761165	3.0	0.834852533647	209.523147197	223.460027444	1485.94846658	0.595058480127	407.0	422.0	37	0.0
3354527	98.2621307373	4.0	1146.0	4	527.0	1	577.405405405	21364.0	11.4000000005	3.0	0.246095148417	202.270235405	227.878905025	199.036911632	0.0442943958782	386.0	316.0	37	0.0
3354526	173.841461182	4.0	1591.0	4	431.0	1	542.702702703	20080.0	2.60826320161	3.0	0.760030442134	183.134507367	228.312318403	309.979467498	0.277230669756	292.0	186.0	37	0.0
3354525	66.8802947998	4.0	959.0	4	400.0	1	452.378378378	16738.0	11.4000000005	3.0	0.328900134612	191.83429415	226.710747147	183.82182668	0.0716086531576	342.0	233.0	37	0.0
3354524	139.149154663	4.0	1280.0	4	379.0	1	463.189189189	17138.0	2.59752387072	3.0	0.80230148566	158.218168002	226.503485492	261.284204336	0.292471295345	251.0	122.0	37	0.0
3354499	131.656326294	4.0	1132.0	4	399.0	1	483.540540541	17891.0	2.54250366061	3.0	0.804578294025	185.542714771	200.663117389	244.648568199	0.25555460287	273.0	132.0	37	0.0
3354498	230.799331665	4.0	1651.0	4	430.0	1	597.72972973	22116.0	2.53623723522	3.0	0.825473601552	107.764281577	200.89459106	401.890369839	0.38409889521	267.0	186.0	37	0.0
3354497	123.84210968	4.0	1026.0	4	303.0	1	391.297297297	14478.0	2.54299277839	3.0	0.747588466457	80.9813299095	199.129955348	232.790065756	0.285970468706	215.0	121.0	37	0.0
3354496	92.1523590088	4.0	884.0	4	380.0	1	416.189189189	15399.0	2.50523163698	3.0	0.723690206847	330.425165826	195.996009421	182.921786236	0.189112524495	281.0	128.0	37	0.0
3354503	40.5002479553	4.0	672.0	4	315.0	1	345.783783784	12794.0	2.82035387088	3.0	0.388221022256	258.392176464	203.778492862	128.536880815	0.0777673326896	275.0	128.0	37	0.0
3354502	73.3555526733	4.0	933.0	4	369.0	1	391.918918919	14501.0	2.55106274158	3.0	0.52044760343	362.830282169	202.64247433	177.692052342	0.133764771068	298.0	132.0	37	0.0
3354501	393.118041992	4.0	2994.0	4	790.0	1	1048.72972973	38803.0	2.58637207	3.0	0.900608040612	2.98179165168	202.297183762	707.429645055	0.436279002014	311.0	303.0	37	0.0
3354500	167.769119263	4.0	1405.0	4	416.0	1	522.297297297	19325.0	2.53538498623	3.0	0.75346441599	199.240339819	201.155756559	313.282608027	0.291939999164	279.0	136.0	37	0.0
3354507	155.584991455	4.0	1319.0	4	431.0	1	528.891891892	19569.0	2.53621778353	3.0	0.700707922117	386.812941874	206.904202906	288.476629497	0.236240077734	326.0	136.0	37	0.0
3354506	172.409164429	4.0	1453.0	4	395.0	1	526.297297297	19473.0	2.64050715786	3.0	0.687867873353	324.093811829	207.080509307	320.941052468	0.265396964811	296.0	172.0	37	0.0
3354505	113.44165802	4.0	1052.0	4	383.0	1	447.702702703	16565.0	2.63419984167	3.0	0.68988328251	252.571704337	207.500836816	236.109774948	0.22236772377	277.0	111.0	37	0.0
3354504	263.427337646	4.0	2150.0	4	519.0	1	686.810810811	25412.0	2.5413312598	3.0	0.711808462156	11.0808921187	206.813127843	453.185076115	0.306915790791	303.0	146.0	37	0.0
3354511	123.696426392	4.0	1119.0	4	388.0	1	504.0	18648.0	8.81076512006	3.0	1.04747389905	399.0	210.0	247.534846032	0.346308992304	256.0	179.0	37	0.0
3354510	173.514022827	4.0	1698.0	4	421.0	1	528.189189189	19543.0	2.48611841453	3.0	0.694868203152	267.207973564	210.493993604	348.806682995	0.297756228229	284.0	108.0	37	0.0
3354509	140.545013428	4.0	1246.0	4	412.0	1	462.378378378	17108.0	2.58142051538	3.0	0.876906023437	113.336055286	209.803441891	242.903313109	0.299265707546	243.0	120.0	37	0.0
3354508	111.81337738	4.0	921.0	4	331.0	1	402.108108108	14878.0	2.55048282619	3.0	0.781077968983	21.5612292064	209.681670816	214.275884445	0.262803110887	222.0	60.0	37	0.0
3354611	60.0457649231	4.0	603.0	4	346.0	1	347.648648649	12863.0	2.76387774992	3.0	0.811352087113	264.162152976	331.490034517	121.00900247	0.164425074008	243.0	113.0	37	0.0
3354610	440.298950195	4.0	3380.0	4	583.0	1	949.702702703	35139.0	2.53454458387	3.0	0.799849252807	185.993228198	331.401839561	800.600811366	0.508607503799	293.0	197.0	37	0.0
3354609	133.623382568	4.0	1175.0	4	422.0	1	494.567567568	18299.0	2.52718431063	3.0	0.767358224223	385.174992287	328.761682474	253.266059109	0.244524911398	298.0	110.0	37	0.0
3354608	55.1044120789	4.0	647.0	4	270.0	1	273.405405405	10116.0	2.56494560568	3.0	0.426395737804	21.8263786438	329.384947704	138.355311399	0.120935006119	210.0	77.0	37	0.0
3354615	67.8636322021	4.0	906.0	4	304.0	1	359.378378378	13297.0	11.0777975837	3.0	0.250055203638	194.100495004	335.146303919	163.219407777	0.0602025075858	254.0	156.0	37	0.0
3354614	254.822952271	4.0	2347.0	4	490.0	1	647.108108108	23943.0	2.52512860496	3.0	0.769666378435	55.1981018822	334.904677321	467.419796078	0.384989961625	287.0	214.0	37	0.0
3354613	58.8489341736	4.0	695.0	4	266.0	1	299.675675676	11088.0	2.65723678304	3.0	0.587596136392	116.019165809	331.643992396	141.854396018	0.161537551745	213.0	93.0	37	0.0
3354612	82.9986038208	4.0	880.0	4	249.0	1	310.297297297	11481.0	2.54377943385	3.0	0.596025844396	3.28933555441	331.69847155	188.931037516	0.221674614758	190.0	77.0	37	0.0
3354619	254.419525146	4.0	2071.0	4	461.0	1	629.27027027	23283.0	2.5309103209	3.0	0.830605313793	222.22361928	342.034602929	451.842195207	0.424916639851	247.0	168.0	37	0.0
3354618	125.837738037	4.0	1021.0	4	389.0	1	478.027027027	17687.0	2.59114019209	3.0	0.914806901166	361.443198969	341.379657656	220.576704533	0.267524055174	275.0	145.0	37	0.0
3354617	568.552856445	4.0	3873.0	4	812.0	1	1166.86486486	43174.0	2.54594224231	3.0	0.913139260153	42.7543110246	341.072986342	942.492562958	0.584227373868	298.0	251.0	37	0.0
3354616	57.973777771	4.0	717.0	4	305.0	1	352.675675676	13049.0	10.1514303401	3.0	0.742622097832	243.590425724	334.888204479	128.948967954	0.157089513082	247.0	184.0	37	0.0
3354623	99.4930725098	4.0	836.0	4	361.0	1	383.432432432	14187.0	2.61684080028	3.0	0.844455095659	203.787025173	348.343072746	174.846685308	0.238447466822	226.0	132.0	37	0.0
3354622	360.118499756	4.0	3113.0	4	535.0	1	798.054054054	29528.0	2.55119282955	3.0	0.792022295709	310.681646108	346.829674911	654.940453016	0.48147090166	279.0	195.0	37	0.0
3354621	81.5143432617	4.0	754.0	4	318.0	1	335.864864865	12427.0	2.50914497412	3.0	0.60836517838	194.073716806	346.954456874	162.953156555	0.173132977892	221.0	97.0	37	0.0
3354620	325.778045654	4.0	2499.0	4	499.0	1	748.459459459	27693.0	2.54510552152	3.0	0.844321435843	75.4351846075	343.762427941	573.021455609	0.477556106507	256.0	179.0	37	0.0
3354595	67.6425247192	4.0	661.0	4	309.0	1	355.027027027	13136.0	2.59170024695	3.0	1.04041376215	1.76637927899	311.125659134	142.668513712	0.264296759649	202.0	158.0	37	0.0
3354594	145.329421997	4.0	1065.0	4	388.0	1	494.810810811	18308.0	2.54981784225	3.0	0.844933758682	122.12470347	309.92455546	260.103808106	0.285471409598	261.0	226.0	37	0.0
3354593	50.9657745361	4.0	732.0	4	305.0	1	364.594594595	13490.0	11.4000000005	3.0	0.452153013126	117.341013957	307.479624403	157.574578368	0.108289011424	262.0	115.0	37	0.0
3354592	147.301422119	4.0	1304.0	4	357.0	1	465.189189189	17212.0	2.5640103916	3.0	0.695124386296	337.327883058	305.924975876	287.938249344	0.274097391124	265.0	167.0	37	0.0
3354599	47.8755760193	4.0	641.0	4	299.0	1	326.864864865	12094.0	2.53659749265	3.0	0.429265650724	328.891106397	315.408462479	126.073206723	0.0902567034816	258.0	140.0	37	0.0
3354598	71.1361694336	4.0	962.0	4	361.0	1	369.405405405	13668.0	2.54050809614	3.0	0.46026624933	286.21236216	315.095723057	172.976147916	0.120776090385	268.0	147.0	37	0.0
3354597	128.08782959	4.0	1181.0	4	388.0	1	470.216216216	17398.0	2.523227982	3.0	0.6856950026	101.47422724	313.16848388	270.596782351	0.245794685303	271.0	131.0	37	0.0
3354596	599.167785645	4.0	4440.0	4	857.0	1	1206.13513514	44627.0	2.53961339913	3.0	0.8369784115	255.9415942	311.007916342	1024.05382243	0.551140275969	338.0	314.0	37	0.0
3354603	102.218338013	4.0	909.0	4	365.0	1	420.567567568	15561.0	2.74623539255	3.0	0.692977810355	104.056899798	322.845717459	214.843940848	0.215068873134	251.0	111.0	37	0.0
3354602	133.896865845	4.0	1219.0	4	423.0	1	480.351351351	17773.0	2.62865175891	3.0	0.842468423382	288.473202727	321.892195391	246.36290037	0.275579946004	254.0	128.0	37	0.0
3354601	44.8960571289	4.0	648.0	4	278.0	1	310.540540541	11490.0	2.53229286332	3.0	0.330280782842	60.6412030877	318.597183265	118.069799176	0.0669939831997	254.0	128.0	37	0.0
3354600	44.567615509	4.0	565.0	4	244.0	1	271.594594595	10049.0	10.9586625148	3.0	0.621144078346	21.5351034087	316.73348522	100.545860034	0.129912262586	204.0	117.0	37	0.0
3354607	111.311576843	4.0	889.0	4	361.0	1	408.243243243	15105.0	2.63259435552	3.0	0.692717046176	67.0372659565	328.212986341	212.617210211	0.220088049942	258.0	106.0	37	0.0
3354606	179.026580811	4.0	1368.0	4	442.0	1	538.054054054	19908.0	2.51907562593	3.0	0.84144112566	328.534243718	324.857631325	321.915098016	0.336389292989	258.0	152.0	37	0.0
3354605	75.1932907104	4.0	938.0	4	379.0	1	408.945945946	15131.0	2.5377506064	3.0	0.531268896085	57.6142323168	324.815196585	172.825690276	0.126456518189	290.0	170.0	37	0.0
3354604	121.071464539	4.0	1073.0	4	371.0	1	447.864864865	16571.0	2.53381609257	3.0	0.761482106338	52.153438996	323.958525372	224.432266714	0.235781481567	263.0	138.0	37	0.0
3354579	47.8488960266	4.0	679.0	4	295.0	1	338.756756757	12534.0	2.46700747897	3.0	0.422661531674	373.57776758	289.262675039	144.635251083	0.0991784005393	265.0	116.0	37	0.0
3354578	166.494537354	4.0	1461.0	4	377.0	1	490.081081081	18133.0	2.55015651801	3.0	0.705681546879	181.266271377	288.77998456	312.624497723	0.290453138048	252.0	108.0	37	0.0
3354577	276.266693115	4.0	1976.0	4	668.0	1	747.567567568	27660.0	2.59944011288	3.0	0.951410548634	72.0151029123	289.056205294	462.18199521	0.416638743883	279.0	239.0	37	0.0
3354576	138.41217041	4.0	1611.0	4	695.0	1	799.378378378	29577.0	11.4000000005	3.0	0.633520393304	129.375064614	287.782461799	320.004197138	0.145218610941	524.0	323.0	37	0.0
3354583	87.6529769897	4.0	905.0	4	357.0	1	383.405405405	14186.0	2.50505216008	3.0	0.603702071793	321.273877693	295.784356659	181.811938775	0.167049919258	269.0	96.0	37	0.0
3354582	76.7972946167	4.0	729.0	4	305.0	1	339.243243243	12552.0	2.54327411194	3.0	0.929059981081	16.5649501237	294.069569588	140.873939985	0.239004512388	209.0	155.0	37	0.0
3354581	105.299430847	4.0	1098.0	4	431.0	1	458.918918919	16980.0	2.55729575453	3.0	0.861255883619	339.930790259	290.666675478	197.3247997	0.227235271532	284.0	181.0	37	0.0
3354580	92.0386123657	4.0	1384.0	4	630.0	1	656.864864865	24304.0	2.48454074637	3.0	0.0628860946009	123.581980945	290.206360604	249.458097368	0.0120854657053	500.0	320.0	37	0.0
3354587	63.3328857422	4.0	776.0	4	300.0	1	333.054054054	12323.0	2.6310464699	3.0	0.405525713954	83.7133991648	298.80928487	156.88919408	0.105600220823	248.0	132.0	37	0.0
3354586	115.484413147	4.0	1154.0	4	406.0	1	467.810810811	17309.0	2.64755177083	3.0	0.979180972533	350.968328796	297.78226631	201.473025192	0.267190904963	264.0	211.0	37	0.0
3354585	74.7553863525	4.0	847.0	4	318.0	1	363.918918919	13465.0	2.7157698093	3.0	0.667579939124	252.422299479	297.369865009	152.173946226	0.162216917319	256.0	179.0	37	0.0
3354584	101.293418884	4.0	958.0	4	372.0	1	417.459459459	15446.0	2.52658118727	3.0	0.553238383977	77.6186609363	296.729374898	204.586791498	0.156824148963	276.0	132.0	37	0.0
3354591	118.61505127	4.0	1024.0	4	367.0	1	440.432432432	16296.0	2.51038694077	3.0	0.715118157333	311.045430969	306.182852801	232.559375995	0.23274186914	274.0	120.0	37	0.0
3354590	102.031829834	4.0	1121.0	4	407.0	1	479.837837838	17754.0	2.54067456937	3.0	0.282493927048	260.348328476	303.986211016	223.224664298	0.070330673951	311.0	146.0	37	0.0
3354589	88.1325531006	4.0	865.0	4	343.0	1	386.189189189	14289.0	2.56712782788	3.0	0.712385207441	67.2118563794	300.469302513	181.828496397	0.201497467518	250.0	168.0	37	0.0
3354588	59.9371376038	4.0	636.0	4	275.0	1	294.297297297	10889.0	10.4191132427	3.0	0.663922250496	37.4913706961	299.784546802	132.452898308	0.175646345543	203.0	87.0	37	0.0
3354563	58.8258361816	4.0	729.0	4	327.0	1	355.054054054	13137.0	2.4951631153	3.0	0.61121810398	354.437608398	270.250261309	144.37988971	0.141908999907	260.0	122.0	37	0.0
3354562	73.5630264282	4.0	817.0	4	390.0	1	412.540540541	15264.0	11.4000000005	3.0	0.773567629385	92.8354680856	269.229349064	161.005451011	0.177791336332	265.0	210.0	37	0.0
3354561	156.281509399	4.0	1456.0	4	518.0	1	605.135135135	22390.0	2.5103420064	3.0	0.710566937697	128.863780015	267.929932414	292.942558093	0.207715982555	395.0	293.0	37	0.0
3354560	509.894805908	4.0	3749.0	4	619.0	1	991.27027027	36677.0	2.55181171737	3.0	0.750810481986	299.052039545	266.964646427	919.361482789	0.534148389906	292.0	226.0	37	0.0
3354567	113.504005432	4.0	979.0	4	429.0	1	490.27027027	18140.0	2.51460776122	3.0	0.921953338179	390.113035675	276.753093456	203.206469802	0.236193118078	301.0	161.0	37	0.0
3354566	123.528625488	4.0	974.0	4	388.0	1	442.351351351	16367.0	2.66102948199	3.0	0.798254196924	242.417710129	274.999987089	232.887933972	0.266033278235	256.0	137.0	37	0.0
3354565	157.667633057	4.0	1612.0	4	520.0	1	582.72972973	21561.0	2.55156421605	3.0	1.03375858202	337.204814396	271.913928718	271.449058926	0.317131549768	293.0	223.0	37	0.0
3354564	48.9185447693	4.0	488.0	4	261.0	1	271.27027027	10037.0	2.83486303474	3.0	0.690307306625	16.9633211064	270.972030267	112.128807045	0.166409682625	192.0	28.0	37	0.0
3354571	129.112747192	4.0	1048.0	4	351.0	1	437.27027027	16179.0	2.64847089056	3.0	0.759457000364	195.654559778	281.421668765	244.189890664	0.269126006491	252.0	135.0	37	0.0
3354570	2440.23999023	4.0	11522.0	4	4169.0	1	5196.59459459	192274.0	2.6482317575	3.0	1.21628285791	118.626731171	280.186762317	3599.79486653	0.727930095366	704.0	1049.0	37	0.0
3354569	101.173583984	4.0	991.0	4	403.0	1	460.297297297	17031.0	10.7243842508	3.0	0.844300363201	376.584935694	279.40452482	184.451870396	0.203609042097	309.0	207.0	37	0.0
3354568	167.628250122	4.0	1540.0	4	422.0	1	510.135135135	18875.0	2.62576688589	3.0	0.783706404243	269.3064671	279.351067718	322.683553463	0.329548338427	248.0	153.0	37	0.0
3354575	171.672317505	4.0	1444.0	4	379.0	1	517.0	19129.0	2.51271900213	3.0	0.759501535993	171.844107666	286.03544728	314.058911671	0.299857560689	264.0	175.0	37	0.0
3354574	121.737373352	4.0	912.0	4	365.0	1	445.243243243	16474.0	10.8723650955	3.0	0.936602620487	215.46085355	284.717312483	215.437720493	0.292983151557	241.0	107.0	37	0.0
3354573	180.079650879	4.0	1927.0	4	770.0	1	841.162162162	31123.0	2.53495384395	3.0	0.823615953657	132.298232331	283.621751656	355.019914427	0.210371222394	470.0	410.0	37	0.0
3354572	164.83493042	4.0	1551.0	4	412.0	1	531.756756757	19675.0	2.52457947916	3.0	0.756941215246	316.521549828	282.591966481	323.78657283	0.299461855439	278.0	177.0	37	0.0
3355187	99.4276504517	5.0	859.0	5	305.0	1	379.162162162	14029.0	2.63010287663	3.0	0.744377235038	11.9608283165	274.290194782	190.434228003	0.229909073411	232.0	109.0	37	0.0
3355186	251.349411011	5.0	1921.0	5	464.0	1	657.702702703	24335.0	2.60662338352	3.0	0.842801889367	308.234970542	272.794011774	442.276049096	0.395427129148	281.0	154.0	37	0.0
3355185	63.8963813782	5.0	1026.0	5	312.0	1	371.027027027	13728.0	2.69611864415	3.0	0.165304935071	58.1079742896	272.614840891	168.937609537	0.039105352384	280.0	179.0	37	0.0
3355184	201.211502075	5.0	1914.0	5	501.0	1	584.837837838	21639.0	2.49966665428	3.0	0.700975139901	324.503752823	269.204034593	405.574319365	0.321102922985	295.0	217.0	37	0.0
3355191	371.177886963	5.0	2726.0	5	570.0	1	840.702702703	31106.0	2.55298638205	3.0	0.886273940157	50.2559511982	276.935544824	622.51956082	0.488387528149	275.0	277.0	37	0.0
3355190	114.354408264	5.0	1171.0	5	358.0	1	415.0	15355.0	2.53427878314	3.0	0.727894972466	163.828290353	275.232068516	220.637334405	0.23991783677	246.0	162.0	37	0.0
3355189	95.5568618774	5.0	825.0	5	341.0	1	367.648648649	13603.0	2.54236802464	3.0	0.85578312467	82.4605032135	275.2921586	172.205338706	0.250661143835	221.0	152.0	37	0.0
3355188	150.005554199	5.0	1175.0	5	374.0	1	486.486486486	18000.0	2.6079265198	3.0	0.835427818232	241.236348614	274.231482409	269.360005035	0.300866647035	258.0	207.0	37	0.0
3355195	164.38671875	5.0	1385.0	5	456.0	1	550.486486486	20368.0	2.50789480936	3.0	0.802736521525	319.294233512	284.627479635	302.059745895	0.282440058074	295.0	181.0	37	0.0
3355194	170.887496948	5.0	1607.0	5	388.0	1	485.648648649	17969.0	2.58207082765	3.0	0.68662472506	229.508753021	282.738289036	343.081154654	0.320182987777	245.0	65.0	37	0.0
3355193	130.842727661	5.0	1237.0	5	408.0	1	457.783783784	16938.0	2.51849304186	3.0	0.802382384513	39.5003180854	281.175214275	241.872341804	0.2689894182	256.0	202.0	37	0.0
3355192	61.3604660034	5.0	971.0	5	393.0	1	409.891891892	15166.0	10.1686158077	3.0	0.941879531071	396.604368196	277.764318532	156.542643069	0.219300394026	264.0	150.0	37	0.0
3355199	108.851356506	5.0	1012.0	5	349.0	1	395.675675676	14640.0	2.67232438987	3.0	0.833483162193	64.0198636458	289.394872157	196.162638596	0.26040845799	236.0	139.0	37	0.0
3355198	123.196792603	5.0	1222.0	5	372.0	1	408.162162162	15102.0	2.66054390686	3.0	0.806911580548	19.9544073859	287.770962675	226.45192199	0.28839545007	223.0	145.0	37	0.0
3355197	123.93296814	5.0	1431.0	5	471.0	1	519.648648649	19227.0	2.58783544077	3.0	0.647316337927	336.27116214	287.307228436	254.536421342	0.1884043559	344.0	181.0	37	0.0
3355196	74.5677719116	5.0	728.0	5	338.0	1	363.486486486	13449.0	11.4000000005	3.0	0.842552879588	4.28719952264	285.530351434	138.814148659	0.191730229326	240.0	126.0	37	0.0
3355171	130.525665283	5.0	1291.0	5	506.0	1	556.648648649	20596.0	10.7303957527	3.0	0.946105791009	148.320615463	258.735768976	258.780925819	0.281916542289	283.0	249.0	37	0.0
3355170	110.35080719	5.0	971.0	5	361.0	1	456.648648649	16896.0	2.47663320165	3.0	0.738770031922	367.234375805	256.207315857	220.865496553	0.217521148295	290.0	172.0	37	0.0
3355169	156.443084717	5.0	1148.0	5	406.0	1	498.702702703	18452.0	2.59611264423	3.0	0.795303209607	227.020524748	256.271107613	279.099630246	0.286250145108	268.0	161.0	37	0.0
3355168	137.050918579	5.0	1494.0	5	391.0	1	462.567567568	17115.0	2.5443260085	3.0	0.605054459136	133.157464338	255.174634312	269.988738504	0.214443121297	283.0	130.0	37	0.0
3355175	82.6554489136	5.0	703.0	5	318.0	1	354.675675676	13123.0	10.1615046506	3.0	0.925485761346	8.05905939984	262.42367042	151.775428778	0.246914422198	210.0	139.0	37	0.0
3355174	113.108055115	5.0	1049.0	5	351.0	1	434.810810811	16088.0	2.55287407926	3.0	0.630362585107	126.462998144	261.090009062	218.819793671	0.18851781567	283.0	172.0	37	0.0
3355173	259.926513672	5.0	2109.0	5	509.0	1	668.972972973	24752.0	2.60059237402	3.0	0.846628938602	253.149958913	260.408416071	465.771790001	0.41790130144	264.0	144.0	37	0.0
3355172	133.575515747	5.0	1339.0	5	474.0	1	561.216216216	20765.0	2.55620061263	3.0	0.939522797659	143.829075487	260.137194768	263.507235314	0.282983180297	283.0	233.0	37	0.0
3355179	428.526855469	5.0	3290.0	5	676.0	1	963.648648649	35655.0	2.54485362864	3.0	0.829891381657	345.483991726	262.912482402	769.377136831	0.495422504752	323.0	295.0	37	0.0
3355178	108.927902222	5.0	1016.0	5	349.0	1	372.702702703	13790.0	2.56508360782	3.0	0.727900969334	75.3923404244	263.147540652	204.367298002	0.249325549342	215.0	100.0	37	0.0
3355177	105.558052063	5.0	1099.0	5	430.0	1	464.432432432	17184.0	2.57095737089	3.0	0.752716102799	381.518301557	261.514438687	215.805794967	0.211945892835	295.0	144.0	37	0.0
3355176	162.93081665	5.0	1244.0	5	392.0	1	499.108108108	18467.0	2.55827639991	3.0	0.809033520021	189.118822439	261.528556166	303.517323667	0.326250254655	249.0	203.0	37	0.0
3355183	60.9624214172	5.0	669.0	5	275.0	1	316.324324324	11704.0	8.98611890309	3.0	0.41907006076	119.803556929	267.149146872	135.346069609	0.0984834407687	242.0	123.0	37	0.0
3355182	188.158615112	5.0	1527.0	5	438.0	1	562.378378378	20808.0	2.63852711269	3.0	0.857386011098	220.391701078	265.987266193	334.591820262	0.342380198556	265.0	153.0	37	0.0
3355181	111.123565674	5.0	997.0	5	328.0	1	413.486486486	15299.0	2.52438934163	3.0	0.804618664035	56.0288696447	266.055084343	203.98687616	0.247618308542	238.0	158.0	37	0.0
3355180	90.1900634766	5.0	851.0	5	361.0	1	400.567567568	14821.0	2.5940046483	3.0	0.763486235687	171.123586789	265.045390403	182.053035701	0.20991777541	259.0	101.0	37	0.0
3355155	204.93560791	5.0	1421.0	5	492.0	1	653.864864865	24193.0	2.52268061155	3.0	0.817180868404	231.069540489	238.848337602	358.117932326	0.288298825109	338.0	267.0	37	0.0
3355154	72.4754714966	5.0	919.0	5	376.0	1	422.243243243	15623.0	2.69703094678	3.0	0.665466828707	352.356616057	236.586264616	154.725995339	0.138856421202	294.0	215.0	37	0.0
3355153	185.041778564	5.0	1486.0	5	408.0	1	536.972972973	19868.0	2.56308187623	3.0	0.80265921217	149.259070099	234.738609751	334.826031651	0.333771674151	267.0	221.0	37	0.0
3355152	72.7275238037	5.0	1029.0	5	368.0	1	428.513513514	15855.0	10.6421567536	3.0	0.440327825546	99.6892247397	235.242891106	216.218590734	0.124973177731	284.0	141.0	37	0.0
3355159	142.170822144	5.0	1298.0	5	389.0	1	479.513513514	17742.0	2.55996557862	3.0	0.624192012026	172.550180336	246.185283362	284.33759489	0.227090033499	277.0	164.0	37	0.0
3355158	212.705917358	5.0	1569.0	5	630.0	1	675.810810811	25005.0	2.59969010893	3.0	1.14541368616	333.818932563	240.113007315	326.688846002	0.382835331558	297.0	257.0	37	0.0
3355157	293.730133057	5.0	2348.0	5	474.0	1	726.891891892	26895.0	2.50605167511	3.0	0.778472238921	101.60797097	240.283933262	564.526880759	0.433266178572	279.0	207.0	37	0.0
3355156	130.954833984	5.0	1166.0	5	404.0	1	502.243243243	18583.0	2.67872373844	3.0	0.654830001625	358.301861348	239.497394045	270.091795651	0.213701607872	318.0	217.0	37	0.0
3355163	101.647293091	5.0	989.0	5	368.0	1	424.648648649	15712.0	2.60608676193	3.0	0.846795692871	121.56206032	248.607455788	198.951448044	0.247451202607	250.0	105.0	37	0.0
3355162	266.445648193	5.0	2168.0	5	473.0	1	680.324324324	25172.0	2.55771895471	3.0	0.732084194476	210.38761394	248.188172882	499.697022319	0.367722019227	314.0	247.0	37	0.0
3355161	190.275482178	5.0	1772.0	5	378.0	1	525.459459459	19442.0	2.53368804743	3.0	0.740445899066	275.991222847	247.154484803	362.744292749	0.343325401919	249.0	195.0	37	0.0
3355160	165.854095459	5.0	1405.0	5	468.0	1	569.945945946	21088.0	2.51881881329	3.0	0.548988401807	394.211775506	246.011293068	329.473986998	0.188607574367	352.0	103.0	37	0.0
3355167	219.590362549	5.0	1757.0	5	498.0	1	660.459459459	24437.0	2.63059069571	3.0	0.719156789962	394.13618742	254.469276202	412.125492929	0.289284930566	329.0	259.0	37	0.0
3355166	126.267280579	5.0	1172.0	5	392.0	1	495.702702703	18341.0	2.6539648176	3.0	0.691733081986	156.504187286	250.530192805	255.361820089	0.216801914645	299.0	181.0	37	0.0
3355165	106.714080811	5.0	939.0	5	289.0	1	362.891891892	13427.0	2.48429622382	3.0	0.708094760223	48.5128682089	251.515722576	219.046390797	0.271791714496	205.0	47.0	37	0.0
3355164	158.537384033	5.0	1304.0	5	458.0	1	540.72972973	20007.0	2.52044456828	3.0	0.725588029794	164.970484072	248.507916579	287.091801873	0.238573662359	301.0	224.0	37	0.0
3355139	57.3951339722	5.0	626.0	5	350.0	1	379.837837838	14054.0	2.78430770911	3.0	0.551031370397	331.456552492	223.921534791	134.131053972	0.107778015447	297.0	118.0	37	0.0
3355138	80.8031234741	5.0	782.0	5	432.0	1	449.540540541	16633.0	4.30321081271	3.0	0.739001745736	376.202888605	223.135367481	159.249558624	0.150609672076	324.0	187.0	37	0.0
3355137	129.388427734	5.0	1117.0	5	365.0	1	429.135135135	15878.0	2.54082249034	3.0	0.70841543356	106.739004083	222.888378648	246.993270507	0.256073115991	256.0	143.0	37	0.0
3355136	199.225402832	5.0	1457.0	5	567.0	1	648.054054054	23978.0	4.71694318058	3.0	1.0837048183	153.225518472	222.272541862	331.05672105	0.382750796852	283.0	202.0	37	0.0
3355143	656.487976074	5.0	4768.0	5	808.0	1	1357.72972973	50236.0	2.58926594467	3.0	0.847574433972	207.357778104	228.289893319	1158.72862916	0.566595532814	365.0	329.0	37	0.0
3355142	116.184791565	5.0	1160.0	5	391.0	1	440.351351351	16293.0	10.1741334663	3.0	0.979913164071	26.8389158002	226.683943501	215.515044102	0.315430574015	217.0	167.0	37	0.0
3355141	62.6970405579	5.0	691.0	5	387.0	1	384.540540541	14228.0	2.55276111093	3.0	0.39335929938	321.307263214	225.637037828	150.380183866	0.0833232017704	297.0	151.0	37	0.0
3355140	110.312782288	5.0	1120.0	5	377.0	1	439.648648649	16267.0	10.7210171677	3.0	0.626118631639	193.18097438	226.098124347	224.874065524	0.190653955429	292.0	184.0	37	0.0
3355147	1220.21398926	5.0	8929.0	5	1223.0	1	2210.56756757	81791.0	2.56413846121	3.0	0.828508251166	224.298797224	229.919065885	2128.79086104	0.663698078865	437.0	684.0	37	0.0
3355146	180.875747681	5.0	1521.0	5	432.0	1	566.189189189	20949.0	2.54385861329	3.0	0.674125516386	368.438207527	229.26660304	357.320260787	0.270194945211	314.0	176.0	37	0.0
3355145	178.204544067	5.0	1601.0	5	396.0	1	530.702702703	19636.0	2.51659318863	3.0	0.741339622885	246.996778168	228.775864904	329.233272997	0.298622529879	277.0	169.0	37	0.0
3355144	47.3627128601	5.0	611.0	5	266.0	1	306.081081081	11325.0	10.2767531646	3.0	0.440656429607	92.6750297922	228.89393868	111.976529877	0.087671488047	252.0	150.0	37	0.0
3355151	385.443206787	5.0	3002.0	5	684.0	1	1055.56756757	39056.0	2.5378064932	3.0	0.829839700822	394.979901784	231.562104421	709.628679919	0.38684533496	410.0	460.0	37	0.0
3355150	157.958312988	5.0	1295.0	5	446.0	1	530.0	19610.0	2.52567332156	3.0	0.743841848318	325.083509019	231.938560551	288.194282463	0.253504739743	305.0	123.0	37	0.0
3355149	124.103340149	5.0	1005.0	5	350.0	1	434.459459459	16075.0	2.58063509461	3.0	0.791050808403	258.912974498	231.009139414	220.566895193	0.251252515821	254.0	156.0	37	0.0
3355148	114.9740448	5.0	959.0	5	372.0	1	433.567567568	16042.0	2.66678770414	3.0	0.854591143218	170.478854182	231.428457805	211.479909808	0.26329721024	250.0	161.0	37	0.0
3355251	2454.62207031	5.0	13545.0	5	2601.0	1	4425.32432432	163737.0	2.56688676242	3.0	0.92151184876	338.204069959	348.850959848	4044.53882864	0.727441811197	596.0	1261.0	37	0.0
3355250	95.3789825439	5.0	1007.0	5	323.0	1	367.783783784	13608.0	2.51675927997	3.0	0.558125010156	60.8080204465	348.974997935	209.828254524	0.189358943838	244.0	104.0	37	0.0
3355249	114.225189209	5.0	2096.0	5	868.0	1	942.054054054	34856.0	2.66531555552	3.0	-0.296207496332	346.030201911	348.127218218	380.381164531	-0.0564267271651	477.0	464.0	37	0.0
3355248	59.2622413635	5.0	767.0	5	350.0	1	364.351351351	13481.0	2.63286299856	3.0	0.745602529415	93.6084329818	346.623350869	128.07424414	0.15080691533	239.0	149.0	37	0.0
3355255	124.730857849	5.0	1244.0	5	421.0	1	499.891891892	18496.0	2.5206783954	3.0	0.718731384909	72.4872991276	357.951587143	248.753646962	0.217768288859	302.0	185.0	37	0.0
3355254	73.8859558105	5.0	725.0	5	315.0	1	325.459459459	12042.0	10.9641517995	3.0	0.718558855242	144.244422399	355.58469624	153.774111857	0.204461533281	206.0	90.0	37	0.0
3355253	441.342712402	5.0	3398.0	5	585.0	1	967.513513514	35798.0	2.54390596896	3.0	0.817772738617	85.5927125114	353.01706838	795.016164113	0.505992994122	314.0	339.0	37	0.0
3355252	635.708496094	5.0	4730.0	5	791.0	1	1291.18918919	47774.0	2.60251809277	3.0	0.858491763084	311.303023216	351.929660871	1100.85655635	0.57721558553	337.0	315.0	37	0.0
3355259	101.509468079	5.0	947.0	5	361.0	1	403.621621622	14934.0	2.51330011916	3.0	1.00950430088	200.072590542	359.992961272	172.034936915	0.274111971994	231.0	202.0	37	0.0
3355258	99.9167785645	5.0	1063.0	5	314.0	1	376.189189189	13919.0	2.65461094823	3.0	0.648712871197	235.86355115	358.51108836	217.831591148	0.231251032162	231.0	84.0	37	0.0
3355257	181.020202637	5.0	1415.0	5	387.0	1	524.324324324	19400.0	2.56327063031	3.0	0.742617455294	273.118287509	358.348947525	343.604993986	0.321579066135	265.0	117.0	37	0.0
3355256	114.418045044	5.0	1099.0	5	351.0	1	405.540540541	15005.0	2.58367062955	3.0	0.776007179172	211.38935017	357.705536001	219.351011774	0.265607357122	235.0	45.0	37	0.0
3355263	168.601638794	5.0	1403.0	5	467.0	1	569.72972973	21080.0	2.53218419979	3.0	0.842590633997	340.211541956	368.629186102	300.130309537	0.285241191077	308.0	232.0	37	0.0
3355262	190.445922852	5.0	1375.0	5	435.0	1	595.27027027	22025.0	2.59175606198	3.0	0.746058922593	74.720716251	366.946936897	341.131422105	0.271895560288	308.0	261.0	37	0.0
3355261	72.4760360718	5.0	791.0	5	322.0	1	366.108108108	13546.0	2.62107050021	3.0	0.706904368815	145.616510411	365.801070778	165.90857318	0.190721862334	239.0	157.0	37	0.0
3355260	50.8639030457	5.0	630.0	5	282.0	1	288.837837838	10687.0	2.56657596043	3.0	0.740259801004	13.818037075	364.984096162	124.835116479	0.190432793433	188.0	110.0	37	0.0
3355235	63.6919441223	5.0	834.0	5	357.0	1	386.027027027	14283.0	10.2299016787	3.0	0.688836995785	71.2037056792	328.207079786	157.246707524	0.163193249495	263.0	155.0	37	0.0
3355234	433.074279785	5.0	2889.0	5	510.0	1	874.72972973	32365.0	2.58704801315	3.0	0.785286114142	52.2112991285	327.870602004	770.075669033	0.528272931177	259.0	209.0	37	0.0
3355233	57.5022544861	5.0	842.0	5	421.0	1	432.891891892	16017.0	11.4000000005	3.0	0.754045582687	385.31766704	326.157141613	136.891640801	0.13536294625	313.0	243.0	37	0.0
3355232	105.685157776	5.0	911.0	5	310.0	1	376.459459459	13929.0	2.60254013925	3.0	0.783357740268	23.6489368244	326.215142506	200.97492859	0.264382179285	220.0	131.0	37	0.0
3355239	183.64390564	5.0	1544.0	5	474.0	1	558.756756757	20674.0	2.51824617268	3.0	0.827111973199	100.448837712	333.72378347	343.361843914	0.340724225883	256.0	155.0	37	0.0
3355238	45.5511207581	5.0	700.0	5	351.0	1	378.27027027	13996.0	10.1443099761	3.0	0.586544231246	94.8001444731	333.75603836	134.041172914	0.115974066121	267.0	133.0	37	0.0
3355237	82.3076248169	5.0	884.0	5	357.0	1	399.27027027	14773.0	10.6571269117	3.0	0.718190318395	74.6273018369	329.881288301	175.996945783	0.188054675684	263.0	143.0	37	0.0
3355236	95.3609161377	5.0	841.0	5	334.0	1	380.054054054	14062.0	2.61242687067	3.0	0.61868553662	107.804736843	329.253016331	183.325749229	0.175387735863	242.0	149.0	37	0.0
3355243	80.578338623	5.0	889.0	5	387.0	1	408.432432432	15112.0	2.75741105851	3.0	0.698049280096	71.8585939119	343.621997757	158.351672717	0.156495756536	282.0	138.0	37	0.0
3355242	81.0868301392	5.0	754.0	5	244.0	1	305.27027027	11295.0	2.69647033881	3.0	0.647595840042	14.993071807	341.794649462	159.230554133	0.203216928781	195.0	93.0	37	0.0
3355241	94.0632553101	5.0	913.0	5	381.0	1	426.459459459	15779.0	2.5430937083	3.0	0.657346263329	316.241334397	336.17786811	199.89922386	0.182120734734	294.0	185.0	37	0.0
3355240	592.659912109	5.0	4119.0	5	774.0	1	1256.72972973	46499.0	2.55297580131	3.0	0.878435793105	264.681626712	336.292957248	1025.26437373	0.558415098843	340.0	398.0	37	0.0
3355247	44.7392959595	5.0	585.0	5	240.0	1	271.594594595	10049.0	2.93262191524	3.0	0.501077470104	190.333983595	345.711292564	123.793389578	0.128918017103	204.0	106.0	37	0.0
3355246	199.872512817	5.0	1532.0	5	410.0	1	562.351351351	20807.0	2.54623191342	3.0	0.836767254544	228.536922134	344.77830518	370.994475567	0.381246142952	242.0	145.0	37	0.0
3355245	85.7679519653	5.0	1020.0	5	331.0	1	388.216216216	14364.0	10.94815096	3.0	0.702765401529	294.820647015	344.029341597	173.190347296	0.185899526159	264.0	117.0	37	0.0
3355244	102.031158447	5.0	1052.0	5	416.0	1	444.324324324	16440.0	2.5371403604	3.0	0.631236794449	79.3747642772	343.611961724	214.552124469	0.179806713588	291.0	135.0	37	0.0
3355219	200.019256592	5.0	1674.0	5	486.0	1	679.675675676	25148.0	2.56061803796	3.0	0.377957710543	88.3160132032	312.071296578	417.775528115	0.131425776615	364.0	258.0	37	0.0
3355218	58.4868087769	5.0	856.0	5	300.0	1	332.567567568	12305.0	2.45961904627	3.0	0.588686568687	50.0266544557	310.831558379	142.127200567	0.143891929194	241.0	148.0	37	0.0
3355217	87.064239502	5.0	820.0	5	299.0	1	357.783783784	13238.0	2.53176167382	3.0	0.788187882183	16.4055879141	309.785202969	170.656759988	0.231490824466	217.0	172.0	37	0.0
3355216	218.274261475	5.0	2381.0	5	594.0	1	722.324324324	26726.0	11.4000000005	3.0	0.454571898689	93.2342120628	306.879611228	454.35724161	0.16681710952	349.0	299.0	37	0.0
3355223	281.887390137	5.0	2011.0	5	403.0	1	660.72972973	24447.0	2.55787453679	3.0	0.797719389092	219.25130739	317.389969521	510.163897883	0.445020525237	250.0	213.0	37	0.0
3355222	86.0337905884	5.0	756.0	5	267.0	1	325.405405405	12040.0	2.5335626293	3.0	0.614912585486	184.066597415	317.286510143	175.507115946	0.198791059493	208.0	100.0	37	0.0
3355221	109.161247253	5.0	940.0	5	415.0	1	427.783783784	15828.0	2.5693006762	3.0	0.878756996244	202.398378996	316.05171296	211.040298302	0.276748463564	228.0	143.0	37	0.0
3355220	42.7724990845	5.0	660.0	5	291.0	1	310.135135135	11475.0	11.4000000005	3.0	0.626304843844	45.7918498832	313.068856904	109.342774532	0.124109013847	233.0	102.0	37	0.0
3355227	139.764846802	5.0	1505.0	5	485.0	1	530.783783784	19639.0	2.69935642224	3.0	0.820381517575	380.701354588	321.881348287	261.794887389	0.253628639369	310.0	110.0	37	0.0
3355226	190.450866699	5.0	1558.0	5	599.0	1	666.864864865	24674.0	2.55420989404	3.0	1.07279052706	259.065059548	318.864016553	340.356280826	0.37696827426	287.0	168.0	37	0.0
3355225	119.474258423	5.0	1071.0	5	398.0	1	461.351351351	17070.0	2.54738881419	3.0	0.822372632842	98.9046832743	317.987232986	208.278821697	0.227945524232	274.0	221.0	37	0.0
3355224	77.1498184204	5.0	1075.0	5	408.0	1	429.162162162	15879.0	2.48160961914	3.0	0.24688098299	91.6763992052	318.1529005	201.239977461	0.0614392072127	327.0	158.0	37	0.0
3355231	163.999298096	5.0	1484.0	5	409.0	1	524.162162162	19394.0	2.54818276254	3.0	0.781428058761	328.67496341	324.6757053	308.849434147	0.299069866999	274.0	206.0	37	0.0
3355230	162.87689209	5.0	1487.0	5	417.0	1	526.135135135	19467.0	2.52487882199	3.0	0.787951427202	277.555999027	324.501200146	321.799727415	0.317466013512	267.0	220.0	37	0.0
3355229	128.583709717	5.0	1317.0	5	395.0	1	449.351351351	16626.0	2.57102766705	3.0	0.80486239533	231.142361775	323.46723178	242.077721245	0.276813997226	245.0	155.0	37	0.0
3355228	86.9870529175	5.0	835.0	5	325.0	1	366.783783784	13571.0	2.57550151142	3.0	0.709562024957	3.61487187693	323.496536706	190.817267902	0.226351183935	227.0	103.0	37	0.0
3355203	122.066558838	5.0	1122.0	5	397.0	1	467.405405405	17294.0	2.75951350847	3.0	0.771819682144	388.218597503	293.468641094	232.361124529	0.237389847252	273.0	173.0	37	0.0
3355202	63.6102218628	5.0	663.0	5	310.0	1	317.972972973	11765.0	2.48776091999	3.0	0.724976080929	122.028937603	292.940046311	123.754345936	0.164252114699	221.0	126.0	37	0.0
3355201	117.436294556	5.0	1214.0	5	492.0	1	528.810810811	19566.0	2.49606222531	3.0	0.878133560849	344.643934121	291.585707474	218.430110592	0.221538941782	326.0	269.0	37	0.0
3355200	157.636749268	5.0	1702.0	5	472.0	1	586.378378378	21696.0	2.50910178106	3.0	0.630063877285	327.50743331	291.382572909	321.734133801	0.208973116982	366.0	191.0	37	0.0
3355207	94.1238632202	5.0	1092.0	5	375.0	1	451.513513514	16706.0	2.52916507629	3.0	0.548556512806	300.916765243	299.301417242	195.919998075	0.135092291756	304.0	188.0	37	0.0
3355206	181.879669189	5.0	1409.0	5	605.0	1	673.648648649	24925.0	4.59918552089	3.0	1.08842939581	293.13861457	299.241817847	290.722492366	0.306956274454	331.0	241.0	37	0.0
3355205	483.462097168	5.0	3981.0	5	714.0	1	1044.18918919	38635.0	2.59667155804	3.0	0.86095613135	282.170502017	299.128201011	835.201966188	0.525136228305	323.0	301.0	37	0.0
3355204	190.104797363	5.0	1695.0	5	410.0	1	518.567567568	19187.0	2.58700701648	3.0	0.698851425578	194.356824297	294.565864249	385.221692344	0.350572826964	235.0	129.0	37	0.0
3355211	595.853393555	5.0	4276.0	5	818.0	1	1326.62162162	49085.0	2.58285289517	3.0	0.832078820458	85.7066196467	303.559878402	1059.98682778	0.497949055054	355.0	302.0	37	0.0
3355210	133.837860107	5.0	1293.0	5	413.0	1	510.540540541	18890.0	2.52318459262	3.0	0.728119272747	395.893152471	301.074264743	288.170917126	0.258638713635	278.0	188.0	37	0.0
3355209	302.557312012	5.0	2358.0	5	670.0	1	881.108108108	32601.0	2.59377400236	3.0	0.732227929703	333.467093321	300.081923328	591.901070177	0.326161442343	394.0	228.0	37	0.0
3355208	141.920761108	5.0	1175.0	5	360.0	1	458.837837838	16977.0	2.63941989553	3.0	0.754423646943	104.024480656	300.474557634	267.640670543	0.28209749803	257.0	170.0	37	0.0
3355215	79.750328064	5.0	764.0	5	410.0	1	406.297297297	15033.0	2.58988812098	3.0	1.13567498636	2.48161851603	307.50010729	160.387528066	0.288919212643	220.0	149.0	37	0.0
3355214	357.239318848	5.0	2892.0	5	575.0	1	859.243243243	31792.0	2.5525914438	3.0	0.806344599906	346.218081212	306.09141712	624.019426576	0.414029303691	349.0	270.0	37	0.0
3355213	235.262832642	5.0	2119.0	5	578.0	1	757.216216216	28017.0	11.4000000005	3.0	0.77689097559	329.796074621	305.008123304	443.032550543	0.294116321386	343.0	210.0	37	0.0
3355212	49.4448928833	5.0	694.0	5	306.0	1	302.864864865	11206.0	10.3682502279	3.0	0.659000754627	220.458857017	304.553016928	113.854478798	0.141379785486	224.0	98.0	37	0.0
3355283	258.170654297	5.0	2119.0	5	468.0	1	649.081081081	24016.0	2.50372819371	3.0	0.73685259139	195.092645019	385.67578785	467.217732872	0.36091166948	283.0	194.0	37	0.0
3355282	236.280288696	5.0	1828.0	5	494.0	1	646.297297297	23913.0	2.52961274008	3.0	0.947895869705	164.245705792	385.861032216	399.946653725	0.415011772032	255.0	257.0	37	0.0
3355281	49.778263092	5.0	617.0	5	280.0	1	295.675675676	10940.0	8.71235521493	3.0	0.451457177999	75.3388565275	384.071902075	122.565187656	0.103229538244	226.0	134.0	37	0.0
3355280	429.39755249	5.0	3191.0	5	579.0	1	920.891891892	34073.0	2.53320730842	3.0	0.831063903634	32.3174847248	384.443185351	772.446466458	0.535035482045	272.0	170.0	37	0.0
3355287	56.681728363	5.0	784.0	5	353.0	1	353.405405405	13076.0	10.12971957	3.0	0.363937126104	38.5597016162	391.224258813	131.664231931	0.0727242203736	254.0	187.0	37	0.0
3355286	71.6194000244	5.0	758.0	5	303.0	1	323.783783784	11980.0	2.56814420873	3.0	0.683505263141	139.305397471	390.126853305	159.208831262	0.201987156186	205.0	91.0	37	0.0
3355285	60.9977111816	5.0	578.0	5	259.0	1	290.324324324	10742.0	2.56627221484	3.0	0.55478048312	116.889698105	389.268866038	133.8689355	0.146664084105	210.0	67.0	37	0.0
3355284	104.720870972	5.0	1073.0	5	373.0	1	435.351351351	16108.0	2.56378605557	3.0	0.656552232555	186.214321036	388.197397648	205.878364334	0.183771409234	273.0	203.0	37	0.0
3355291	111.098365784	5.0	1147.0	5	358.0	1	438.27027027	16216.0	2.51383469661	3.0	0.770771919459	299.515525942	394.510680319	235.928266952	0.261765572846	250.0	191.0	37	0.0
3355290	80.7999801636	5.0	915.0	5	274.0	1	314.756756757	11646.0	2.49218952719	3.0	0.522802890587	9.54118916864	393.676064738	191.328165639	0.1889130318	207.0	87.0	37	0.0
3355289	71.4388656616	5.0	802.0	5	304.0	1	350.972972973	12986.0	2.55607080053	3.0	0.56685342568	219.289825363	392.948544776	170.012497333	0.159141907718	244.0	130.0	37	0.0
3355288	125.639663696	5.0	1134.0	5	398.0	1	475.216216216	17583.0	2.58311952123	3.0	0.874183394587	375.643774545	390.500140755	235.116299252	0.275923490541	259.0	121.0	37	0.0
3355295	60.0755767822	5.0	813.0	5	310.0	1	325.540540541	12045.0	2.59230012681	3.0	0.777564736066	226.0	399.0	163.22183177	0.24212873744	208.0	127.0	37	0.0
3355294	63.0007362366	5.0	681.0	5	291.0	1	315.351351351	11668.0	10.3301204832	3.0	0.987189816115	116.0	399.0	143.859541107	0.290609236956	186.0	113.0	37	0.0
3355293	142.458572388	5.0	1418.0	5	370.0	1	483.135135135	17876.0	10.2374649219	3.0	1.01119330457	84.0	399.0	300.266100703	0.458205970843	188.0	128.0	37	0.0
3355292	130.848510742	5.0	1106.0	5	398.0	1	509.351351351	18846.0	8.44864679889	3.0	0.986783180526	22.8703310044	397.333532643	281.25820642	0.374467294848	226.0	171.0	37	0.0
3355267	165.339096069	5.0	1164.0	5	422.0	1	506.378378378	18736.0	2.58139525357	3.0	0.798554488916	86.1415895511	374.048092261	279.889993405	0.283189858484	255.0	120.0	37	0.0
3355266	112.975708008	5.0	1107.0	5	393.0	1	451.540540541	16707.0	2.52466843177	3.0	0.448007879432	77.8636856805	373.953118822	236.144446684	0.13269329369	291.0	144.0	37	0.0
3355265	95.9413528442	5.0	889.0	5	381.0	1	412.783783784	15273.0	2.59521363926	3.0	1.1006534197	256.396472986	372.653812523	164.984028711	0.281982340566	226.0	170.0	37	0.0
3355264	152.804000854	5.0	1350.0	5	427.0	1	476.027027027	17613.0	2.56320319776	3.0	0.79295514676	33.7349863637	371.709583112	272.117569208	0.293065000138	252.0	167.0	37	0.0
3355271	214.289047241	5.0	1440.0	5	457.0	1	583.594594595	21593.0	2.55374136388	3.0	0.914065628618	57.723428023	376.115636177	359.791255797	0.392301561374	251.0	191.0	37	0.0
3355270	97.4659423828	5.0	943.0	5	373.0	1	389.972972973	14429.0	2.5625143252	3.0	0.794475017386	207.231966889	374.645840384	179.715436561	0.224084944515	240.0	119.0	37	0.0
3355269	78.1086807251	5.0	786.0	5	363.0	1	386.081081081	14285.0	2.84030201361	3.0	0.840503164671	41.9429142384	374.942859324	144.081839857	0.186006007564	249.0	155.0	37	0.0
3355268	143.517059326	5.0	1229.0	5	329.0	1	438.621621622	16229.0	2.55262694701	3.0	0.83975459447	140.824765935	373.822492002	246.045202639	0.308096757361	221.0	74.0	37	0.0
3355275	49.7545928955	5.0	578.0	5	291.0	1	296.0	10952.0	2.60817014684	3.0	0.799211362789	102.23335647	378.076665934	101.163234428	0.158174575001	217.0	100.0	37	0.0
3355274	186.155029297	5.0	1388.0	5	466.0	1	539.648648649	19967.0	2.57840030159	3.0	0.871909370643	291.908892524	377.061296874	315.856966241	0.342578817755	258.0	135.0	37	0.0
3355273	141.882324219	5.0	1085.0	5	325.0	1	440.567567568	16301.0	2.57348993938	3.0	0.76071669469	175.253145835	376.896898932	258.535677802	0.287338372106	239.0	176.0	37	0.0
3355272	202.235031128	5.0	1769.0	5	425.0	1	557.378378378	20623.0	2.55802239077	3.0	0.727473317886	195.76703355	375.892596228	366.119390921	0.313929140881	278.0	82.0	37	0.0
3355279	83.9699935913	5.0	755.0	5	347.0	1	353.108108108	13065.0	2.53865339596	3.0	0.775113087744	15.063290225	383.89862208	163.242625116	0.218276402014	222.0	122.0	37	0.0
3355278	186.042404175	5.0	1623.0	5	529.0	1	618.27027027	22876.0	11.4000000005	3.0	0.76121344238	353.193254034	383.294776493	355.459768676	0.280115961297	317.0	211.0	37	0.0
3355277	144.457733154	5.0	1430.0	5	439.0	1	513.297297297	18992.0	2.56166133163	3.0	0.688939183563	343.666617862	383.099959872	278.330725024	0.229687800037	299.0	159.0	37	0.0
3355276	118.802490234	5.0	1403.0	5	485.0	1	507.945945946	18794.0	10.175270105	3.0	0.538526722642	357.352163926	379.264866542	290.829268925	0.182269678497	317.0	96.0	37	0.0
3354995	163.250823975	5.0	1510.0	5	499.0	1	558.0	20646.0	2.61929132193	3.0	0.827990531951	369.32019474	49.6437371558	296.062681051	0.281487586469	302.0	211.0	37	0.0
3354994	145.879470825	5.0	1287.0	5	393.0	1	494.945945946	18313.0	2.4958651582	3.0	0.739763095843	342.383454282	48.7619871302	278.835967904	0.26323056381	277.0	208.0	37	0.0
3354993	1182.98132324	5.0	8588.0	5	1410.0	1	2254.97297297	83434.0	2.54653665646	3.0	0.849360759355	313.271544152	49.0887740658	2039.9795953	0.623878947764	449.0	462.0	37	0.0
3354992	72.5919723511	5.0	772.0	5	344.0	1	391.648648649	14491.0	2.57896400823	3.0	0.0711394381292	162.774368881	49.0347197004	153.711348568	0.0141577833945	295.0	152.0	37	0.0
3354999	104.679084778	5.0	1020.0	5	418.0	1	474.081081081	17541.0	10.2179926301	3.0	0.779612094311	331.493831576	52.8617638668	203.482647141	0.200927908735	317.0	136.0	37	0.0
3354998	403.480865479	5.0	2988.0	5	729.0	1	980.837837838	36291.0	2.51805801096	3.0	0.840167875032	289.551638189	53.0699623686	714.737073394	0.441161823759	362.0	313.0	37	0.0
3354997	98.67212677	5.0	1082.0	5	411.0	1	459.486486486	17001.0	2.49799620595	3.0	0.380813382871	171.946604518	51.809807282	200.416181097	0.0905725984144	294.0	209.0	37	0.0
3354996	194.6690979	5.0	2013.0	5	740.0	1	852.351351351	31537.0	2.5836897267	3.0	0.372150450524	306.098474248	51.4801684798	438.754817398	0.105930125199	433.0	345.0	37	0.0
3355003	53.839012146	5.0	657.0	5	387.0	1	414.189189189	15325.0	9.02565541394	3.0	0.438227929814	362.659365964	56.9124088991	136.362229586	0.0777467249825	333.0	225.0	37	0.0
3355002	117.781852722	5.0	1024.0	5	402.0	1	447.891891892	16572.0	2.57548336542	3.0	0.853801963517	203.077203162	57.491523525	213.670408675	0.255739557213	256.0	116.0	37	0.0
3355001	340.58013916	5.0	2671.0	5	536.0	1	810.027027027	29971.0	2.51359956796	3.0	0.798282444106	71.0890209444	54.7927674191	616.4075801	0.436235061697	302.0	287.0	37	0.0
3355000	124.522583008	5.0	1217.0	5	472.0	1	515.648648649	19079.0	10.2367510001	3.0	0.800914321136	213.745078335	53.9581958705	267.390290713	0.262080622751	281.0	137.0	37	0.0
3355007	88.1476211548	5.0	1240.0	5	385.0	1	436.918918919	16166.0	2.46450877296	3.0	0.246177125135	283.025759088	58.7755848717	224.921514506	0.0676514888441	320.0	167.0	37	0.0
3355006	102.950424194	5.0	1205.0	5	443.0	1	509.351351351	18846.0	8.38098780616	3.0	0.870944533741	213.932203782	58.1601695359	223.464913504	0.236173934755	291.0	223.0	37	0.0
3355005	529.02130127	5.0	4012.0	5	694.0	1	1125.40540541	41640.0	2.55423201652	3.0	0.825513752333	165.220592957	57.5410233435	948.473582466	0.533424496879	331.0	239.0	37	0.0
3355004	69.3238525391	5.0	923.0	5	303.0	1	337.486486486	12487.0	2.52448290661	3.0	0.480737194231	106.6354636	57.9355397964	166.28232712	0.134341872953	253.0	129.0	37	0.0
3354979	83.354927063	5.0	787.0	5	325.0	1	367.162162162	13585.0	2.65968573957	3.0	0.895386616109	88.9323618358	30.8066218393	146.626228045	0.217709903137	231.0	139.0	37	0.0
3354978	160.236831665	5.0	1794.0	5	466.0	1	562.162162162	20800.0	9.01931330706	3.0	0.73916741882	253.269397459	29.347376885	338.677781438	0.286434727353	291.0	198.0	37	0.0
3354977	51.9140167236	5.0	781.0	5	376.0	1	400.297297297	14811.0	11.4000000005	3.0	0.272502478611	112.648561545	29.0335773343	151.074827829	0.0542096888626	278.0	190.0	37	0.0
3354976	83.5189056396	5.0	969.0	5	419.0	1	459.702702703	17009.0	2.60884212598	3.0	0.797532801578	67.6788769246	29.0000278377	185.078191414	0.19124906524	276.0	172.0	37	0.0
3354983	95.0858688354	5.0	973.0	5	363.0	1	436.054054054	16134.0	2.52355272621	3.0	0.449454975705	315.667526203	33.0064851687	215.775725381	0.125116940984	314.0	189.0	37	0.0
3354982	74.3531417847	5.0	813.0	5	380.0	1	386.864864865	14314.0	2.55621773746	3.0	0.677211391531	375.987147842	31.8353032616	154.002554481	0.155790932998	272.0	94.0	37	0.0
3354981	208.945388794	5.0	1596.0	5	480.0	1	628.972972973	23272.0	2.5813269962	3.0	0.844881605764	301.938054912	32.0682493613	360.273313417	0.319213311779	322.0	256.0	37	0.0
3354980	130.964828491	5.0	1349.0	5	498.0	1	571.783783784	21156.0	9.0334831848	3.0	0.915334628796	255.840523798	32.2191387189	268.059812473	0.273172535693	302.0	211.0	37	0.0
3354987	340.456634521	5.0	2357.0	5	761.0	1	927.324324324	34311.0	2.55966946386	3.0	1.13681224282	117.043491213	34.7701841605	527.385272097	0.477677446916	312.0	322.0	37	0.0
3354986	81.7923583984	5.0	876.0	5	380.0	1	418.108108108	15470.0	2.65618612581	3.0	0.602617613623	65.9835344234	34.6093411983	186.249352539	0.15502815497	276.0	181.0	37	0.0
3354985	91.2690658569	5.0	852.0	5	349.0	1	383.405405405	14186.0	2.69439685666	3.0	0.756743061251	39.4167407839	34.3041228026	172.473743486	0.20512312841	247.0	143.0	37	0.0
3354984	109.714202881	5.0	992.0	5	416.0	1	463.594594595	17153.0	2.60142379113	3.0	0.862498123793	363.474043728	32.8744265864	207.922188899	0.239795270792	275.0	173.0	37	0.0
3354991	68.3844223022	5.0	733.0	5	299.0	1	339.027027027	12544.0	2.6708167858	3.0	0.608640135967	129.184414715	49.0382322599	152.691680354	0.158829508113	244.0	133.0	37	0.0
3354990	127.458908081	5.0	1234.0	5	349.0	1	416.135135135	15397.0	2.6254371589	3.0	0.694847204901	92.8762089026	45.2950413624	247.510399575	0.260464850665	239.0	112.0	37	0.0
3354989	747.901367188	5.0	5175.0	5	786.0	1	1482.54054054	54854.0	2.58921134267	3.0	0.858739904378	271.46453449	40.9507222319	1297.89784298	0.602292335427	370.0	294.0	37	0.0
3354988	107.686531067	5.0	1081.0	5	353.0	1	400.216216216	14808.0	2.59257905335	3.0	0.841704299733	47.7265064645	40.14978791	199.415971601	0.265339473998	231.0	81.0	37	0.0
3354963	545.06262207	5.0	3831.0	5	649.0	1	1138.75675676	42134.0	2.57311407095	3.0	0.828117465442	288.578021314	6.89051059575	962.505047762	0.538396600556	336.0	245.0	37	0.0
3354962	96.9563446045	5.0	1129.0	5	432.0	1	485.243243243	17954.0	2.53443021123	3.0	0.342871806764	125.364889808	7.04659245701	213.04073755	0.0813932915171	342.0	265.0	37	0.0
3354961	141.119552612	5.0	967.0	5	369.0	1	440.27027027	16290.0	2.58663909504	3.0	0.982146943965	67.4315963417	6.96238700416	233.458377048	0.35207737918	214.0	105.0	37	0.0
3354960	101.112815857	5.0	980.0	5	369.0	1	429.891891892	15906.0	2.57894708119	3.0	0.819049835125	200.642791481	4.9241732828	199.883408208	0.235198521026	241.0	141.0	37	0.0
3354967	404.161834717	5.0	3178.0	5	544.0	1	869.108108108	32157.0	2.59145359368	3.0	0.865651587633	16.2901965307	15.9667119523	691.441721806	0.525194454291	260.0	224.0	37	0.0
3354966	109.718658447	5.0	893.0	5	306.0	1	382.621621622	14157.0	4.66091578662	3.0	0.714550609365	41.5157123352	14.4325735691	208.286574933	0.241447785756	236.0	109.0	37	0.0
3354965	73.5009841919	5.0	920.0	5	323.0	1	362.810810811	13424.0	2.65482297825	3.0	0.647690735369	269.466878923	11.5079711715	173.837701741	0.183666924438	239.0	69.0	37	0.0
3354964	681.643432617	5.0	4645.0	5	709.0	1	1342.56756757	49675.0	2.56892449446	3.0	0.843270218153	133.404269496	12.1825516535	1191.31902949	0.597789444025	316.0	333.0	37	0.0
3354971	92.1904754639	5.0	970.0	5	375.0	1	414.324324324	15330.0	2.50423692333	3.0	0.528032480956	35.4979660812	22.4394873793	188.759408015	0.136727253809	275.0	134.0	37	0.0
3354970	223.005615234	5.0	1728.0	5	442.0	1	605.702702703	22411.0	2.62357869167	3.0	0.782435238827	27.410307739	21.7247717973	410.975321296	0.361368548281	274.0	134.0	37	0.0
3354969	101.074119568	5.0	971.0	5	417.0	1	436.297297297	16143.0	2.53245351672	3.0	0.673882816261	296.797154814	18.3704569191	214.983832062	0.199079005596	278.0	148.0	37	0.0
3354968	41.5301437378	5.0	601.0	5	311.0	1	305.783783784	11314.0	11.0216346162	3.0	0.606444325168	102.187458842	16.5789660367	135.163714545	0.154776304358	224.0	93.0	37	0.0
3354975	110.30896759	5.0	1210.0	5	403.0	1	458.135135135	16951.0	2.48348948319	3.0	0.563048759466	63.1849315122	27.7339060018	253.154559965	0.18422189808	285.0	107.0	37	0.0
3354974	237.90826416	5.0	1807.0	5	421.0	1	609.108108108	22537.0	2.60366722546	3.0	0.774081658895	47.737523106	27.4919761489	444.589310099	0.393731969519	262.0	204.0	37	0.0
3354973	176.407592773	5.0	1494.0	5	362.0	1	500.405405405	18515.0	2.56708003319	3.0	0.792561356325	183.443921408	27.1910755023	338.197793824	0.365794343208	223.0	137.0	37	0.0
3354972	160.705734253	5.0	1331.0	5	466.0	1	524.513513514	19407.0	2.54541745188	3.0	0.686048721393	311.829776659	25.7952165177	305.144739939	0.249313361705	306.0	95.0	37	0.0
3354955	127.915596008	5.0	1719.0	5	379.0	1	465.081081081	17208.0	2.54516552725	3.0	0.855642320951	155.0	0.0	296.919496981	0.375765279559	228.0	225.0	37	0.0
3354959	87.9988021851	5.0	923.0	5	404.0	1	431.459459459	15964.0	2.57569528739	3.0	0.676823017482	111.416158098	3.21823615514	185.448644373	0.170213451446	264.0	134.0	37	0.0
3354958	120.240531921	5.0	1134.0	5	610.0	1	634.567567568	23479.0	10.2921961973	3.0	1.1826438625	119.090216037	2.09675588482	235.894225418	0.281752349908	329.0	220.0	37	0.0
3354957	144.616256714	5.0	969.0	5	420.0	1	464.486486486	17186.0	2.75469488775	3.0	1.11217640764	312.0	0.0	242.0263555	0.407967927573	209.0	80.0	37	0.0
3354956	58.723613739	5.0	954.0	5	277.0	1	335.702702703	12421.0	11.4000000005	3.0	0.528317576229	197.0	0.0	202.859949618	0.189947894525	222.0	95.0	37	0.0
3355059	170.164428711	5.0	1589.0	5	441.0	1	540.324324324	19992.0	2.56850162887	3.0	0.904224409537	207.117528758	124.54004965	293.351709089	0.325310393081	255.0	235.0	37	0.0
3355058	104.186477661	5.0	907.0	5	350.0	1	417.189189189	15436.0	2.49323410997	3.0	0.60377590984	199.297853358	121.407934206	211.838360528	0.181043649179	268.0	128.0	37	0.0
3355057	134.872772217	5.0	1277.0	5	501.0	1	563.810810811	20861.0	2.50350953658	3.0	1.3819747553	399.0	120.0	231.156132641	0.395278302373	265.0	194.0	37	0.0
3355056	169.070983887	5.0	1452.0	5	452.0	1	541.189189189	20024.0	2.5673241986	3.0	0.80181035562	347.466928357	120.282859242	310.018802103	0.298123845244	297.0	186.0	37	0.0
3355063	175.668060303	5.0	1533.0	5	536.0	1	608.837837838	22527.0	2.58402148447	3.0	0.984811475246	184.37190495	127.311225968	321.388611559	0.351218666262	285.0	189.0	37	0.0
3355062	109.551750183	5.0	1109.0	5	475.0	1	546.702702703	20228.0	8.45575409471	3.0	0.996842057019	170.474635643	127.416490788	249.203382453	0.293987749463	283.0	217.0	37	0.0
3355061	120.99571228	5.0	1239.0	5	470.0	1	520.405405405	19255.0	10.2190503446	3.0	0.859560495447	166.809858237	126.369970207	258.147401848	0.270959294484	280.0	169.0	37	0.0
3355060	141.66897583	5.0	1323.0	5	424.0	1	504.216216216	18656.0	2.5781278678	3.0	0.544515698101	242.652222824	125.448639301	300.937898276	0.194022979073	308.0	218.0	37	0.0
3355067	126.863273621	5.0	1123.0	5	443.0	1	498.459459459	18443.0	2.56326693628	3.0	0.73325349733	250.734405447	129.258223063	229.863437066	0.203469484142	318.0	82.0	37	0.0
3355066	50.6869125366	5.0	523.0	5	250.0	1	288.72972973	10683.0	4.75607460564	3.0	0.791193257912	49.3333406504	129.330364998	103.197396783	0.164678047704	205.0	139.0	37	0.0
3355065	95.5947418213	5.0	1082.0	5	370.0	1	450.0	16650.0	2.55577809919	3.0	0.657638845754	375.022267732	127.513538246	207.333869238	0.178551627637	315.0	174.0	37	0.0
3355064	213.33883667	5.0	2151.0	5	491.0	1	607.567567568	22480.0	2.50420110753	3.0	0.739957434649	303.857281687	127.021895774	402.326742596	0.324498339459	303.0	187.0	37	0.0
3355071	145.493881226	5.0	1421.0	5	453.0	1	517.918918919	19163.0	2.54488349199	3.0	0.843224008209	339.958467144	132.504351356	271.427950168	0.283624511205	279.0	178.0	37	0.0
3355070	98.628692627	5.0	879.0	5	321.0	1	395.351351351	14628.0	2.54854443913	3.0	0.708915352926	128.785959952	132.725654886	192.167348397	0.208153010655	255.0	137.0	37	0.0
3355069	91.8767318726	5.0	817.0	5	323.0	1	361.27027027	13367.0	2.57259398672	3.0	0.800019822176	9.0522573007	131.980126015	170.338657557	0.232444397601	222.0	140.0	37	0.0
3355068	64.4545059204	5.0	757.0	5	314.0	1	355.621621622	13158.0	10.2662149094	3.0	0.506404430957	285.855521109	129.548917866	150.333767803	0.119867833533	270.0	143.0	37	0.0
3355043	80.3322372437	5.0	939.0	5	327.0	1	367.783783784	13608.0	2.63219770672	3.0	0.679925597812	257.877438723	99.1142581432	163.634948579	0.178212667906	251.0	104.0	37	0.0
3355042	1266.15161133	5.0	8092.0	5	1556.0	1	2490.37837838	92144.0	2.58767102082	3.0	0.852154212056	395.200441422	98.1500942884	2136.74711694	0.576229399587	481.0	673.0	37	0.0
3355041	144.093215942	5.0	1272.0	5	488.0	1	579.972972973	21459.0	2.55697066261	3.0	0.729058417287	302.198476648	96.3923190759	283.387493499	0.216718125043	358.0	229.0	37	0.0
3355040	250.934249878	5.0	1826.0	5	458.0	1	642.243243243	23763.0	2.57316512414	3.0	0.759786558257	81.0672054436	96.0287949202	434.933928916	0.34638021287	271.0	231.0	37	0.0
3355047	139.525253296	5.0	1123.0	5	345.0	1	442.540540541	16374.0	2.58265953272	3.0	0.820972406562	149.160507572	101.909839141	240.077486866	0.286484811677	241.0	127.0	37	0.0
3355046	101.618209839	5.0	984.0	5	490.0	1	530.0	19610.0	4.71480129411	3.0	1.54814938498	0.0	101.0	201.692422598	0.417586091608	225.0	241.0	37	0.0
3355045	92.2385787964	5.0	1015.0	5	311.0	1	367.972972973	13615.0	2.5300904081	3.0	0.524022909509	69.2288581609	99.5852170078	205.207548931	0.171119222977	247.0	135.0	37	0.0
3355044	1831.7722168	5.0	11972.0	5	1834.0	1	3279.40540541	121338.0	2.57464963489	3.0	0.891702650169	315.701367512	98.8573815628	3073.64837918	0.71785190645	519.0	738.0	37	0.0
3355051	104.415817261	5.0	1037.0	5	378.0	1	442.081081081	16357.0	2.55680167317	3.0	0.623063393774	330.498171973	113.727794764	226.269551442	0.189698211157	297.0	158.0	37	0.0
3355050	99.9786453247	5.0	1171.0	5	419.0	1	476.243243243	17621.0	2.53192967765	3.0	0.206059861266	127.059881883	110.070187119	230.365338515	0.052450978031	319.0	128.0	37	0.0
3355049	84.7891082764	5.0	942.0	5	305.0	1	354.108108108	13102.0	2.49285412903	3.0	0.656059326673	67.1911890947	108.823235367	169.467431119	0.186221227446	235.0	105.0	37	0.0
3355048	252.551712036	5.0	1926.0	5	435.0	1	617.972972973	22865.0	2.59037101367	3.0	0.813323026621	21.0531771914	105.370378562	452.838055827	0.424487840587	245.0	157.0	37	0.0
3355055	897.828857422	5.0	6562.0	5	1029.0	1	1691.16216216	62573.0	2.53823100606	3.0	0.811593112126	122.901359228	118.125484489	1562.4249051	0.599759099626	393.0	455.0	37	0.0
3355054	116.003593445	5.0	917.0	5	453.0	1	478.783783784	17715.0	8.98824751192	3.0	1.0348860352	96.2393361038	117.7766077	208.357749921	0.290624879279	257.0	103.0	37	0.0
3355053	105.28061676	5.0	1211.0	5	354.0	1	420.027027027	15541.0	2.51300778125	3.0	0.724645776548	245.135846918	115.319493236	205.73290215	0.215759518487	266.0	193.0	37	0.0
3355052	55.0597114563	5.0	648.0	5	355.0	1	351.27027027	12997.0	10.1465394157	3.0	0.817089641221	143.314305691	114.658205377	119.587636078	0.161556715539	247.0	144.0	37	0.0
3355027	122.302124023	5.0	1289.0	5	700.0	1	761.513513514	28176.0	6.14302693289	3.0	1.0236651189	389.863543	83.5903081502	260.820992426	0.212568625809	442.0	388.0	37	0.0
3355026	108.471412659	5.0	977.0	5	392.0	1	440.27027027	16290.0	2.53244643062	3.0	0.963488295238	251.695092623	83.7161831256	187.892647933	0.258799502141	252.0	117.0	37	0.0
3355025	67.7099304199	5.0	678.0	5	294.0	1	344.648648649	12752.0	2.45002396532	3.0	0.64193474381	150.852086164	83.1898952108	137.185238965	0.1464722054	256.0	134.0	37	0.0
3355024	114.862556458	5.0	1060.0	5	379.0	1	428.702702703	15862.0	2.5469920549	3.0	0.757085491584	110.812999456	83.4184622926	219.80658984	0.240830766785	260.0	185.0	37	0.0
3355031	757.021972656	5.0	5514.0	5	994.0	1	1544.51351351	57147.0	2.55993358127	3.0	0.829903768745	380.444800183	87.0520665437	1342.9382095	0.564446481442	407.0	473.0	37	0.0
3355030	200.090744019	5.0	1439.0	5	418.0	1	531.459459459	19664.0	2.53040094336	3.0	0.822635164021	51.8543884585	86.8001879697	352.000914976	0.374433451964	234.0	175.0	37	0.0
3355029	87.1441574097	5.0	910.0	5	269.0	1	341.945945946	12652.0	2.53838176173	3.0	0.633532793698	37.5349364331	86.9214669178	185.318936183	0.207252372896	223.0	163.0	37	0.0
3355028	161.981063843	5.0	1619.0	5	394.0	1	495.189189189	18322.0	2.56107754464	3.0	0.738688034707	218.894705517	85.9763805722	301.602280223	0.290246700772	267.0	142.0	37	0.0
3355035	41.684928894	5.0	634.0	5	330.0	1	330.459459459	12227.0	6.04851170791	3.0	0.684727005638	274.5170704	92.4027293996	105.557407918	0.122787945056	254.0	158.0	37	0.0
3355034	114.399482727	5.0	1081.0	5	375.0	1	446.189189189	16509.0	11.4000000005	3.0	0.654309825977	157.109497185	92.20197605	236.791731959	0.210097743698	268.0	184.0	37	0.0
3355033	114.837348938	5.0	1281.0	5	340.0	1	440.189189189	16287.0	11.4000000005	3.0	0.597319948972	234.865575986	88.0484942814	237.964264105	0.192540730326	273.0	135.0	37	0.0
3355032	117.999885559	5.0	1129.0	5	365.0	1	460.297297297	17031.0	11.4000000005	3.0	0.670866268044	160.599604118	87.6145581472	252.091789375	0.22505065599	270.0	165.0	37	0.0
3355039	269.032287598	5.0	1921.0	5	495.0	1	697.891891892	25822.0	2.58355016191	3.0	0.811255404964	100.413370821	94.5359642184	489.81327416	0.397992447309	283.0	169.0	37	0.0
3355038	215.634307861	5.0	1662.0	5	510.0	1	656.513513514	24291.0	2.52461230887	3.0	0.765977944452	89.8649769366	94.6278343015	391.542222899	0.296030468775	311.0	166.0	37	0.0
3355037	135.287139893	5.0	1385.0	5	356.0	1	448.189189189	16583.0	2.54416270665	3.0	0.591107678067	239.010842248	93.8105962589	279.941346817	0.226398718309	267.0	90.0	37	0.0
3355036	184.8125	5.0	1770.0	5	499.0	1	575.432432432	21291.0	2.54851157512	3.0	0.800738040644	347.849251758	93.1919271916	333.750783648	0.302446276417	302.0	210.0	37	0.0
3355011	170.256164551	5.0	1475.0	5	427.0	1	521.054054054	19279.0	2.59914155954	3.0	0.866117408404	246.862039626	65.4245159852	294.79634646	0.32452311049	259.0	217.0	37	0.0
3355010	106.633773804	5.0	1043.0	5	411.0	1	442.918918919	16388.0	2.59615314282	3.0	0.4893512033	124.855717695	62.1666348475	214.140449547	0.134165753208	277.0	162.0	37	0.0
3355009	46.7933959961	5.0	941.0	5	332.0	1	384.108108108	14212.0	2.46379299485	3.0	0.113770771172	70.4328180807	60.9019141828	189.92670864	0.0289417003023	294.0	125.0	37	0.0
3355008	56.3579444885	5.0	825.0	5	414.0	1	427.918918919	15833.0	2.42359669989	3.0	0.426983707921	366.264983255	60.1686497294	158.500153939	0.0858669687247	344.0	222.0	37	0.0
3355015	135.588897705	5.0	1024.0	5	379.0	1	457.108108108	16913.0	2.64881195948	3.0	0.920463131802	58.7507169121	67.8337346402	235.59673453	0.310970942457	235.0	94.0	37	0.0
3355014	102.171714783	5.0	901.0	5	299.0	1	365.027027027	13506.0	2.58014397389	3.0	0.716990822736	24.1744190775	68.4436234221	204.909395491	0.251944969542	208.0	107.0	37	0.0
3355013	147.109954834	5.0	1214.0	5	429.0	1	515.216216216	19063.0	2.53321328989	3.0	0.711086640119	326.082646603	67.0264712283	275.161683292	0.234392846741	315.0	222.0	37	0.0
3355012	115.310035706	5.0	1038.0	5	439.0	1	504.540540541	18668.0	2.53529751202	3.0	0.867777274729	306.681013633	67.0109628718	208.356078038	0.218293197352	319.0	257.0	37	0.0
3355019	138.937347412	5.0	1265.0	5	421.0	1	488.594594595	18078.0	2.69054490659	3.0	0.821394813935	239.236078904	73.5015417106	266.538454538	0.288732746592	271.0	181.0	37	0.0
3355018	161.103378296	5.0	1218.0	5	413.0	1	484.810810811	17938.0	2.56792974793	3.0	0.75588970485	267.828541197	72.0183710714	296.900080259	0.301159882163	248.0	116.0	37	0.0
3355017	597.340332031	5.0	4469.0	5	777.0	1	1242.81081081	45984.0	2.57415438512	3.0	0.824102885941	360.782471572	69.68449457	1054.23573786	0.537349334897	368.0	334.0	37	0.0
3355016	572.429992676	5.0	3803.0	5	722.0	1	1168.67567568	43241.0	2.53824197494	3.0	0.883596452993	117.839272304	68.169818269	949.722738898	0.560127492699	320.0	331.0	37	0.0
3355023	112.021583557	5.0	1482.0	5	472.0	1	586.405405405	21697.0	2.49876992242	3.0	0.598752895583	395.58466697	81.0596788794	280.135627813	0.166884446831	374.0	237.0	37	0.0
3355022	183.934417725	5.0	1526.0	5	502.0	1	593.243243243	21950.0	2.53617775373	3.0	0.736218781777	352.165191673	76.1507134587	330.882775936	0.258358417399	338.0	198.0	37	0.0
3355021	115.429016113	5.0	1004.0	5	404.0	1	449.405405405	16628.0	2.67993629033	3.0	0.933723569763	215.167831514	75.894331097	199.774798135	0.261884915316	257.0	219.0	37	0.0
3355020	100.284133911	5.0	1157.0	5	423.0	1	475.702702703	17601.0	2.68231761548	3.0	0.660916939096	383.226593271	73.1185420841	203.140737321	0.164302478457	348.0	210.0	37	0.0
3355123	69.2166442871	5.0	823.0	5	388.0	1	407.108108108	15063.0	10.8193334907	3.0	0.38682039135	329.009936405	200.178186228	151.564578056	0.0775929124404	305.0	174.0	37	0.0
3355122	156.215072632	5.0	1377.0	5	412.0	1	518.054054054	19168.0	2.56317631767	3.0	0.747963553673	89.151545304	199.477056597	293.729840532	0.269104387877	286.0	193.0	37	0.0
3355121	340.146728516	5.0	2572.0	5	511.0	1	832.864864865	30816.0	2.57413512769	3.0	0.702230556382	391.510178379	198.409171507	660.289337343	0.385735750451	325.0	246.0	37	0.0
3355120	193.213729858	5.0	1779.0	5	445.0	1	580.486486486	21478.0	2.57579310589	3.0	0.838051792902	292.438260683	197.646429782	362.840615577	0.354862233918	277.0	189.0	37	0.0
3355127	154.3175354	5.0	1602.0	5	450.0	1	546.162162162	20208.0	2.53649609724	3.0	0.669903231168	147.466869395	206.031411633	319.173543313	0.243384420033	319.0	228.0	37	0.0
3355126	120.044960022	5.0	1039.0	5	392.0	1	431.081081081	15950.0	2.6120146898	3.0	0.884112018517	52.948832949	204.005462747	208.679895531	0.272252805085	242.0	103.0	37	0.0
3355125	644.099304199	5.0	4221.0	5	756.0	1	1268.32432432	46928.0	2.55671150107	3.0	0.850795437329	135.726334855	202.101038815	1103.60875349	0.587684370943	319.0	302.0	37	0.0
3355124	128.282424927	5.0	1057.0	5	468.0	1	478.216216216	17694.0	2.57587103901	3.0	0.699197478223	153.175958383	201.368786616	241.322874444	0.214208869586	285.0	204.0	37	0.0
3355131	879.141418457	5.0	6449.0	5	977.0	1	1742.08108108	64457.0	2.55845539183	3.0	0.892673984292	70.4884737942	210.089423835	1526.67043992	0.642432114961	346.0	421.0	37	0.0
3355130	113.813194275	5.0	1042.0	5	385.0	1	439.324324324	16255.0	2.56458243806	3.0	0.752956730281	101.695279671	209.186511283	217.7888955	0.229458649524	272.0	151.0	37	0.0
3355129	112.999984741	5.0	1098.0	5	342.0	1	385.378378378	14259.0	2.54779147531	3.0	0.781574848521	14.7339363036	207.860880858	211.23004197	0.272580020905	214.0	176.0	37	0.0
3355128	153.462020874	5.0	1553.0	5	411.0	1	525.081081081	19428.0	2.61459821231	3.0	0.847819248792	349.531269992	205.972821513	279.384281191	0.291244176276	279.0	201.0	37	0.0
3355135	113.163269043	5.0	972.0	5	396.0	1	433.0	16021.0	2.54000003684	3.0	0.838225779085	280.555619989	219.08355765	208.182612146	0.252357266562	252.0	154.0	37	0.0
3355134	1470.52941895	5.0	8767.0	5	1528.0	1	2780.43243243	102876.0	2.59204873891	3.0	0.990822537133	399.0	218.0	2434.33799512	0.765988606913	381.0	645.0	37	0.0
3355133	162.515945435	5.0	1376.0	5	431.0	1	524.459459459	19405.0	2.63656330415	3.0	0.849937938639	217.899788423	216.15244716	274.972381906	0.286686392985	286.0	257.0	37	0.0
3355132	113.032066345	5.0	1050.0	5	428.0	1	453.513513514	16780.0	2.56512184209	3.0	0.753581833595	90.5554258095	212.507970317	232.00677931	0.238784839186	277.0	185.0	37	0.0
3355107	238.921112061	5.0	1683.0	5	449.0	1	639.0	23643.0	2.54009452191	3.0	0.898677131841	302.727967136	176.872495994	398.654960809	0.389526293869	276.0	206.0	37	0.0
3355106	116.03944397	5.0	976.0	5	296.0	1	384.189189189	14215.0	2.76084994585	3.0	0.685806016594	119.259479181	174.748065268	225.317163848	0.25172718233	224.0	108.0	37	0.0
3355105	90.0217056274	5.0	850.0	5	326.0	1	358.243243243	13255.0	2.49802918836	3.0	0.665482668061	12.403819062	172.816105027	180.20103055	0.201018324879	238.0	58.0	37	0.0
3355104	132.709472656	5.0	1276.0	5	440.0	1	516.918918919	19126.0	2.53285085606	3.0	0.637817190649	247.152844351	172.472174949	276.42724363	0.205602722186	327.0	240.0	37	0.0
3355111	99.2629013062	5.0	1094.0	5	304.0	1	370.648648649	13714.0	2.50480551812	3.0	0.767396824462	79.1570007168	184.559804044	197.320131346	0.256703508497	218.0	155.0	37	0.0
3355110	219.974578857	5.0	2076.0	5	472.0	1	613.108108108	22685.0	2.55275082375	3.0	0.867193328619	273.120904683	182.579073938	392.375442641	0.384067994467	260.0	217.0	37	0.0
3355109	868.934082031	5.0	6020.0	5	815.0	1	1679.21621622	62131.0	2.55187151133	3.0	0.84343342555	247.054589721	183.439938771	1526.92712726	0.62198366699	373.0	460.0	37	0.0
3355108	154.211791992	5.0	1364.0	5	361.0	1	497.675675676	18414.0	2.57199831704	3.0	0.673461316371	324.162719935	178.221493196	303.628615806	0.258553653458	291.0	201.0	37	0.0
3355115	200.219589233	5.0	1731.0	5	508.0	1	616.72972973	22819.0	2.53906537761	3.0	0.653505764044	388.073419325	191.126812809	361.622627783	0.237001008445	321.0	168.0	37	0.0
3355114	130.350402832	5.0	1136.0	5	404.0	1	469.0	17353.0	2.71554989587	3.0	0.848182235037	220.433339786	186.503286277	247.09388679	0.287719764404	261.0	180.0	37	0.0
3355113	1106.15893555	5.0	7073.0	5	1061.0	1	2005.51351351	74204.0	2.57007692933	3.0	0.839460787962	23.4489349272	186.349983582	1971.74069489	0.702597548105	343.0	347.0	37	0.0
3355112	108.849937439	5.0	1095.0	5	399.0	1	454.972972973	16834.0	2.61221287951	3.0	0.784387945316	350.036874997	184.50947388	205.10288563	0.214774522229	293.0	238.0	37	0.0
3355119	291.474822998	5.0	2369.0	5	542.0	1	736.648648649	27256.0	2.54896515866	3.0	0.786695865667	335.014325955	193.733652906	509.157213017	0.37338949757	332.0	203.0	37	0.0
3355118	568.25	5.0	3687.0	5	685.0	1	1150.05405405	42552.0	2.55816792854	3.0	0.835959763242	99.2922947714	194.189180033	986.809560203	0.559210313436	313.0	246.0	37	0.0
3355117	76.5836410522	5.0	653.0	5	313.0	1	340.675675676	12605.0	10.1823799078	3.0	0.667368665069	61.3672242262	193.147595358	157.222958115	0.182028108919	229.0	80.0	37	0.0
3355116	52.3839645386	5.0	725.0	5	305.0	1	321.054054054	11879.0	2.51589437808	3.0	0.586137233075	128.230563413	192.005025712	110.712577311	0.112423836898	245.0	159.0	37	0.0
3355091	151.732620239	5.0	1438.0	5	480.0	1	549.486486486	20331.0	2.66600376924	3.0	0.952138780838	128.101173374	153.909633077	279.471189294	0.319489145219	273.0	201.0	37	0.0
3355090	135.710662842	5.0	1172.0	5	429.0	1	493.567567568	18262.0	2.52362434143	3.0	0.814895656246	246.180184086	151.723742348	245.869380469	0.254656437289	289.0	168.0	37	0.0
3355089	51.7830162048	5.0	719.0	5	355.0	1	361.324324324	13369.0	2.5238094276	3.0	0.299137693981	181.273932323	152.131352701	137.389966894	0.0603015332503	283.0	148.0	37	0.0
3355088	263.867584229	5.0	1872.0	5	482.0	1	679.621621622	25146.0	2.57826087695	3.0	0.842118924701	231.628934429	150.26307308	466.019929912	0.40592117455	288.0	243.0	37	0.0
3355095	162.480926514	5.0	1247.0	5	428.0	1	520.918918919	19274.0	2.51782380442	3.0	0.829158796081	265.745039506	158.933124099	293.860263313	0.305265118255	270.0	113.0	37	0.0
3355094	158.2472229	5.0	1308.0	5	489.0	1	546.675675676	20227.0	2.5492247049	3.0	0.807928306151	310.500945845	157.514392484	306.880908321	0.293273941462	291.0	88.0	37	0.0
3355093	103.886459351	5.0	1064.0	5	386.0	1	429.351351351	15886.0	2.51847687355	3.0	0.688305405082	176.456037141	156.931673617	215.478565087	0.208780463409	269.0	134.0	37	0.0
3355092	135.479034424	5.0	1360.0	5	436.0	1	484.513513514	17927.0	2.5479851802	3.0	0.676018581805	326.395054371	153.784048171	275.929804039	0.238383718244	286.0	185.0	37	0.0
3355099	92.0182876587	5.0	833.0	5	321.0	1	357.945945946	13244.0	2.59429801181	3.0	1.01344378262	34.2319910016	161.885138003	151.3865446	0.272764261825	196.0	144.0	37	0.0
3355098	59.1155395508	5.0	1221.0	5	358.0	1	407.891891892	15092.0	10.1054951455	3.0	0.79091033606	399.0	160.0	205.307463709	0.248513626997	269.0	237.0	37	0.0
3355097	62.0053062439	5.0	814.0	5	382.0	1	393.945945946	14576.0	2.76423949199	3.0	0.581096148695	303.539825772	159.753979667	145.231605442	0.119962647753	276.0	146.0	37	0.0
3355096	150.358215332	5.0	1362.0	5	421.0	1	508.648648649	18820.0	2.5797929423	3.0	0.765656214498	138.389041643	160.260038952	283.732289336	0.2715327626	280.0	184.0	37	0.0
3355103	296.691589355	5.0	1856.0	5	692.0	1	844.378378378	31242.0	2.59419370816	3.0	1.1519616136	391.184368435	170.963053361	444.070149073	0.434547737449	330.0	275.0	37	0.0
3355102	165.341766357	5.0	1431.0	5	398.0	1	489.567567568	18114.0	2.57396075223	3.0	0.808018516349	162.716891188	169.771058924	293.029439225	0.318945793935	249.0	148.0	37	0.0
3355101	59.0210838318	5.0	837.0	5	329.0	1	370.621621622	13713.0	11.4000000005	3.0	0.32430274118	242.117772769	168.463705877	161.552081618	0.0760567203948	292.0	161.0	37	0.0
3355100	166.850372314	5.0	1538.0	5	406.0	1	529.972972973	19609.0	2.48121171267	3.0	0.654702242423	374.161462315	165.508090082	351.158755368	0.276979426534	296.0	210.0	37	0.0
3355075	134.839889526	5.0	1372.0	5	442.0	1	498.189189189	18433.0	2.56165768808	3.0	0.394458561869	153.677348673	138.578834365	259.429913233	0.114462316492	302.0	134.0	37	0.0
3355074	59.2528266907	5.0	701.0	5	388.0	1	395.513513514	14634.0	2.61170133977	3.0	0.43909990715	364.036456917	135.780796525	129.566289688	0.0774960817455	323.0	195.0	37	0.0
3355073	162.968414307	5.0	1689.0	5	435.0	1	543.810810811	20121.0	2.58961938454	3.0	0.787704181269	261.270317133	135.104750464	302.410486098	0.280441189546	309.0	212.0	37	0.0
3355072	270.112792969	5.0	2219.0	5	577.0	1	763.864864865	28263.0	2.64272381436	3.0	0.844173514085	232.535944854	134.466585629	520.15222997	0.403349471303	313.0	232.0	37	0.0
3355079	152.456512451	5.0	1260.0	5	322.0	1	435.756756757	16123.0	2.52980870308	3.0	0.704749187566	91.2937878796	139.591947445	298.760346674	0.318552327613	219.0	66.0	37	0.0
3355078	123.957550049	5.0	1146.0	5	418.0	1	452.27027027	16734.0	4.69336691413	3.0	1.1296367508	0.0	140.0	245.068884721	0.441035620911	194.0	167.0	37	0.0
3355077	154.468002319	5.0	1300.0	5	471.0	1	529.756756757	19601.0	2.57010662778	3.0	0.78324473566	304.383613473	139.262781861	292.263713242	0.27560095471	299.0	219.0	37	0.0
3355076	157.870727539	5.0	1541.0	5	373.0	1	485.702702703	17971.0	2.60765290503	3.0	0.678671457756	279.916295882	138.897224035	299.77490304	0.264922047275	274.0	172.0	37	0.0
3355083	111.925186157	5.0	941.0	5	359.0	1	438.0	16206.0	2.52887244207	3.0	0.655639536725	181.310107843	144.19294186	220.604598522	0.197763786126	287.0	151.0	37	0.0
3355082	108.5104599	5.0	950.0	5	344.0	1	387.891891892	14352.0	2.60754663238	3.0	0.899120228969	56.693489469	144.074163522	192.707144506	0.287571841095	212.0	28.0	37	0.0
3355081	640.520385742	5.0	4486.0	5	778.0	1	1336.59459459	49454.0	2.54551620968	3.0	0.847474705014	373.518467724	140.606682653	1150.09360632	0.573839997064	342.0	249.0	37	0.0
3355080	141.281585693	5.0	1415.0	5	412.0	1	507.675675676	18784.0	2.54309470934	3.0	0.722555011446	317.246418957	140.746824864	281.01760068	0.249969847073	297.0	178.0	37	0.0
3355087	100.0233078	5.0	943.0	5	440.0	1	488.891891892	18089.0	10.1823066856	3.0	0.792808908715	144.553006402	150.437309149	194.608122444	0.187355999664	309.0	219.0	37	0.0
3355086	62.7762641907	5.0	797.0	5	410.0	1	422.054054054	15616.0	10.309967847	3.0	0.0651976236961	164.049146945	149.063073601	154.208903394	0.0120544394038	304.0	180.0	37	0.0
3355085	597.278259277	5.0	4423.0	5	725.0	1	1248.37837838	46190.0	2.59068429837	3.0	0.827833780289	155.457680348	147.704564344	1060.93468621	0.54265608119	344.0	228.0	37	0.0
3355084	71.1655807495	5.0	747.0	5	452.0	1	442.351351351	16367.0	10.3416990882	3.0	1.36654424628	399.0	144.0	150.521356221	0.30293296791	254.0	190.0	37	0.0
3353779	149.70072937	6.0	1408.0	6	492.0	1	562.243243243	20803.0	11.4000000005	3.0	0.72245431878	303.740108477	23.4096256697	300.433797977	0.239189877309	306.0	130.0	37	0.0
3353778	119.371192932	6.0	1086.0	6	375.0	1	411.972972973	15243.0	2.51983906133	3.0	0.744948479613	163.062943416	23.1866660659	221.504262122	0.250417479616	241.0	139.0	37	0.0
3353777	59.2051887512	6.0	720.0	6	280.0	1	304.675675676	11273.0	4.67239559368	3.0	0.673959782029	109.18965758	21.1577527587	129.145063581	0.166640724662	215.0	109.0	37	0.0
3353776	73.1476211548	6.0	1236.0	6	400.0	1	467.351351351	17292.0	10.9291335425	3.0	-0.135550423614	138.270097272	19.6138718007	238.301538231	-0.0334040553872	325.0	78.0	37	0.0
3353783	61.2694664001	6.0	585.0	6	294.0	1	323.810810811	11981.0	2.79476666012	3.0	0.870003882041	96.6073013064	29.9019342295	122.348736051	0.196689305973	210.0	120.0	37	0.0
3353782	80.3999404907	6.0	713.0	6	297.0	1	317.972972973	11765.0	2.56331258241	3.0	0.739919986009	5.23742002798	27.7055219328	157.43472836	0.224251741726	201.0	122.0	37	0.0
3353781	77.4576568604	6.0	894.0	6	377.0	1	404.756756757	14976.0	2.48227230254	3.0	0.77978345911	371.717860184	26.8367533961	167.590341376	0.192514036903	265.0	151.0	37	0.0
3353780	186.670837402	6.0	1678.0	6	431.0	1	580.972972973	21496.0	2.57772909216	3.0	0.722588631795	298.602093917	27.2348526004	354.088147099	0.282379492351	299.0	247.0	37	0.0
3353787	171.569869995	6.0	1480.0	6	465.0	1	553.189189189	20468.0	2.64145446684	3.0	0.882010918346	351.076128102	33.4035040898	304.957086037	0.321201992345	273.0	165.0	37	0.0
3353786	132.752182007	6.0	1165.0	6	361.0	1	437.864864865	16201.0	2.52973800339	3.0	0.818196543857	174.909081909	32.2653021103	238.193451044	0.28624767383	239.0	176.0	37	0.0
3353785	80.4116973877	6.0	774.0	6	315.0	1	353.27027027	13071.0	2.62685307617	3.0	0.75526666185	195.023813275	30.9245422103	154.20758892	0.197378819531	229.0	141.0	37	0.0
3353784	87.2798156738	6.0	756.0	6	312.0	1	355.162162162	13141.0	10.3683434531	3.0	0.875194764714	69.1382092512	31.496897657	163.918427124	0.253077645052	206.0	112.0	37	0.0
3353791	68.760925293	6.0	726.0	6	294.0	1	327.972972973	12135.0	10.1973487094	3.0	0.713156673762	6.21029711228	44.4302674754	146.787731565	0.189895919494	219.0	90.0	37	0.0
3353790	93.3904571533	6.0	887.0	6	314.0	1	362.351351351	13407.0	2.66219633914	3.0	0.753870143615	62.0996031937	41.4933487678	190.223438242	0.246695396831	216.0	107.0	37	0.0
3353789	85.8995056152	6.0	1090.0	6	320.0	1	354.432432432	13114.0	2.86154774404	3.0	0.839506567584	15.5167609949	37.4907724569	178.336532766	0.267753990538	197.0	155.0	37	0.0
3353788	48.8783493042	6.0	778.0	6	294.0	1	319.216216216	11811.0	10.5345934542	3.0	0.656372005442	231.640631769	35.417001935	132.771762212	0.158081038013	230.0	100.0	37	0.0
3353763	63.7112159729	6.0	681.0	6	235.0	1	263.918918919	9765.0	2.52022715918	3.0	0.828427177186	49.0	0.0	139.15746045	0.279433138191	149.0	92.0	37	0.0
3353762	56.4347267151	6.0	451.0	6	311.0	1	309.702702703	11459.0	6.09029653592	3.0	1.82425686907	8.0	0.0	84.8959706101	0.333392765565	158.0	118.0	37	0.0
3353767	87.7162094116	6.0	821.0	6	358.0	1	410.486486486	15188.0	10.2237825265	3.0	0.737340857239	355.476349002	6.10191122584	192.133579346	0.208548341064	265.0	78.0	37	0.0
3353766	1162.47094727	6.0	6492.0	6	1554.0	1	2333.18918919	86328.0	2.66421462753	3.0	1.12116514248	215.0	0.0	1807.53032613	0.76767578231	326.0	650.0	37	0.0
3353765	66.9016113281	6.0	627.0	6	298.0	1	321.972972973	11913.0	8.89949318783	3.0	0.928841013462	155.0	0.0	145.712709445	0.266109726904	208.0	106.0	37	0.0
3353764	110.230262756	6.0	868.0	6	324.0	1	389.594594595	14415.0	10.3512839821	3.0	1.04841934436	112.0	0.0	204.964693363	0.380806057297	191.0	144.0	37	0.0
3353771	260.74710083	6.0	1968.0	6	511.0	1	698.189189189	25833.0	2.57572640299	3.0	0.851980960382	302.421006575	11.5926155816	468.097499212	0.399782339049	298.0	250.0	37	0.0
3353770	103.616859436	6.0	1022.0	6	422.0	1	450.837837838	16681.0	2.47060932373	3.0	0.979186520004	199.341100713	11.1449337387	184.751712293	0.250990696847	259.0	203.0	37	0.0
3353769	656.457580566	6.0	4302.0	6	726.0	1	1320.0	48840.0	2.55630424473	3.0	0.855491000347	325.368585418	8.62213917924	1165.46917114	0.606864121418	313.0	233.0	37	0.0
3353768	54.7415924072	6.0	587.0	6	296.0	1	332.378378378	12298.0	11.4000000005	3.0	0.692785394786	78.2961118279	7.92880776577	119.426953814	0.142155457494	237.0	160.0	37	0.0
3353775	61.5748596191	6.0	683.0	6	268.0	1	304.135135135	11253.0	10.7884210536	3.0	0.526862456712	77.5483644465	18.1838729478	125.970270338	0.122474351863	221.0	95.0	37	0.0
3353774	96.9535522461	6.0	870.0	6	362.0	1	410.324324324	15182.0	2.62914680381	3.0	0.676670562092	126.907271233	16.1911682994	188.64561927	0.18420109493	284.0	173.0	37	0.0
3353773	879.345825195	6.0	6181.0	6	861.0	1	1684.67567568	62333.0	2.57326861721	3.0	0.80745780414	142.910559397	13.517015889	1580.89039704	0.609935188966	393.0	313.0	37	0.0
3353772	78.0266571045	6.0	755.0	6	323.0	1	381.540540541	14117.0	4.77208660481	3.0	0.890976257138	83.7644836955	12.5534402922	146.817270138	0.206890447701	239.0	156.0	37	0.0
3353843	71.2208404541	6.0	740.0	6	286.0	1	322.810810811	11944.0	10.2460434914	3.0	0.808241203373	96.135364878	111.344817306	138.148840394	0.209110684142	203.0	138.0	37	0.0
3353842	56.3655128479	6.0	657.0	6	291.0	1	302.351351351	11187.0	2.53592840286	3.0	0.701195691185	22.094555742	110.069818632	115.920283005	0.155291770536	219.0	17.0	37	0.0
3353841	90.0077438354	6.0	1166.0	6	429.0	1	426.513513514	15781.0	2.49631782644	3.0	0.701954742633	302.864312787	108.429023525	187.93344295	0.182942209392	280.0	162.0	37	0.0
3353840	84.858581543	6.0	1082.0	6	420.0	1	471.027027027	17428.0	2.53342350858	3.0	0.613003492866	293.745693774	108.179835813	205.424964198	0.154297176753	316.0	196.0	37	0.0
3353847	133.350952148	6.0	1042.0	6	353.0	1	433.918918919	16055.0	2.57788453562	3.0	0.861143184219	112.918598278	118.755142753	231.541858272	0.298289393089	226.0	137.0	37	0.0
3353846	112.593109131	6.0	1345.0	6	340.0	1	388.189189189	14363.0	2.50841279232	3.0	0.62518809151	56.1622664768	115.470474605	236.109065881	0.23476559284	227.0	93.0	37	0.0
3353845	156.236190796	6.0	1325.0	6	432.0	1	482.567567568	17855.0	2.54527732608	3.0	0.900972906479	45.9771880007	114.117869549	268.825691206	0.335031754957	238.0	83.0	37	0.0
3353844	59.8876190186	6.0	633.0	6	276.0	1	282.621621622	10457.0	10.1897365331	3.0	1.11630423814	0.0	114.0	115.278732584	0.294775038893	157.0	104.0	37	0.0
3353851	165.485305786	6.0	1467.0	6	421.0	1	538.756756757	19934.0	2.51627113446	3.0	0.853299305945	291.596001325	123.631379776	302.779568279	0.315401319065	273.0	221.0	37	0.0
3353850	183.13734436	6.0	1624.0	6	337.0	1	478.540540541	17706.0	2.60295218705	3.0	0.67644283272	162.661933182	123.999372882	356.061214665	0.336283587109	228.0	122.0	37	0.0
3353849	119.9451828	6.0	1044.0	6	417.0	1	469.162162162	17359.0	2.61061747569	3.0	0.672046706699	310.496537513	122.881297943	236.315997662	0.203737738673	290.0	101.0	37	0.0
3353848	123.379020691	6.0	1332.0	6	391.0	1	468.216216216	17324.0	2.49164364195	3.0	0.829029243929	352.904177817	119.878874372	236.331703701	0.264583610502	269.0	211.0	37	0.0
3353855	116.830299377	6.0	1111.0	6	332.0	1	420.027027027	15541.0	2.61788830698	3.0	0.870577496244	201.158916983	128.556702406	219.124582333	0.2938058305	221.0	139.0	37	0.0
3353854	109.444107056	6.0	1009.0	6	311.0	1	366.513513514	13561.0	2.51940782789	3.0	0.684578155802	31.699494711	129.04472951	223.99214044	0.264522324474	212.0	105.0	37	0.0
3353853	138.954788208	6.0	1155.0	6	459.0	1	506.621621622	18745.0	2.53193326731	3.0	0.790442518944	315.813219163	127.98402986	253.646007848	0.246684008689	286.0	185.0	37	0.0
3353852	113.264976501	6.0	1374.0	6	512.0	1	611.621621622	22630.0	11.4000000005	3.0	0.176956424477	395.218275506	125.124062282	276.748517145	0.0417045433137	443.0	305.0	37	0.0
3353827	73.7468032837	6.0	1035.0	6	469.0	1	499.27027027	18473.0	2.67751403056	3.0	-0.149542904843	304.087643535	88.4810058659	181.412306432	-0.026449966812	337.0	225.0	37	0.0
3353826	87.177192688	6.0	1010.0	6	361.0	1	398.945945946	14761.0	2.55312279962	3.0	0.602220347359	291.139794171	88.3346993167	189.156159172	0.166545786421	273.0	161.0	37	0.0
3353825	128.635772705	6.0	1280.0	6	403.0	1	502.918918919	18608.0	2.56203596959	3.0	0.651803599297	355.65209318	87.4745675899	276.088087632	0.217894411398	297.0	156.0	37	0.0
3353824	131.968322754	6.0	1119.0	6	429.0	1	493.459459459	18258.0	2.64235344455	3.0	0.932065755331	378.413836949	86.0324062372	226.188293561	0.27164450221	278.0	179.0	37	0.0
3353831	578.15838623	6.0	4274.0	6	734.0	1	1161.7027027	42983.0	2.58114756049	3.0	0.867198409535	160.15351347	97.0971194855	975.821587315	0.572871344411	318.0	357.0	37	0.0
3353830	122.991249084	6.0	1081.0	6	324.0	1	389.864864865	14425.0	2.59571117269	3.0	0.710533086324	93.0675921268	93.9327434268	231.394223754	0.267201119915	223.0	147.0	37	0.0
3353829	151.731246948	6.0	1365.0	6	450.0	1	500.702702703	18526.0	2.55833165718	3.0	0.781872167692	132.388926621	91.9827802829	271.91388188	0.269524531501	274.0	154.0	37	0.0
3353828	140.348587036	6.0	1493.0	6	444.0	1	543.72972973	20118.0	2.76053340293	3.0	0.781521435044	362.509512913	87.4953993969	280.991266041	0.253037368625	307.0	190.0	37	0.0
3353835	94.0727310181	6.0	801.0	6	296.0	1	363.324324324	13443.0	2.6182954693	3.0	0.792966193737	64.8597441298	105.730487692	176.264645421	0.238162282753	217.0	120.0	37	0.0
3353834	1146.48657227	6.0	7617.0	6	1372.0	1	2032.94594595	75219.0	2.54679033426	3.0	0.890094595001	133.99450565	104.965255024	1886.24204506	0.70337803142	338.0	442.0	37	0.0
3353833	129.926757812	6.0	1207.0	6	473.0	1	541.864864865	20049.0	2.53765897207	3.0	0.869313944952	292.032034579	103.661773197	256.368675735	0.258884842396	299.0	248.0	37	0.0
3353832	51.6904678345	6.0	554.0	6	338.0	1	351.648648649	13011.0	4.74666450715	3.0	1.68605205095	0.0	104.0	104.036376175	0.332288717718	183.0	148.0	37	0.0
3353839	140.699295044	6.0	1132.0	6	363.0	1	455.864864865	16867.0	2.72966126433	3.0	0.838817423105	218.945128534	107.886182648	250.614374218	0.299667425606	242.0	160.0	37	0.0
3353838	101.160736084	6.0	841.0	6	334.0	1	380.054054054	14062.0	2.56901390223	3.0	0.848274497356	31.6771445503	108.010953894	177.088167926	0.24630620125	224.0	156.0	37	0.0
3353837	153.672561646	6.0	1458.0	6	382.0	1	464.945945946	17203.0	2.6167610958	3.0	0.739727595202	242.592377163	107.428705301	302.855571184	0.317386196629	238.0	107.0	37	0.0
3353836	45.2261543274	6.0	526.0	6	344.0	1	340.378378378	12594.0	10.6689846765	3.0	0.776025634618	256.980078388	106.468356424	111.532095867	0.145659775238	253.0	110.0	37	0.0
3353811	114.917076111	6.0	1016.0	6	475.0	1	499.0	18463.0	4.70076868216	3.0	1.33370976198	95.1035436344	72.3347843182	194.633558828	0.351542918303	235.0	161.0	37	0.0
3353810	115.377830505	6.0	1041.0	6	346.0	1	404.351351351	14961.0	2.52427591286	3.0	0.849373686057	77.0016099213	72.3235614745	212.538652199	0.287378336587	221.0	140.0	37	0.0
3353809	134.516677856	6.0	1463.0	6	436.0	1	494.378378378	18292.0	2.55539607392	3.0	0.702208046331	372.803746943	71.2596106327	260.243833458	0.22672793975	290.0	120.0	37	0.0
3353808	110.085899353	6.0	1207.0	6	430.0	1	505.675675676	18710.0	10.8392955375	3.0	0.277179188161	33.3315242019	71.0328252294	256.727596021	0.0756862017804	325.0	173.0	37	0.0
3353815	113.748039246	6.0	911.0	6	364.0	1	400.945945946	14835.0	2.57448849343	3.0	0.849370915391	168.982720048	79.6212625443	197.587385161	0.264680232608	227.0	107.0	37	0.0
3353814	128.251602173	6.0	1180.0	6	419.0	1	493.027027027	18242.0	2.59473455193	3.0	1.13879448068	278.716371806	78.3212279952	200.32397184	0.300989499091	265.0	217.0	37	0.0
3353813	585.80670166	6.0	4012.0	6	700.0	1	1211.05405405	44809.0	2.54999723303	3.0	0.852100907677	37.5699263322	77.7262536661	1018.35302616	0.558258545991	322.0	298.0	37	0.0
3353812	149.549728394	6.0	1306.0	6	408.0	1	479.648648649	17747.0	2.52794201287	3.0	0.790793172093	264.222796437	71.5861594203	278.099024751	0.297437393296	259.0	139.0	37	0.0
3353819	52.0290641785	6.0	522.0	6	283.0	1	291.72972973	10794.0	2.60096251779	3.0	0.574917647613	117.033582148	83.1733293952	119.820617927	0.1338722757	218.0	81.0	37	0.0
3353818	901.199035645	6.0	5992.0	6	1038.0	1	1724.72972973	63815.0	2.56229563751	3.0	0.8409385317	309.220701315	82.2642992031	1558.83805817	0.612972908406	398.0	387.0	37	0.0
3353817	108.578414917	6.0	1064.0	6	389.0	1	418.621621622	15489.0	2.46606464393	3.0	0.737890374189	130.841796024	81.8286689864	214.294235852	0.232839873913	247.0	141.0	37	0.0
3353816	252.513305664	6.0	2123.0	6	527.0	1	665.594594595	24627.0	2.55546962932	3.0	0.829182356783	24.1097821183	81.3420704718	449.731120872	0.389144175178	282.0	180.0	37	0.0
3353823	135.359161377	6.0	1195.0	6	436.0	1	477.324324324	17661.0	2.82047729579	3.0	0.997619844989	181.430863513	86.1226344443	234.414525296	0.324443890736	238.0	120.0	37	0.0
3353822	50.3663787842	6.0	619.0	6	265.0	1	283.945945946	10506.0	2.61956864849	3.0	0.574170568553	72.7459454306	86.3180489005	122.431828184	0.141272988456	206.0	111.0	37	0.0
3353821	150.740753174	6.0	1654.0	6	462.0	1	573.837837838	21232.0	2.61407672913	3.0	0.743209294884	321.69060885	84.5021892589	307.443808191	0.248585643486	340.0	270.0	37	0.0
3353820	55.2292633057	6.0	596.0	6	319.0	1	326.243243243	12071.0	2.71012042761	3.0	0.894304268398	100.877639187	85.0864160494	106.238307959	0.170427394872	231.0	148.0	37	0.0
3353795	126.287971497	6.0	1096.0	6	389.0	1	470.918918919	17424.0	2.59792940488	3.0	0.897841050819	347.829200109	48.8616970565	222.109379758	0.268607000491	269.0	113.0	37	0.0
3353794	708.51965332	6.0	4885.0	6	766.0	1	1412.13513514	52249.0	2.5383122725	3.0	0.895774125513	199.881236644	48.452193169	1219.62230406	0.630863095246	306.0	389.0	37	0.0
3353793	239.054840088	6.0	1750.0	6	525.0	1	682.513513514	25253.0	2.62654945711	3.0	0.941210387686	304.922202507	47.4124592575	402.892984249	0.384661576469	300.0	252.0	37	0.0
3353792	74.1803359985	6.0	828.0	6	286.0	1	330.621621622	12233.0	2.509266671	3.0	0.738137285858	79.9179251208	45.6019481015	151.084110377	0.202867500897	217.0	127.0	37	0.0
3353799	304.659606934	6.0	2249.0	6	520.0	1	685.702702703	25371.0	2.57162038113	3.0	0.861438105768	17.9029965595	52.2716918827	517.875889511	0.482139965234	233.0	169.0	37	0.0
3353798	183.470428467	6.0	1562.0	6	401.0	1	521.783783784	19306.0	2.57147394369	3.0	0.708400580356	274.848039517	50.5235049218	369.968927759	0.335371021074	253.0	166.0	37	0.0
3353797	97.6346130371	6.0	856.0	6	348.0	1	404.864864865	14980.0	10.8366372004	3.0	0.771059915056	111.369059548	51.0885153486	202.582927075	0.239016561621	226.0	60.0	37	0.0
3353796	90.5021591187	6.0	1148.0	6	338.0	1	400.27027027	14810.0	2.53317700221	3.0	0.648132201725	370.764055518	49.5741170862	192.538545729	0.18466949528	275.0	233.0	37	0.0
3353803	315.927246094	6.0	2285.0	6	541.0	1	750.459459459	27767.0	2.60207016097	3.0	0.76399959843	367.014138244	62.7980916853	559.496926543	0.398202109806	316.0	157.0	37	0.0
3353802	357.249176025	6.0	2765.0	6	539.0	1	790.918918919	29264.0	2.5731894575	3.0	0.85808613569	38.1116037808	61.9353190186	602.987118822	0.486098957269	264.0	250.0	37	0.0
3353801	183.501525879	6.0	1361.0	6	379.0	1	521.486486486	19295.0	2.52457965741	3.0	0.837173017458	255.746144409	55.9661440679	322.483386447	0.349255995494	256.0	137.0	37	0.0
3353800	118.128158569	6.0	1061.0	6	403.0	1	441.027027027	16318.0	10.7993213614	3.0	0.849220211735	115.378514804	53.129836427	238.172496603	0.297533001314	222.0	134.0	37	0.0
[truncated: 10,055 more rows]
