# Supplementary material for: Breakage of the oligomeric CaMKII hub by the regulatory segment of the kinase
Source: eLife. 2020 Sep 9;9:e57784. doi: 10.7554/eLife.57784 (PMC7538161; doi:10.7554/eLife.57784)
Supplement: Figure 9—source data 1. [file elife-57784-fig9-data1.zip › figure9_source_data/Activated_FA_2.csv]

SPOT_ID	QUALITY	POSITION_T	MAX_INTENSITY	FRAME	MEDIAN_INTENSITY	VISIBILITY	MEAN_INTENSITY	TOTAL_INTENSITY	ESTIMATED_DIAMETER	RADIUS	SNR	POSITION_X	POSITION_Y	STANDARD_DEVIATION	CONTRAST	OUTER_INTENSITY	MIN_INTENSITY	PIXEL_COUNT	POSITION_Z
3269745	80.3025817871	0.0	1095.0	0	505.0	1	539.081081081	19946.0	2.47752677184	3.0	0.59671708271	329.39917943	14.8263456582	211.825056012	0.13280584718	369.0	253.0	37	0.0
3269744	133.188705444	0.0	1433.0	0	387.0	1	506.162162162	18728.0	2.55703120567	3.0	0.652552707474	302.109947056	12.5896452066	280.821563899	0.221030924691	320.0	207.0	37	0.0
3269747	159.473876953	0.0	1610.0	0	514.0	1	598.702702703	22152.0	2.66524341067	3.0	0.69541518435	346.218057301	15.1329598119	298.494636548	0.209710944779	376.0	208.0	37	0.0
3269746	246.900787354	0.0	2370.0	0	571.0	1	742.864864865	27486.0	2.54801011701	3.0	0.710179253161	334.803041426	14.9971012741	472.980805469	0.292131507796	388.0	228.0	37	0.0
3269749	150.643371582	0.0	1380.0	0	430.0	1	530.378378378	19624.0	2.49126071995	3.0	0.59040135583	89.7662231907	17.4237779814	313.782156506	0.211601997714	333.0	202.0	37	0.0
3269748	1402.55712891	0.0	9666.0	0	1563.0	1	2563.2972973	94842.0	2.57993305512	3.0	0.885746240689	63.8417642457	17.1957324423	2352.38918578	0.684731248847	451.0	565.0	37	0.0
3269751	907.040344238	0.0	6885.0	0	1273.0	1	1947.48648649	72057.0	2.58056653426	3.0	0.876728924045	264.492520539	18.2297772438	1600.66049946	0.563224355322	523.0	614.0	37	0.0
3269750	113.832496643	0.0	1195.0	0	453.0	1	517.918918919	19163.0	2.45040921282	3.0	0.694792547228	198.701986392	17.5998497852	237.793722277	0.189769595337	348.0	239.0	37	0.0
3269753	50.8631706238	0.0	684.0	0	280.0	1	311.324324324	11519.0	2.44604766416	3.0	0.467715841947	16.9601570566	18.9037815884	132.269727378	0.110318138022	249.0	143.0	37	0.0
3269752	211.71534729	0.0	1913.0	0	589.0	1	743.864864865	27523.0	2.6468346153	3.0	0.711435144477	278.190654916	18.2385282181	379.239601935	0.22152784756	430.0	266.0	37	0.0
3269755	68.5511550903	0.0	756.0	0	362.0	1	400.702702703	14826.0	2.64978799851	3.0	0.47141683569	127.629537097	20.0501733448	147.336135883	0.0948929040592	310.0	194.0	37	0.0
3269754	70.720161438	0.0	873.0	0	348.0	1	390.243243243	14439.0	2.55611432882	3.0	0.503691236645	102.115826001	18.916056779	161.623947175	0.116451347436	309.0	181.0	37	0.0
3269757	436.655517578	0.0	3347.0	0	997.0	1	1218.10810811	45070.0	2.54545646481	3.0	0.969246199821	379.670886656	23.4414238447	791.414864649	0.459563416948	394.0	338.0	37	0.0
3269756	334.733886719	0.0	2762.0	0	953.0	1	1111.7027027	41133.0	4.72763297635	3.0	1.08808998551	224.237262498	22.7039976951	563.295702139	0.380577833835	479.0	323.0	37	0.0
3269759	639.583312988	0.0	3830.0	0	1008.0	1	1429.0	52873.0	2.58304565794	3.0	0.917538404347	93.2887965912	28.2121099332	1045.86463433	0.505494925637	414.0	400.0	37	0.0
3269758	280.704742432	0.0	2840.0	0	826.0	1	1085.72972973	40172.0	10.1645197577	3.0	0.778172520168	243.384645696	26.3201180028	592.325391461	0.269467270429	529.0	341.0	37	0.0
3269729	219.471878052	0.0	1748.0	0	567.0	1	701.72972973	25964.0	2.50814411211	3.0	0.843382544941	350.220001419	5.98272351913	375.46087595	0.291365914538	376.0	284.0	37	0.0
3269728	208.972854614	0.0	1652.0	0	515.0	1	656.918918919	24306.0	2.5480179132	3.0	0.842516226833	319.675838866	6.14598295798	368.863824495	0.309824430722	347.0	69.0	37	0.0
3269731	157.409591675	0.0	1792.0	0	621.0	1	730.675675676	27035.0	11.4000000005	3.0	0.863240476676	385.846995577	6.31071541814	303.328026882	0.218293998094	445.0	316.0	37	0.0
3269730	1028.19506836	0.0	7515.0	0	1258.0	1	2113.94594595	78216.0	2.55472917399	3.0	0.947726503157	373.226832246	5.73882873983	1700.35782094	0.615908598749	471.0	655.0	37	0.0
3269733	170.557739258	0.0	1604.0	0	481.0	1	610.432432432	22586.0	2.50478496633	3.0	0.651623500247	232.826294159	7.96823798118	336.481181622	0.218907519366	391.0	227.0	37	0.0
3269732	177.588623047	0.0	1531.0	0	462.0	1	571.702702703	21153.0	2.58026480272	3.0	0.823081894817	80.2859368865	7.1211997049	313.393687881	0.291317079943	302.0	148.0	37	0.0
3269735	795.395996094	0.0	5767.0	0	829.0	1	1556.13513514	57577.0	2.55283882372	3.0	0.798073766271	141.721562202	10.1781060757	1413.18346615	0.56833235462	391.0	440.0	37	0.0
3269734	229.682418823	0.0	2036.0	0	739.0	1	897.135135135	33194.0	2.58559713786	3.0	0.9431482	277.126489314	7.88102009997	444.519788471	0.304902734393	442.0	388.0	37	0.0
3269737	132.488769531	0.0	1262.0	0	386.0	1	468.945945946	17351.0	2.48301553076	3.0	0.703268730041	25.3351086337	10.6057007641	271.661139611	0.25581182236	278.0	141.0	37	0.0
3269736	94.4875717163	0.0	1209.0	0	653.0	1	675.756756757	25003.0	11.4000000005	3.0	0.59591829448	389.533933854	10.3261890626	223.683482404	0.109419866288	453.0	265.0	37	0.0
3269739	51.5503349304	0.0	788.0	0	396.0	1	420.675675676	15565.0	2.71087470952	3.0	0.016716510565	173.026305077	12.3015052983	126.774308222	0.0025251941553	359.0	214.0	37	0.0
3269738	157.842193604	0.0	1370.0	0	415.0	1	507.945945946	18794.0	2.55580134954	3.0	0.785697933001	39.4994039357	11.383865954	296.636791187	0.297725443333	273.0	151.0	37	0.0
3269741	263.471862793	0.0	2461.0	0	839.0	1	981.054054054	36299.0	2.49480703918	3.0	0.972984419632	396.298463682	11.5922299704	505.687263146	0.334692714135	419.0	374.0	37	0.0
3269740	1535.28845215	0.0	10840.0	0	1635.0	1	2859.86486486	105815.0	2.55509890386	3.0	0.883389256818	218.77102794	12.2519820868	2627.51998789	0.682963068615	497.0	744.0	37	0.0
3269743	170.803192139	0.0	1529.0	0	551.0	1	632.567567568	23405.0	2.71457967516	3.0	0.689105039771	150.599950244	12.7432201564	318.995780235	0.210292503063	350.0	232.0	37	0.0
3269742	50.7869949341	0.0	677.0	0	366.0	1	364.810810811	13498.0	2.64521731381	3.0	0.339675324768	110.374275038	13.4922330803	124.170769023	0.0613544578816	296.0	160.0	37	0.0
3269715	88.0845718384	0.0	1049.0	0	364.0	1	401.189189189	14844.0	10.1869030193	3.0	1.1005135135	62.0	0.0	176.156470509	0.318582649159	227.0	155.0	37	0.0
3269714	100.627723694	0.0	841.0	0	378.0	1	430.216216216	15918.0	2.57452596316	3.0	1.25818637615	15.0	0.0	173.949886643	0.341133496947	216.0	212.0	37	0.0
3269717	43.9714927673	0.0	908.0	0	343.0	1	403.810810811	14941.0	8.55372526829	3.0	0.615994449272	217.0	0.0	155.243865121	0.134312357374	321.0	247.0	37	0.0
3269716	515.163635254	0.0	4025.0	0	1100.0	1	1523.86486486	56383.0	4.61095956569	3.0	1.14418290964	188.0	0.0	1036.75367165	0.637249380425	368.0	314.0	37	0.0
3269719	648.946899414	0.0	5356.0	0	1415.0	1	1762.91891892	65228.0	2.52268934434	3.0	1.00203725985	167.910195773	3.37720729047	1125.2152727	0.470121930772	510.0	623.0	37	0.0
3269718	102.990585327	0.0	1322.0	0	606.0	1	634.567567568	23479.0	10.7227600818	3.0	1.24266533783	0.0	3.0	296.227722138	0.408548766786	257.0	214.0	37	0.0
3269721	163.103683472	0.0	1647.0	0	571.0	1	659.567567568	24404.0	2.53265157196	3.0	0.355173228176	158.963041273	4.61659347694	325.429079195	0.0960355269406	400.0	275.0	37	0.0
3269720	144.4634552	0.0	1454.0	0	528.0	1	575.081081081	21278.0	10.187069831	3.0	0.694768875335	288.896899337	3.12504317929	305.236736756	0.226063880767	342.0	173.0	37	0.0
3269723	189.245910645	0.0	1569.0	0	613.0	1	676.621621622	25035.0	2.51282373609	3.0	0.840109025492	339.501326829	5.31547939025	340.951149267	0.268498528249	376.0	268.0	37	0.0
3269722	495.210479736	0.0	4116.0	0	794.0	1	1096.67567568	40577.0	2.51705550799	3.0	0.743411771212	206.05468139	4.9952005741	891.745013818	0.433171792691	409.0	328.0	37	0.0
3269725	137.546417236	0.0	1325.0	0	393.0	1	473.081081081	17504.0	2.62280364472	3.0	0.601257391845	109.777140122	5.60799848467	279.448701154	0.215925488083	297.0	157.0	37	0.0
3269724	76.1455688477	0.0	1016.0	0	482.0	1	522.054054054	19316.0	2.58944615591	3.0	0.497928287672	360.706805022	4.85221431071	199.09433079	0.104907395576	396.0	187.0	37	0.0
3269727	1916.54492188	0.0	12188.0	0	2032.0	1	3658.75675676	135374.0	2.56823081303	3.0	0.935823539837	258.897359803	6.48743606626	3228.41259071	0.70321723894	577.0	1079.0	37	0.0
3269726	55.4981613159	0.0	1037.0	0	452.0	1	476.621621622	17635.0	2.52057869063	3.0	-0.0769290002366	135.052452892	6.16644808006	185.594143728	-0.0147568628012	315.0	235.0	37	0.0
3269809	150.724411011	0.0	1350.0	0	448.0	1	551.756756757	20415.0	2.62692392077	3.0	0.825987326372	84.146213925	53.4752091285	276.544290747	0.261026528676	311.0	253.0	37	0.0
3269808	61.978515625	0.0	696.0	0	401.0	1	399.0	14763.0	9.00008271534	3.0	0.813511998313	55.3983077419	53.3803541019	131.890316383	0.155340202575	285.0	161.0	37	0.0
3269811	82.5472183228	0.0	1697.0	0	773.0	1	797.864864865	29521.0	11.4000000005	3.0	0.34816190783	172.018878065	54.4278411052	319.610367145	0.0749610207391	469.0	389.0	37	0.0
3269810	1194.64465332	0.0	9130.0	0	1380.0	1	2358.72972973	87273.0	2.53957989456	3.0	0.85958167131	303.061924796	53.2561237174	2073.46720694	0.607232138577	537.0	802.0	37	0.0
3269813	216.0209198	0.0	1800.0	0	613.0	1	722.054054054	26716.0	2.53200582463	3.0	0.898711345906	388.233791411	55.2985253752	384.43218922	0.314481156271	359.0	319.0	37	0.0
3269812	2530.60595703	0.0	12098.0	0	2861.0	1	5224.56756757	193309.0	2.61989852705	3.0	1.13117796158	240.192132018	54.4892089656	3911.71142952	0.734499714141	670.0	1308.0	37	0.0
3269815	159.36227417	0.0	1514.0	0	454.0	1	579.675675676	21448.0	2.66555571979	3.0	0.62896303077	140.17751546	57.7750205574	317.012885652	0.207705505442	346.0	290.0	37	0.0
3269814	180.982696533	0.0	1734.0	0	698.0	1	789.621621622	29216.0	2.53185373775	3.0	0.567499711677	288.897256161	56.0451418995	349.766854995	0.143757012757	528.0	327.0	37	0.0
3269817	128.283432007	0.0	1066.0	0	386.0	1	458.837837838	16977.0	2.56910943017	3.0	0.735579580538	38.9875726343	60.0620200995	233.773217922	0.230595300275	279.0	137.0	37	0.0
3269816	74.2461166382	0.0	820.0	0	417.0	1	452.459459459	16741.0	11.4000000005	3.0	0.476273037314	88.9150321363	58.947341635	141.919694545	0.080724224608	352.0	245.0	37	0.0
3269819	57.6492462158	0.0	719.0	0	412.0	1	421.567567568	15598.0	2.50293896315	3.0	0.205366712683	214.07864189	59.9385083036	144.759866396	0.0365485965892	374.0	148.0	37	0.0
3269818	129.502349854	0.0	1207.0	0	572.0	1	619.918918919	22937.0	4.6727825491	3.0	0.832016460548	131.863200324	60.4125430999	278.607487574	0.229959025698	359.0	210.0	37	0.0
3269821	176.321395874	0.0	1725.0	0	520.0	1	649.621621622	24036.0	2.51604938115	3.0	0.577665617882	268.353077892	60.8720174936	351.806398097	0.185422763136	400.0	271.0	37	0.0
3269820	81.8376312256	0.0	1532.0	0	598.0	1	625.162162162	23131.0	10.9311642475	3.0	-0.278893696641	339.145815398	60.240994842	235.402788796	-0.0498886910763	468.0	291.0	37	0.0
3269823	135.121124268	0.0	1272.0	0	664.0	1	703.702702703	26037.0	11.4000000005	3.0	0.73440279711	294.379075499	61.1293552733	240.168096788	0.14327904101	499.0	310.0	37	0.0
3269822	177.306640625	0.0	1595.0	0	538.0	1	652.432432432	24140.0	2.52795191501	3.0	0.618642868986	282.229703433	60.5989149485	344.407909038	0.195150778806	402.0	294.0	37	0.0
3269793	85.8424453735	0.0	1227.0	0	494.0	1	594.756756757	22006.0	2.51255812108	3.0	0.412205632644	267.419581267	45.2729954945	248.913461692	0.0943992902782	435.0	306.0	37	0.0
3269792	920.750671387	0.0	7730.0	0	1386.0	1	2052.0	75924.0	2.53798527656	3.0	0.908933753157	394.186621252	42.2689035057	1562.08818573	0.528966925202	523.0	702.0	37	0.0
3269795	168.916412354	0.0	1558.0	0	580.0	1	674.540540541	24958.0	10.3120900335	3.0	0.810367475961	221.524600508	46.4509046157	312.721796365	0.231293671342	404.0	305.0	37	0.0
3269794	123.303977966	0.0	1626.0	0	658.0	1	715.702702703	26481.0	10.3887325372	3.0	0.579141705806	148.536221645	46.1799634252	348.285631891	0.164029399892	444.0	222.0	37	0.0
3269797	307.376861572	0.0	2372.0	0	700.0	1	922.621621622	34137.0	2.57361803906	3.0	0.918658577602	144.821213357	47.3235134794	533.773378429	0.361915953814	387.0	422.0	37	0.0
3269796	112.394050598	0.0	1053.0	0	381.0	1	452.918918919	16758.0	2.73467298184	3.0	0.514490333806	47.0508833656	46.803547996	238.059677203	0.156351674164	308.0	155.0	37	0.0
3269799	612.007568359	0.0	4988.0	0	986.0	1	1496.86486486	55384.0	2.61645837114	3.0	0.847965213521	292.584509106	46.7246783067	1126.82691568	0.468796383667	505.0	587.0	37	0.0
3269798	598.776916504	0.0	4332.0	0	904.0	1	1332.16216216	49290.0	2.56401707662	3.0	0.836310362913	159.834638094	47.3473940325	1050.57374572	0.492018005397	443.0	391.0	37	0.0
3269801	97.4620132446	0.0	1066.0	0	425.0	1	477.297297297	17660.0	2.58662344008	3.0	0.482945959297	118.931519485	48.5161558573	204.313330297	0.115281839962	321.0	156.0	37	0.0
3269800	121.866500854	0.0	1120.0	0	408.0	1	465.405405405	17220.0	2.53289915648	3.0	0.72383682205	19.6123358606	49.0795775855	234.099392407	0.222561635006	288.0	130.0	37	0.0
3269803	118.839759827	0.0	1430.0	0	505.0	1	557.540540541	20629.0	2.51889022186	3.0	0.535372759813	278.316426118	48.9480621697	252.387113885	0.137884403575	419.0	257.0	37	0.0
3269802	193.354949951	0.0	1602.0	0	644.0	1	794.108108108	29382.0	4.70996822404	3.0	1.19801136355	127.415398569	48.9932467952	345.999500946	0.353164871481	353.0	310.0	37	0.0
3269805	168.600067139	0.0	1527.0	0	446.0	1	560.864864865	20752.0	2.53154372621	3.0	0.847905165698	103.916324626	51.1629025023	301.114426585	0.294682101399	302.0	235.0	37	0.0
3269804	1024.26159668	0.0	7595.0	0	1190.0	1	2006.40540541	74237.0	2.56501097497	3.0	0.835852838656	176.786481785	50.0384533279	1781.46973435	0.590010148086	482.0	545.0	37	0.0
3269807	231.285491943	0.0	1908.0	0	512.0	1	695.621621622	25738.0	2.56610766307	3.0	0.782381558386	211.177143591	51.7022582224	419.87784939	0.309111478022	371.0	326.0	37	0.0
3269806	1163.44360352	0.0	8182.0	0	1417.0	1	2295.75675676	84943.0	2.56864469472	3.0	0.935127719675	336.949198043	51.3516342854	1937.81825208	0.651976571832	463.0	824.0	37	0.0
3269777	44.2812690735	0.0	760.0	0	408.0	1	417.189189189	15436.0	2.4686403146	3.0	0.426131313044	370.779758667	37.0643651826	137.233547453	0.075370018293	353.0	85.0	37	0.0
3269776	63.8817749023	0.0	1007.0	0	448.0	1	474.675675676	17563.0	2.53209838179	3.0	0.199934016128	63.9605947801	34.8403479658	186.12123499	0.0407963591922	378.0	173.0	37	0.0
3269779	102.878364563	0.0	920.0	0	406.0	1	474.0	17538.0	2.51851052616	3.0	0.477594271989	10.8608434823	37.8253834082	216.348099137	0.122327297724	330.0	193.0	37	0.0
3269778	254.61618042	0.0	2556.0	0	773.0	1	945.027027027	34966.0	11.4000000005	3.0	0.545949093508	389.915321904	36.7539405024	540.134421874	0.184861951309	407.0	442.0	37	0.0
3269781	124.847450256	0.0	1338.0	0	476.0	1	576.27027027	21322.0	2.55022322703	3.0	0.165731143111	146.696218178	37.8096282255	268.726797308	0.0401951559971	434.0	267.0	37	0.0
3269780	189.575866699	0.0	1551.0	0	467.0	1	591.297297297	21878.0	2.59827209663	3.0	0.787597658048	102.074690901	37.8627102512	336.101329369	0.288395052054	321.0	230.0	37	0.0
3269783	118.395347595	0.0	1160.0	0	457.0	1	500.675675676	18525.0	2.60091096066	3.0	0.690270442737	44.2283341985	39.8483378279	220.224387343	0.178980064967	326.0	164.0	37	0.0
3269782	156.801086426	0.0	1726.0	0	672.0	1	752.054054054	27826.0	2.53558133437	3.0	0.712265446025	275.153375481	39.458869741	337.838467807	0.190451098785	465.0	352.0	37	0.0
3269785	217.863143921	0.0	2330.0	0	613.0	1	769.864864865	28485.0	2.49337331416	3.0	0.593747147056	235.066948956	39.9855721308	469.710144792	0.221192942739	451.0	324.0	37	0.0
3269784	183.722427368	0.0	1536.0	0	499.0	1	635.702702703	23521.0	2.61090987984	3.0	0.847766178826	189.522336486	40.4959375012	344.355022297	0.298050668012	339.0	167.0	37	0.0
3269787	144.865722656	0.0	1669.0	0	648.0	1	711.297297297	26318.0	10.3648779428	3.0	0.609826096831	229.988108345	41.3286109468	312.739407394	0.154817815599	461.0	256.0	37	0.0
3269786	134.693939209	0.0	1263.0	0	442.0	1	537.648648649	19893.0	2.67615063493	3.0	0.691830479635	64.3670217758	41.1448708989	277.314023388	0.217166577869	328.0	206.0	37	0.0
3269789	204.255874634	0.0	1843.0	0	641.0	1	706.648648649	26146.0	2.52697785087	3.0	0.849110945221	307.488483865	41.3903176605	385.283749421	0.301200622084	373.0	270.0	37	0.0
3269788	213.299942017	0.0	1619.0	0	855.0	1	907.756756757	33587.0	4.68820402447	3.0	1.35424101142	262.696913556	41.1427480457	344.963718334	0.346471011614	424.0	398.0	37	0.0
3269791	55.0510635376	0.0	617.0	0	405.0	1	383.945945946	14206.0	10.170985571	3.0	0.712191236891	24.3954548664	42.4820322557	122.535243444	0.128218528837	274.0	149.0	37	0.0
3269790	178.251296997	0.0	1462.0	0	472.0	1	574.837837838	21269.0	2.56891283813	3.0	0.663582820569	3.92185988697	41.6519845895	345.812048623	0.249374863953	307.0	164.0	37	0.0
3269761	401.047058105	0.0	3474.0	0	1010.0	1	1209.48648649	44751.0	2.52440347277	3.0	0.845760047478	252.5133281	28.0854016266	753.619953647	0.357759739152	509.0	354.0	37	0.0
3269760	182.274475098	0.0	1611.0	0	486.0	1	574.621621622	21261.0	2.56188241418	3.0	0.787648026407	124.999599736	28.0030062318	320.027720271	0.280959090159	315.0	139.0	37	0.0
3269763	1597.38098145	0.0	10950.0	0	1687.0	1	3089.35135135	114306.0	2.54537618184	3.0	0.933593820231	345.709325681	28.8413169005	2683.40057075	0.681967760535	532.0	1044.0	37	0.0
3269762	249.84703064	0.0	1938.0	0	584.0	1	739.864864865	27375.0	2.6096402719	3.0	0.913077281131	319.373324244	28.6818924913	437.922187543	0.370281344656	332.0	276.0	37	0.0
3269765	315.051055908	0.0	2664.0	0	602.0	1	874.243243243	32347.0	2.58971072376	3.0	0.597550956173	84.6814609042	29.5078910836	611.699245518	0.264302758523	397.0	255.0	37	0.0
3269764	875.039001465	0.0	6736.0	0	1165.0	1	1819.27027027	67313.0	2.56865224876	3.0	0.929114440177	54.8562378959	30.0054993996	1450.6270033	0.588367642413	451.0	550.0	37	0.0
3269767	116.514343262	0.0	1310.0	0	544.0	1	644.0	23828.0	11.4000000005	3.0	0.341446843453	238.140930022	31.2799421191	280.046424723	0.0801934327551	456.0	310.0	37	0.0
3269766	166.138366699	0.0	1636.0	0	470.0	1	596.054054054	22054.0	2.5188002551	3.0	0.846841958788	196.44672916	30.0126773931	307.315432048	0.279277424956	332.0	294.0	37	0.0
3269769	1193.89782715	0.0	8871.0	0	1387.0	1	2235.91891892	82729.0	2.561658383	3.0	0.843861242076	155.819086472	32.8418584495	2062.01674983	0.636967418696	469.0	567.0	37	0.0
3269768	118.6665802	0.0	1124.0	0	413.0	1	488.540540541	18076.0	10.8408820779	3.0	0.741182315954	13.4745853185	31.9044845613	240.227854176	0.222836419284	288.0	90.0	37	0.0
3269771	279.851501465	0.0	2258.0	0	928.0	1	1021.81081081	37807.0	8.48632751047	3.0	0.994713943015	356.600009456	32.798772644	517.03582714	0.336295297594	462.0	474.0	37	0.0
3269770	249.854049683	0.0	2279.0	0	642.0	1	797.837837838	29520.0	2.59308622146	3.0	0.782211802467	334.878401952	32.7028661367	438.633073278	0.273919620296	435.0	291.0	37	0.0
3269773	219.125930786	0.0	2003.0	0	663.0	1	804.837837838	29779.0	2.57399248989	3.0	0.867306998823	223.600379827	33.8106541191	400.641257757	0.275296999625	431.0	319.0	37	0.0
3269772	128.268112183	0.0	1349.0	0	464.0	1	551.621621622	20410.0	2.49761304189	3.0	0.776952997488	171.980643292	34.4034570706	249.917358713	0.213596545227	358.0	277.0	37	0.0
3269775	55.8740730286	0.0	649.0	0	318.0	1	350.486486486	12968.0	2.48493044121	3.0	0.713373231302	34.1276570372	35.3117740721	119.591113945	0.138571804092	261.0	144.0	37	0.0
3269774	182.212753296	0.0	1697.0	0	793.0	1	845.405405405	31280.0	2.52289714993	3.0	1.0277248454	276.598265796	33.9167327404	369.613571439	0.289760189205	414.0	325.0	37	0.0
3269873	139.225738525	0.0	1411.0	0	602.0	1	687.918918919	25453.0	2.51751446961	3.0	0.142540059667	208.943750712	85.1156883762	251.850305889	0.0267913356352	435.0	351.0	37	0.0
3269872	92.439956665	0.0	1218.0	0	554.0	1	598.243243243	22135.0	2.60892310525	3.0	0.386167304394	75.3687880003	85.0907003039	215.479105123	0.0747442884362	477.0	220.0	37	0.0
3269875	95.017539978	0.0	1707.0	0	744.0	1	809.351351351	29946.0	2.62715141541	3.0	0.165198553241	112.488732847	85.7286906654	334.839863568	0.0353815391361	470.0	316.0	37	0.0
3269874	58.8176765442	0.0	908.0	0	457.0	1	482.27027027	17844.0	4.68999270363	3.0	0.508893808106	50.9970168747	86.3018983107	143.789322863	0.082091318645	379.0	191.0	37	0.0
3269877	165.331375122	0.0	1569.0	0	524.0	1	591.081081081	21870.0	2.53785864636	3.0	0.612359095177	201.241204763	87.8151832362	336.068807305	0.21077598124	350.0	198.0	37	0.0
3269876	209.368301392	0.0	1908.0	0	555.0	1	677.594594595	25071.0	2.485175031	3.0	0.753107697341	252.9546495	87.2391730897	389.554978252	0.276298214445	371.0	307.0	37	0.0
3269879	45.6420402527	0.0	648.0	0	375.0	1	387.540540541	14339.0	2.70047376669	3.0	0.530261317793	178.510646889	90.3835086604	111.076198719	0.082240881065	315.0	191.0	37	0.0
3269878	241.295059204	0.0	2318.0	0	798.0	1	979.027027027	36224.0	2.52732816516	3.0	0.777242204519	304.756802268	89.2570892065	515.738385795	0.257419428029	495.0	350.0	37	0.0
3269881	141.946472168	0.0	1436.0	0	619.0	1	688.27027027	25466.0	2.51535602129	3.0	0.868930471763	76.4917920824	91.9171830053	285.06506554	0.219430549153	417.0	248.0	37	0.0
3269880	693.918151855	0.0	5775.0	0	1479.0	1	1865.35135135	69018.0	2.55988866025	3.0	1.03686076742	275.902093485	89.8431677217	1146.81671054	0.467848191256	573.0	613.0	37	0.0
3269883	162.923049927	0.0	1555.0	0	445.0	1	548.189189189	20283.0	2.7217499918	3.0	0.841362157339	4.78630828776	93.1393492299	295.862002164	0.293736166949	291.0	15.0	37	0.0
3269882	136.489486694	0.0	1356.0	0	404.0	1	490.945945946	18165.0	2.50653375765	3.0	0.587136422829	186.014724323	91.869106162	282.53308026	0.20328940559	312.0	65.0	37	0.0
3269885	129.894439697	0.0	1073.0	0	490.0	1	542.081081081	20057.0	2.55215123442	3.0	0.856447547704	156.009589321	95.8566511854	216.484587388	0.206294044201	354.0	261.0	37	0.0
3269884	90.8057632446	0.0	1093.0	0	498.0	1	586.216216216	21690.0	10.7004048232	3.0	0.727836767142	76.9579144095	95.7240498312	228.331403293	0.165156679102	376.0	243.0	37	0.0
3269887	763.779785156	0.0	5501.0	0	1065.0	1	1600.91891892	59234.0	2.54198999385	3.0	0.876814494605	328.124805092	97.1914375964	1289.51436549	0.545905587468	460.0	549.0	37	0.0
3269886	178.058013916	0.0	1627.0	0	525.0	1	642.243243243	23763.0	2.70323392752	3.0	0.472150646916	59.9353992343	97.1195703484	340.739425156	0.143182146629	388.0	259.0	37	0.0
3269857	95.4783401489	0.0	1096.0	0	407.0	1	467.378378378	17293.0	2.50655294637	3.0	0.548803159126	161.604673788	78.4143782636	209.817559819	0.140492173294	335.0	247.0	37	0.0
3269856	134.489379883	0.0	1286.0	0	501.0	1	588.837837838	21787.0	2.64324246219	3.0	0.519701828902	78.6779804875	77.9344867104	269.096483473	0.134752809724	403.0	266.0	37	0.0
3269859	85.729057312	0.0	1203.0	0	531.0	1	571.72972973	21154.0	10.7650604852	3.0	0.688405268452	396.314981317	78.1504198275	201.230471606	0.137848339433	390.0	310.0	37	0.0
3269858	137.832611084	0.0	1842.0	0	649.0	1	778.243243243	28795.0	2.56219991258	3.0	0.164670271199	205.122517246	77.8549041676	400.784397942	0.0442789354092	450.0	298.0	37	0.0
3269861	183.301147461	0.0	1619.0	0	570.0	1	700.864864865	25932.0	2.64904622291	3.0	0.698885018238	271.327548849	81.299133456	335.058383152	0.200560822353	420.0	345.0	37	0.0
3269860	153.878204346	0.0	1580.0	0	579.0	1	649.324324324	24025.0	2.63685884708	3.0	0.701280335099	93.1197784885	79.9707710966	276.116124328	0.175232925694	417.0	254.0	37	0.0
3269863	69.2323074341	0.0	989.0	0	444.0	1	500.864864865	18532.0	11.4000000005	3.0	0.332964914194	257.591710968	81.8148594399	155.512443618	0.0545083555922	408.0	243.0	37	0.0
3269862	189.143005371	0.0	2070.0	0	754.0	1	891.756756757	32995.0	4.65311450075	3.0	1.0992967585	325.33358809	80.8769439778	391.667830169	0.318236295349	444.0	215.0	37	0.0
3269865	106.479881287	0.0	1284.0	0	465.0	1	555.432432432	20551.0	2.52462282065	3.0	0.518576236417	390.296673667	81.8218159366	265.220928927	0.14130624882	354.0	89.0	37	0.0
3269864	1235.68029785	0.0	8347.0	0	1456.0	1	2432.35135135	89997.0	2.56608371373	3.0	0.949891743644	347.585902327	82.0110340381	2060.63861752	0.673260673015	446.0	725.0	37	0.0
3269867	81.3659820557	0.0	1137.0	0	432.0	1	492.675675676	18229.0	2.53969151576	3.0	0.261602254558	288.061785476	83.4207787672	219.176115646	0.0617845659542	416.0	203.0	37	0.0
3269866	823.161010742	0.0	5778.0	0	1473.0	1	2034.59459459	75280.0	2.54688509492	3.0	0.930886353131	105.592838542	83.2365727923	1419.8376562	0.481061439635	605.0	685.0	37	0.0
3269869	878.260498047	0.0	6191.0	0	1053.0	1	1827.27027027	67609.0	2.53624749663	3.0	0.797182045255	62.5749990365	83.9886722366	1553.19800284	0.512416230729	532.0	518.0	37	0.0
3269868	230.845794678	0.0	2157.0	0	572.0	1	746.891891892	27635.0	2.49294728513	3.0	0.657302046296	335.512509303	83.1359171826	450.124413899	0.246985328889	426.0	322.0	37	0.0
3269871	2223.73071289	0.0	11271.0	0	2323.0	1	4331.64864865	160271.0	2.61515126428	3.0	1.01258647858	138.93058321	84.4115640316	3574.51693874	0.717616649217	622.0	934.0	37	0.0
3269870	54.5201454163	0.0	1234.0	0	643.0	1	683.297297297	25282.0	2.44687583118	3.0	-0.490820839302	128.926482639	83.7362183382	194.820696035	-0.0653952732666	480.0	340.0	37	0.0
3269841	49.4487266541	0.0	841.0	0	344.0	1	382.945945946	14169.0	2.46075038987	3.0	0.350378203045	42.4125530853	70.2403303826	142.479617635	0.0697260257709	320.0	127.0	37	0.0
3269840	218.117492676	0.0	1974.0	0	630.0	1	745.864864865	27597.0	2.54294867569	3.0	0.996126699628	307.840257764	69.0396766434	350.018980609	0.305024474729	389.0	255.0	37	0.0
3269843	642.744934082	0.0	4969.0	0	1100.0	1	1549.59459459	57335.0	2.55901185852	3.0	0.784349715325	368.09723977	69.5105150317	1165.24748109	0.418245452032	450.0	391.0	37	0.0
3269842	123.842376709	0.0	1157.0	0	556.0	1	604.216216216	22356.0	2.52548380664	3.0	0.921664106613	157.446427098	70.0406419701	241.921375558	0.226259568458	366.0	196.0	37	0.0
3269845	67.1742630005	0.0	1000.0	0	521.0	1	534.567567568	19779.0	2.48682215286	3.0	-0.037972326851	327.536155618	72.672473713	189.680072833	-0.00669175996497	457.0	125.0	37	0.0
3269844	68.3594894409	0.0	1102.0	0	502.0	1	558.837837838	20677.0	11.4000000005	3.0	-0.0353144786907	98.5777213714	73.1100464808	191.50696441	-0.00601452880344	495.0	232.0	37	0.0
3269847	369.348876953	0.0	2438.0	0	621.0	1	874.486486486	32356.0	2.56494995107	3.0	0.8626244912	28.3892101606	75.3174950214	644.463541837	0.465976552159	317.0	255.0	37	0.0
3269846	800.152893066	0.0	6070.0	0	1265.0	1	1835.18918919	67902.0	2.56566010765	3.0	0.827189654546	65.4266971119	74.1609778823	1449.26645886	0.485045131548	582.0	410.0	37	0.0
3269849	172.830490112	0.0	1492.0	0	510.0	1	621.297297297	22988.0	2.60364242762	3.0	0.747414604021	285.382947059	75.4693634554	324.57980228	0.242595948775	378.0	250.0	37	0.0
3269848	76.254447937	0.0	880.0	0	482.0	1	503.621621622	18634.0	2.5735584655	3.0	0.407808990999	227.15899796	75.4501501914	182.091910759	0.079592658204	399.0	261.0	37	0.0
3269851	191.834289551	0.0	1985.0	0	548.0	1	690.405405405	25545.0	2.52914944987	3.0	0.687470773712	388.176760799	76.2804534312	375.549927104	0.229977214447	395.0	264.0	37	0.0
3269850	99.3482208252	0.0	1084.0	0	386.0	1	458.918918919	16980.0	2.6193492669	3.0	0.652031360062	43.4619232764	76.0077791054	206.889983966	0.172297897804	315.0	215.0	37	0.0
3269853	1139.00256348	0.0	8095.0	0	1317.0	1	2196.72972973	81279.0	2.54630179573	3.0	0.837220498673	212.037642601	76.7432569161	1963.37056627	0.597804425037	498.0	556.0	37	0.0
3269852	174.614639282	0.0	1881.0	0	883.0	1	977.837837838	36180.0	11.4000000005	3.0	0.578772023154	111.130217964	77.2064759554	411.88277145	0.138815401697	492.0	411.0	37	0.0
3269855	617.46484375	0.0	4503.0	0	770.0	1	1266.56756757	46863.0	2.58068033486	3.0	0.812440464676	4.73861259065	77.8138949055	1065.88334625	0.519423697457	360.0	303.0	37	0.0
3269854	220.462722778	0.0	2058.0	0	590.0	1	682.405405405	25249.0	2.50118794949	3.0	0.702359728537	239.685135384	77.0397334478	428.604353912	0.282986579945	380.0	187.0	37	0.0
3269825	947.666809082	0.0	6959.0	0	1434.0	1	2122.59459459	78536.0	2.54655922738	3.0	0.945618862579	368.710365134	60.9377751452	1563.96324302	0.534622401481	479.0	689.0	37	0.0
3269824	56.625	0.0	1435.0	0	569.0	1	619.702702703	22929.0	2.60827975721	3.0	-0.563719749816	303.362942366	60.972784187	265.007637716	-0.107568065412	502.0	256.0	37	0.0
3269827	166.523742676	0.0	1616.0	0	533.0	1	632.648648649	23408.0	2.59619513586	3.0	0.677773038111	97.0055028169	63.0887580258	288.759147639	0.182980617258	384.0	249.0	37	0.0
3269826	63.1224479675	0.0	842.0	0	328.0	1	379.513513514	14042.0	10.2018967919	3.0	0.567837963492	28.0777273968	62.5597517065	147.832604587	0.124347793941	282.0	173.0	37	0.0
3269829	116.824501038	0.0	969.0	0	381.0	1	470.540540541	17410.0	2.54372662634	3.0	0.794108253902	15.7215943404	64.2285682545	216.300921377	0.223271880001	302.0	172.0	37	0.0
3269828	276.03427124	0.0	2341.0	0	950.0	1	1082.94594595	40069.0	4.68168381221	3.0	1.13989678104	332.486975016	63.4307421093	493.747289497	0.351089231184	475.0	395.0	37	0.0
3269831	145.785140991	0.0	1411.0	0	485.0	1	582.621621622	21557.0	2.53291862704	3.0	0.743368825623	166.944679837	64.067102925	253.950492917	0.193329000762	378.0	319.0	37	0.0
3269830	58.4869918823	0.0	719.0	0	367.0	1	391.432432432	14483.0	10.3416243668	3.0	0.521491933697	79.7853613337	64.4226337639	139.288976301	0.102274483159	318.0	185.0	37	0.0
3269833	251.842788696	0.0	1975.0	0	534.0	1	724.081081081	26791.0	2.5168956958	3.0	0.82205069301	202.634165081	64.8525800858	455.499870617	0.34873581544	345.0	189.0	37	0.0
3269832	149.425750732	0.0	1666.0	0	505.0	1	595.162162162	22021.0	2.47399464554	3.0	0.604960451984	109.276922759	64.9048298073	300.314327323	0.180120959412	359.0	216.0	37	0.0
3269835	208.785919189	0.0	1712.0	0	587.0	1	676.162162162	25018.0	2.57204472617	3.0	0.894845370774	176.987842471	65.7277311844	352.693013628	0.304427552815	354.0	301.0	37	0.0
3269834	178.617218018	0.0	1751.0	0	541.0	1	710.135135135	26275.0	2.58163761892	3.0	0.50885444279	325.360610385	65.2312402331	388.471517772	0.161685176222	445.0	242.0	37	0.0
3269837	271.013397217	0.0	2328.0	0	640.0	1	837.486486486	30987.0	2.56079296907	3.0	0.697907087267	102.814472267	68.2083211367	494.529553191	0.259532261479	461.0	387.0	37	0.0
3269836	201.155670166	0.0	1809.0	0	586.0	1	672.135135135	24869.0	2.51496650144	3.0	0.858981738081	387.02409008	66.0117326379	334.156497116	0.271495053652	375.0	270.0	37	0.0
3269839	1599.78491211	0.0	11242.0	0	1753.0	1	3089.16216216	114299.0	2.56036391452	3.0	0.929634545969	260.733256638	69.4347864381	2729.22551604	0.696809496264	505.0	830.0	37	0.0
3269838	177.703109741	0.0	1484.0	0	583.0	1	678.918918919	25120.0	2.61737744362	3.0	0.743194293545	231.006802119	68.2946628502	321.161034233	0.213272977656	426.0	278.0	37	0.0
3269937	75.5388259888	0.0	1110.0	0	540.0	1	554.243243243	20507.0	2.61869159614	3.0	0.318234696508	32.1646662996	124.687605496	192.358086998	0.0584519097922	389.0	265.0	37	0.0
3269936	156.589355469	0.0	1422.0	0	552.0	1	640.891891892	23713.0	2.55649010387	3.0	0.738551663942	242.616358651	123.612951837	308.893525685	0.216517664133	401.0	309.0	37	0.0
3269939	658.576782227	0.0	4739.0	0	1486.0	1	1802.72972973	66701.0	2.57385444544	3.0	1.04213343535	115.015333962	126.031296194	1070.51245902	0.448067203821	601.0	717.0	37	0.0
3269938	190.646286011	0.0	2006.0	0	766.0	1	922.675675676	34139.0	2.71211054163	3.0	0.599924947688	300.0	125.0	460.444474518	0.176042790791	503.0	413.0	37	0.0
3269941	207.540084839	0.0	2006.0	0	766.0	1	938.783783784	34735.0	4.70853740587	3.0	0.82158191373	302.382166097	126.053560443	481.807426672	0.267151274248	495.0	370.0	37	0.0
3269940	203.103530884	0.0	1824.0	0	560.0	1	709.351351351	26246.0	2.59195341444	3.0	0.641115863405	270.622387729	126.24107279	383.316899374	0.209514551182	413.0	245.0	37	0.0
3269943	72.9993515015	0.0	1186.0	0	625.0	1	692.702702703	25630.0	10.1331342884	3.0	0.143154122738	2.79189470047	129.249052514	253.681872613	0.0269185979633	430.0	198.0	37	0.0
3269942	435.816192627	0.0	2988.0	0	932.0	1	1140.7027027	42206.0	2.56183210421	3.0	1.04564472983	191.923641869	127.92282189	705.812686233	0.478191492329	394.0	374.0	37	0.0
3269945	668.344177246	0.0	5035.0	0	953.0	1	1512.81081081	55974.0	2.55405296649	3.0	0.801188671001	141.529064391	128.47980002	1246.35920535	0.492621061367	487.0	407.0	37	0.0
3269944	505.075927734	0.0	4051.0	0	807.0	1	1222.54054054	45234.0	2.54001332271	3.0	0.727616415491	39.0584573532	128.648304599	902.433210659	0.367146448229	467.0	413.0	37	0.0
3269947	251.950637817	0.0	2071.0	0	539.0	1	721.945945946	26712.0	2.59286838345	3.0	0.764710757452	170.34342049	129.505887249	480.914461437	0.341743073276	341.0	300.0	37	0.0
3269946	122.557449341	0.0	1151.0	0	474.0	1	518.378378378	19180.0	2.72746484325	3.0	0.746066595398	207.497205614	129.275753454	235.416575381	0.203962721663	341.0	149.0	37	0.0
3269949	214.32208252	0.0	1743.0	0	597.0	1	700.837837838	25931.0	2.60218570589	3.0	0.66377193566	324.553335095	130.251170206	399.663505236	0.233445699489	409.0	282.0	37	0.0
3269948	360.674102783	0.0	2826.0	0	833.0	1	1124.67567568	41613.0	2.54193154032	3.0	0.961224470089	232.560894528	129.734772914	603.13933594	0.347240425265	466.0	514.0	37	0.0
3269951	1484.82568359	0.0	10217.0	0	1835.0	1	2935.18918919	108602.0	2.55545636543	3.0	0.937210543589	352.507807575	130.651253702	2578.22364384	0.699568732785	466.0	750.0	37	0.0
3269950	513.125244141	0.0	3876.0	0	854.0	1	1261.89189189	46690.0	2.54591472904	3.0	0.853355758576	263.255587487	131.422554919	901.356994998	0.438376682217	468.0	392.0	37	0.0
3269921	116.521064758	0.0	1084.0	0	384.0	1	454.108108108	16802.0	2.58416958077	3.0	0.800598292418	82.0191134942	114.994660439	222.549343316	0.244057514092	269.0	175.0	37	0.0
3269920	198.443588257	0.0	1714.0	0	562.0	1	687.594594595	25441.0	2.55646049717	3.0	0.651770692988	240.352293863	112.534886895	367.30251379	0.210775368213	398.0	208.0	37	0.0
3269923	730.628112793	0.0	5848.0	0	988.0	1	1610.10810811	59574.0	2.57129074525	3.0	0.750388182809	299.164939938	116.438829713	1361.33202301	0.464607580963	540.0	554.0	37	0.0
3269922	173.55921936	0.0	1919.0	0	711.0	1	812.432432432	30060.0	10.7968947485	3.0	0.749826206763	199.20610162	114.869042352	382.127490399	0.214093680357	425.0	350.0	37	0.0
3269925	282.609100342	0.0	2675.0	0	768.0	1	1009.45945946	37350.0	2.60050464686	3.0	0.893511139646	204.557232486	117.432878502	572.717673058	0.339525779125	429.0	380.0	37	0.0
3269924	242.203964233	0.0	1740.0	0	735.0	1	910.405405405	33685.0	4.68856371518	3.0	1.02851406237	137.985619907	116.825887987	393.433000046	0.285738570379	493.0	424.0	37	0.0
3269927	1626.95532227	0.0	10609.0	0	1727.0	1	3167.78378378	117208.0	2.56830815708	3.0	0.870760026157	123.851747971	118.44894495	2834.75188151	0.638291803289	636.0	649.0	37	0.0
3269926	229.020492554	0.0	1889.0	0	595.0	1	770.891891892	28523.0	2.55751862782	3.0	0.951672262905	278.129061239	117.498659576	393.679634544	0.321004561989	387.0	214.0	37	0.0
3269929	50.9114990234	0.0	944.0	0	358.0	1	402.972972973	14910.0	2.54609554945	3.0	-0.00364633629881	187.870471491	118.969778407	151.171074263	-0.000683474906417	357.0	186.0	37	0.0
3269928	193.297058105	0.0	1715.0	0	604.0	1	710.0	26270.0	2.54858193588	3.0	0.867069540345	377.449831545	118.252693435	347.346288946	0.269186828078	372.0	278.0	37	0.0
3269931	192.049072266	0.0	2599.0	0	971.0	1	1120.2972973	41451.0	2.49657196648	3.0	0.0951149510455	114.542808738	119.755163038	510.448978018	0.0221488920085	695.0	399.0	37	0.0
3269930	203.95022583	0.0	1686.0	0	635.0	1	735.621621622	27218.0	2.57361150756	3.0	0.930118332367	323.649918862	118.872514895	344.376760036	0.27830584986	408.0	259.0	37	0.0
3269933	134.014541626	0.0	1229.0	0	508.0	1	537.189189189	19876.0	11.4000000005	3.0	1.14973774762	399.0	121.0	234.653507898	0.335314306581	280.0	198.0	37	0.0
3269932	83.0479431152	0.0	1189.0	0	480.0	1	535.405405405	19810.0	10.8173736837	3.0	0.529649535125	337.501698657	119.738177563	211.723543469	0.116973616452	389.0	253.0	37	0.0
3269935	216.510177612	0.0	1894.0	0	560.0	1	730.027027027	27011.0	2.61852078609	3.0	0.658791898946	344.206357391	122.747492965	401.129550041	0.220992147894	429.0	308.0	37	0.0
3269934	1009.65905762	0.0	7516.0	0	1050.0	1	1942.35135135	71867.0	2.58001176068	3.0	0.813407973149	7.04741214052	121.939054506	1744.7506542	0.575619199976	478.0	369.0	37	0.0
3269905	141.995864868	0.0	1627.0	0	580.0	1	635.054054054	23497.0	2.47421477513	3.0	0.34021490296	201.733796597	106.540495527	303.40648806	0.0884606756453	438.0	194.0	37	0.0
3269904	186.523574829	0.0	1832.0	0	548.0	1	704.189189189	26055.0	11.4000000005	3.0	0.626383464981	228.245721278	104.727442613	367.077257826	0.195113632749	431.0	346.0	37	0.0
3269907	170.974685669	0.0	1517.0	0	493.0	1	619.486486486	22921.0	2.50675319303	3.0	0.656230972873	257.926887495	106.83072909	327.749279313	0.210060105911	399.0	251.0	37	0.0
3269906	194.55329895	0.0	1876.0	0	612.0	1	775.783783784	28704.0	11.4000000005	3.0	0.659854633954	209.547152208	106.468074056	409.690542777	0.210997178686	449.0	372.0	37	0.0
3269909	59.0045204163	0.0	748.0	0	413.0	1	398.702702703	14752.0	2.5310424964	3.0	0.614911308322	184.751102588	108.856992429	130.383806268	0.111783351372	311.0	181.0	37	0.0
3269908	284.071899414	0.0	2552.0	0	562.0	1	803.621621622	29734.0	2.54177982626	3.0	0.713275280442	331.892877435	107.946885914	537.79717115	0.313487304347	407.0	293.0	37	0.0
3269911	205.245147705	0.0	1645.0	0	498.0	1	643.0	23791.0	2.60073138547	3.0	0.778786832107	9.80287606446	109.87671601	355.986891144	0.274829817766	346.0	281.0	37	0.0
3269910	110.505973816	0.0	1206.0	0	514.0	1	568.189189189	21023.0	2.53443373135	3.0	0.557859122343	221.746723357	109.328046637	221.938034124	0.122273397791	405.0	279.0	37	0.0
3269913	168.207855225	0.0	2168.0	0	578.0	1	750.702702703	27776.0	2.51692744474	3.0	0.259020821601	295.854511276	109.733542806	394.588876404	0.0730466209836	511.0	289.0	37	0.0
3269912	172.165618896	0.0	1600.0	0	563.0	1	698.648648649	25850.0	2.62570322176	3.0	0.471358750826	232.670284051	109.738420699	351.889914621	0.134694029263	455.0	260.0	37	0.0
3269915	183.667480469	0.0	1560.0	0	688.0	1	752.567567568	27845.0	2.602027307	3.0	0.826911293164	317.285588881	111.338175091	314.451156827	0.208835212361	478.0	398.0	37	0.0
3269914	263.965881348	0.0	1889.0	0	570.0	1	737.27027027	27279.0	2.54051485527	3.0	0.854527661447	31.1212981046	111.143338563	437.909468615	0.34008354436	337.0	261.0	37	0.0
3269917	204.735900879	0.0	2176.0	0	569.0	1	722.297297297	26725.0	10.2711608208	3.0	0.743461960335	371.195853541	112.457526383	404.86663544	0.263208411758	402.0	356.0	37	0.0
3269916	60.9555931091	0.0	764.0	0	382.0	1	405.189189189	14992.0	2.5179320015	3.0	0.588398891104	155.474025677	111.62619187	138.935804088	0.112196613259	319.0	148.0	37	0.0
3269919	201.100814819	0.0	1657.0	0	611.0	1	719.324324324	26615.0	2.56340731485	3.0	0.830143375845	21.8375829804	112.624923163	380.649521947	0.281469986551	371.0	282.0	37	0.0
3269918	87.5824966431	0.0	1132.0	0	446.0	1	463.648648649	17155.0	6.39786487075	3.0	1.33334629048	399.0	112.0	154.543452397	0.285703363244	254.0	211.0	37	0.0
3269889	150.07081604	0.0	1339.0	0	430.0	1	521.72972973	19304.0	2.56187862893	3.0	0.625977002963	85.0386045951	100.067521188	277.218089903	0.199478907048	325.0	192.0	37	0.0
3269888	172.76234436	0.0	1993.0	0	500.0	1	662.513513514	24513.0	11.4000000005	3.0	0.470836277168	242.729734949	97.6063005481	382.65262907	0.157370066247	401.0	307.0	37	0.0
3269891	756.817138672	0.0	5161.0	0	1314.0	1	1895.83783784	70146.0	2.55413247143	3.0	0.924817848248	277.427973713	100.40694071	1270.40615801	0.448984502731	599.0	539.0	37	0.0
3269890	115.670783997	0.0	1604.0	0	590.0	1	729.513513514	26992.0	2.69352994387	3.0	0.0396874640556	269.370241755	99.8452414787	325.766243871	0.00894049669326	506.0	393.0	37	0.0
3269893	97.4647293091	0.0	1518.0	0	603.0	1	724.378378378	26802.0	2.4660684195	3.0	0.450351300225	47.2913389515	100.675239631	327.735526111	0.113434203418	427.0	313.0	37	0.0
3269892	2659.62133789	0.0	12564.0	0	3319.0	1	5456.72972973	201899.0	2.62494310447	3.0	1.17603358049	309.212391013	99.7844488337	3921.36176495	0.731798609175	703.0	1758.0	37	0.0
3269895	111.812110901	0.0	998.0	0	464.0	1	492.405405405	18219.0	2.5264369468	3.0	0.850076433123	190.845685026	101.178053156	194.790551257	0.202126483548	319.0	212.0	37	0.0
3269894	169.485366821	0.0	1754.0	0	563.0	1	628.27027027	23246.0	2.48853014192	3.0	0.629933815712	120.990887895	101.120766991	333.323720582	0.200628866243	381.0	264.0	37	0.0
3269897	687.026367188	0.0	5538.0	0	1107.0	1	1545.35135135	57178.0	2.5453808298	3.0	0.956766114305	364.951195079	101.161852641	1159.02080837	0.559550381132	395.0	459.0	37	0.0
3269896	117.057289124	0.0	1296.0	0	487.0	1	559.297297297	20694.0	2.54445133081	3.0	0.539179942235	250.373370506	101.156614451	240.558939979	0.13116175734	388.0	223.0	37	0.0
3269899	213.163208008	0.0	1751.0	0	504.0	1	690.621621622	25553.0	2.57152616589	3.0	0.75365517278	113.674294174	101.745855417	392.261204879	0.272315764853	363.0	222.0	37	0.0
3269898	552.966003418	0.0	4350.0	0	806.0	1	1342.78378378	49683.0	2.54199782761	3.0	0.785764824339	52.7189420962	101.839560579	1033.07698797	0.433210777721	458.0	481.0	37	0.0
3269901	357.773742676	0.0	2757.0	0	665.0	1	968.513513514	35835.0	2.56731440497	3.0	0.713437103095	238.626105096	102.735479532	653.087565238	0.316728997254	439.0	383.0	37	0.0
3269900	242.723068237	0.0	2214.0	0	589.0	1	768.378378378	28430.0	2.5520994027	3.0	0.715018592919	214.117271639	101.989069677	452.051395268	0.266350832115	402.0	332.0	37	0.0
3269903	187.321060181	0.0	2000.0	0	644.0	1	792.243243243	29313.0	2.50152246428	3.0	0.555761179881	145.266620485	103.944090072	401.261095756	0.163796127912	440.0	316.0	37	0.0
3269902	454.420043945	0.0	3561.0	0	835.0	1	1235.62162162	45718.0	2.55815229255	3.0	0.779086060616	138.629442391	103.552353709	877.316025391	0.382329218901	490.0	289.0	37	0.0
3270001	44.326423645	0.0	670.0	0	370.0	1	385.297297297	14256.0	10.6649437496	3.0	1.11843891544	399.0	159.0	123.414132287	0.218209214317	272.0	143.0	37	0.0
3270000	145.190673828	0.0	1454.0	0	486.0	1	574.621621622	21261.0	2.60505103974	3.0	0.869872240347	136.195477524	159.350270768	253.296198084	0.237198250188	350.0	158.0	37	0.0
3270003	216.426376343	0.0	1826.0	0	603.0	1	721.783783784	26706.0	2.63172464029	3.0	0.796097852513	340.145391652	159.572549667	388.72763495	0.272872408969	408.0	203.0	37	0.0
3270002	303.376556396	0.0	2392.0	0	907.0	1	1063.91891892	39365.0	2.59702204861	3.0	0.924169097697	311.376932513	160.317636404	517.347421328	0.289816521416	588.0	453.0	37	0.0
3270005	760.751281738	0.0	5606.0	0	1359.0	1	1903.86486486	70443.0	2.55731932098	3.0	0.941211667827	103.713853186	161.073537039	1339.19040971	0.494828810393	525.0	514.0	37	0.0
3270004	98.1766433716	0.0	1062.0	0	491.0	1	547.675675676	20264.0	11.4000000005	3.0	0.53470810121	90.8186292282	161.463277166	197.262945506	0.106557172201	406.0	184.0	37	0.0
3270007	277.025482178	0.0	2351.0	0	785.0	1	969.243243243	35862.0	2.58584807963	3.0	0.748696191332	285.595165572	161.347333887	505.924259011	0.242856226533	528.0	387.0	37	0.0
3270006	103.663719177	0.0	1672.0	0	647.0	1	731.486486486	27065.0	2.618820658	3.0	0.246466026572	113.882902272	160.751383464	332.468262614	0.0593340345456	453.0	288.0	37	0.0
3270009	193.853775024	0.0	1635.0	0	488.0	1	597.540540541	22109.0	2.52353051408	3.0	0.779309329005	75.1800514069	163.117682146	354.956851415	0.301179384199	318.0	229.0	37	0.0
3270008	437.2265625	0.0	4085.0	0	1203.0	1	1562.2972973	57805.0	10.2705322	3.0	0.922734384415	107.737730136	161.955646611	934.659500236	0.381248654704	513.0	525.0	37	0.0
3270011	248.361938477	0.0	1874.0	0	699.0	1	839.27027027	31053.0	2.77626041185	3.0	1.08379904818	221.041256419	163.414105566	429.515207896	0.383755772841	374.0	284.0	37	0.0
3270010	192.770904541	0.0	1577.0	0	508.0	1	663.513513514	24550.0	2.53309250557	3.0	0.561946021054	157.699849644	162.744149265	368.55186742	0.18492938135	423.0	215.0	37	0.0
3270013	221.984207153	0.0	2180.0	0	630.0	1	797.72972973	29516.0	2.62558225294	3.0	0.815281923995	364.027222291	162.638580775	434.160981962	0.285110577051	391.0	341.0	37	0.0
3270012	1705.48388672	0.0	11712.0	0	1791.0	1	3386.75675676	125310.0	2.560998721	3.0	0.869898204196	297.478214938	163.483806268	3070.83889557	0.651191962287	646.0	1019.0	37	0.0
3270015	339.167053223	0.0	3274.0	0	951.0	1	1273.86486486	47133.0	2.60903541894	3.0	0.772485650263	268.830025165	163.623832569	687.957692585	0.263571630794	632.0	606.0	37	0.0
3270014	81.6616897583	0.0	1052.0	0	441.0	1	485.405405405	17960.0	2.55601625381	3.0	-0.186668940258	14.4571694621	164.340876909	225.396004532	-0.0415391906919	398.0	113.0	37	0.0
3269985	197.149703979	0.0	1781.0	0	560.0	1	688.351351351	25469.0	2.57764672763	3.0	0.64540713416	182.152045265	149.502626044	392.213888375	0.22529860571	404.0	266.0	37	0.0
3269984	947.090454102	0.0	7558.0	0	1220.0	1	1976.13513514	73117.0	2.55898373267	3.0	0.856703433101	313.240517379	148.232062893	1642.4243964	0.552833102231	555.0	631.0	37	0.0
3269987	256.273468018	0.0	2068.0	0	595.0	1	760.810810811	28150.0	2.55485465118	3.0	0.845423660658	127.357015693	153.190551785	444.447337078	0.327912021359	384.0	309.0	37	0.0
3269986	180.587722778	0.0	1748.0	0	523.0	1	624.027027027	23089.0	2.52591878345	3.0	0.792211466204	362.738154455	150.981787288	339.243806665	0.274433267142	351.0	227.0	37	0.0
3269989	64.1678161621	0.0	1069.0	0	476.0	1	530.594594595	19632.0	2.43972690676	3.0	0.0818759331286	13.9183826319	153.765488631	179.286775161	0.0140268828542	393.0	279.0	37	0.0
3269988	263.263427734	0.0	2840.0	0	693.0	1	914.135135135	33823.0	2.49545116919	3.0	0.559295798311	263.29041059	153.162074471	593.758703429	0.221955891843	531.0	271.0	37	0.0
3269991	89.1625061035	0.0	948.0	0	422.0	1	474.135135135	17543.0	2.62523285448	3.0	0.549807017185	55.1326576747	155.875588439	179.648911022	0.116271288984	327.0	170.0	37	0.0
3269990	1816.40405273	0.0	11628.0	0	2002.0	1	3576.10810811	132316.0	2.57610189178	3.0	0.926862519763	323.535127935	154.644619906	3151.8307095	0.690470597905	601.0	1005.0	37	0.0
3269993	706.08996582	0.0	5653.0	0	723.0	1	1386.08108108	51285.0	2.53764183617	3.0	0.774580714904	166.222226557	157.109975644	1273.44705815	0.552358352738	398.0	353.0	37	0.0
3269992	145.84942627	0.0	1381.0	0	599.0	1	707.162162162	26165.0	2.66952702524	3.0	0.16487306108	96.3870979157	155.555685976	295.02697744	0.0356173613999	481.0	291.0	37	0.0
3269995	224.652755737	0.0	2272.0	0	671.0	1	873.189189189	32308.0	2.55396867803	3.0	0.485764169232	271.589247608	157.170360314	469.719824165	0.150291306069	531.0	421.0	37	0.0
3269994	167.334381104	0.0	2007.0	0	739.0	1	886.648648649	32806.0	10.2684949719	3.0	0.584686227453	261.974965717	156.725486474	392.655221693	0.148719014533	552.0	473.0	37	0.0
3269997	97.9453277588	0.0	1061.0	0	414.0	1	486.054054054	17984.0	2.58902458614	3.0	0.5600390767	33.8807342715	158.138887317	200.910558589	0.130896960939	349.0	223.0	37	0.0
3269996	615.70098877	0.0	4304.0	0	848.0	1	1344.40540541	49743.0	2.59199067267	3.0	0.833090550516	20.4098441057	158.130666411	1072.02138918	0.497344200822	412.0	387.0	37	0.0
3269999	803.131774902	0.0	6121.0	0	1124.0	1	1733.24324324	64130.0	2.52715055363	3.0	0.862671946135	195.351160473	158.455917043	1465.15589624	0.57386030073	440.0	483.0	37	0.0
3269998	298.002868652	0.0	2391.0	0	561.0	1	796.054054054	29454.0	2.5663517667	3.0	0.84850189223	63.0529810772	157.673339548	516.020507019	0.379327847437	347.0	226.0	37	0.0
3269969	136.209762573	0.0	1256.0	0	606.0	1	681.486486486	25215.0	11.4000000005	3.0	0.576054472004	225.685719515	141.758938669	277.770050944	0.133013878302	447.0	225.0	37	0.0
3269968	381.318237305	0.0	2713.0	0	695.0	1	986.540540541	36502.0	2.55355916127	3.0	0.8843480586	282.191056786	141.285104122	644.770828994	0.406451111722	406.0	276.0	37	0.0
3269971	79.3729705811	0.0	1008.0	0	396.0	1	425.864864865	15757.0	2.5862892263	3.0	0.576077105864	165.367499282	143.376701447	176.86705022	0.135880944194	316.0	204.0	37	0.0
3269970	209.89302063	0.0	1855.0	0	545.0	1	722.054054054	26716.0	2.61859140822	3.0	0.679440494787	341.747078585	142.269378667	393.014344235	0.226858206793	427.0	297.0	37	0.0
3269973	599.429443359	0.0	5000.0	0	815.0	1	1310.91891892	48504.0	2.67154519552	3.0	0.813133077259	36.1305210453	143.650784649	1069.02259041	0.495987358532	442.0	324.0	37	0.0
3269972	195.749557495	0.0	1724.0	0	583.0	1	709.297297297	26244.0	2.60305466807	3.0	0.751135569513	184.84240757	143.123070428	354.52627742	0.231101207928	400.0	308.0	37	0.0
3269975	134.517120361	0.0	1129.0	0	459.0	1	537.621621622	19892.0	2.643017402	3.0	0.64380090605	66.5766885193	145.452137996	270.195747083	0.193003448749	325.0	195.0	37	0.0
3269974	124.205413818	0.0	1184.0	0	430.0	1	534.72972973	19785.0	2.73640211786	3.0	0.808091958117	153.498528366	143.616321762	236.099631588	0.217135417565	337.0	268.0	37	0.0
3269977	133.538131714	0.0	1322.0	0	569.0	1	666.621621622	24665.0	2.567173277	3.0	0.45212191716	261.588004197	144.956220803	270.598241695	0.101035107135	490.0	226.0	37	0.0
3269976	90.8475036621	0.0	1120.0	0	426.0	1	467.486486486	17297.0	2.60938809653	3.0	0.478871540697	74.4347598195	144.497440565	202.649207255	0.11581269803	323.0	143.0	37	0.0
3269979	404.891265869	0.0	3065.0	0	782.0	1	1066.02702703	39443.0	2.59832790005	3.0	0.829158122364	231.105974546	146.295298364	711.962447765	0.382902006911	447.0	416.0	37	0.0
3269978	139.544998169	0.0	1330.0	0	550.0	1	631.135135135	23352.0	2.64511750505	3.0	0.59527536066	87.3992423884	146.095461882	273.22347001	0.147907598855	364.0	144.0	37	0.0
3269981	484.251251221	0.0	3933.0	0	773.0	1	1177.59459459	43571.0	2.51355066816	3.0	0.782353073678	299.897440756	146.677244712	875.385739084	0.410015597379	481.0	429.0	37	0.0
3269980	549.805297852	0.0	3977.0	0	778.0	1	1218.86486486	45098.0	2.53736933748	3.0	0.761242993025	95.2577707399	147.214717845	970.29065411	0.434715883883	421.0	298.0	37	0.0
3269983	56.0061645508	0.0	917.0	0	409.0	1	434.621621622	16081.0	2.54356583792	3.0	-0.169813445417	19.5424819483	147.819641767	169.394567562	-0.0320325121163	410.0	83.0	37	0.0
3269982	240.73765564	0.0	2180.0	0	671.0	1	804.486486486	29766.0	2.55480456668	3.0	0.895677378174	349.080843785	146.983312308	406.457775696	0.292432957814	416.0	447.0	37	0.0
3269953	212.089752197	0.0	2133.0	0	558.0	1	728.27027027	26946.0	2.5304268871	3.0	0.732183275567	222.761986514	132.87452352	388.767829077	0.242897372465	398.0	257.0	37	0.0
3269952	506.712493896	0.0	3706.0	0	842.0	1	1193.10810811	44145.0	2.55262076357	3.0	0.81097245229	46.1419654757	133.029180576	844.75847251	0.402715651022	416.0	370.0	37	0.0
3269955	171.781173706	0.0	1615.0	0	496.0	1	605.189189189	22392.0	2.56943011692	3.0	0.74102399628	178.737184799	134.060429807	305.625027865	0.230180721871	360.0	284.0	37	0.0
3269954	204.875366211	0.0	1942.0	0	584.0	1	738.405405405	27321.0	2.56147919335	3.0	0.813264912271	294.983531766	132.703525326	354.477899284	0.24255619747	434.0	372.0	37	0.0
3269957	141.901916504	0.0	1356.0	0	445.0	1	526.756756757	19490.0	2.49711731181	3.0	0.693967326903	92.9617883017	136.227340548	268.725325007	0.215087434525	335.0	183.0	37	0.0
3269956	383.924041748	0.0	3609.0	0	859.0	1	1105.24324324	40894.0	11.4000000005	3.0	0.586748325165	238.010163317	133.791677331	747.691870782	0.247608093789	558.0	382.0	37	0.0
3269959	1204.9901123	0.0	8612.0	0	1306.0	1	2324.24324324	85997.0	2.56008212016	3.0	0.843234755538	132.930120074	136.694576716	2079.10152076	0.605519663221	551.0	610.0	37	0.0
3269958	219.865661621	0.0	1791.0	0	596.0	1	706.72972973	26149.0	2.53299564792	3.0	0.708698869669	330.890441699	135.844021179	393.804213104	0.246029416695	408.0	290.0	37	0.0
3269961	51.73853302	0.0	1320.0	0	539.0	1	617.216216216	22837.0	4.7989384246	3.0	-0.658235305545	140.742861786	137.61488276	236.160389841	-0.111843421202	461.0	344.0	37	0.0
3269960	548.989868164	0.0	4004.0	0	1026.0	1	1345.13513514	49770.0	2.65085027226	3.0	1.02243841803	22.7381661463	137.74888884	875.139517835	0.498345447618	438.0	434.0	37	0.0
3269963	151.295440674	0.0	1393.0	0	535.0	1	612.216216216	22652.0	2.56944634213	3.0	0.786584924269	103.936519347	139.108611101	268.989584178	0.208898950441	388.0	248.0	37	0.0
3269962	125.786125183	0.0	1237.0	0	421.0	1	498.864864865	18458.0	2.71636548861	3.0	0.531013853145	69.4002929652	138.554705547	264.348902669	0.163727551148	317.0	192.0	37	0.0
3269965	101.93699646	0.0	1124.0	0	498.0	1	545.459459459	20182.0	2.58843639794	3.0	0.606490046128	110.689127721	139.710711457	206.509159683	0.129697866509	393.0	251.0	37	0.0
3269964	114.462684631	0.0	1295.0	0	499.0	1	571.405405405	21142.0	2.56187250042	3.0	0.274737576546	304.795544435	139.051343652	263.881440072	0.0677354849805	448.0	240.0	37	0.0
3269967	2331.95288086	0.0	12662.0	0	2451.0	1	4651.37837838	172101.0	2.60348267405	3.0	1.04182506309	247.497193397	140.661357151	3758.81490153	0.726976879208	661.0	1268.0	37	0.0
3269966	82.9297866821	0.0	1249.0	0	460.0	1	504.405405405	18663.0	2.49657532924	3.0	0.549524020378	190.543052736	139.966663115	185.765900988	0.112583736612	356.0	294.0	37	0.0
3270065	138.804718018	0.0	1451.0	0	436.0	1	511.72972973	18934.0	2.56388642147	3.0	0.861183099457	25.0853029171	195.783223104	244.004969058	0.258362360654	289.0	222.0	37	0.0
3270064	205.899139404	0.0	1801.0	0	605.0	1	705.783783784	26114.0	2.59683800375	3.0	0.86087010142	343.599830813	195.187521198	362.168172656	0.283490821573	382.0	316.0	37	0.0
3270067	255.969055176	0.0	1947.0	0	760.0	1	937.027027027	34670.0	4.7309349059	3.0	1.01741438156	196.819660295	195.841252726	457.852201194	0.330788197964	439.0	353.0	37	0.0
3270066	351.957885742	0.0	2609.0	0	893.0	1	1064.7027027	39394.0	2.54623222773	3.0	0.839074030066	77.1756072407	196.212358069	606.7425257	0.314201563704	443.0	413.0	37	0.0
3270069	166.654724121	0.0	1748.0	0	635.0	1	692.675675676	25629.0	2.65173967673	3.0	0.439556579407	134.383806646	196.529807258	339.597805749	0.120762881472	401.0	311.0	37	0.0
3270068	194.732147217	0.0	2007.0	0	739.0	1	865.540540541	32025.0	6.46132192694	3.0	0.957372508568	392.166857058	196.535313626	429.043289359	0.311100434087	406.0	363.0	37	0.0
3270071	85.2405776978	0.0	1109.0	0	453.0	1	467.486486486	17297.0	11.4000000005	3.0	0.40699143744	375.052473285	196.597056425	198.304566768	0.0944768752807	347.0	146.0	37	0.0
3270070	213.162246704	0.0	1720.0	0	760.0	1	882.216216216	32642.0	4.66388960697	3.0	1.20024198148	333.846418287	196.937691108	375.497605787	0.343056058693	399.0	369.0	37	0.0
3270073	86.1847305298	0.0	991.0	0	575.0	1	619.945945946	22938.0	2.55369721483	3.0	0.639134254627	188.181173589	199.222218517	177.108244671	0.100467163615	470.0	291.0	37	0.0
3270072	163.573104858	0.0	1441.0	0	550.0	1	664.810810811	24598.0	2.56442481571	3.0	0.786665482742	385.038225661	196.68844516	312.138665574	0.226505719605	377.0	263.0	37	0.0
3270075	130.319869995	0.0	1070.0	0	455.0	1	519.081081081	19206.0	10.1749134647	3.0	0.770823036926	15.9631565174	199.757720543	240.819824117	0.217738826309	321.0	171.0	37	0.0
3270074	106.863014221	0.0	1130.0	0	380.0	1	465.297297297	17216.0	2.53502057338	3.0	0.893988136395	232.022476176	199.324186248	202.060890831	0.240867980521	284.0	256.0	37	0.0
3270077	182.970504761	0.0	1586.0	0	591.0	1	720.243243243	26649.0	4.72632353585	3.0	1.12118990507	257.881352503	200.300417329	333.521397398	0.350609295975	343.0	326.0	37	0.0
3270076	151.792419434	0.0	2066.0	0	734.0	1	800.702702703	29626.0	2.53035310825	3.0	-0.180798349616	173.180379846	199.822692567	379.315162487	-0.0410659718338	461.0	258.0	37	0.0
3270079	166.110107422	0.0	1434.0	0	517.0	1	627.837837838	23230.0	2.73301941085	3.0	0.790480457012	367.549385897	199.6425773	322.990498098	0.255226305753	357.0	239.0	37	0.0
3270078	841.64050293	0.0	6448.0	0	1239.0	1	1825.37837838	67539.0	2.56592428919	3.0	0.819709808749	286.283184966	199.982030276	1439.06571449	0.477357031486	571.0	687.0	37	0.0
3270049	89.1061172485	0.0	1046.0	0	408.0	1	465.837837838	17236.0	2.63245232247	3.0	1.14070843938	0.0	182.0	171.786934168	0.26635083895	282.0	210.0	37	0.0
3270048	266.752319336	0.0	2350.0	0	622.0	1	843.756756757	31219.0	2.60567392224	3.0	0.766562908445	179.270230174	180.551656516	520.072185449	0.309321836839	413.0	199.0	37	0.0
3270051	541.202758789	0.0	4152.0	0	819.0	1	1239.32432432	45855.0	2.60252558864	3.0	0.842308909764	88.7380457986	182.550289828	975.814476164	0.496125768847	395.0	333.0	37	0.0
3270050	134.026062012	0.0	973.0	0	442.0	1	521.810810811	19307.0	2.60313505819	3.0	0.853997735589	14.1398612613	182.70007085	235.73229141	0.239004182555	311.0	190.0	37	0.0
3270053	105.300003052	0.0	1069.0	0	477.0	1	514.702702703	19044.0	2.49635714386	3.0	0.51765223582	189.883019662	183.861518642	214.906939145	0.121163258822	371.0	212.0	37	0.0
3270052	121.344863892	0.0	1031.0	0	425.0	1	478.486486486	17704.0	2.52072578855	3.0	0.812872261807	65.2777784778	183.796486389	233.201584426	0.247016758469	288.0	160.0	37	0.0
3270055	241.028198242	0.0	1983.0	0	654.0	1	775.540540541	28695.0	2.57141522665	3.0	0.897232382025	314.106649687	186.162296079	415.875889245	0.316770057616	399.0	366.0	37	0.0
3270054	114.948120117	0.0	1094.0	0	412.0	1	482.675675676	17859.0	2.53686106586	3.0	0.693827215601	52.0572401511	185.72108512	212.202871231	0.17996414576	309.0	173.0	37	0.0
3270057	113.793510437	0.0	994.0	0	382.0	1	461.216216216	17065.0	2.65924840723	3.0	0.618199920948	5.00994960429	189.452710321	224.869979116	0.177446310444	302.0	163.0	37	0.0
3270056	85.1359024048	0.0	1225.0	0	472.0	1	529.540540541	19593.0	2.65961451172	3.0	0.30398021516	182.116742643	186.61290293	229.920710318	0.0706551479293	392.0	163.0	37	0.0
3270059	99.1414260864	0.0	1042.0	0	437.0	1	498.567567568	18447.0	2.47763255075	3.0	0.399348376592	86.2221941581	192.916878263	199.849323872	0.0870023689081	369.0	195.0	37	0.0
3270058	500.326477051	0.0	3947.0	0	793.0	1	1126.54054054	41682.0	2.54529769166	3.0	0.833956509595	205.933015748	191.292878101	878.174197937	0.481586439011	366.0	317.0	37	0.0
3270061	216.841186523	0.0	2399.0	0	767.0	1	929.081081081	34376.0	2.52858801022	3.0	0.504505528234	280.294824937	193.774372476	447.077073791	0.13815482634	537.0	448.0	37	0.0
3270060	113.363739014	0.0	1281.0	0	474.0	1	505.108108108	18689.0	2.52875294513	3.0	0.578415189116	147.981836871	193.01916847	233.862113195	0.154602994926	348.0	215.0	37	0.0
3270063	180.486755371	0.0	1924.0	0	707.0	1	834.837837838	30889.0	2.53517210938	3.0	0.7598412698	274.895638008	195.084079621	372.360153728	0.204028437211	489.0	419.0	37	0.0
3270062	119.51335907	0.0	1205.0	0	467.0	1	527.162162162	19505.0	2.77448768979	3.0	0.665211073471	154.447567258	195.259872838	243.823993158	0.181805832852	344.0	169.0	37	0.0
3270033	47.2864265442	0.0	916.0	0	452.0	1	475.513513514	17594.0	11.4000000005	3.0	0.232319328084	358.649362616	173.995814127	163.00129884	0.0414696298333	382.0	197.0	37	0.0
3270032	106.152732849	0.0	980.0	0	444.0	1	487.540540541	18039.0	2.55154223471	3.0	0.487333629758	15.2136531407	172.733423926	204.338172128	0.113741677133	341.0	213.0	37	0.0
3270035	265.2081604	0.0	2319.0	0	613.0	1	748.324324324	27688.0	2.55201208894	3.0	0.815510688908	121.980675886	174.813413882	466.101327447	0.340436781436	354.0	258.0	37	0.0
3270034	56.4099311829	0.0	825.0	0	430.0	1	453.459459459	16778.0	10.0877474096	3.0	0.339773295886	110.508028577	175.288014681	147.156302881	0.0583483083622	382.0	173.0	37	0.0
3270037	78.8266525269	0.0	981.0	0	390.0	1	434.405405405	16073.0	2.53706259547	3.0	0.384701092208	23.0906101435	176.226398564	177.216982422	0.0851518431106	322.0	136.0	37	0.0
3270036	225.575469971	0.0	1789.0	0	552.0	1	677.432432432	25065.0	2.53851483502	3.0	0.856259194397	217.594222443	175.284840619	399.634245317	0.337907730056	328.0	234.0	37	0.0
3270039	181.969146729	0.0	1755.0	0	582.0	1	689.405405405	25508.0	11.4000000005	3.0	0.686398247033	184.160443578	176.183890323	351.921981526	0.212405511763	386.0	299.0	37	0.0
3270038	375.473693848	0.0	2555.0	0	842.0	1	1020.51351351	37759.0	2.57579763407	3.0	0.986797977019	45.91898122	176.235192764	616.05801592	0.424201982244	382.0	340.0	37	0.0
3270041	180.618881226	0.0	1418.0	0	542.0	1	624.621621622	23111.0	2.54653051843	3.0	0.875612018608	32.0957938263	177.375876039	301.628482975	0.268095102132	336.0	254.0	37	0.0
3270040	182.717834473	0.0	2050.0	0	508.0	1	650.135135135	24055.0	2.54079650089	3.0	0.740161230658	334.759918219	175.831115916	358.47417094	0.256370684993	378.0	290.0	37	0.0
3270043	2360.54125977	0.0	12656.0	0	3378.0	1	4971.45945946	183944.0	2.60164335478	3.0	1.16867847453	270.693314626	177.336627238	3556.27748257	0.718214494097	663.0	1537.0	37	0.0
3270042	72.7215805054	0.0	811.0	0	407.0	1	435.27027027	16105.0	2.58438676179	3.0	0.609178016054	199.746255517	177.093520533	158.860464393	0.125069171766	333.0	203.0	37	0.0
3270045	1032.42907715	0.0	7183.0	0	2157.0	1	2915.54054054	107875.0	2.5780037618	3.0	1.2544201014	294.967086178	178.940245194	1737.39852773	0.596833097904	644.0	816.0	37	0.0
3270044	66.6882019043	0.0	983.0	0	401.0	1	441.702702703	16343.0	2.49091759611	3.0	0.520326322776	105.729025499	179.513941373	157.487012668	0.102244104189	343.0	217.0	37	0.0
3270047	386.002380371	0.0	2921.0	0	804.0	1	1021.94594595	37812.0	2.54805126497	3.0	0.843932038824	345.954415746	180.093424276	639.453887919	0.358757220961	426.0	321.0	37	0.0
3270046	446.893981934	0.0	3721.0	0	757.0	1	1092.21621622	40412.0	2.52968599595	3.0	0.608536968415	149.044891227	179.757339262	825.562943799	0.298675133607	417.0	225.0	37	0.0
3270017	248.29234314	0.0	1903.0	0	543.0	1	722.594594595	26736.0	2.54165690362	3.0	0.722641400825	184.652803238	164.917455588	463.981408838	0.302093051	383.0	276.0	37	0.0
3270016	83.3237686157	0.0	942.0	0	511.0	1	528.810810811	19566.0	4.76881376574	3.0	0.945047083662	29.755252926	165.232154384	152.676644113	0.157977759063	360.0	269.0	37	0.0
3270019	210.91305542	0.0	2056.0	0	646.0	1	749.297297297	27724.0	2.5888154733	3.0	0.557928879218	116.888053316	166.485592022	428.541510038	0.189833974811	430.0	204.0	37	0.0
3270018	262.234161377	0.0	2089.0	0	553.0	1	759.108108108	28087.0	2.54490397256	3.0	0.797509030912	232.457588409	164.717592342	473.256906024	0.330846871168	383.0	242.0	37	0.0
3270021	136.901382446	0.0	1943.0	0	711.0	1	844.297297297	31239.0	11.4000000005	3.0	-0.00591273961428	273.880720887	166.511836386	377.990730697	-0.00132181316569	636.0	440.0	37	0.0
3270020	275.609771729	0.0	2999.0	0	825.0	1	1057.51351351	39128.0	2.58706138553	3.0	0.537383568936	265.268538267	165.951052913	611.335360848	0.183890610697	606.0	391.0	37	0.0
3270023	199.12008667	0.0	1943.0	0	565.0	1	670.432432432	24806.0	2.55585047318	3.0	0.70042988802	246.36130526	167.842196897	397.343787652	0.261927037874	393.0	237.0	37	0.0
3270022	287.927276611	0.0	2572.0	0	598.0	1	826.324324324	30574.0	2.53290292478	3.0	0.666427639128	324.16684466	167.185005439	533.455978297	0.274072286719	436.0	287.0	37	0.0
3270025	271.222198486	0.0	2422.0	0	736.0	1	885.675675676	32770.0	2.52132357946	3.0	0.827308916944	362.786328949	168.296724696	513.102440176	0.315173907805	413.0	330.0	37	0.0
3270024	172.914398193	0.0	2037.0	0	723.0	1	827.27027027	30609.0	2.52361275707	3.0	0.286153803703	288.127259461	168.438637856	398.429810398	0.0740085094053	626.0	357.0	37	0.0
3270027	93.1030426025	0.0	974.0	0	348.0	1	413.621621622	15304.0	2.57922562682	3.0	0.535065709553	57.6140418915	169.520165526	213.036558072	0.15981466273	296.0	91.0	37	0.0
3270026	278.057983398	0.0	2111.0	0	537.0	1	733.432432432	27137.0	2.6018504876	3.0	0.759720347483	5.96294516301	168.564474439	502.568433181	0.351882648936	340.0	195.0	37	0.0
3270029	435.654907227	0.0	3353.0	0	727.0	1	1076.81081081	39842.0	2.53009410148	3.0	0.808834308951	346.134309025	171.325327027	749.62560425	0.391858987592	413.0	272.0	37	0.0
3270028	131.147460938	0.0	1083.0	0	462.0	1	554.378378378	20512.0	2.58254811993	3.0	0.766281410998	87.364996187	171.15371163	239.562025296	0.198416490213	362.0	300.0	37	0.0
3270031	643.931335449	0.0	5169.0	0	1042.0	1	1633.48648649	60439.0	2.5463755347	3.0	0.541246504161	302.387541325	171.607789645	1219.28559733	0.253135488563	679.0	694.0	37	0.0
3270030	920.498901367	0.0	6393.0	0	1070.0	1	1902.35135135	70387.0	2.56213127934	3.0	0.837888747574	152.335300425	172.395294098	1612.95922343	0.550900084795	472.0	462.0	37	0.0
3270129	158.871856689	0.0	1375.0	0	474.0	1	571.702702703	21153.0	2.58015701056	3.0	0.723279635772	256.320602358	231.217063939	283.5832099	0.218598482961	334.0	170.0	37	0.0
3270128	195.097091675	0.0	1810.0	0	823.0	1	877.756756757	32477.0	4.70489744079	3.0	1.0804251313	181.72142258	230.807536405	397.195334355	0.323543676856	411.0	343.0	37	0.0
3270131	309.775787354	0.0	2766.0	0	814.0	1	998.702702703	36952.0	2.57588149809	3.0	0.968753830175	381.492916847	231.493090294	571.790747703	0.383742151321	420.0	385.0	37	0.0
3270130	382.931854248	0.0	3154.0	0	726.0	1	1024.05405405	37890.0	2.530085511	3.0	0.700340243472	366.28140944	231.088695548	679.338033429	0.302585738153	461.0	349.0	37	0.0
3270133	141.071517944	0.0	1703.0	0	558.0	1	627.918918919	23233.0	10.1375143858	3.0	0.675752665171	393.264820781	231.633744546	287.015038164	0.18264771951	410.0	139.0	37	0.0
3270132	385.65713501	0.0	3161.0	0	706.0	1	951.864864865	35219.0	2.56075995986	3.0	0.864604502467	26.8689239834	231.988008696	644.689165505	0.414015691063	378.0	341.0	37	0.0
3270135	194.82244873	0.0	2403.0	0	780.0	1	884.0	32708.0	2.52421955195	3.0	0.374162797641	353.066749509	233.479975395	421.543262575	0.0979496579424	568.0	375.0	37	0.0
3270134	228.108154297	0.0	2110.0	0	682.0	1	782.054054054	28936.0	2.5498177877	3.0	0.735279364225	312.418323162	233.250014327	421.139060297	0.246844480731	434.0	315.0	37	0.0
3270137	134.155319214	0.0	1341.0	0	511.0	1	559.162162162	20689.0	2.51338871031	3.0	0.521899645924	17.721496487	234.907385891	261.167625345	0.13879874931	378.0	206.0	37	0.0
3270136	870.993530273	0.0	6054.0	0	1180.0	1	1953.51351351	72280.0	2.53897611283	3.0	0.825813804399	90.1781721293	234.387539003	1563.67431643	0.493669911469	506.0	573.0	37	0.0
3270139	464.543457031	0.0	3566.0	0	875.0	1	1267.16216216	46885.0	2.54492895117	3.0	0.774506985347	345.227445829	234.948261815	807.747021505	0.327762146832	515.0	480.0	37	0.0
3270138	553.686401367	0.0	4602.0	0	1063.0	1	1502.83783784	55605.0	2.51857240961	3.0	0.729702585108	97.3536105919	235.207049032	1047.46488972	0.341018576019	521.0	433.0	37	0.0
3270141	55.145778656	0.0	852.0	0	402.0	1	406.540540541	15042.0	10.3259187634	3.0	0.42290902368	145.935680519	236.502648578	157.177994395	0.0890318550085	330.0	163.0	37	0.0
3270140	48.3035202026	0.0	693.0	0	349.0	1	362.27027027	13404.0	10.3129380067	3.0	0.509398273248	64.5040409027	235.629551152	131.021340214	0.101462750161	286.0	134.0	37	0.0
3270143	338.735198975	0.0	3028.0	0	684.0	1	929.864864865	34405.0	2.5402169398	3.0	0.708955567845	115.992607384	237.523703796	639.369010221	0.322290637264	436.0	353.0	37	0.0
3270142	134.858642578	0.0	1779.0	0	562.0	1	631.054054054	23349.0	2.54806472986	3.0	0.591372831299	174.831810696	235.95427951	305.020212987	0.166752418489	405.0	232.0	37	0.0
3270113	64.3927993774	0.0	1301.0	0	641.0	1	679.243243243	25132.0	6.41954870913	3.0	1.56468050487	399.0	222.0	182.62855524	0.266381134693	381.0	429.0	37	0.0
3270112	596.81829834	0.0	3867.0	0	822.0	1	1290.81081081	47760.0	2.59434126285	3.0	0.858789838207	20.5313133625	221.688571668	1043.38532453	0.531598906226	384.0	347.0	37	0.0
3270115	156.956253052	0.0	1682.0	0	645.0	1	763.162162162	28237.0	2.66218943199	3.0	0.459956518845	258.460206988	222.971953598	370.785541004	0.125791308462	438.0	228.0	37	0.0
3270114	75.9121780396	0.0	1004.0	0	455.0	1	507.648648649	18783.0	2.44681667311	3.0	0.419276614849	59.9054533213	223.465031019	156.720241942	0.0691975057787	358.0	313.0	37	0.0
3270117	95.8949813843	0.0	1555.0	0	660.0	1	776.540540541	28732.0	2.50911205436	3.0	-0.0938333676813	326.819111455	223.362642091	320.400928924	-0.0189902320805	508.0	423.0	37	0.0
3270116	104.230651855	0.0	1182.0	0	487.0	1	570.216216216	21098.0	2.65254176555	3.0	0.172263083735	265.391946747	222.694015326	241.346470077	0.0378348357626	412.0	173.0	37	0.0
3270119	102.382232666	0.0	1014.0	0	428.0	1	441.297297297	16328.0	10.1459741688	3.0	0.754884805875	47.4485325098	226.418372229	200.744844249	0.207288313166	281.0	185.0	37	0.0
3270118	201.031845093	0.0	1757.0	0	681.0	1	807.864864865	29891.0	2.51965293775	3.0	1.12657136291	223.32442968	224.589663808	334.906716877	0.304656118319	401.0	358.0	37	0.0
3270121	71.0362548828	0.0	1294.0	0	570.0	1	610.972972973	22606.0	10.0956988765	3.0	0.472987071904	382.069678591	226.358098257	239.625806263	0.102236416386	431.0	268.0	37	0.0
3270120	131.618331909	0.0	1085.0	0	448.0	1	530.648648649	19634.0	2.59102379412	3.0	0.80188759964	78.0041106136	225.876562886	236.99557148	0.218126885799	335.0	194.0	37	0.0
3270123	172.99017334	0.0	1582.0	0	466.0	1	612.891891892	22677.0	2.61581945473	3.0	0.713362827093	282.971563382	228.417855025	338.148453903	0.245005110504	371.0	257.0	37	0.0
3270122	125.093193054	0.0	1389.0	0	512.0	1	598.648648649	22150.0	2.50806480676	3.0	0.353706772385	217.352426399	228.116172967	299.191523221	0.0969572675516	428.0	212.0	37	0.0
3270125	100.636253357	0.0	1147.0	0	502.0	1	501.648648649	18561.0	2.52222876615	3.0	0.715634329001	125.639332703	229.162951539	202.757547635	0.169075696499	350.0	257.0	37	0.0
3270124	81.4515228271	0.0	1043.0	0	623.0	1	597.0	22089.0	11.4000000005	3.0	0.408148698157	307.259599373	228.475633902	191.956447607	0.0702250236734	481.0	235.0	37	0.0
3270127	123.431358337	0.0	1335.0	0	419.0	1	490.027027027	18131.0	2.54505911734	3.0	0.750203728298	7.18324876068	231.493016901	242.513171061	0.227953613188	294.0	175.0	37	0.0
3270126	168.998840332	0.0	1647.0	0	491.0	1	589.243243243	21802.0	2.53189486348	3.0	0.719631709161	232.581974519	230.338537026	327.874502194	0.250333661898	339.0	158.0	37	0.0
3270097	2846.60180664	0.0	13078.0	0	4173.0	1	6293.10810811	232845.0	2.63321635395	3.0	1.29072978171	303.054683404	213.543095632	4061.74884874	0.71390367836	894.0	2093.0	37	0.0
3270096	421.641448975	0.0	3706.0	0	880.0	1	1214.2972973	44929.0	2.5198667533	3.0	0.663126351217	122.091820839	213.556309137	859.082678238	0.306458658376	497.0	429.0	37	0.0
3270099	846.393798828	0.0	7090.0	0	1582.0	1	2116.56756757	78313.0	2.55156454727	3.0	0.810256746572	291.915847111	214.758213118	1492.73551167	0.400014741456	678.0	824.0	37	0.0
3270098	544.341674805	0.0	4345.0	0	852.0	1	1290.13513514	47735.0	2.57982764839	3.0	0.861155971965	64.7027555495	215.383104751	956.467144181	0.468897896019	440.0	418.0	37	0.0
3270101	124.590049744	0.0	1167.0	0	373.0	1	463.864864865	17163.0	2.56084560047	3.0	0.823993236048	38.8441448556	216.734129424	225.032610249	0.249796920891	277.0	192.0	37	0.0
3270100	208.785415649	0.0	1663.0	0	830.0	1	876.324324324	32424.0	4.68718156951	3.0	1.34080799434	399.0	216.0	379.7073474	0.409409510469	384.0	193.0	37	0.0
3270103	599.689941406	0.0	4602.0	0	885.0	1	1382.35135135	51147.0	2.55125254972	3.0	0.771605140567	258.456463027	216.480036045	1175.18497873	0.488060224151	426.0	390.0	37	0.0
3270102	123.616165161	0.0	1184.0	0	479.0	1	522.162162162	19320.0	2.62373450326	3.0	0.840070924995	103.241577801	217.253949055	227.631587526	0.224155674535	322.0	216.0	37	0.0
3270105	89.496055603	0.0	966.0	0	520.0	1	493.513513514	18260.0	2.55931415315	3.0	0.673277179097	194.445947378	219.190281167	182.235443196	0.14195350437	368.0	138.0	37	0.0
3270104	1325.74316406	0.0	9201.0	0	1635.0	1	2651.56756757	98108.0	2.55975727196	3.0	0.920041791329	330.770717769	216.62348035	2238.76031595	0.635063337678	549.0	700.0	37	0.0
3270107	280.516937256	0.0	2235.0	0	679.0	1	853.783783784	31590.0	2.57907700249	3.0	0.852846830701	212.938645559	220.298726125	478.144221335	0.313732013641	427.0	359.0	37	0.0
3270106	295.425262451	0.0	2564.0	0	696.0	1	878.27027027	32496.0	2.55984489538	3.0	0.669941666552	154.566011495	220.473927619	535.542697159	0.256684148837	405.0	358.0	37	0.0
3270109	99.5431365967	0.0	1095.0	0	520.0	1	541.756756757	20045.0	2.51725512619	3.0	0.782443333101	173.086539399	221.418795185	191.736422872	0.160711721504	380.0	248.0	37	0.0
3270108	755.621398926	0.0	5700.0	0	1140.0	1	1646.83783784	60933.0	2.56712859056	3.0	0.96217931573	370.68589166	219.802286757	1251.61845254	0.576378231866	435.0	498.0	37	0.0
3270111	146.624572754	0.0	1614.0	0	510.0	1	591.378378378	21881.0	2.51926918377	3.0	0.653798908796	345.429171876	221.351701616	302.967760602	0.201162450691	382.0	240.0	37	0.0
3270110	128.08265686	0.0	1323.0	0	522.0	1	598.675675676	22151.0	2.56686659279	3.0	0.54278852181	205.979562643	221.165254293	259.528745363	0.13333800963	410.0	188.0	37	0.0
3270081	672.527038574	0.0	4915.0	0	1069.0	1	1473.0	54501.0	2.56841682055	3.0	0.804367808841	72.3335165367	203.291745327	1169.68737514	0.469223266804	456.0	337.0	37	0.0
3270080	854.69732666	0.0	6518.0	0	1279.0	1	1869.40540541	69168.0	2.59909046674	3.0	0.764106084626	126.207576458	200.806417525	1501.37772765	0.442665658334	599.0	475.0	37	0.0
3270083	62.817363739	0.0	870.0	0	420.0	1	444.297297297	16439.0	2.42887008075	3.0	0.302195031252	83.4406208708	205.066019879	157.793441785	0.0567056910974	354.0	215.0	37	0.0
3270082	626.264343262	0.0	4538.0	0	1023.0	1	1572.27027027	58174.0	2.57776157859	3.0	0.883034467833	114.37674865	203.505932141	1125.2530246	0.461962743599	536.0	567.0	37	0.0
3270085	1858.35803223	0.0	11794.0	0	1864.0	1	3486.21621622	128990.0	2.57717520856	3.0	0.868575799844	177.750945667	206.467405375	3261.21843399	0.684236862222	599.0	831.0	37	0.0
3270084	44.2960205078	0.0	581.0	0	373.0	1	365.810810811	13535.0	8.47535952804	3.0	0.260578521395	23.568028143	205.572042136	108.723358892	0.0402834477047	305.0	177.0	37	0.0
3270087	279.301818848	0.0	2523.0	0	694.0	1	899.054054054	33265.0	2.53540041474	3.0	0.45696884178	280.840463539	206.640789775	554.551868426	0.164053677254	512.0	251.0	37	0.0
3270086	79.3883056641	0.0	970.0	0	416.0	1	447.216216216	16547.0	10.8043150971	3.0	0.261326583863	59.2199142846	206.587786456	196.834128581	0.0610181845165	362.0	172.0	37	0.0
3270089	606.359008789	0.0	5112.0	0	991.0	1	1595.18918919	59022.0	2.54089506889	3.0	0.573069950812	124.686109986	207.765088078	1250.19162615	0.289598706512	651.0	605.0	37	0.0
3270088	121.392204285	0.0	1087.0	0	458.0	1	493.135135135	18246.0	2.53332911829	3.0	0.789286430111	9.2603137602	208.210075943	224.705382688	0.21925328211	299.0	182.0	37	0.0
3270091	203.201782227	0.0	1839.0	0	517.0	1	652.486486486	24142.0	2.53460563443	3.0	0.717238494095	205.828747647	210.091836702	386.538816624	0.269759427761	374.0	190.0	37	0.0
3270090	527.279418945	0.0	4189.0	0	1008.0	1	1339.48648649	49561.0	2.54458524326	3.0	0.937424538177	384.496374539	209.451382146	958.122922455	0.504360623713	415.0	222.0	37	0.0
3270093	812.414428711	0.0	6191.0	0	965.0	1	1624.59459459	60110.0	2.56144066038	3.0	0.789189716708	155.25487535	210.830611793	1430.67044228	0.532550537904	467.0	323.0	37	0.0
3270092	216.252090454	0.0	1995.0	0	550.0	1	714.783783784	26447.0	2.51231379862	3.0	0.786406497187	343.492622324	209.752916297	409.997773377	0.291222555135	378.0	232.0	37	0.0
3270095	136.769683838	0.0	1314.0	0	513.0	1	605.837837838	22416.0	2.74784380852	3.0	0.178310526917	73.4589019232	212.794682136	294.357446494	0.0452791110789	411.0	230.0	37	0.0
3270094	117.996055603	0.0	1162.0	0	442.0	1	505.891891892	18718.0	2.50261448882	3.0	0.453066075679	18.0993573931	212.484339589	247.063845076	0.124394680345	355.0	204.0	37	0.0
3270193	169.645889282	0.0	1566.0	0	641.0	1	696.0	25752.0	2.56449431657	3.0	0.82018148446	170.23300312	263.979746891	290.563150527	0.206568011352	411.0	369.0	37	0.0
3270192	142.132507324	0.0	1243.0	0	513.0	1	553.594594595	20483.0	2.53536161001	3.0	0.80367713455	82.4733928782	264.2513544	251.116225798	0.222909683437	322.0	224.0	37	0.0
3270195	323.878204346	0.0	2396.0	0	951.0	1	1105.72972973	40912.0	2.57602857945	3.0	0.974410912663	312.214949031	264.137821511	536.13854183	0.309299471766	493.0	276.0	37	0.0
3270194	139.625183105	0.0	1386.0	0	475.0	1	574.405405405	21253.0	2.57200543785	3.0	0.649097971709	231.131473479	263.854946459	280.112919637	0.188027500194	371.0	125.0	37	0.0
3270197	619.545837402	0.0	4187.0	0	1142.0	1	1487.59459459	55041.0	2.60212482117	3.0	0.957306011314	60.4479411957	266.465701943	1087.83708593	0.538522610425	404.0	354.0	37	0.0
3270196	79.8757705688	0.0	1013.0	0	365.0	1	402.162162162	14880.0	10.3483640656	3.0	0.845960076497	2.00702765315	266.104723549	194.549981226	0.257262004538	244.0	118.0	37	0.0
3270199	141.361175537	0.0	1294.0	0	422.0	1	533.675675676	19746.0	2.60250232392	3.0	0.531037103562	122.599453007	266.111475803	286.115172425	0.165977188838	355.0	95.0	37	0.0
3270198	86.3199386597	0.0	1095.0	0	447.0	1	471.945945946	17462.0	2.66480295667	3.0	0.560624831615	113.338144733	266.012991714	181.627663389	0.120922668435	343.0	153.0	37	0.0
3270201	352.283081055	0.0	2599.0	0	655.0	1	896.783783784	33181.0	2.53507322503	3.0	0.784148325759	72.6801566329	266.735251772	634.268263221	0.383704401472	379.0	290.0	37	0.0
3270200	214.875839233	0.0	1922.0	0	520.0	1	688.108108108	25460.0	2.53516489282	3.0	0.773527780507	281.016260085	265.499535285	391.726504917	0.282342485495	388.0	329.0	37	0.0
3270203	104.86618042	0.0	1136.0	0	428.0	1	484.27027027	17918.0	2.54525158801	3.0	0.500424045411	361.343355911	266.690855546	237.798543198	0.140075862854	330.0	231.0	37	0.0
3270202	215.021499634	0.0	2116.0	0	574.0	1	747.513513514	27658.0	2.59797147814	3.0	0.633800947871	297.677359558	266.50476482	431.099474317	0.223630873346	433.0	354.0	37	0.0
3270205	184.646759033	0.0	1746.0	0	542.0	1	626.297297297	23173.0	2.56345877546	3.0	0.740657368608	129.302819392	269.735715852	334.634781421	0.246679253702	344.0	259.0	37	0.0
3270204	140.443069458	0.0	1519.0	0	514.0	1	622.378378378	23028.0	2.62898590277	3.0	0.080463881187	184.670321004	269.145518585	284.882271137	0.0187609223311	400.0	294.0	37	0.0
3270207	96.9655609131	0.0	1215.0	0	416.0	1	478.567567568	17707.0	2.49122757057	3.0	0.323535262312	226.976987423	270.004519372	222.114652643	0.0811748524331	377.0	215.0	37	0.0
3270206	412.888519287	0.0	3075.0	0	691.0	1	992.243243243	36713.0	2.5651302789	3.0	0.854564886328	151.495222826	269.948518997	726.253032329	0.455055572851	365.0	303.0	37	0.0
3270177	155.31741333	0.0	1495.0	0	482.0	1	578.189189189	21393.0	2.62309892084	3.0	0.529244775756	264.424603102	250.022079175	315.223363298	0.168592436223	366.0	214.0	37	0.0
3270176	229.242752075	0.0	2159.0	0	770.0	1	903.594594595	33433.0	2.56560818434	3.0	0.251536793545	220.177662777	250.361426328	481.290767939	0.0717990679878	486.0	432.0	37	0.0
3270179	210.680725098	0.0	2002.0	0	561.0	1	708.972972973	26232.0	2.52595924497	3.0	0.746898308173	326.726161095	253.778216457	407.455484037	0.273278426706	399.0	188.0	37	0.0
3270178	1002.02856445	0.0	6837.0	0	970.0	1	1945.40540541	71980.0	2.57142024547	3.0	0.834831037036	140.426330183	252.167918871	1768.66260616	0.611584677747	441.0	411.0	37	0.0
3270181	205.645797729	0.0	1904.0	0	900.0	1	988.621621622	36579.0	2.55295204674	3.0	0.295221693645	193.78545799	255.245803748	390.236562965	0.0618711134597	537.0	456.0	37	0.0
3270180	161.839752197	0.0	1509.0	0	486.0	1	595.0	22015.0	2.57509265081	3.0	0.695337220446	340.634929119	253.844870128	328.327580322	0.237390042851	363.0	179.0	37	0.0
3270183	81.9770431519	0.0	924.0	0	364.0	1	429.945945946	15908.0	2.62469182114	3.0	0.391115097403	261.062824746	256.697849543	192.641859122	0.0960365195115	332.0	175.0	37	0.0
3270182	116.533088684	0.0	1131.0	0	462.0	1	512.486486486	18962.0	2.79099814354	3.0	0.629721179183	71.5036029081	256.620054198	223.259642273	0.158971328215	329.0	270.0	37	0.0
3270185	428.248443604	0.0	3798.0	0	815.0	1	1152.64864865	42648.0	2.53017121428	3.0	0.744190996978	315.563229384	258.219045047	825.197155439	0.363118989106	457.0	353.0	37	0.0
3270184	412.493743896	0.0	2928.0	0	673.0	1	944.243243243	34937.0	2.54728899784	3.0	0.910091851031	36.3388311241	258.277284745	696.780628853	0.505547338017	307.0	214.0	37	0.0
3270187	50.9791526794	0.0	828.0	0	466.0	1	471.27027027	17437.0	10.162358738	3.0	0.569586905074	232.045067123	258.938664043	150.597448822	0.100119186176	355.0	235.0	37	0.0
3270186	92.459564209	0.0	1495.0	0	500.0	1	579.243243243	21432.0	2.57047345181	3.0	-0.167909744697	143.301383548	259.456199595	268.281506942	-0.0374290178659	417.0	211.0	37	0.0
3270189	164.804534912	0.0	1802.0	0	544.0	1	618.513513514	22885.0	2.50671961264	3.0	0.744434227507	106.448464626	261.546468849	340.361051893	0.2575878204	350.0	225.0	37	0.0
3270188	1597.78967285	0.0	11159.0	0	1620.0	1	2946.43243243	109018.0	2.537216432	3.0	0.851780846227	180.705288205	260.894975315	2766.90341899	0.666501412428	533.0	787.0	37	0.0
3270191	180.792114258	0.0	1686.0	0	589.0	1	670.459459459	24807.0	2.53992862763	3.0	0.68192761311	292.320046364	261.806474617	356.845095135	0.221708962671	394.0	255.0	37	0.0
3270190	88.3030395508	0.0	1012.0	0	440.0	1	466.486486486	17260.0	10.2145528559	3.0	0.537743875398	220.727525317	262.478057021	191.845803479	0.124322461549	354.0	181.0	37	0.0
3270161	189.285476685	0.0	1809.0	0	629.0	1	720.297297297	26651.0	2.59901759063	3.0	0.89135549833	337.021181831	242.729774418	315.61992481	0.242679237138	424.0	304.0	37	0.0
3270160	171.809326172	0.0	1621.0	0	557.0	1	679.945945946	25158.0	2.58427241748	3.0	0.630841772214	229.418545109	242.840941501	344.896276352	0.190468140318	410.0	323.0	37	0.0
3270163	161.202636719	0.0	1472.0	0	434.0	1	557.189189189	20616.0	2.53444758274	3.0	0.577078338419	165.706249616	244.26658809	328.307853312	0.204838850499	367.0	261.0	37	0.0
3270162	107.198257446	0.0	1094.0	0	404.0	1	444.864864865	16460.0	10.8616643885	3.0	0.658625648127	52.6444060585	244.437325522	219.723710621	0.194245557761	288.0	154.0	37	0.0
3270165	227.465896606	0.0	2085.0	0	654.0	1	749.216216216	27721.0	2.63321196236	3.0	0.600055727216	113.540501321	244.939649757	434.94361928	0.210911222493	436.0	249.0	37	0.0
3270164	209.359130859	0.0	2443.0	0	817.0	1	907.378378378	33573.0	2.51710624512	3.0	0.134639655699	375.272617494	244.222521022	438.531283019	0.0336294708091	535.0	320.0	37	0.0
3270167	157.241744995	0.0	1290.0	0	628.0	1	704.351351351	26061.0	4.63514308748	3.0	0.864105323079	89.7266063033	247.251654088	288.976567314	0.215450337717	419.0	260.0	37	0.0
3270166	2133.94580078	0.0	13148.0	0	2872.0	1	4618.97297297	170902.0	2.56670850472	3.0	1.02339604114	365.650902556	246.250067151	3513.32743901	0.637231017816	797.0	1620.0	37	0.0
3270169	1675.63122559	0.0	11645.0	0	1797.0	1	3191.05405405	118069.0	2.55876536925	3.0	0.858734481078	196.768584474	247.303008186	2883.55403728	0.633965732553	634.0	726.0	37	0.0
3270168	116.719200134	0.0	1360.0	0	508.0	1	591.27027027	21877.0	2.61690467278	3.0	0.452340685043	183.079338232	246.901923722	260.820995304	0.110825018775	458.0	200.0	37	0.0
3270171	44.3399505615	0.0	907.0	0	441.0	1	454.945945946	16833.0	11.4000000005	3.0	0.36969400392	310.395515932	247.214758198	145.778741391	0.0629598475602	365.0	226.0	37	0.0
3270170	227.382888794	0.0	1837.0	0	514.0	1	695.243243243	25724.0	2.52982112431	3.0	0.641032374684	273.224268471	247.064424617	415.114937591	0.2366647214	381.0	212.0	37	0.0
3270173	205.195343018	0.0	1879.0	0	700.0	1	818.756756757	30294.0	2.53997812469	3.0	0.985206375838	104.376421448	249.007780697	347.297775324	0.26414409224	446.0	309.0	37	0.0
3270172	274.645080566	0.0	2441.0	0	563.0	1	753.648648649	27885.0	2.53656599841	3.0	0.779706657602	284.199707522	248.31541392	506.346676158	0.354879549478	352.0	306.0	37	0.0
3270175	153.556655884	0.0	1673.0	0	662.0	1	745.405405405	27580.0	2.51683325355	3.0	0.420015697452	210.027063837	250.433450209	309.027817829	0.0953675039938	520.0	332.0	37	0.0
3270174	149.774871826	0.0	1414.0	0	643.0	1	746.243243243	27611.0	2.58100662433	3.0	0.941210074785	98.7072498564	250.030152441	269.296965924	0.204568705037	440.0	325.0	37	0.0
3270145	175.205581665	0.0	1660.0	0	562.0	1	667.621621622	24702.0	2.55305264851	3.0	0.793283159001	393.753044967	238.003702743	333.979319998	0.247537521506	368.0	164.0	37	0.0
3270144	265.846466064	0.0	2228.0	0	624.0	1	766.756756757	28370.0	2.60216820974	3.0	0.821718719223	157.333339878	237.998973692	473.582880544	0.340060274295	370.0	231.0	37	0.0
3270147	62.0707206726	0.0	792.0	0	452.0	1	484.756756757	17936.0	2.88341140289	3.0	0.313416920342	124.494246764	239.178980924	132.317254566	0.0446859297795	380.0	236.0	37	0.0
3270146	64.6733779907	0.0	950.0	0	523.0	1	562.297297297	20805.0	10.7565525011	3.0	-0.116022328499	104.856991941	238.673927442	194.319877302	-0.0196536114747	478.0	173.0	37	0.0
3270149	75.6769638062	0.0	890.0	0	444.0	1	484.216216216	17916.0	4.72618550791	3.0	0.586136317154	327.136763657	241.136984516	150.545883581	0.100251317317	386.0	265.0	37	0.0
3270148	251.162887573	0.0	1996.0	0	561.0	1	750.918918919	27784.0	2.5815883078	3.0	0.762000179518	266.799570914	241.323291657	450.194055589	0.296039821477	369.0	346.0	37	0.0
3270151	569.315124512	0.0	6366.0	0	1793.0	1	2344.83783784	86759.0	10.1813680543	3.0	0.66616343348	365.092631454	241.038030008	1460.47411468	0.261764044517	790.0	782.0	37	0.0
3270150	365.764984131	0.0	3349.0	0	1077.0	1	1296.97297297	47988.0	2.55908172148	3.0	0.832815742257	350.800970855	240.896054073	625.778825255	0.251428793151	670.0	588.0	37	0.0
3270153	470.13684082	0.0	3520.0	0	642.0	1	1052.75675676	38952.0	2.57799724836	3.0	0.801824905864	35.0517642326	242.469891679	841.702322855	0.471753469422	358.0	317.0	37	0.0
3270152	73.2889709473	0.0	958.0	0	397.0	1	442.486486486	16372.0	2.54199420907	3.0	0.29671340452	23.4569867974	242.052635676	170.369797405	0.0605820608892	357.0	209.0	37	0.0
3270155	161.226409912	0.0	2285.0	0	947.0	1	1052.2972973	38935.0	2.48732487919	3.0	-0.267153579297	357.113607235	241.517722495	438.316657786	-0.0527066037157	757.0	443.0	37	0.0
3270154	193.267150879	0.0	1694.0	0	572.0	1	702.756756757	26002.0	2.6765616188	3.0	0.807065050567	314.318306259	241.842109608	336.602337534	0.239590013302	405.0	324.0	37	0.0
3270157	98.6385421753	0.0	985.0	0	447.0	1	488.432432432	18072.0	2.59137857998	3.0	0.43076693305	44.0880527696	242.796182557	181.346130146	0.0869186998948	333.0	206.0	37	0.0
3270156	156.371658325	0.0	1321.0	0	434.0	1	528.621621622	19559.0	2.60620310054	3.0	0.753583300239	13.3501059592	243.462207931	288.274112546	0.258615887138	296.0	211.0	37	0.0
3270159	1186.26916504	0.0	8958.0	0	1249.0	1	2337.7027027	86495.0	2.55296747881	3.0	0.794311976767	217.418107927	243.23301465	2171.00176397	0.584371515383	560.0	644.0	37	0.0
3270158	71.3828735352	0.0	867.0	0	367.0	1	399.135135135	14768.0	2.56058303991	3.0	0.514651603046	73.0631951937	243.176447048	159.852216848	0.114899387903	320.0	192.0	37	0.0
3270257	362.677825928	0.0	2850.0	0	576.0	1	854.324324324	31610.0	2.52807378254	3.0	0.7906313272	111.798363821	302.541761088	661.876291481	0.441473644996	325.0	233.0	37	0.0
3270256	180.564620972	0.0	1389.0	0	511.0	1	627.783783784	23228.0	2.56991688534	3.0	0.859124720427	346.281263014	301.882532916	319.517703834	0.279804492778	357.0	198.0	37	0.0
3270259	71.8790664673	0.0	916.0	0	469.0	1	494.567567568	18299.0	2.49933298504	3.0	0.620691885503	162.311010829	303.778968423	168.989076001	0.118621139802	367.0	258.0	37	0.0
3270258	86.8562698364	0.0	1148.0	0	518.0	1	553.783783784	20490.0	11.4000000005	3.0	0.804808992082	370.287511878	303.042311696	189.608095106	0.159793937964	372.0	239.0	37	0.0
3270261	584.468994141	0.0	4451.0	0	821.0	1	1269.40540541	46968.0	2.52219212351	3.0	0.83768600861	287.684844854	304.333161384	1057.65407229	0.53603980178	369.0	442.0	37	0.0
3270260	183.317932129	0.0	1605.0	0	467.0	1	550.162162162	20356.0	2.54884168165	3.0	0.820504556296	224.623813723	304.431389718	346.910932654	0.348961835616	266.0	197.0	37	0.0
3270263	57.6370620728	0.0	1098.0	0	505.0	1	555.027027027	20536.0	11.4000000005	3.0	0.361784658342	70.2548033908	304.48709543	230.685510609	0.0812963552919	337.0	216.0	37	0.0
3270262	151.502487183	0.0	1464.0	0	439.0	1	567.594594595	21001.0	2.50915315545	3.0	0.565618604773	384.170413786	304.212834372	295.754257926	0.172831111692	351.0	259.0	37	0.0
3270265	318.840576172	0.0	2707.0	0	696.0	1	966.72972973	35769.0	2.528192218	3.0	0.745546014607	130.89397962	305.538353463	613.276294841	0.309724455059	439.0	342.0	37	0.0
3270264	148.910339355	0.0	1483.0	0	511.0	1	594.945945946	22013.0	2.51158629748	3.0	0.763455261321	168.872331405	304.501895469	287.960736709	0.226633550343	370.0	283.0	37	0.0
3270267	100.490478516	0.0	1042.0	0	464.0	1	529.72972973	19600.0	2.53595839814	3.0	0.588583149336	41.570276183	307.242243514	195.932336485	0.122145910134	390.0	307.0	37	0.0
3270266	106.080085754	0.0	1197.0	0	411.0	1	477.72972973	17676.0	10.1588113495	3.0	0.303352820693	393.169211221	306.416468369	247.595396727	0.0853168654305	360.0	102.0	37	0.0
3270269	1702.23864746	0.0	10345.0	0	2225.0	1	3400.05405405	125802.0	2.57584554817	3.0	1.03319391699	144.060482202	306.593792182	2715.71137545	0.702473637122	547.0	759.0	37	0.0
3270268	606.268554688	0.0	4100.0	0	846.0	1	1384.78378378	51237.0	2.53953706298	3.0	0.898711030499	52.9209398132	306.665055483	1008.07178798	0.486136564522	450.0	550.0	37	0.0
3270271	526.469177246	0.0	3946.0	0	918.0	1	1265.7027027	46831.0	2.55901968967	3.0	0.866671718431	65.6545744508	308.513514761	948.666633429	0.481027113978	416.0	386.0	37	0.0
3270270	168.484222412	0.0	1765.0	0	556.0	1	673.108108108	24905.0	2.52130505161	3.0	0.299513042065	181.069981262	306.595973064	348.924043293	0.0841640906585	440.0	312.0	37	0.0
3270241	102.509597778	0.0	1261.0	0	470.0	1	541.486486486	20035.0	2.69101800212	3.0	0.136651922609	354.004519658	292.363661786	230.148215725	0.0299091915625	377.0	187.0	37	0.0
3270240	926.847717285	0.0	6245.0	0	1184.0	1	1923.59459459	71173.0	2.5518486998	3.0	0.911619893311	375.65625557	290.62085152	1625.81228347	0.626672824053	412.0	565.0	37	0.0
3270243	555.777954102	0.0	3914.0	0	896.0	1	1324.18918919	48995.0	2.52409600035	3.0	0.874427346363	38.7332257518	294.469821487	991.865353705	0.486964026594	426.0	331.0	37	0.0
3270242	89.08644104	0.0	1530.0	0	678.0	1	754.864864865	27930.0	2.71877314702	3.0	0.0441240273122	27.6121706358	294.37027735	325.190983386	0.00959537127405	481.0	329.0	37	0.0
3270245	46.9296417236	0.0	715.0	0	422.0	1	427.189189189	15806.0	2.4879385732	3.0	0.216433987044	51.916045877	296.102111964	130.41149358	0.0341649585089	379.0	148.0	37	0.0
3270244	110.70993042	0.0	1292.0	0	616.0	1	675.594594595	24997.0	2.53434052587	3.0	0.541747565507	9.91590542402	296.366075353	219.305654213	0.0964055071984	514.0	362.0	37	0.0
3270247	1243.09350586	0.0	8456.0	0	1566.0	1	2520.89189189	93273.0	2.57855903889	3.0	0.912989983397	331.429160316	295.540833327	2198.68322694	0.661537851541	471.0	868.0	37	0.0
3270246	176.824035645	0.0	1554.0	0	485.0	1	602.27027027	22284.0	2.51646887631	3.0	0.844238958782	176.823785288	296.271898569	312.655263531	0.280629410509	328.0	245.0	37	0.0
3270249	229.0052948	0.0	1953.0	0	558.0	1	704.864864865	26080.0	2.52920798853	3.0	0.761860812773	388.926748952	298.237508793	410.341264624	0.284952138918	356.0	200.0	37	0.0
3270248	1039.90771484	0.0	6477.0	0	1369.0	1	2153.37837838	79675.0	2.55186146013	3.0	0.909479008071	21.0338737566	296.562965504	1762.60447053	0.592909274734	503.0	435.0	37	0.0
3270251	64.1145477295	0.0	790.0	0	389.0	1	428.324324324	15848.0	2.48718874391	3.0	0.397545766956	119.980654546	299.43890672	139.77323978	0.0693639762679	332.0	242.0	37	0.0
3270250	69.5411376953	0.0	869.0	0	367.0	1	386.243243243	14291.0	10.8563643874	3.0	0.591152251774	83.4111662743	299.24273108	160.268768255	0.139792235759	278.0	138.0	37	0.0
3270253	74.4370803833	0.0	996.0	0	333.0	1	385.162162162	14251.0	10.208092407	3.0	0.610000748711	208.947944473	300.349524768	176.898356489	0.162900802868	274.0	65.0	37	0.0
3270252	192.142822266	0.0	1856.0	0	918.0	1	968.216216216	35824.0	10.1949621716	3.0	1.6656881432	0.0	300.0	317.135279156	0.375127462021	483.0	554.0	37	0.0
3270255	645.58795166	0.0	4648.0	0	794.0	1	1401.37837838	51851.0	2.57105813422	3.0	0.896685118691	189.547294739	301.104595178	1106.91677273	0.548312491376	393.0	349.0	37	0.0
3270254	133.266647339	0.0	1351.0	0	488.0	1	587.621621622	21742.0	10.7605687744	3.0	0.691930809371	365.474260542	300.255958815	288.52270769	0.204629588671	369.0	239.0	37	0.0
3270225	120.641334534	0.0	1699.0	0	594.0	1	717.675675676	26554.0	2.60000781232	3.0	-0.287904843378	330.366436058	281.256584159	324.808153125	-0.0611655239158	538.0	362.0	37	0.0
3270224	152.131515503	0.0	1797.0	0	570.0	1	703.027027027	26012.0	2.5300031118	3.0	0.269235991595	273.785822127	281.260425986	367.732653982	0.0757485013714	424.0	254.0	37	0.0
3270227	156.795883179	0.0	1668.0	0	566.0	1	633.972972973	23457.0	2.52227625118	3.0	0.532821159838	267.177998556	281.545376347	339.294814979	0.166289270147	370.0	154.0	37	0.0
3270226	52.8959693909	0.0	617.0	0	369.0	1	370.189189189	13697.0	11.4000000005	3.0	0.666284296254	120.394682275	282.273269496	109.834683309	0.109684391335	279.0	190.0	37	0.0
3270229	167.868621826	0.0	1480.0	0	464.0	1	566.378378378	20956.0	2.55957306173	3.0	0.719297121161	16.7003682682	282.556285695	316.319313998	0.251348029582	326.0	196.0	37	0.0
3270228	49.1653785706	0.0	747.0	0	391.0	1	399.621621622	14786.0	4.28920122507	3.0	0.980739326839	399.0	282.0	140.562827264	0.208433694838	280.0	196.0	37	0.0
3270231	117.069404602	0.0	1087.0	0	454.0	1	517.324324324	19141.0	10.1761783454	3.0	0.704448332866	289.483179192	284.326548956	240.810904844	0.196112042715	349.0	99.0	37	0.0
3270230	831.039489746	0.0	6237.0	0	1129.0	1	1789.16216216	66199.0	2.5590877724	3.0	0.924652461121	353.145198988	282.850087247	1369.60009398	0.547771537717	476.0	595.0	37	0.0
3270233	226.926452637	0.0	1838.0	0	488.0	1	648.864864865	24008.0	2.52314982871	3.0	0.77186584189	163.180755298	285.960947998	415.089090983	0.327822653799	328.0	211.0	37	0.0
3270232	106.607376099	0.0	1032.0	0	472.0	1	525.486486486	19443.0	2.61568220675	3.0	0.662354763185	148.986887064	285.355433991	204.637975951	0.148064770584	367.0	204.0	37	0.0
3270235	135.490478516	0.0	1460.0	0	446.0	1	539.027027027	19944.0	2.5614935422	3.0	0.676618346551	141.826900438	288.005233377	260.514606808	0.195466707272	346.0	228.0	37	0.0
3270234	52.1783790588	0.0	714.0	0	390.0	1	431.27027027	15957.0	10.1563106811	3.0	0.438135484906	47.3228589568	287.970417246	120.22193566	0.0650396832873	343.0	227.0	37	0.0
3270237	145.296279907	0.0	1305.0	0	396.0	1	495.486486486	18333.0	2.51028817053	3.0	0.76108391107	94.6916001921	289.408223419	282.26746788	0.276790517131	279.0	162.0	37	0.0
3270236	43.7138748169	0.0	948.0	0	380.0	1	434.72972973	16085.0	2.80845995795	3.0	0.509227631401	50.3802791728	289.145832963	157.781432623	0.101818986841	338.0	127.0	37	0.0
3270239	55.9004669189	0.0	744.0	0	319.0	1	339.918918919	12577.0	2.57744213048	3.0	0.441591445807	82.1954512629	290.419833649	133.917134075	0.0952739628138	270.0	134.0	37	0.0
3270238	158.346572876	0.0	1429.0	0	433.0	1	518.513513514	19185.0	2.53767521058	3.0	0.804038178365	114.175259689	289.017364692	285.566359443	0.284370013172	283.0	196.0	37	0.0
3270209	120.342391968	0.0	1403.0	0	500.0	1	529.378378378	19587.0	2.56859913408	3.0	0.626363361785	345.796609739	269.937699421	240.789828983	0.166115366195	377.0	205.0	37	0.0
3270208	808.525939941	0.0	5366.0	0	1287.0	1	1799.05405405	66565.0	2.59743304849	3.0	1.02421075706	248.265474544	269.641336338	1314.71572648	0.59804967335	445.0	526.0	37	0.0
3270211	158.656356812	0.0	1568.0	0	518.0	1	595.081081081	22018.0	2.58296568463	3.0	1.02127036223	387.15052895	271.949999243	265.85369602	0.295550447081	322.0	226.0	37	0.0
3270210	244.654296875	0.0	2263.0	0	577.0	1	697.891891892	25822.0	2.56288533787	3.0	1.04915984543	399.0	271.0	414.683532869	0.452860161561	287.0	321.0	37	0.0
3270213	1437.17028809	0.0	10411.0	0	1708.0	1	2802.86486486	103706.0	2.56120006155	3.0	0.903075143171	327.337476612	272.92974902	2427.357962	0.642154607507	577.0	847.0	37	0.0
3270212	165.394195557	0.0	1530.0	0	515.0	1	611.27027027	22617.0	2.48053742664	3.0	0.758090770598	138.040829726	273.082555673	304.93639124	0.233181569693	365.0	220.0	37	0.0
3270215	203.632247925	0.0	1509.0	0	758.0	1	817.027027027	30230.0	2.62293947114	3.0	0.760378854392	356.114635531	274.837032734	321.888048731	0.176173152724	413.0	309.0	37	0.0
3270214	745.953491211	0.0	5028.0	0	1175.0	1	1609.94594595	59568.0	2.55807876757	3.0	0.911396580578	273.07426061	273.896335954	1219.52857344	0.527160325554	454.0	521.0	37	0.0
3270217	117.220199585	0.0	1113.0	0	463.0	1	508.027027027	18797.0	2.59002770436	3.0	0.448657222267	8.91523349742	277.765684207	242.405249128	0.119869065106	328.0	182.0	37	0.0
3270216	1734.27050781	0.0	12035.0	0	1897.0	1	3290.13513514	121735.0	2.55597037078	3.0	0.920555036486	306.691454582	276.246705721	2916.93548439	0.68938407385	546.0	948.0	37	0.0
3270219	157.433898926	0.0	1315.0	0	466.0	1	560.864864865	20752.0	2.55909025196	3.0	0.819111527544	173.192136875	279.22160418	284.328952893	0.262025854078	328.0	220.0	37	0.0
3270218	144.59942627	0.0	1335.0	0	472.0	1	528.216216216	19544.0	10.1999019515	3.0	0.728728613058	65.3210897047	279.23321122	283.998937316	0.243630862516	313.0	129.0	37	0.0
3270221	60.9009590149	0.0	3243.0	0	661.0	1	870.918918919	32224.0	10.2020636071	3.0	0.543099322837	237.491627745	279.375127099	607.83817192	0.233839703782	412.0	295.0	37	0.0
3270220	759.730224609	0.0	5599.0	0	985.0	1	1544.10810811	57132.0	2.5540066882	3.0	0.836827969747	232.753018697	279.095020379	1339.38872425	0.569711460298	397.0	382.0	37	0.0
3270223	307.542449951	0.0	2068.0	0	894.0	1	1013.18918919	37488.0	4.67807273612	3.0	1.26297070722	0.0	280.0	557.849882129	0.533009456997	313.0	269.0	37	0.0
3270222	198.146911621	0.0	2074.0	0	797.0	1	843.702702703	31217.0	2.55586305912	3.0	0.69081078473	336.113181296	278.616753692	378.332148667	0.18327269337	510.0	395.0	37	0.0
3270321	187.159484863	0.0	1614.0	0	451.0	1	576.756756757	21340.0	2.53114728544	3.0	0.728180648574	308.90366388	341.02983641	359.943005165	0.294032528328	306.0	152.0	37	0.0
3270320	184.014358521	0.0	1791.0	0	480.0	1	584.918918919	21642.0	2.51278899276	3.0	0.784158363658	295.166303913	339.07092511	340.116514217	0.295311232035	303.0	215.0	37	0.0
3270323	62.3608474731	0.0	665.0	0	349.0	1	367.72972973	13606.0	4.77455696089	3.0	0.878328143793	394.861380026	341.033967301	116.689675981	0.161922697414	258.0	172.0	37	0.0
3270322	182.120666504	0.0	1750.0	0	525.0	1	641.054054054	23719.0	2.52192839128	3.0	0.80050982931	343.09447433	341.371616722	340.087729364	0.269584246163	347.0	256.0	37	0.0
3270325	77.4020996094	0.0	1099.0	0	457.0	1	506.135135135	18727.0	2.55908912437	3.0	0.372330621193	350.087430263	341.586426949	192.255784794	0.0760961654469	372.0	275.0	37	0.0
3270324	87.4745178223	0.0	1069.0	0	361.0	1	406.081081081	15025.0	10.8132891631	3.0	0.635061613852	208.354323198	342.199993766	192.584235304	0.177286664184	274.0	138.0	37	0.0
3270327	166.464813232	0.0	1957.0	0	616.0	1	678.621621622	25109.0	2.53626132105	3.0	0.139043030267	232.365704508	344.276862864	349.36858532	0.0371196834461	453.0	202.0	37	0.0
3270326	176.897445679	0.0	1160.0	0	594.0	1	620.513513514	22959.0	4.72845968328	3.0	1.18581292407	98.0406469614	343.914311846	288.812186341	0.381144397037	276.0	195.0	37	0.0
3270329	53.5306816101	0.0	1104.0	0	529.0	1	551.27027027	20397.0	2.44544537896	3.0	-1.25556083176	139.41029921	345.406227371	193.243463113	-0.180370525651	423.0	195.0	37	0.0
3270328	682.113098145	0.0	4576.0	0	906.0	1	1387.51351351	51338.0	2.55549450815	3.0	0.881937598429	67.3180365347	345.096083887	1157.50614641	0.5819521761	344.0	293.0	37	0.0
3270331	90.0188064575	0.0	1033.0	0	395.0	1	445.756756757	16493.0	2.49316799636	3.0	0.526513461522	254.510623674	348.320507609	203.382016768	0.136511033518	333.0	204.0	37	0.0
3270330	94.9752426147	0.0	1021.0	0	444.0	1	480.378378378	17774.0	2.56068739452	3.0	0.660313249798	166.880211641	345.064442774	198.957610135	0.158400207715	329.0	223.0	37	0.0
3270333	65.960395813	0.0	911.0	0	426.0	1	455.486486486	16853.0	10.136498204	3.0	0.346331278096	125.471802306	349.750527027	172.425446308	0.070150788663	346.0	206.0	37	0.0
3270332	88.2681045532	0.0	978.0	0	393.0	1	438.756756757	16234.0	2.5690389682	3.0	0.679862687625	118.953788402	349.23373611	181.812541647	0.163956211194	308.0	222.0	37	0.0
3270335	66.8246917725	0.0	929.0	0	361.0	1	397.243243243	14698.0	2.59510534894	3.0	0.458746797647	158.106138612	350.835060587	166.102278633	0.106084093068	312.0	135.0	37	0.0
3270334	108.778388977	0.0	986.0	0	391.0	1	426.756756757	15790.0	2.50510744042	3.0	0.717794133241	87.0584655539	351.009659249	207.910023996	0.211900449443	268.0	121.0	37	0.0
3270305	138.238235474	0.0	1827.0	0	678.0	1	733.27027027	27131.0	11.4000000005	3.0	-0.113996204513	131.744106295	332.234480068	333.520334933	-0.0252698711445	408.0	313.0	37	0.0
3270304	172.178939819	0.0	1878.0	0	488.0	1	633.72972973	23448.0	2.50293008973	3.0	0.485318267876	316.601036368	330.65616799	368.921299094	0.164499947834	398.0	170.0	37	0.0
3270307	86.6365509033	0.0	1152.0	0	459.0	1	497.972972973	18425.0	2.58312529484	3.0	0.480600998545	347.591989021	332.382044668	211.020205258	0.113374159164	371.0	229.0	37	0.0
3270306	70.9271392822	0.0	862.0	0	410.0	1	428.891891892	15869.0	2.67941608507	3.0	0.642860754704	195.757039401	332.488580581	154.966265824	0.131398993373	326.0	149.0	37	0.0
3270309	140.662521362	0.0	1692.0	0	629.0	1	752.027027027	27825.0	2.51224630734	3.0	-0.13504611933	147.170649438	333.930931023	329.346785023	-0.0287220620887	419.0	304.0	37	0.0
3270308	145.422790527	0.0	1573.0	0	517.0	1	624.351351351	23101.0	2.57291521441	3.0	0.408733139813	258.921658496	332.788605351	309.800044493	0.112849231463	454.0	207.0	37	0.0
3270311	109.907142639	0.0	1164.0	0	572.0	1	621.891891892	23010.0	2.51992348039	3.0	0.357110720653	229.199374105	334.816134811	206.272309741	0.0629524700343	394.0	223.0	37	0.0
3270310	366.554473877	0.0	2900.0	0	623.0	1	908.243243243	33605.0	2.56314692554	3.0	0.772790187193	323.945671826	334.061007815	639.713364867	0.373917163447	383.0	340.0	37	0.0
3270313	1771.79052734	0.0	11340.0	0	1638.0	1	3366.97297297	124578.0	2.5591972276	3.0	0.872422452365	139.110941468	336.491243038	3088.43097063	0.667012475503	623.0	785.0	37	0.0
3270312	123.270545959	0.0	1276.0	0	471.0	1	529.891891892	19606.0	2.49756187478	3.0	0.603449489606	353.377614757	334.766381537	258.875858686	0.172891221506	347.0	179.0	37	0.0
3270315	995.107727051	0.0	6903.0	0	1082.0	1	1956.83783784	72403.0	2.55239842322	3.0	0.898594949609	177.457510577	336.773921552	1715.0286281	0.649558416079	393.0	542.0	37	0.0
3270314	76.0071182251	0.0	851.0	0	449.0	1	468.189189189	17323.0	2.6963063969	3.0	0.426909245667	188.008419957	336.221276017	160.237642588	0.0788124210089	356.0	128.0	37	0.0
3270317	2058.8605957	0.0	12171.0	0	2007.0	1	3740.13513514	138385.0	2.56595211548	3.0	0.935613189839	239.122813522	336.87928019	3349.96584694	0.721185836773	547.0	991.0	37	0.0
3270316	166.504760742	0.0	1627.0	0	444.0	1	560.810810811	20750.0	2.52744542579	3.0	0.815570275465	217.711868258	336.83224613	301.906703565	0.281274163166	302.0	114.0	37	0.0
3270319	872.925292969	0.0	6223.0	0	1013.0	1	1782.32432432	65946.0	2.55172428317	3.0	0.831312250526	271.338256478	339.030540763	1522.51723315	0.550547397592	474.0	595.0	37	0.0
3270318	91.7155685425	0.0	926.0	0	363.0	1	422.540540541	15634.0	2.6023686733	3.0	0.800270961262	110.017092937	337.650455381	180.014905956	0.205501446313	277.0	166.0	37	0.0
3270289	172.794754028	0.0	1546.0	0	573.0	1	671.459459459	24844.0	2.54680639576	3.0	0.61350235081	338.791510269	320.151936554	313.232926696	0.166994719337	428.0	285.0	37	0.0
3270288	167.427902222	0.0	1486.0	0	495.0	1	591.405405405	21882.0	2.54749486383	3.0	0.598750698773	313.47544755	319.681770648	344.161094342	0.210973060954	364.0	114.0	37	0.0
3270291	750.914306641	0.0	6096.0	0	1520.0	1	2029.75675676	75101.0	2.54879797828	3.0	0.724404451674	262.775141893	320.839570773	1402.81349052	0.333914261942	735.0	681.0	37	0.0
3270290	91.3742752075	0.0	952.0	0	398.0	1	457.648648649	16933.0	2.52810347103	3.0	0.68571876186	119.356430918	320.698594372	172.922303718	0.148830059554	316.0	223.0	37	0.0
3270293	57.7092323303	0.0	853.0	0	348.0	1	376.243243243	13921.0	11.4000000005	3.0	0.368279888739	110.971434479	324.214629903	141.003428919	0.0741248332768	293.0	178.0	37	0.0
3270292	95.1033096313	0.0	890.0	0	355.0	1	405.459459459	15002.0	2.776148318	3.0	0.59871060012	39.5901519155	321.825835523	188.792448442	0.161963268742	279.0	97.0	37	0.0
3270295	95.3529052734	0.0	989.0	0	406.0	1	441.0	16317.0	2.53186336207	3.0	0.532214954724	202.072102685	324.862472662	190.242681273	0.129682997118	314.0	148.0	37	0.0
3270294	234.273361206	0.0	1948.0	0	723.0	1	801.054054054	29639.0	2.57595242568	3.0	1.04618326805	162.675795722	325.439642696	425.927676825	0.385295868418	332.0	226.0	37	0.0
3270297	130.792663574	0.0	1218.0	0	385.0	1	484.0	17908.0	2.51047424165	3.0	0.461271835466	81.2153619807	327.392180901	293.709323425	0.162734603928	301.0	175.0	37	0.0
3270296	183.663742065	0.0	1672.0	0	425.0	1	552.297297297	20435.0	2.56430799604	3.0	0.924270471987	22.3411126793	326.881974586	314.911527687	0.357777842674	252.0	165.0	37	0.0
3270299	180.51461792	0.0	2097.0	0	548.0	1	676.216216216	25020.0	2.55207146148	3.0	0.70773884835	337.04146841	328.189575211	359.143667874	0.231440333057	394.0	328.0	37	0.0
3270298	111.042854309	0.0	1047.0	0	432.0	1	499.297297297	18474.0	2.59338692137	3.0	0.753653062807	116.506208391	328.357747486	206.754936105	0.184891390284	321.0	223.0	37	0.0
3270301	288.785125732	0.0	2110.0	0	551.0	1	739.972972973	27379.0	2.53826488819	3.0	0.819181794969	73.7556566044	329.303720358	501.608384571	0.384372354602	311.0	176.0	37	0.0
3270300	114.148551941	0.0	1009.0	0	368.0	1	420.837837838	15571.0	2.52301711947	3.0	0.652117218944	34.043453596	328.566616001	235.354875491	0.223016130281	260.0	93.0	37	0.0
3270303	224.143692017	0.0	1919.0	0	1015.0	1	1020.45945946	37757.0	2.59630566715	3.0	0.743173031095	267.919935297	330.527308114	361.863509765	0.151765495705	599.0	584.0	37	0.0
3270302	178.551040649	0.0	1537.0	0	465.0	1	562.945945946	20829.0	2.67011407576	3.0	0.730424596521	208.589788457	331.269983271	340.652474097	0.283695346535	295.0	170.0	37	0.0
3270273	130.803237915	0.0	1189.0	0	492.0	1	530.837837838	19641.0	2.54415440685	3.0	0.806056991049	25.2353077789	309.029197228	237.745255066	0.220261535004	339.0	206.0	37	0.0
3270272	163.597686768	0.0	1548.0	0	501.0	1	594.702702703	22004.0	2.68764019474	3.0	0.859807697505	312.49160374	308.336957927	300.190297503	0.277146003957	336.0	222.0	37	0.0
3270275	165.481140137	0.0	1446.0	0	454.0	1	567.972972973	21015.0	2.53481159046	3.0	0.726975886706	247.666492961	310.878991004	314.001281534	0.251490306792	320.0	215.0	37	0.0
3270274	72.5386428833	0.0	826.0	0	472.0	1	461.459459459	17074.0	2.6147706262	3.0	0.510733781791	198.748739344	310.241849279	168.447913907	0.102800082404	341.0	112.0	37	0.0
3270277	162.364654541	0.0	1665.0	0	611.0	1	694.621621622	25701.0	2.54857906011	3.0	0.551077980942	135.012321685	314.457506334	311.38501992	0.140925567957	437.0	357.0	37	0.0
3270276	98.4638748169	0.0	1469.0	0	508.0	1	564.810810811	20898.0	2.51681684892	3.0	0.126817072401	49.4117886679	313.273581598	267.024222563	0.0309039204534	394.0	242.0	37	0.0
3270279	490.629547119	0.0	4262.0	0	1080.0	1	1541.40540541	57032.0	2.5379468067	3.0	0.645805385889	263.488083741	315.320580403	1088.65402267	0.295433548602	609.0	400.0	37	0.0
3270278	990.151062012	0.0	7080.0	0	1414.0	1	2074.35135135	76751.0	2.56902683869	3.0	0.886991838589	187.502927992	314.050196315	1733.6511442	0.588951778396	492.0	506.0	37	0.0
3270281	63.8716430664	0.0	1246.0	0	626.0	1	633.27027027	23431.0	2.53458473881	3.0	-0.668828717353	255.507096951	315.669203819	207.982591238	-0.0989614753251	475.0	262.0	37	0.0
3270280	97.5214157104	0.0	1127.0	0	401.0	1	466.324324324	17254.0	2.56934313249	3.0	0.69912505973	297.462993434	314.940223703	208.004414223	0.184725621574	318.0	173.0	37	0.0
3270283	133.418716431	0.0	1263.0	0	537.0	1	613.162162162	22687.0	4.7443636097	3.0	0.974363377183	391.235550014	318.308776556	287.442507634	0.295982239826	318.0	234.0	37	0.0
3270282	125.271957397	0.0	1259.0	0	510.0	1	564.189189189	20875.0	2.57607179374	3.0	0.62500938052	60.1068953011	317.374988686	249.344121629	0.160243344065	376.0	245.0	37	0.0
3270285	545.39855957	0.0	3972.0	0	1025.0	1	1410.56756757	52191.0	2.59362394427	3.0	1.03146804776	323.652535892	319.506584614	932.947436311	0.517694272506	419.0	556.0	37	0.0
3270284	119.144287109	0.0	1675.0	0	625.0	1	715.837837838	26486.0	11.4000000005	3.0	0.253003036545	182.304265598	319.237512934	304.834792553	0.056937019711	425.0	278.0	37	0.0
3270287	1706.60949707	0.0	11460.0	0	1734.0	1	3284.45945946	121525.0	2.55667923802	3.0	0.848799725883	272.774658635	320.373951161	2980.06174055	0.626194101905	608.0	864.0	37	0.0
3270286	560.329711914	0.0	3689.0	0	1110.0	1	1484.2972973	54919.0	2.6234101456	3.0	1.26887187805	349.519940972	319.102304934	848.632064785	0.56919943467	388.0	522.0	37	0.0
3270385	120.145339966	0.0	1841.0	0	628.0	1	714.756756757	26446.0	2.47077982462	3.0	0.149265742933	392.587142752	386.156295642	359.655035756	0.0390195023846	437.0	162.0	37	0.0
3270384	176.739273071	0.0	1438.0	0	481.0	1	568.594594595	21038.0	2.57824673308	3.0	0.887931096736	302.828592251	386.183422903	309.438331629	0.318588348159	294.0	212.0	37	0.0
3270387	324.409606934	0.0	2433.0	0	577.0	1	828.864864865	30668.0	2.5625873743	3.0	0.843323501536	107.314802922	387.311349996	565.970609865	0.404339890009	334.0	338.0	37	0.0
3270386	98.0405044556	0.0	1077.0	0	329.0	1	388.567567568	14377.0	2.55887361663	3.0	0.726009856867	52.4924993365	386.601636103	220.753449771	0.259812004957	228.0	42.0	37	0.0
3270389	116.10749054	0.0	1646.0	0	669.0	1	761.459459459	28174.0	10.844926346	3.0	0.482739151631	343.80156984	388.095725067	356.491747964	0.127397957739	412.0	342.0	37	0.0
3270388	117.052307129	0.0	1061.0	0	415.0	1	472.459459459	17481.0	2.55368070282	3.0	0.619975042053	132.050890423	386.847215795	247.733346183	0.194088949999	293.0	139.0	37	0.0
3270391	1572.61816406	0.0	10870.0	0	1706.0	1	3043.05405405	112593.0	2.55453489323	3.0	0.765701975676	224.141227028	389.419756006	2790.88941365	0.541130761193	682.0	627.0	37	0.0
3270390	178.531982422	0.0	1438.0	0	405.0	1	509.486486486	18851.0	2.54341116689	3.0	0.782842031337	145.910214429	389.112542924	320.083983912	0.32610088645	255.0	130.0	37	0.0
3270393	897.381225586	0.0	6403.0	0	1070.0	1	1820.56756757	67361.0	2.55328136292	3.0	0.911219016022	331.384867313	389.731630791	1541.6372527	0.628148169373	400.0	525.0	37	0.0
3270392	251.955932617	0.0	1785.0	0	612.0	1	759.297297297	28094.0	2.57150758002	3.0	0.940249048359	198.803113128	390.385105877	419.834416094	0.35124832144	347.0	275.0	37	0.0
3270395	286.878845215	0.0	2166.0	0	542.0	1	796.648648649	29476.0	2.55612959199	3.0	0.810450164404	255.4589422	391.162960302	505.925840866	0.346520924079	364.0	306.0	37	0.0
3270394	631.012939453	0.0	5493.0	0	1432.0	1	1897.72972973	70216.0	2.53410185397	3.0	0.739227325529	212.311904302	391.484451563	1289.99654712	0.335555274677	683.0	650.0	37	0.0
3270397	63.9650917053	0.0	866.0	0	352.0	1	383.675675676	14196.0	2.55085874174	3.0	0.72987701256	8.10036266766	391.636885266	134.951854389	0.147264409857	273.0	177.0	37	0.0
3270396	138.077178955	0.0	1279.0	0	597.0	1	647.405405405	23954.0	2.54592743667	3.0	0.716508382739	264.366976422	390.939424448	282.162134189	0.185030447659	370.0	318.0	37	0.0
3270399	561.671569824	0.0	4531.0	0	1567.0	1	1893.16216216	70047.0	10.176821028	3.0	1.22247456445	396.865156702	392.070212484	1011.3978367	0.484881868906	500.0	828.0	37	0.0
3270398	119.178070068	0.0	1148.0	0	426.0	1	503.972972973	18647.0	2.75423515145	3.0	0.565971098755	100.590054236	391.753850334	231.127848998	0.149135301315	310.0	200.0	37	0.0
3270369	888.186889648	0.0	5821.0	0	910.0	1	1741.7027027	64443.0	2.5918316311	3.0	0.84505830339	112.354885339	373.349893621	1575.98531551	0.61897927462	393.0	250.0	37	0.0
3270368	144.403686523	0.0	1382.0	0	320.0	1	456.675675676	16897.0	2.4696609486	3.0	0.570105643999	304.247558012	372.281595797	314.002127917	0.243776894862	276.0	112.0	37	0.0
3270371	114.532867432	0.0	1520.0	0	591.0	1	674.108108108	24942.0	10.269157394	3.0	0.759781176622	381.772696864	373.292545801	331.657519454	0.22986722932	368.0	29.0	37	0.0
3270370	158.010269165	0.0	1854.0	0	591.0	1	739.783783784	27372.0	10.3669897045	3.0	0.85188271262	377.655316357	372.945565273	382.248111334	0.282190930069	374.0	215.0	37	0.0
3270373	74.2844390869	0.0	1071.0	0	416.0	1	465.72972973	17232.0	10.7593350393	3.0	0.646755193311	135.603756661	377.4475327	183.047602893	0.145604471827	316.0	206.0	37	0.0
3270372	761.132568359	0.0	5569.0	0	1315.0	1	1732.62162162	64107.0	2.55984215204	3.0	0.967994140886	246.321587231	373.630555154	1337.4687816	0.596458628283	416.0	484.0	37	0.0
3270375	150.296127319	0.0	1654.0	0	404.0	1	487.243243243	18028.0	2.54138174496	3.0	0.763715853957	282.343222012	378.13222893	290.949728896	0.295371228028	263.0	179.0	37	0.0
3270374	122.286094666	0.0	1404.0	0	591.0	1	685.945945946	25380.0	9.00557557277	3.0	0.902509504248	380.465229634	377.268196339	296.925630976	0.24275285917	367.0	163.0	37	0.0
3270377	99.460975647	0.0	922.0	0	425.0	1	479.513513514	17742.0	10.4762635245	3.0	0.891927381003	94.7308507751	381.204443922	202.489865538	0.232016233435	290.0	219.0	37	0.0
3270376	78.9002761841	0.0	736.0	0	304.0	1	343.648648649	12715.0	2.57092561051	3.0	0.607682858946	157.636313711	379.449838222	173.204634307	0.180834304155	236.0	93.0	37	0.0
3270379	118.839767456	0.0	1399.0	0	469.0	1	512.027027027	18945.0	10.2435817344	3.0	1.13218671002	0.0	383.0	237.930602217	0.356952157383	257.0	185.0	37	0.0
3270378	119.444038391	0.0	1302.0	0	504.0	1	567.27027027	20989.0	10.7735115797	3.0	0.867089427019	134.165055849	381.458073044	252.06234333	0.238608490723	322.0	251.0	37	0.0
3270381	121.741035461	0.0	1541.0	0	416.0	1	521.216216216	19285.0	2.53227796595	3.0	0.322563703337	246.532957238	384.511302338	289.747987735	0.0984880022408	370.0	165.0	37	0.0
3270380	96.0447006226	0.0	1025.0	0	324.0	1	377.297297297	13960.0	11.4000000005	3.0	0.839562411127	22.0312832504	382.575648188	189.656834084	0.267446898515	219.0	37.0	37	0.0
3270383	43.7784500122	0.0	670.0	0	326.0	1	357.675675676	13234.0	11.4000000005	3.0	0.362835366901	292.670147594	386.47020912	136.943024254	0.0746439703549	292.0	88.0	37	0.0
3270382	673.019714355	0.0	5870.0	0	1110.0	1	1645.18918919	60872.0	2.55422941178	3.0	0.381608850265	217.132868595	384.740156167	1287.45998509	0.175524631071	633.0	524.0	37	0.0
3270353	230.732330322	0.0	1855.0	0	534.0	1	641.378378378	23731.0	2.70760025377	3.0	0.833187321473	376.444355119	361.834920748	409.745202084	0.362660078676	286.0	181.0	37	0.0
3270352	58.8517951965	0.0	800.0	0	328.0	1	350.216216216	12958.0	2.62874160689	3.0	0.373908677215	90.0538876398	361.786267791	156.958086255	0.0914507186456	267.0	76.0	37	0.0
3270355	134.155410767	0.0	1354.0	0	413.0	1	502.972972973	18610.0	2.57607599362	3.0	0.61434198075	122.373615493	363.171993459	279.274007869	0.205626367839	316.0	166.0	37	0.0
3270354	131.064987183	0.0	1174.0	0	413.0	1	465.054054054	17207.0	2.57112668454	3.0	0.798825051394	79.729660507	363.500936478	247.00291788	0.269259277326	274.0	186.0	37	0.0
3270357	173.818008423	0.0	1670.0	0	427.0	1	545.054054054	20167.0	2.5449139673	3.0	0.728366173781	231.959632278	365.147957216	325.0005082	0.277387511581	301.0	120.0	37	0.0
3270356	1181.76062012	0.0	9614.0	0	1951.0	1	2862.24324324	105903.0	2.5422199875	3.0	1.03299976846	342.978919087	363.659645339	2082.90698845	0.602221201615	545.0	837.0	37	0.0
3270359	131.391952515	0.0	1133.0	0	393.0	1	476.810810811	17642.0	11.4000000005	3.0	0.769700627447	95.0252871653	365.555849063	258.903975962	0.264174963579	269.0	157.0	37	0.0
3270358	160.111526489	0.0	1269.0	0	428.0	1	545.837837838	20196.0	2.51097683917	3.0	0.854591324652	314.98660172	365.260877895	283.845274119	0.285679632024	293.0	178.0	37	0.0
3270361	65.4938583374	0.0	917.0	0	346.0	1	376.081081081	13915.0	2.71100303787	3.0	0.277388867912	225.023585359	368.207014144	167.956075339	0.066030225793	305.0	143.0	37	0.0
3270360	329.562957764	0.0	2152.0	0	561.0	1	791.945945946	29302.0	2.57302212252	3.0	0.882621855661	142.273891132	368.123125302	554.554673487	0.447230208291	303.0	270.0	37	0.0
3270363	63.5272216797	0.0	924.0	0	433.0	1	451.243243243	16696.0	10.7412105993	3.0	0.136494448821	120.568247475	369.171010344	174.481996111	0.0271043804034	341.0	174.0	37	0.0
3270362	92.7085189819	0.0	1098.0	0	398.0	1	424.135135135	15693.0	2.53719847177	3.0	0.59438120388	53.4955434613	369.136929406	191.962404039	0.1554117211	278.0	162.0	37	0.0
3270365	155.894622803	0.0	1319.0	0	540.0	1	628.810810811	23266.0	2.53417515014	3.0	0.932196452539	256.20924118	368.868646588	275.472708654	0.256582503483	347.0	257.0	37	0.0
3270364	455.774261475	0.0	3775.0	0	660.0	1	1019.24324324	37712.0	2.57928830961	3.0	0.86902457854	187.040209212	369.332974942	801.841367153	0.519368850942	312.0	287.0	37	0.0
3270367	45.6079902649	0.0	985.0	0	472.0	1	486.891891892	18015.0	2.60418544333	3.0	-0.189900046768	104.914885548	371.530802215	174.748356181	-0.0329550734242	315.0	188.0	37	0.0
3270366	94.3439712524	0.0	1040.0	0	302.0	1	387.027027027	14320.0	2.81185199438	3.0	0.694476331253	44.0132732011	371.484975683	195.086090182	0.212165273978	234.0	163.0	37	0.0
3270337	170.778274536	0.0	1639.0	0	527.0	1	601.648648649	22261.0	2.55018589286	3.0	0.665392428378	236.07847573	351.269426253	323.577332009	0.217922857188	338.0	218.0	37	0.0
3270336	53.0401878357	0.0	823.0	0	401.0	1	403.351351351	14924.0	2.50585522562	3.0	0.413016515982	168.621438258	350.509458202	138.976859828	0.0766041790656	329.0	127.0	37	0.0
3270339	122.232513428	0.0	1188.0	0	458.0	1	518.918918919	19200.0	10.1880260671	3.0	0.743559431014	351.316300661	350.589005983	229.394054265	0.196672508538	333.0	219.0	37	0.0
3270338	820.572631836	0.0	6429.0	0	1074.0	1	1618.51351351	59885.0	2.54871967156	3.0	0.833027476268	280.881668151	351.240949669	1441.21776482	0.589541708013	414.0	390.0	37	0.0
3270341	96.5131072998	0.0	1053.0	0	381.0	1	439.864864865	16275.0	2.50807966164	3.0	0.629715047422	317.541900086	352.913798243	219.867025743	0.186777321209	294.0	146.0	37	0.0
3270340	44.0191078186	0.0	605.0	0	299.0	1	325.513513514	12044.0	10.9573747025	3.0	0.679698484729	22.2894565743	352.935563956	123.224416236	0.147646122671	219.0	120.0	37	0.0
3270343	1025.44726562	0.0	7101.0	0	1323.0	1	2002.08108108	74077.0	2.55337618698	3.0	0.946623982644	296.88218823	353.805015743	1678.91248495	0.658131993332	380.0	703.0	37	0.0
3270342	124.018226624	0.0	1161.0	0	422.0	1	511.540540541	18927.0	2.50369626267	3.0	0.718577591376	263.965436419	353.622876655	245.82645127	0.208693204774	334.0	203.0	37	0.0
3270345	340.074188232	0.0	2388.0	0	600.0	1	875.459459459	32392.0	2.61808242045	3.0	0.92377819825	132.13672869	355.402167328	556.541332926	0.41568686194	348.0	305.0	37	0.0
3270344	118.481620789	0.0	1204.0	0	405.0	1	428.351351351	15849.0	2.49557272216	3.0	0.807756783433	17.1498217178	355.381356128	231.680720943	0.279499053694	230.0	128.0	37	0.0
3270347	136.510543823	0.0	1435.0	0	363.0	1	443.864864865	16423.0	2.52953212299	3.0	0.710765120296	197.33215448	356.967700314	272.272959665	0.278766929422	247.0	126.0	37	0.0
3270346	57.0657463074	0.0	840.0	0	365.0	1	363.513513514	13450.0	2.45278795899	3.0	0.362881350517	160.932520998	356.925279672	161.913663829	0.0879215141404	291.0	37.0	37	0.0
3270349	154.502700806	0.0	1495.0	0	551.0	1	595.621621622	22038.0	2.57812765652	3.0	0.807738863641	329.88724862	358.716714024	271.432552636	0.225563151913	359.0	221.0	37	0.0
3270348	260.59677124	0.0	2327.0	0	482.0	1	681.648648649	25221.0	2.6352240048	3.0	0.792126384146	176.880290783	359.047438333	465.666083048	0.37093214631	322.0	155.0	37	0.0
3270351	160.246948242	0.0	1462.0	0	440.0	1	523.594594595	19373.0	2.52252134039	3.0	0.79132759472	53.2353141474	360.917466826	288.701543261	0.279038298174	288.0	229.0	37	0.0
3270350	63.7845840454	0.0	782.0	0	278.0	1	331.486486486	12265.0	2.69226877794	3.0	0.487878297187	41.89140411	359.887808942	161.509480565	0.134885668026	243.0	79.0	37	0.0
3270401	218.85345459	0.0	1881.0	0	544.0	1	676.621621622	25035.0	2.57732597577	3.0	0.688122753762	244.39868538	392.943642767	407.953997362	0.261740773794	386.0	182.0	37	0.0
3270400	618.472595215	0.0	5654.0	0	1637.0	1	2043.54054054	75611.0	2.53273542857	3.0	0.661570214106	215.706218262	392.80273908	1263.33147745	0.257061124661	805.0	610.0	37	0.0
3270403	154.156768799	0.0	1978.0	0	618.0	1	771.702702703	28553.0	2.56862767487	3.0	0.283800563491	390.25295271	393.229306649	432.12805875	0.0863182827899	455.0	296.0	37	0.0
3270402	78.4113616943	0.0	1274.0	0	392.0	1	427.216216216	15807.0	2.61442396451	3.0	0.434412881295	320.036223285	393.30160395	207.126254457	0.11770269883	320.0	162.0	37	0.0
3270405	290.984069824	0.0	2213.0	0	750.0	1	931.297297297	34458.0	4.70097072912	3.0	1.2028450665	377.352340549	394.757962211	456.792431883	0.41842364066	341.0	266.0	37	0.0
3270404	683.588745117	0.0	5114.0	0	1020.0	1	1623.45945946	60068.0	2.59880766655	3.0	0.902748142471	346.50569462	393.619934941	1223.44587572	0.515512937957	442.0	412.0	37	0.0
3270407	49.7932701111	0.0	1022.0	0	515.0	1	537.297297297	19880.0	10.2740304034	3.0	0.00526990619456	231.671324885	396.249137552	166.595462267	0.000817666799561	443.0	283.0	37	0.0
3270406	43.5057754517	0.0	589.0	0	314.0	1	324.702702703	12014.0	8.42298090716	3.0	0.641502355867	84.9662653932	396.241004175	124.444959914	0.140160507944	240.0	107.0	37	0.0
3270409	157.861190796	0.0	1419.0	0	478.0	1	590.837837838	21861.0	2.57921285158	3.0	0.967443125607	287.253299396	395.866219955	283.41160816	0.30213477908	292.0	238.0	37	0.0
3270408	123.876602173	0.0	1504.0	0	568.0	1	665.162162162	24611.0	10.2944412096	3.0	0.843200654463	266.021140343	396.423878792	310.645342036	0.245169698092	358.0	167.0	37	0.0
3270411	172.961532593	0.0	1462.0	0	578.0	1	679.432432432	25139.0	8.98680042475	3.0	1.34643269967	71.0	399.0	335.978135907	0.499035282489	220.0	261.0	37	0.0
3270410	77.5452041626	0.0	951.0	0	434.0	1	422.189189189	15621.0	4.76424035718	3.0	1.29651104169	15.0	399.0	176.353943004	0.371337304209	193.0	173.0	37	0.0
3270413	66.9415740967	0.0	822.0	0	471.0	1	421.756756757	15605.0	7.78802572097	3.0	0.808937015008	296.0	399.0	160.887539295	0.182442047571	291.0	198.0	37	0.0
3270412	40.9787139893	0.0	823.0	0	283.0	1	311.351351351	11520.0	2.49099526812	3.0	0.496935070552	101.0	399.0	152.183955976	0.1382356105	230.0	131.0	37	0.0
3271728	76.0851593018	1.0	992.0	1	378.0	1	403.0	14911.0	2.53911175347	3.0	0.395603663461	174.079061204	253.835240077	174.019475283	0.0933894921095	325.0	167.0	37	0.0
3271731	877.755432129	1.0	5820.0	1	1166.0	1	1783.72972973	65998.0	2.54636983947	3.0	0.816975264962	48.6991817074	255.312007423	1560.60995285	0.556157471403	501.0	444.0	37	0.0
3271730	268.813903809	1.0	2151.0	1	584.0	1	805.432432432	29801.0	2.54834412682	3.0	0.764948870891	343.138435026	254.354791582	469.819737331	0.287171189469	417.0	299.0	37	0.0
3271733	203.214492798	1.0	1479.0	1	497.0	1	593.72972973	21968.0	2.60206563401	3.0	0.803220719166	197.761104238	255.407915457	369.018265782	0.332642396047	288.0	223.0	37	0.0
3271735	109.960769653	1.0	1424.0	1	658.0	1	676.837837838	25043.0	2.54068252559	3.0	-0.0451947418815	282.35288431	254.981055225	252.332399108	-0.00835416205625	505.0	327.0	37	0.0
3271738	650.865600586	1.0	4398.0	1	1121.0	1	1582.62162162	58557.0	2.55189349762	3.0	0.820689888515	18.4438173497	257.685707206	1151.58406243	0.425689012348	569.0	482.0	37	0.0
3271740	296.225494385	1.0	2648.0	1	856.0	1	1126.54054054	41682.0	2.54570665694	3.0	0.596039456039	26.4183032718	258.043098249	574.937948081	0.179379465399	644.0	469.0	37	0.0
3271742	162.531402588	1.0	1443.0	1	545.0	1	646.324324324	23914.0	11.4000000005	3.0	0.691594320617	144.768902581	257.74479214	326.952770464	0.212013432001	393.0	283.0	37	0.0
3271712	94.1840438843	1.0	1151.0	1	436.0	1	496.594594595	18374.0	2.55337804421	3.0	0.570249365581	326.278597015	250.224995113	202.751278864	0.131748732643	374.0	206.0	37	0.0
3271714	45.7890548706	1.0	788.0	1	484.0	1	480.162162162	17766.0	8.99372420419	3.0	0.37687525511	58.9228504666	250.912339934	149.052659135	0.0621293533969	408.0	202.0	37	0.0
3271716	475.288604736	1.0	3559.0	1	795.0	1	1130.40540541	41825.0	2.55278841038	3.0	0.954066768454	354.114327172	251.96753657	765.473327043	0.477173177072	393.0	420.0	37	0.0
3271718	78.7710113525	1.0	1419.0	1	767.0	1	785.054054054	29047.0	10.2624731734	3.0	0.325298875125	27.0678777667	253.150254096	283.106963094	0.0623095541493	591.0	257.0	37	0.0
3271720	43.0561752319	1.0	833.0	1	506.0	1	522.324324324	19326.0	2.47427843566	3.0	-0.200943121566	35.3986320537	252.835343491	142.043235604	-0.0265960152943	505.0	254.0	37	0.0
3271722	74.3306655884	1.0	1484.0	1	784.0	1	848.891891892	31409.0	11.4000000005	3.0	-0.599505355346	114.6736586	252.945448897	256.137309507	-0.0829430210024	637.0	412.0	37	0.0
3271724	92.0509796143	1.0	1238.0	1	522.0	1	556.621621622	20595.0	11.4000000005	3.0	0.44797048283	140.514223586	252.648159771	226.767912603	0.100414705504	408.0	239.0	37	0.0
3271726	174.490509033	1.0	1677.0	1	564.0	1	680.27027027	25170.0	2.57798466283	3.0	0.443278297668	261.75090188	252.675561534	371.553768253	0.137729031132	440.0	211.0	37	0.0
3271696	56.0411567688	1.0	1093.0	1	538.0	1	541.27027027	20027.0	11.4000000005	3.0	0.0330599284706	22.494990579	247.522088803	181.857796804	0.00558480957711	443.0	250.0	37	0.0
3271698	68.0740814209	1.0	817.0	1	474.0	1	501.162162162	18543.0	10.1842263409	3.0	0.718832337798	61.3794557754	247.559958782	154.395868093	0.12451454542	373.0	202.0	37	0.0
3271700	170.576400757	1.0	1579.0	1	615.0	1	710.432432432	26286.0	2.57821114665	3.0	0.806989604853	245.12663086	248.241108068	329.731249197	0.230425537718	397.0	219.0	37	0.0
3271702	142.864608765	1.0	1332.0	1	560.0	1	644.918918919	23862.0	2.49505933414	3.0	0.653068607456	315.09145062	247.920058668	287.272168507	0.170208156826	458.0	254.0	37	0.0
3271704	133.923431396	1.0	1599.0	1	696.0	1	809.648648649	29957.0	11.4000000005	3.0	0.178553902084	304.371132757	248.994810299	311.775935945	0.0356023252256	529.0	414.0	37	0.0
3271706	854.909362793	1.0	5731.0	1	1383.0	1	1888.97297297	69892.0	2.5534715838	3.0	0.987331022213	6.75327984013	250.098808372	1361.38566024	0.552277948233	540.0	433.0	37	0.0
3271708	139.283401489	1.0	1491.0	1	631.0	1	679.189189189	25130.0	2.47571685295	3.0	0.380322680362	103.972272148	249.671891418	292.895586044	0.0893314389624	507.0	328.0	37	0.0
3271710	143.177688599	1.0	1725.0	1	659.0	1	763.675675676	28256.0	2.4866335802	3.0	0.465697358039	110.617511949	249.639420108	337.549342406	0.114728463532	552.0	336.0	37	0.0
3271680	223.939987183	1.0	1967.0	1	830.0	1	986.756756757	36510.0	8.4874250925	3.0	1.37419295267	383.875546624	243.738173621	402.141241454	0.388923956993	396.0	413.0	37	0.0
3271682	158.684082031	1.0	1545.0	1	528.0	1	623.0	23051.0	2.54214155303	3.0	0.572114783394	29.5086120335	244.646247461	308.821685335	0.165228080893	404.0	296.0	37	0.0
3271684	112.370170593	1.0	1180.0	1	561.0	1	607.540540541	22479.0	2.65613762914	3.0	0.869251125658	73.1831040765	245.34664123	259.316901214	0.227764411959	357.0	236.0	37	0.0
3271686	127.752586365	1.0	1441.0	1	514.0	1	580.594594595	21482.0	2.53652258298	3.0	0.703421229206	134.933831745	245.443105022	258.411327953	0.185592022015	388.0	228.0	37	0.0
3271688	166.800552368	1.0	1552.0	1	612.0	1	709.675675676	26258.0	9.02585245119	3.0	0.857939094752	247.799429569	244.555432823	346.768579095	0.265193776988	376.0	219.0	37	0.0
3271690	95.4459838867	1.0	1185.0	1	454.0	1	496.459459459	18369.0	2.55269632383	3.0	0.532981698757	235.087904421	246.684474907	214.05705296	0.129818549957	352.0	201.0	37	0.0
3271692	1298.7467041	1.0	9287.0	1	1606.0	1	2643.08108108	97794.0	2.56597137474	3.0	0.896025896034	275.769151182	247.377915672	2220.93194126	0.603738530224	563.0	737.0	37	0.0
3271694	230.684127808	1.0	2265.0	1	1053.0	1	1147.48648649	42457.0	4.71625797332	3.0	0.615715373868	284.265646444	246.924110873	457.444873523	0.1398964112	584.0	485.0	37	0.0
3271792	361.178131104	1.0	2815.0	1	888.0	1	1094.97297297	40514.0	2.57446261908	3.0	0.847184112832	20.5406996254	274.903953075	649.582194204	0.33563403778	485.0	353.0	37	0.0
3271794	363.30758667	1.0	2922.0	1	815.0	1	1099.40540541	40678.0	2.54841375418	3.0	0.619150884398	116.630558892	275.093457702	650.601877728	0.224288948941	589.0	388.0	37	0.0
3271796	106.561386108	1.0	1499.0	1	448.0	1	532.810810811	19714.0	2.53729560149	3.0	0.518371278606	318.29786687	274.572141051	251.011712635	0.139087820537	373.0	237.0	37	0.0
3271799	1093.39526367	1.0	7895.0	1	1236.0	1	2155.97297297	79771.0	2.55705372264	3.0	0.91219264068	297.296757662	276.107857582	1845.75780111	0.640609054884	453.0	757.0	37	0.0
3271798	85.5356521606	1.0	1090.0	1	419.0	1	496.162162162	18358.0	8.99795749041	3.0	0.738596988569	217.858050928	276.279338499	230.090865326	0.206649529469	305.0	202.0	37	0.0
3271801	116.734580994	1.0	1579.0	1	855.0	1	885.918918919	32779.0	2.57723060255	3.0	-0.412057512971	36.9219204889	277.153431759	274.283549389	-0.0599623797249	680.0	459.0	37	0.0
3271802	1374.1159668	1.0	8457.0	1	1901.0	1	2912.08108108	107747.0	2.58891284169	3.0	0.926911795542	46.5714013086	278.379856639	2315.92445399	0.583726739848	717.0	630.0	37	0.0
3271804	46.5031890869	1.0	1646.0	1	754.0	1	862.972972973	31930.0	2.87832917214	3.0	-0.0255355833424	53.9461636563	277.767685442	305.030188532	-0.00449268399604	530.0	423.0	37	0.0
3271806	208.649047852	1.0	1484.0	1	501.0	1	627.756756757	23227.0	2.52826884953	3.0	0.938641742734	179.256492146	277.603482771	348.71800175	0.352643836652	301.0	258.0	37	0.0
3271777	832.568481445	1.0	6219.0	1	1413.0	1	2048.37837838	75790.0	2.57288858293	3.0	0.763653904923	39.7335381602	269.12707286	1463.31086451	0.375076500661	777.0	649.0	37	0.0
3271781	125.358894348	1.0	1224.0	1	424.0	1	489.567567568	18114.0	2.55152299334	3.0	0.728472751003	75.352371512	269.879234997	245.109333942	0.223032733339	305.0	202.0	37	0.0
3271780	666.853210449	1.0	4380.0	1	1124.0	1	1532.35135135	56697.0	2.53435008035	3.0	0.892073506497	136.6795967	268.888769059	1116.09824379	0.481204594784	523.0	425.0	37	0.0
3271784	200.312240601	1.0	1588.0	1	538.0	1	651.378378378	24101.0	2.53925731474	3.0	0.942957555435	363.863098909	271.046387953	330.274494537	0.314161143401	335.0	226.0	37	0.0
3271786	277.848205566	1.0	1864.0	1	622.0	1	808.108108108	29900.0	2.59210688805	3.0	1.07647903667	386.252151145	271.965580154	430.093968013	0.401470228302	336.0	311.0	37	0.0
3271788	94.7975463867	1.0	911.0	1	431.0	1	497.891891892	18422.0	2.7315590272	3.0	0.574566095989	96.6054433776	274.326992962	201.794557765	0.131778937938	365.0	181.0	37	0.0
3271790	209.334655762	1.0	1619.0	1	683.0	1	825.837837838	30556.0	2.55939037901	3.0	0.997069542284	348.60919598	274.111130591	350.493977878	0.268364695891	444.0	318.0	37	0.0
3271760	127.896949768	1.0	1164.0	1	388.0	1	507.243243243	18768.0	2.59800386329	3.0	0.698868022273	169.370926252	263.013866139	254.203265715	0.212294156486	324.0	221.0	37	0.0
3271762	210.830352783	1.0	2047.0	1	572.0	1	725.567567568	26846.0	2.49917084849	3.0	0.595319153099	260.89448049	263.824618689	430.114619126	0.214258077042	394.0	260.0	37	0.0
3271764	188.099334717	1.0	1772.0	1	646.0	1	705.027027027	26086.0	2.79338374205	3.0	0.795106420819	344.549377474	264.219101703	328.97656844	0.227753877529	414.0	257.0	37	0.0
3271766	135.738983154	1.0	1282.0	1	588.0	1	651.081081081	24090.0	2.5161203793	3.0	0.522222401007	51.890676667	265.061835566	253.670102734	0.113254123352	486.0	295.0	37	0.0
3271768	224.307540894	1.0	2332.0	1	591.0	1	735.864864865	27227.0	2.56209444729	3.0	0.761680933706	292.713246791	265.312310188	416.33027502	0.274645455221	399.0	296.0	37	0.0
3271771	89.9782485962	1.0	950.0	1	480.0	1	532.756756757	19712.0	10.6715113482	3.0	0.761649207379	7.14002601302	266.975297532	179.537585883	0.147232176728	381.0	273.0	37	0.0
3271772	664.353271484	1.0	5518.0	1	1268.0	1	1777.35135135	65762.0	2.58628555861	3.0	0.714861579255	32.3524066976	266.822771866	1220.96801797	0.325452019911	699.0	448.0	37	0.0
3271774	91.8933410645	1.0	1470.0	1	740.0	1	781.918918919	28931.0	2.52707633626	3.0	-0.28159935678	25.0626156894	269.150544418	239.374460067	-0.0413228374695	642.0	438.0	37	0.0
3271744	301.35244751	1.0	2408.0	1	982.0	1	1136.64864865	42056.0	4.71401670369	3.0	1.14658341836	253.467493281	257.695310865	530.86842983	0.365661672477	454.0	387.0	37	0.0
3271746	110.752922058	1.0	1057.0	1	460.0	1	520.486486486	19258.0	2.49914209722	3.0	0.810188511803	68.0742415895	259.282584648	208.317948982	0.193507855287	347.0	220.0	37	0.0
3271749	130.727096558	1.0	1992.0	1	666.0	1	786.432432432	29098.0	2.44364794678	3.0	0.433550419274	258.657791728	259.029290074	407.859353518	0.126663949006	477.0	260.0	37	0.0
3271748	2423.64331055	1.0	11231.0	1	3224.0	1	5254.13513514	194403.0	2.61805740083	3.0	1.18285891023	122.363831188	259.326001034	3643.63089027	0.695328280702	861.0	1383.0	37	0.0
3271751	254.206604004	1.0	1990.0	1	653.0	1	806.081081081	29825.0	2.56054548511	3.0	0.940180373681	310.171557978	259.069658524	423.84243524	0.32833231762	400.0	378.0	37	0.0
3271753	52.8931922913	1.0	782.0	1	401.0	1	417.864864865	15461.0	10.7554930567	3.0	0.443797113335	174.783888974	260.914025443	153.681879609	0.0888615639758	324.0	118.0	37	0.0
3271755	78.0646286011	1.0	1086.0	1	465.0	1	539.864864865	19975.0	2.55184775743	3.0	0.294969636442	4.10411488103	262.483622523	203.923210243	0.0589960957295	444.0	278.0	37	0.0
3271756	1785.63842773	1.0	11023.0	1	2274.0	1	3400.51351351	125819.0	2.56451571124	3.0	0.919586464054	105.883505189	261.893542722	2916.63952008	0.651165619895	662.0	839.0	37	0.0
3271759	74.9088439941	1.0	953.0	1	459.0	1	501.27027027	18547.0	2.65710933649	3.0	0.283470869938	282.848163708	262.157416721	193.895826648	0.0580046104849	421.0	238.0	37	0.0
3271857	187.488143921	1.0	2239.0	1	737.0	1	882.837837838	32665.0	2.49981719715	3.0	0.426044448435	315.472977056	291.270817899	478.915877182	0.130657478024	620.0	324.0	37	0.0
3271859	811.223083496	1.0	5877.0	1	1321.0	1	1925.45945946	71242.0	2.57578736469	3.0	0.848187103258	337.126726482	290.56640367	1394.77245445	0.443431927046	686.0	638.0	37	0.0
3271861	62.4679031372	1.0	912.0	1	348.0	1	365.108108108	13509.0	4.79456104777	3.0	0.47885714524	10.1646854709	292.316914273	164.604033936	0.121004752229	280.0	146.0	37	0.0
3271863	163.149108887	1.0	1771.0	1	456.0	1	569.243243243	21062.0	11.4000000005	3.0	0.693071989603	91.834743667	291.696734905	318.261196487	0.240304894055	323.0	215.0	37	0.0
3271865	224.972473145	1.0	2284.0	1	584.0	1	701.432432432	25953.0	2.53838858468	3.0	0.641394461695	141.65850807	292.017972438	432.778333082	0.246677117715	402.0	268.0	37	0.0
3271867	1030.71557617	1.0	6862.0	1	1379.0	1	2110.51351351	78089.0	2.53754891697	3.0	0.996336053226	373.198694786	292.008286486	1658.05628543	0.643033017833	438.0	658.0	37	0.0
3271870	105.789527893	1.0	1212.0	1	431.0	1	506.864864865	18754.0	2.49764207143	3.0	0.297666810056	180.28853436	293.221645259	233.93614539	0.073758517966	347.0	127.0	37	0.0
3271840	256.484100342	1.0	1704.0	1	637.0	1	847.972972973	31375.0	4.63396379661	3.0	1.24471025787	192.791717398	285.62713033	406.69620702	0.425491678754	326.0	355.0	37	0.0
3271842	111.289825439	1.0	1204.0	1	490.0	1	557.162162162	20615.0	2.4869130835	3.0	0.715292996481	289.660765696	286.104336644	213.279487152	0.15862191499	407.0	265.0	37	0.0
3271844	1606.11999512	1.0	11608.0	1	1911.0	1	3192.86486486	118136.0	2.55090921332	3.0	0.88028302953	325.995637484	287.28339337	2726.05911286	0.602029058796	736.0	855.0	37	0.0
3271848	124.980430603	1.0	1149.0	1	485.0	1	542.081081081	20057.0	10.1641275479	3.0	1.02064133484	76.909097012	288.314056127	225.664989947	0.269749891127	309.0	210.0	37	0.0
3271850	55.2588043213	1.0	852.0	1	456.0	1	510.459459459	18887.0	11.4000000005	3.0	-0.0931979918799	147.102200644	287.593942068	156.53693114	-0.0140886693286	411.0	282.0	37	0.0
3271852	592.43572998	1.0	4277.0	1	830.0	1	1378.59459459	51008.0	2.55351710881	3.0	0.749500223759	245.298911926	290.636641593	1084.09046515	0.417823543959	507.0	513.0	37	0.0
3271855	177.467559814	1.0	1500.0	1	623.0	1	694.918918919	25712.0	2.59091362669	3.0	0.685220534723	280.403798778	290.580044997	323.111726323	0.189486604561	401.0	283.0	37	0.0
3271825	76.5525588989	1.0	1204.0	1	627.0	1	636.891891892	23565.0	10.8507297907	3.0	-0.032016810229	54.7283876328	282.921488812	231.205510289	-0.00577781955255	460.0	255.0	37	0.0
3271827	447.087738037	1.0	3651.0	1	684.0	1	1039.51351351	38462.0	2.55167874828	3.0	0.809200551362	153.358343681	282.772526862	792.864133717	0.446339101307	389.0	325.0	37	0.0
3271828	60.5025405884	1.0	723.0	1	402.0	1	400.243243243	14809.0	11.4000000005	3.0	1.0899003928	0.0	284.0	155.738278568	0.269108116005	251.0	146.0	37	0.0
3271830	80.5078887939	1.0	1762.0	1	696.0	1	774.945945946	28673.0	2.7830967836	3.0	-0.40704213388	319.474699744	283.989034763	375.549667225	-0.0897747530112	559.0	262.0	37	0.0
3271833	179.025375366	1.0	2080.0	1	714.0	1	840.432432432	31096.0	2.55035759788	3.0	0.627305637733	347.780439031	284.222745984	360.208237655	0.155309646649	535.0	321.0	37	0.0
3271835	217.417785645	1.0	1610.0	1	581.0	1	690.648648649	25554.0	2.60309838072	3.0	0.97578977196	386.887460567	283.925997085	348.224402123	0.326253165797	349.0	240.0	37	0.0
3271837	1137.91931152	1.0	8238.0	1	1454.0	1	2303.81081081	85241.0	2.55210434096	3.0	0.83707123719	116.774667629	284.989144947	1941.74556117	0.545019222508	586.0	694.0	37	0.0
3271838	130.356689453	1.0	1594.0	1	567.0	1	668.972972973	24752.0	2.55936638296	3.0	0.279783393378	248.995684764	284.990313258	326.524159944	0.0732847561731	420.0	306.0	37	0.0
3271809	182.4868927	1.0	1684.0	1	615.0	1	722.405405405	26729.0	2.54147733298	3.0	0.801486385991	234.030502957	278.745892108	358.741431137	0.248449183096	384.0	351.0	37	0.0
3271808	124.129356384	1.0	1257.0	1	451.0	1	552.081081081	20427.0	8.99274529272	3.0	0.719605398946	221.318537362	277.892929568	258.341115837	0.202452426673	332.0	222.0	37	0.0
3271811	283.289093018	1.0	2157.0	1	565.0	1	749.0	27713.0	2.54920226538	3.0	0.831252802076	272.462659085	279.20719844	508.671581453	0.393274102632	324.0	221.0	37	0.0
3271813	164.840759277	1.0	1504.0	1	568.0	1	670.0	24790.0	2.58282799659	3.0	0.719125723586	229.489064086	280.079001294	348.9732559	0.230436569499	369.0	271.0	37	0.0
3271815	1023.36651611	1.0	7526.0	1	1592.0	1	2270.10810811	83994.0	2.55814992793	3.0	0.936409593781	337.859060085	279.903644685	1672.12037352	0.526417269796	648.0	786.0	37	0.0
3271817	161.948257446	1.0	1614.0	1	495.0	1	625.243243243	23134.0	2.54348447004	3.0	0.468955755182	241.385336089	280.553865975	349.122662733	0.150652001411	392.0	247.0	37	0.0
3271819	93.7902374268	1.0	1098.0	1	430.0	1	469.918918919	17387.0	2.46530706668	3.0	0.726381837874	9.468434191	281.966664134	192.180380889	0.174442763028	321.0	117.0	37	0.0
3271821	231.106155396	1.0	1864.0	1	960.0	1	1126.08108108	41665.0	4.63039284055	3.0	0.684920934015	123.975562037	281.569163063	430.306956226	0.150567504863	584.0	447.0	37	0.0
3271823	219.455505371	1.0	1823.0	1	806.0	1	908.081081081	33599.0	4.6926178615	3.0	0.999833985319	134.408105449	282.147618085	397.372857261	0.280019318839	478.0	429.0	37	0.0
3271920	520.013793945	1.0	3798.0	1	844.0	1	1238.32432432	45818.0	2.57091602113	3.0	1.02894812807	389.056339587	303.285832669	823.184198843	0.519756841345	383.0	475.0	37	0.0
3271922	228.242340088	1.0	1943.0	1	700.0	1	846.324324324	31314.0	2.60443848199	3.0	0.808246217984	314.124096528	304.14889921	414.913850098	0.24707398076	471.0	357.0	37	0.0
3271924	172.398330688	1.0	1604.0	1	425.0	1	566.243243243	20951.0	2.60287893578	3.0	0.760709906153	120.323435538	304.898049948	333.317283397	0.288485006293	311.0	244.0	37	0.0
3271926	680.090148926	1.0	5081.0	1	1022.0	1	1557.62162162	57632.0	2.57978157419	3.0	0.865909951455	329.439058854	305.73137432	1201.87366112	0.501662991414	493.0	473.0	37	0.0
3271928	203.91583252	1.0	1822.0	1	676.0	1	752.108108108	27828.0	2.66187354388	3.0	0.868541339356	150.331019151	307.930063709	343.739143973	0.247624145612	398.0	224.0	37	0.0
3271931	188.60256958	1.0	1722.0	1	523.0	1	676.972972973	25048.0	2.54122649119	3.0	0.49985432662	240.041522474	308.267013732	384.283712212	0.165326170681	414.0	276.0	37	0.0
3271930	177.428161621	1.0	1705.0	1	484.0	1	597.405405405	22104.0	2.53260663634	3.0	0.727634765923	223.763275598	308.059863927	337.048418831	0.258274842489	332.0	213.0	37	0.0
3271933	182.829238892	1.0	1813.0	1	510.0	1	651.0	24087.0	2.50249099427	3.0	0.292078314646	260.295468934	308.144183781	382.740919045	0.0939248980256	399.0	246.0	37	0.0
3271935	84.7348556519	1.0	793.0	1	420.0	1	441.405405405	16332.0	4.69228756222	3.0	1.11867885845	0.0	309.0	211.53098794	0.366208900973	213.0	133.0	37	0.0
3271904	550.29119873	1.0	4099.0	1	739.0	1	1176.43243243	43528.0	2.57958112894	3.0	0.80699629444	177.25857405	300.878714806	974.173254627	0.501786467394	373.0	339.0	37	0.0
3271906	203.399734497	1.0	1565.0	1	579.0	1	678.378378378	25100.0	2.6640109872	3.0	0.761077748511	43.7699683984	301.729114672	365.254732371	0.257689198143	367.0	253.0	37	0.0
3271908	119.902122498	1.0	1100.0	1	384.0	1	445.891891892	16498.0	2.51032894983	3.0	0.765979102657	80.6065065895	302.02922654	225.90309916	0.240748299526	270.0	186.0	37	0.0
3271911	150.37461853	1.0	1440.0	1	517.0	1	590.108108108	21834.0	2.50552433892	3.0	0.819485380352	192.470523428	301.621200503	288.875288719	0.250908640639	337.0	235.0	37	0.0
3271910	244.41947937	1.0	1795.0	1	677.0	1	846.351351351	31315.0	4.65120567016	3.0	0.972131522851	144.817359794	302.271840095	421.584130013	0.319468088938	383.0	345.0	37	0.0
3271914	94.372543335	1.0	1285.0	1	557.0	1	613.567567568	22702.0	2.46575060933	3.0	0.387326883215	244.750120009	302.338321028	244.68534676	0.083695160402	435.0	302.0	37	0.0
3271916	163.312728882	1.0	1688.0	1	577.0	1	675.432432432	24991.0	2.55771215337	3.0	0.660107485323	297.352877326	301.862803942	334.935942511	0.19569779623	417.0	216.0	37	0.0
3271918	54.7496643066	1.0	994.0	1	545.0	1	551.648648649	20411.0	2.5315523257	3.0	-0.240980076142	368.247649033	301.625415768	153.725985698	-0.0324857747391	502.0	239.0	37	0.0
3271889	64.1351013184	1.0	737.0	1	455.0	1	469.0	17353.0	11.4000000005	3.0	0.731441660928	35.8065026968	297.044905226	128.270763968	0.111140831884	349.0	297.0	37	0.0
3271890	601.038513184	1.0	4583.0	1	967.0	1	1306.08108108	48325.0	2.56202159674	3.0	0.836035112098	286.032146168	297.685495149	1038.53345793	0.497875220892	417.0	400.0	37	0.0
3271893	42.1988639832	1.0	714.0	1	384.0	1	391.108108108	14471.0	2.47949586036	3.0	0.237513383585	58.4869597027	298.654128229	131.805998806	0.0416903047811	322.0	154.0	37	0.0
3271895	105.984474182	1.0	1111.0	1	407.0	1	484.351351351	17921.0	2.53524872401	3.0	0.575766740437	213.17335158	299.102474213	224.428188987	0.153925772049	315.0	205.0	37	0.0
3271897	118.793960571	1.0	1144.0	1	500.0	1	538.378378378	19920.0	2.54612446247	3.0	0.814162677972	131.400044311	299.715571037	228.078367544	0.208394597037	353.0	193.0	37	0.0
3271896	169.119873047	1.0	1454.0	1	567.0	1	641.216216216	23725.0	2.61354335785	3.0	0.831912674789	50.9853433046	299.782298156	289.410908872	0.231133761246	364.0	300.0	37	0.0
3271899	197.725997925	1.0	2127.0	1	672.0	1	816.918918919	30226.0	11.4000000005	3.0	0.42095355684	249.835907066	300.042085572	455.972183507	0.133118673014	509.0	331.0	37	0.0
3271901	1075.77185059	1.0	7842.0	1	1491.0	1	2289.10810811	84697.0	2.58909159047	3.0	0.944144113677	355.327498969	299.756069773	1829.1349319	0.605687835557	521.0	723.0	37	0.0
3271903	271.377593994	1.0	2172.0	1	674.0	1	784.783783784	29037.0	2.5820679115	3.0	0.826957017564	24.4946124549	300.518338878	517.025635252	0.374390881642	331.0	184.0	37	0.0
3271873	573.609008789	1.0	4656.0	1	892.0	1	1338.05405405	49508.0	2.5475080416	3.0	0.683329363093	253.777645425	294.426405695	1100.53789742	0.390852015214	499.0	471.0	37	0.0
3271872	136.16734314	1.0	1670.0	1	655.0	1	736.864864865	27264.0	10.7641158022	3.0	0.48549462226	309.601759313	293.371859293	321.417188416	0.118424740653	507.0	324.0	37	0.0
3271875	73.3794708252	1.0	1061.0	1	431.0	1	502.810810811	18604.0	2.51010801289	3.0	0.467110684287	24.6014823769	295.217946113	217.449334819	0.112353356637	344.0	188.0	37	0.0
3271877	208.131057739	1.0	1786.0	1	756.0	1	824.945945946	30523.0	4.7026112685	3.0	1.25651380426	221.386245604	294.806161583	373.946813356	0.398186737634	327.0	357.0	37	0.0
3271879	117.308555603	1.0	2150.0	1	734.0	1	867.675675676	32104.0	2.57068138794	3.0	-0.461922081659	327.258804459	295.195739202	396.209404093	-0.0954028402957	674.0	335.0	37	0.0
3271883	65.6472549438	1.0	818.0	1	413.0	1	435.945945946	16130.0	2.70393007403	3.0	0.384922586418	103.64018203	296.101667551	169.478931163	0.0808725144126	338.0	164.0	37	0.0
3271882	142.682479858	1.0	1377.0	1	469.0	1	543.432432432	20107.0	2.59095546244	3.0	0.584224864049	97.1636764549	296.394716854	302.994823988	0.194556846326	328.0	220.0	37	0.0
3271885	91.2138595581	1.0	1220.0	1	453.0	1	493.783783784	18270.0	2.52505896471	3.0	0.443490660033	190.874776802	296.002747905	207.794120216	0.102918731868	367.0	192.0	37	0.0
3271887	195.429351807	1.0	2257.0	1	732.0	1	906.621621622	33545.0	2.62641461292	3.0	0.444006254029	318.142716479	295.995416167	408.034812741	0.111006053458	630.0	443.0	37	0.0
3271984	526.129638672	1.0	3851.0	1	816.0	1	1141.10810811	42221.0	2.57310355105	3.0	0.86537592134	38.7653986558	324.010883832	884.711590915	0.504816045764	352.0	191.0	37	0.0
3271986	78.2018814087	1.0	918.0	1	511.0	1	538.297297297	19917.0	4.69586386705	3.0	0.549807521624	47.4801229917	324.34619901	171.626996203	0.0960686868077	352.0	243.0	37	0.0
3271988	64.5776824951	1.0	723.0	1	400.0	1	401.891891892	14870.0	10.6334337615	3.0	0.683468936846	81.4208316488	323.636718004	140.649837813	0.13584293547	306.0	202.0	37	0.0
3271990	485.98828125	1.0	3636.0	1	743.0	1	1105.43243243	40901.0	2.58807937717	3.0	0.902435100264	126.22788796	323.965186583	819.995716132	0.50309812287	355.0	302.0	37	0.0
3271992	79.392364502	1.0	872.0	1	429.0	1	464.72972973	17195.0	11.4000000005	3.0	0.544945832716	232.034353905	323.977768113	186.72300469	0.122934931362	337.0	199.0	37	0.0
3271994	441.338928223	1.0	3633.0	1	909.0	1	1250.64864865	46274.0	2.57053936176	3.0	0.819965463129	305.496519003	323.80095169	824.001389434	0.370089925959	455.0	474.0	37	0.0
3271996	169.563156128	1.0	1750.0	1	617.0	1	705.540540541	26105.0	2.60828067291	3.0	0.792313017986	289.698880765	324.857366792	347.578975406	0.242488189094	384.0	264.0	37	0.0
3271998	216.547286987	1.0	1889.0	1	623.0	1	772.432432432	28580.0	2.59171003472	3.0	0.858589436204	284.699712848	326.330926531	420.214002394	0.30470345352	371.0	276.0	37	0.0
3271969	192.229141235	1.0	1756.0	1	644.0	1	736.810810811	27262.0	2.57152204627	3.0	0.811358840831	321.405908854	316.911329182	340.259936408	0.230531672198	441.0	304.0	37	0.0
3271971	1000.70349121	1.0	6041.0	1	2276.0	1	2736.02702703	101233.0	4.6863188478	3.0	1.32771914057	336.399700637	316.851103412	1596.93491982	0.632584922247	541.0	939.0	37	0.0
3271973	208.48223877	1.0	1813.0	1	515.0	1	636.081081081	23535.0	2.49899632023	3.0	0.622212240998	189.016990655	317.882029597	410.314742226	0.251069989275	345.0	66.0	37	0.0
3271975	232.203323364	1.0	1860.0	1	620.0	1	767.72972973	28406.0	2.59486269773	3.0	1.27209050347	399.0	318.0	382.371521534	0.463669014562	305.0	321.0	37	0.0
3271976	231.124038696	1.0	1811.0	1	510.0	1	665.72972973	24632.0	2.56313004254	3.0	0.78883917	207.93447171	318.852398125	410.545954164	0.321410489822	330.0	197.0	37	0.0
3271978	338.21963501	1.0	3069.0	1	959.0	1	1148.40540541	42491.0	2.5480273232	3.0	0.765582182419	310.522527337	319.464461056	696.226115068	0.302200121597	476.0	334.0	37	0.0
3271980	94.6129684448	1.0	998.0	1	380.0	1	425.027027027	15726.0	2.59981272106	3.0	0.694943532073	23.3183141872	319.727362723	190.057810867	0.183961166552	284.0	199.0	37	0.0
3271982	960.291809082	1.0	6607.0	1	1110.0	1	1854.2972973	68609.0	2.55318057829	3.0	0.859142798969	63.7614790599	320.206127776	1648.17661649	0.617654274514	419.0	443.0	37	0.0
3271954	91.8264846802	1.0	1071.0	1	390.0	1	448.648648649	16600.0	2.76546217154	3.0	0.741075716575	35.9443896929	312.928672233	177.552842872	0.171839029828	301.0	125.0	37	0.0
3271956	931.235290527	1.0	6811.0	1	1178.0	1	2024.83783784	74919.0	2.53660425597	3.0	0.868272841784	365.285376144	312.924949904	1619.10596924	0.531734317693	541.0	771.0	37	0.0
3271958	177.666152954	1.0	1983.0	1	565.0	1	678.432432432	25102.0	2.53343223678	3.0	0.550974467822	155.073176867	315.8997801	343.725628675	0.162215980055	403.0	330.0	37	0.0
3271960	185.522689819	1.0	1781.0	1	533.0	1	656.513513514	24291.0	2.57219294348	3.0	0.554411831341	238.936985995	315.710164662	373.385756857	0.187166543647	381.0	261.0	37	0.0
3271962	193.66960144	1.0	1731.0	1	642.0	1	748.459459459	27693.0	2.52425238315	3.0	0.808830158225	348.588671717	316.100428071	348.795992156	0.232232636062	446.0	245.0	37	0.0
3271964	91.4898910522	1.0	903.0	1	401.0	1	430.351351351	15923.0	2.6427172909	3.0	0.636754899809	100.598564568	317.460769851	191.287046697	0.164843696535	301.0	138.0	37	0.0
3271967	935.316650391	1.0	7006.0	1	1178.0	1	1794.81081081	66408.0	2.57473234592	3.0	0.837968337743	260.928977271	316.85958882	1600.03004899	0.59620528217	422.0	501.0	37	0.0
3271966	874.765930176	1.0	6440.0	1	1192.0	1	1804.75675676	66776.0	2.52790987324	3.0	0.874412008549	165.783625491	316.784827403	1520.81771509	0.583333683901	442.0	507.0	37	0.0
3271937	178.639465332	1.0	1696.0	1	521.0	1	665.189189189	24612.0	2.61589105317	3.0	0.668728251426	298.292489544	308.654208539	351.358540987	0.214497139141	398.0	279.0	37	0.0
3271939	151.482345581	1.0	1430.0	1	424.0	1	526.837837838	19493.0	2.52819502779	3.0	0.600079453389	204.011818961	309.629030782	297.640584292	0.204107640946	331.0	179.0	37	0.0
3271940	163.631118774	1.0	1550.0	1	520.0	1	642.945945946	23789.0	2.53496549795	3.0	0.532704325765	233.348601375	309.960859	327.479935428	0.156958250409	398.0	284.0	37	0.0
3271942	260.875274658	1.0	3035.0	1	895.0	1	1089.32432432	40305.0	2.50199519289	3.0	0.5700184868	371.291018404	310.01180423	594.451804142	0.18417680932	533.0	389.0	37	0.0
3271944	146.046951294	1.0	1202.0	1	494.0	1	525.72972973	19452.0	2.52858530568	3.0	0.992003949582	18.304436167	311.061316101	234.691008284	0.284389927591	284.0	108.0	37	0.0
3271946	54.6856384277	1.0	749.0	1	330.0	1	362.918918919	13428.0	11.4000000005	3.0	0.451623394233	96.8709402209	312.023541412	139.165444781	0.0947987309431	287.0	140.0	37	0.0
3271948	195.164764404	1.0	1635.0	1	486.0	1	636.243243243	23541.0	2.58699948846	3.0	0.63129384893	193.198629723	312.153937964	381.138164319	0.233177345887	366.0	216.0	37	0.0
3271951	71.6196594238	1.0	995.0	1	425.0	1	450.216216216	16658.0	2.85861551461	3.0	0.696844790319	280.08996556	312.002040805	168.447178522	0.149902822091	322.0	204.0	37	0.0
3272049	80.3777236938	1.0	1533.0	1	525.0	1	594.324324324	21990.0	2.7651689706	3.0	-0.14430571877	362.700429389	336.570123545	273.349090405	-0.0321195457093	464.0	198.0	37	0.0
3272050	85.1154937744	1.0	971.0	1	479.0	1	531.675675676	19672.0	2.63993671516	3.0	0.224838093628	114.330498496	338.019585338	181.735927784	0.0399623975605	416.0	250.0	37	0.0
3272052	50.5702896118	1.0	745.0	1	421.0	1	413.864864865	15313.0	2.54491226378	3.0	0.265384650386	171.303107431	337.608368967	138.53121633	0.046479967142	358.0	161.0	37	0.0
3272055	269.439361572	1.0	2252.0	1	754.0	1	970.486486486	35908.0	2.61327528987	3.0	0.789253247214	253.409099075	338.358163566	542.114359687	0.282772725459	434.0	350.0	37	0.0
3272057	157.236846924	1.0	1608.0	1	661.0	1	805.0	29785.0	2.62756016599	3.0	0.632558405325	299.231144084	338.233512295	391.045109646	0.181528992262	413.0	218.0	37	0.0
3272060	158.506439209	1.0	1742.0	1	604.0	1	698.27027027	25836.0	2.65202523932	3.0	0.263405720163	313.633380774	339.485756263	342.50528371	0.0690624541945	465.0	377.0	37	0.0
3272062	612.273132324	1.0	5269.0	1	945.0	1	1443.02702703	53392.0	2.56377014888	3.0	0.83298496413	304.927940806	340.868968805	1079.06578644	0.452315690616	461.0	410.0	37	0.0
3272033	133.912384033	1.0	1313.0	1	579.0	1	664.27027027	24578.0	2.60227149344	3.0	0.101473818161	123.22097013	336.17765298	285.034076778	0.0222553991577	445.0	289.0	37	0.0
3272035	214.592895508	1.0	1867.0	1	537.0	1	710.972972973	26306.0	2.55537305089	3.0	0.790315909598	139.606099801	335.638724765	391.719109006	0.278309811853	377.0	289.0	37	0.0
3272037	139.12713623	1.0	1417.0	1	504.0	1	588.810810811	21786.0	2.56476755244	3.0	0.767988594573	179.565483117	336.125817717	279.217441933	0.222631820781	350.0	282.0	37	0.0
3272039	73.5807495117	1.0	840.0	1	426.0	1	458.405405405	16961.0	2.64563190299	3.0	0.322699765216	289.936111748	335.910628963	169.169287247	0.0633143446503	384.0	128.0	37	0.0
3272041	780.588989258	1.0	6248.0	1	1128.0	1	1726.54054054	63882.0	2.55546674928	3.0	0.84086851494	355.151360084	335.97641132	1329.10798396	0.478534159626	512.0	515.0	37	0.0
3272043	97.890411377	1.0	824.0	1	358.0	1	398.108108108	14730.0	2.78916489982	3.0	0.796385511943	32.2279899218	336.8772621	177.454029068	0.215793291444	248.0	176.0	37	0.0
3272045	816.351928711	1.0	5400.0	1	1045.0	1	1694.32432432	62690.0	2.58093861228	3.0	0.836215189232	157.510515754	337.387362688	1468.07033313	0.568074029225	444.0	457.0	37	0.0
3272047	145.072296143	1.0	1387.0	1	462.0	1	582.378378378	21548.0	2.54780289548	3.0	0.791794804105	185.481781908	337.002970794	290.926618406	0.24652563226	322.0	237.0	37	0.0
3272017	173.524108887	1.0	1469.0	1	550.0	1	664.486486486	24586.0	2.61933660527	3.0	0.730084097298	332.820558831	329.547020302	318.863225783	0.21237189083	405.0	209.0	37	0.0
3272016	656.018432617	1.0	4650.0	1	790.0	1	1352.97297297	50060.0	2.55960013162	3.0	0.830079381086	217.453375461	330.300354328	1184.29354203	0.570586992163	367.0	333.0	37	0.0
3272020	166.042556763	1.0	1685.0	1	592.0	1	650.567567568	24071.0	2.48606905727	3.0	0.644670803776	368.254152281	329.697971916	329.236282979	0.194923065021	422.0	226.0	37	0.0
3272023	265.295043945	1.0	1760.0	1	784.0	1	898.405405405	33241.0	2.5972154922	3.0	1.13918846498	323.021722295	331.161259296	409.815436742	0.351032510258	425.0	385.0	37	0.0
3272022	102.126602173	1.0	1100.0	1	452.0	1	503.081081081	18614.0	2.6249859778	3.0	0.543822011658	272.404812225	330.771534359	219.089324551	0.13432172737	361.0	197.0	37	0.0
3272025	161.835662842	1.0	1570.0	1	544.0	1	665.972972973	24641.0	2.56074448115	3.0	0.842560166281	65.9351504488	331.609921223	300.358072093	0.234567921188	393.0	346.0	37	0.0
3272027	214.327301025	1.0	1933.0	1	535.0	1	723.675675676	26776.0	2.56747256784	3.0	0.551563612506	386.575545474	332.537505905	473.335918658	0.220079275917	420.0	259.0	37	0.0
3272029	165.931503296	1.0	1582.0	1	572.0	1	664.486486486	24586.0	2.56586140759	3.0	0.580908829837	147.870044326	333.85510418	316.964738805	0.160831866348	415.0	219.0	37	0.0
3272031	96.2637481689	1.0	1519.0	1	445.0	1	512.918918919	18978.0	11.4000000005	3.0	0.0810742057133	278.223572499	335.41344374	253.34675166	0.0204316408253	402.0	179.0	37	0.0
3272000	192.672317505	1.0	1911.0	1	649.0	1	730.378378378	27024.0	2.57799271349	3.0	0.755536455828	386.714306515	325.917025324	382.460771507	0.246598915459	392.0	210.0	37	0.0
3272002	123.494049072	1.0	1176.0	1	522.0	1	585.513513514	21664.0	8.38831395703	3.0	0.766852263243	102.490215996	327.429955177	286.431455987	0.230876660828	318.0	159.0	37	0.0
3272004	123.442878723	1.0	1423.0	1	591.0	1	666.891891892	24675.0	4.63968492891	3.0	0.819673353459	104.490327409	327.292865709	320.225856387	0.245010568368	326.0	159.0	37	0.0
3272006	438.711395264	1.0	3668.0	1	860.0	1	1188.64864865	43980.0	2.62000644544	3.0	0.754499291161	354.13272525	327.77001533	735.009267372	0.304248549855	466.0	479.0	37	0.0
3272008	116.983726501	1.0	1137.0	1	505.0	1	562.567567568	20815.0	2.60226286591	3.0	0.513532743428	162.659541939	328.530905337	234.804237675	0.120032858162	391.0	275.0	37	0.0
3272010	104.174339294	1.0	1168.0	1	459.0	1	510.864864865	18902.0	2.52779449183	3.0	0.665160981265	228.628738457	328.754817098	218.559064247	0.165888631762	340.0	256.0	37	0.0
3272012	112.510215759	1.0	1205.0	1	484.0	1	554.027027027	20499.0	2.511595092	3.0	0.571742853496	70.7090302671	329.775939363	268.566925912	0.160870366425	373.0	188.0	37	0.0
3272014	304.697570801	1.0	2548.0	1	612.0	1	858.27027027	31756.0	2.53012234813	3.0	0.742687274111	111.270535343	330.456681647	585.819589628	0.339519631251	390.0	348.0	37	0.0
3272112	247.586212158	1.0	2019.0	1	816.0	1	960.189189189	35527.0	2.62146761338	3.0	1.09912811039	390.729477804	358.314663858	464.337690685	0.361959112302	418.0	415.0	37	0.0
3272114	76.3181610107	1.0	927.0	1	415.0	1	438.594594595	16228.0	8.99900937317	3.0	0.633956475273	159.821933698	358.596566457	184.22743484	0.153593679482	306.0	59.0	37	0.0
3272116	121.011505127	1.0	1230.0	1	354.0	1	447.540540541	16559.0	2.50878239533	3.0	0.606954466822	101.426428172	360.113876655	252.756206056	0.206846166958	285.0	188.0	37	0.0
3272118	186.843948364	1.0	1506.0	1	596.0	1	685.675675676	25370.0	2.59342783116	3.0	0.911629433218	115.900321956	359.656577676	329.490520354	0.280466293115	346.0	209.0	37	0.0
3272120	196.616790771	1.0	1506.0	1	546.0	1	650.135135135	24055.0	2.56800566311	3.0	0.889143502905	198.270335354	359.945355903	335.011207289	0.297160675308	344.0	271.0	37	0.0
3272122	459.391143799	1.0	4109.0	1	945.0	1	1309.48648649	48451.0	2.60022526606	3.0	0.662916370205	336.562491521	359.516088133	839.214799071	0.269716585761	477.0	594.0	37	0.0
3272124	190.737411499	1.0	1778.0	1	543.0	1	618.567567568	22887.0	2.49914856096	3.0	0.817361733989	219.526369258	361.821404727	370.161041571	0.323734275779	322.0	206.0	37	0.0
3272126	946.376953125	1.0	7521.0	1	2042.0	1	2730.37837838	101024.0	2.56931384036	3.0	1.03127797049	344.514752483	362.720897126	1664.82615628	0.458590694443	752.0	783.0	37	0.0
3272096	108.0102005	1.0	1318.0	1	530.0	1	562.918918919	20828.0	2.62105062836	3.0	0.588618800434	169.785537694	350.645460398	245.208344336	0.147054215632	369.0	220.0	37	0.0
3272098	59.1044235229	1.0	827.0	1	308.0	1	349.27027027	12923.0	2.78080945136	3.0	0.375440446636	97.6396964697	352.372189393	143.906537696	0.0838282569423	272.0	61.0	37	0.0
3272100	294.471313477	1.0	1931.0	1	807.0	1	947.837837838	35070.0	2.63159862608	3.0	1.11714884529	364.120682027	354.42961261	461.618620455	0.373698962945	424.0	386.0	37	0.0
3272102	632.02722168	1.0	4784.0	1	1699.0	1	1845.0	68265.0	2.5758531811	3.0	1.14931271052	66.5056394427	354.594087832	1127.65149266	0.541368960395	474.0	578.0	37	0.0
3272104	95.9502487183	1.0	1085.0	1	384.0	1	419.054054054	15505.0	2.6931907465	3.0	0.739645267037	5.05050297436	357.449706975	193.627067946	0.20609704382	267.0	134.0	37	0.0
3272106	906.089782715	1.0	6454.0	1	932.0	1	1735.02702703	64196.0	2.5760316173	3.0	0.850878978712	27.0059701849	357.456802668	1586.9865309	0.637033717699	363.0	372.0	37	0.0
3272108	241.917480469	1.0	1825.0	1	549.0	1	733.324324324	27133.0	2.59291599957	3.0	0.764725408734	173.643416335	357.435487874	447.622364031	0.30445244078	363.0	293.0	37	0.0
3272110	484.412353516	1.0	3919.0	1	751.0	1	1065.13513514	39410.0	2.53802817326	3.0	0.856148329226	242.81424499	358.023581428	839.72539037	0.509394683418	335.0	436.0	37	0.0
3272081	58.0945091248	1.0	1014.0	1	456.0	1	475.162162162	17581.0	2.47786180096	3.0	-0.303262729821	160.853301619	344.918299578	197.193857454	-0.0592020748923	388.0	145.0	37	0.0
3272083	150.134567261	1.0	1553.0	1	525.0	1	612.648648649	22668.0	2.50172061344	3.0	0.662815777316	394.847372349	346.669779957	298.621296425	0.192658537915	383.0	225.0	37	0.0
3272086	480.506835938	1.0	3668.0	1	670.0	1	1105.40540541	40900.0	2.56556568623	3.0	0.888045631952	215.371326506	349.511673131	850.615347834	0.519013312258	341.0	290.0	37	0.0
3272088	920.256408691	1.0	6391.0	1	1096.0	1	1866.7027027	69068.0	2.59071829349	3.0	0.867306326629	315.412632277	348.685528875	1616.35170239	0.60126614051	438.0	489.0	37	0.0
3272091	118.560417175	1.0	1212.0	1	388.0	1	484.648648649	17932.0	2.53385490596	3.0	0.670437813877	186.583184828	350.464098613	261.798503541	0.221119364543	296.0	189.0	37	0.0
3272093	203.562866211	1.0	1761.0	1	547.0	1	681.162162162	25203.0	2.56423560203	3.0	0.796326518882	346.224915116	349.862197305	363.515054977	0.269820863532	382.0	245.0	37	0.0
3272094	41.5679855347	1.0	643.0	1	343.0	1	353.72972973	13088.0	2.46114288329	3.0	0.410926488419	105.893242448	350.716388278	109.900876715	0.0681885833541	299.0	180.0	37	0.0
3272064	238.753204346	1.0	1954.0	1	584.0	1	699.324324324	25875.0	2.5055880385	3.0	0.822150782114	223.066206307	342.17740881	409.14239942	0.316657855776	350.0	233.0	37	0.0
3272066	95.3019714355	1.0	881.0	1	321.0	1	391.297297297	14478.0	2.57168604091	3.0	0.727353022804	7.5356368895	343.280804169	190.536940843	0.215195836876	251.0	140.0	37	0.0
3272068	1181.30432129	1.0	8163.0	1	1216.0	1	2257.56756757	83530.0	2.55104390969	3.0	0.849493696242	272.581534714	343.270081686	2091.76663162	0.648947261275	461.0	371.0	37	0.0
3272070	579.688232422	1.0	4587.0	1	923.0	1	1345.56756757	49786.0	2.54412681452	3.0	0.820241919358	250.88797204	344.141457372	1029.32239147	0.457155232135	434.0	399.0	37	0.0
3272072	83.7914352417	1.0	1048.0	1	579.0	1	569.108108108	21057.0	2.7552198019	3.0	0.0592234244286	263.157986841	344.491829263	196.209607844	0.010314438153	427.0	249.0	37	0.0
3272074	926.966430664	1.0	6811.0	1	1407.0	1	1967.24324324	72788.0	2.54897773413	3.0	1.00271492462	377.962413091	344.305770543	1492.54191092	0.613888466574	451.0	638.0	37	0.0
3272077	475.365936279	1.0	3533.0	1	741.0	1	1140.72972973	42207.0	2.56640896111	3.0	0.882274232432	58.8936482362	345.237756013	809.706244698	0.455869865796	412.0	301.0	37	0.0
3272079	1260.51220703	1.0	8784.0	1	1659.0	1	2376.16216216	87918.0	2.55392229076	3.0	0.888551620189	124.041282706	345.070110792	2077.70262434	0.635248717783	488.0	600.0	37	0.0
3271153	122.387573242	1.0	1377.0	1	563.0	1	629.297297297	23284.0	2.59116370131	3.0	0.496814003524	300.165073771	21.882510874	246.62576968	0.107851989845	451.0	248.0	37	0.0
3271152	62.486907959	1.0	792.0	1	339.0	1	358.432432432	13262.0	2.60141630272	3.0	0.469950198914	88.4849545754	20.9543562259	151.828401043	0.110534998822	280.0	142.0	37	0.0
3272176	893.559509277	1.0	6724.0	1	1154.0	1	1841.54054054	68137.0	2.54753432542	3.0	0.945155509032	273.024719717	379.415795894	1516.56667426	0.637150681391	375.0	503.0	37	0.0
3271155	388.173522949	1.0	3086.0	1	1020.0	1	1151.40540541	42602.0	2.6276984003	3.0	0.850078466286	238.916439802	23.2026060521	713.119845758	0.357306824133	473.0	367.0	37	0.0
3271154	104.044616699	1.0	1210.0	1	442.0	1	540.675675676	20005.0	2.51806076538	3.0	0.547826123395	111.070032286	22.6436532858	265.143048818	0.155167646626	344.0	232.0	37	0.0
3272178	109.975601196	1.0	1228.0	1	385.0	1	447.054054054	16541.0	2.47681381101	3.0	0.577057037913	292.981276487	382.007533557	232.208592284	0.176287002274	293.0	176.0	37	0.0
3271157	215.332519531	1.0	2010.0	1	561.0	1	698.351351351	25839.0	2.5741739081	3.0	0.663375932325	248.517842018	23.8934499774	416.90547931	0.246902747251	388.0	302.0	37	0.0
3271156	137.834121704	1.0	1297.0	1	420.0	1	519.972972973	19239.0	11.4000000005	3.0	0.737046069242	41.2574201346	23.9340466209	275.704399522	0.242855680407	287.0	180.0	37	0.0
3272180	112.671691895	1.0	1314.0	1	430.0	1	503.567567568	18632.0	2.64785966984	3.0	0.689640676199	342.485479917	381.56912931	250.467955429	0.207013932652	330.0	199.0	37	0.0
3271159	97.0121688843	1.0	921.0	1	398.0	1	453.891891892	16794.0	2.50810899696	3.0	0.730014554223	193.768446251	25.2851147184	186.817912504	0.176794257123	320.0	195.0	37	0.0
3271158	193.352478027	1.0	2121.0	1	809.0	1	914.513513514	33837.0	2.49813143667	3.0	0.187269337526	371.949567684	24.155054639	426.812190132	0.0456971692661	540.0	398.0	37	0.0
3272182	88.5066375732	1.0	1198.0	1	479.0	1	533.540540541	19741.0	2.48989428186	3.0	0.0417127238819	20.5664758156	384.018257635	201.266627276	0.00793000154408	394.0	213.0	37	0.0
3271161	108.309768677	1.0	1317.0	1	470.0	1	526.864864865	19494.0	2.5391066365	3.0	0.561037626127	55.9925388126	26.6397775626	259.15033841	0.160065205365	342.0	144.0	37	0.0
3272185	332.187347412	1.0	2763.0	1	992.0	1	1214.81081081	44948.0	8.95309734752	3.0	0.891881609511	185.640120895	384.446336142	683.382511964	0.334865014876	538.0	447.0	37	0.0
3271160	93.3457717896	1.0	1098.0	1	389.0	1	430.891891892	15943.0	2.8074637225	3.0	0.450684387203	143.401839281	26.4802142151	206.399260305	0.121000804064	309.0	187.0	37	0.0
3271163	1363.91125488	1.0	10054.0	1	1682.0	1	2888.75675676	106884.0	2.54510470885	3.0	0.806880447235	364.679301775	27.4251815451	2394.16027271	0.502325943727	680.0	1015.0	37	0.0
3272187	777.330810547	1.0	5502.0	1	894.0	1	1540.86486486	57012.0	2.55248451034	3.0	0.805759754293	113.551605153	386.063305303	1389.98991128	0.570923063582	413.0	305.0	37	0.0
3271162	223.618804932	1.0	1827.0	1	485.0	1	658.351351351	24359.0	2.59636936546	3.0	0.763258496811	208.165508925	26.9846336363	401.943557136	0.303774646088	349.0	220.0	37	0.0
3271165	196.227859497	1.0	1889.0	1	608.0	1	730.378378378	27024.0	2.53726989454	3.0	0.652239408064	297.38411816	27.8886754327	390.564075789	0.211225549632	437.0	267.0	37	0.0
3271164	117.529434204	1.0	1364.0	1	420.0	1	501.324324324	18549.0	2.4706411934	3.0	0.669253294192	37.5989913458	27.7771174398	265.350088882	0.215240033016	295.0	196.0	37	0.0
3271167	200.481521606	1.0	1968.0	1	515.0	1	650.837837838	24081.0	2.55307713984	3.0	0.699091729315	327.941842793	29.4626042975	408.997182381	0.281493273869	364.0	308.0	37	0.0
3271166	217.595535278	1.0	1839.0	1	768.0	1	942.405405405	34869.0	2.66006178249	3.0	0.942037481844	236.502604113	28.5264500919	438.56783711	0.280734929781	424.0	385.0	37	0.0
3272190	143.957977295	1.0	1773.0	1	532.0	1	613.135135135	22686.0	2.51810657753	3.0	0.371192655047	236.721475912	386.463809463	332.467054522	0.11189926493	373.0	180.0	37	0.0
3271137	130.090759277	1.0	1257.0	1	377.0	1	470.891891892	17423.0	2.5367075635	3.0	0.741117426192	47.5897654276	11.6675271748	249.776431566	0.244642495793	273.0	176.0	37	0.0
3272161	119.022232056	1.0	1005.0	1	436.0	1	506.378378378	18736.0	2.62612604419	3.0	0.905876261368	239.045210802	375.43665414	220.450593022	0.245617778731	304.0	176.0	37	0.0
3271136	278.352783203	1.0	2258.0	1	608.0	1	763.810810811	28261.0	2.5305148279	3.0	0.804875506181	180.836066639	10.9539053875	477.583781936	0.336237492306	350.0	289.0	37	0.0
3271139	191.857849121	1.0	1728.0	1	659.0	1	746.054054054	27604.0	2.62357258647	3.0	0.687936360472	391.580323995	14.4794422047	350.143775703	0.192511649378	410.0	338.0	37	0.0
3272163	305.27645874	1.0	2205.0	1	673.0	1	917.135135135	33934.0	2.58522601621	3.0	0.89096186191	395.427320557	375.058069587	545.285611306	0.360289009399	387.0	301.0	37	0.0
3271138	175.685409546	1.0	1713.0	1	489.0	1	621.108108108	22981.0	2.57630649035	3.0	0.658278650589	249.386930731	12.6394549906	366.117451084	0.240716296221	375.0	167.0	37	0.0
3271141	95.1248321533	1.0	1191.0	1	444.0	1	521.162162162	19283.0	11.4000000005	3.0	0.366412777713	111.916266399	16.3176041017	272.291358813	0.105851874968	370.0	128.0	37	0.0
3272165	132.946563721	1.0	1266.0	1	411.0	1	489.621621622	18116.0	2.55989895972	3.0	0.696965905849	123.542744865	375.726601647	258.124361861	0.225065707869	298.0	134.0	37	0.0
3271140	1039.1739502	1.0	6984.0	1	1229.0	1	2146.67567568	79427.0	2.57241930074	3.0	0.898147520465	291.471193737	15.5122973137	1856.1034462	0.634754917009	463.0	706.0	37	0.0
3271143	159.732330322	1.0	1613.0	1	467.0	1	561.054054054	20759.0	2.52563325326	3.0	0.786918223498	78.6088012486	16.6140327117	320.438496954	0.289854727513	294.0	184.0	37	0.0
3272167	291.157836914	1.0	2124.0	1	550.0	1	739.864864865	27375.0	2.63990306475	3.0	0.806688948785	16.1483597561	376.548777279	506.358412927	0.381303570911	295.0	156.0	37	0.0
3271142	299.23260498	1.0	2745.0	1	630.0	1	816.297297297	30203.0	2.52562100655	3.0	0.832535114789	275.277213036	15.9804404586	540.797346767	0.380791037105	355.0	305.0	37	0.0
3271145	134.337310791	1.0	1327.0	1	541.0	1	596.837837838	22083.0	2.52513894172	3.0	0.767907555828	333.069688578	16.6811255354	255.159156597	0.196383052975	379.0	253.0	37	0.0
3272169	520.282714844	1.0	3555.0	1	903.0	1	1302.45945946	48191.0	2.55148650485	3.0	1.05598375032	367.331070363	376.780456405	828.72940211	0.505912676765	413.0	413.0	37	0.0
3271144	188.822418213	1.0	1622.0	1	540.0	1	623.540540541	23071.0	2.56265732825	3.0	0.797204872335	141.859948665	16.9097146241	329.670255676	0.267015869121	329.0	136.0	37	0.0
3271147	219.727935791	1.0	1909.0	1	529.0	1	643.621621622	23814.0	2.62285636938	3.0	0.823906727324	162.838109162	18.9453637289	384.136430578	0.326028716127	324.0	216.0	37	0.0
3272171	429.512359619	1.0	3284.0	1	767.0	1	1125.59459459	41647.0	2.56093709681	3.0	0.763975665562	195.542980309	378.91037271	784.83467684	0.363039814103	510.0	457.0	37	0.0
3271146	183.928695679	1.0	1514.0	1	473.0	1	602.864864865	22306.0	2.54518779478	3.0	0.63549483179	177.04373033	18.348179845	349.337163001	0.225674184302	330.0	240.0	37	0.0
3271149	151.256835938	1.0	1535.0	1	524.0	1	628.756756757	23264.0	9.03342290029	3.0	0.732628823511	115.434771216	20.3744198031	340.327000056	0.247310335539	335.0	167.0	37	0.0
3271148	71.277015686	1.0	783.0	1	347.0	1	403.081081081	14914.0	2.56604860946	3.0	0.580050639641	64.9623691436	19.9461791706	139.483845815	0.111557663599	311.0	209.0	37	0.0
3272172	131.959945679	1.0	1392.0	1	563.0	1	672.486486486	24882.0	2.5924482603	3.0	0.34794107574	202.977302947	379.361582514	272.717764326	0.0759067137987	461.0	297.0	37	0.0
3271151	1374.49230957	1.0	10367.0	1	2678.0	1	3601.27027027	133247.0	2.549880286	3.0	1.10087359384	358.584841048	20.2765122787	2332.28641571	0.553950198269	714.0	1371.0	37	0.0
3271150	806.971557617	1.0	6668.0	1	1089.0	1	1675.86486486	62007.0	2.54878611136	3.0	0.823703483915	218.877652536	19.6618186374	1456.03447689	0.557213700111	453.0	296.0	37	0.0
3272174	178.550933838	1.0	1659.0	1	488.0	1	640.810810811	23710.0	2.67442394528	3.0	0.551618486075	209.970047304	378.676804879	364.3170809	0.185964582497	400.0	176.0	37	0.0
3271121	117.855270386	1.0	1371.0	1	550.0	1	586.0	21682.0	8.47159929679	3.0	0.908691359251	103.760459547	5.06812057891	233.874966595	0.221495181781	359.0	189.0	37	0.0
3272145	167.862197876	1.0	1396.0	1	485.0	1	614.594594595	22740.0	2.58125789191	3.0	0.683393855948	170.734791352	367.503078036	328.852420417	0.223739308322	379.0	251.0	37	0.0
3271120	134.741668701	1.0	1404.0	1	400.0	1	504.297297297	18659.0	2.70168669478	3.0	0.69347953885	40.021385332	5.20140989315	268.653004705	0.226569136973	295.0	195.0	37	0.0
3271123	103.847396851	1.0	1129.0	1	483.0	1	536.243243243	19841.0	2.48626533408	3.0	0.345885356295	293.226931302	4.90201491164	222.912340195	0.0774596390686	408.0	229.0	37	0.0
3272147	94.9856109619	1.0	1024.0	1	404.0	1	458.135135135	16951.0	2.84433676195	3.0	0.701887169025	38.2800475386	368.57664566	193.973102683	0.17452020414	316.0	162.0	37	0.0
3271122	309.266021729	1.0	2167.0	1	850.0	1	928.675675676	34361.0	2.62327837787	3.0	1.16785201667	115.909404093	4.68282369946	459.457956851	0.406261427951	372.0	270.0	37	0.0
3271125	112.190261841	1.0	1748.0	1	641.0	1	747.378378378	27653.0	2.71897607813	3.0	0.194697341123	375.550406056	4.98385799844	346.170827398	0.0472190784779	473.0	269.0	37	0.0
3272149	892.163391113	1.0	6848.0	1	1208.0	1	1851.62162162	68510.0	2.57238088526	3.0	0.773806715463	189.951834741	368.8721422	1526.21134679	0.468229669223	540.0	583.0	37	0.0
3271124	715.996398926	1.0	4763.0	1	1177.0	1	1702.13513514	62979.0	2.57739877756	3.0	1.00096543789	306.489114641	5.46329198334	1209.76556871	0.552096491027	452.0	587.0	37	0.0
3271127	224.903045654	1.0	1749.0	1	508.0	1	622.0	23014.0	2.56046192115	3.0	0.912244616957	14.0590342424	6.94599386044	377.215602953	0.38239564103	262.0	174.0	37	0.0
3272151	335.766143799	1.0	2848.0	1	565.0	1	824.837837838	30519.0	2.50567288435	3.0	0.826414097935	291.697057993	369.179021798	616.195924538	0.446522222993	311.0	244.0	37	0.0
3271126	593.569274902	1.0	4626.0	1	988.0	1	1412.72972973	52271.0	2.58783363079	3.0	0.983035923945	388.177687386	6.22202259181	954.826675623	0.497463288451	449.0	552.0	37	0.0
3271129	122.600387573	1.0	1564.0	1	556.0	1	625.189189189	23132.0	2.58338562518	3.0	-0.0171239634279	220.750334323	7.01756008223	310.139111962	-0.00422939916703	458.0	237.0	37	0.0
3272153	188.801681519	1.0	1586.0	1	526.0	1	650.108108108	24054.0	2.58730517129	3.0	0.8779816581	49.4964613587	369.807821896	325.760032998	0.282005479273	339.0	208.0	37	0.0
3271128	216.122467041	1.0	1886.0	1	533.0	1	663.972972973	24567.0	2.52364159439	3.0	0.759057573749	191.071421511	7.30451410814	414.851746376	0.310840026451	351.0	278.0	37	0.0
3271131	884.724853516	1.0	6724.0	1	1388.0	1	1947.81081081	72069.0	2.55270774904	3.0	0.937037170046	368.91476736	7.790854023	1466.41031543	0.544937069471	544.0	585.0	37	0.0
3272155	166.339492798	1.0	1597.0	1	471.0	1	588.675675676	21781.0	2.4873201522	3.0	0.551284110842	209.202000959	371.665551188	334.516405017	0.185725212615	352.0	238.0	37	0.0
3271130	238.816680908	1.0	2520.0	1	707.0	1	837.945945946	31004.0	2.53728472436	3.0	0.878352959199	329.872803886	7.22332446993	420.99320039	0.283115713244	471.0	364.0	37	0.0
3271133	101.654647827	1.0	1246.0	1	525.0	1	547.513513514	20258.0	10.6642800113	3.0	0.766147004761	104.732122758	8.61234774183	216.680976658	0.178693590892	357.0	145.0	37	0.0
3272157	160.23600769	1.0	1405.0	1	465.0	1	542.864864865	20086.0	2.50626758647	3.0	0.795372262769	92.8059117929	373.240280175	284.774780617	0.26361108201	314.0	159.0	37	0.0
3271132	133.440002441	1.0	1150.0	1	547.0	1	597.72972973	22116.0	4.5437909977	3.0	1.46366758968	63.8105642102	8.68593009466	207.143622833	0.339795565663	285.0	298.0	37	0.0
3271135	215.499557495	1.0	1672.0	1	623.0	1	727.081081081	26902.0	2.52799557629	3.0	1.02618280896	155.714165961	10.8569798682	355.381045763	0.334735082425	352.0	275.0	37	0.0
3272159	676.880065918	1.0	5269.0	1	949.0	1	1598.67567568	59151.0	2.54274152088	3.0	0.705831820081	182.402033208	373.588956072	1287.50838302	0.397085362652	573.0	540.0	37	0.0
3271134	142.104141235	1.0	1223.0	1	488.0	1	568.324324324	21028.0	2.60635849021	3.0	0.701507246595	145.37698982	10.3292555623	272.807935496	0.20245681975	342.0	193.0	37	0.0
3272128	159.423217773	1.0	1448.0	1	494.0	1	580.945945946	21495.0	2.50251947373	3.0	0.655527106136	121.872531712	364.351884839	314.820490822	0.21598049599	323.0	228.0	37	0.0
3272130	114.673828125	1.0	1082.0	1	417.0	1	477.054054054	17651.0	10.146609126	3.0	0.764923465306	257.67966819	364.136807352	217.064755564	0.210689261674	307.0	204.0	37	0.0
3272133	161.050674438	1.0	1475.0	1	570.0	1	648.945945946	24011.0	2.50699676312	3.0	0.71537268709	56.5422010542	365.474791847	323.250156479	0.21679544581	397.0	246.0	37	0.0
3272132	159.63470459	1.0	1340.0	1	602.0	1	690.405405405	25545.0	2.62000467139	3.0	0.676161241872	362.990570786	364.35199349	278.275988051	0.157765665558	449.0	255.0	37	0.0
3271113	50.8288650513	1.0	632.0	1	313.0	1	344.324324324	12740.0	10.3315180167	3.0	1.15335874383	88.0	0.0	119.169592984	0.249354962057	221.0	159.0	37	0.0
3271112	48.5121154785	1.0	819.0	1	388.0	1	416.675675676	15417.0	11.4000000005	3.0	0.890416925571	43.0	0.0	173.430750518	0.227455936943	257.0	149.0	37	0.0
3272136	656.645690918	1.0	6103.0	1	1751.0	1	2211.89189189	81840.0	2.55696311907	3.0	0.851970510144	349.549418547	364.660618123	1424.26077871	0.377973138434	661.0	812.0	37	0.0
3271115	727.86517334	1.0	5071.0	1	1493.0	1	1772.75675676	65592.0	2.5865863224	3.0	0.986502167241	340.0	0.0	1212.48558767	0.509118408642	577.0	515.0	37	0.0
3271114	835.328369141	1.0	5374.0	1	1138.0	1	1751.05405405	64789.0	2.53247518621	3.0	0.943901569489	224.0	0.0	1418.54340289	0.618990742001	439.0	518.0	37	0.0
3272138	117.158294678	1.0	1483.0	1	519.0	1	581.054054054	21499.0	2.65446583709	3.0	0.606527458809	387.376233069	364.992685205	255.728691514	0.154028025441	370.0	219.0	37	0.0
3271117	59.4974555969	1.0	944.0	1	512.0	1	522.648648649	19338.0	10.6989773314	3.0	1.26067709785	399.0	3.0	165.716326597	0.249783768528	323.0	213.0	37	0.0
3272141	200.834503174	1.0	2200.0	1	691.0	1	859.459459459	31800.0	2.53844957182	3.0	0.0964228509824	182.572308405	366.269116718	491.950460164	0.0283791383934	494.0	342.0	37	0.0
3271116	121.346687317	1.0	1661.0	1	792.0	1	823.027027027	30452.0	8.99722635873	3.0	0.433620832012	357.0	0.0	306.037986612	0.0876892198003	496.0	255.0	37	0.0
3271119	911.552246094	1.0	7829.0	1	1518.0	1	2101.2972973	77748.0	2.54947037861	3.0	0.773744594779	349.301048427	4.16407547175	1616.41511556	0.42369035319	682.0	893.0	37	0.0
3271118	628.014892578	1.0	4703.0	1	983.0	1	1455.75675676	53863.0	2.53344954445	3.0	0.813377211734	237.49584317	4.00732503095	1118.83015307	0.454678430396	467.0	471.0	37	0.0
3272142	122.566307068	1.0	1065.0	1	429.0	1	466.459459459	17259.0	2.5130758983	3.0	0.81002367287	150.275799245	366.631580535	230.100532931	0.249670300538	273.0	101.0	37	0.0
3271217	457.351257324	1.0	3418.0	1	918.0	1	1223.32432432	45263.0	2.59824956774	3.0	1.10758315617	61.1359566611	56.4426911425	741.346187466	0.505124124674	375.0	406.0	37	0.0
3272241	95.656036377	1.0	1116.0	1	509.0	1	561.081081081	20760.0	10.3082100643	3.0	1.02681023372	137.894430188	397.221252498	220.735686384	0.253100513972	339.0	236.0	37	0.0
3271216	530.188964844	1.0	3863.0	1	860.0	1	1311.72972973	48534.0	2.59338836599	3.0	0.933395384184	324.762514877	54.6069689724	890.474955935	0.463743727081	459.0	427.0	37	0.0
3271219	90.6638946533	1.0	1144.0	1	517.0	1	534.513513514	19777.0	2.50496936585	3.0	0.398188717723	255.346856258	56.7856797379	196.913351167	0.0791512438952	413.0	285.0	37	0.0
3271218	112.167106628	1.0	1578.0	1	682.0	1	702.351351351	25987.0	2.59236334604	3.0	0.246183011087	357.321931946	56.2461865561	281.509938271	0.0518967933415	429.0	287.0	37	0.0
3271221	922.211914062	1.0	6845.0	1	1249.0	1	1963.62162162	72654.0	2.57653451473	3.0	0.893345686637	350.068239351	56.5788406237	1602.13764063	0.573427057985	493.0	526.0	37	0.0
3271220	99.2574996948	1.0	1608.0	1	463.0	1	515.243243243	19064.0	10.1470522886	3.0	0.340155247402	267.937430697	57.1085844986	238.106699402	0.0853015477673	413.0	218.0	37	0.0
3272244	73.1816864014	1.0	1035.0	1	425.0	1	439.027027027	16244.0	2.46045450543	3.0	0.878833613418	54.0	399.0	174.827134699	0.212095281809	296.0	174.0	37	0.0
3271223	94.7649536133	1.0	1037.0	1	487.0	1	528.378378378	19550.0	2.52038858353	3.0	-0.197005766207	248.073353598	58.4154558841	217.800284582	-0.0390190875141	445.0	228.0	37	0.0
3271222	160.055557251	1.0	1685.0	1	480.0	1	585.405405405	21660.0	2.55366366953	3.0	0.759010132749	191.614236169	57.8235174206	308.671027638	0.250163203494	326.0	236.0	37	0.0
3272246	75.6510696411	1.0	1413.0	1	597.0	1	650.027027027	24051.0	2.71455741747	3.0	0.483314397517	163.0	399.0	252.796633953	0.103729493522	400.0	268.0	37	0.0
3271225	148.990905762	1.0	1360.0	1	522.0	1	628.054054054	23238.0	2.53572644277	3.0	0.488424951	140.327650725	59.2598627548	325.473496612	0.144894507936	431.0	123.0	37	0.0
3272249	283.10256958	1.0	2776.0	1	715.0	1	865.513513514	32024.0	2.57453848352	3.0	0.873065758969	200.0	399.0	551.215506435	0.385065789279	385.0	228.0	37	0.0
3271224	69.8646316528	1.0	1004.0	1	456.0	1	472.216216216	17472.0	8.37862747297	3.0	0.677164881863	41.3125872845	58.9276069088	181.893457083	0.149979027021	345.0	69.0	37	0.0
3272248	138.444152832	1.0	1428.0	1	753.0	1	814.0	30118.0	10.3868998234	3.0	1.58945320636	184.0	399.0	250.920638184	0.324467334788	461.0	469.0	37	0.0
3271227	1043.39416504	1.0	7992.0	1	1115.0	1	1995.10810811	73819.0	2.57369065566	3.0	0.804343719851	169.325644355	60.2461091637	1902.84268025	0.622252341859	452.0	495.0	37	0.0
3272251	83.4515838623	1.0	870.0	1	446.0	1	471.864864865	17459.0	10.7655917769	3.0	0.858297049519	290.0	399.0	192.915232127	0.212784590036	288.0	89.0	37	0.0
3271226	125.002067566	1.0	1352.0	1	512.0	1	589.648648649	21817.0	2.54197249081	3.0	0.425974958909	72.9474893945	59.6667002964	256.649048769	0.102176642708	405.0	289.0	37	0.0
3271229	116.947570801	1.0	1525.0	1	630.0	1	648.810810811	24006.0	8.26114146083	3.0	1.15522488686	399.0	60.0	252.332104559	0.289726823675	393.0	292.0	37	0.0
3272253	72.2040939331	1.0	1111.0	1	573.0	1	549.675675676	20338.0	10.7682245517	3.0	1.20132338552	377.0	399.0	204.416928802	0.287627596119	296.0	176.0	37	0.0
3271228	150.659210205	1.0	1534.0	1	520.0	1	603.783783784	22340.0	2.57045534281	3.0	0.552718865806	235.664430584	60.2337559311	313.60645323	0.167599058683	383.0	95.0	37	0.0
3271231	104.287109375	1.0	1195.0	1	419.0	1	483.351351351	17884.0	2.59300732298	3.0	0.578903385388	197.630015351	60.6330992455	249.081447658	0.175310132485	305.0	161.0	37	0.0
3271230	47.5557403564	1.0	849.0	1	417.0	1	467.0	17279.0	4.78769497544	3.0	0.202863681415	135.016986943	60.6660120629	162.253402635	0.0365285565336	381.0	238.0	37	0.0
3271201	354.832550049	1.0	3466.0	1	843.0	1	1009.89189189	37366.0	2.49699366635	3.0	0.637827714067	269.035346293	47.0693666748	651.879879178	0.259219389447	492.0	338.0	37	0.0
3271200	78.2320861816	1.0	1238.0	1	546.0	1	597.351351351	22102.0	11.4000000005	3.0	-0.271060120604	101.61032161	46.163967577	243.739297909	-0.0524028700564	399.0	317.0	37	0.0
3272224	154.845794678	1.0	1625.0	1	524.0	1	576.675675676	21337.0	2.58220202461	3.0	0.742455785869	277.963842966	391.657125957	298.12553788	0.237493057253	321.0	172.0	37	0.0
3271203	164.44732666	1.0	1630.0	1	524.0	1	662.378378378	24508.0	2.56350296515	3.0	0.625477095188	183.425278708	47.888964209	319.928928857	0.177929557573	423.0	348.0	37	0.0
3271202	164.854705811	1.0	1431.0	1	514.0	1	624.27027027	23098.0	2.59836377296	3.0	0.79013588116	161.731643546	48.1732862069	300.198605431	0.234537367234	380.0	217.0	37	0.0
3272226	447.710571289	1.0	3146.0	1	542.0	1	979.918918919	36257.0	2.59512026559	3.0	0.822899335666	5.33525494618	393.303409529	785.719570358	0.492334590508	315.0	308.0	37	0.0
3271205	968.482299805	1.0	5856.0	1	2058.0	1	2736.56756757	101253.0	4.70530765663	3.0	1.36949464476	399.0	48.0	1659.19973248	0.709889860412	451.0	817.0	37	0.0
3271204	41.3339653015	1.0	1067.0	1	461.0	1	468.027027027	17317.0	2.41010791296	3.0	-0.0718866068697	189.816324651	47.4935886526	158.869003775	-0.0120536777721	391.0	197.0	37	0.0
3272228	113.99508667	1.0	1312.0	1	496.0	1	551.324324324	20399.0	2.54501655322	3.0	0.41784964747	100.918279662	393.577409165	257.505345581	0.108133765872	407.0	186.0	37	0.0
3271207	191.712646484	1.0	1789.0	1	520.0	1	624.675675676	23113.0	2.60142704113	3.0	0.612867868963	151.284128768	49.0348143693	369.413202409	0.221322167331	377.0	236.0	37	0.0
3271206	191.629852295	1.0	1606.0	1	499.0	1	623.756756757	23079.0	2.58637498929	3.0	0.854534903359	114.36847662	49.1590878394	346.659407408	0.31140386351	325.0	280.0	37	0.0
3272230	124.110282898	1.0	1441.0	1	591.0	1	680.135135135	25165.0	11.4000000005	3.0	0.517253192477	196.815727505	393.567113728	292.772585443	0.125275857042	477.0	256.0	37	0.0
3271209	171.11277771	1.0	1532.0	1	499.0	1	628.945945946	23271.0	2.51956279354	3.0	0.511081500189	140.988650619	51.1758103534	326.060572589	0.152709073287	410.0	290.0	37	0.0
3271208	909.055480957	1.0	6964.0	1	1135.0	1	1780.18918919	65867.0	2.53723726948	3.0	0.854304180631	245.18222568	49.0714027831	1574.62573751	0.607271649945	419.0	565.0	37	0.0
3272232	67.5127487183	1.0	999.0	1	543.0	1	541.675675676	20042.0	8.40131034686	3.0	0.891740467538	377.958442345	393.60634774	185.531377109	0.180242774853	360.0	188.0	37	0.0
3271211	989.493896484	1.0	6830.0	1	1327.0	1	2072.75675676	76692.0	2.55610990405	3.0	0.988512925036	295.829874092	51.6805347707	1604.25348519	0.619538465645	466.0	770.0	37	0.0
3271210	187.786315918	1.0	1733.0	1	514.0	1	631.945945946	23382.0	2.53904802869	3.0	0.789624919996	84.6470301587	51.8617198604	338.046343465	0.267743200682	358.0	208.0	37	0.0
3272234	408.807067871	1.0	2999.0	1	1166.0	1	1351.91891892	50021.0	4.72178016867	3.0	1.05323938386	169.691066457	395.050544667	681.284831052	0.36125589415	547.0	432.0	37	0.0
3271213	156.677490234	1.0	1615.0	1	505.0	1	600.108108108	22204.0	2.51977967103	3.0	0.639346841875	132.334400976	53.1921776347	303.572230448	0.192905768301	368.0	188.0	37	0.0
3271212	79.0685806274	1.0	1424.0	1	568.0	1	631.216216216	23355.0	11.4000000005	3.0	-0.0116996274832	344.019009205	52.2682807959	274.125897185	-0.00253403170394	431.0	265.0	37	0.0
3272236	156.178817749	1.0	1427.0	1	503.0	1	584.189189189	21615.0	2.49139320772	3.0	0.602656623387	283.380726725	395.215141408	325.982177243	0.202130524807	335.0	205.0	37	0.0
3271215	66.8401489258	1.0	831.0	1	454.0	1	467.891891892	17312.0	10.6585924724	3.0	0.737105355876	41.1390602312	55.0538712667	162.619491756	0.146911797037	340.0	132.0	37	0.0
3272239	79.7941131592	1.0	964.0	1	431.0	1	442.081081081	16357.0	2.53609998384	3.0	0.382570005804	332.791974448	395.675957547	203.990792055	0.0968101803847	318.0	162.0	37	0.0
3271214	571.339782715	1.0	4998.0	1	858.0	1	1302.0	48174.0	2.54812627127	3.0	0.774615747695	278.185174589	53.3484887033	1044.05563389	0.450487844321	473.0	543.0	37	0.0
3272238	169.232879639	1.0	1375.0	1	525.0	1	619.324324324	22915.0	2.51450207141	3.0	0.80900552866	342.642445908	395.256108479	311.341189592	0.255253258033	357.0	225.0	37	0.0
3271185	416.16506958	1.0	3311.0	1	604.0	1	991.243243243	36676.0	2.58237248358	3.0	0.783131648073	193.487015354	39.479890914	799.938240859	0.461978841474	361.0	333.0	37	0.0
3271184	585.626708984	1.0	4371.0	1	772.0	1	1297.45945946	48006.0	2.53898029449	3.0	0.79438581267	48.9628409406	40.3463930906	1061.87202605	0.481640021781	417.0	417.0	37	0.0
3272208	140.246749878	1.0	1388.0	1	498.0	1	584.513513514	21627.0	2.50510939625	3.0	0.678026735335	124.029700891	388.638026669	262.754598397	0.179795749015	382.0	310.0	37	0.0
3271187	405.614074707	1.0	2906.0	1	611.0	1	887.054054054	32821.0	2.55981016812	3.0	0.873631641817	15.0742341608	43.0526555559	679.479210129	0.502852834542	291.0	225.0	37	0.0
3271186	1143.95043945	1.0	7240.0	1	1616.0	1	2474.78378378	91567.0	2.57840601355	3.0	1.05720070702	95.5460606412	41.3433187945	1839.941079	0.647450272045	485.0	667.0	37	0.0
3272210	1035.30895996	1.0	8006.0	1	1192.0	1	1978.18918919	73193.0	2.54261796885	3.0	0.849850778365	228.102655933	389.103423615	1779.87564856	0.618978581151	434.0	415.0	37	0.0
3271189	810.188842773	1.0	6309.0	1	1085.0	1	1710.02702703	63271.0	2.52993567384	3.0	0.826762881512	174.254402813	43.0385047278	1441.35654635	0.534761856113	475.0	528.0	37	0.0
3272213	170.585266113	1.0	1429.0	1	450.0	1	549.27027027	20323.0	2.52342102837	3.0	0.853592259228	308.7230014	388.88776771	309.460789892	0.316583635229	279.0	207.0	37	0.0
3271188	221.249588013	1.0	2190.0	1	606.0	1	714.513513514	26437.0	2.54654647234	3.0	0.796526615069	38.0756033422	43.1150056308	407.724622592	0.294099650617	350.0	195.0	37	0.0
3272212	80.0170669556	1.0	977.0	1	401.0	1	416.486486486	15410.0	2.5301806963	3.0	0.426961674819	245.227592429	389.140180865	188.405977379	0.106895461595	316.0	143.0	37	0.0
3271191	73.7451934814	1.0	921.0	1	441.0	1	471.459459459	17444.0	2.58590124551	3.0	0.290334421839	129.554919003	43.7236957271	179.964131395	0.0586635147404	376.0	235.0	37	0.0
3272215	182.706329346	1.0	1727.0	1	519.0	1	587.216216216	21727.0	2.50707774655	3.0	0.789278357544	328.507834253	389.319420759	346.118648181	0.303117248958	295.0	215.0	37	0.0
3271190	63.1052436829	1.0	1197.0	1	609.0	1	648.945945946	24011.0	11.4000000005	3.0	0.351162154467	43.6770714642	44.1155869418	228.556696825	0.0659152351932	416.0	358.0	37	0.0
3271193	241.000595093	1.0	1990.0	1	708.0	1	836.72972973	30959.0	2.53922189831	3.0	0.912278096546	334.832266255	44.0187366062	432.981886242	0.308965493138	418.0	326.0	37	0.0
3271192	175.965545654	1.0	1626.0	1	624.0	1	723.027027027	26752.0	2.65120870552	3.0	0.70201227837	280.709574678	43.7124853556	317.386592737	0.182146117233	474.0	285.0	37	0.0
3271195	138.433029175	1.0	1318.0	1	475.0	1	566.945945946	20977.0	2.51669502302	3.0	0.680723879272	76.1384059631	44.5252315111	283.73255658	0.205308383958	376.0	243.0	37	0.0
3271194	276.807800293	1.0	2495.0	1	946.0	1	1080.2972973	39971.0	4.64121884721	3.0	1.14496791908	383.098786294	43.912903596	519.312091182	0.379690995007	467.0	425.0	37	0.0
3272218	82.2243118286	1.0	950.0	1	344.0	1	411.864864865	15239.0	11.4000000005	3.0	0.499794680648	296.660716087	389.714411422	184.119852596	0.125763518206	301.0	143.0	37	0.0
3271197	121.841888428	1.0	1253.0	1	454.0	1	541.216216216	20025.0	2.5166400133	3.0	0.424017585316	145.241834996	44.721469456	259.933125495	0.113365951295	379.0	248.0	37	0.0
3271196	91.6977157593	1.0	1133.0	1	435.0	1	482.513513514	17853.0	2.51537412098	3.0	0.630907633101	124.063400518	45.475505681	203.881586224	0.153791218635	338.0	232.0	37	0.0
3272220	321.774749756	1.0	2582.0	1	872.0	1	1114.48648649	41236.0	4.6520882197	3.0	1.08279533581	395.361749607	390.824244676	585.501618824	0.397479992375	405.0	376.0	37	0.0
3271199	141.663894653	1.0	1853.0	1	741.0	1	824.027027027	30489.0	10.176395278	3.0	0.863523763092	330.871293396	45.248292909	336.789126778	0.214278866189	450.0	272.0	37	0.0
3271198	683.576782227	1.0	5114.0	1	1021.0	1	1549.81081081	57343.0	2.54774788737	3.0	0.920027730518	321.029251164	44.6988862916	1115.87222581	0.495243232217	476.0	577.0	37	0.0
3272222	74.8629302979	1.0	845.0	1	428.0	1	441.783783784	16346.0	2.67441328722	3.0	0.532236595254	68.3136424937	391.902835108	168.812706067	0.113199091384	344.0	96.0	37	0.0
3271169	71.0579833984	1.0	807.0	1	390.0	1	422.054054054	15616.0	2.556189988	3.0	0.38847537131	78.1678309341	29.9957056981	153.218969297	0.0758639235355	330.0	156.0	37	0.0
3271168	57.2012939453	1.0	821.0	1	451.0	1	481.351351351	17810.0	11.0065056587	3.0	0.352470959209	50.53134573	29.9182392431	154.017895103	0.0597598932006	370.0	191.0	37	0.0
3272192	286.90246582	1.0	2261.0	1	847.0	1	1004.24324324	37157.0	4.68148254154	3.0	0.961897523061	94.5416063008	387.023123563	489.612398026	0.306307581506	476.0	429.0	37	0.0
3271171	163.89251709	1.0	1566.0	1	550.0	1	665.945945946	24640.0	2.62671740656	3.0	0.694130201857	303.967977467	30.9512039453	298.235826332	0.184032939752	400.0	225.0	37	0.0
3271170	89.5705718994	1.0	914.0	1	418.0	1	437.027027027	16170.0	2.52607306346	3.0	0.718628947742	153.893160064	30.7277833018	177.228742102	0.170567844325	304.0	115.0	37	0.0
3272194	112.400123596	1.0	1141.0	1	406.0	1	455.756756757	16863.0	2.61251776542	3.0	0.503906629332	142.177336469	386.507677383	249.699642393	0.160146612617	315.0	122.0	37	0.0
3271173	235.367507935	1.0	2046.0	1	546.0	1	688.540540541	25476.0	2.51157320521	3.0	0.606439685618	90.9231185548	32.0411059304	436.026222109	0.237650499596	362.0	222.0	37	0.0
3271172	141.712142944	1.0	1379.0	1	469.0	1	585.540540541	21665.0	2.55061982765	3.0	0.508655645203	56.8385093741	32.2107890606	325.193497492	0.164478982716	397.0	192.0	37	0.0
3272196	335.027526855	1.0	3093.0	1	1024.0	1	1180.37837838	43674.0	8.97715329354	3.0	0.941801635387	187.646887382	386.854954193	634.336019934	0.338799868236	524.0	442.0	37	0.0
3271175	152.05619812	1.0	1435.0	1	433.0	1	544.216216216	20136.0	2.5135008462	3.0	0.756571900955	113.429653711	33.5912762851	294.732565702	0.25765485467	316.0	202.0	37	0.0
3271174	224.681396484	1.0	2029.0	1	513.0	1	689.918918919	25527.0	2.53329792264	3.0	0.741819344915	281.921674468	31.8453138366	415.640561756	0.287753629571	377.0	265.0	37	0.0
3272198	834.217163086	1.0	6257.0	1	1294.0	1	1820.81081081	67370.0	2.55404858327	3.0	0.990980188427	358.155245852	387.293058631	1369.05865546	0.5937691393	430.0	552.0	37	0.0
3271177	168.767883301	1.0	1523.0	1	436.0	1	553.567567568	20482.0	2.56998083786	3.0	0.571297475635	139.92609817	35.4424159202	336.696495423	0.210273059446	326.0	197.0	37	0.0
3272201	124.446502686	1.0	1185.0	1	450.0	1	522.945945946	19349.0	2.49159037786	3.0	0.562649895273	132.46906522	388.090037509	255.670898047	0.159475647711	351.0	195.0	37	0.0
3271176	505.229156494	1.0	3937.0	1	723.0	1	1109.43243243	41049.0	2.55162036578	3.0	0.78904121745	69.6699845176	35.1772919647	909.455348013	0.477994722128	381.0	330.0	37	0.0
3272200	951.050720215	1.0	6272.0	1	1141.0	1	1911.7027027	70733.0	2.58585465593	3.0	0.91010699359	29.6200955634	387.635452385	1620.13594877	0.627737160917	433.0	536.0	37	0.0
3271179	183.425384521	1.0	1652.0	1	474.0	1	608.135135135	22501.0	2.54904590789	3.0	0.729140090211	131.114884692	36.0662122298	324.700388577	0.241702574494	334.0	215.0	37	0.0
3271178	140.36819458	1.0	1648.0	1	508.0	1	626.945945946	23197.0	2.69699439241	3.0	0.416826100491	381.091445738	35.4986604854	342.484382932	0.128477971129	442.0	192.0	37	0.0
3272202	84.1638336182	1.0	1033.0	1	443.0	1	500.0	18500.0	2.83232860987	3.0	0.359706081806	205.533274476	388.330460039	218.738174284	0.0854009199648	402.0	126.0	37	0.0
3271181	185.254211426	1.0	2430.0	1	766.0	1	850.189189189	31457.0	2.57301816676	3.0	0.505777199972	172.128469166	37.4991087817	511.285299669	0.179358918066	413.0	213.0	37	0.0
3271180	94.7946548462	1.0	970.0	1	485.0	1	540.054054054	19982.0	2.67046645911	3.0	0.101744784262	319.638854184	35.6216924007	199.558672234	0.0191583094784	395.0	238.0	37	0.0
3272204	357.36706543	1.0	3031.0	1	795.0	1	1073.45945946	39718.0	2.63352227335	3.0	1.03607811255	46.552048778	388.69486627	614.970080329	0.4220248564	414.0	439.0	37	0.0
3271183	537.921936035	1.0	4033.0	1	961.0	1	1281.02702703	47398.0	2.59657434554	3.0	0.792367211324	269.859536902	39.1317355024	931.293231256	0.40453646232	481.0	351.0	37	0.0
3271182	101.513519287	1.0	1184.0	1	431.0	1	519.0	19203.0	2.51753614785	3.0	0.49306157397	309.10963008	37.0484199482	219.522081906	0.116414622194	383.0	180.0	37	0.0
3272206	1108.70593262	1.0	7747.0	1	1293.0	1	2209.48648649	81751.0	2.55885965034	3.0	0.886962247676	84.4966212611	389.11506442	1913.63860256	0.623638815657	482.0	539.0	37	0.0
3271281	73.9605102539	1.0	1207.0	1	468.0	1	531.0	19647.0	2.5179759993	3.0	-0.447908330139	94.694848601	87.0049427637	239.194249281	-0.0916377532368	399.0	191.0	37	0.0
3271280	193.282150269	1.0	1778.0	1	457.0	1	590.810810811	21860.0	2.53359745904	3.0	0.762632050366	56.6434022352	86.9121062782	363.69735876	0.306735886427	314.0	181.0	37	0.0
3271283	1201.20629883	1.0	9663.0	1	1796.0	1	2685.18918919	99352.0	2.56472431667	3.0	0.777202815907	339.893394279	88.125508883	2072.64638724	0.42847760751	673.0	772.0	37	0.0
3271282	64.3392791748	1.0	1064.0	1	408.0	1	447.486486486	16557.0	10.178570611	3.0	0.566417090881	0.0	88.0	199.098471117	0.144173802771	348.0	191.0	37	0.0
3271285	345.755065918	1.0	2844.0	1	1029.0	1	1179.83783784	43654.0	2.54316027581	3.0	0.96640048978	326.927295132	88.6399845402	542.847406097	0.285879374277	618.0	478.0	37	0.0
3271284	256.221099854	1.0	2386.0	1	630.0	1	809.054054054	29935.0	2.53278901525	3.0	0.709034966635	221.678529716	88.679791416	501.814537783	0.281868740666	398.0	290.0	37	0.0
3271287	178.435394287	1.0	1639.0	1	529.0	1	642.027027027	23755.0	2.61916156467	3.0	0.730692249888	159.125105917	90.2229767172	325.970728618	0.227737995838	365.0	248.0	37	0.0
3271286	62.509513855	1.0	809.0	1	345.0	1	406.108108108	15026.0	2.50862723712	3.0	0.477807638604	47.0994115196	90.429563722	149.116990571	0.096157101669	319.0	218.0	37	0.0
3271289	93.1173019409	1.0	1283.0	1	671.0	1	697.837837838	25820.0	2.53961832925	3.0	0.0884943698136	367.843232846	90.4735083417	217.199155093	0.0139640638592	518.0	382.0	37	0.0
3271288	197.109893799	1.0	1757.0	1	539.0	1	651.702702703	24113.0	2.67637891109	3.0	0.725823774182	167.658965316	90.2322681351	369.509349218	0.259077401051	352.0	289.0	37	0.0
3271291	1237.98730469	1.0	8215.0	1	1469.0	1	2413.78378378	89310.0	2.57750978007	3.0	0.933616689397	88.3495063455	92.1315879142	2049.04833107	0.656372705845	460.0	688.0	37	0.0
3271290	201.955657959	1.0	2043.0	1	543.0	1	670.918918919	24824.0	2.53460205477	3.0	0.580035272274	212.839280811	91.278699226	377.048064898	0.194723567137	396.0	213.0	37	0.0
3271293	90.0251922607	1.0	837.0	1	378.0	1	427.243243243	15808.0	2.57100948101	3.0	0.623945604836	67.652782366	92.7893411621	185.734787833	0.156903202655	310.0	152.0	37	0.0
3271292	85.9238586426	1.0	999.0	1	437.0	1	431.918918919	15981.0	2.58413975483	3.0	0.720477952543	107.850571097	91.8370163406	171.530913699	0.166948518874	310.0	116.0	37	0.0
3271295	1636.81933594	1.0	12453.0	1	2001.0	1	3459.7027027	128009.0	2.5657622469	3.0	0.848070209017	345.445639278	93.1260319275	2847.2862798	0.53603903928	706.0	1198.0	37	0.0
3271294	444.289428711	1.0	3349.0	1	917.0	1	1247.83783784	46170.0	2.54309867426	3.0	0.567874638525	304.013365963	92.7875404876	796.09789716	0.221220201644	656.0	381.0	37	0.0
3271265	55.4997444153	1.0	885.0	1	427.0	1	450.756756757	16678.0	2.69668047705	3.0	0.0816475725214	155.747804209	79.9183949893	146.413874078	0.0134384959685	382.0	182.0	37	0.0
3271264	149.029647827	1.0	1280.0	1	469.0	1	546.189189189	20209.0	2.57101434276	3.0	0.855963564635	43.9567843513	79.8184204247	256.270889429	0.251264101223	320.0	239.0	37	0.0
3271267	287.551605225	1.0	2256.0	1	598.0	1	839.72972973	31070.0	2.57249447206	3.0	0.803026637803	240.649141512	80.848325031	538.642462774	0.346891465547	384.0	261.0	37	0.0
3271266	137.208450317	1.0	2256.0	1	865.0	1	970.081081081	35893.0	2.51239911646	3.0	0.233137741553	309.193095139	79.5837003807	399.772461559	0.0504624047644	635.0	496.0	37	0.0
3271269	55.4826583862	1.0	938.0	1	517.0	1	519.27027027	19213.0	10.1168342028	3.0	0.923852615663	0.0	82.0	163.031464013	0.169628402818	369.0	232.0	37	0.0
3271268	217.586273193	1.0	2080.0	1	665.0	1	820.945945946	30375.0	2.56208300693	3.0	0.578675577363	356.100131087	80.815156174	410.800366895	0.169295628607	516.0	451.0	37	0.0
3271271	189.184371948	1.0	1449.0	1	532.0	1	612.648648649	22668.0	2.58055070255	3.0	0.812439819759	190.231432939	82.1238623219	334.058811873	0.28452061291	325.0	236.0	37	0.0
3271270	148.556900024	1.0	1233.0	1	472.0	1	538.810810811	19936.0	2.52643125998	3.0	0.855374648209	70.8442763885	82.437406593	266.705813568	0.268553916764	299.0	198.0	37	0.0
3271273	3111.85058594	1.0	13409.0	1	11796.0	1	11129.8108108	411803.0	4.70710400163	3.0	3.54481798878	394.869978859	82.1007907978	2354.98928799	0.600074790273	1535.0	6654.0	37	0.0
3271272	97.8863830566	1.0	1093.0	1	715.0	1	738.108108108	27310.0	8.41743636367	3.0	0.83958474788	373.950742449	82.4463898028	181.290709418	0.11496078184	544.0	385.0	37	0.0
3271275	203.73626709	1.0	1839.0	1	656.0	1	750.027027027	27751.0	2.53810345614	3.0	0.726610611658	217.360559392	83.0345546102	391.780939818	0.234224482315	401.0	250.0	37	0.0
3271274	160.22706604	1.0	1587.0	1	403.0	1	525.081081081	19428.0	2.594257543	3.0	0.71552942784	132.007508247	82.5120606515	321.671967001	0.28069118044	289.0	212.0	37	0.0
3271277	222.051879883	1.0	1678.0	1	619.0	1	731.081081081	27050.0	2.58205167115	3.0	1.11450660837	199.83035631	85.0293319884	334.829590022	0.342674384649	344.0	227.0	37	0.0
3271276	997.34588623	1.0	6830.0	1	1219.0	1	1950.67567568	72175.0	2.57925819989	3.0	0.875757091695	11.7965642585	83.8903020615	1671.30767255	0.600428464261	462.0	492.0	37	0.0
3271279	194.848999023	1.0	2060.0	1	761.0	1	890.351351351	32943.0	2.53039217747	3.0	0.116958695858	317.212653204	85.7157579284	397.13272454	0.0267827608222	672.0	498.0	37	0.0
3271278	804.059692383	1.0	6860.0	1	1226.0	1	1873.94594595	69336.0	2.55116740799	3.0	0.739771886417	307.966058949	85.7094272424	1461.54248705	0.405450403525	694.0	711.0	37	0.0
3271249	217.852523804	1.0	1913.0	1	632.0	1	760.72972973	28147.0	2.56062453258	3.0	0.751877378504	317.216575378	69.519960561	418.806349353	0.260980653702	432.0	259.0	37	0.0
3271248	222.794143677	1.0	1859.0	1	599.0	1	681.432432432	25213.0	2.56450923045	3.0	0.985675029466	212.875833852	69.9821396049	362.033879672	0.354713405486	313.0	156.0	37	0.0
3271251	48.9442749023	1.0	971.0	1	429.0	1	465.27027027	17215.0	11.4000000005	3.0	0.0597855359234	15.6913626635	72.0068169832	168.345486137	0.0109341536701	397.0	170.0	37	0.0
3271250	196.336471558	1.0	2297.0	1	926.0	1	1029.48648649	38091.0	11.4000000005	3.0	0.568355235869	155.487185728	71.3859192742	522.60058158	0.168576147871	517.0	352.0	37	0.0
3271253	501.371398926	1.0	4784.0	1	1162.0	1	1589.0	58793.0	10.6831710621	3.0	0.785337384458	296.503072261	72.4308790619	1059.71508225	0.354781263429	565.0	562.0	37	0.0
3271252	87.3633651733	1.0	1099.0	1	438.0	1	488.945945946	18091.0	2.54069771613	3.0	0.466162757192	22.5465777287	71.9947085384	197.828200712	0.104124512546	365.0	217.0	37	0.0
3271255	125.403533936	1.0	1975.0	1	743.0	1	822.108108108	30418.0	2.47914453153	3.0	0.318342587129	358.342994783	73.4631808396	410.984643116	0.0864513311782	498.0	235.0	37	0.0
3271254	178.155456543	1.0	1672.0	1	504.0	1	640.540540541	23700.0	2.59157363005	3.0	0.594267570355	338.02144804	71.8812755985	352.263758078	0.195325831838	411.0	167.0	37	0.0
3271257	753.575744629	1.0	5637.0	1	1347.0	1	1887.83783784	69850.0	2.5302097384	3.0	0.87375239396	301.876207448	74.1982039647	1334.09475162	0.446615046223	566.0	727.0	37	0.0
3271256	898.673217773	1.0	6440.0	1	994.0	1	1775.91891892	65709.0	2.57762451781	3.0	0.855495331137	96.7868985695	73.5214531185	1585.03199019	0.61752270806	400.0	405.0	37	0.0
3271259	161.771682739	1.0	1420.0	1	466.0	1	593.162162162	21947.0	2.58943022856	3.0	0.831793303698	107.658089907	74.6052953994	289.721946539	0.254924058716	333.0	266.0	37	0.0
3271258	131.703857422	1.0	1386.0	1	641.0	1	696.72972973	25779.0	2.59105118792	3.0	0.596322265806	8.46248549247	74.8830201423	258.377915363	0.124317107344	454.0	312.0	37	0.0
3271261	775.279785156	1.0	6122.0	1	1135.0	1	1785.21621622	66053.0	2.548927101	3.0	0.919373128146	364.160086167	74.8889604364	1304.779401	0.505969354101	527.0	708.0	37	0.0
3271260	125.709152222	1.0	1481.0	1	509.0	1	608.378378378	22510.0	2.52675058892	3.0	0.443082731578	239.379722241	75.149815394	313.991803799	0.12910185769	403.0	224.0	37	0.0
3271263	84.6956176758	1.0	1155.0	1	446.0	1	481.405405405	17812.0	2.47582395063	3.0	0.483067911464	24.1082227389	78.5378616395	195.503972602	0.108757548015	377.0	237.0	37	0.0
3271262	744.311767578	1.0	5644.0	1	933.0	1	1543.32432432	57103.0	2.56610441779	3.0	0.886710148175	258.69450481	75.9885748521	1259.83286048	0.567191024516	409.0	500.0	37	0.0
3271233	179.403549194	1.0	1505.0	1	619.0	1	679.459459459	25140.0	2.52217655126	3.0	0.987225263864	378.237123153	61.3328983823	300.855224928	0.279696684924	373.0	288.0	37	0.0
3271232	210.531326294	1.0	1946.0	1	604.0	1	738.72972973	27333.0	2.53304335219	3.0	0.747588547787	312.072558783	60.6699506466	388.248177262	0.244480754482	433.0	316.0	37	0.0
3271235	371.697143555	1.0	2970.0	1	602.0	1	893.0	33041.0	2.53282761759	3.0	0.837861232654	30.3118673574	64.0236030029	647.424169734	0.436212710765	347.0	285.0	37	0.0
3271234	141.563018799	1.0	1514.0	1	590.0	1	626.675675676	23187.0	2.54643858339	3.0	0.74567707453	335.469841258	63.3398625336	275.629386239	0.196150436348	402.0	315.0	37	0.0
3271237	54.1554489136	1.0	781.0	1	358.0	1	400.918918919	14834.0	10.872453263	3.0	0.626595004843	1.60968891327	66.2411572314	149.688264659	0.132469069238	295.0	160.0	37	0.0
3271236	194.604125977	1.0	1603.0	1	578.0	1	700.756756757	25928.0	2.62355614749	3.0	0.924376557105	87.5078683557	64.9153298294	327.52535147	0.275544841836	381.0	357.0	37	0.0
3271239	86.3628921509	1.0	885.0	1	407.0	1	430.567567568	15931.0	2.61922272348	3.0	0.72960418207	114.699227194	65.824936598	172.064997496	0.170663485153	303.0	158.0	37	0.0
3271238	456.816345215	1.0	3384.0	1	676.0	1	1058.2972973	39157.0	2.57199144747	3.0	0.800981838513	77.2173278984	66.0879645725	788.788623455	0.425518550286	413.0	257.0	37	0.0
3271241	342.25390625	1.0	2794.0	1	662.0	1	922.72972973	34141.0	2.5715113001	3.0	0.761978595325	242.506820347	65.6410825044	638.299896803	0.35786545374	416.0	354.0	37	0.0
3271240	765.654663086	1.0	6146.0	1	1233.0	1	1789.89189189	66226.0	2.543885559	3.0	0.888873260428	149.996143188	65.8728505352	1323.90417545	0.489713960608	513.0	558.0	37	0.0
3271243	118.167373657	1.0	1260.0	1	454.0	1	535.891891892	19828.0	2.58463204853	3.0	0.533475062347	11.2332247875	67.5343694662	256.271533923	0.146207848865	354.0	230.0	37	0.0
3271242	213.836090088	1.0	2060.0	1	561.0	1	714.459459459	26435.0	2.53144495873	3.0	0.63758196362	255.769503849	65.867825907	394.56625937	0.213673253223	422.0	352.0	37	0.0
3271245	195.146636963	1.0	1992.0	1	629.0	1	770.054054054	28492.0	11.4000000005	3.0	0.597179789861	288.904655083	67.7697241168	374.687273006	0.169981579372	427.0	343.0	37	0.0
3271244	125.907028198	1.0	1964.0	1	673.0	1	786.189189189	29089.0	10.2692907009	3.0	0.315915781891	159.388066811	67.6513793968	321.618980735	0.0690823477875	493.0	362.0	37	0.0
3271247	130.309799194	1.0	1385.0	1	455.0	1	503.783783784	18640.0	2.56222763795	3.0	0.650593652757	43.7795536247	69.7837243246	250.183281164	0.192670065754	328.0	217.0	37	0.0
3271246	170.820053101	1.0	1640.0	1	380.0	1	546.108108108	20206.0	2.59300715856	3.0	0.667724372696	127.718201482	68.7962030043	343.23856166	0.265563684946	317.0	232.0	37	0.0
3271345	111.970565796	1.0	1047.0	1	422.0	1	460.216216216	17028.0	2.5322543041	3.0	0.751363750676	26.4241878719	122.695348089	207.604342592	0.204051517437	280.0	184.0	37	0.0
3271344	486.752319336	1.0	3292.0	1	742.0	1	1125.0	41625.0	2.57783302754	3.0	0.831209805427	53.4084388425	121.77830216	850.795444798	0.45837743749	396.0	395.0	37	0.0
3271347	171.264678955	1.0	1691.0	1	714.0	1	802.351351351	29687.0	2.5188672995	3.0	0.577957887779	191.867332574	124.567592785	341.735295239	0.140356337735	521.0	273.0	37	0.0
3271346	165.788101196	1.0	1730.0	1	669.0	1	754.648648649	27922.0	2.51083158305	3.0	0.713042828977	218.382979157	124.026064445	318.924339357	0.177399472295	516.0	374.0	37	0.0
3271349	257.986480713	1.0	2277.0	1	576.0	1	781.837837838	28928.0	2.59946456072	3.0	0.715926925663	285.242778414	124.90091313	482.161885765	0.28329708071	413.0	286.0	37	0.0
3271348	883.020690918	1.0	6427.0	1	1508.0	1	2108.97297297	78032.0	2.5713869618	3.0	0.990661857655	204.466252638	125.347028514	1497.45236404	0.542505545988	579.0	599.0	37	0.0
3271351	129.526046753	1.0	1742.0	1	754.0	1	878.702702703	32512.0	2.57610048758	3.0	0.261624818981	196.696609423	126.435957782	324.295806742	0.0507268808937	550.0	497.0	37	0.0
3271350	167.737625122	1.0	1798.0	1	532.0	1	697.486486486	25807.0	2.5110693929	3.0	0.171466104244	183.993755009	126.120188911	379.827930459	0.0489738262826	488.0	284.0	37	0.0
3271353	132.678848267	1.0	1632.0	1	577.0	1	674.513513514	24957.0	2.53348668764	3.0	0.478548307228	72.9520370333	128.096216516	335.122665902	0.134919242933	377.0	176.0	37	0.0
3271352	198.508636475	1.0	1923.0	1	920.0	1	1019.02702703	37704.0	2.70337531796	3.0	1.04685224202	394.825513749	125.550477832	357.071614859	0.224606029238	571.0	519.0	37	0.0
3271355	2125.00244141	1.0	13608.0	1	2999.0	1	4670.0	172790.0	2.58472201672	3.0	1.07957601013	381.356927645	127.602157233	3417.76574192	0.653020663472	858.0	1808.0	37	0.0
3271354	663.40612793	1.0	4862.0	1	807.0	1	1400.10810811	51804.0	2.54017661401	3.0	0.843550121048	79.4055909379	127.874854619	1174.62861232	0.547629628247	370.0	450.0	37	0.0
3271357	664.842102051	1.0	5363.0	1	1235.0	1	1710.78378378	63299.0	2.56082471177	3.0	0.9138046959	348.500942498	129.346626757	1192.75936232	0.467464606453	568.0	614.0	37	0.0
3271356	316.941802979	1.0	2491.0	1	997.0	1	1136.86486486	42064.0	2.58359046897	3.0	0.97721560023	244.874833945	129.10687897	537.614078962	0.300489260235	569.0	483.0	37	0.0
3271359	167.69317627	1.0	1688.0	1	618.0	1	691.594594595	25589.0	2.7094226969	3.0	0.809931223637	300.667402666	129.553500349	318.269056291	0.22905014733	431.0	218.0	37	0.0
3271358	77.0414428711	1.0	1428.0	1	734.0	1	788.243243243	29165.0	2.81920073906	3.0	-0.318787448938	368.773517567	128.538918724	247.582242835	-0.0476776071941	647.0	444.0	37	0.0
3271329	128.688598633	1.0	1487.0	1	418.0	1	546.540540541	20222.0	10.2018613272	3.0	0.569245728725	224.181890224	111.80328446	282.46244535	0.172468274158	377.0	292.0	37	0.0
3271328	111.363395691	1.0	1133.0	1	431.0	1	448.702702703	16602.0	2.56750989117	3.0	0.824713802073	101.329265945	112.282459491	210.113311343	0.239301297425	275.0	163.0	37	0.0
3271331	116.863578796	1.0	1275.0	1	460.0	1	541.162162162	20023.0	2.59483924144	3.0	0.367268364339	52.869154664	114.034154184	236.480151095	0.0872466748708	360.0	258.0	37	0.0
3271330	1359.53393555	1.0	9245.0	1	1781.0	1	2931.05405405	108449.0	2.57259166689	3.0	1.01385174138	300.797190371	113.459887589	2230.53229753	0.628056269416	622.0	802.0	37	0.0
3271333	211.411270142	1.0	2344.0	1	808.0	1	978.837837838	36217.0	2.52252320516	3.0	0.0798099927829	367.989432534	114.071946049	462.88284536	0.0192336345365	667.0	384.0	37	0.0
3271332	65.9272460938	1.0	769.0	1	335.0	1	354.72972973	13125.0	2.58469175734	3.0	0.68428330659	114.965105696	114.045307639	138.760514847	0.154516313528	258.0	133.0	37	0.0
3271335	102.743759155	1.0	927.0	1	435.0	1	460.054054054	17022.0	2.60464000974	3.0	0.649094988988	27.1723708143	114.977755682	191.565762707	0.15625790887	308.0	210.0	37	0.0
3271334	237.523544312	1.0	2132.0	1	1030.0	1	1099.35135135	40676.0	4.73861414849	3.0	0.668027187673	382.758518664	113.573576922	463.450178086	0.163885679317	644.0	443.0	37	0.0
3271337	530.030578613	1.0	4286.0	1	1004.0	1	1402.83783784	51905.0	2.55387871355	3.0	0.841733056259	179.769034446	116.495395151	1007.23826249	0.433039185525	490.0	485.0	37	0.0
3271336	226.791046143	1.0	1619.0	1	588.0	1	708.486486486	26214.0	2.55414174527	3.0	1.02181858431	37.6671342316	116.022613248	366.754582007	0.359576643272	326.0	257.0	37	0.0
3271339	183.959091187	1.0	1907.0	1	754.0	1	847.27027027	31349.0	2.64091505559	3.0	0.345266141724	356.517023688	117.79971411	373.391561579	0.08234397565	579.0	460.0	37	0.0
3271338	85.4458694458	1.0	827.0	1	349.0	1	389.081081081	14396.0	2.5444232769	3.0	0.69102625987	147.885203356	117.201420383	170.072595346	0.177895780442	274.0	137.0	37	0.0
3271341	1847.89221191	1.0	13062.0	1	2636.0	1	3949.48648649	146131.0	2.55602802592	3.0	1.01881026307	318.450869586	119.556935301	3127.05289567	0.675961468204	644.0	1063.0	37	0.0
3271340	80.1509857178	1.0	1610.0	1	803.0	1	874.513513514	32357.0	2.53007057084	3.0	-1.05289994336	378.560835955	119.084612866	287.108924512	-0.147366759587	748.0	470.0	37	0.0
3271343	955.138122559	1.0	7711.0	1	1515.0	1	2181.27027027	80707.0	2.57861337612	3.0	0.855029460089	365.286776042	121.386471387	1660.17684213	0.482324365563	692.0	673.0	37	0.0
3271342	640.638122559	1.0	5049.0	1	1061.0	1	1558.45945946	57663.0	2.55651128611	3.0	0.8104272501	343.298889615	120.224497569	1153.48827463	0.428402950514	568.0	465.0	37	0.0
3271313	168.635772705	1.0	1612.0	1	576.0	1	677.513513514	25068.0	2.58818199499	3.0	0.81557106371	199.166664888	101.722769863	299.569192677	0.219967958706	395.0	329.0	37	0.0
3271312	136.621841431	1.0	1310.0	1	469.0	1	555.945945946	20570.0	2.51686106686	3.0	0.618134850281	38.9782356993	102.186161974	260.543123531	0.169377179247	353.0	232.0	37	0.0
3271315	192.766281128	1.0	1736.0	1	638.0	1	747.432432432	27655.0	2.53328304456	3.0	0.755880901894	355.201473634	102.325179255	351.076403566	0.215838533954	460.0	364.0	37	0.0
3271314	171.095947266	1.0	2513.0	1	878.0	1	1000.97297297	37036.0	2.61009132011	3.0	0.180854971624	303.489454239	102.223260199	484.332500945	0.0457564442044	694.0	488.0	37	0.0
3271317	230.792404175	1.0	2302.0	1	595.0	1	774.027027027	28639.0	2.49943577879	3.0	0.640026381052	188.944226029	102.890886186	450.710395221	0.229016674634	458.0	407.0	37	0.0
3271316	46.039768219	1.0	1006.0	1	530.0	1	492.918918919	18238.0	2.5646811362	3.0	-0.406782228005	182.3478255	103.478179566	206.886358819	-0.0786523788945	471.0	178.0	37	0.0
3271319	132.612701416	1.0	1420.0	1	458.0	1	519.351351351	19216.0	2.76175902511	3.0	0.685149494375	88.478730056	105.469505517	268.366997497	0.215096869159	327.0	186.0	37	0.0
3271318	207.025360107	1.0	2062.0	1	554.0	1	704.486486486	26066.0	2.63243680753	3.0	0.666712133359	217.39743859	104.416895389	430.994690714	0.256190574093	391.0	214.0	37	0.0
3271321	266.765167236	1.0	2343.0	1	666.0	1	854.918918919	31632.0	2.56943822933	3.0	0.644451080672	175.183692157	106.563339958	538.973890234	0.254930968875	435.0	320.0	37	0.0
3271320	814.410583496	1.0	6744.0	1	1243.0	1	1965.67567568	72730.0	2.5506286443	3.0	0.778293981161	309.24988819	105.47037248	1501.22376106	0.422877743936	712.0	782.0	37	0.0
3271323	270.390594482	1.0	2472.0	1	735.0	1	899.297297297	33274.0	2.50920224213	3.0	0.779444566121	339.132635565	108.331796652	495.27477586	0.273291400265	489.0	384.0	37	0.0
3271322	152.551391602	1.0	1384.0	1	428.0	1	521.72972973	19304.0	2.60841754113	3.0	0.92903398751	134.470643882	108.223771547	270.337921113	0.316989910736	263.0	185.0	37	0.0
3271325	979.708312988	1.0	6972.0	1	1427.0	1	2145.97297297	79401.0	2.55638441415	3.0	0.866205118951	375.832665418	108.656713465	1681.19913366	0.513549460604	617.0	754.0	37	0.0
3271324	149.056335449	1.0	1630.0	1	531.0	1	630.783783784	23339.0	2.51426082016	3.0	0.633266655419	211.481432974	109.468925865	313.946751955	0.187072189929	395.0	285.0	37	0.0
3271327	197.329986572	1.0	1849.0	1	499.0	1	682.756756757	25262.0	2.60224006005	3.0	0.593902111072	195.970358678	110.6225737	388.903258851	0.203580170033	424.0	270.0	37	0.0
3271326	141.63621521	1.0	1572.0	1	687.0	1	756.837837838	28003.0	2.50714589183	3.0	0.566208303588	362.388055742	110.353182916	282.572853292	0.118192650684	524.0	369.0	37	0.0
3271297	254.652236938	1.0	1799.0	1	699.0	1	864.972972973	32004.0	2.66823458571	3.0	1.15937844261	22.3004619259	94.960921758	391.117166765	0.35523325548	405.0	312.0	37	0.0
3271296	1006.61590576	1.0	7027.0	1	1512.0	1	2294.10810811	84882.0	2.55778489995	3.0	0.93828782138	376.515629418	92.9164549834	1709.58620373	0.537537800743	642.0	898.0	37	0.0
3271299	82.1348571777	1.0	813.0	1	362.0	1	401.621621622	14860.0	2.66876654705	3.0	0.474319172009	151.984635707	95.9479757555	167.93308048	0.110081606637	292.0	133.0	37	0.0
3271298	143.215240479	1.0	1447.0	1	449.0	1	561.432432432	20773.0	2.6417595958	3.0	0.599228289701	37.6616414802	95.628407343	280.469897428	0.176021793265	358.0	168.0	37	0.0
3271301	231.671142578	1.0	2499.0	1	933.0	1	1068.56756757	39537.0	2.59961318868	3.0	0.646546331647	385.602370093	96.3944395555	437.085139211	0.152380586926	741.0	486.0	37	0.0
3271300	80.7916183472	1.0	933.0	1	443.0	1	487.810810811	18049.0	2.52108299583	3.0	0.388036249831	183.509269911	95.8172414712	169.578863633	0.0723251056657	382.0	241.0	37	0.0
3271303	1384.16174316	1.0	9451.0	1	2237.0	1	3055.16216216	113041.0	2.57030801385	3.0	0.962195189126	318.567581906	96.7279966	2356.15134056	0.589885994674	709.0	978.0	37	0.0
3271302	155.949401855	1.0	1295.0	1	429.0	1	531.702702703	19673.0	2.69369107231	3.0	0.953484034115	119.784579311	97.4161451346	263.483065539	0.309324727778	280.0	243.0	37	0.0
3271305	89.8912734985	1.0	1908.0	1	876.0	1	941.189189189	34824.0	2.55549637937	3.0	-0.970314577307	311.186476999	97.9460776923	379.429164655	-0.163589623201	812.0	379.0	37	0.0
3271304	119.870277405	1.0	1340.0	1	461.0	1	520.783783784	19269.0	2.55363642067	3.0	0.809628243925	276.701928596	98.2579488331	230.772872363	0.218596303598	331.0	235.0	37	0.0
3271307	53.5870704651	1.0	704.0	1	346.0	1	364.27027027	13478.0	2.71506702315	3.0	0.45421936528	7.81462958292	101.110325308	136.853256497	0.0932823305169	295.0	123.0	37	0.0
3271306	1514.67651367	1.0	13537.0	1	2277.0	1	3364.89189189	124501.0	2.51112112463	3.0	0.987717181754	399.0	99.0	2733.31551604	0.669904509931	685.0	1173.0	37	0.0
3271309	125.274665833	1.0	1154.0	1	457.0	1	552.567567568	20445.0	2.53494316337	3.0	0.450313347082	31.3648243683	101.408192004	263.06732773	0.120062878119	379.0	175.0	37	0.0
3271308	74.7649078369	1.0	1150.0	1	459.0	1	518.756756757	19194.0	2.47830146319	3.0	0.291274819251	23.3951496389	101.457167962	221.26974556	0.0662344486869	386.0	188.0	37	0.0
3271311	100.200309753	1.0	1673.0	1	697.0	1	773.702702703	28627.0	2.56417839761	3.0	-0.433016924953	342.377603218	100.883770598	308.131904012	-0.0793811342207	570.0	383.0	37	0.0
3271310	80.2421722412	1.0	878.0	1	378.0	1	411.081081081	15210.0	2.52750606766	3.0	0.744116950581	54.2202740723	100.775733942	156.486133283	0.165000687188	292.0	165.0	37	0.0
3271409	186.568267822	1.0	1503.0	1	529.0	1	647.243243243	23948.0	2.54419235718	3.0	0.840212535223	207.262720043	157.608151598	324.132295128	0.266439327125	366.0	193.0	37	0.0
3271408	167.079727173	1.0	1445.0	1	543.0	1	644.216216216	23836.0	2.6038153958	3.0	0.602985481367	122.90117849	156.946311692	304.931789744	0.166463518712	394.0	217.0	37	0.0
3271411	88.3729095459	1.0	1273.0	1	441.0	1	490.945945946	18165.0	2.53712310516	3.0	0.240670434947	94.0647590064	159.494937281	230.481735351	0.0598756876669	379.0	208.0	37	0.0
3271410	282.30871582	1.0	2808.0	1	843.0	1	1084.75675676	40136.0	2.50349312118	3.0	0.867265743866	330.622393634	158.037268667	560.836003233	0.288983525708	534.0	439.0	37	0.0
3271413	138.110565186	1.0	1346.0	1	551.0	1	652.432432432	24140.0	2.57986705573	3.0	0.702710133025	58.0579123406	160.130475443	263.084221891	0.16506528378	465.0	315.0	37	0.0
3271412	1329.78625488	1.0	9355.0	1	1596.0	1	2708.13513514	100201.0	2.5705529617	3.0	0.96372104311	357.538662232	159.159128605	2226.08468146	0.655872919072	531.0	953.0	37	0.0
3271415	192.968154907	1.0	1752.0	1	640.0	1	764.486486486	28286.0	2.53453151658	3.0	0.746774945368	395.306210232	159.712445389	350.656497129	0.206660178902	453.0	356.0	37	0.0
3271414	199.496109009	1.0	2127.0	1	634.0	1	778.72972973	28813.0	2.52730179123	3.0	0.746748647222	250.69764449	159.66723545	402.114041912	0.238850280897	434.0	316.0	37	0.0
3271417	87.4296417236	1.0	1023.0	1	499.0	1	534.513513514	19777.0	2.61906498304	3.0	-0.0532849487319	277.961180674	161.023347001	196.119099532	-0.00968079357248	407.0	250.0	37	0.0
3271416	139.462127686	1.0	1529.0	1	641.0	1	702.810810811	26004.0	2.49145076519	3.0	0.668020793933	255.916327357	161.349166902	309.508915492	0.172462034245	449.0	248.0	37	0.0
3271419	335.198669434	1.0	2709.0	1	862.0	1	1035.97297297	38331.0	2.56549558875	3.0	0.566535970314	79.4869847117	162.329673588	610.738327604	0.200473416062	503.0	378.0	37	0.0
3271418	112.235092163	1.0	1788.0	1	687.0	1	784.324324324	29020.0	11.4000000005	3.0	0.0823701578997	68.6883682425	162.008210528	305.829932229	0.0163213186126	555.0	438.0	37	0.0
3271421	181.220458984	1.0	1470.0	1	464.0	1	602.081081081	22277.0	2.63562059116	3.0	0.749578395704	183.348417385	163.256986399	329.341631	0.257880199273	333.0	279.0	37	0.0
3271420	85.3902740479	1.0	1185.0	1	441.0	1	485.297297297	17956.0	10.8908128214	3.0	0.251864798148	46.8698436319	162.941327148	200.436033696	0.0548659200237	415.0	190.0	37	0.0
3271423	222.498733521	1.0	2538.0	1	727.0	1	890.162162162	32936.0	2.49470366721	3.0	0.476526470765	326.775939711	163.242570649	527.187111708	0.164291201087	547.0	359.0	37	0.0
3271422	200.876602173	1.0	1791.0	1	620.0	1	742.351351351	27467.0	2.57034508616	3.0	0.608573276374	307.597157761	163.088612572	365.007170113	0.175937784789	445.0	337.0	37	0.0
3271393	139.461120605	1.0	1627.0	1	466.0	1	556.864864865	20604.0	2.58104364279	3.0	0.555863962437	293.130304199	148.66882473	297.049113238	0.174063895801	378.0	182.0	37	0.0
3271392	233.737869263	1.0	2149.0	1	651.0	1	812.054054054	30046.0	2.51641520038	3.0	0.640995669869	321.593496942	148.105391322	444.906416249	0.212994067382	499.0	284.0	37	0.0
3271395	105.316459656	1.0	929.0	1	462.0	1	506.783783784	18751.0	2.56694711606	3.0	0.81649606937	178.450473014	150.795339561	190.573277702	0.181362047961	349.0	227.0	37	0.0
3271394	589.038330078	1.0	4030.0	1	1120.0	1	1433.64864865	53045.0	2.58762657472	3.0	1.02141923284	65.128299605	150.151916007	913.998912479	0.482787308667	459.0	441.0	37	0.0
3271397	117.221733093	1.0	1060.0	1	413.0	1	472.891891892	17497.0	2.5359259645	3.0	0.630645759486	23.1653588355	152.004786164	223.594347944	0.175215227876	308.0	180.0	37	0.0
3271396	72.0026626587	1.0	1232.0	1	600.0	1	643.972972973	23827.0	2.63743076045	3.0	-0.105922900349	367.189117399	151.074668678	220.325452013	-0.0177974569695	505.0	254.0	37	0.0
3271399	930.03125	1.0	6800.0	1	1004.0	1	1902.59459459	70396.0	2.54948412892	3.0	0.835511006911	131.830702818	152.456552477	1673.10907294	0.580695356425	467.0	527.0	37	0.0
3271398	163.77545166	1.0	1274.0	1	464.0	1	540.72972973	20007.0	2.66458623533	3.0	0.797675881407	36.0554207539	151.967918878	290.541510579	0.272752201174	304.0	107.0	37	0.0
3271401	294.233856201	1.0	2301.0	1	611.0	1	799.675675676	29588.0	2.55246994668	3.0	0.78265250373	95.8237983764	152.80669111	529.215459906	0.349481895396	361.0	234.0	37	0.0
3271400	68.5167312622	1.0	1530.0	1	575.0	1	653.054054054	24163.0	11.4000000005	3.0	0.0213413193928	309.545658369	151.691460592	284.811238264	0.00467546768509	458.0	270.0	37	0.0
3271403	204.567077637	1.0	1754.0	1	548.0	1	689.162162162	25499.0	2.55609151156	3.0	0.6978273718	230.32772647	153.862281597	387.760057074	0.244272903124	412.0	233.0	37	0.0
3271402	254.480438232	1.0	1918.0	1	754.0	1	872.162162162	32270.0	4.72079304246	3.0	1.14106325229	189.218421328	154.353799098	429.732249553	0.391038576354	370.0	333.0	37	0.0
3271405	735.433349609	1.0	5653.0	1	1164.0	1	1672.32432432	61876.0	2.56177635059	3.0	0.956081845069	386.292034844	154.667649629	1236.38622278	0.546613829669	472.0	588.0	37	0.0
3271404	204.907089233	1.0	1693.0	1	668.0	1	732.243243243	27093.0	2.54322088421	3.0	0.820182797089	239.481076314	153.507452542	368.408846362	0.259964198531	396.0	251.0	37	0.0
3271407	855.070678711	1.0	6807.0	1	1148.0	1	1810.62162162	66993.0	2.56171045334	3.0	0.876578886937	314.815478141	156.086167996	1449.98801434	0.540814020795	498.0	655.0	37	0.0
3271406	914.000427246	1.0	6428.0	1	1131.0	1	1924.91891892	71222.0	2.55772364654	3.0	0.74853334008	73.3014880452	156.482878075	1686.10312355	0.487725816615	559.0	453.0	37	0.0
3271377	348.661071777	1.0	2615.0	1	606.0	1	880.702702703	32586.0	2.54727244016	3.0	0.666680061729	106.971528011	139.097458089	630.672430597	0.313551699799	394.0	296.0	37	0.0
3271376	244.705978394	1.0	2494.0	1	704.0	1	871.675675676	32252.0	2.49205213183	3.0	0.700292792321	319.937704403	137.788824763	511.304380648	0.258475221628	466.0	389.0	37	0.0
3271379	1105.95605469	1.0	7738.0	1	1294.0	1	2236.21621622	82740.0	2.56992117534	3.0	0.840724931709	214.738172023	138.615255504	1945.63090503	0.576636588214	570.0	551.0	37	0.0
3271378	142.107666016	1.0	1339.0	1	426.0	1	525.864864865	19457.0	2.5334112095	3.0	0.684863327143	123.62291087	139.00617893	277.8014041	0.220849442047	327.0	238.0	37	0.0
3271381	163.430725098	1.0	1256.0	1	604.0	1	694.945945946	25713.0	4.7346136077	3.0	1.21370075599	96.0512064851	140.774113866	244.887496385	0.272012284423	382.0	279.0	37	0.0
3271380	1118.24072266	1.0	8221.0	1	1493.0	1	2220.64864865	82164.0	2.53092742829	3.0	0.862225449561	256.142277194	138.932394571	1911.65510337	0.590141820428	531.0	493.0	37	0.0
3271383	500.238464355	1.0	3558.0	1	726.0	1	1117.78378378	41358.0	2.60063198044	3.0	0.847463681329	143.057934843	144.278788473	850.73765819	0.476013519688	370.0	233.0	37	0.0
3271382	493.351928711	1.0	3784.0	1	788.0	1	1137.59459459	42091.0	2.54800559627	3.0	0.869906386839	23.3091260164	141.542798236	891.43101121	0.5170682326	338.0	328.0	37	0.0
3271385	219.260635376	1.0	2256.0	1	797.0	1	898.351351351	33239.0	2.59550477568	3.0	0.453810223573	331.062924246	143.860866157	414.68001159	0.116993520689	521.0	403.0	37	0.0
3271384	243.169754028	1.0	2522.0	1	591.0	1	761.945945946	28192.0	2.56595381009	3.0	0.796842406835	284.009488951	144.092554159	443.006580459	0.301486730556	394.0	249.0	37	0.0
3271387	982.110046387	1.0	7038.0	1	1256.0	1	2068.2972973	76527.0	2.55489313906	3.0	0.886945704862	338.828260385	146.326200991	1673.92474384	0.559852329861	518.0	646.0	37	0.0
3271386	778.747314453	1.0	5903.0	1	1116.0	1	1756.10810811	64976.0	2.55514088633	3.0	0.916052236239	364.242183218	143.976477356	1298.03051205	0.511831992189	534.0	543.0	37	0.0
3271389	75.2510147095	1.0	1012.0	1	379.0	1	397.810810811	14719.0	2.57788211824	3.0	0.417353969134	170.354000393	147.160904478	177.41458631	0.102615088828	315.0	163.0	37	0.0
3271388	67.8664169312	1.0	1618.0	1	642.0	1	676.648648649	25036.0	2.43238826699	3.0	-0.158076985678	135.007129059	146.814429767	318.39669668	-0.0358579143373	460.0	243.0	37	0.0
3271391	88.2305603027	1.0	985.0	1	484.0	1	550.135135135	20355.0	2.65874975499	3.0	0.441688344726	379.060761552	147.182445726	186.997944457	0.081160267675	443.0	221.0	37	0.0
3271390	186.783599854	1.0	1484.0	1	555.0	1	682.540540541	25254.0	2.56367332603	3.0	0.680298264455	206.703225768	146.828274268	349.165242208	0.210667067194	414.0	252.0	37	0.0
3271361	2690.9453125	1.0	12134.0	1	3929.0	1	5533.72972973	204748.0	2.72175216114	3.0	1.17707465219	230.933476221	130.904684337	3916.68080599	0.713962954944	802.0	1928.0	37	0.0
3271360	280.951202393	1.0	2254.0	1	533.0	1	782.27027027	28944.0	2.61161613115	3.0	0.77396446456	99.6190111243	131.259958218	511.865143299	0.33907383726	372.0	212.0	37	0.0
3271363	107.418952942	1.0	1204.0	1	592.0	1	625.783783784	23154.0	2.50656436434	3.0	0.643955286898	334.238514802	131.160300591	216.907831826	0.125623144484	469.0	333.0	37	0.0
3271362	98.5768814087	1.0	1364.0	1	487.0	1	559.378378378	20697.0	10.8739576387	3.0	0.34081296737	288.110605058	131.024913416	243.817366913	0.0802348929658	435.0	219.0	37	0.0
3271365	588.182617188	1.0	4910.0	1	806.0	1	1343.35135135	49704.0	2.57790590099	3.0	0.75735949119	186.299019404	133.465342475	1108.64349585	0.454582529139	466.0	494.0	37	0.0
3271364	68.1165084839	1.0	1351.0	1	711.0	1	758.459459459	28063.0	10.8407645151	3.0	0.0894569426444	391.969143063	131.750674379	275.900706233	0.0165397469161	563.0	315.0	37	0.0
3271367	469.259460449	1.0	3839.0	1	953.0	1	1167.13513514	43184.0	2.54723411196	3.0	0.943787018762	276.067626958	134.053996585	781.954004123	0.462325926373	406.0	380.0	37	0.0
3271366	275.349456787	1.0	2761.0	1	558.0	1	778.972972973	28822.0	2.56843495013	3.0	0.656963900025	112.345893764	134.014916483	530.048870204	0.287853484436	366.0	192.0	37	0.0
3271369	57.2096290588	1.0	1354.0	1	700.0	1	705.405405405	26100.0	2.64583527669	3.0	-0.455674394966	248.441638743	135.426636195	221.565071889	-0.0667835542084	627.0	359.0	37	0.0
3271368	129.614898682	1.0	1170.0	1	435.0	1	505.810810811	18715.0	2.56913368771	3.0	0.798931795857	151.427161928	134.970691219	241.492217247	0.235665267754	323.0	207.0	37	0.0
3271371	127.012405396	1.0	1066.0	1	612.0	1	615.27027027	22765.0	10.1406307912	3.0	1.17988764278	55.4971871051	136.675435643	216.874214523	0.26254176395	345.0	219.0	37	0.0
3271370	188.588577271	1.0	2322.0	1	656.0	1	804.459459459	29765.0	9.04838709909	3.0	0.67745646867	316.291921942	135.175043366	405.298901676	0.205772901652	487.0	236.0	37	0.0
3271373	63.9393768311	1.0	1341.0	1	751.0	1	757.594594595	28031.0	11.4000000005	3.0	-0.131446633822	239.619517654	137.422474848	210.055212247	-0.0178967113533	639.0	374.0	37	0.0
3271372	79.4907913208	1.0	1600.0	1	796.0	1	858.135135135	31751.0	2.54397823377	3.0	-0.633815535093	222.267029365	137.100108596	233.204150211	-0.0792930119091	683.0	525.0	37	0.0
3271375	106.264472961	1.0	1274.0	1	553.0	1	592.621621622	21927.0	2.58222329768	3.0	0.627440485162	308.568071515	138.307165198	205.836012311	0.122290176172	419.0	234.0	37	0.0
3271374	51.7379074097	1.0	1269.0	1	583.0	1	644.324324324	23840.0	2.54639108781	3.0	-0.154979151573	363.148181931	136.852695596	231.107244712	-0.0270424605015	516.0	289.0	37	0.0
3271472	145.413543701	1.0	1292.0	1	565.0	1	647.594594595	23961.0	8.47619865018	3.0	0.838917300766	101.377833943	187.253385287	299.053178053	0.24023641667	381.0	260.0	37	0.0
3271474	359.695251465	1.0	2933.0	1	724.0	1	1038.78378378	38435.0	2.51607833824	3.0	0.810231816055	298.332056329	186.513391124	687.330065266	0.366217762258	463.0	410.0	37	0.0
3271476	172.223831177	1.0	2015.0	1	804.0	1	883.108108108	32675.0	2.61882537389	3.0	0.432043710381	344.907190801	187.883510702	367.811227533	0.0988676445152	555.0	354.0	37	0.0
3271478	539.445007324	1.0	4299.0	1	880.0	1	1327.78378378	49128.0	2.59935206468	3.0	0.747873394975	251.008145307	189.829355074	950.51439685	0.365538788326	569.0	486.0	37	0.0
3271484	188.920913696	1.0	2136.0	1	516.0	1	616.108108108	22796.0	2.63975873892	3.0	0.73517694517	170.996648402	191.32780076	371.168109845	0.284438962426	338.0	278.0	37	0.0
3271486	2731.69287109	1.0	11865.0	1	4380.0	1	6340.18918919	234587.0	2.71387012286	3.0	1.42118663114	228.248640603	191.240953224	3700.60452147	0.708685953565	903.0	2008.0	37	0.0
3271457	89.7899169922	1.0	1024.0	1	494.0	1	535.567567568	19816.0	2.4660892497	3.0	0.71114983395	331.714281104	177.837807207	171.9033224	0.128834237455	412.0	255.0	37	0.0
3271456	339.149902344	1.0	2730.0	1	967.0	1	1089.02702703	40294.0	2.55624617475	3.0	0.822275871626	276.514261826	178.51025442	598.215284849	0.291727442463	507.0	426.0	37	0.0
3271459	705.980712891	1.0	5378.0	1	1104.0	1	1607.13513514	59464.0	2.54138469884	3.0	0.844883755553	245.029885842	179.283645721	1222.47449785	0.47347515375	546.0	507.0	37	0.0
3271458	299.13873291	1.0	2590.0	1	612.0	1	855.135135135	31640.0	2.56349102883	3.0	0.751188461652	28.5105698238	178.864394375	580.663277935	0.342354188694	387.0	282.0	37	0.0
3271461	886.420410156	1.0	6579.0	1	1113.0	1	1763.86486486	65263.0	2.54318319968	3.0	0.812125902923	190.67865781	180.787654541	1566.51524378	0.564041289539	461.0	403.0	37	0.0
3271460	114.528915405	1.0	1526.0	1	572.0	1	676.702702703	25038.0	2.50602840282	3.0	0.29393943078	86.0713403786	180.191826615	287.7934121	0.0666717056263	432.0	310.0	37	0.0
3271463	639.34954834	1.0	5346.0	1	1095.0	1	1573.0	58201.0	2.55222314456	3.0	0.755067232032	360.151710493	182.096384461	1111.26079547	0.363721057057	562.0	606.0	37	0.0
3271462	206.351501465	1.0	1929.0	1	664.0	1	785.108108108	29049.0	2.57659637124	3.0	0.684293986203	345.814305331	182.033616553	404.011948653	0.213690626611	458.0	352.0	37	0.0
3271465	1292.7199707	1.0	9562.0	1	2273.0	1	2990.16216216	110636.0	2.5751805012	3.0	1.09154304809	369.50935298	183.158491945	2055.92063068	0.60064418429	647.0	944.0	37	0.0
3271464	114.676177979	1.0	1419.0	1	667.0	1	674.081081081	24941.0	2.50118837308	3.0	0.596027560612	71.6437990744	183.175234625	227.325681491	0.111730639648	487.0	358.0	37	0.0
3271467	166.737442017	1.0	1889.0	1	676.0	1	782.621621622	28957.0	2.54703598074	3.0	0.388772475164	274.323638349	185.068754883	369.174405589	0.100951670774	528.0	313.0	37	0.0
3271466	61.5168304443	1.0	892.0	1	446.0	1	487.189189189	18026.0	2.49468440608	3.0	0.165302309565	110.319065114	184.912880853	166.018378808	0.028981098913	421.0	195.0	37	0.0
3271468	308.387695312	1.0	3071.0	1	809.0	1	996.216216216	36860.0	2.49531825602	3.0	0.594920465802	379.026847485	185.454356389	577.76509717	0.208480973651	451.0	488.0	37	0.0
3271470	73.472442627	1.0	803.0	1	434.0	1	468.972972973	17352.0	2.54826803045	3.0	0.541173141907	147.022242899	185.560368252	150.519007011	0.0951055229424	353.0	252.0	37	0.0
3271441	45.1996574402	1.0	758.0	1	472.0	1	462.837837838	17125.0	2.50089795935	3.0	0.179485268548	131.632598898	172.209394375	133.171675649	0.0265059448882	395.0	214.0	37	0.0
3271440	91.1315460205	1.0	1093.0	1	527.0	1	551.108108108	20391.0	10.2010520651	3.0	0.426202563782	36.3059985026	172.251631929	194.816977327	0.0814685439186	423.0	208.0	37	0.0
3271443	52.5346946716	1.0	1207.0	1	494.0	1	525.513513514	19444.0	2.48214619747	3.0	0.138749655968	29.4428406118	173.042973802	230.670474634	0.0314080189148	424.0	222.0	37	0.0
3271442	177.620513916	1.0	1955.0	1	665.0	1	792.486486486	29322.0	2.50986189515	3.0	0.389911093071	243.534049969	172.176387571	417.006236406	0.114312370836	478.0	337.0	37	0.0
3271445	135.572235107	1.0	1410.0	1	519.0	1	601.621621622	22260.0	2.57448633407	3.0	0.802573042262	302.471331565	172.967647085	255.484545233	0.205415118587	404.0	261.0	37	0.0
3271444	949.166015625	1.0	6855.0	1	1184.0	1	1891.97297297	70003.0	2.57512470695	3.0	0.798327595955	205.623442236	173.184910085	1700.12820573	0.559305522629	512.0	416.0	37	0.0
3271447	93.9978637695	1.0	1106.0	1	517.0	1	581.027027027	21498.0	11.4000000005	3.0	0.604628994405	23.1143575871	175.052967104	229.791026622	0.135799218373	356.0	217.0	37	0.0
3271446	193.628158569	1.0	1892.0	1	609.0	1	763.675675676	28256.0	2.58096362975	3.0	0.148605727936	196.339065907	173.865048645	395.004082542	0.0399685493382	506.0	356.0	37	0.0
3271449	676.95916748	1.0	5456.0	1	1217.0	1	1589.59459459	58815.0	2.61081000724	3.0	0.849153883187	79.65403233	175.962117466	1184.68714716	0.462901813277	538.0	516.0	37	0.0
3271448	2205.47460938	1.0	10271.0	1	3511.0	1	4641.72972973	171744.0	2.68348284458	3.0	1.16218867729	56.980586637	175.968820164	3252.96610503	0.687012485018	776.0	1053.0	37	0.0
3271451	1137.27941895	1.0	5733.0	1	3087.0	1	3458.32432432	127958.0	4.67504854149	3.0	2.26996465006	399.0	176.0	1261.64823972	0.706654906617	463.0	1372.0	37	0.0
3271450	94.2589874268	1.0	1326.0	1	512.0	1	590.243243243	21839.0	10.2970508915	3.0	0.221144098936	89.1247192514	176.006693358	241.98432059	0.0474841905193	415.0	269.0	37	0.0
3271453	63.3546142578	1.0	1362.0	1	759.0	1	770.054054054	28492.0	2.56899075598	3.0	-0.344064474085	66.9100459102	177.815766643	208.836451951	-0.0445750176945	611.0	437.0	37	0.0
3271452	206.083404541	1.0	1970.0	1	683.0	1	839.378378378	31057.0	2.64779945197	3.0	1.03130588986	160.323642708	176.88297316	439.197459474	0.369508316611	364.0	301.0	37	0.0
3271455	245.046386719	1.0	2238.0	1	622.0	1	823.837837838	30482.0	2.57010358646	3.0	0.69873845475	214.516779716	178.517676773	493.087861988	0.264392504904	455.0	283.0	37	0.0
3271454	692.452819824	1.0	4614.0	1	996.0	1	1501.08108108	55540.0	2.56591361483	3.0	0.87830332988	122.281955733	177.823602714	1165.7424048	0.517556642492	439.0	506.0	37	0.0
3271425	162.577392578	1.0	1558.0	1	547.0	1	632.054054054	23386.0	2.60612119469	3.0	0.8712054772	293.956369314	163.575149593	286.243189725	0.245756282558	380.0	259.0	37	0.0
3271424	98.4417800903	1.0	1171.0	1	589.0	1	624.945945946	23123.0	2.59001021739	3.0	0.588262133901	368.400057888	162.496156317	212.501234761	0.111128140625	445.0	300.0	37	0.0
3271427	89.5692367554	1.0	1117.0	1	582.0	1	621.648648649	23001.0	10.7286651939	3.0	0.524455136993	257.976037805	165.219639493	219.481740093	0.102029295626	442.0	321.0	37	0.0
3271426	151.852661133	1.0	1120.0	1	618.0	1	640.054054054	23682.0	2.62486571294	3.0	0.938067581011	38.3386113188	164.955388945	253.83086516	0.228513487084	371.0	328.0	37	0.0
3271429	56.0458068848	1.0	914.0	1	467.0	1	509.027027027	18834.0	10.2146359784	3.0	0.49793819528	342.804580828	165.216748472	161.850494539	0.0859677504105	412.0	276.0	37	0.0
3271428	274.777374268	1.0	2715.0	1	674.0	1	829.297297297	30684.0	2.55420345336	3.0	0.801804193938	267.900452674	164.982586771	489.207855442	0.309748684766	444.0	308.0	37	0.0
3271431	123.357833862	1.0	1662.0	1	702.0	1	769.054054054	28455.0	2.54243048957	3.0	0.473791166408	333.158273865	165.741144097	305.568863483	0.10390617539	518.0	310.0	37	0.0
3271430	169.23147583	1.0	1569.0	1	545.0	1	661.378378378	24471.0	2.66853063364	3.0	0.720526794308	129.085926068	165.617211204	311.738971234	0.20454239388	411.0	320.0	37	0.0
3271433	192.417282104	1.0	1879.0	1	535.0	1	665.918918919	24639.0	2.56360436868	3.0	0.819647553802	152.80563438	168.231328951	369.493450429	0.294323885569	350.0	200.0	37	0.0
3271432	128.812988281	1.0	1476.0	1	555.0	1	633.189189189	23428.0	2.51835556507	3.0	0.537341483121	387.106781882	165.562703292	285.252309158	0.13770356018	460.0	225.0	37	0.0
3271435	116.243934631	1.0	1645.0	1	642.0	1	708.108108108	26200.0	10.9013988951	3.0	0.526578301773	329.120568922	169.132347688	289.757253172	0.120746672287	475.0	326.0	37	0.0
3271434	100.683502197	1.0	1356.0	1	508.0	1	557.243243243	20618.0	10.7062090538	3.0	0.505742659917	115.636757153	168.960146331	245.529405956	0.125389494405	384.0	205.0	37	0.0
3271437	292.75592041	1.0	2697.0	1	593.0	1	816.351351351	30205.0	2.57469585443	3.0	0.798036267022	230.779335631	170.150595971	527.429416879	0.347342444712	395.0	349.0	37	0.0
3271436	153.769088745	1.0	1809.0	1	618.0	1	706.351351351	26135.0	2.78747327158	3.0	0.232541856471	121.519806823	170.247581823	351.014420107	0.0613229251372	463.0	297.0	37	0.0
3271439	75.8148040771	1.0	1120.0	1	520.0	1	556.054054054	20574.0	11.4000000005	3.0	0.557549920755	383.51253237	169.901941156	202.660902597	0.113093710375	430.0	229.0	37	0.0
3271438	960.275390625	1.0	6622.0	1	1137.0	1	1950.81081081	72180.0	2.53089561439	3.0	0.820060132287	280.39903629	169.757692962	1708.85915221	0.560489878667	492.0	549.0	37	0.0
3271537	122.836830139	1.0	1021.0	1	346.0	1	459.675675676	17008.0	2.53737138554	3.0	0.670854691564	6.4848544091	204.605911075	234.099344303	0.206015575902	288.0	165.0	37	0.0
3271539	147.018814087	1.0	1612.0	1	633.0	1	730.486486486	27028.0	2.48980102001	3.0	0.790307800022	293.541910269	204.580473419	292.830214518	0.188220546425	486.0	353.0	37	0.0
3271541	543.54901123	1.0	4421.0	1	907.0	1	1277.13513514	47254.0	2.55142211851	3.0	0.86057966031	37.8434759084	207.205752084	944.503636901	0.46674942248	424.0	327.0	37	0.0
3271543	198.664657593	1.0	1690.0	1	579.0	1	745.0	27565.0	2.49572093568	3.0	0.513706405122	158.309985374	206.967415951	422.828439073	0.170656292373	475.0	284.0	37	0.0
3271545	122.03087616	1.0	1636.0	1	570.0	1	642.027027027	23755.0	2.5310037453	3.0	0.534580129204	299.981796114	207.431009158	255.496736931	0.119030048845	477.0	274.0	37	0.0
3271546	427.564849854	1.0	3417.0	1	1003.0	1	1298.89189189	48059.0	2.57947025907	3.0	0.446928312926	343.005208765	206.897475031	758.981766132	0.150187923387	654.0	252.0	37	0.0
3271548	78.1605834961	1.0	944.0	1	472.0	1	471.108108108	17431.0	10.919545357	3.0	1.47812658595	399.0	207.0	147.698977613	0.301586211922	251.0	198.0	37	0.0
3271550	117.539749146	1.0	1248.0	1	403.0	1	484.351351351	17921.0	2.70947255871	3.0	0.733625802666	80.0872399901	207.663195485	218.859571443	0.198679308282	316.0	246.0	37	0.0
3271520	552.518920898	1.0	4365.0	1	1122.0	1	1504.75675676	55676.0	2.52245360174	3.0	0.859914676291	269.854254518	198.772720588	948.015453619	0.371513461671	621.0	435.0	37	0.0
3271523	46.6619338989	1.0	902.0	1	516.0	1	524.486486486	19406.0	2.63470933053	3.0	-0.0772822884081	298.571558008	200.311244787	194.059787698	-0.0140956788657	507.0	210.0	37	0.0
3271522	65.8130569458	1.0	922.0	1	455.0	1	506.243243243	18731.0	10.7384957394	3.0	0.233725394326	128.329497086	199.70316481	169.835444116	0.0408050962903	409.0	264.0	37	0.0
3271526	49.4279937744	1.0	793.0	1	413.0	1	426.756756757	15790.0	2.53950304702	3.0	0.108397241149	144.344201195	200.852663327	144.208068314	0.0186562801143	363.0	128.0	37	0.0
3271528	49.6953048706	1.0	886.0	1	448.0	1	479.972972973	17759.0	2.54709706537	3.0	-0.0185160553866	102.338869166	201.91190547	159.779098634	-0.0030724530539	404.0	207.0	37	0.0
3271530	240.967788696	1.0	2539.0	1	789.0	1	981.594594595	36319.0	2.51446954211	3.0	0.258883961062	354.662877753	202.302102468	541.085917364	0.076834864579	649.0	464.0	37	0.0
3271533	228.369537354	1.0	2112.0	1	928.0	1	1006.54054054	37242.0	4.70216609819	3.0	0.939379333498	215.141764478	202.772693641	462.827277274	0.275465647382	509.0	421.0	37	0.0
3271532	166.376190186	1.0	1713.0	1	566.0	1	642.0	23754.0	2.54136316452	3.0	0.586729636689	151.373599743	202.841610963	332.4469047	0.17912448437	399.0	301.0	37	0.0
3271535	207.050003052	1.0	1934.0	1	754.0	1	919.648648649	34027.0	10.1791132139	3.0	0.714404098119	221.508901131	203.778126571	408.77100464	0.188737423532	534.0	404.0	37	0.0
3271505	148.962814331	1.0	2114.0	1	872.0	1	1000.75675676	37028.0	2.54414384505	3.0	0.0774482335863	277.738329655	193.801684564	423.418915588	0.0166570356932	625.0	440.0	37	0.0
3271504	184.496322632	1.0	1851.0	1	753.0	1	871.135135135	32232.0	2.63483378235	3.0	0.567309759973	244.427699246	194.302780775	343.496657121	0.125933079296	584.0	478.0	37	0.0
3271507	1123.32189941	1.0	7811.0	1	1477.0	1	2347.78378378	86868.0	2.52309320668	3.0	0.927226995739	314.2107854	193.92329881	1891.75488979	0.59632749143	534.0	881.0	37	0.0
3271509	204.495391846	1.0	2295.0	1	694.0	1	831.054054054	30749.0	2.63166768556	3.0	0.50847622435	255.226114936	195.848366558	415.959796798	0.145805398473	518.0	316.0	37	0.0
3271511	148.392181396	1.0	1739.0	1	674.0	1	771.027027027	28528.0	2.5062246164	3.0	0.164566877757	119.210558764	196.945933514	336.114521364	0.0372044136439	514.0	401.0	37	0.0
3271513	438.329162598	1.0	3255.0	1	838.0	1	1186.72972973	43909.0	2.55966796655	3.0	0.885577403609	367.431193409	196.565777355	784.40244945	0.413774595963	479.0	377.0	37	0.0
3271515	786.62097168	1.0	5821.0	1	1245.0	1	1738.97297297	64342.0	2.56957362263	3.0	0.906110482796	110.933060356	197.935318944	1300.77554829	0.512611043515	509.0	541.0	37	0.0
3271517	1762.29101562	1.0	12157.0	1	2000.0	1	3535.89189189	130828.0	2.56684704139	3.0	0.925376486482	344.364587423	198.224843682	2936.84385375	0.624167516599	705.0	1036.0	37	0.0
3271488	194.94203186	1.0	1804.0	1	805.0	1	886.945945946	32817.0	2.61378808078	3.0	0.522675634241	266.725092813	191.289430506	394.061046169	0.131362153268	555.0	323.0	37	0.0
3271491	157.945343018	1.0	1785.0	1	768.0	1	839.432432432	31059.0	4.67448533612	3.0	0.859259299067	122.653457732	191.814832636	357.304378533	0.223798237618	476.0	416.0	37	0.0
3271490	61.1020736694	1.0	1229.0	1	624.0	1	650.810810811	24080.0	11.4000000005	3.0	0.336650321121	302.423343536	190.770055609	214.351844436	0.0586937492936	507.0	229.0	37	0.0
3271494	107.773391724	1.0	1588.0	1	645.0	1	746.540540541	27622.0	2.48279933782	3.0	-0.171216170859	352.074622715	192.244252364	283.195711145	-0.0314534689106	628.0	336.0	37	0.0
3271496	1223.0592041	1.0	7954.0	1	1664.0	1	2610.83783784	96601.0	2.582847889	3.0	0.922119549985	284.504079159	192.588273485	2144.56301575	0.609575493706	540.0	827.0	37	0.0
3271498	72.4471054077	1.0	811.0	1	341.0	1	414.108108108	15322.0	2.49882686136	3.0	0.710325725035	34.8095664812	194.176695796	148.238505978	0.145656268085	307.0	214.0	37	0.0
3271500	136.694656372	1.0	1281.0	1	536.0	1	629.351351351	23286.0	2.59848143781	3.0	0.575146326809	130.454010775	193.943408348	275.828370168	0.144211702608	412.0	262.0	37	0.0
3271502	141.899368286	1.0	1401.0	1	573.0	1	609.243243243	22542.0	2.53876214028	3.0	0.665911351277	148.377218444	193.525350303	298.44089359	0.194885926809	386.0	230.0	37	0.0
3271601	931.554626465	1.0	6921.0	1	1096.0	1	1910.02702703	70671.0	2.53449911692	3.0	0.775912205861	192.326813101	220.058040544	1637.22330124	0.498229324964	556.0	638.0	37	0.0
3271603	1112.86401367	1.0	8572.0	1	1484.0	1	2269.37837838	83967.0	2.53949278459	3.0	0.915605963432	336.112977906	220.037683136	1849.9639839	0.595390671525	552.0	739.0	37	0.0
3271605	70.8044052124	1.0	1320.0	1	577.0	1	598.054054054	22128.0	2.46732976067	3.0	0.0900132994404	111.920478387	221.872943165	205.677734163	0.0157216541118	480.0	296.0	37	0.0
3271607	209.274032593	1.0	1595.0	1	559.0	1	688.108108108	25460.0	2.56608380489	3.0	0.883366010953	23.5021485297	223.359688989	375.355001135	0.317406698784	355.0	204.0	37	0.0
3271609	707.581420898	1.0	4986.0	1	912.0	1	1533.72972973	56748.0	2.56206418878	3.0	0.839631259466	99.3295941162	222.584373503	1257.23379441	0.524698433781	460.0	327.0	37	0.0
3271611	152.223587036	1.0	1515.0	1	501.0	1	590.324324324	21842.0	2.49238191	3.0	0.620173383452	206.633672066	223.823295925	306.336239926	0.191771371896	374.0	189.0	37	0.0
3271615	57.2670555115	1.0	798.0	1	409.0	1	448.27027027	16586.0	2.5601349108	3.0	-0.264936970914	42.9373018997	226.241252394	159.060549032	-0.0448938402771	378.0	186.0	37	0.0
3271614	175.46812439	1.0	1567.0	1	481.0	1	577.135135135	21354.0	2.51461919726	3.0	0.71333041624	233.228451501	224.804151046	328.375137961	0.254600283007	342.0	186.0	37	0.0
3271585	175.515899658	1.0	1819.0	1	672.0	1	781.324324324	28909.0	2.53326373954	3.0	0.330837929662	201.795894216	216.52537807	371.825082387	0.0854479481554	543.0	303.0	37	0.0
3271584	812.231994629	1.0	6284.0	1	1461.0	1	2060.94594595	76255.0	2.56292192846	3.0	0.771253837491	167.037228658	216.519037264	1576.84997077	0.41853416521	597.0	602.0	37	0.0
3271587	175.112503052	1.0	2539.0	1	821.0	1	968.675675676	35841.0	2.52663368955	3.0	0.119237886271	263.46547924	217.363606804	505.345429388	0.0321008365892	595.0	436.0	37	0.0
3271586	71.7076263428	1.0	1291.0	1	556.0	1	659.027027027	24384.0	2.69878719502	3.0	-0.481108143629	249.185257133	216.759650897	263.523822082	-0.0877492838383	453.0	354.0	37	0.0
3271589	201.396484375	1.0	2140.0	1	707.0	1	830.27027027	30720.0	2.57942677094	3.0	0.690644479785	305.970002492	217.078092619	390.343840497	0.193816086077	497.0	394.0	37	0.0
3271590	1403.64660645	1.0	10232.0	1	1656.0	1	2806.40540541	103837.0	2.55608712655	3.0	0.89397989606	316.811818708	216.504001937	2481.88151588	0.653716514852	546.0	957.0	37	0.0
3271592	118.447654724	1.0	1179.0	1	435.0	1	531.945945946	19682.0	2.54416218508	3.0	0.690424359681	81.1338803652	218.333888868	219.684868485	0.166271767679	357.0	265.0	37	0.0
3271595	397.100524902	1.0	2853.0	1	760.0	1	1080.24324324	39969.0	2.59728512739	3.0	0.887953786341	137.812677325	218.723740071	664.032688511	0.375356038389	452.0	421.0	37	0.0
3271594	1011.86608887	1.0	7380.0	1	1477.0	1	2350.40540541	86965.0	2.58784240219	3.0	0.844728315909	161.173912485	218.159961136	1789.45939166	0.473976301503	635.0	635.0	37	0.0
3271597	1311.4675293	1.0	9259.0	1	1595.0	1	2722.45945946	100731.0	2.55160757847	3.0	0.880883552621	256.658126325	219.202360783	2293.06949299	0.589761193015	601.0	905.0	37	0.0
3271599	653.490783691	1.0	4624.0	1	907.0	1	1469.40540541	54368.0	2.55027929632	3.0	0.794764026884	148.131489476	220.491950684	1180.29830174	0.468852984781	503.0	410.0	37	0.0
3271568	208.01751709	1.0	2075.0	1	664.0	1	770.459459459	28507.0	2.58672338379	3.0	0.897867631752	367.177349867	210.554433352	379.770515106	0.284168373657	421.0	283.0	37	0.0
3271571	168.999664307	1.0	1262.0	1	446.0	1	561.081081081	20760.0	2.53623881215	3.0	0.823679416067	11.6912010376	212.947435779	299.82062956	0.282169064429	304.0	210.0	37	0.0
3271572	740.543457031	1.0	5273.0	1	1267.0	1	1873.78378378	69330.0	2.55356219783	3.0	0.865801483996	276.690805483	212.527729352	1381.6974692	0.468890189911	569.0	572.0	37	0.0
3271574	54.7734565735	1.0	733.0	1	370.0	1	386.837837838	14313.0	2.54465452369	3.0	0.33912452886	73.2945020092	213.837078942	145.331329022	0.0680371084421	320.0	146.0	37	0.0
3271576	260.307098389	1.0	2086.0	1	610.0	1	776.108108108	28716.0	2.5512052443	3.0	0.685529776765	116.040842929	214.128237444	460.915079174	0.255589271518	426.0	285.0	37	0.0
3271578	222.813781738	1.0	1984.0	1	686.0	1	836.162162162	30938.0	2.52605698941	3.0	0.486120865576	183.729767019	215.46842552	430.359056391	0.142986788865	507.0	398.0	37	0.0
3271581	507.77722168	1.0	3594.0	1	776.0	1	1193.83783784	44172.0	2.58188926357	3.0	0.853909443212	35.4326065201	217.039117877	854.32863549	0.439958073624	410.0	402.0	37	0.0
3271580	118.840431213	1.0	1704.0	1	705.0	1	792.783783784	29333.0	11.4000000005	3.0	0.0512556577773	348.260432883	215.603668926	317.775963633	0.0103791666374	563.0	351.0	37	0.0
3271583	148.273880005	1.0	1453.0	1	521.0	1	597.72972973	22116.0	2.61881055698	3.0	0.660580637469	88.5713252618	216.555451893	292.142625808	0.192507172468	379.0	250.0	37	0.0
3271552	73.0208587646	1.0	1409.0	1	584.0	1	652.189189189	24131.0	8.38871183095	3.0	-0.0668405929157	163.158337629	208.364039227	274.973012599	-0.0138947281696	468.0	255.0	37	0.0
3271555	194.975067139	1.0	2117.0	1	731.0	1	842.0	31154.0	2.54012087517	3.0	0.320822643154	266.390725966	207.929289501	439.294067542	0.091334796697	577.0	309.0	37	0.0
3271557	48.7866630554	1.0	698.0	1	381.0	1	413.756756757	15309.0	10.1571326775	3.0	0.313560030215	48.8977330277	209.151657222	128.656175178	0.0512485582696	340.0	235.0	37	0.0
3271559	462.960021973	1.0	3631.0	1	780.0	1	1203.51351351	44530.0	2.52895744556	3.0	0.790219627872	205.607042173	209.011482679	838.508981653	0.379843135466	500.0	473.0	37	0.0
3271561	335.616699219	1.0	2432.0	1	675.0	1	905.675675676	33510.0	2.55995767699	3.0	0.765696506705	107.699022944	209.74448392	585.623080054	0.329001242089	426.0	344.0	37	0.0
3271563	105.537376404	1.0	1216.0	1	615.0	1	643.945945946	23826.0	2.46392714558	3.0	0.765524636045	331.156888663	209.820162997	199.218186634	0.134321281108	477.0	311.0	37	0.0
3271565	993.201660156	1.0	7126.0	1	1474.0	1	2214.05405405	81920.0	2.54875157642	3.0	0.889246880436	353.998972469	210.491090684	1694.77140291	0.515936534126	648.0	762.0	37	0.0
3271566	530.921447754	1.0	4503.0	1	833.0	1	1269.37837838	46967.0	2.59333560041	3.0	0.624219395118	192.153856795	211.187568351	958.938572687	0.308523715233	523.0	358.0	37	0.0
3271664	113.24520874	1.0	1198.0	1	460.0	1	508.702702703	18822.0	2.5538232391	3.0	0.625871166711	161.929252588	240.442107951	228.534809513	0.163584079146	334.0	200.0	37	0.0
3271666	117.818840027	1.0	1144.0	1	612.0	1	637.459459459	23586.0	2.60227052582	3.0	0.925160126326	71.5325184815	241.174539613	234.906789386	0.205491614224	397.0	268.0	37	0.0
3271668	134.692184448	1.0	1218.0	1	525.0	1	548.72972973	20303.0	2.563216588	3.0	0.836086159376	151.221321478	240.582024763	256.354642444	0.242700178218	332.0	201.0	37	0.0
3271670	128.690490723	1.0	1416.0	1	472.0	1	549.162162162	20319.0	2.50461234767	3.0	0.690643562815	232.558136259	240.797310232	273.61819643	0.207810301058	349.0	237.0	37	0.0
3271672	184.044143677	1.0	2369.0	1	835.0	1	930.72972973	34437.0	2.51428262663	3.0	0.0457115667434	304.480973492	241.043771289	462.222688554	0.0114810480306	587.0	254.0	37	0.0
3271674	169.658538818	1.0	1724.0	1	551.0	1	682.054054054	25236.0	2.50318527146	3.0	0.760943804574	339.732829787	242.449863851	357.596059041	0.249185991854	396.0	231.0	37	0.0
3271676	111.919960022	1.0	1449.0	1	483.0	1	540.135135135	19985.0	2.57151256638	3.0	0.597128817533	170.599331465	243.41706828	259.275075093	0.167292319787	351.0	246.0	37	0.0
3271678	1268.53894043	1.0	9279.0	1	1688.0	1	2722.02702703	100715.0	2.55369598135	3.0	0.93471094787	296.37050231	243.274368645	2155.25358764	0.587412262309	604.0	892.0	37	0.0
3271648	63.315032959	1.0	970.0	1	541.0	1	560.189189189	20727.0	11.4000000005	3.0	0.0709642430834	115.516890491	235.888634135	170.117416614	0.0108925263847	452.0	168.0	37	0.0
3271650	150.266525269	1.0	1416.0	1	503.0	1	578.378378378	21400.0	2.60019918892	3.0	0.624894707979	123.918579454	237.097827383	279.458936692	0.177810896682	400.0	208.0	37	0.0
3271652	143.829421997	1.0	1425.0	1	479.0	1	578.972972973	21422.0	2.67096855939	3.0	0.735620721576	172.831615536	236.6952987	269.819845914	0.206871457368	359.0	200.0	37	0.0
3271654	85.5413894653	1.0	1227.0	1	535.0	1	590.783783784	21859.0	2.53008365762	3.0	0.456336906305	393.624705121	236.570955332	212.088442654	0.0892194234746	426.0	264.0	37	0.0
3271656	149.31338501	1.0	1621.0	1	642.0	1	698.972972973	25862.0	2.52038542344	3.0	0.616951723774	311.146577948	237.766780392	289.288445681	0.146356335346	473.0	369.0	37	0.0
3271658	162.157546997	1.0	1435.0	1	428.0	1	557.162162162	20615.0	2.64950328261	3.0	0.804735290035	359.923869958	237.789624775	287.357647223	0.261864721473	320.0	222.0	37	0.0
3271660	200.71031189	1.0	1921.0	1	627.0	1	741.432432432	27433.0	2.57649701616	3.0	0.680831842609	323.23368144	239.428671932	380.376972412	0.211597699608	454.0	389.0	37	0.0
3271662	366.118743896	1.0	2474.0	1	685.0	1	965.864864865	35737.0	2.58752256657	3.0	0.847064932802	102.665480047	240.341644603	623.440639701	0.376233631773	435.0	292.0	37	0.0
3271632	964.122497559	1.0	6856.0	1	1251.0	1	2036.45945946	75349.0	2.56756165307	3.0	0.876375687791	327.365545103	229.606039902	1704.12234815	0.578976622525	525.0	546.0	37	0.0
3271635	171.185348511	1.0	1563.0	1	517.0	1	635.162162162	23501.0	2.61657790464	3.0	0.687520151319	71.4691036084	231.500918983	327.40516129	0.215357731206	380.0	255.0	37	0.0
3271634	71.1543655396	1.0	1036.0	1	429.0	1	488.891891892	18089.0	2.54387621975	3.0	0.150396318771	53.9290982573	232.244545762	172.050506761	0.0271830495078	406.0	274.0	37	0.0
3271637	116.175315857	1.0	1398.0	1	481.0	1	560.756756757	20748.0	2.53907338843	3.0	0.359251367724	95.8957809539	231.510325679	267.398309374	0.0936790480122	424.0	242.0	37	0.0
3271640	84.9594116211	1.0	1325.0	1	569.0	1	649.351351351	24026.0	11.4000000005	3.0	0.386545103117	112.136200303	233.349332981	243.629866831	0.0781832151185	465.0	322.0	37	0.0
3271642	569.931091309	1.0	4259.0	1	1023.0	1	1418.64864865	52490.0	2.54304269022	3.0	0.910149206348	40.1584395136	234.382257605	1005.86513941	0.476367272206	421.0	499.0	37	0.0
3271644	141.728912354	1.0	1255.0	1	502.0	1	596.891891892	22085.0	2.49695559358	3.0	0.559104620579	62.7356541007	235.1431084	274.496992878	0.14752559634	400.0	320.0	37	0.0
3271646	254.224029541	1.0	2546.0	1	699.0	1	985.783783784	36474.0	10.7074784743	3.0	0.755286943035	44.6398821216	235.755113012	567.880618085	0.278035520014	421.0	325.0	37	0.0
3271617	213.303924561	1.0	1853.0	1	534.0	1	664.702702703	24594.0	2.6430998327	3.0	0.669433967177	59.6087785912	226.457214083	417.151109369	0.265919198886	366.0	220.0	37	0.0
3271619	176.775360107	1.0	1615.0	1	565.0	1	670.837837838	24821.0	2.53921983235	3.0	0.528374087531	123.836415845	225.764097172	338.636113575	0.153882332123	429.0	230.0	37	0.0
3271621	207.653381348	1.0	1681.0	1	548.0	1	694.621621622	25701.0	10.1812232081	3.0	0.797547721102	382.935918622	226.2983915	373.848405949	0.2732719775	376.0	306.0	37	0.0
3271623	276.365447998	1.0	2076.0	1	1120.0	1	1175.83783784	43506.0	4.63973887663	3.0	1.65066375152	393.630184504	227.511787846	405.273879515	0.397556905382	482.0	624.0	37	0.0
3271625	530.589416504	1.0	3652.0	1	787.0	1	1276.59459459	47234.0	2.56175119593	3.0	0.908543515207	3.21885240363	227.804356424	933.137701505	0.497126595805	342.0	405.0	37	0.0
3271627	399.169952393	1.0	3363.0	1	670.0	1	1079.10810811	39927.0	2.56571829423	3.0	0.68142004592	115.66343335	227.500856337	775.591021372	0.32429224449	501.0	348.0	37	0.0
3271629	213.335861206	1.0	1789.0	1	537.0	1	722.324324324	26726.0	2.55395097892	3.0	0.691684582739	247.717623898	228.430985753	394.691092576	0.233006840646	402.0	296.0	37	0.0
3271630	86.3985977173	1.0	1067.0	1	486.0	1	510.054054054	18872.0	2.65159055976	3.0	0.772965131689	281.19205402	227.90479316	166.130294573	0.144009889767	384.0	230.0	37	0.0
3271729	187.926040649	2.0	1859.0	2	491.0	1	643.27027027	23801.0	2.58833958228	3.0	0.718265665521	383.000660921	67.3505195893	357.368596569	0.249244413912	377.0	263.0	37	0.0
3271732	618.248535156	2.0	4823.0	2	857.0	1	1364.48648649	50486.0	2.5765046955	3.0	0.859358026224	224.014290898	68.1103574501	1049.20617139	0.493421618024	429.0	422.0	37	0.0
3271734	132.67124939	2.0	1285.0	2	437.0	1	487.621621622	18042.0	2.62033049542	3.0	0.733502222812	24.0957595131	68.9387792518	257.55887691	0.240257441754	272.0	215.0	37	0.0
3271737	129.391220093	2.0	1637.0	2	619.0	1	697.945945946	25824.0	2.56340802139	3.0	0.390599472293	216.161719654	71.5742769743	289.604418508	0.0881834681155	486.0	327.0	37	0.0
3271736	133.817398071	2.0	1364.0	2	452.0	1	530.27027027	19620.0	2.57870940045	3.0	0.74972033455	95.9174901262	70.613617237	243.698544272	0.208132278388	327.0	222.0	37	0.0
3271739	127.716499329	2.0	1562.0	2	488.0	1	564.594594595	20890.0	2.6152050407	3.0	0.595519918935	103.341942842	73.0277270439	257.36835464	0.1570495451	383.0	291.0	37	0.0
3271741	1737.28393555	2.0	11126.0	2	1721.0	1	3312.56756757	122565.0	2.5588766821	3.0	0.918577822955	280.637926178	73.4265008895	2989.24905602	0.707827184483	509.0	1056.0	37	0.0
3271743	256.454528809	2.0	2280.0	2	482.0	1	720.810810811	26670.0	2.56713829495	3.0	0.557735063194	306.86017522	72.5529705598	518.36295938	0.25085126369	397.0	207.0	37	0.0
3271713	687.094482422	2.0	5185.0	2	818.0	1	1409.7027027	52159.0	2.54393612453	3.0	0.772373421528	171.382212895	65.7698855616	1264.49506534	0.530004654323	413.0	335.0	37	0.0
3271715	363.254241943	2.0	3320.0	2	727.0	1	977.027027027	36150.0	2.54182580003	3.0	0.727953029488	207.524983142	66.4067864532	711.001112926	0.360308465254	416.0	381.0	37	0.0
3271717	196.668457031	2.0	2098.0	2	610.0	1	748.216216216	27684.0	2.6302251545	3.0	0.678263933142	290.044770998	65.7477465434	374.209769985	0.204256413369	452.0	313.0	37	0.0
3271719	119.898620605	2.0	1456.0	2	596.0	1	639.459459459	23660.0	2.57569289936	3.0	0.395590845749	311.648132096	65.508715842	298.888830559	0.101869214249	436.0	273.0	37	0.0
3271721	67.2241897583	2.0	730.0	2	392.0	1	398.891891892	14759.0	10.1649480727	3.0	0.625789315717	70.2689221818	67.1070158051	140.088817815	0.123452894703	299.0	192.0	37	0.0
3271723	191.302139282	2.0	1678.0	2	429.0	1	594.027027027	21979.0	2.58927613195	3.0	0.643607789365	127.201819328	66.775658628	365.478186497	0.246869582553	350.0	232.0	37	0.0
3271725	134.97052002	2.0	1375.0	2	465.0	1	544.351351351	20141.0	2.53646801095	3.0	0.730387636749	141.007225689	67.3792044809	257.503205613	0.208829472879	340.0	172.0	37	0.0
3271727	266.301605225	2.0	2161.0	2	587.0	1	743.135135135	27496.0	2.5362801024	3.0	0.812890805828	330.053949969	66.9407453595	463.581058606	0.339670780074	359.0	285.0	37	0.0
3271697	49.958530426	2.0	768.0	2	428.0	1	452.540540541	16744.0	4.71877105926	3.0	0.30238282885	257.506724434	60.3018275247	119.921871463	0.0417374901863	376.0	265.0	37	0.0
3271699	179.713226318	2.0	1694.0	2	616.0	1	679.432432432	25139.0	2.56410084906	3.0	0.885086957844	343.699810251	60.2041338985	303.903268651	0.246797648502	364.0	176.0	37	0.0
3271701	167.254577637	2.0	2041.0	2	583.0	1	720.135135135	26645.0	2.51553565779	3.0	0.51582747611	308.907973062	61.3479075576	403.481939714	0.168914677026	449.0	328.0	37	0.0
3271703	214.308853149	2.0	1691.0	2	604.0	1	731.378378378	27061.0	2.60568823768	3.0	0.773558287801	300.280172789	61.9027885297	375.374875687	0.247678866116	411.0	310.0	37	0.0
3271705	139.948165894	2.0	1320.0	2	391.0	1	512.864864865	18976.0	11.4000000005	3.0	0.637333731521	149.274978184	62.558646246	279.6016176	0.210257457403	316.0	208.0	37	0.0
3271707	114.345237732	2.0	1372.0	2	551.0	1	602.567567568	22295.0	2.5517440998	3.0	0.0476222009421	283.298705858	62.6166670642	280.581790466	0.0112117995803	488.0	199.0	37	0.0
3271709	164.316604614	2.0	1848.0	2	701.0	1	799.810810811	29593.0	2.50293968456	3.0	0.601979683416	352.886495797	63.3337666542	371.416196458	0.162484778061	446.0	307.0	37	0.0
3271711	119.553153992	2.0	1347.0	2	391.0	1	474.918918919	17572.0	2.52861914238	3.0	0.655943660717	29.3302495921	65.1020133105	252.633394729	0.21133539408	283.0	197.0	37	0.0
3271681	182.113723755	2.0	1764.0	2	597.0	1	697.891891892	25822.0	2.60675800013	3.0	0.580462788241	208.630201639	59.377726288	362.788872164	0.177679492579	414.0	282.0	37	0.0
3271683	308.232299805	2.0	2661.0	2	959.0	1	1112.40540541	41159.0	2.54137549534	3.0	0.981363814176	357.812371608	58.6364283073	569.042444202	0.335121616885	456.0	370.0	37	0.0
3271685	380.32824707	2.0	2630.0	2	1344.0	1	1307.67567568	48384.0	4.65500049777	3.0	1.60767850752	374.109165396	59.130419337	537.261784631	0.493115271459	425.0	536.0	37	0.0
3271687	166.065292358	2.0	1366.0	2	446.0	1	553.162162162	20467.0	2.54937860699	3.0	0.752569327525	62.9121144287	59.8794153315	299.593104942	0.255959684113	319.0	191.0	37	0.0
3271689	191.816040039	2.0	1383.0	2	598.0	1	667.243243243	24688.0	4.69432641779	3.0	1.29052836419	78.5522358937	59.938235429	280.937458976	0.373029162795	303.0	247.0	37	0.0
3271691	116.01109314	2.0	1145.0	2	402.0	1	449.891891892	16646.0	2.47315597771	3.0	0.613075499983	101.338701836	59.7216707693	242.209480476	0.197650020373	287.0	193.0	37	0.0
3271693	66.5401916504	2.0	855.0	2	386.0	1	405.27027027	14995.0	2.5441097103	3.0	0.277941255687	158.551819238	59.6808661491	165.691589113	0.0602396997723	336.0	145.0	37	0.0
3271695	234.588027954	2.0	1928.0	2	685.0	1	782.513513514	28953.0	2.5510838545	3.0	0.99693767858	249.314868173	60.417430978	391.628127297	0.332393527513	381.0	242.0	37	0.0
3271793	168.943252563	2.0	2133.0	2	749.0	1	822.891891892	30447.0	2.7105626123	3.0	0.465136795267	141.228670768	84.8737835144	352.69878428	0.110717280213	564.0	456.0	37	0.0
3271795	187.458404541	2.0	1999.0	2	923.0	1	959.675675676	35508.0	11.4000000005	3.0	0.59218211386	366.062716213	86.0391020776	402.281759609	0.141704952618	498.0	369.0	37	0.0
3271797	116.681938171	2.0	1409.0	2	565.0	1	608.216216216	22504.0	4.64900687686	3.0	0.979343403027	179.830214544	86.5145059055	235.504321161	0.233963563641	359.0	313.0	37	0.0
3271800	1798.75683594	2.0	11870.0	2	1842.0	1	3460.91891892	128054.0	2.56952703196	3.0	0.887349680577	228.487143499	88.0751394352	3112.07590934	0.663768035763	613.0	924.0	37	0.0
3271803	237.49446106	2.0	1999.0	2	741.0	1	916.648648649	33916.0	8.40610594702	3.0	1.1905203635	40.6792802023	88.6331777994	449.796078253	0.412612847433	357.0	357.0	37	0.0
3271805	417.517120361	2.0	3448.0	2	1032.0	1	1334.56756757	49379.0	2.59948313788	3.0	0.80492239463	326.494712742	89.1622136664	805.796760306	0.321006591284	573.0	574.0	37	0.0
3271807	177.858673096	2.0	1974.0	2	595.0	1	734.135135135	27163.0	11.4000000005	3.0	0.512163752992	136.723513462	89.5495813469	381.166787798	0.153348055744	464.0	297.0	37	0.0
3271776	111.877716064	2.0	1835.0	2	737.0	1	819.783783784	30332.0	2.49139988191	3.0	-0.391527215461	224.521791183	80.5735432463	345.92228857	-0.0763028542649	536.0	205.0	37	0.0
3271779	940.791381836	2.0	7527.0	2	1442.0	1	2066.05405405	76444.0	2.54976564946	3.0	0.902159281762	370.953588092	80.9994114959	1560.91636095	0.516975109649	529.0	708.0	37	0.0
3271778	210.042633057	2.0	2241.0	2	609.0	1	742.378378378	27468.0	2.5179986485	3.0	0.749621708309	313.956895477	80.545284796	408.597693428	0.259909463816	413.0	370.0	37	0.0
3271783	619.869506836	2.0	4947.0	2	922.0	1	1367.45945946	50596.0	2.5398758069	3.0	0.74582792684	129.994370593	82.8631033037	1110.52136391	0.434402243043	491.0	405.0	37	0.0
3271782	321.517120361	2.0	2302.0	2	906.0	1	1020.81081081	37770.0	4.67783773263	3.0	1.19315475231	349.331396991	82.5059784963	510.709247454	0.425448186061	408.0	304.0	37	0.0
3271785	262.043334961	2.0	2160.0	2	863.0	1	1074.64864865	39762.0	2.5769110674	3.0	0.967601244719	324.288422121	83.229738687	489.074705508	0.282344924445	497.0	472.0	37	0.0
3271787	1705.84289551	2.0	11206.0	2	1825.0	1	3251.43243243	120303.0	2.58488329511	3.0	0.866038899621	151.684186893	83.5841649284	2979.98070035	0.658011943519	589.0	647.0	37	0.0
3271789	223.542373657	2.0	1899.0	2	490.0	1	648.837837838	24007.0	2.58098597524	3.0	0.761541865976	86.7326005136	84.9794116426	423.979527383	0.331225875492	300.0	167.0	37	0.0
3271791	687.713623047	2.0	5144.0	2	842.0	1	1405.54054054	52005.0	2.54821337204	3.0	0.828596907598	109.027800482	84.9588691389	1196.77658721	0.545029086904	396.0	435.0	37	0.0
3271761	93.2226257324	2.0	949.0	2	282.0	1	365.054054054	13507.0	2.50473902819	3.0	0.480550178612	15.3113968561	78.4303714833	206.529113625	0.157320994974	260.0	115.0	37	0.0
3271763	57.504940033	2.0	888.0	2	453.0	1	465.486486486	17223.0	2.66082234283	3.0	0.182550184582	174.756339092	78.2094807836	146.814437229	0.0296414880069	373.0	222.0	37	0.0
3271765	219.355316162	2.0	1793.0	2	625.0	1	770.054054054	28492.0	2.59600155118	3.0	0.830961856635	393.350897851	78.3470687043	414.673964696	0.288222200871	405.0	355.0	37	0.0
3271767	250.688934326	2.0	2670.0	2	610.0	1	787.864864865	29151.0	2.57367829439	3.0	0.790028056111	206.744804665	79.9093826208	462.654488442	0.302019563122	410.0	362.0	37	0.0
3271769	500.313903809	2.0	4341.0	2	1019.0	1	1303.81081081	48241.0	2.50621857106	3.0	0.780296288772	380.126106318	80.4124732654	884.791495772	0.360104090225	446.0	463.0	37	0.0
3271770	70.5269546509	2.0	961.0	2	448.0	1	487.27027027	18029.0	11.4000000005	3.0	0.72375691035	90.3974089475	80.6733744839	173.729618892	0.148135765397	316.0	230.0	37	0.0
3271773	188.454818726	2.0	2036.0	2	614.0	1	704.837837838	26079.0	2.5524486243	3.0	0.616920451319	168.259467016	81.0056643183	402.707745802	0.213943094799	443.0	222.0	37	0.0
3271775	115.997970581	2.0	1069.0	2	458.0	1	506.513513514	18741.0	2.69148083715	3.0	0.776631504089	192.774339578	81.478750748	223.7918951	0.207100849895	325.0	207.0	37	0.0
3271745	720.592163086	2.0	5653.0	2	1072.0	1	1611.64864865	59631.0	2.57631488518	3.0	0.854470298165	115.232194763	74.5142584041	1297.81340073	0.524483056947	486.0	366.0	37	0.0
3271747	194.411178589	2.0	1536.0	2	585.0	1	724.351351351	26801.0	2.54918118145	3.0	0.654641397772	269.839907136	75.0743812622	344.026905942	0.184075505512	422.0	340.0	37	0.0
3271750	694.507568359	2.0	5170.0	2	793.0	1	1418.89189189	52499.0	2.59400741691	3.0	0.789813953177	49.9960956954	75.5126956938	1289.19289531	0.559597836502	384.0	346.0	37	0.0
3271752	182.230010986	2.0	2252.0	2	662.0	1	779.135135135	28828.0	2.58285032957	3.0	-0.122076258511	156.175361901	76.5127813325	429.018140135	-0.0325167792546	473.0	193.0	37	0.0
3271754	162.172180176	2.0	1767.0	2	593.0	1	745.108108108	27569.0	2.58716320362	3.0	0.426025404851	133.547875824	76.9807126005	372.770541858	0.119279665214	461.0	319.0	37	0.0
3271757	86.5321807861	2.0	1217.0	2	604.0	1	637.216216216	23577.0	10.9437146101	3.0	0.506195249937	213.692663975	76.6162172582	208.581869769	0.0903308522669	481.0	308.0	37	0.0
3271758	1808.90441895	2.0	11995.0	2	1865.0	1	3344.27027027	123738.0	2.55723687834	3.0	0.911244163983	247.284650796	77.2035948273	3049.45104029	0.710735277762	518.0	1015.0	37	0.0
3271856	174.868713379	2.0	1863.0	2	588.0	1	729.324324324	26985.0	2.56455714408	3.0	0.571881759866	387.387155989	103.889585339	360.266726349	0.164479400565	452.0	323.0	37	0.0
3271858	119.975250244	2.0	1352.0	2	576.0	1	633.054054054	23423.0	10.2398819501	3.0	0.810819491108	246.5530451	104.896699233	261.217230369	0.200890066714	394.0	309.0	37	0.0
3271860	161.61138916	2.0	1480.0	2	673.0	1	743.297297297	27502.0	2.5193448319	3.0	0.833114690655	342.904080468	104.700031569	266.638005216	0.175680524295	493.0	396.0	37	0.0
3271862	170.877029419	2.0	2097.0	2	664.0	1	773.162162162	28607.0	11.4000000005	3.0	0.345099257482	197.776455871	105.747195119	393.554564445	0.096288215174	505.0	324.0	37	0.0
3271864	214.925811768	2.0	2261.0	2	669.0	1	837.135135135	30974.0	2.5407344705	3.0	0.774835772761	326.061942638	105.65651274	436.468731358	0.253122507618	451.0	338.0	37	0.0
3271866	171.820236206	2.0	1615.0	2	675.0	1	773.540540541	28621.0	8.34848521602	3.0	0.848455075799	206.748753112	106.983975229	341.584103406	0.230515750731	458.0	332.0	37	0.0
3271869	387.571716309	2.0	3171.0	2	634.0	1	965.378378378	35719.0	2.52816303818	3.0	0.807093755899	138.152261845	108.409499329	698.987615188	0.412809269412	401.0	361.0	37	0.0
3271868	126.71156311	2.0	1264.0	2	519.0	1	578.972972973	21422.0	2.53021624963	3.0	0.730940768392	86.3382076449	107.604900446	260.012338007	0.196358223609	351.0	167.0	37	0.0
3271871	181.949234009	2.0	1830.0	2	591.0	1	679.783783784	25152.0	2.59317127072	3.0	0.658466135968	378.903393314	108.2699253	344.265251025	0.20009789028	434.0	220.0	37	0.0
3271841	148.836090088	2.0	1567.0	2	577.0	1	644.351351351	23841.0	2.58812591352	3.0	0.213787777073	284.105232381	101.016642532	328.184502327	0.0575785655572	413.0	225.0	37	0.0
3271843	110.268135071	2.0	1050.0	2	394.0	1	455.675675676	16860.0	2.61111050342	3.0	0.575374029665	101.870211021	102.427084177	228.873333971	0.168903327042	319.0	156.0	37	0.0
3271845	586.091247559	2.0	3915.0	2	1505.0	1	1760.13513514	65125.0	4.6923098074	3.0	1.3466434972	292.481588502	102.065707651	916.767150922	0.540119953136	492.0	505.0	37	0.0
3271847	590.932800293	2.0	4364.0	2	800.0	1	1300.18918919	48107.0	2.55464975715	3.0	0.852211886762	184.238005555	103.111914266	1017.89163464	0.500576966675	411.0	428.0	37	0.0
3271846	187.299926758	2.0	2307.0	2	664.0	1	833.27027027	30831.0	2.55387729502	3.0	0.284231871242	306.490794216	102.194404536	470.609454068	0.0872678082136	514.0	230.0	37	0.0
3271849	174.410385132	2.0	1616.0	2	587.0	1	699.27027027	25873.0	2.53957253725	3.0	0.848835866842	251.956805583	104.353459043	323.360449778	0.244186078077	399.0	285.0	37	0.0
3271851	76.3223419189	2.0	989.0	2	464.0	1	500.837837838	18531.0	2.52231004351	3.0	0.509586514366	268.952178211	103.555147529	181.787041696	0.101905615712	377.0	247.0	37	0.0
3271853	220.596405029	2.0	1659.0	2	819.0	1	882.081081081	32637.0	4.60408579568	3.0	0.901690488114	315.10123783	103.813797086	372.164343804	0.234901683974	489.0	324.0	37	0.0
3271854	201.801147461	2.0	2390.0	2	727.0	1	875.054054054	32377.0	2.50662573739	3.0	0.686190331843	330.04829914	104.274400544	440.248663696	0.208626734725	500.0	371.0	37	0.0
3271824	662.488098145	2.0	4701.0	2	1084.0	1	1529.32432432	56585.0	2.59283647285	3.0	1.01768928854	388.877278666	92.6456488101	1064.28022245	0.548257919124	427.0	598.0	37	0.0
3271826	773.669189453	2.0	6183.0	2	1110.0	1	1680.10810811	62164.0	2.5574545794	3.0	0.838973109372	307.765309633	95.2789508984	1355.79920637	0.511747005614	492.0	499.0	37	0.0
3271829	584.469543457	2.0	4285.0	2	1006.0	1	1330.40540541	49225.0	2.55220357144	3.0	0.892409189653	149.867931008	98.0797642086	975.352428027	0.486156592195	455.0	335.0	37	0.0
3271831	138.290145874	2.0	1345.0	2	486.0	1	584.837837838	21639.0	2.54966081799	3.0	0.777514197441	164.651998491	98.4945604608	265.822258235	0.214622671136	360.0	213.0	37	0.0
3271832	193.071609497	2.0	1847.0	2	654.0	1	756.72972973	27999.0	2.57039988439	3.0	0.777379454824	347.938986262	98.1422804129	343.404414054	0.214163414327	460.0	346.0	37	0.0
3271834	215.415023804	2.0	1672.0	2	480.0	1	621.621621622	23000.0	2.58418619412	3.0	0.757387957371	33.0712646074	99.2006520872	378.476944208	0.299662415877	328.0	164.0	37	0.0
3271836	124.518302917	2.0	1243.0	2	420.0	1	505.27027027	18695.0	2.61605882373	3.0	0.712873137386	82.4323648175	100.47412676	241.899502623	0.205756232757	304.0	227.0	37	0.0
3271839	206.50617981	2.0	2008.0	2	563.0	1	711.135135135	26312.0	2.51552712911	3.0	0.736387182364	262.607696004	99.535071136	406.931755278	0.266930703757	397.0	338.0	37	0.0
3271810	72.5576095581	2.0	1258.0	2	498.0	1	534.72972973	19785.0	10.3250521177	3.0	0.293195532602	359.789437351	90.2199494534	201.106750073	0.0583511552137	429.0	210.0	37	0.0
3271812	84.5901870728	2.0	899.0	2	404.0	1	419.27027027	15513.0	2.62815002084	3.0	0.624367350892	28.186402254	90.8174159788	168.919548347	0.143870931775	304.0	152.0	37	0.0
3271814	148.840454102	2.0	1185.0	2	437.0	1	533.486486486	19739.0	2.65129505995	3.0	0.826999949207	51.9528772703	90.7205654766	258.711295723	0.250820078443	311.0	258.0	37	0.0
3271816	214.383743286	2.0	1882.0	2	748.0	1	875.837837838	32406.0	4.69677407299	3.0	1.045944169	213.443311174	91.0673696208	410.031537643	0.324212493854	426.0	330.0	37	0.0
3271818	200.284729004	2.0	1833.0	2	573.0	1	703.972972973	26047.0	2.56296061589	3.0	0.652875725846	247.052166645	91.5351353344	390.025674831	0.220789565964	434.0	280.0	37	0.0
3271820	193.766052246	2.0	1853.0	2	588.0	1	701.135135135	25942.0	2.54201454457	3.0	0.755670518608	256.76218529	92.0863165035	344.628315255	0.228074301212	422.0	310.0	37	0.0
3271822	1634.66125488	2.0	11160.0	2	2167.0	1	3246.08108108	120105.0	2.55487377431	3.0	0.921055146854	335.682262127	93.24097947	2778.93113323	0.650851889643	629.0	955.0	37	0.0
3271921	68.3059234619	2.0	831.0	2	381.0	1	421.540540541	15597.0	10.2036502141	3.0	0.682815058142	49.2021387955	120.568474424	157.690730122	0.146413530685	303.0	131.0	37	0.0
3271923	89.2356109619	2.0	1618.0	2	750.0	1	850.351351351	31463.0	11.4000000005	3.0	-0.344057324866	200.521785594	121.200849322	337.010897962	-0.0638267290516	647.0	441.0	37	0.0
3271925	332.38671875	2.0	2583.0	2	732.0	1	934.891891892	34591.0	2.60261429136	3.0	0.625691409777	26.6678116277	121.819985845	595.329730475	0.248777743998	451.0	240.0	37	0.0
3271927	87.3295669556	2.0	1452.0	2	822.0	1	814.864864865	30150.0	4.30666984428	3.0	0.0612701000076	209.474491359	122.516757383	252.023054739	0.00956550216439	585.0	408.0	37	0.0
3271929	110.708404541	2.0	1106.0	2	481.0	1	523.459459459	19368.0	2.6084090919	3.0	0.693397400589	311.788522831	122.233128924	220.45465578	0.170976589069	362.0	210.0	37	0.0
3271932	102.486129761	2.0	1028.0	2	438.0	1	507.27027027	18769.0	2.48943560072	3.0	0.605541680719	136.321487212	122.741407361	217.787058162	0.149410794833	367.0	276.0	37	0.0
3271934	168.551467896	2.0	1664.0	2	614.0	1	726.27027027	26872.0	2.54935590962	3.0	0.594095759031	366.49520703	122.648302564	340.867899523	0.162002343967	490.0	280.0	37	0.0
3271905	78.681137085	2.0	1035.0	2	629.0	1	639.702702703	23669.0	11.4000000005	3.0	-0.06718400894	186.842949664	116.981520606	176.97722152	-0.00920783797554	519.0	290.0	37	0.0
3271907	855.550170898	2.0	5807.0	2	1230.0	1	1899.13513514	70268.0	2.56104611928	3.0	0.924212590215	346.277618959	116.56770558	1473.959655	0.559212599813	484.0	484.0	37	0.0
3271909	192.742080688	2.0	2088.0	2	826.0	1	913.783783784	33810.0	2.54790794365	3.0	0.755678188062	356.432094249	116.723006684	363.54536131	0.17691619542	512.0	445.0	37	0.0
3271913	149.72076416	2.0	1556.0	2	436.0	1	557.27027027	20619.0	2.51756348953	3.0	0.612052103987	100.993272135	119.259081168	306.92639804	0.202717026291	344.0	214.0	37	0.0
3271912	603.599304199	2.0	4505.0	2	974.0	1	1464.48648649	54186.0	2.58401963157	3.0	0.880857572368	387.477159143	118.041306787	1032.85824083	0.450581236255	502.0	512.0	37	0.0
3271915	221.058151245	2.0	1826.0	2	569.0	1	732.27027027	27094.0	2.61449366872	3.0	0.801644761826	254.410347163	118.65666553	407.856159874	0.287412207029	399.0	328.0	37	0.0
3271917	381.155273438	2.0	2886.0	2	630.0	1	957.378378378	35423.0	2.55877322228	3.0	0.786279829392	35.4105387848	119.934617325	666.992684924	0.3772118719	377.0	220.0	37	0.0
3271919	57.1385231018	2.0	1826.0	2	647.0	1	805.216216216	29793.0	2.56027486246	3.0	-1.33819277042	192.503966454	120.354210395	387.605622532	-0.243617173036	709.0	332.0	37	0.0
3271888	144.318878174	2.0	1539.0	2	446.0	1	512.162162162	18950.0	10.1931063844	3.0	0.836655966832	52.877386469	110.631545514	270.398729607	0.283463877726	283.0	226.0	37	0.0
3271891	588.77331543	2.0	5148.0	2	897.0	1	1394.78378378	51607.0	2.54794112293	3.0	0.770695252556	193.087711481	110.783162389	1063.08168744	0.415840476264	542.0	441.0	37	0.0
3271892	162.347244263	2.0	1595.0	2	566.0	1	653.432432432	24177.0	2.51753445511	3.0	0.629262816161	311.000983809	111.265051403	305.690796988	0.172596668055	410.0	329.0	37	0.0
3271894	285.524993896	2.0	2312.0	2	586.0	1	782.837837838	28965.0	2.57834734866	3.0	0.799479077268	12.920858261	115.115709446	498.246732359	0.341236122848	383.0	307.0	37	0.0
3271898	62.0289344788	2.0	874.0	2	424.0	1	450.081081081	16653.0	2.46497118274	3.0	0.172514995079	113.721104459	115.230652503	172.614917982	0.0342132654299	386.0	151.0	37	0.0
3271900	511.225769043	2.0	4221.0	2	863.0	1	1251.67567568	46312.0	2.62390567013	3.0	0.860977978958	292.156979689	116.31453019	873.44675008	0.429397747923	461.0	521.0	37	0.0
3271902	133.548339844	2.0	1317.0	2	435.0	1	522.135135135	19319.0	2.54214467522	3.0	0.592170710608	91.9958357796	117.382122791	257.087983444	0.170666819787	342.0	228.0	37	0.0
3271874	466.106994629	2.0	3475.0	2	702.0	1	1048.91891892	38810.0	2.56901719868	3.0	0.816064491132	22.5480794814	109.11975614	836.192075834	0.482098338643	361.0	264.0	37	0.0
3271876	132.045196533	2.0	1164.0	2	461.0	1	517.891891892	19162.0	2.59467119312	3.0	0.61947067463	78.6480796765	109.293068977	241.707328049	0.168986020901	331.0	144.0	37	0.0
3271878	1083.25891113	2.0	7059.0	2	1382.0	1	2169.32432432	80265.0	2.56709890761	3.0	0.98013462114	123.179750893	109.058101412	1728.84592293	0.640850075499	457.0	560.0	37	0.0
3271881	941.80090332	2.0	6505.0	2	1402.0	1	2041.35135135	75530.0	2.55902757114	3.0	1.05683477875	364.218502115	108.92420853	1457.51005745	0.605874115406	484.0	758.0	37	0.0
3271880	84.4915161133	2.0	967.0	2	489.0	1	512.702702703	18970.0	2.63461420083	3.0	0.641908363871	217.430039458	109.103306317	185.926637991	0.131722168337	384.0	213.0	37	0.0
3271884	51.3928375244	2.0	781.0	2	401.0	1	417.135135135	15434.0	2.83612969502	3.0	0.264397260316	100.185695684	110.083362208	143.837709891	0.0477623551626	342.0	221.0	37	0.0
3271886	255.576278687	2.0	2654.0	2	749.0	1	887.513513514	32838.0	2.56223431854	3.0	0.515768893943	389.153656193	110.067385969	503.314879442	0.171300335433	484.0	305.0	37	0.0
3271985	636.830505371	2.0	4892.0	2	986.0	1	1549.78378378	57342.0	2.54240266766	3.0	0.614209692459	327.625218537	133.535419154	1213.2649737	0.316517621878	557.0	493.0	37	0.0
3271987	146.600814819	2.0	1938.0	2	761.0	1	891.0	32967.0	2.51081629041	3.0	0.226548837667	147.745691581	134.682086277	384.503720543	0.0513949654203	527.0	377.0	37	0.0
3271989	950.808837891	2.0	7215.0	2	1308.0	1	1996.72972973	73879.0	2.5646132073	3.0	0.807733007443	166.732504629	134.856320186	1677.27978599	0.513439233926	595.0	572.0	37	0.0
3271991	163.309417725	2.0	2385.0	2	922.0	1	993.864864865	36773.0	2.54140653234	3.0	-0.406834852255	230.691880838	134.92661361	401.630369187	-0.0759588972772	669.0	551.0	37	0.0
3271993	1117.65930176	2.0	8209.0	2	1350.0	1	2345.10810811	86769.0	2.55000136829	3.0	0.796134041007	155.034166362	135.615052547	2008.30792216	0.51721436307	699.0	650.0	37	0.0
3271995	1812.94848633	2.0	12231.0	2	2185.0	1	3486.56756757	129003.0	2.56259760175	3.0	0.865634848227	238.834909257	136.032179541	3019.91094001	0.599711666578	777.0	923.0	37	0.0
3271997	204.683929443	2.0	2022.0	2	591.0	1	716.621621622	26515.0	2.53915897828	3.0	0.642016067287	310.956867314	135.57790406	393.776963899	0.214168300383	427.0	337.0	37	0.0
3271999	692.692871094	2.0	5351.0	2	1027.0	1	1434.56756757	53079.0	2.55077945676	3.0	0.832925846291	117.987852882	139.119497335	1162.19131004	0.509184712324	433.0	444.0	37	0.0
3271968	1024.03234863	2.0	7414.0	2	1310.0	1	2163.10810811	80035.0	2.56283714261	3.0	0.815509997636	256.459237055	131.443156694	1909.39694936	0.562327596311	557.0	516.0	37	0.0
3271970	889.71673584	2.0	6807.0	2	1702.0	1	2219.62162162	82126.0	2.55665142726	3.0	0.883677647092	395.407951688	131.281646935	1599.31039568	0.467048779948	621.0	835.0	37	0.0
3271972	1257.60864258	2.0	9052.0	2	1597.0	1	2511.32432432	92919.0	2.55254406416	3.0	0.784840231146	211.13317776	131.925520057	2182.98709792	0.517713381262	728.0	669.0	37	0.0
3271974	186.950637817	2.0	2308.0	2	733.0	1	843.756756757	31219.0	2.47316204674	3.0	0.396681475454	287.210980987	131.844713017	449.146375881	0.118043251887	559.0	339.0	37	0.0
3271977	224.887985229	2.0	2222.0	2	786.0	1	918.459459459	33983.0	2.5505181413	3.0	0.381739405165	281.45393784	132.968509332	460.07515054	0.105718329273	567.0	296.0	37	0.0
3271979	188.030517578	2.0	1891.0	2	724.0	1	799.918918919	29597.0	2.51121731317	3.0	0.812557258019	365.986120526	133.054298753	364.460131822	0.227158310908	455.0	363.0	37	0.0
3271981	804.540283203	2.0	5533.0	2	1031.0	1	1729.89189189	64006.0	2.5657199789	3.0	0.947310604078	62.7192340375	134.443157847	1374.07323887	0.603154783962	415.0	532.0	37	0.0
3271983	597.495910645	2.0	4687.0	2	787.0	1	1266.2972973	46853.0	2.54233856915	3.0	0.846317044471	98.5885892167	134.112448715	1059.64697646	0.548232533933	356.0	412.0	37	0.0
3271953	55.7976341248	2.0	1323.0	2	586.0	1	645.945945946	23900.0	11.4000000005	3.0	-0.324724759508	171.747317565	129.127696848	236.160367588	-0.0560341185887	536.0	297.0	37	0.0
3271952	114.206977844	2.0	1426.0	2	551.0	1	615.297297297	22766.0	10.2299320926	3.0	0.694768562845	298.541658911	127.30857029	253.349217141	0.166909877609	412.0	268.0	37	0.0
3271955	2320.18188477	2.0	10981.0	2	3718.0	1	5180.10810811	191664.0	2.67815911993	3.0	1.19672323183	193.998570999	128.763922863	3416.24995657	0.651843751733	903.0	1592.0	37	0.0
3271957	175.234451294	2.0	2068.0	2	751.0	1	842.486486486	31172.0	2.54499331646	3.0	0.70171277516	363.769736099	129.308620344	374.691771225	0.184892628792	503.0	413.0	37	0.0
3271959	379.121948242	2.0	2371.0	2	817.0	1	1061.91891892	39291.0	2.61594642833	3.0	0.999219847179	26.6829069875	130.257944826	585.573336254	0.380261510002	410.0	222.0	37	0.0
3271961	296.18661499	2.0	2227.0	2	550.0	1	802.810810811	29704.0	2.5736578781	3.0	0.569177567927	117.65034065	130.159821605	553.012700167	0.243839470815	410.0	272.0	37	0.0
3271963	209.019119263	2.0	1836.0	2	666.0	1	752.162162162	27830.0	2.57351709522	3.0	0.764348651244	356.028279164	129.63732428	372.118523048	0.233157813018	425.0	189.0	37	0.0
3271965	94.6057739258	2.0	842.0	2	435.0	1	467.162162162	17285.0	11.4000000005	3.0	0.907493436876	84.4490318968	130.615727767	176.923950001	0.207500866891	298.0	208.0	37	0.0
3271936	103.581230164	2.0	1349.0	2	597.0	1	634.702702703	23484.0	11.4000000005	3.0	0.232293423572	381.988901781	124.226758879	220.405165404	0.0420278996785	458.0	318.0	37	0.0
3271938	970.570861816	2.0	7706.0	2	1878.0	1	2410.43243243	89186.0	2.55327639677	3.0	0.920592257949	154.17714438	125.030241313	1677.3574379	0.471254936014	698.0	612.0	37	0.0
3271941	530.440612793	2.0	4425.0	2	1496.0	1	1790.56756757	66251.0	2.5524684738	3.0	0.846275969592	159.800464892	124.863616902	1020.92810555	0.317975632819	696.0	735.0	37	0.0
3271943	362.496276855	2.0	2345.0	2	977.0	1	1184.64864865	43832.0	2.58499210506	3.0	0.993901352955	287.937627087	124.95976018	566.490571473	0.311713298021	551.0	543.0	37	0.0
3271945	44.9411468506	2.0	723.0	2	434.0	1	442.72972973	16381.0	8.42288229615	3.0	1.54532258672	0.0	126.0	117.075390869	0.256790517228	295.0	168.0	37	0.0
3271947	120.657951355	2.0	1269.0	2	500.0	1	540.972972973	20016.0	2.51924700033	3.0	0.707774575201	14.8766977218	126.33092638	226.40419687	0.173855533728	371.0	245.0	37	0.0
3271949	784.295227051	2.0	6327.0	2	1244.0	1	1762.97297297	65230.0	2.57844354588	3.0	0.703100994107	235.001574301	127.486503753	1446.68622273	0.405442786796	568.0	383.0	37	0.0
3271950	833.73840332	2.0	6168.0	2	1204.0	1	1778.59459459	65808.0	2.57192588699	3.0	0.827298582076	275.406786927	127.003179709	1467.51663741	0.518145528406	523.0	505.0	37	0.0
3272048	226.850860596	2.0	1748.0	2	515.0	1	672.108108108	24868.0	2.61502610383	3.0	0.830069422644	40.4568451662	152.481462586	420.625578011	0.350879041375	311.0	257.0	37	0.0
3272051	76.5567626953	2.0	876.0	2	406.0	1	431.135135135	15952.0	2.54944686745	3.0	0.517180146855	120.750493989	152.498425471	168.325274091	0.112297107704	322.0	197.0	37	0.0
3272053	117.465530396	2.0	1430.0	2	475.0	1	534.189189189	19765.0	2.46556360279	3.0	0.54479112304	209.954278301	151.72060372	253.973624816	0.148774435848	381.0	261.0	37	0.0
3272054	404.746276855	2.0	3374.0	2	866.0	1	1194.7027027	44204.0	2.58099561512	3.0	0.809259037336	251.190463512	151.890667637	732.825235527	0.330137309665	563.0	520.0	37	0.0
3272056	155.217346191	2.0	1212.0	2	451.0	1	557.297297297	20620.0	2.59070595169	3.0	0.899590877759	59.0521435454	153.653528516	266.172653331	0.273606821314	310.0	250.0	37	0.0
3272059	199.80178833	2.0	1670.0	2	540.0	1	668.324324324	24728.0	2.63121557136	3.0	1.0419879542	0.0	156.0	364.549878774	0.39701058964	329.0	217.0	37	0.0
3272058	163.790771484	2.0	1529.0	2	525.0	1	632.405405405	23399.0	10.7838429474	3.0	0.693532378457	360.776399734	154.289556439	306.300910459	0.201856130231	398.0	336.0	37	0.0
3272061	156.210189819	2.0	1355.0	2	593.0	1	655.891891892	24268.0	2.48676811802	3.0	0.809139665541	391.980642226	155.732301394	277.904638299	0.206881501615	415.0	248.0	37	0.0
3272063	163.160217285	2.0	1594.0	2	511.0	1	606.324324324	22434.0	2.61290294684	3.0	0.665998157911	146.819254489	158.478422761	314.283493226	0.208616196072	367.0	262.0	37	0.0
3272032	60.8391304016	2.0	937.0	2	380.0	1	435.945945946	16130.0	2.80572972413	3.0	0.422392922682	34.3952219065	148.60770906	157.527942133	0.0826205043329	315.0	201.0	37	0.0
3272034	165.420410156	2.0	1520.0	2	494.0	1	617.324324324	22841.0	2.65428975246	3.0	0.786594153185	111.750606851	149.691421564	310.533506338	0.246635286034	352.0	266.0	37	0.0
3272036	174.905212402	2.0	1530.0	2	507.0	1	614.756756757	22746.0	2.5504256308	3.0	0.67781910668	144.798445707	150.312946532	327.471492008	0.22030378404	371.0	237.0	37	0.0
3272038	260.021942139	2.0	2381.0	2	631.0	1	854.405405405	31613.0	2.64858477045	3.0	0.54949880888	228.406443986	150.346431592	522.510896189	0.201955962707	494.0	281.0	37	0.0
3272040	137.68208313	2.0	1278.0	2	579.0	1	641.756756757	23745.0	2.54743414401	3.0	0.941591601782	268.576058529	149.931596419	248.616773972	0.223071698725	403.0	378.0	37	0.0
3272042	84.0370788574	2.0	1942.0	2	724.0	1	793.567567568	29362.0	2.4501449413	3.0	0.103818179078	319.261766906	150.279159766	347.605103253	0.0232666833469	563.0	274.0	37	0.0
3272044	211.101699829	2.0	2201.0	2	770.0	1	860.432432432	31836.0	2.54708765436	3.0	0.251218349091	326.090719113	149.632945915	448.415391533	0.070046726369	537.0	248.0	37	0.0
3272046	166.103164673	2.0	1909.0	2	644.0	1	795.459459459	29432.0	11.4000000005	3.0	0.175594287854	371.812475378	149.710462441	392.352986947	0.045265346956	477.0	355.0	37	0.0
3272019	564.155517578	2.0	5094.0	2	1037.0	1	1487.78378378	55048.0	2.54947572501	3.0	0.725170034686	316.197114797	144.960708491	1012.45653227	0.327569729019	574.0	545.0	37	0.0
3272018	176.387130737	2.0	2199.0	2	851.0	1	947.702702703	35065.0	2.53230951912	3.0	0.45059117178	250.49647705	145.491149341	442.261917424	0.117490861561	655.0	374.0	37	0.0
3272021	181.578552246	2.0	1578.0	2	545.0	1	649.567567568	24034.0	2.54574505002	3.0	0.741866339504	360.100310508	144.594116987	319.783914937	0.223408345134	397.0	258.0	37	0.0
3272024	518.223083496	2.0	3609.0	2	781.0	1	1173.83783784	43432.0	2.54254510878	3.0	0.880417621912	67.6631893772	145.587989939	908.077043767	0.516401560194	358.0	306.0	37	0.0
3272026	91.3477096558	2.0	1046.0	2	419.0	1	464.378378378	17182.0	2.66999979801	3.0	0.849356301001	24.0943075594	147.314373875	173.930757511	0.189147208293	306.0	245.0	37	0.0
3272028	351.095123291	2.0	2969.0	2	1071.0	1	1244.86486486	46060.0	2.61750047676	3.0	0.720972993261	383.693913259	146.879380021	637.123359857	0.226237704753	546.0	368.0	37	0.0
3272030	982.786804199	2.0	7293.0	2	1094.0	1	2000.51351351	74019.0	2.54843944861	3.0	0.751980200399	237.607404299	147.815324167	1813.50407624	0.517087585807	599.0	522.0	37	0.0
3272001	316.672058105	2.0	2573.0	2	1056.0	1	1221.78378378	45206.0	2.6940546492	3.0	0.737587321905	205.459765337	138.56426129	586.53185644	0.215131481863	618.0	467.0	37	0.0
3272003	257.526672363	2.0	2974.0	2	749.0	1	984.108108108	36412.0	2.61435717746	3.0	0.305576651214	251.843760322	138.845090889	532.90059443	0.0901984617515	654.0	450.0	37	0.0
3272005	604.694152832	2.0	4326.0	2	1511.0	1	1812.2972973	67055.0	4.66798869445	3.0	1.32600012658	0.0	140.0	1123.18668343	0.697504481693	302.0	224.0	37	0.0
3272007	167.86227417	2.0	1989.0	2	756.0	1	855.405405405	31650.0	8.35891923181	3.0	0.51795904868	392.012606725	139.665217629	365.1236822	0.124282149672	531.0	377.0	37	0.0
3272009	148.492996216	2.0	1496.0	2	521.0	1	609.378378378	22547.0	2.53733686241	3.0	0.559109486457	287.262869037	140.908482228	296.315367974	0.157321476268	407.0	114.0	37	0.0
3272011	1106.43493652	2.0	8347.0	2	1901.0	1	2511.67567568	92932.0	2.53353388549	3.0	0.882854132272	324.12669541	141.089024201	1788.19117257	0.458309793679	755.0	766.0	37	0.0
3272013	186.376586914	2.0	2122.0	2	707.0	1	807.162162162	29865.0	2.54157961021	3.0	0.388415709726	334.378614689	142.404661884	384.099778234	0.101827132842	511.0	357.0	37	0.0
3272015	1114.95849609	2.0	8820.0	2	1495.0	1	2366.10810811	87546.0	2.53623246646	3.0	0.867753108579	376.936404972	143.845475173	1895.2488811	0.532647943173	595.0	900.0	37	0.0
3272113	355.814880371	2.0	3367.0	2	802.0	1	1033.64864865	38245.0	2.55485096193	3.0	0.910944310384	391.051344656	174.597845906	613.772271206	0.370718698933	447.0	385.0	37	0.0
3272115	119.412689209	2.0	1419.0	2	675.0	1	733.837837838	27152.0	11.4000000005	3.0	0.638320936034	86.0126550746	175.644746412	280.472370744	0.138930027231	404.0	363.0	37	0.0
3272117	618.913085938	2.0	4431.0	2	748.0	1	1304.83783784	48279.0	2.53885327109	3.0	0.737645540555	109.663214467	175.943513462	1115.62338113	0.460578552078	443.0	337.0	37	0.0
3272119	787.449401855	2.0	5618.0	2	949.0	1	1683.86486486	62303.0	2.57310424251	3.0	0.849959954494	185.451260608	176.340138318	1415.64300589	0.555899976432	458.0	499.0	37	0.0
3272121	157.407028198	2.0	1531.0	2	529.0	1	641.810810811	23747.0	2.77213129553	3.0	0.80885870875	317.347442052	176.489028482	296.590143486	0.229849995729	390.0	245.0	37	0.0
3272123	62.1342391968	2.0	1430.0	2	712.0	1	742.864864865	27486.0	10.1607404162	3.0	-0.0399101427595	381.307945568	176.771345985	281.227879344	-0.00749779084898	480.0	330.0	37	0.0
3272125	167.746078491	2.0	1609.0	2	536.0	1	682.027027027	25235.0	2.55610441883	3.0	0.505296211052	100.131066923	178.664610874	341.221945244	0.144690300409	472.0	281.0	37	0.0
3272127	902.356689453	2.0	6574.0	2	1345.0	1	1914.81081081	70848.0	2.53739627236	3.0	0.846866091412	155.980842415	178.883967148	1592.4323261	0.54355205682	474.0	522.0	37	0.0
3272097	2478.8203125	2.0	12344.0	2	3185.0	1	4892.83783784	181035.0	2.61249845366	3.0	1.06416109429	259.887726325	169.716206559	3839.90485641	0.716966445107	689.0	1357.0	37	0.0
3272099	1067.87756348	2.0	7141.0	2	1252.0	1	2195.54054054	81235.0	2.56473216964	3.0	0.894660825516	305.506167947	170.652936199	1886.05018778	0.624097184896	465.0	617.0	37	0.0
3272101	637.442871094	2.0	4229.0	2	957.0	1	1376.35135135	50925.0	2.58928254097	3.0	0.804641257451	79.7546594114	171.505108506	1141.86397848	0.501000566022	410.0	377.0	37	0.0
3272103	531.478820801	2.0	4065.0	2	860.0	1	1268.81081081	46946.0	2.57821872425	3.0	0.796387757445	243.039419035	172.049511613	914.867198555	0.402750642889	499.0	412.0	37	0.0
3272105	126.766998291	2.0	1540.0	2	519.0	1	565.486486486	20923.0	2.58931301336	3.0	0.676060843863	276.356355038	172.537786221	269.144800105	0.191733867055	368.0	220.0	37	0.0
3272107	111.911499023	2.0	1328.0	2	701.0	1	717.675675676	26554.0	8.49922841215	3.0	0.987217253113	89.0215001926	175.279680396	253.031075612	0.210700224752	382.0	296.0	37	0.0
3272109	343.101928711	2.0	3502.0	2	883.0	1	1165.51351351	43124.0	2.54887023731	3.0	0.443812467018	357.576054425	174.945963355	712.896931214	0.157047121309	576.0	505.0	37	0.0
3272111	285.867126465	2.0	3121.0	2	792.0	1	1032.81081081	38214.0	10.1571741366	3.0	0.55358741472	363.498257605	175.454222665	631.919906926	0.20388341868	529.0	414.0	37	0.0
3272080	190.49017334	2.0	1818.0	2	533.0	1	699.297297297	25874.0	2.53592538446	3.0	0.473125742237	300.087074331	163.441225697	374.957691307	0.145269596745	402.0	314.0	37	0.0
3272082	78.383026123	2.0	1090.0	2	544.0	1	548.648648649	20300.0	2.74796144169	3.0	0.135378832449	386.605117822	163.233438132	215.907415371	0.0273665101047	455.0	169.0	37	0.0
3272085	168.901260376	2.0	1643.0	2	578.0	1	657.513513514	24328.0	2.47599691675	3.0	0.641489368987	358.27595524	165.081150664	328.91797539	0.191115687795	414.0	223.0	37	0.0
3272084	206.037628174	2.0	2043.0	2	686.0	1	840.297297297	31091.0	2.53453803076	3.0	0.540642674845	246.724786729	164.397458595	417.370130491	0.155090310997	545.0	321.0	37	0.0
3272087	167.883377075	2.0	1474.0	2	513.0	1	607.864864865	22491.0	2.55103618394	3.0	0.681331936928	183.185991001	166.337252162	309.974475845	0.210242225584	368.0	234.0	37	0.0
3272089	98.8308563232	2.0	1044.0	2	397.0	1	445.945945946	16500.0	2.47013812598	3.0	0.596990388444	65.5297862659	166.678654646	213.906254901	0.167104592337	312.0	183.0	37	0.0
3272090	117.441818237	2.0	1092.0	2	398.0	1	446.972972973	16538.0	2.60546913157	3.0	0.708613748173	47.7952562185	167.68292215	232.822236253	0.226322331261	281.0	79.0	37	0.0
3272092	276.210388184	2.0	2161.0	2	837.0	1	962.567567568	35615.0	2.58363263353	3.0	1.00511294971	218.115567844	168.306125102	512.684142558	0.365509028379	411.0	421.0	37	0.0
3272095	941.434082031	2.0	7206.0	2	1696.0	1	2300.0	85100.0	2.53700130472	3.0	0.980009191097	377.676872151	169.019999137	1640.67338818	0.537368926766	583.0	845.0	37	0.0
3272065	175.672439575	2.0	1789.0	2	586.0	1	717.162162162	26535.0	2.55060646421	3.0	0.499753831177	260.563859584	158.073684116	361.461963076	0.144089134458	499.0	275.0	37	0.0
3272067	75.2135391235	2.0	1055.0	2	508.0	1	545.972972973	20201.0	10.1453008392	3.0	1.31367484479	399.0	159.0	160.444086226	0.239193643857	339.0	266.0	37	0.0
3272069	54.9118041992	2.0	811.0	2	367.0	1	417.162162162	15435.0	2.53527569901	3.0	0.353360767361	140.141994836	159.574432139	157.69335812	0.0715675904468	329.0	201.0	37	0.0
3272071	452.48135376	2.0	3291.0	2	759.0	1	1082.62162162	40057.0	2.53818878649	3.0	0.868477531503	341.917275574	159.736718731	780.477608454	0.455707937463	397.0	332.0	37	0.0
3272073	94.8234176636	2.0	896.0	2	461.0	1	481.702702703	17823.0	10.192954481	3.0	0.786074470307	80.739713805	160.888785149	189.386709739	0.182769751456	311.0	200.0	37	0.0
3272075	85.5638580322	2.0	1051.0	2	419.0	1	460.081081081	17023.0	2.52588263706	3.0	0.646008111516	156.484963979	160.783439515	176.406629124	0.141354283961	336.0	189.0	37	0.0
3272076	96.2132873535	2.0	1010.0	2	360.0	1	428.567567568	15857.0	2.49321242577	3.0	0.624385789801	25.3000347013	162.481323308	206.788746274	0.177352407914	296.0	144.0	37	0.0
3272078	48.0005073547	2.0	645.0	2	329.0	1	353.243243243	13070.0	2.49401125764	3.0	0.457131193664	36.1183480135	163.246769037	124.02316213	0.0872508254943	292.0	173.0	37	0.0
3272177	75.7829437256	2.0	1047.0	2	427.0	1	474.675675676	17563.0	2.52949427309	3.0	0.116769627963	117.662011554	191.969387525	181.345749277	0.0228142971537	402.0	236.0	37	0.0
3272179	129.334442139	2.0	1160.0	2	546.0	1	598.405405405	22141.0	2.58153477287	3.0	0.542080156685	219.93380117	191.638397588	258.930434615	0.132861074751	449.0	213.0	37	0.0
3272181	769.427001953	2.0	5619.0	2	1007.0	1	1630.18918919	60317.0	2.54945825068	3.0	0.835807340482	250.751588231	192.906566294	1332.65932626	0.51890513768	474.0	447.0	37	0.0
3272183	1193.82006836	2.0	8756.0	2	1402.0	1	2444.35135135	90441.0	2.562004686	3.0	0.805280348732	197.874171611	194.261655096	2103.3605283	0.530154547235	646.0	739.0	37	0.0
3272184	143.593780518	2.0	1385.0	2	496.0	1	583.594594595	21593.0	2.49273357846	3.0	0.779846445065	32.7873887689	195.160232604	274.482589962	0.224579194568	346.0	309.0	37	0.0
3272186	108.403457642	2.0	897.0	2	405.0	1	441.918918919	16351.0	2.64259719302	3.0	0.920617759533	71.2097302522	194.678368003	185.788167662	0.239955637328	270.0	218.0	37	0.0
3272189	194.969100952	2.0	2001.0	2	592.0	1	717.297297297	26540.0	2.54166199556	3.0	0.718969489216	344.606082804	196.835988753	381.918320592	0.236712042137	436.0	263.0	37	0.0
3272188	1099.23620605	2.0	8750.0	2	1566.0	1	2260.59459459	83642.0	2.56525465494	3.0	0.762800659148	209.082701614	197.009493921	1912.90231004	0.476535183229	685.0	735.0	37	0.0
3272191	135.009750366	2.0	1488.0	2	547.0	1	651.513513514	24106.0	2.51866217495	3.0	0.225589120637	356.962333101	197.069540535	316.864817094	0.0580418991309	501.0	264.0	37	0.0
3272160	143.7787323	2.0	1412.0	2	383.0	1	472.702702703	17490.0	2.57430554191	3.0	0.785354307236	59.9403169991	186.869748124	265.902536955	0.283510757842	261.0	185.0	37	0.0
3272162	62.5778923035	2.0	856.0	2	350.0	1	384.081081081	14211.0	2.5998952366	3.0	0.770598799596	0.0	188.0	173.828519968	0.211210836922	273.0	147.0	37	0.0
3272164	121.933074951	2.0	989.0	2	439.0	1	489.837837838	18124.0	2.56407191124	3.0	0.852038030448	11.2437051907	187.829607364	207.102029808	0.219690113778	302.0	194.0	37	0.0
3272166	189.044158936	2.0	2751.0	2	895.0	1	1070.32432432	39602.0	11.4000000005	3.0	0.598492867073	361.00165999	187.708272804	482.370480835	0.155886913156	515.0	425.0	37	0.0
3272168	434.72366333	2.0	3499.0	2	1036.0	1	1360.02702703	50321.0	2.5496991473	3.0	0.529840034288	205.931629804	189.182891306	790.596978607	0.18203392184	652.0	599.0	37	0.0
3272170	137.203048706	2.0	1237.0	2	410.0	1	516.648648649	19116.0	2.51284955461	3.0	0.644623707026	44.5859869426	191.451954895	295.019982018	0.225563121593	305.0	143.0	37	0.0
3272173	51.994354248	2.0	646.0	2	320.0	1	354.540540541	13118.0	2.60039539556	3.0	0.539801569789	91.2092945799	190.733423096	120.609239234	0.10109857231	283.0	151.0	37	0.0
3272175	102.611961365	2.0	1111.0	2	473.0	1	541.189189189	20024.0	2.57592970452	3.0	0.596424971561	37.874463583	191.838478272	229.174101435	0.144534351977	364.0	257.0	37	0.0
3272144	370.368499756	2.0	3502.0	2	731.0	1	988.972972973	36592.0	2.51772786187	3.0	0.778399280113	331.716230282	182.748566754	703.48203351	0.38283468878	427.0	314.0	37	0.0
3272146	980.387329102	2.0	7080.0	2	1416.0	1	2289.54054054	84713.0	2.5917085011	3.0	0.791195533577	356.501684447	182.633614857	1824.250601	0.460286227952	733.0	791.0	37	0.0
3272148	714.609741211	2.0	4840.0	2	830.0	1	1461.86486486	54089.0	2.55937861714	3.0	0.832581713348	123.144000773	183.737768276	1244.60556363	0.549000891704	427.0	304.0	37	0.0
3272150	1359.69104004	2.0	9909.0	2	1621.0	1	2740.08108108	101383.0	2.55960716845	3.0	0.883933575405	345.923213922	183.516293072	2369.09363093	0.618457234575	569.0	759.0	37	0.0
3272152	87.1137924194	2.0	1252.0	2	547.0	1	581.864864865	21529.0	2.52842004671	3.0	0.393057901534	102.683724841	185.181167221	206.420035925	0.0749449686825	437.0	251.0	37	0.0
3272154	169.590255737	2.0	1749.0	2	609.0	1	692.0	25604.0	2.53676938184	3.0	0.358064413267	110.760144028	184.596961857	363.029383567	0.103657615074	472.0	239.0	37	0.0
3272156	186.521240234	2.0	1757.0	2	609.0	1	708.0	26196.0	2.55927715105	3.0	0.704334514719	259.938289688	184.919742958	348.229649641	0.209501930489	444.0	271.0	37	0.0
3272158	74.9753036499	2.0	1073.0	2	521.0	1	570.567567568	21111.0	2.54401407968	3.0	0.171707594734	191.880285718	186.0061724	165.222668027	0.0254950354691	473.0	323.0	37	0.0
3272129	320.402954102	2.0	3495.0	2	1002.0	1	1252.94594595	46359.0	10.3887950548	3.0	0.71859553847	161.347979849	179.517949948	773.684329324	0.285121675713	487.0	459.0	37	0.0
3272131	217.219650269	2.0	1890.0	2	546.0	1	661.486486486	24475.0	2.49959628724	3.0	0.626174878243	226.27360804	178.914364203	434.773991199	0.259100777432	379.0	188.0	37	0.0
3272135	154.584503174	2.0	1781.0	2	538.0	1	642.027027027	23755.0	2.54578334824	3.0	0.417975947723	204.757403754	180.133741196	321.168568277	0.116750027747	428.0	182.0	37	0.0
3272134	124.688743591	2.0	1233.0	2	511.0	1	555.351351351	20548.0	2.59790095851	3.0	0.50054683661	76.3439437772	180.481801255	236.146048996	0.119095307716	367.0	281.0	37	0.0
3272137	98.3760681152	2.0	1208.0	2	379.0	1	461.27027027	17067.0	2.5020977967	3.0	0.555219851054	135.612727501	181.431757448	226.661353939	0.157961447301	320.0	175.0	37	0.0
3272139	202.24041748	2.0	1779.0	2	623.0	1	739.054054054	27345.0	2.55607082276	3.0	0.605004544553	169.038197017	180.556126576	384.777204362	0.186934022437	403.0	304.0	37	0.0
3272140	573.328491211	2.0	4561.0	2	1098.0	1	1403.64864865	51935.0	2.57181885278	3.0	0.90437866603	28.7985607194	183.338606147	1044.19339461	0.506908767231	405.0	333.0	37	0.0
3272143	89.2504806519	2.0	1138.0	2	494.0	1	502.081081081	18577.0	8.98658693391	3.0	0.674169634996	304.787948772	183.430184678	194.050591682	0.149796350278	367.0	223.0	37	0.0
3272240	74.4518508911	2.0	846.0	2	380.0	1	415.027027027	15356.0	11.4000000005	3.0	0.547588627416	61.2772619386	213.274137596	174.685985968	0.13025098103	302.0	169.0	37	0.0
3272243	279.530853271	2.0	2804.0	2	883.0	1	1002.81081081	37104.0	2.52668073575	3.0	0.781469493397	347.144389421	212.953219611	541.861084998	0.267636798556	522.0	364.0	37	0.0
3272242	64.0799026489	2.0	1091.0	2	471.0	1	506.351351351	18735.0	2.49478170731	3.0	0.254522672962	157.202573078	213.262076412	168.628983968	0.044257229152	442.0	276.0	37	0.0
3272245	648.759643555	2.0	4624.0	2	926.0	1	1376.83783784	50943.0	2.58527464428	3.0	0.897037886144	18.1148220479	214.984435387	1067.11330528	0.532856056788	397.0	392.0	37	0.0
3272247	2257.27416992	2.0	10960.0	2	2367.0	1	4513.05405405	166983.0	2.61406757253	3.0	1.04125378768	115.932779316	215.372938455	3543.27180055	0.691339369738	715.0	1026.0	37	0.0
3272250	75.4938964844	2.0	922.0	2	356.0	1	408.027027027	15097.0	8.26261172091	3.0	0.757670914035	87.2271854664	216.243596402	151.896435202	0.164184028498	289.0	183.0	37	0.0
3272252	139.462356567	2.0	1280.0	2	512.0	1	574.837837838	21269.0	2.59012195988	3.0	0.690760414238	229.494598558	215.554773183	277.789839978	0.200342804764	371.0	158.0	37	0.0
3272255	1111.85742188	2.0	8044.0	2	1267.0	1	2210.35135135	81783.0	2.54819081991	3.0	0.867967785671	180.928613813	217.049570186	1864.11581984	0.577295671703	561.0	639.0	37	0.0
3272254	96.8445968628	2.0	1154.0	2	450.0	1	490.324324324	18142.0	11.4000000005	3.0	0.403232743511	56.7750622682	217.351306368	215.030624958	0.0969945037094	330.0	169.0	37	0.0
3272225	160.094711304	2.0	1850.0	2	724.0	1	768.108108108	28420.0	10.7328061952	3.0	0.660053994682	243.810772571	207.769462955	370.624681659	0.189404884111	434.0	267.0	37	0.0
3272227	892.567504883	2.0	6217.0	2	1161.0	1	1881.62162162	69620.0	2.53139005334	3.0	0.885565307083	169.678684407	209.179553321	1535.13733282	0.565553002835	505.0	584.0	37	0.0
3272229	67.2521286011	2.0	1004.0	2	529.0	1	574.243243243	21247.0	2.64203053288	3.0	0.621746908927	199.429056373	209.650754287	166.150769117	0.0988379555517	466.0	359.0	37	0.0
3272231	1155.99987793	2.0	8921.0	2	1594.0	1	2347.37837838	86853.0	2.53779476928	3.0	0.876665145806	213.033692576	210.047982428	1988.41801093	0.590591063303	553.0	736.0	37	0.0
3272233	2051.48120117	2.0	13223.0	2	2914.0	1	4397.97297297	162725.0	2.56496093675	3.0	0.985862923601	360.419175762	211.469440361	3484.16435451	0.640717111907	811.0	1336.0	37	0.0
3272235	727.183776855	2.0	5300.0	2	984.0	1	1619.24324324	59912.0	2.54824014395	3.0	0.800675755924	140.461300568	212.497128454	1371.55478291	0.513088138835	515.0	404.0	37	0.0
3272237	183.659820557	2.0	1870.0	2	600.0	1	722.918918919	26748.0	2.57704631619	3.0	0.798858524622	377.013718286	211.500837858	350.353185164	0.240045780814	419.0	307.0	37	0.0
3272209	227.850997925	2.0	1821.0	2	536.0	1	678.054054054	25088.0	2.53775404609	3.0	0.943036003203	273.923429399	201.864258767	372.528816629	0.349629855386	327.0	310.0	37	0.0
3272211	312.241668701	2.0	2399.0	2	628.0	1	863.135135135	31936.0	2.58096823785	3.0	0.855054729718	378.469073975	201.845768527	540.512059798	0.365609003494	381.0	381.0	37	0.0
3272214	175.563095093	2.0	1650.0	2	610.0	1	677.594594595	25071.0	2.53873679785	3.0	0.634385111375	118.812475218	204.012118031	316.546420982	0.173957348562	428.0	298.0	37	0.0
3272217	169.498809814	2.0	1720.0	2	652.0	1	785.918918919	29079.0	2.53927087474	3.0	0.489570101721	245.567334172	204.486528741	384.726048159	0.136141725157	473.0	287.0	37	0.0
3272216	255.235900879	2.0	3355.0	2	1000.0	1	1222.94594595	45249.0	2.57415394323	3.0	0.0287828548148	359.996927407	204.22626664	745.234562103	0.00884738796294	606.0	403.0	37	0.0
3272219	115.811279297	2.0	1362.0	2	576.0	1	614.783783784	22747.0	2.51308543002	3.0	0.173402474305	309.974788843	205.327296199	250.916778494	0.0366842018408	415.0	307.0	37	0.0
3272221	199.012817383	2.0	1897.0	2	553.0	1	716.72972973	26519.0	11.4000000005	3.0	0.779922359289	319.932318731	204.701727313	369.680992257	0.251779895976	405.0	297.0	37	0.0
3272223	91.7283325195	2.0	1442.0	2	506.0	1	552.378378378	20438.0	2.62520003471	3.0	-0.0278204082076	181.232051939	206.823257625	230.041463817	-0.00575962686445	479.0	199.0	37	0.0
3272193	451.483306885	2.0	3376.0	2	696.0	1	1070.10810811	39594.0	2.55687304574	3.0	0.811584305117	161.324188257	198.420689141	822.876822961	0.453573717783	390.0	349.0	37	0.0
3272195	130.792373657	2.0	1875.0	2	626.0	1	753.216216216	27869.0	2.52893344588	3.0	-0.0456108317571	244.812223657	197.605779862	366.033099227	-0.0109610482607	550.0	287.0	37	0.0
3272197	707.051940918	2.0	5322.0	2	966.0	1	1523.21621622	56359.0	2.54854218331	3.0	0.862350757137	308.763223799	197.576476486	1243.0043384	0.542867175358	429.0	461.0	37	0.0
3272199	112.058441162	2.0	1155.0	2	457.0	1	533.027027027	19722.0	2.60537981122	3.0	0.602738259751	110.775115161	199.637522269	213.967739843	0.137624866041	384.0	232.0	37	0.0
3272203	127.804946899	2.0	1172.0	2	494.0	1	578.324324324	21398.0	2.56752196886	3.0	0.558851901055	229.015668581	199.814881405	249.528227534	0.137091444115	410.0	257.0	37	0.0
3272205	106.164009094	2.0	1289.0	2	502.0	1	579.702702703	21449.0	11.4000000005	3.0	0.644389201073	324.177014157	200.068700501	234.745117671	0.150046115549	394.0	306.0	37	0.0
3272207	366.437713623	2.0	3158.0	2	766.0	1	1038.24324324	38415.0	2.60822700257	3.0	0.671944011441	238.71723315	201.209280635	681.210295699	0.282770538336	497.0	318.0	37	0.0
3272305	186.247207642	2.0	1697.0	2	487.0	1	628.162162162	23242.0	2.51882510987	3.0	0.737789378612	242.054454528	242.8141741	352.285041906	0.260848042639	355.0	245.0	37	0.0
3272304	107.059516907	2.0	1270.0	2	500.0	1	539.297297297	19954.0	2.60464097904	3.0	0.423202418407	31.7873716185	243.315790201	225.229002581	0.0969385487541	395.0	247.0	37	0.0
3272307	99.6241912842	2.0	1672.0	2	577.0	1	712.864864865	26376.0	2.62266481898	3.0	0.362597539116	351.757973222	243.259115728	314.058837566	0.086806206008	480.0	260.0	37	0.0
3272306	175.198364258	2.0	1644.0	2	554.0	1	629.108108108	23277.0	2.65875128288	3.0	0.796855787394	283.832656313	243.472335049	328.700199759	0.262902139182	352.0	234.0	37	0.0
3272309	167.693771362	2.0	1335.0	2	501.0	1	545.675675676	20190.0	2.50383810933	3.0	0.730842806412	88.920195593	244.948978497	307.966182672	0.259818745941	302.0	165.0	37	0.0
3272308	1563.60656738	2.0	9478.0	2	3002.0	1	3911.43243243	144723.0	4.68844297442	3.0	1.33753979923	399.0	244.0	2545.09232031	0.770398595275	422.0	841.0	37	0.0
3272311	552.153625488	2.0	4535.0	2	1209.0	1	1407.62162162	52082.0	2.60374606565	3.0	0.970015023108	172.523207835	247.030892204	981.141946672	0.510711992228	438.0	450.0	37	0.0
3272310	234.935119629	2.0	2201.0	2	576.0	1	736.648648649	27256.0	2.4988689375	3.0	0.568405103135	260.208064805	245.657691843	480.758498868	0.227715302133	422.0	170.0	37	0.0
3272313	93.5103302002	2.0	1421.0	2	536.0	1	621.324324324	22989.0	2.53916969828	3.0	-0.087434913249	389.444843471	246.930815508	262.387230174	-0.0181273528471	452.0	259.0	37	0.0
3272312	185.904876709	2.0	1518.0	2	575.0	1	657.540540541	24329.0	2.56166317654	3.0	0.857341144558	332.982994785	247.255703121	325.820041894	0.269699294084	362.0	311.0	37	0.0
3272315	44.8941230774	2.0	717.0	2	416.0	1	428.783783784	15865.0	10.7872966548	3.0	0.409093272828	144.249591978	247.99830406	130.711755642	0.0665012823295	367.0	211.0	37	0.0
3272314	74.6150054932	2.0	886.0	2	405.0	1	447.135135135	16544.0	2.49016061086	3.0	0.640840952574	116.52172973	247.852557587	170.872460911	0.139534286261	327.0	224.0	37	0.0
3272317	95.3162918091	2.0	997.0	2	406.0	1	445.567567568	16486.0	2.62809024413	3.0	0.687128792391	10.4082222609	249.845676687	189.191634261	0.170796019865	311.0	184.0	37	0.0
3272316	527.977233887	2.0	4716.0	2	952.0	1	1356.10810811	50176.0	2.51577738105	3.0	0.74370924719	353.250297357	249.055542054	1000.25437831	0.377936142303	559.0	292.0	37	0.0
3272319	399.3074646	2.0	3210.0	2	902.0	1	1201.32432432	44449.0	2.56275168492	3.0	0.907854556729	343.388485008	253.350884134	728.767225985	0.380012478931	496.0	443.0	37	0.0
3272318	228.507369995	2.0	2009.0	2	515.0	1	689.27027027	25503.0	2.57428562124	3.0	0.807064337025	320.339548056	251.739490133	427.655212152	0.333991532766	333.0	210.0	37	0.0
3272289	96.1248168945	2.0	1383.0	2	534.0	1	552.918918919	20458.0	10.9233193888	3.0	0.569756988131	276.377481145	234.44204652	228.414386876	0.133382262945	368.0	188.0	37	0.0
3272288	517.20324707	2.0	3900.0	2	1205.0	1	1527.86486486	56531.0	2.58009264081	3.0	0.984399663099	27.1834154533	234.052043546	847.972554658	0.375843863958	567.0	335.0	37	0.0
3272291	551.606079102	2.0	4280.0	2	871.0	1	1264.91891892	46802.0	2.59411330137	3.0	0.763732405914	130.211651368	236.452669013	1014.27758578	0.441337819854	458.0	333.0	37	0.0
3272290	223.864395142	2.0	1696.0	2	675.0	1	788.135135135	29161.0	2.51861712457	3.0	0.885731689508	354.136253191	233.560722544	368.146118497	0.260822970638	454.0	316.0	37	0.0
3272293	117.989952087	2.0	1648.0	2	521.0	1	559.459459459	20700.0	2.53493291718	3.0	0.59248920671	280.728156228	236.041904638	275.736246216	0.170970710906	356.0	204.0	37	0.0
3272292	130.948516846	2.0	1425.0	2	557.0	1	669.135135135	24758.0	2.5459482467	3.0	0.415992257938	137.252585109	236.364614658	297.292613258	0.101820799506	437.0	349.0	37	0.0
3272295	107.192398071	2.0	1283.0	2	512.0	1	573.756756757	21229.0	2.50760965743	3.0	0.0301331918436	39.469406969	236.792087048	250.858792219	0.00663112184723	418.0	224.0	37	0.0
3272294	704.980957031	2.0	5010.0	2	975.0	1	1503.45945946	55628.0	2.58148880072	3.0	0.817130408079	16.2386214833	236.950682466	1201.88966018	0.485031458741	484.0	355.0	37	0.0
3272297	78.4152145386	2.0	1002.0	2	413.0	1	449.648648649	16637.0	8.32103778154	3.0	0.628026014502	112.746327776	240.193038028	167.504264658	0.132473241527	330.0	206.0	37	0.0
3272296	153.210281372	2.0	1592.0	2	595.0	1	702.864864865	26006.0	2.50605438254	3.0	0.320155502006	258.298879615	238.269102531	303.512873804	0.0742582948485	462.0	358.0	37	0.0
3272299	76.8270721436	2.0	1105.0	2	475.0	1	537.621621622	19892.0	2.53034653346	3.0	0.0656582432881	387.724246525	239.748510834	199.417394671	0.0123272585755	439.0	232.0	37	0.0
3272298	268.888946533	2.0	2276.0	2	617.0	1	788.108108108	29160.0	2.58169887437	3.0	0.7279244301	269.506754027	240.329142318	500.837453327	0.300890111206	399.0	243.0	37	0.0
3272301	875.594970703	2.0	7368.0	2	1184.0	1	1832.40540541	67799.0	2.55262906181	3.0	0.871991224155	369.234574514	241.22816828	1519.55482259	0.566310852883	459.0	641.0	37	0.0
3272300	181.483963013	2.0	1501.0	2	529.0	1	611.324324324	22619.0	2.530186651	3.0	0.829156236134	219.650275333	241.311432128	338.103292407	0.297503995781	324.0	272.0	37	0.0
3272303	136.91166687	2.0	1916.0	2	586.0	1	717.216216216	26537.0	2.55080611158	3.0	0.269035349384	376.689262844	241.554403629	338.494636026	0.067790209578	443.0	263.0	37	0.0
3272302	124.524383545	2.0	1172.0	2	453.0	1	512.702702703	18970.0	2.74397548685	3.0	0.735975717439	206.801100613	242.190175804	230.751774384	0.198494773959	337.0	115.0	37	0.0
3272273	135.036911011	2.0	1359.0	2	464.0	1	543.837837838	20122.0	2.50920847308	3.0	0.754384281166	82.3874642914	226.18208981	266.697864166	0.226956046247	317.0	259.0	37	0.0
3272272	508.892791748	2.0	3937.0	2	747.0	1	1077.27027027	39859.0	2.53653452982	3.0	0.758257551767	57.9898288037	226.085817686	894.118207716	0.459153646389	380.0	218.0	37	0.0
3272275	282.647979736	2.0	2210.0	2	598.0	1	809.081081081	29936.0	2.52659723434	3.0	0.754855287245	265.582526125	227.236638548	521.37267426	0.321378834329	396.0	291.0	37	0.0
3272274	64.8526000977	2.0	1141.0	2	550.0	1	604.594594595	22370.0	10.5713149648	3.0	0.634431724354	187.278971804	226.159432596	186.758825384	0.108632389433	454.0	372.0	37	0.0
3272277	93.4874267578	2.0	1116.0	2	474.0	1	535.675675676	19820.0	2.58117615018	3.0	0.130219355713	10.8477414293	228.973156565	206.802650699	0.025784325807	427.0	282.0	37	0.0
3272276	99.9908676147	2.0	1046.0	2	497.0	1	532.216216216	19692.0	2.67414308933	3.0	0.384825911567	66.4909893118	228.468847975	220.015925577	0.0864165013036	355.0	227.0	37	0.0
3272279	572.144348145	2.0	3103.0	2	1561.0	1	1628.64864865	60260.0	4.68074597348	3.0	1.18995393538	34.6988917945	229.865304814	861.285931881	0.459096713018	493.0	461.0	37	0.0
3272278	107.117500305	2.0	1377.0	2	643.0	1	670.108108108	24794.0	2.52977061823	3.0	-0.18273369821	19.4019666044	228.755760398	258.37857494	-0.0340301486192	546.0	271.0	37	0.0
3272281	122.316314697	2.0	1288.0	2	493.0	1	591.189189189	21874.0	2.49102986216	3.0	0.80059243581	187.898175308	230.544099361	241.997800476	0.195968443068	383.0	294.0	37	0.0
3272280	196.407745361	2.0	1663.0	2	561.0	1	676.702702703	25038.0	2.55188513471	3.0	0.742246623993	155.053491509	229.793905479	353.570585823	0.240553685895	384.0	280.0	37	0.0
3272283	116.467544556	2.0	1224.0	2	377.0	1	459.810810811	17013.0	2.52894379531	3.0	0.519161682966	86.558824938	231.559535232	256.493538779	0.169317723119	302.0	166.0	37	0.0
3272282	53.8943901062	2.0	1356.0	2	467.0	1	551.162162162	20393.0	2.58985560305	3.0	-0.457294616811	340.427436497	231.037432531	221.144436651	-0.0840317018749	435.0	229.0	37	0.0
3272285	946.503112793	2.0	7117.0	2	1067.0	1	1917.72972973	70956.0	2.56470801283	3.0	0.889653784744	250.798243387	232.218255954	1589.49551131	0.584011225297	475.0	612.0	37	0.0
3272284	297.589294434	2.0	2268.0	2	765.0	1	861.378378378	31871.0	2.59744555683	3.0	1.02339531248	209.283667398	231.702846558	478.482517465	0.397116787992	358.0	278.0	37	0.0
3272287	96.5223388672	2.0	1038.0	2	543.0	1	545.891891892	20198.0	2.66041249135	3.0	0.661531180071	394.866738124	232.554432506	179.984379536	0.122404661165	373.0	275.0	37	0.0
3272286	194.917938232	2.0	1952.0	2	556.0	1	670.189189189	24797.0	2.50849567448	3.0	0.793467974413	333.339038381	231.655317282	368.619258392	0.279120282096	352.0	216.0	37	0.0
3272257	86.3115539551	2.0	2091.0	2	864.0	1	1003.94594595	37146.0	11.4000000005	3.0	-0.49051556226	355.666537763	218.007330575	404.65492473	-0.0899615702175	718.0	526.0	37	0.0
3272256	133.659606934	2.0	2475.0	2	993.0	1	1119.72972973	41430.0	2.50699349462	3.0	-0.183175516287	123.457754846	217.611067979	420.890764969	-0.033280815042	667.0	505.0	37	0.0
3272259	118.014808655	2.0	1642.0	2	721.0	1	788.837837838	29187.0	10.1244974552	3.0	0.114376004329	172.216071146	219.46772496	291.299532127	0.0215738038501	573.0	347.0	37	0.0
3272258	542.071960449	2.0	3985.0	2	1115.0	1	1470.48648649	54408.0	2.55921655391	3.0	1.11422346275	395.718149796	219.247659906	862.746989486	0.485579952904	406.0	618.0	37	0.0
3272261	105.546409607	2.0	1469.0	2	555.0	1	616.756756757	22820.0	2.50365932297	3.0	0.0456758043545	17.731938485	222.3602313	267.283079795	0.00999616657755	470.0	219.0	37	0.0
3272260	250.813781738	2.0	2141.0	2	547.0	1	733.054054054	27123.0	2.55269267671	3.0	0.715635289196	271.40222947	219.532795835	480.09680424	0.306070237664	346.0	244.0	37	0.0
3272263	130.049301147	2.0	1434.0	2	631.0	1	694.513513514	25697.0	11.4000000005	3.0	0.672608994207	169.004365447	222.073094783	286.986412921	0.161396375151	457.0	320.0	37	0.0
3272262	182.676605225	2.0	1679.0	2	569.0	1	688.972972973	25492.0	2.67235322926	3.0	0.678918897317	156.769506818	222.032083495	319.544422793	0.186860054404	431.0	290.0	37	0.0
3272265	128.093215942	2.0	1247.0	2	475.0	1	543.783783784	20120.0	2.64275100419	3.0	0.921114824329	323.290318565	221.623524651	228.143855097	0.239504998873	329.0	272.0	37	0.0
3272264	224.923934937	2.0	2123.0	2	574.0	1	730.162162162	27016.0	2.53402046768	3.0	0.603721616255	244.569649566	221.565019009	464.839967295	0.237887787523	426.0	303.0	37	0.0
3272267	1486.5625	2.0	10332.0	2	1715.0	1	2914.81081081	107848.0	2.55997486932	3.0	0.888508102011	134.313261223	223.248354439	2539.00638743	0.631259370555	627.0	762.0	37	0.0
3272266	150.578918457	2.0	1844.0	2	701.0	1	842.783783784	31183.0	2.50924262029	3.0	0.0962260576858	353.982848969	221.798399742	368.268330247	0.0214752762555	625.0	421.0	37	0.0
3272269	125.219215393	2.0	1191.0	2	435.0	1	508.324324324	18808.0	2.56916545555	3.0	0.62252082826	71.8850300227	224.693164537	250.797622492	0.181432619876	340.0	186.0	37	0.0
3272268	63.6185531616	2.0	871.0	2	436.0	1	464.027027027	17169.0	10.1347370478	3.0	0.149980061081	254.52540869	223.415260076	169.772639872	0.0282104470079	380.0	208.0	37	0.0
3272271	941.947937012	2.0	6549.0	2	1273.0	1	2038.59459459	75428.0	2.5462309841	3.0	0.906485840545	345.674739688	224.821437079	1587.41541261	0.545432077581	549.0	819.0	37	0.0
3272270	201.44732666	2.0	1852.0	2	537.0	1	681.135135135	25202.0	2.55654934728	3.0	0.676514336991	237.24031538	224.728869682	386.608843533	0.237613118577	376.0	250.0	37	0.0
3272369	170.001373291	2.0	1707.0	2	586.0	1	697.567567568	25810.0	2.51035679744	3.0	0.756717552033	330.541504484	279.470194433	341.680287577	0.22748556824	405.0	243.0	37	0.0
3272368	136.836853027	2.0	1344.0	2	470.0	1	539.783783784	19972.0	2.61141408355	3.0	0.77798834471	46.2283730197	278.613419894	252.306926749	0.222231681476	331.0	238.0	37	0.0
3272371	345.669036865	2.0	2262.0	2	912.0	1	1061.97297297	39293.0	4.67478374127	3.0	1.37060385574	384.472773797	280.311101766	499.018619475	0.474973625139	361.0	500.0	37	0.0
3272370	1535.85522461	2.0	9746.0	2	1903.0	1	3035.94594595	112330.0	2.5878498313	3.0	0.8907309597	129.536672906	280.313961224	2674.26517369	0.645570016547	591.0	602.0	37	0.0
3272373	85.5764694214	2.0	967.0	2	423.0	1	473.972972973	17537.0	2.58145594016	3.0	0.478689727329	395.058745852	282.055468132	187.906224615	0.104835753467	358.0	242.0	37	0.0
3272372	84.2743682861	2.0	1217.0	2	511.0	1	517.054054054	19131.0	2.4690228987	3.0	0.53625148577	197.133740675	281.825270909	193.385473708	0.111460345925	366.0	256.0	37	0.0
3272375	110.156829834	2.0	900.0	2	395.0	1	449.513513514	16632.0	2.75616732111	3.0	0.870188542432	255.497642134	282.996812765	196.881467671	0.235431199824	270.0	171.0	37	0.0
3272374	116.407402039	2.0	1207.0	2	459.0	1	541.567567568	20038.0	2.50788504797	3.0	0.706629141221	148.489493545	282.546959974	238.654392205	0.184407952612	363.0	195.0	37	0.0
3272377	217.37890625	2.0	1773.0	2	512.0	1	655.486486486	24253.0	2.51871166388	3.0	0.783864344131	298.535401141	283.083852406	387.645501115	0.301715838379	330.0	258.0	37	0.0
3272376	157.444793701	2.0	1192.0	2	550.0	1	596.297297297	22063.0	4.73063153854	3.0	1.28412025336	277.755041408	283.354809211	240.828646421	0.35009437369	283.0	180.0	37	0.0
3272379	253.282043457	2.0	2219.0	2	553.0	1	746.864864865	27634.0	2.55989843343	3.0	0.823213051921	203.033790209	285.117777365	449.583212058	0.329382242262	366.0	224.0	37	0.0
3272378	332.66809082	2.0	2739.0	2	768.0	1	942.432432432	34870.0	2.55960866655	3.0	0.878317346586	4.15609448617	284.479195423	590.150806552	0.37931221482	376.0	370.0	37	0.0
3272381	101.051841736	2.0	1610.0	2	666.0	1	750.72972973	27777.0	10.8743698705	3.0	-0.39030266067	135.387844408	286.607455428	302.650022363	-0.072935437446	561.0	377.0	37	0.0
3272380	357.646118164	2.0	2794.0	2	638.0	1	910.432432432	33686.0	2.64982624771	3.0	0.967334861555	37.5612876553	286.249980282	586.777003854	0.45290850295	330.0	327.0	37	0.0
3272383	139.097518921	2.0	1236.0	2	442.0	1	493.648648649	18265.0	2.49951666988	3.0	0.841830928103	243.888233145	288.253216163	249.211335596	0.269830056521	279.0	213.0	37	0.0
3272382	543.881896973	2.0	4162.0	2	721.0	1	1174.48648649	43456.0	2.55731136412	3.0	0.858297962672	75.7548544498	288.080070497	933.954781847	0.518050561221	367.0	304.0	37	0.0
3272353	1027.16040039	2.0	7203.0	2	1313.0	1	2191.67567568	81092.0	2.58411319782	3.0	0.853750599377	321.547961226	268.622234295	1870.02451045	0.572888230022	535.0	665.0	37	0.0
3272352	147.217529297	2.0	1733.0	2	684.0	1	741.405405405	27432.0	2.51559703374	3.0	0.440667126243	64.5259370149	268.720029677	332.693340569	0.109719055679	400.0	289.0	37	0.0
3272355	393.959533691	2.0	3173.0	2	630.0	1	975.054054054	36077.0	2.5875549269	3.0	0.81690424091	118.161837189	271.466073288	717.003755838	0.42929491164	381.0	347.0	37	0.0
3272354	177.161056519	2.0	1643.0	2	617.0	1	665.810810811	24635.0	2.60071564329	3.0	0.747196932336	196.512811668	269.811317596	321.611034726	0.220199312855	356.0	265.0	37	0.0
3272357	761.257446289	2.0	5048.0	2	1304.0	1	1717.75675676	63557.0	2.54306660331	3.0	0.995304771386	71.1030184961	271.941039832	1214.08215001	0.542573088948	470.0	484.0	37	0.0
3272356	63.113368988	2.0	833.0	2	392.0	1	444.0	16428.0	2.6031261148	3.0	0.554840468505	51.0485423548	271.586052452	141.729201884	0.0971592550891	347.0	251.0	37	0.0
3272359	327.941375732	2.0	2353.0	2	686.0	1	891.864864865	32999.0	2.53001850326	3.0	0.891993091791	189.80891504	272.752852842	550.988312145	0.380326579243	365.0	295.0	37	0.0
3272358	175.765029907	2.0	1579.0	2	572.0	1	654.162162162	24204.0	2.54706843518	3.0	0.715917933691	150.023924602	272.374799799	314.401328234	0.207789413045	414.0	281.0	37	0.0
3272361	158.114624023	2.0	1635.0	2	494.0	1	561.891891892	20790.0	2.50558125696	3.0	0.710315157056	296.979148511	274.272520873	295.84885253	0.230010087623	334.0	192.0	37	0.0
3272360	518.798828125	2.0	3691.0	2	698.0	1	1160.0	42920.0	2.53844293952	3.0	0.827892038268	7.30534754941	273.692314438	898.736087823	0.472133949452	404.0	269.0	37	0.0
3272363	1049.4017334	2.0	7128.0	2	1518.0	1	2216.32432432	82004.0	2.54011318621	3.0	1.02032625408	356.919416439	274.296379308	1653.42209194	0.614444380893	482.0	873.0	37	0.0
3272362	133.683837891	2.0	1727.0	2	678.0	1	724.72972973	26815.0	2.50335853793	3.0	0.0638140759681	327.713041789	273.981561577	337.862369139	0.0150993688028	481.0	367.0	37	0.0
3272365	648.847045898	2.0	4825.0	2	822.0	1	1332.67567568	49309.0	2.54489723941	3.0	0.853274724382	210.090501859	275.179118811	1125.30205955	0.563109655397	360.0	476.0	37	0.0
3272364	46.1897888184	2.0	769.0	2	401.0	1	417.810810811	15459.0	4.69812811336	3.0	0.139743382581	15.5482860057	275.140011488	125.318447218	0.0214059733821	312.0	259.0	37	0.0
3272367	157.522277832	2.0	1538.0	2	512.0	1	592.0	21904.0	2.59089364244	3.0	0.706429111355	312.238576245	277.370713914	298.708144441	0.216875259014	357.0	182.0	37	0.0
3272366	214.600067139	2.0	2009.0	2	587.0	1	716.351351351	26505.0	2.59300349277	3.0	0.799066340307	82.7289241713	276.394165139	403.001255596	0.289935290707	384.0	207.0	37	0.0
3272337	253.264862061	2.0	3133.0	2	839.0	1	1048.32432432	38788.0	2.6317740981	3.0	0.274240862311	154.281494368	260.503925343	640.836955085	0.0914900434716	565.0	377.0	37	0.0
3272336	121.196754456	2.0	1321.0	2	419.0	1	498.513513514	18445.0	2.54677840171	3.0	0.602596820512	48.7048181988	260.018518935	247.91459345	0.176246423518	342.0	215.0	37	0.0
3272339	579.436401367	2.0	3825.0	2	928.0	1	1371.56756757	50748.0	2.59896307148	3.0	0.881223250936	37.3989429123	262.292427894	1005.44693049	0.477097369329	447.0	447.0	37	0.0
3272338	144.608963013	2.0	1298.0	2	502.0	1	581.108108108	21501.0	2.60006093766	3.0	0.799838714173	126.522608995	261.308859258	257.354358358	0.215231622813	351.0	261.0	37	0.0
3272341	576.614379883	2.0	3965.0	2	1257.0	1	1551.27027027	57397.0	2.58842721012	3.0	1.05449906193	364.096069367	264.266225653	905.203649544	0.44438294181	504.0	626.0	37	0.0
3272340	243.223922729	2.0	1879.0	2	710.0	1	850.243243243	31459.0	2.62958072308	3.0	0.960906625714	144.065208626	263.921458695	402.641100555	0.294537628806	444.0	370.0	37	0.0
3272343	128.242507935	2.0	1229.0	2	423.0	1	502.378378378	18588.0	2.55995142363	3.0	0.315835695732	7.33365840953	264.967540869	254.072971949	0.0867975345021	340.0	108.0	37	0.0
3272342	159.0078125	2.0	1807.0	2	601.0	1	711.432432432	26323.0	2.58474290349	3.0	0.704512776057	382.877590771	264.412392884	364.603631095	0.220298961005	397.0	263.0	37	0.0
3272345	134.304077148	2.0	1353.0	2	456.0	1	533.135135135	19726.0	2.62771380968	3.0	0.882816431796	254.348848536	264.57916507	250.575023381	0.261770921444	306.0	244.0	37	0.0
3272344	116.15712738	2.0	1126.0	2	469.0	1	528.324324324	19548.0	2.56797046485	3.0	0.448334527266	79.2776949541	265.173330395	240.931416481	0.113867139304	384.0	185.0	37	0.0
3272347	67.3835983276	2.0	747.0	2	365.0	1	391.054054054	14469.0	2.64215538453	3.0	0.675675610078	97.0440492219	266.331168331	142.619529975	0.140525616448	285.0	124.0	37	0.0
3272346	115.251785278	2.0	1880.0	2	625.0	1	782.621621622	28957.0	11.4000000005	3.0	0.236677537929	316.226649189	265.271195727	433.575531761	0.0701598451329	433.0	269.0	37	0.0
3272349	196.204940796	2.0	1581.0	2	633.0	1	711.891891892	26340.0	2.60021491305	3.0	0.95211657629	284.619046749	266.247543371	367.259806902	0.325547913308	353.0	243.0	37	0.0
3272348	151.554382324	2.0	1553.0	2	534.0	1	661.621621622	24480.0	2.53331815127	3.0	0.428496085913	160.110486157	266.258845341	303.519938147	0.108999846191	440.0	323.0	37	0.0
3272351	143.884689331	2.0	1216.0	2	621.0	1	673.486486486	24919.0	4.68893606984	3.0	0.621914158329	32.9343074405	269.031614713	258.259948891	0.135385433937	392.0	136.0	37	0.0
3272350	261.840484619	2.0	2352.0	2	756.0	1	898.918918919	33260.0	2.54422309457	3.0	1.06262435867	387.931768029	265.531635932	454.033734575	0.36679193759	383.0	376.0	37	0.0
3272321	95.6512908936	2.0	1099.0	2	450.0	1	501.0	18537.0	2.5579521585	3.0	0.60706038051	217.758111215	254.105480834	200.065128285	0.137927244752	327.0	149.0	37	0.0
3272320	135.997009277	2.0	1369.0	2	499.0	1	570.081081081	21093.0	2.54698300557	3.0	0.798720053712	93.4254039954	253.888020877	278.2733846	0.242142523603	316.0	211.0	37	0.0
3272323	66.6563720703	2.0	713.0	2	330.0	1	382.054054054	14136.0	2.62881668423	3.0	0.534947544897	75.7444556914	254.72731746	144.213758387	0.112301514843	291.0	181.0	37	0.0
3272322	221.741439819	2.0	1762.0	2	517.0	1	694.837837838	25709.0	2.53102821326	3.0	0.816980959075	255.696380146	254.000616814	383.521512761	0.291105092365	362.0	277.0	37	0.0
3272325	106.471008301	2.0	1036.0	2	410.0	1	444.621621622	16451.0	2.5076935095	3.0	0.557749970577	190.071851967	254.772270077	223.429127634	0.162978561772	311.0	155.0	37	0.0
3272324	1371.76208496	2.0	9600.0	2	1503.0	1	2699.32432432	99875.0	2.56289726732	3.0	0.859628210122	158.336581163	254.71064899	2392.44666786	0.615378133745	565.0	859.0	37	0.0
3272327	88.9393615723	2.0	1436.0	2	460.0	1	548.459459459	20293.0	2.48795149705	3.0	0.0825709026466	40.1619361348	255.943999023	270.244086645	0.0207651239705	381.0	246.0	37	0.0
3272326	125.534896851	2.0	1097.0	2	471.0	1	522.945945946	19349.0	2.53355362181	3.0	0.875557983159	292.960290664	254.679411869	220.930977903	0.226918847299	332.0	232.0	37	0.0
3272329	263.276367188	2.0	1928.0	2	834.0	1	919.351351351	34016.0	4.73142669552	3.0	1.37944999132	279.473103647	255.634805297	395.594013002	0.422043254317	355.0	404.0	37	0.0
3272328	103.17237854	2.0	1100.0	2	499.0	1	528.864864865	19568.0	10.7048407569	3.0	0.902343676897	88.2888498382	255.514118958	203.875392521	0.210543875712	312.0	241.0	37	0.0
3272331	255.326843262	2.0	1994.0	2	592.0	1	748.594594595	27698.0	2.53184565696	3.0	0.877794923641	224.157205348	256.55487806	450.824766367	0.359280037724	342.0	282.0	37	0.0
3272330	107.13104248	2.0	955.0	2	414.0	1	460.378378378	17034.0	2.53151964339	3.0	0.882958985149	60.8193592108	257.19315653	186.245261141	0.217433279649	291.0	191.0	37	0.0
3272333	54.7737159729	2.0	839.0	2	434.0	1	456.054054054	16874.0	6.02788260426	3.0	0.515899738659	26.8700167329	259.453800643	139.299426884	0.0855282211911	358.0	208.0	37	0.0
3272332	167.719619751	2.0	1706.0	2	519.0	1	614.162162162	22724.0	2.56397301456	3.0	0.661307662775	134.685739533	258.083319731	319.913661401	0.208073427378	386.0	210.0	37	0.0
3272335	248.348480225	2.0	2000.0	2	1111.0	1	1171.24324324	43336.0	4.69082230936	3.0	1.24650001886	357.363311923	258.695085246	397.992839509	0.268685657219	562.0	544.0	37	0.0
3272334	527.228149414	2.0	3904.0	2	676.0	1	1116.94594595	41327.0	2.54671980091	3.0	0.814194410574	238.712368557	258.61708475	948.129912159	0.528043183775	336.0	263.0	37	0.0
3272433	187.97756958	2.0	1806.0	2	562.0	1	695.324324324	25727.0	2.55916520402	3.0	0.740171240794	340.911162538	318.212611819	343.558425733	0.223778407413	433.0	281.0	37	0.0
3272432	171.193496704	2.0	1746.0	2	608.0	1	695.027027027	25716.0	2.48732675206	3.0	0.698608190762	325.082030199	317.348903485	309.398025427	0.184127165082	431.0	310.0	37	0.0
3272435	144.499679565	2.0	1348.0	2	647.0	1	675.378378378	24989.0	2.79801926944	3.0	0.563400120578	71.562807281	319.467700054	282.213901476	0.13341586526	435.0	287.0	37	0.0
3272434	408.262084961	2.0	3733.0	2	803.0	1	1080.27027027	39970.0	2.5348208434	3.0	0.817653243756	378.15253492	318.228684699	722.632750152	0.37642318345	479.0	258.0	37	0.0
3272437	502.155273438	2.0	4466.0	2	919.0	1	1322.18918919	48921.0	2.51367770081	3.0	0.799957496099	352.018468102	319.31006841	919.025233538	0.385073424575	530.0	485.0	37	0.0
3272436	158.028717041	2.0	1727.0	2	605.0	1	699.567567568	25884.0	2.5640850991	3.0	0.0185576823694	243.769235989	318.971155958	345.426189297	0.004602710733	426.0	333.0	37	0.0
3272439	102.740119934	2.0	961.0	2	395.0	1	417.189189189	15436.0	2.5870581538	3.0	0.665139431351	49.2131969918	319.763113509	205.443941778	0.195847909976	281.0	118.0	37	0.0
3272438	199.187103271	2.0	2147.0	2	736.0	1	885.243243243	32754.0	10.7153529179	3.0	0.700117050794	361.924454145	319.20747225	413.769085186	0.195628613807	533.0	375.0	37	0.0
3272441	139.533035278	2.0	1595.0	2	663.0	1	762.081081081	28197.0	2.62046825733	3.0	-0.143888947771	144.319611697	320.276237397	320.668778439	-0.029383308422	469.0	292.0	37	0.0
3272440	310.889465332	2.0	2459.0	2	591.0	1	808.027027027	29897.0	2.5676282828	3.0	0.781352558483	125.703389672	319.511504504	577.02207191	0.386937068468	353.0	283.0	37	0.0
3272443	122.86240387	2.0	1167.0	2	503.0	1	572.081081081	21167.0	2.57793233229	3.0	0.786293869322	308.275919246	320.971187596	235.886669867	0.193469246332	340.0	280.0	37	0.0
3272442	72.8692932129	2.0	882.0	2	404.0	1	432.432432432	16000.0	2.45558731003	3.0	0.571848970819	170.112560373	320.030899427	155.101318237	0.114271990479	333.0	220.0	37	0.0
3272445	114.273361206	2.0	1150.0	2	397.0	1	439.702702703	16269.0	2.63758818011	3.0	0.711727109116	88.6914491581	324.07956074	222.937194054	0.22015089218	276.0	64.0	37	0.0
3272444	71.7974624634	2.0	820.0	2	390.0	1	434.540540541	16078.0	11.4000000005	3.0	0.544323588506	4.89774714341	321.928393466	169.424941525	0.118711351219	301.0	207.0	37	0.0
3272447	289.028381348	2.0	2214.0	2	848.0	1	997.513513514	36908.0	4.71122152375	3.0	1.09007967326	391.055187959	323.789149754	435.235097493	0.312011884556	477.0	380.0	37	0.0
3272446	113.229095459	2.0	1152.0	2	421.0	1	481.243243243	17806.0	10.6607220227	3.0	0.611663529587	114.414037659	323.945399566	229.341013123	0.170613411949	339.0	158.0	37	0.0
3272417	152.346618652	2.0	1487.0	2	530.0	1	596.513513514	22071.0	10.9314458566	3.0	0.533556193367	332.482130735	308.887033112	309.392022236	0.160589708305	399.0	231.0	37	0.0
3272416	197.046875	2.0	1457.0	2	552.0	1	642.837837838	23785.0	2.55308137573	3.0	0.761583634352	294.156426633	308.302779696	355.110977451	0.266389866356	356.0	103.0	37	0.0
3272419	70.787322998	2.0	847.0	2	365.0	1	404.864864865	14980.0	4.7645273468	3.0	0.626142308107	96.8026701827	310.726534417	157.650485809	0.138831402961	298.0	134.0	37	0.0
3272418	105.817985535	2.0	1023.0	2	468.0	1	501.621621622	18560.0	8.96822468462	3.0	0.766103482488	251.65680077	310.321147473	204.755050318	0.185334737677	329.0	184.0	37	0.0
3272421	363.237884521	2.0	2887.0	2	659.0	1	942.135135135	34859.0	2.60708727387	3.0	0.799520354851	75.5474359989	312.905635751	639.251783214	0.372199204175	395.0	230.0	37	0.0
3272420	47.9531936646	2.0	909.0	2	484.0	1	502.513513514	18593.0	2.5236163027	3.0	-0.0467475293888	383.410371281	311.751451716	162.734893756	-0.00751253721776	421.0	281.0	37	0.0
3272423	1510.77624512	2.0	10529.0	2	2594.0	1	3314.37837838	122632.0	2.59586688231	3.0	1.10412783232	237.333613931	312.983221257	2460.52416899	0.694457277555	510.0	828.0	37	0.0
3272422	117.865402222	2.0	1095.0	2	448.0	1	516.378378378	19106.0	2.57712674572	3.0	0.581302870493	84.0158756142	313.211209095	208.942755498	0.133281384461	324.0	202.0	37	0.0
3272425	82.4211120605	2.0	1040.0	2	442.0	1	493.864864865	18273.0	11.4000000005	3.0	0.382258089358	65.9776591069	315.070001368	188.26461315	0.0785853852369	364.0	260.0	37	0.0
3272424	1918.67797852	2.0	11640.0	2	2561.0	1	3818.48648649	141284.0	2.57672669335	3.0	1.03276220227	150.366094447	313.790613679	3040.6347256	0.698342873448	613.0	994.0	37	0.0
3272427	279.313354492	2.0	1911.0	2	754.0	1	907.459459459	33576.0	4.6865197274	3.0	1.22653264849	399.0	315.0	474.794200715	0.472469212551	333.0	377.0	37	0.0
3272426	170.02835083	2.0	1537.0	2	619.0	1	709.324324324	26245.0	2.57013654355	3.0	0.721455960089	309.003335609	315.023523452	302.672178185	0.181927482652	427.0	218.0	37	0.0
3272429	93.5740814209	2.0	1193.0	2	438.0	1	498.405405405	18441.0	2.66793845778	3.0	0.683940979408	176.462827111	315.636172003	206.273343387	0.164863286033	339.0	243.0	37	0.0
3272428	104.611709595	2.0	1154.0	2	363.0	1	428.918918919	15870.0	10.1815406759	3.0	0.658553298594	40.1704411831	315.912119691	205.722760905	0.187551492745	283.0	166.0	37	0.0
3272431	55.8077087402	2.0	688.0	2	402.0	1	394.459459459	14595.0	2.51939820607	3.0	0.503193236619	102.875098224	316.719465227	127.195299222	0.0882914618418	308.0	173.0	37	0.0
3272430	147.796539307	2.0	1198.0	2	644.0	1	640.486486486	23698.0	2.61414815045	3.0	1.29102748775	9.545343018	316.976211001	243.96249958	0.326044317571	300.0	305.0	37	0.0
3272401	610.209716797	2.0	4786.0	2	1039.0	1	1493.89189189	55274.0	2.54352955534	3.0	0.894117236879	372.396938919	300.043946171	1076.97768428	0.475565754376	486.0	575.0	37	0.0
3272400	505.3019104	2.0	4237.0	2	776.0	1	1192.13513514	44109.0	2.51217730038	3.0	0.832820749232	359.824833393	299.919557868	875.171448669	0.440290464091	426.0	361.0	37	0.0
3272403	673.051574707	2.0	4815.0	2	809.0	1	1405.48648649	52003.0	2.58118731804	3.0	0.864133809121	164.936701462	301.336410592	1160.82888541	0.554860808743	389.0	375.0	37	0.0
3272402	127.353973389	2.0	1213.0	2	552.0	1	608.945945946	22531.0	2.53594807137	3.0	0.69127915488	139.34704037	300.947314024	230.875140131	0.150808154223	409.0	297.0	37	0.0
3272405	167.657699585	2.0	1340.0	2	477.0	1	593.540540541	21961.0	2.58222126137	3.0	0.729191038798	281.040765745	302.077594617	307.698769957	0.233062095631	332.0	227.0	37	0.0
3272404	767.039611816	2.0	5472.0	2	966.0	1	1641.59459459	60739.0	2.56010017383	3.0	0.847084992727	196.487435627	301.402479904	1400.77376355	0.565947764115	403.0	448.0	37	0.0
3272407	80.0252761841	2.0	982.0	2	431.0	1	474.837837838	17569.0	4.76342645149	3.0	0.48540708451	346.012553161	303.478845009	178.066235104	0.100128012524	371.0	142.0	37	0.0
3272406	142.440460205	2.0	1188.0	2	457.0	1	515.675675676	19080.0	2.54958833042	3.0	0.961565762707	56.3574223472	303.457918544	242.965481551	0.292867295198	273.0	159.0	37	0.0
3272409	132.852584839	2.0	1091.0	2	566.0	1	636.810810811	23562.0	4.70667668499	3.0	0.963837132671	302.019195096	305.123698355	235.835257688	0.21724510558	385.0	251.0	37	0.0
3272408	134.309204102	2.0	1250.0	2	510.0	1	578.837837838	21417.0	11.4000000005	3.0	0.776891950613	386.538648528	304.500569683	262.396806543	0.213723345766	358.0	129.0	37	0.0
3272411	558.323120117	2.0	4056.0	2	752.0	1	1243.05405405	45993.0	2.55482620685	3.0	0.819777331135	122.851671478	305.527611298	1000.78516248	0.492542074914	407.0	435.0	37	0.0
3272410	310.986114502	2.0	2389.0	2	561.0	1	761.540540541	28177.0	2.55978407392	3.0	0.798320732902	36.7290763847	306.415905939	560.814566035	0.416330566908	311.0	213.0	37	0.0
3272413	1516.16699219	2.0	10733.0	2	1663.0	1	2910.27027027	107680.0	2.53901253531	3.0	0.886497770034	316.542678662	307.025272363	2646.31884415	0.675175855062	512.0	885.0	37	0.0
3272412	109.493530273	2.0	1291.0	2	418.0	1	514.0	19018.0	2.64643735788	3.0	0.517948380559	266.534886667	305.500963333	256.992542045	0.148743089131	336.0	233.0	37	0.0
3272415	86.8171310425	2.0	1001.0	2	424.0	1	501.675675676	18562.0	11.4000000005	3.0	0.680697929478	178.357530311	307.556080949	180.94904962	0.139939199129	348.0	286.0	37	0.0
3272414	214.714950562	2.0	1940.0	2	627.0	1	752.891891892	27857.0	2.6089800892	3.0	0.478948617507	365.205874145	307.202155756	397.991958586	0.144938118808	460.0	340.0	37	0.0
3272385	589.288391113	2.0	4586.0	2	674.0	1	1207.13513514	44664.0	2.5656479601	3.0	0.859168351908	229.278739468	290.127907417	1020.18438318	0.569991453874	323.0	319.0	37	0.0
3272384	65.5650177002	2.0	1041.0	2	436.0	1	506.378378378	18736.0	2.50398753251	3.0	0.373301735028	375.359603879	289.140904142	186.541974924	0.0738362241497	390.0	234.0	37	0.0
3272387	124.278419495	2.0	1151.0	2	423.0	1	502.135135135	18579.0	2.55641181303	3.0	0.621274692764	31.3838380333	293.00309077	240.397490531	0.174698606273	304.0	208.0	37	0.0
3272386	127.756469727	2.0	1442.0	2	448.0	1	549.540540541	20333.0	11.4000000005	3.0	0.444009509656	188.152165779	292.063356116	269.892632417	0.122374635846	363.0	207.0	37	0.0
3272389	87.8405227661	2.0	1648.0	2	583.0	1	703.351351351	26024.0	2.74092474164	3.0	0.355320804735	373.628783297	294.469116273	335.37542945	0.0925533656362	429.0	293.0	37	0.0
3272388	228.242370605	2.0	1866.0	2	698.0	1	788.054054054	29158.0	4.69517244803	3.0	1.2796925242	399.0	293.0	406.456020988	0.492569901157	276.0	257.0	37	0.0
3272391	189.594085693	2.0	1542.0	2	530.0	1	639.162162162	23649.0	2.52944398136	3.0	0.811008705631	342.742368249	294.888947608	338.304392318	0.273286544464	351.0	279.0	37	0.0
3272390	83.9255752563	2.0	958.0	2	395.0	1	430.243243243	15919.0	2.56486610783	3.0	0.603085436858	5.37987835577	294.982512003	182.491157382	0.146659843095	312.0	167.0	37	0.0
3272393	134.732910156	2.0	1824.0	2	657.0	1	725.378378378	26839.0	11.4000000005	3.0	0.30555133715	192.124614772	296.359068011	393.073667915	0.0902596119858	422.0	294.0	37	0.0
3272392	617.24786377	2.0	4540.0	2	973.0	1	1462.21621622	54102.0	2.55446796476	3.0	0.84783629291	130.350380406	296.049653067	1092.5421206	0.463580587221	513.0	413.0	37	0.0
3272395	178.708145142	2.0	1596.0	2	509.0	1	621.378378378	22991.0	2.5542633765	3.0	0.780415069269	181.441080509	297.953412911	314.813026639	0.246406325759	355.0	234.0	37	0.0
3272394	232.333496094	2.0	1823.0	2	581.0	1	725.702702703	26851.0	2.56581549637	3.0	0.467739935926	316.478128397	296.982482968	445.581820948	0.167673578406	388.0	280.0	37	0.0
3272397	176.165405273	2.0	1641.0	2	439.0	1	572.459459459	21181.0	2.54904771312	3.0	0.662136197415	262.158914349	299.90662935	338.134226684	0.243088059391	334.0	225.0	37	0.0
3272396	325.34173584	2.0	2253.0	2	625.0	1	812.054054054	30046.0	2.57828050951	3.0	0.890607351963	102.940742544	299.099531521	542.097466941	0.423018367791	328.0	235.0	37	0.0
3272399	211.992004395	2.0	1794.0	2	577.0	1	682.72972973	25261.0	2.5920576077	3.0	0.815055802628	332.148209708	300.237760332	356.892113223	0.270700204467	362.0	238.0	37	0.0
3272398	183.917892456	2.0	1812.0	2	472.0	1	629.378378378	23287.0	2.65159255553	3.0	0.611920253296	273.953213697	299.78019416	367.970662429	0.217851492861	362.0	274.0	37	0.0
3271473	177.386489868	2.0	1466.0	2	453.0	1	568.918918919	21050.0	2.51167565521	3.0	0.955013263398	212.0	0.0	326.895020388	0.378113667979	280.0	228.0	37	0.0
3272497	150.474456787	2.0	1551.0	2	628.0	1	674.540540541	24958.0	2.61384176927	3.0	0.791090463351	142.455906043	354.375665577	293.786259662	0.208129167252	403.0	276.0	37	0.0
3272496	49.514705658	2.0	908.0	2	285.0	1	336.702702703	12458.0	2.49184777888	3.0	0.429586343121	60.0378627249	354.079451826	151.864681152	0.107271614639	257.0	98.0	37	0.0
3271475	229.035415649	2.0	1878.0	2	496.0	1	680.432432432	25176.0	2.59361863407	3.0	0.830999365314	232.0	0.0	440.648230864	0.368134495817	323.0	225.0	37	0.0
3272499	145.902069092	2.0	1195.0	2	380.0	1	471.891891892	17460.0	2.51246192088	3.0	0.685514276207	206.840717156	354.6338466	275.912403952	0.250637943539	264.0	118.0	37	0.0
3272498	146.067062378	2.0	1359.0	2	417.0	1	497.540540541	18409.0	2.67392032591	3.0	0.672205298474	168.73078329	355.297089567	285.231445457	0.23866908173	300.0	132.0	37	0.0
3271477	108.122955322	2.0	1213.0	2	434.0	1	480.027027027	17761.0	8.91506777218	3.0	1.20609683682	350.0	0.0	205.955292679	0.349049841205	252.0	254.0	37	0.0
3272501	88.5121459961	2.0	791.0	2	344.0	1	387.810810811	14349.0	2.47972375885	3.0	0.696582646653	26.4030604367	355.988147509	185.416024394	0.199790827778	249.0	115.0	37	0.0
3272500	188.363174438	2.0	1513.0	2	475.0	1	604.972972973	22384.0	2.60344221404	3.0	0.893039393687	320.835607614	354.501900751	338.827019656	0.333479382979	304.0	191.0	37	0.0
3271479	142.746566772	2.0	1797.0	2	531.0	1	640.864864865	23712.0	8.40840532664	3.0	0.812171826484	222.605696856	1.77722918366	334.996282082	0.26947273254	330.0	241.0	37	0.0
3272503	411.926147461	2.0	2892.0	2	705.0	1	1014.02702703	37519.0	2.55530162906	3.0	0.896491548513	7.14520545032	356.766562977	667.493216215	0.418564808579	354.0	267.0	37	0.0
3272502	186.677215576	2.0	1478.0	2	647.0	1	710.0	26270.0	4.71588905598	3.0	1.08938336608	350.268631973	356.127339292	313.098848431	0.31613665158	350.0	324.0	37	0.0
3271481	610.302978516	2.0	4434.0	2	1346.0	1	1728.13513514	63941.0	2.60014553109	3.0	1.15199457948	40.2783606928	3.27689460818	1035.62845016	0.527139245441	376.0	508.0	37	0.0
3272505	196.826705933	2.0	1806.0	2	501.0	1	607.0	22459.0	2.50816355484	3.0	0.696658469735	253.422255143	358.785524695	385.05237739	0.283637324874	325.0	167.0	37	0.0
3271480	885.986022949	2.0	5466.0	2	1238.0	1	2075.45945946	76792.0	2.61602142276	3.0	1.02364276046	0.0	3.0	1525.46975633	0.603053377927	374.0	438.0	37	0.0
3272504	138.885498047	2.0	1343.0	2	380.0	1	494.189189189	18285.0	2.56612791977	3.0	0.615282054081	243.997086028	359.178906588	277.658647127	0.208966391429	305.0	156.0	37	0.0
3271483	1002.39129639	2.0	6941.0	2	1268.0	1	2032.54054054	75204.0	2.53589313611	3.0	0.822004332875	325.653192429	3.76276360506	1784.98124165	0.564805495188	419.0	501.0	37	0.0
3272507	283.309661865	2.0	2522.0	2	810.0	1	903.72972973	33438.0	2.59504269947	3.0	1.01370202637	134.176756902	360.124646298	496.511197627	0.385934376132	385.0	196.0	37	0.0
3271482	692.212280273	2.0	6294.0	2	904.0	1	1531.35135135	56660.0	2.54706683303	3.0	0.670146230398	171.059922986	3.45063392667	1391.23544649	0.437637841348	489.0	405.0	37	0.0
3272506	107.919502258	2.0	1127.0	2	389.0	1	481.405405405	17812.0	2.49102911935	3.0	0.237495517396	263.087001286	358.961568132	250.387417533	0.0658285532567	331.0	134.0	37	0.0
3271485	309.545898438	2.0	2481.0	2	614.0	1	835.864864865	30927.0	2.51198388134	3.0	0.804240549471	156.188381373	5.24524064126	548.676749713	0.358619949346	383.0	339.0	37	0.0
3272509	62.2196426392	2.0	906.0	2	539.0	1	532.567567568	19705.0	2.56309615246	3.0	-0.5981111103	161.139538084	360.383758559	168.698043943	-0.0865326920597	438.0	203.0	37	0.0
3272508	852.601196289	2.0	6804.0	2	1170.0	1	1856.86486486	68704.0	2.54082590276	3.0	0.758993808322	152.082143532	359.748879593	1526.25393188	0.453336845854	549.0	500.0	37	0.0
3271487	241.412200928	2.0	2006.0	2	519.0	1	682.810810811	25264.0	2.53701283492	3.0	0.768445799597	268.158810563	4.72731900362	431.212234278	0.320387277399	328.0	252.0	37	0.0
3272511	1199.3470459	2.0	7938.0	2	1887.0	1	2606.78378378	96451.0	2.55776996701	3.0	1.06450091605	381.535091924	359.954130397	1946.53682694	0.659591019224	466.0	890.0	37	0.0
3272510	51.8610305786	2.0	686.0	2	400.0	1	415.702702703	15381.0	11.4000000005	3.0	0.339800442836	221.207724282	359.869914891	142.176311682	0.0616932118638	312.0	161.0	37	0.0
3272481	261.036529541	2.0	2075.0	2	589.0	1	753.567567568	27882.0	2.62350291945	3.0	0.841851453074	148.669486297	339.66925257	463.402365393	0.349247319549	330.0	234.0	37	0.0
3272480	135.782516479	2.0	1243.0	2	419.0	1	509.594594595	18855.0	2.63052570724	3.0	0.583264480865	113.236100044	340.263298534	269.834564488	0.182622577175	332.0	164.0	37	0.0
3272483	566.866699219	2.0	3965.0	2	830.0	1	1247.21621622	46147.0	2.5580121229	3.0	0.878318075604	315.630033437	340.797728164	1001.56888417	0.544792368079	349.0	401.0	37	0.0
3272482	154.929107666	2.0	1310.0	2	459.0	1	512.972972973	18980.0	2.52988226552	3.0	0.827838261635	240.411041743	341.286533202	283.030670353	0.295971564307	275.0	146.0	37	0.0
3272485	170.749053955	2.0	1450.0	2	439.0	1	543.108108108	20095.0	2.62964838709	3.0	0.68242679736	286.259908314	343.054961677	316.687699633	0.248380831855	305.0	132.0	37	0.0
3272484	269.401092529	2.0	2689.0	2	768.0	1	1032.10810811	38188.0	10.1722842954	3.0	0.832319341644	396.658983823	341.526980974	619.992194565	0.333313905118	441.0	407.0	37	0.0
3272487	116.577545166	2.0	1275.0	2	566.0	1	605.594594595	22407.0	2.54506698979	3.0	0.418977570417	351.048010969	344.469782129	260.421395633	0.0990044965366	400.0	231.0	37	0.0
3272486	186.124694824	2.0	1554.0	2	618.0	1	701.891891892	25970.0	10.7680502147	3.0	0.980251045924	366.739960406	342.671330909	306.863413679	0.272718470104	374.0	74.0	37	0.0
3272489	96.8758392334	2.0	1046.0	2	389.0	1	436.945945946	16167.0	2.55037252975	3.0	0.708621634654	57.5753767267	346.480102332	192.67069574	0.185161099712	294.0	98.0	37	0.0
3272488	66.9720306396	2.0	827.0	2	290.0	1	331.216216216	12255.0	10.1928323478	3.0	0.568834752828	80.4458457787	344.731308167	151.878265422	0.14997884872	242.0	140.0	37	0.0
3272491	128.087371826	2.0	1093.0	2	481.0	1	543.756756757	20119.0	4.70846357121	3.0	1.01821847474	228.7722854	349.26960262	244.990975503	0.297657187598	289.0	187.0	37	0.0
3272490	129.943466187	2.0	1276.0	2	453.0	1	513.594594595	19003.0	2.64572274169	3.0	0.526929178863	128.831043113	346.365160025	259.304139259	0.153426828065	345.0	209.0	37	0.0
3271469	132.838470459	2.0	1160.0	2	649.0	1	634.459459459	23475.0	4.68534664121	3.0	1.64840663721	88.0	0.0	242.533685472	0.45999624581	241.0	250.0	37	0.0
3272493	58.4405632019	2.0	946.0	2	473.0	1	499.891891892	18496.0	8.41129823422	3.0	0.529320587144	141.565526493	350.221913845	195.801739832	0.115653439293	368.0	150.0	37	0.0
3272492	201.425521851	2.0	1735.0	2	484.0	1	597.324324324	22101.0	2.50690678326	3.0	0.874795327986	248.003296476	348.980397764	337.454198872	0.328206016738	302.0	185.0	37	0.0
3271471	93.9575958252	2.0	948.0	2	474.0	1	480.810810811	17790.0	10.1434550801	3.0	1.30728704044	139.0	0.0	170.548598131	0.301836117932	272.0	183.0	37	0.0
3272495	172.708129883	2.0	1494.0	2	495.0	1	599.405405405	22178.0	2.51887733426	3.0	0.684631183514	341.542763555	351.321268735	331.480220581	0.233510554257	348.0	270.0	37	0.0
3272494	164.231552124	2.0	1329.0	2	362.0	1	511.891891892	18940.0	2.53684083331	3.0	0.60217724654	292.05007057	349.515845001	329.250055579	0.240173028365	287.0	189.0	37	0.0
3272465	148.426467896	2.0	1762.0	2	472.0	1	565.378378378	20919.0	2.56969864356	3.0	0.531766349221	138.643956301	332.837176808	328.757032147	0.182880591104	363.0	173.0	37	0.0
3272464	587.44329834	2.0	4069.0	2	1037.0	1	1489.97297297	55129.0	2.58203934482	3.0	0.803033434123	364.713180568	332.430644696	998.528792399	0.368143903365	529.0	357.0	37	0.0
3272467	309.555358887	2.0	2442.0	2	1095.0	1	1189.35135135	44006.0	4.72800968379	3.0	1.19453930369	386.022794646	333.986751974	528.703404368	0.361479294071	489.0	523.0	37	0.0
3272466	113.112594604	2.0	1120.0	2	432.0	1	506.945945946	18757.0	2.59175330997	3.0	0.744869400666	106.735065927	333.925122676	218.687365121	0.191414617505	319.0	195.0	37	0.0
3272469	113.919960022	2.0	959.0	2	378.0	1	457.351351351	16922.0	2.51979480073	3.0	0.748618976465	50.0629678933	336.51783769	219.916425567	0.219491258724	285.0	195.0	37	0.0
3272468	55.1524658203	2.0	740.0	2	337.0	1	368.756756757	13644.0	2.70064710796	3.0	0.537703361984	43.8623301586	337.218972174	131.253233908	0.10581985596	278.0	198.0	37	0.0
3272471	674.790344238	2.0	5198.0	2	852.0	1	1388.10810811	51360.0	2.5737001272	3.0	0.853527845275	268.727522063	336.741263638	1189.4221002	0.576489692457	345.0	355.0	37	0.0
3272470	593.460021973	2.0	4654.0	2	873.0	1	1264.2972973	46779.0	2.55438486436	3.0	0.838700920536	123.952865654	337.14533267	1025.60556271	0.515563961136	396.0	352.0	37	0.0
3272473	331.29888916	2.0	2249.0	2	1116.0	1	1225.97297297	45361.0	4.71546420764	3.0	2.18656852809	346.025340064	337.963230826	344.464277013	0.443381436733	427.0	749.0	37	0.0
3272472	93.9538345337	2.0	840.0	2	364.0	1	431.810810811	15977.0	2.78448570887	3.0	0.771682282714	63.7618883999	338.474094859	179.729246652	0.191320964104	287.0	195.0	37	0.0
3272475	113.719161987	2.0	1314.0	2	504.0	1	550.891891892	20383.0	2.49173633467	3.0	0.408170188516	141.827338103	338.902192639	260.952079869	0.107018960415	376.0	216.0	37	0.0
3272474	142.14743042	2.0	2117.0	2	872.0	1	910.864864865	33702.0	10.1096700767	3.0	0.73353493802	390.871559944	337.80900007	326.437858827	0.151334881561	530.0	335.0	37	0.0
3272477	190.156326294	2.0	1472.0	2	423.0	1	560.216216216	20728.0	2.57185125046	3.0	0.810903972037	184.596301452	339.361796503	348.553768779	0.337368602481	272.0	130.0	37	0.0
3272476	90.4564361572	2.0	779.0	2	360.0	1	399.405405405	14778.0	2.7699136523	3.0	0.643715684666	165.680459358	339.163641824	192.202795022	0.183271163564	276.0	97.0	37	0.0
3272479	88.9871063232	2.0	955.0	2	382.0	1	418.810810811	15496.0	8.55166433934	3.0	0.724079301554	20.581781129	339.778417556	194.78062273	0.202468638256	263.0	150.0	37	0.0
3272478	129.977371216	2.0	1253.0	2	527.0	1	557.378378378	20623.0	2.50739900311	3.0	0.745924569447	329.84621963	339.496789554	251.01365073	0.201868799362	358.0	201.0	37	0.0
3272449	55.3750572205	2.0	838.0	2	374.0	1	405.108108108	14989.0	2.88704672094	3.0	0.354997679921	58.373014173	325.945566879	150.407739123	0.0705508181396	325.0	198.0	37	0.0
3272448	67.554649353	2.0	830.0	2	374.0	1	423.891891892	15684.0	2.46570619952	3.0	0.543619173515	104.494064146	325.361696561	144.685825111	0.102263609036	334.0	239.0	37	0.0
3272451	873.843994141	2.0	6333.0	2	986.0	1	1793.48648649	66359.0	2.54703865091	3.0	0.862428458004	329.386157479	326.083147053	1515.27598553	0.573126234603	458.0	499.0	37	0.0
3272450	181.937088013	2.0	1541.0	2	560.0	1	664.540540541	24588.0	2.62238639084	3.0	0.760195888453	66.5036395928	326.27996109	323.399528842	0.226956476598	371.0	254.0	37	0.0
3272453	173.940917969	2.0	1406.0	2	503.0	1	573.297297297	21212.0	2.52380546747	3.0	0.799614938452	262.611304704	327.202749768	315.236054839	0.281788498572	307.0	167.0	37	0.0
3272452	738.198364258	2.0	5323.0	2	1202.0	1	1765.56756757	65326.0	2.53679097134	3.0	0.837593183002	370.394797268	326.374458876	1281.95537582	0.4369523375	584.0	516.0	37	0.0
[truncated: 26,284 more rows]
