# Supplementary material for: Breakage of the oligomeric CaMKII hub by the regulatory segment of the kinase
Source: eLife. 2020 Sep 9;9:e57784. doi: 10.7554/eLife.57784 (PMC7538161; doi:10.7554/eLife.57784)
Supplement: Figure 9—source data 1. [file elife-57784-fig9-data1.zip › figure9_source_data/Unactivated_FA_2.csv]

SPOT_ID	QUALITY	POSITION_T	MAX_INTENSITY	FRAME	MEDIAN_INTENSITY	VISIBILITY	MEAN_INTENSITY	TOTAL_INTENSITY	ESTIMATED_DIAMETER	RADIUS	SNR	POSITION_X	POSITION_Y	STANDARD_DEVIATION	CONTRAST	OUTER_INTENSITY	MIN_INTENSITY	PIXEL_COUNT	POSITION_Z
3638327	176.863311768	0.0	1621.0	0	444.0	1	609.72972973	22560.0	2.66173519914	3.0	0.636140035133	202.601915166	67.5012087007	360.382794065	0.23152155275	371.0	178.0	37	0.0
3638326	2064.38867188	0.0	10956.0	0	2435.0	1	3828.91891892	141670.0	2.57739681547	3.0	0.963195952198	138.075372734	67.1097674333	3289.51041087	0.705761757718	608.0	839.0	37	0.0
3638325	170.60874939	0.0	1617.0	0	523.0	1	620.189189189	22947.0	2.61941008277	3.0	0.683237555044	394.183183401	65.7277402777	329.933649713	0.222101462114	372.0	234.0	37	0.0
3638324	601.766662598	0.0	5296.0	0	1146.0	1	1673.89189189	61934.0	10.8253221806	3.0	0.729826527888	254.541655827	65.9103666999	1264.07739267	0.380400423674	522.0	455.0	37	0.0
3638323	623.022705078	0.0	4221.0	0	973.0	1	1399.48648649	51781.0	2.5706608534	3.0	0.821649294478	54.8570251224	65.6999117867	1057.36702925	0.450103735412	434.0	319.0	37	0.0
3638322	963.340148926	0.0	6646.0	0	1229.0	1	2006.89189189	74255.0	2.59177716038	3.0	0.868565779144	23.2299118067	64.1849504151	1633.08795408	0.546535174399	586.0	606.0	37	0.0
3638321	783.667419434	0.0	6317.0	0	1138.0	1	1837.24324324	67978.0	2.56142715803	3.0	0.726866580571	164.697535813	62.9176193592	1461.0732814	0.40651215472	645.0	574.0	37	0.0
3638320	564.059326172	0.0	4024.0	0	795.0	1	1282.94594595	47469.0	2.58899570995	3.0	0.881107445097	103.413729301	63.1208813012	962.029768133	0.493325404322	425.0	520.0	37	0.0
3638335	52.4884223938	0.0	905.0	0	422.0	1	442.27027027	16364.0	2.56047948951	3.0	0.232173129654	381.797311023	72.2844108896	142.378924909	0.0388222930452	349.0	162.0	37	0.0
3638334	927.430908203	0.0	7352.0	0	1361.0	1	2128.78378378	78765.0	2.56140134193	3.0	0.782492149001	252.532284331	71.1468543656	1804.35376451	0.496153881947	553.0	522.0	37	0.0
3638333	630.642883301	0.0	5150.0	0	1115.0	1	1632.91891892	60418.0	2.55970314195	3.0	0.599555452159	319.887420377	68.7635673947	1169.60913173	0.273433531785	723.0	661.0	37	0.0
3638332	860.6796875	0.0	6083.0	0	1013.0	1	1695.67567568	62740.0	2.54474918291	3.0	0.829151523	345.244595751	67.6346501847	1533.74612295	0.599963146242	406.0	376.0	37	0.0
3638331	958.819580078	0.0	8031.0	0	1394.0	1	2452.51351351	90743.0	2.56492344182	3.0	0.530447392327	312.115597499	67.7194295451	1880.37672971	0.255257570488	1011.0	878.0	37	0.0
3638330	457.834442139	0.0	3121.0	0	903.0	1	1184.40540541	43823.0	2.5914467501	3.0	0.808393380351	125.604509403	67.9958726517	791.791234391	0.370259118084	486.0	368.0	37	0.0
3638329	113.980224609	0.0	1050.0	0	546.0	1	579.189189189	21430.0	2.62439831703	3.0	0.767463481101	33.8647854919	67.9138508085	212.025003483	0.163431240387	397.0	214.0	37	0.0
3638328	653.414428711	0.0	4262.0	0	779.0	1	1384.35135135	51221.0	2.57026212994	3.0	0.831080044089	218.080882204	67.2003695676	1128.28373146	0.512118888172	438.0	390.0	37	0.0
3638311	166.398071289	0.0	1581.0	0	523.0	1	594.783783784	22007.0	2.54794431521	3.0	0.666771130082	241.352660034	58.3201344756	334.625257659	0.230864160082	368.0	70.0	37	0.0
3638310	410.33291626	0.0	3503.0	0	912.0	1	1263.05405405	46733.0	11.4000000005	3.0	0.597777698919	168.069075742	57.94261382	855.307740132	0.253761042214	575.0	397.0	37	0.0
3638309	706.684448242	0.0	5430.0	0	968.0	1	1502.64864865	55598.0	2.58897532589	3.0	0.83767250017	215.63192059	55.0092315739	1244.45655735	0.531088415742	449.0	401.0	37	0.0
3638308	182.627746582	0.0	1497.0	0	504.0	1	653.891891892	24194.0	2.58206529357	3.0	0.797078155972	275.061045036	53.7744035809	328.05900416	0.249918652646	391.0	207.0	37	0.0
3638307	1126.90527344	0.0	8292.0	0	1751.0	1	2397.89189189	88722.0	2.54820217439	3.0	0.795501978547	28.0198762142	53.9845892265	1941.60822206	0.475067250373	691.0	606.0	37	0.0
3638306	192.733444214	0.0	1652.0	0	645.0	1	718.486486486	26584.0	2.55694730335	3.0	0.924516004453	383.593467232	52.6891041812	343.639476909	0.283845191938	400.0	302.0	37	0.0
3638305	270.235046387	0.0	2416.0	0	959.0	1	1100.27027027	40710.0	10.2291088803	3.0	0.879197305709	9.34983018797	53.3557844532	529.923560979	0.268591293054	562.0	500.0	37	0.0
3638304	546.619262695	0.0	4972.0	0	1178.0	1	1713.18918919	63388.0	2.54398638647	3.0	0.4434803975	313.444797857	52.3816816318	1133.64576179	0.171960848567	882.0	655.0	37	0.0
3638319	97.1698532104	0.0	1145.0	0	485.0	1	542.027027027	20055.0	11.4000000005	3.0	0.833098957026	399.0	61.0	238.401096018	0.224307889197	339.0	257.0	37	0.0
3638318	142.62562561	0.0	1452.0	0	620.0	1	672.432432432	24880.0	2.552800969	3.0	0.791618932666	291.709311862	61.1164167189	269.803584992	0.188795890047	442.0	191.0	37	0.0
3638317	331.235076904	0.0	2622.0	0	938.0	1	1134.13513514	41963.0	2.55930030422	3.0	0.79470730014	156.51916994	60.8766655791	548.713452955	0.238001151657	538.0	514.0	37	0.0
3638316	536.194274902	0.0	4046.0	0	857.0	1	1251.48648649	46305.0	2.63535310614	3.0	0.74055162277	61.6828502333	60.6885276139	961.165860979	0.397387713262	434.0	220.0	37	0.0
3638315	457.001495361	0.0	3526.0	0	829.0	1	1206.40540541	44637.0	2.57636827234	3.0	0.736685000946	3.69191530616	60.9392368663	828.036649063	0.33836213619	509.0	477.0	37	0.0
3638314	1091.35864258	0.0	7261.0	0	2780.0	1	3257.10810811	120513.0	4.67267251068	3.0	1.14455563486	310.14894845	60.2568872088	1720.55367031	0.433287665925	979.0	1176.0	37	0.0
3638313	440.721130371	0.0	3504.0	0	859.0	1	1118.32432432	41378.0	2.5593521385	3.0	0.834173355412	177.945277088	60.2458349729	750.368281951	0.388609169433	464.0	279.0	37	0.0
3638312	927.507446289	0.0	6484.0	0	956.0	1	1818.21621622	67274.0	2.54250694036	3.0	0.816081779188	369.311854346	58.9968669232	1640.40437317	0.582620717982	453.0	435.0	37	0.0
3638295	284.992675781	0.0	2208.0	0	550.0	1	751.108108108	27791.0	2.57602264778	3.0	0.817147736062	144.399509834	48.9785158318	508.504658767	0.382374334515	335.0	214.0	37	0.0
3638294	603.534362793	0.0	4895.0	0	1119.0	1	1648.27027027	60986.0	11.4000000005	3.0	0.578331507572	33.2478452656	49.3895127641	1198.08661458	0.266123105496	626.0	502.0	37	0.0
3638293	1322.50109863	0.0	10228.0	0	1601.0	1	2882.24324324	106643.0	2.55798496474	3.0	0.715653025413	323.201698506	45.6277176967	2473.17162999	0.443086482317	863.0	862.0	37	0.0
3638292	779.275939941	0.0	5664.0	0	1245.0	1	1891.62162162	69990.0	2.57777626878	3.0	0.761929199479	309.055878024	45.6388898449	1372.23381048	0.381906594209	734.0	638.0	37	0.0
3638291	662.989013672	0.0	4835.0	0	878.0	1	1417.51351351	52448.0	2.54215211454	3.0	0.818858635377	185.12227338	45.5869736092	1177.33381988	0.515281715844	447.0	322.0	37	0.0
3638290	67.5452270508	0.0	856.0	0	499.0	1	515.27027027	19065.0	2.49087512561	3.0	0.188328504632	60.999954096	45.4017942687	150.154300018	0.0282145077646	425.0	249.0	37	0.0
3638289	458.263031006	0.0	3566.0	0	874.0	1	1283.7027027	47497.0	2.57580180904	3.0	0.563078372691	28.3763723063	43.6636121827	850.575389071	0.22932663555	574.0	422.0	37	0.0
3638288	815.395019531	0.0	6336.0	0	1166.0	1	1814.27027027	67128.0	2.56408547572	3.0	0.821713607345	341.719846878	42.8966448496	1420.05085294	0.474018562401	635.0	577.0	37	0.0
3638303	527.71307373	0.0	4038.0	0	1166.0	1	1473.72972973	54528.0	2.55741598603	3.0	0.928327031569	106.583630474	52.3396935148	979.580285651	0.446188089395	464.0	439.0	37	0.0
3638302	652.33972168	0.0	4725.0	0	1126.0	1	1601.2972973	59248.0	2.5535111591	3.0	0.85403251831	202.255805519	51.0161364241	1172.2693771	0.454773640857	504.0	438.0	37	0.0
3638301	421.329772949	0.0	3513.0	0	885.0	1	1240.91891892	45914.0	2.54504037246	3.0	0.833913652144	111.710630461	51.1534068923	817.206195195	0.378524292454	429.0	406.0	37	0.0
3638300	210.765777588	0.0	1816.0	0	550.0	1	715.297297297	26466.0	2.60889481813	3.0	0.789910239856	67.4977271612	50.3828775602	380.074471128	0.265598652716	412.0	292.0	37	0.0
3638299	259.352539062	0.0	1921.0	0	791.0	1	869.405405405	32168.0	4.70231745028	3.0	1.25382651885	399.0	49.0	433.854267612	0.455275394832	339.0	355.0	37	0.0
3638298	183.98248291	0.0	1946.0	0	580.0	1	720.72972973	26667.0	2.52299879558	3.0	0.382157752696	360.694742453	49.0640315444	396.422309094	0.117441964006	503.0	215.0	37	0.0
3638297	45.64793396	0.0	1666.0	0	900.0	1	949.756756757	35141.0	2.59382992839	3.0	-0.86463087388	330.191939692	49.2420891587	352.515358641	-0.138272646098	729.0	460.0	37	0.0
3638296	431.990264893	0.0	3875.0	0	939.0	1	1305.72972973	48312.0	2.54605392346	3.0	0.79082529801	197.16501001	48.9880638818	847.292539296	0.345143036389	496.0	518.0	37	0.0
3638279	553.480041504	0.0	4194.0	0	1039.0	1	1471.89189189	54460.0	2.53568357619	3.0	0.583729237401	363.256830633	40.0852460317	968.440808258	0.237676175484	645.0	558.0	37	0.0
3638278	690.80682373	0.0	5386.0	0	1201.0	1	1736.48648649	64250.0	2.55544742136	3.0	0.790040018265	293.747408698	39.9461158329	1217.80605602	0.383182054849	625.0	574.0	37	0.0
3638277	152.898956299	0.0	1638.0	0	574.0	1	689.648648649	25517.0	2.53978188858	3.0	0.905300465463	395.640451937	39.4221952118	291.031805843	0.236122131261	399.0	386.0	37	0.0
3638276	155.056503296	0.0	1609.0	0	601.0	1	688.945945946	25491.0	2.52027566791	3.0	0.786721710156	272.110682658	39.0216912832	278.024873582	0.18869483775	463.0	361.0	37	0.0
3638275	105.639564514	0.0	1352.0	0	615.0	1	693.756756757	25669.0	2.52988148903	3.0	0.0929093698843	45.8115679625	38.1047192424	276.269735887	0.0188479880515	495.0	318.0	37	0.0
3638274	63.676612854	0.0	932.0	0	393.0	1	421.675675676	15602.0	10.8282256416	3.0	0.731100205141	114.612554198	36.5885569794	149.816008278	0.14926056725	315.0	210.0	37	0.0
3638273	475.399749756	0.0	4404.0	0	720.0	1	1136.54054054	42052.0	2.49461312573	3.0	0.781522175235	0.0	37.0	932.81594572	0.472141051406	458.0	358.0	37	0.0
3638272	110.662437439	0.0	1313.0	0	678.0	1	694.72972973	25705.0	2.54678785742	3.0	0.401525430832	314.671055053	35.783610503	259.986073201	0.0812338213679	539.0	238.0	37	0.0
3638287	1174.53015137	0.0	7507.0	0	1645.0	1	2451.02702703	90688.0	2.58505389198	3.0	0.925524684192	258.330039496	42.8333515698	1940.25820857	0.578102080023	563.0	630.0	37	0.0
3638286	398.743164062	0.0	3414.0	0	909.0	1	1227.45945946	45416.0	2.57814858149	3.0	0.563435951961	250.730012275	42.5772327365	805.354911224	0.226752231985	497.0	454.0	37	0.0
3638285	524.28692627	0.0	3906.0	0	897.0	1	1365.43243243	50521.0	2.56850489438	3.0	0.811501152755	13.861703599	43.3975152552	932.735955865	0.383452901548	565.0	489.0	37	0.0
3638284	1120.0690918	0.0	8251.0	0	1643.0	1	2639.2972973	97654.0	2.56401132476	3.0	0.725856094025	329.17034951	41.5235118388	2073.25669559	0.398781721491	846.0	807.0	37	0.0
3638283	136.839385986	0.0	1354.0	0	476.0	1	553.567567568	20482.0	2.48131598048	3.0	0.612957305439	88.2807467127	42.1512039196	253.022126891	0.162904091713	338.0	248.0	37	0.0
3638282	602.047729492	0.0	4248.0	0	926.0	1	1338.59459459	49528.0	2.57266328861	3.0	0.915327028047	78.2528334069	42.4531073301	1021.55653184	0.536732522434	398.0	394.0	37	0.0
3638281	161.95803833	0.0	1281.0	0	426.0	1	543.486486486	20109.0	2.55466460114	3.0	0.796593962763	159.946289394	40.8281735746	292.513781406	0.272864287427	306.0	159.0	37	0.0
3638280	537.944641113	0.0	3938.0	0	827.0	1	1311.83783784	48538.0	2.58019805025	3.0	0.780147095515	52.1019958619	41.3842285891	919.671394017	0.376392931304	492.0	532.0	37	0.0
3638391	88.5662689209	0.0	989.0	0	447.0	1	460.459459459	17037.0	10.3229036908	3.0	0.507203312132	231.564726611	118.885097331	197.437415484	0.122007302967	358.0	157.0	37	0.0
3638390	734.491394043	0.0	5520.0	0	1104.0	1	1747.08108108	64642.0	2.58560120373	3.0	0.837755943066	282.126517174	117.532928198	1304.4213357	0.455067004474	643.0	453.0	37	0.0
3638389	761.874084473	0.0	5741.0	0	1295.0	1	1895.67567568	70140.0	2.57541447607	3.0	0.745188303267	357.426243307	117.22289301	1388.93540475	0.375505587493	667.0	648.0	37	0.0
3638388	200.298095703	0.0	2100.0	0	859.0	1	940.918918919	34814.0	2.58495427152	3.0	0.436973787115	348.606440212	117.154649464	433.414311561	0.111903461034	566.0	314.0	37	0.0
3638387	67.6964492798	0.0	1088.0	0	469.0	1	501.972972973	18573.0	2.50814043075	3.0	0.0483711999376	150.107631157	117.066575158	198.423297031	0.00965252932962	372.0	263.0	37	0.0
3638386	1911.24108887	0.0	12250.0	0	2107.0	1	3633.27027027	134431.0	2.57639637565	3.0	0.898689487654	266.186864641	116.357991852	3234.7730785	0.666835013952	676.0	759.0	37	0.0
3638385	745.995849609	0.0	4516.0	0	1621.0	1	1946.13513514	72007.0	4.69769666307	3.0	1.25702978457	81.2133372022	115.93492674	1140.41717908	0.583039718768	481.0	502.0	37	0.0
3638384	95.1309738159	0.0	1171.0	0	476.0	1	511.837837838	18938.0	2.65623736874	3.0	0.422936188901	104.743383937	115.21056726	199.553322519	0.089854526304	371.0	225.0	37	0.0
3638399	586.720825195	0.0	4125.0	0	926.0	1	1344.13513514	49733.0	2.59190423587	3.0	0.856746048776	212.276992309	125.495229757	1038.12480951	0.494429173552	425.0	415.0	37	0.0
3638398	490.138946533	0.0	3739.0	0	784.0	1	1137.2972973	42080.0	2.55946450782	3.0	0.855917145933	184.869614992	124.815399023	831.120022916	0.455065653943	416.0	442.0	37	0.0
3638397	578.917907715	0.0	4792.0	0	911.0	1	1327.24324324	49108.0	2.55606393988	3.0	0.778746137736	145.932416161	123.085115215	1012.15395748	0.422344388396	480.0	446.0	37	0.0
3638396	925.511901855	0.0	6795.0	0	1324.0	1	2136.94594595	79067.0	2.57803749887	3.0	0.707761410777	112.425567507	122.527566726	1698.56079514	0.391369430861	683.0	611.0	37	0.0
3638395	205.57220459	0.0	1861.0	0	518.0	1	696.27027027	25762.0	2.58162783582	3.0	0.49111675278	220.35133073	122.012344142	401.832928843	0.165117077017	411.0	252.0	37	0.0
3638394	90.5830841064	0.0	892.0	0	403.0	1	453.027027027	16762.0	2.6199281456	3.0	0.720010249439	34.2146783005	121.899066741	178.865636487	0.165689224393	317.0	190.0	37	0.0
3638393	105.224128723	0.0	1297.0	0	644.0	1	693.810810811	25671.0	2.48083554719	3.0	0.461024808134	255.61916769	120.072660177	224.255662364	0.0805051164986	509.0	344.0	37	0.0
3638392	138.4815979	0.0	1272.0	0	753.0	1	757.486486486	28027.0	4.72301320289	3.0	1.06702714815	50.3673302202	119.376278915	276.977899401	0.242361537478	423.0	281.0	37	0.0
3638375	488.186706543	0.0	3794.0	0	895.0	1	1218.32432432	45078.0	2.58846571557	3.0	0.853440710791	51.7947264014	106.253970451	821.203522414	0.403761069864	484.0	472.0	37	0.0
3638374	401.771728516	0.0	3133.0	0	705.0	1	1003.18918919	37118.0	2.53625324017	3.0	0.800714112872	239.526687518	104.899961559	737.481406087	0.417067375041	408.0	351.0	37	0.0
3638373	817.094055176	0.0	6073.0	0	1050.0	1	1720.78378378	63669.0	2.58527106198	3.0	0.829883527869	196.410208549	104.961389095	1441.1144826	0.53257554055	525.0	501.0	37	0.0
3638372	559.99017334	0.0	4695.0	0	1684.0	1	1902.18918919	70381.0	2.55101720012	3.0	0.922011014108	181.04510002	105.118723308	992.34749284	0.316656750906	714.0	655.0	37	0.0
3638371	662.596557617	0.0	4743.0	0	904.0	1	1434.62162162	53081.0	2.6014118573	3.0	0.851216270589	40.9724815537	104.535047055	1151.70193751	0.519005558803	420.0	384.0	37	0.0
3638370	1531.67138672	0.0	10339.0	0	1743.0	1	3101.02702703	114738.0	2.5648216212	3.0	0.80897998679	282.50183524	104.232950784	2740.0529444	0.55619125424	736.0	596.0	37	0.0
3638369	911.046813965	0.0	5245.0	0	1695.0	1	2146.43243243	79418.0	2.67622458157	3.0	1.19315504397	66.0810080117	103.230959296	1366.22134087	0.612191637816	491.0	618.0	37	0.0
3638368	890.50402832	0.0	6771.0	0	1170.0	1	1778.21621622	65794.0	2.58421903017	3.0	0.841331251788	334.818107676	100.4278265	1586.52951324	0.60081719917	428.0	403.0	37	0.0
3638383	483.366333008	0.0	3200.0	0	804.0	1	1081.05405405	39999.0	2.54198479217	3.0	0.906412329437	15.9526002973	114.999827137	805.343644593	0.509710021894	338.0	194.0	37	0.0
3638382	104.537406921	0.0	1376.0	0	571.0	1	615.378378378	22769.0	2.5334602941	3.0	0.143291123595	56.3425656284	113.089883835	250.922669733	0.0300928508147	452.0	261.0	37	0.0
3638381	229.913009644	0.0	2070.0	0	678.0	1	848.081081081	31379.0	2.54098968191	3.0	0.604913453437	174.280002689	112.330350931	419.415557544	0.17588807444	483.0	269.0	37	0.0
3638380	621.565429688	0.0	5021.0	0	1373.0	1	1815.64864865	67179.0	2.58289870684	3.0	0.856398954458	183.694561394	108.859649083	1171.08831663	0.381573207498	655.0	590.0	37	0.0
3638379	1745.44885254	0.0	11796.0	0	1792.0	1	3309.05405405	122435.0	2.56484008307	3.0	0.830197082593	304.840215126	107.682323446	2993.84024982	0.601427429996	720.0	720.0	37	0.0
3638378	185.744155884	0.0	1568.0	0	588.0	1	687.027027027	25420.0	2.58622309961	3.0	0.737803920385	321.765342118	107.164732217	339.131446696	0.222640382376	427.0	284.0	37	0.0
3638377	668.699035645	0.0	5487.0	0	1162.0	1	1775.75675676	65703.0	2.55298858769	3.0	0.595711322824	289.653688995	106.945079479	1279.70943762	0.273319923668	697.0	614.0	37	0.0
3638376	181.059432983	0.0	2098.0	0	806.0	1	896.0	33152.0	2.5687398748	3.0	0.0332042576625	273.948955359	105.842278786	408.517373492	0.00762721855926	625.0	248.0	37	0.0
3638359	99.282623291	0.0	926.0	0	418.0	1	456.351351351	16885.0	2.55800502068	3.0	0.802896530353	31.2554294431	92.0169739893	190.354817266	0.201134048061	294.0	152.0	37	0.0
3638358	67.0512313843	0.0	1005.0	0	488.0	1	527.189189189	19506.0	2.53073119814	3.0	-0.0261176466801	292.415158172	90.5660966585	190.218856093	-0.00468974893738	458.0	230.0	37	0.0
3638357	71.4105300903	0.0	1201.0	0	522.0	1	586.0	21682.0	2.66522626089	3.0	0.0326715998389	246.752484889	89.644004639	222.152100048	0.00623147866065	429.0	314.0	37	0.0
3638356	65.14037323	0.0	923.0	0	406.0	1	444.72972973	16455.0	11.4000000005	3.0	0.316141760601	330.537999967	88.8305423933	198.397279418	0.0758664544553	371.0	176.0	37	0.0
3638355	42.6462364197	0.0	737.0	0	433.0	1	440.945945946	16315.0	10.200493032	3.0	1.00184660325	399.0	88.0	141.583690591	0.191670511403	309.0	237.0	37	0.0
3638354	473.710754395	0.0	3181.0	0	817.0	1	1162.72972973	43021.0	2.60336731006	3.0	0.875401775897	54.9401242366	85.6730487222	824.234312986	0.449857041909	411.0	397.0	37	0.0
3638353	119.889831543	0.0	1211.0	0	475.0	1	515.405405405	19070.0	2.60186124668	3.0	0.623075948375	367.009088768	84.5443083131	245.546494744	0.174289365681	329.0	169.0	37	0.0
3638352	489.996276855	0.0	3514.0	0	789.0	1	1168.62162162	43239.0	2.53922746845	3.0	0.840317444689	286.069609516	84.505777962	859.281461822	0.447053496371	440.0	361.0	37	0.0
3638367	302.183807373	0.0	2558.0	0	709.0	1	930.675675676	34435.0	2.53299266106	3.0	0.806053516967	225.563830853	100.195950569	544.781763342	0.308757264644	440.0	302.0	37	0.0
3638366	619.162963867	0.0	4549.0	0	1256.0	1	1636.48648649	60550.0	2.60625926997	3.0	0.645800057771	304.518830143	99.0672761702	1110.95411	0.280747002914	612.0	490.0	37	0.0
3638365	719.141418457	0.0	5570.0	0	962.0	1	1648.75675676	61004.0	2.59520233166	3.0	0.71913121453	182.215698066	97.3027088359	1306.07123775	0.398272394679	555.0	386.0	37	0.0
3638364	148.950164795	0.0	1443.0	0	380.0	1	484.594594595	17930.0	2.51230113722	3.0	0.643284830508	134.098939003	96.9254138833	291.86426254	0.240264758135	294.0	201.0	37	0.0
3638363	55.7013473511	0.0	738.0	0	439.0	1	426.27027027	15772.0	2.87480336781	3.0	0.495076550172	208.314222947	96.362119726	144.536356182	0.0916235959125	349.0	123.0	37	0.0
3638362	599.977111816	0.0	3990.0	0	1093.0	1	1437.2972973	53180.0	2.58870029323	3.0	0.975305019164	232.647598594	92.4890187045	1008.54193062	0.520178502805	431.0	343.0	37	0.0
3638361	76.7637634277	0.0	745.0	0	367.0	1	380.648648649	14084.0	2.54481186199	3.0	0.458749851572	142.977964197	92.5460911054	173.498033325	0.116754586412	295.0	86.0	37	0.0
3638360	413.217224121	0.0	3333.0	0	641.0	1	931.675675676	34472.0	2.55508224865	3.0	0.818757266052	383.780395068	91.9945040705	728.329254529	0.470649096634	325.0	209.0	37	0.0
3638343	41.7533149719	0.0	869.0	0	450.0	1	472.837837838	17495.0	10.8672915426	3.0	-0.147918880133	197.028688727	78.9078863655	150.208098893	-0.0229556202751	384.0	180.0	37	0.0
3638342	211.721557617	0.0	1834.0	0	552.0	1	696.594594595	25774.0	2.57768684612	3.0	0.773416901322	118.57390299	78.9043681461	388.444151531	0.27492706064	383.0	315.0	37	0.0
3638341	118.054519653	0.0	1172.0	0	559.0	1	623.675675676	23076.0	2.55992618857	3.0	0.878195008208	95.3021043432	78.79039015	203.333887165	0.16707465061	391.0	374.0	37	0.0
3638340	1434.06542969	0.0	9190.0	0	1640.0	1	2701.27027027	99947.0	2.57840456601	3.0	0.901978149581	83.6629351355	79.0140734136	2399.46637179	0.668339379503	518.0	553.0	37	0.0
3638339	100.132522583	0.0	1697.0	0	524.0	1	648.648648649	24000.0	11.4000000005	3.0	0.336486187555	191.521181405	76.9475882935	353.593396134	0.100973840218	433.0	279.0	37	0.0
3638338	733.530578613	0.0	5205.0	0	1244.0	1	1671.27027027	61837.0	2.55303253817	3.0	0.940460032128	169.885423457	73.8196454533	1221.83695149	0.523872400379	489.0	450.0	37	0.0
3638337	300.522613525	0.0	2410.0	0	583.0	1	795.945945946	29450.0	2.5399785178	3.0	0.781985298921	374.00370934	72.9254029328	532.451612092	0.354199355774	380.0	227.0	37	0.0
3638336	666.257019043	0.0	5871.0	0	1213.0	1	1807.43243243	66875.0	2.54377436814	3.0	0.638152175243	308.395483857	73.1619119623	1323.65689874	0.304925122594	736.0	578.0	37	0.0
3638351	61.7602577209	0.0	1034.0	0	524.0	1	571.432432432	21143.0	11.4000000005	3.0	-0.723658030313	89.1126251107	85.3966440794	212.427443893	-0.118560888428	413.0	197.0	37	0.0
3638350	736.668579102	0.0	5707.0	0	963.0	1	1559.27027027	57693.0	2.55333670454	3.0	0.831726910237	251.055114441	83.7577818272	1281.99563721	0.519556456923	474.0	409.0	37	0.0
3638349	138.852081299	0.0	1456.0	0	504.0	1	570.810810811	21120.0	2.55711661833	3.0	0.692022027606	112.655021134	82.7935248508	266.470640225	0.192645290287	343.0	200.0	37	0.0
3638348	67.2469711304	0.0	1095.0	0	466.0	1	516.945945946	19127.0	10.260285037	3.0	1.43079373778	399.0	82.0	154.252849055	0.271405926603	321.0	311.0	37	0.0
3638347	501.880218506	0.0	3682.0	0	835.0	1	1205.64864865	44609.0	2.53640458056	3.0	0.838291425399	188.915664856	81.91088639	887.504435551	0.446220190342	431.0	385.0	37	0.0
3638346	194.556503296	0.0	1669.0	0	552.0	1	647.513513514	23958.0	2.47700937384	3.0	0.778698543035	359.889788146	80.5057239257	357.163098568	0.273498981955	363.0	246.0	37	0.0
3638345	738.982116699	0.0	5771.0	0	1192.0	1	1648.89189189	61009.0	2.5764426814	3.0	0.823516955577	316.636513923	79.9314985878	1292.96547139	0.476836857222	559.0	383.0	37	0.0
3638344	87.6380767822	0.0	1145.0	0	452.0	1	502.243243243	18583.0	4.74975095915	3.0	0.471029115188	276.5495739	80.5051304697	208.0664164	0.108116247535	363.0	173.0	37	0.0
3638455	631.953735352	0.0	4730.0	0	1004.0	1	1551.48648649	57405.0	2.57113407904	3.0	0.803106001082	283.590331517	159.430556068	1157.10857604	0.427512630605	569.0	515.0	37	0.0
3638454	147.199279785	0.0	1507.0	0	534.0	1	640.189189189	23687.0	2.59639674029	3.0	0.508846056317	115.389811058	159.439480233	297.36732222	0.134017348737	411.0	312.0	37	0.0
3638453	1787.38586426	0.0	11393.0	0	2200.0	1	3458.13513514	127951.0	2.56829692151	3.0	0.894922891035	236.73391552	157.071808602	2974.66389476	0.625760464987	718.0	798.0	37	0.0
3638452	417.140014648	0.0	3314.0	0	681.0	1	1106.94594595	40957.0	2.56549876629	3.0	0.588387216505	68.3557153307	155.604539067	820.467175386	0.278863950097	455.0	402.0	37	0.0
3638451	216.279464722	0.0	2043.0	0	833.0	1	923.837837838	34182.0	2.50750801077	3.0	0.643097941621	274.846199033	155.46375043	398.322560071	0.160953793767	572.0	382.0	37	0.0
3638450	814.114501953	0.0	6235.0	0	1208.0	1	1749.51351351	64732.0	2.53774163215	3.0	0.788239651259	257.981311408	155.050657762	1414.6229498	0.467734149403	607.0	599.0	37	0.0
3638449	58.5590858459	0.0	1528.0	0	676.0	1	735.837837838	27226.0	11.4000000005	3.0	-0.0733828107756	31.4428904689	154.496630195	219.200506071	-0.0108119159105	530.0	395.0	37	0.0
3638448	159.744232178	0.0	1872.0	0	713.0	1	825.297297297	30536.0	2.48287066315	3.0	0.432213507089	291.853934618	154.314274821	346.908238337	0.0999152434118	544.0	441.0	37	0.0
3638463	541.088439941	0.0	3994.0	0	855.0	1	1228.18918919	45443.0	2.55177715698	3.0	0.8629224787	120.188248258	165.983315423	911.086769799	0.470725744706	410.0	338.0	37	0.0
3638462	839.815307617	0.0	6602.0	0	1071.0	1	1725.24324324	63834.0	2.53969478494	3.0	0.812469550978	324.950687478	164.218020758	1476.01225916	0.532683434194	517.0	430.0	37	0.0
3638461	196.142807007	0.0	2044.0	0	698.0	1	841.486486486	31135.0	2.54079495734	3.0	0.539059446809	273.186903449	164.146890018	370.565155586	0.134678026653	572.0	421.0	37	0.0
3638460	121.108833313	0.0	1469.0	0	694.0	1	742.486486486	27472.0	2.52194117086	3.0	-0.0546111293416	222.898154831	163.648504743	280.675932312	-0.0102166362722	558.0	399.0	37	0.0
3638459	793.439758301	0.0	5909.0	0	994.0	1	1608.59459459	59518.0	2.52687742	3.0	0.79737891774	45.6153204303	161.996505781	1415.41592747	0.540381592497	453.0	418.0	37	0.0
3638458	173.338317871	0.0	2122.0	0	721.0	1	848.432432432	31392.0	2.58937332932	3.0	0.433556593495	309.940913316	159.643785264	411.276099512	0.117421925808	530.0	370.0	37	0.0
3638457	71.354019165	0.0	1051.0	0	515.0	1	546.972972973	20238.0	2.77782962995	3.0	0.0947009382618	140.081961658	160.474133253	187.104172779	0.0164639436	460.0	280.0	37	0.0
3638456	51.2234992981	0.0	1027.0	0	620.0	1	626.756756757	23190.0	10.0980331417	3.0	0.154349091332	304.470850608	158.984759048	197.752286882	0.0249575794753	521.0	254.0	37	0.0
3638439	753.866210938	0.0	6127.0	0	1168.0	1	1786.83783784	66113.0	2.536951821	3.0	0.800788256188	150.993695883	151.109058167	1361.72169439	0.439126849068	606.0	529.0	37	0.0
3638438	948.293884277	0.0	6147.0	0	1292.0	1	2062.62162162	76317.0	2.60325994464	3.0	0.872823902146	25.5121373394	150.164115408	1640.82335957	0.531786179289	609.0	501.0	37	0.0
3638437	180.179244995	0.0	1894.0	0	849.0	1	990.783783784	36659.0	2.61171917414	3.0	-0.0147929432454	237.867916843	149.016805051	414.490794371	-0.00308474193968	604.0	405.0	37	0.0
3638436	802.825683594	0.0	4887.0	0	1492.0	1	2017.59459459	74651.0	4.65050668353	3.0	1.16308224273	63.2923408479	148.957483453	1227.64201395	0.547626438785	504.0	504.0	37	0.0
3638435	103.82535553	0.0	1117.0	0	439.0	1	500.837837838	18531.0	2.53637535603	3.0	0.579452525194	388.583933906	148.445993079	242.009471063	0.162788544085	354.0	230.0	37	0.0
3638434	518.730773926	0.0	3939.0	0	882.0	1	1290.24324324	47739.0	2.54492689395	3.0	0.837529816379	294.789262189	148.200304421	906.623111865	0.416944587597	493.0	492.0	37	0.0
3638433	182.330947876	0.0	1618.0	0	671.0	1	732.243243243	27093.0	2.54024492005	3.0	0.658819265329	278.807425347	147.051904519	342.482960274	0.182131805473	474.0	243.0	37	0.0
3638432	882.016845703	0.0	6515.0	0	1164.0	1	1879.67567568	69548.0	2.55005669044	3.0	0.817977715345	253.165760117	146.023908074	1516.13369855	0.492287074614	613.0	558.0	37	0.0
3638447	1721.55419922	0.0	11338.0	0	1717.0	1	3181.05405405	117699.0	2.56986196382	3.0	0.886261896151	197.805891673	153.736252309	2910.51375711	0.681926856799	569.0	808.0	37	0.0
3638446	652.929260254	0.0	4706.0	0	1003.0	1	1475.81081081	54605.0	2.55206895751	3.0	0.85193211613	163.966668571	153.703090091	1140.02287594	0.490417257268	467.0	430.0	37	0.0
3638445	339.952453613	0.0	3480.0	0	1017.0	1	1245.2972973	46076.0	2.55602161371	3.0	0.658344790882	146.497712875	153.881290482	789.361903511	0.263669601795	562.0	428.0	37	0.0
3638444	118.974342346	0.0	1322.0	0	438.0	1	523.405405405	19366.0	2.50554682556	3.0	0.759434724404	99.4201890648	154.291465858	247.305867687	0.218641523327	333.0	239.0	37	0.0
3638443	660.776916504	0.0	5206.0	0	1092.0	1	1621.05405405	59979.0	2.54475512641	3.0	0.816945317439	311.922881393	153.210566964	1179.29185309	0.422794004764	583.0	552.0	37	0.0
3638442	952.732116699	0.0	5679.0	0	2117.0	1	2647.48648649	97957.0	4.67975977591	3.0	1.26127499572	331.366491142	152.186864194	1527.63252965	0.572044411501	600.0	731.0	37	0.0
3638441	300.089569092	0.0	2527.0	0	744.0	1	935.621621622	34618.0	2.58735716901	3.0	0.731699424207	43.2922570786	152.27416031	529.369507126	0.261027259824	490.0	395.0	37	0.0
3638440	507.11605835	0.0	4099.0	0	1033.0	1	1385.54054054	51265.0	2.55806755339	3.0	0.683440656468	322.107184123	151.195560453	885.882033613	0.279570785832	611.0	437.0	37	0.0
3638423	561.65246582	0.0	4515.0	0	873.0	1	1339.2972973	49554.0	2.58218709761	3.0	0.728955490354	148.770375852	139.934718124	979.465581746	0.363424608347	547.0	465.0	37	0.0
3638422	202.286575317	0.0	1879.0	0	610.0	1	737.540540541	27289.0	2.67736670441	3.0	0.777852435598	319.147122635	138.869590409	374.174617183	0.24581557888	430.0	210.0	37	0.0
3638421	578.847839355	0.0	4641.0	0	928.0	1	1363.86486486	50463.0	2.56964137082	3.0	0.788551658432	266.511047958	138.679192224	1075.96959277	0.451482037353	518.0	368.0	37	0.0
3638420	717.807373047	0.0	5358.0	0	1133.0	1	1749.72972973	64740.0	2.57504081227	3.0	0.760554971701	115.881712361	138.652834185	1232.3872869	0.36582330766	696.0	532.0	37	0.0
3638419	1806.61425781	0.0	12687.0	0	1730.0	1	3326.81081081	123092.0	2.56335515756	3.0	0.855090948992	372.393267669	136.977280475	3115.87342702	0.667880973872	605.0	585.0	37	0.0
3638418	147.92980957	0.0	1207.0	0	523.0	1	592.27027027	21914.0	2.51493573536	3.0	0.948187065649	200.404293	137.239623725	239.795589878	0.237545267914	365.0	255.0	37	0.0
3638417	832.456848145	0.0	6212.0	0	1343.0	1	1953.27027027	72271.0	2.58155204472	3.0	0.726223247792	354.902611282	135.768724435	1481.5160525	0.380096206751	658.0	573.0	37	0.0
3638416	76.7597961426	0.0	1602.0	0	767.0	1	823.945945946	30486.0	2.50677178406	3.0	-0.472099839106	123.067489663	136.238458093	291.861834316	-0.0771627274479	777.0	313.0	37	0.0
3638431	646.043884277	0.0	5307.0	0	1156.0	1	1632.86486486	60416.0	2.55499389864	3.0	0.761060958841	128.612866568	145.258642856	1200.47548825	0.388434625854	623.0	385.0	37	0.0
3638430	430.154602051	0.0	3776.0	0	793.0	1	1112.83783784	41175.0	2.62319400461	3.0	0.756415602239	35.7447295062	144.850189879	775.030412074	0.357590680042	507.0	335.0	37	0.0
3638429	490.116455078	0.0	3887.0	0	1206.0	1	1552.62162162	57447.0	2.57412512519	3.0	0.968193261073	14.6532549257	143.270930921	935.210355165	0.411616081925	557.0	602.0	37	0.0
3638428	88.5960845947	0.0	985.0	0	480.0	1	534.945945946	19793.0	10.7571612222	3.0	1.12233021566	0.0	143.0	185.266166778	0.241228498271	364.0	289.0	37	0.0
3638427	143.202850342	0.0	1211.0	0	475.0	1	569.567567568	21074.0	2.52709262449	3.0	0.80708460074	79.4875092957	142.136109527	270.906148216	0.237529960901	355.0	186.0	37	0.0
3638426	467.773223877	0.0	4201.0	0	1036.0	1	1362.75675676	50422.0	11.4000000005	3.0	0.706959690896	134.374111662	140.815281148	848.754165606	0.282305830817	628.0	627.0	37	0.0
3638425	402.755310059	0.0	3661.0	0	1075.0	1	1299.83783784	48094.0	2.61908651696	3.0	0.753386662299	18.5362290795	141.338336857	840.033581125	0.321775625619	555.0	356.0	37	0.0
3638424	273.711425781	0.0	2149.0	0	785.0	1	945.162162162	34971.0	2.57621229922	3.0	0.940292445562	231.412731588	140.524460886	502.023876895	0.332833362481	441.0	317.0	37	0.0
3638407	370.862457275	0.0	3026.0	0	943.0	1	1226.59459459	45384.0	2.6492279066	3.0	0.636715048585	123.215068367	129.260486432	668.416057202	0.209898821542	705.0	539.0	37	0.0
3638406	289.221282959	0.0	2249.0	0	679.0	1	883.432432432	32687.0	2.57062643934	3.0	0.63923936986	52.5819030674	128.824814675	550.990297381	0.248976529236	434.0	323.0	37	0.0
3638405	171.50982666	0.0	1861.0	0	706.0	1	776.135135135	28717.0	2.5449478711	3.0	-0.048503229163	372.67525069	127.841503243	350.698839	-0.0108393804433	511.0	407.0	37	0.0
3638404	1792.53625488	0.0	12252.0	0	1706.0	1	3197.51351351	118308.0	2.55714148291	3.0	0.813450977838	333.234641778	127.736160163	3169.5971495	0.675531658825	578.0	739.0	37	0.0
3638403	1127.54321289	0.0	8067.0	0	2767.0	1	3076.62162162	113835.0	2.60722416537	3.0	1.11033929177	356.868470486	126.870483065	1831.9021285	0.493791952426	815.0	914.0	37	0.0
3638402	42.6681022644	0.0	648.0	0	436.0	1	416.945945946	15427.0	11.4000000005	3.0	0.558499124908	384.987716701	125.591830256	112.525045594	0.0815062631402	349.0	112.0	37	0.0
3638401	589.116577148	0.0	5037.0	0	1053.0	1	1390.13513514	51435.0	2.6039190172	3.0	0.780297948557	131.837457991	126.129104461	1034.19714331	0.408952855194	549.0	502.0	37	0.0
3638400	663.96673584	0.0	4856.0	0	963.0	1	1457.02702703	53910.0	2.54897856282	3.0	0.835652928219	90.0214909382	125.960154186	1126.04967047	0.476915653504	487.0	495.0	37	0.0
3638415	434.416809082	0.0	3308.0	0	720.0	1	1079.10810811	39927.0	2.57129867593	3.0	0.720246452976	51.6445363994	135.772631908	804.64063006	0.367104661576	448.0	327.0	37	0.0
3638414	259.722381592	0.0	2209.0	0	618.0	1	778.243243243	28795.0	2.63017112092	3.0	0.781909838683	188.510960931	135.485972232	494.665173257	0.330668205569	377.0	227.0	37	0.0
3638413	690.954162598	0.0	5063.0	0	1054.0	1	1542.91891892	57088.0	2.55852455322	3.0	0.853907795901	97.2538432055	133.94247242	1167.80424012	0.477438339688	524.0	510.0	37	0.0
3638412	623.900085449	0.0	4808.0	0	966.0	1	1489.21621622	55101.0	2.54104029538	3.0	0.661577326217	143.549535264	132.678481121	1190.98689551	0.359702818664	598.0	581.0	37	0.0
3638411	144.368469238	0.0	1311.0	0	643.0	1	695.621621622	25738.0	8.94523655457	3.0	0.967444756603	165.145560198	131.888325965	303.468866365	0.267469891002	382.0	291.0	37	0.0
3638410	784.152282715	0.0	5088.0	0	1323.0	1	1817.0	67229.0	2.57930829459	3.0	1.01478330475	245.450558717	130.160429511	1289.56499987	0.562761404701	486.0	500.0	37	0.0
3638409	1237.6472168	0.0	8975.0	0	1547.0	1	2688.62162162	99479.0	2.56804287546	3.0	0.756535223736	112.304896597	130.249887971	2156.88932843	0.435661793963	823.0	816.0	37	0.0
3638408	723.340637207	0.0	5086.0	0	868.0	1	1518.10810811	56170.0	2.59031726644	3.0	0.811766380553	10.631221462	129.600778589	1300.66228394	0.533146510993	455.0	401.0	37	0.0
3638519	764.630371094	0.0	4835.0	0	1398.0	1	1815.02702703	67156.0	2.61048117443	3.0	1.00141379912	22.5437617945	199.005841994	1216.23493451	0.504935385963	519.0	590.0	37	0.0
3638518	1941.07324219	0.0	10433.0	0	2637.0	1	3781.83783784	139928.0	2.58543173239	3.0	0.972721193629	117.551931804	197.118749217	3171.28625774	0.688735740889	640.0	728.0	37	0.0
3638517	384.378631592	0.0	3119.0	0	889.0	1	1094.56756757	40499.0	2.60361068896	3.0	0.681737379583	30.1732815163	197.094558142	671.385654223	0.264353533256	460.0	429.0	37	0.0
3638516	2531.33398438	0.0	11714.0	0	5194.0	1	6093.05405405	225443.0	2.67121237458	3.0	1.25484317264	249.496932624	196.409164731	3859.93616057	0.659668883824	994.0	1715.0	37	0.0
3638515	678.506103516	0.0	5360.0	0	1194.0	1	1729.37837838	63987.0	2.52418939156	3.0	0.735207745848	178.175294197	196.375728685	1220.83025827	0.350447584082	731.0	567.0	37	0.0
3638514	606.049194336	0.0	4664.0	0	905.0	1	1423.97297297	52687.0	2.56157891706	3.0	0.724463914493	76.6409831207	196.158217048	1105.68574716	0.391334681325	538.0	408.0	37	0.0
3638513	683.628051758	0.0	4668.0	0	1071.0	1	1623.7027027	60077.0	2.54502748534	3.0	0.899905722498	159.319256806	193.716287267	1132.42718345	0.457328471691	558.0	611.0	37	0.0
3638512	968.347229004	0.0	6704.0	0	1220.0	1	1922.64864865	71138.0	2.54104992837	3.0	0.880674759994	373.82202412	192.316117969	1650.22322086	0.607574255739	447.0	522.0	37	0.0
3638527	1883.99658203	0.0	10364.0	0	3991.0	1	4563.48648649	168849.0	2.61211070377	3.0	1.27911876426	297.853310897	201.934394094	2783.63155709	0.639661123156	846.0	1409.0	37	0.0
3638526	329.130645752	0.0	2657.0	0	659.0	1	947.486486486	35057.0	2.56752030946	3.0	0.779982364856	224.331288896	201.503939615	630.771336523	0.350674748114	461.0	330.0	37	0.0
3638525	453.68939209	0.0	3475.0	0	889.0	1	1202.67567568	44499.0	2.5634386122	3.0	0.689247642808	81.4422681911	201.879116973	835.919455651	0.314977490514	514.0	460.0	37	0.0
3638524	984.316467285	0.0	7306.0	0	1332.0	1	2198.83783784	81357.0	2.59120559907	3.0	0.796341904064	190.506584126	200.636138445	1765.45574087	0.469924733562	694.0	607.0	37	0.0
3638523	541.768188477	0.0	4353.0	0	1026.0	1	1448.51351351	53595.0	2.55396543932	3.0	0.626456190906	152.180349175	200.804324322	947.536531738	0.257697584969	651.0	598.0	37	0.0
3638522	51.4172172546	0.0	878.0	0	553.0	1	564.864864865	20900.0	10.7575088978	3.0	0.727356422856	0.0	200.0	134.326956458	0.0946716069658	399.0	335.0	37	0.0
3638521	567.445739746	0.0	4159.0	0	1072.0	1	1500.08108108	55503.0	2.56735802026	3.0	0.77345353384	199.492991746	198.864748567	968.181209462	0.33262420078	575.0	469.0	37	0.0
3638520	603.781799316	0.0	4632.0	0	990.0	1	1418.21621622	52474.0	2.56116213578	3.0	0.842306651935	92.2305940922	199.224906918	1007.70049384	0.427035579139	532.0	452.0	37	0.0
3638503	743.938415527	0.0	5756.0	0	1288.0	1	1749.67567568	64738.0	2.53594338164	3.0	0.787338316322	178.055617082	186.871053246	1273.62333203	0.401658625439	630.0	630.0	37	0.0
3638502	1680.81091309	0.0	12097.0	0	2136.0	1	3308.67567568	122421.0	2.55643903864	3.0	0.855329508491	259.020507353	186.101939706	2818.28081021	0.573015825358	885.0	1104.0	37	0.0
3638501	186.790878296	0.0	1571.0	0	541.0	1	641.567567568	23738.0	2.57850474946	3.0	0.668185805904	366.167472712	185.251990954	352.686793734	0.224979449373	364.0	99.0	37	0.0
3638500	160.380340576	0.0	1923.0	0	748.0	1	799.405405405	29578.0	2.54021722901	3.0	0.403784489315	133.036476513	185.015473536	352.197424076	0.0976328155722	512.0	392.0	37	0.0
3638499	464.40145874	0.0	3881.0	0	897.0	1	1194.48648649	44196.0	2.54832057804	3.0	0.790639472772	326.172394832	184.127977793	845.791727109	0.388730557188	447.0	413.0	37	0.0
3638498	452.772064209	0.0	3565.0	0	1010.0	1	1288.45945946	47673.0	2.54917490749	3.0	0.825006094706	219.29456575	183.685061814	794.505107829	0.341134276672	597.0	493.0	37	0.0
3638497	67.7836227417	0.0	994.0	0	471.0	1	502.243243243	18583.0	2.60569857396	3.0	-0.14490456311	99.5831432025	183.98885438	181.951673286	-0.0255765374694	425.0	271.0	37	0.0
3638496	40.1598854065	0.0	979.0	0	468.0	1	514.459459459	19035.0	2.53022944838	3.0	0.360504902947	45.1315992581	184.213605438	157.797795118	0.0585236663682	380.0	212.0	37	0.0
3638511	536.864562988	0.0	4042.0	0	897.0	1	1265.59459459	46827.0	2.59254503728	3.0	0.756876140508	99.0479718425	192.176192644	933.6575764	0.387313266616	518.0	391.0	37	0.0
3638510	340.404388428	0.0	3419.0	0	980.0	1	1262.48648649	46712.0	2.50330019581	3.0	0.840086840165	3.18359878805	191.727036891	743.133852966	0.328460489583	495.0	399.0	37	0.0
3638509	905.056518555	0.0	6466.0	0	1205.0	1	1958.45945946	72463.0	2.56806761544	3.0	0.75588591701	188.79482035	190.136544121	1595.14249789	0.444732104724	699.0	681.0	37	0.0
3638508	63.2405319214	0.0	939.0	0	566.0	1	584.027027027	21609.0	2.58380816783	3.0	0.101192651475	125.823476189	189.506355385	151.965911106	0.0133409826664	472.0	349.0	37	0.0
3638507	155.937026978	0.0	1684.0	0	631.0	1	718.432432432	26582.0	2.56083562083	3.0	0.358658732822	213.812846762	188.632315328	345.85895813	0.0944877288146	498.0	147.0	37	0.0
3638506	99.7969284058	0.0	1556.0	0	613.0	1	705.810810811	26115.0	11.4000000005	3.0	0.139112318517	138.320284269	188.533736018	293.33691644	0.0297682642985	516.0	377.0	37	0.0
3638505	338.286315918	0.0	2839.0	0	1354.0	1	1470.62162162	54413.0	10.1844878794	3.0	1.62412621056	0.0	189.0	588.036202181	0.480840729851	421.0	658.0	37	0.0
3638504	940.623168945	0.0	7165.0	0	1344.0	1	2109.91891892	78067.0	2.53601808454	3.0	0.814072655454	271.799400199	187.856950151	1669.58175698	0.475118603839	694.0	478.0	37	0.0
3638487	552.957092285	0.0	3827.0	0	918.0	1	1315.05405405	48657.0	2.57127631257	3.0	0.8363808531	149.274275949	179.743300306	923.754414993	0.415941589723	483.0	397.0	37	0.0
3638486	60.2632217407	0.0	1006.0	0	451.0	1	465.621621622	17228.0	2.61520038396	3.0	0.333537205712	335.033981757	179.429981788	181.499824204	0.0695262504348	376.0	183.0	37	0.0
3638485	160.202270508	0.0	1945.0	0	836.0	1	933.297297297	34532.0	11.4000000005	3.0	0.122918326892	265.78428165	178.721998317	345.749175693	0.023298618907	721.0	451.0	37	0.0
3638484	58.1404342651	0.0	1055.0	0	478.0	1	482.72972973	17861.0	2.8099375432	3.0	0.436131480802	304.03910589	177.974667296	159.67895719	0.0777401055714	409.0	185.0	37	0.0
3638483	112.857307434	0.0	1454.0	0	582.0	1	634.891891892	23491.0	2.51363156927	3.0	0.519692641775	13.8526081982	178.284764933	261.547189686	0.119877404488	407.0	280.0	37	0.0
3638482	706.98614502	0.0	5155.0	0	1006.0	1	1584.32432432	58620.0	2.57036426965	3.0	0.823681184213	200.442816807	176.619797593	1285.05244281	0.501604583636	511.0	498.0	37	0.0
3638481	101.794212341	0.0	1181.0	0	439.0	1	500.810810811	18530.0	2.57879520102	3.0	0.738182486543	35.0554657141	176.896482293	197.603255405	0.170454594658	357.0	273.0	37	0.0
3638480	837.939758301	0.0	6313.0	0	1112.0	1	1928.62162162	71359.0	2.57769022317	3.0	0.83503118321	277.538190281	174.628542	1536.51380931	0.498420404254	604.0	685.0	37	0.0
3638495	143.810440063	0.0	1706.0	0	694.0	1	772.675675676	28589.0	2.49780230455	3.0	0.569046625728	318.236616516	182.553181541	342.689530208	0.144412217937	459.0	307.0	37	0.0
3638494	1162.86853027	0.0	7608.0	0	1287.0	1	2328.35135135	86149.0	2.58880276557	3.0	0.892503529109	83.2329467602	182.551242462	2009.0827539	0.626176902033	520.0	433.0	37	0.0
3638493	578.834716797	0.0	4157.0	0	874.0	1	1285.62162162	47568.0	2.55480832916	3.0	0.863081479492	63.6625844181	183.136256755	993.043284033	0.499996662256	428.0	422.0	37	0.0
3638492	465.242492676	0.0	3838.0	0	735.0	1	1102.86486486	40806.0	2.55668722232	3.0	0.800429744288	19.9069942381	181.960424673	824.750944298	0.427126074728	408.0	354.0	37	0.0
3638491	144.953521729	0.0	1772.0	0	833.0	1	896.837837838	33183.0	11.4000000005	3.0	0.799007112469	322.11285742	180.8204459	395.282846236	0.213712855192	465.0	389.0	37	0.0
3638490	578.417053223	0.0	4196.0	0	858.0	1	1405.0	51985.0	2.54874523097	3.0	0.703096516776	139.52982675	181.300451936	1078.98277713	0.369815622912	542.0	385.0	37	0.0
3638489	398.506347656	0.0	2949.0	0	756.0	1	1034.62162162	38281.0	2.58325900579	3.0	0.907808103422	50.529537983	181.026270107	675.329070049	0.421013687248	413.0	362.0	37	0.0
3638488	669.441650391	0.0	5008.0	0	1073.0	1	1703.54054054	63031.0	2.53585930386	3.0	0.606239159589	238.775470733	179.840017252	1261.36644589	0.289393066231	741.0	620.0	37	0.0
3638471	588.133972168	0.0	4940.0	0	1011.0	1	1485.45945946	54962.0	2.55635759854	3.0	0.820298257577	253.101306184	170.69422954	1020.68965233	0.39241222568	626.0	565.0	37	0.0
3638470	802.025695801	0.0	6573.0	0	1596.0	1	2099.24324324	77672.0	11.4000000005	3.0	0.788898877506	227.075723441	170.811043189	1491.40769457	0.389345571064	770.0	687.0	37	0.0
3638469	569.190490723	0.0	4163.0	0	811.0	1	1334.18918919	49365.0	2.56053080739	3.0	0.821092852983	292.844171971	170.437640732	1028.79664975	0.463214891505	484.0	329.0	37	0.0
3638468	89.189453125	0.0	1997.0	0	733.0	1	840.972972973	31116.0	10.8679154354	3.0	-0.0219159395433	280.477334938	169.314645554	380.431369667	-0.00493261107434	625.0	357.0	37	0.0
3638467	1376.80627441	0.0	9777.0	0	1652.0	1	2752.40540541	101839.0	2.58346078596	3.0	0.9392949722	182.965337611	167.698252736	2238.97142133	0.618226136142	600.0	530.0	37	0.0
3638466	127.842247009	0.0	1490.0	0	493.0	1	571.108108108	21131.0	2.63726529459	3.0	0.544857080635	140.228108331	166.873841746	266.508263764	0.145644785468	413.0	160.0	37	0.0
3638465	89.0785827637	0.0	1088.0	0	432.0	1	479.756756757	17751.0	2.47537796777	3.0	0.513197079877	59.0952519754	166.923829293	195.608652019	0.116846175664	377.0	208.0	37	0.0
3638464	107.287651062	0.0	1172.0	0	464.0	1	514.459459459	19035.0	2.57364326933	3.0	0.654049241225	26.8363728064	167.261106184	228.507913137	0.169939319379	362.0	240.0	37	0.0
3638479	698.596496582	0.0	5679.0	0	1295.0	1	1905.64864865	70509.0	11.4000000005	3.0	0.680485550778	223.409605345	174.914314211	1423.117279	0.340643471961	727.0	553.0	37	0.0
3638478	100.899711609	0.0	1445.0	0	636.0	1	704.297297297	26059.0	2.5069490442	3.0	-0.277717438362	188.487413754	175.076172563	246.192885634	-0.0462922148192	577.0	421.0	37	0.0
3638477	141.679214478	0.0	1669.0	0	649.0	1	754.135135135	27903.0	2.54335335915	3.0	0.00333078355121	177.148140825	173.613743276	344.433041563	0.000761206537309	510.0	309.0	37	0.0
3638476	161.599609375	0.0	1400.0	0	521.0	1	579.459459459	21440.0	2.55579210842	3.0	0.943707138553	367.911504279	173.258008818	277.218084487	0.291553402232	309.0	155.0	37	0.0
3638475	130.640777588	0.0	1217.0	0	444.0	1	521.405405405	19292.0	2.53963890572	3.0	0.765085898812	349.748460918	173.239191861	255.893365319	0.231137399739	318.0	210.0	37	0.0
3638474	953.876342773	0.0	6629.0	0	1331.0	1	2217.89189189	82062.0	2.55635046347	3.0	0.759357801385	241.224092119	172.633643073	1707.00369042	0.412869229882	796.0	640.0	37	0.0
3638473	811.225646973	0.0	5100.0	0	1977.0	1	2146.64864865	79426.0	4.68784164944	3.0	1.24051667633	391.027566205	172.389423311	1320.19933714	0.616715253256	461.0	547.0	37	0.0
3638472	462.401550293	0.0	3486.0	0	806.0	1	1089.91891892	40327.0	2.58119543455	3.0	0.841671440632	95.5321841638	172.161414943	814.823988437	0.459038269443	397.0	303.0	37	0.0
3638583	626.945861816	0.0	5095.0	0	885.0	1	1403.02702703	51912.0	2.57095324506	3.0	0.742533840557	394.818557081	230.802881078	1141.39852049	0.432736957587	494.0	388.0	37	0.0
3638581	139.283981323	0.0	1736.0	0	638.0	1	735.675675676	27220.0	2.50651174652	3.0	0.455719624131	164.613261046	230.927208019	323.845904204	0.11148697293	552.0	339.0	37	0.0
3638579	486.768371582	0.0	3505.0	0	710.0	1	1094.21621622	40486.0	2.56916588153	3.0	0.850843123806	50.5128139836	231.096033857	849.819396994	0.493433921627	358.0	380.0	37	0.0
3638578	273.637451172	0.0	2466.0	0	1039.0	1	1085.37837838	40159.0	4.64921245773	3.0	0.970867810534	0.0	230.0	594.263145573	0.361995771282	343.0	187.0	37	0.0
3638576	659.80682373	0.0	4554.0	0	929.0	1	1481.43243243	54813.0	2.55725515136	3.0	0.8789202688	276.612896144	228.74494673	1136.64133746	0.508703949836	472.0	528.0	37	0.0
3638591	1357.17333984	0.0	9236.0	0	1421.0	1	2568.97297297	95052.0	2.56064487727	3.0	0.887896209905	347.788134809	237.245256005	2299.69708738	0.659514523861	493.0	541.0	37	0.0
3638590	749.901062012	0.0	6644.0	0	1477.0	1	2076.40540541	76827.0	2.56464784264	3.0	0.65511672154	133.280641906	232.756291379	1444.16853163	0.295037095934	918.0	814.0	37	0.0
3638587	460.726196289	0.0	3886.0	0	1224.0	1	1597.7027027	59115.0	2.5276591573	3.0	0.360586198659	123.809122475	232.980369164	844.483664235	0.105333823101	1000.0	800.0	37	0.0
3638585	161.23890686	0.0	1413.0	0	584.0	1	639.702702703	23669.0	2.59384149256	3.0	0.671758598997	99.1342612074	232.624541728	292.361350317	0.181343112666	416.0	291.0	37	0.0
3638584	392.587768555	0.0	4154.0	0	1171.0	1	1509.62162162	55856.0	2.59508052588	3.0	0.176524371597	115.682016336	231.663379559	908.701220649	0.0561095318041	796.0	583.0	37	0.0
3638567	83.9202957153	0.0	1409.0	0	613.0	1	700.189189189	25907.0	10.880653496	3.0	0.200161713838	313.65490021	227.299280624	286.278985707	0.0426648084058	506.0	287.0	37	0.0
3638565	132.874099731	0.0	2167.0	0	712.0	1	885.756756757	32773.0	2.5010963985	3.0	0.0616800165878	264.764549266	226.944364472	467.466956967	0.0165454169898	610.0	368.0	37	0.0
3638564	135.17098999	0.0	1396.0	0	437.0	1	526.648648649	19486.0	2.57657030274	3.0	0.699451454591	74.9198951197	227.212696714	267.120989672	0.215634134104	311.0	231.0	37	0.0
3638561	198.647689819	0.0	2178.0	0	510.0	1	632.324324324	23396.0	2.51190360909	3.0	0.706209621561	366.224957037	224.563888866	408.561368575	0.295589025848	327.0	172.0	37	0.0
3638560	921.965820312	0.0	6702.0	0	1118.0	1	1845.48648649	68283.0	2.54883512439	3.0	0.821225205466	206.749459714	225.171103426	1624.79815194	0.566196276463	473.0	452.0	37	0.0
3638574	60.6987876892	0.0	887.0	0	441.0	1	458.540540541	16966.0	2.47111505957	3.0	0.275286627199	383.792851139	228.14240227	168.446924479	0.0532567574435	384.0	204.0	37	0.0
3638572	190.124755859	0.0	1620.0	0	613.0	1	679.567567568	25144.0	2.53604849834	3.0	0.748009269425	340.583228823	228.433912002	367.786739274	0.253783188034	382.0	165.0	37	0.0
3638570	506.273712158	0.0	4060.0	0	867.0	1	1256.7027027	46498.0	2.583259282	3.0	0.726483486515	257.60686221	228.274914307	929.390118568	0.367304785488	502.0	386.0	37	0.0
3638569	119.331192017	0.0	1158.0	0	435.0	1	504.756756757	18676.0	2.52206975438	3.0	0.656015682392	67.9106038331	227.775312327	235.092701031	0.18031857772	325.0	211.0	37	0.0
3638551	699.255004883	0.0	5172.0	0	990.0	1	1555.94594595	57570.0	2.60594818069	3.0	0.785581326655	316.759558268	221.492380542	1306.98155105	0.492405590636	500.0	252.0	37	0.0
3638549	787.115356445	0.0	6138.0	0	1371.0	1	1870.91891892	69224.0	2.55234104332	3.0	0.928600181644	265.906344867	220.932346808	1330.02348305	0.492688284113	584.0	481.0	37	0.0
3638548	133.758682251	0.0	2192.0	0	808.0	1	898.27027027	33236.0	11.4000000005	3.0	0.394343210534	163.779137809	221.06944953	349.754965706	0.0831557209285	653.0	393.0	37	0.0
3638547	629.964782715	0.0	4708.0	0	1084.0	1	1471.43243243	54443.0	2.53098827016	3.0	0.765758775629	302.939842108	220.037749551	1087.35309456	0.394580787499	581.0	490.0	37	0.0
3638546	142.609451294	0.0	1692.0	0	579.0	1	641.675675676	23742.0	2.59056781988	3.0	0.611865712289	251.350204101	219.671309821	294.811997914	0.163545706196	440.0	233.0	37	0.0
3638545	518.249816895	0.0	3938.0	0	882.0	1	1307.81081081	48389.0	2.544225904	3.0	0.701560338204	294.137150033	219.374509783	950.134868726	0.342001877163	557.0	430.0	37	0.0
3638544	70.248336792	0.0	1649.0	0	621.0	1	675.0	24975.0	2.43714606998	3.0	0.0374509321398	205.555485807	218.535474799	316.543221553	0.00885915747604	474.0	266.0	37	0.0
3638558	64.6906967163	0.0	1323.0	0	740.0	1	789.027027027	29194.0	10.1504702836	3.0	0.358351597027	163.52778998	224.718156454	234.031988137	0.0561279563832	622.0	393.0	37	0.0
3638556	1330.32763672	0.0	8203.0	0	2915.0	1	3553.02702703	131462.0	2.60990291012	3.0	1.09953256781	116.2555086	224.521064147	2243.71628092	0.531802367721	881.0	1050.0	37	0.0
3638555	518.140869141	0.0	3631.0	0	796.0	1	1161.27027027	42967.0	2.56292266543	3.0	0.794293578759	22.793336266	223.782014468	890.71349829	0.438058824585	395.0	326.0	37	0.0
3638553	941.372314453	0.0	5481.0	0	1736.0	1	2368.0	87616.0	4.68618624736	3.0	1.17397503	175.635312828	222.929182741	1448.70710559	0.560330683912	625.0	673.0	37	0.0
3638552	821.895629883	0.0	5488.0	0	1610.0	1	2022.67567568	74839.0	2.56926076568	3.0	0.915698723268	130.739615975	221.698850936	1355.78015782	0.442776693821	721.0	602.0	37	0.0
3638535	111.377174377	0.0	1529.0	0	647.0	1	697.702702703	25815.0	2.4989319966	3.0	0.199810761693	169.036836608	208.014722441	247.659136815	0.0367666313149	564.0	285.0	37	0.0
3638534	60.3532791138	0.0	1026.0	0	590.0	1	595.486486486	22033.0	2.49417274552	3.0	0.513922613353	238.527289788	206.653511456	154.831022879	0.0715953161644	481.0	278.0	37	0.0
3638533	538.163452148	0.0	4352.0	0	871.0	1	1213.51351351	44900.0	2.5924874975	3.0	0.835774033978	47.0471652298	206.867078172	948.210027766	0.484840035529	385.0	225.0	37	0.0
3638532	919.842834473	0.0	6934.0	0	1242.0	1	1863.48648649	68949.0	2.58214977727	3.0	0.860091645318	320.998895216	205.908401755	1556.10128244	0.560327845516	511.0	410.0	37	0.0
3638531	104.804077148	0.0	1205.0	0	561.0	1	593.297297297	21952.0	2.65974906074	3.0	0.750772452513	276.975934697	205.154380132	201.291229712	0.14594706782	448.0	271.0	37	0.0
3638530	219.922988892	0.0	1843.0	0	477.0	1	639.567567568	23664.0	2.54624586526	3.0	0.744233858434	359.925852953	203.789888932	411.61487802	0.314903932598	329.0	171.0	37	0.0
3638529	817.189147949	0.0	6254.0	0	1334.0	1	1918.56756757	70987.0	2.56587541912	3.0	0.819161326435	309.577530285	203.185029596	1458.75375922	0.452260804116	659.0	655.0	37	0.0
3638528	157.035232544	0.0	1458.0	0	648.0	1	730.297297297	27021.0	2.60742644132	3.0	0.727429696564	129.73921742	202.607679854	299.351230429	0.175209513483	504.0	290.0	37	0.0
3638543	85.6632385254	0.0	1093.0	0	464.0	1	515.135135135	19060.0	10.3536138459	3.0	0.377212835234	214.653865921	217.533939102	204.63669191	0.0809918300373	387.0	229.0	37	0.0
3638542	477.145751953	0.0	3669.0	0	957.0	1	1353.02702703	50062.0	2.52823288789	3.0	0.727235964375	168.251804939	216.280702783	857.858751857	0.299620227194	661.0	456.0	37	0.0
3638541	64.5517044067	0.0	866.0	0	346.0	1	392.675675676	14529.0	2.59848855831	3.0	0.440463964418	81.640975712	216.066495865	161.711515094	0.0997420184822	312.0	180.0	37	0.0
3638540	140.913406372	0.0	1653.0	0	583.0	1	677.054054054	25051.0	4.73702814771	3.0	0.925131751927	5.41480406981	215.680796584	304.134559579	0.262284991256	373.0	303.0	37	0.0
3638539	746.737426758	0.0	6543.0	0	1058.0	1	1673.35135135	61914.0	2.56243738898	3.0	0.77485251436	396.024286571	215.09266923	1432.73433639	0.496371793427	449.0	382.0	37	0.0
3638538	470.629394531	0.0	3347.0	0	702.0	1	1073.16216216	39707.0	2.53782906416	3.0	0.72817034004	25.8564746262	215.215957504	820.528810298	0.385762831695	426.0	302.0	37	0.0
3638537	1269.90942383	0.0	9087.0	0	1406.0	1	2522.54054054	93334.0	2.56126220669	3.0	0.846890614185	142.119923366	213.735288724	2184.61418657	0.579078918294	655.0	614.0	37	0.0
3638536	975.920593262	0.0	7286.0	0	1383.0	1	2105.7027027	77911.0	2.55442873839	3.0	0.772344567398	153.264639853	208.937107671	1698.63632994	0.452472777968	692.0	493.0	37	0.0
3638646	57.8292884827	0.0	883.0	0	440.0	1	458.459459459	16963.0	2.70048545084	3.0	0.389116763244	346.061984202	251.710935571	149.334746012	0.0676618053071	400.0	169.0	37	0.0
3638644	854.946716309	0.0	6277.0	0	1128.0	1	1786.10810811	66086.0	2.53470104587	3.0	0.770930535726	311.830395783	252.395530003	1512.83875516	0.484759393436	520.0	558.0	37	0.0
3638642	270.613891602	0.0	2349.0	0	555.0	1	721.783783784	26706.0	2.5273434353	3.0	0.770648235216	259.410909374	251.972013979	499.45059455	0.363571145999	337.0	217.0	37	0.0
3638640	921.763671875	0.0	6455.0	0	1070.0	1	1878.08108108	69489.0	2.55982271079	3.0	0.818044264979	194.990394904	250.6024506	1640.97175442	0.556136234222	526.0	521.0	37	0.0
3638654	46.9585571289	0.0	1020.0	0	402.0	1	433.756756757	16049.0	11.4000000005	3.0	0.930791965399	399.0	254.0	164.660662071	0.214581871746	301.0	275.0	37	0.0
3638652	1439.95983887	0.0	10876.0	0	1766.0	1	3064.78378378	113397.0	2.55187837382	3.0	0.794538337844	369.995281939	253.547085015	2662.80304624	0.527097269583	716.0	1043.0	37	0.0
3638650	128.763168335	0.0	1386.0	0	553.0	1	623.756756757	23079.0	2.54623325835	3.0	0.36221728439	135.664826901	254.041176476	272.099594247	0.0857816302208	431.0	265.0	37	0.0
3638648	83.6035919189	0.0	839.0	0	415.0	1	444.189189189	16435.0	2.70326613996	3.0	0.685766356606	227.97133237	253.197862919	161.838712207	0.142763418438	321.0	211.0	37	0.0
3638630	113.845832825	0.0	1444.0	0	631.0	1	695.72972973	25742.0	11.4000000005	3.0	0.221946411898	203.261056213	247.260090036	285.032712416	0.0476299564966	497.0	301.0	37	0.0
3638627	481.780181885	0.0	4110.0	0	955.0	1	1244.94594595	46063.0	2.54500996145	3.0	0.749476238612	108.15162184	246.002767346	858.511339016	0.348469249929	516.0	478.0	37	0.0
3638625	765.654907227	0.0	5916.0	0	1049.0	1	1634.24324324	60467.0	2.54615710565	3.0	0.831102971363	323.387299875	245.079486666	1344.63911733	0.519552778254	486.0	510.0	37	0.0
3638638	51.7091255188	0.0	741.0	0	356.0	1	386.054054054	14284.0	11.079892042	3.0	0.39856094981	234.457444857	250.252419366	139.943033241	0.0778630669254	310.0	167.0	37	0.0
3638636	153.773269653	0.0	1407.0	0	588.0	1	606.297297297	22433.0	4.73727629121	3.0	0.922841261878	289.504422918	248.518809123	284.590628493	0.276465588457	343.0	157.0	37	0.0
3638634	583.564575195	0.0	4462.0	0	915.0	1	1227.89189189	45432.0	2.56632693389	3.0	0.859231628082	33.0622991832	249.194957495	979.068627256	0.5210451683	358.0	332.0	37	0.0
3638632	504.704772949	0.0	4499.0	0	894.0	1	1331.64864865	49271.0	2.53097973795	3.0	0.413324473561	364.916234961	248.090679376	1041.96300361	0.192897659587	561.0	318.0	37	0.0
3638614	986.601318359	0.0	7370.0	0	1202.0	1	2078.54054054	76906.0	2.56401511092	3.0	0.885731035749	386.552235079	242.020641981	1725.44758436	0.581361566871	513.0	709.0	37	0.0
3638612	189.927902222	0.0	1929.0	0	677.0	1	765.972972973	28341.0	2.55099559833	3.0	0.599820720671	146.051000305	242.12880548	336.325609961	0.151656457902	486.0	375.0	37	0.0
3638609	279.941101074	0.0	2478.0	0	743.0	1	959.081081081	35486.0	11.4000000005	3.0	0.651338935381	104.10307154	240.990617776	544.561310617	0.22686357761	511.0	338.0	37	0.0
3638622	361.283935547	0.0	3157.0	0	706.0	1	997.486486486	36907.0	2.58856108467	3.0	0.667834500998	66.4835400714	245.159985303	665.038537798	0.286384446684	405.0	419.0	37	0.0
3638620	125.767448425	0.0	1492.0	0	531.0	1	630.027027027	23311.0	2.52852510134	3.0	0.679756520733	206.490261121	243.905427833	283.377691281	0.180460091541	396.0	297.0	37	0.0
3638618	619.496459961	0.0	4861.0	0	903.0	1	1396.48648649	51670.0	2.55103304353	3.0	0.691067714377	312.332884107	243.114573625	1124.24588606	0.385373753798	527.0	367.0	37	0.0
3638616	268.47064209	0.0	2191.0	0	631.0	1	813.324324324	30093.0	2.56152659018	3.0	0.77648562631	156.840978276	242.857918436	485.086936885	0.301333895037	425.0	237.0	37	0.0
3638599	500.948608398	0.0	4663.0	0	1184.0	1	1515.0	56055.0	2.56885071332	3.0	0.54887191938	138.131931049	237.828695496	953.458529075	0.208773354996	657.0	586.0	37	0.0
3638597	601.024108887	0.0	5032.0	0	1313.0	1	1832.35135135	67797.0	2.57947947171	3.0	0.588115402951	130.180763582	238.27404071	1186.15719907	0.235110395117	885.0	632.0	37	0.0
3638594	105.461540222	0.0	1071.0	0	406.0	1	463.081081081	17134.0	2.60144771652	3.0	0.718421623093	20.1857350833	237.990143677	207.091013054	0.191383868635	315.0	154.0	37	0.0
3638593	698.055114746	0.0	4224.0	0	1584.0	1	1790.67567568	66255.0	4.71673193171	3.0	1.23954208258	0.0	238.0	1105.5317236	0.619789315126	354.0	293.0	37	0.0
3638607	669.588989258	0.0	4624.0	0	1189.0	1	1542.40540541	57069.0	2.58731672266	3.0	0.987804275949	58.9859234567	241.234828589	1059.20217511	0.513255286488	433.0	381.0	37	0.0
3638606	78.1114654541	0.0	795.0	0	390.0	1	420.486486486	15558.0	2.61268865536	3.0	0.562773485588	244.765637089	239.62327395	178.591654281	0.135734258746	312.0	204.0	37	0.0
3638604	63.8151054382	0.0	959.0	0	430.0	1	461.891891892	17090.0	2.51476040323	3.0	0.313651563973	46.6282649134	239.778177446	151.740052536	0.0543186861763	376.0	251.0	37	0.0
3638601	662.665893555	0.0	4307.0	0	1728.0	1	1991.10810811	73671.0	4.69899221705	3.0	1.22375845851	175.716260195	238.021279481	1152.95855625	0.548733078593	558.0	473.0	37	0.0
3638711	587.977355957	0.0	4218.0	0	900.0	1	1321.7027027	48903.0	2.55899176608	3.0	0.873202002133	123.518285267	272.572779609	1055.61277267	0.535397643303	389.0	271.0	37	0.0
3638710	96.7854537964	0.0	901.0	0	459.0	1	504.621621622	18671.0	2.75987278405	3.0	0.880351727162	89.5875475991	273.306638513	184.760107429	0.192128423398	343.0	235.0	37	0.0
3638708	759.930419922	0.0	5627.0	0	1131.0	1	1626.62162162	60185.0	2.5359402149	3.0	0.844121630988	368.177762411	271.731447681	1333.98430674	0.529355934225	493.0	527.0	37	0.0
3638706	493.027984619	0.0	4052.0	0	844.0	1	1174.0	43438.0	2.55164299733	3.0	0.790157612855	293.155829058	271.628615906	883.378269297	0.423037258247	460.0	411.0	37	0.0
3638704	716.07635498	0.0	5514.0	0	1314.0	1	1801.32432432	66649.0	2.54637400667	3.0	0.689874360012	246.323331414	270.26095218	1305.31267123	0.33325417727	670.0	661.0	37	0.0
3638718	516.036804199	0.0	4524.0	0	1096.0	1	1598.0	59126.0	2.53157868262	3.0	0.356692747472	196.33751589	274.769298548	1006.98846954	0.126615780422	885.0	610.0	37	0.0
3638716	378.257171631	0.0	2963.0	0	771.0	1	1060.7027027	39246.0	2.53333050019	3.0	0.824421417414	170.577272674	275.132985473	669.899282018	0.351966179899	488.0	393.0	37	0.0
3638714	715.182861328	0.0	5209.0	0	1169.0	1	1639.48648649	60661.0	2.54840138662	3.0	0.984573815465	279.089963277	274.023587041	1172.23901672	0.543178904262	459.0	451.0	37	0.0
3638694	55.3861808777	0.0	800.0	0	398.0	1	428.594594595	15858.0	10.3478735779	3.0	1.3571543179	399.0	268.0	127.812679657	0.25369974107	267.0	232.0	37	0.0
3638692	109.926391602	0.0	1185.0	0	621.0	1	622.972972973	23050.0	4.71830714848	3.0	0.41806279187	306.403683637	267.418675641	260.517059208	0.0957865298039	429.0	161.0	37	0.0
3638690	484.711547852	0.0	3771.0	0	990.0	1	1387.81081081	51349.0	2.5996824701	3.0	0.571377656572	194.808207457	267.310392847	933.151257176	0.237768598431	644.0	428.0	37	0.0
3638688	86.4485015869	0.0	1059.0	0	424.0	1	488.675675676	18081.0	9.03704595535	3.0	0.396709969706	32.7681432663	267.007328531	190.077185207	0.0836031514254	344.0	174.0	37	0.0
3638702	690.372497559	0.0	5234.0	0	952.0	1	1526.2972973	56473.0	2.55422571816	3.0	0.75620149199	231.197220969	269.800887325	1245.13840964	0.446028904153	549.0	535.0	37	0.0
3638700	1288.51550293	0.0	8478.0	0	1608.0	1	2753.97297297	101897.0	2.57117684556	3.0	0.856888478627	73.4821844498	270.528819816	2400.424806	0.596020517494	579.0	617.0	37	0.0
3638698	665.474731445	0.0	5155.0	0	1010.0	1	1595.86486486	59047.0	2.62147007884	3.0	0.713626244119	187.4924579	269.04037749	1247.17679318	0.386676626024	591.0	524.0	37	0.0
3638696	386.426971436	0.0	3080.0	0	693.0	1	1025.48648649	37943.0	2.58103759744	3.0	0.788197090525	150.05966666	269.400535096	704.980914699	0.371604719088	455.0	397.0	37	0.0
3638678	844.743896484	0.0	5348.0	0	1126.0	1	1697.05405405	62791.0	2.58286830461	3.0	0.918592593185	22.9626491561	265.259635965	1394.60103705	0.606269375441	408.0	430.0	37	0.0
3638676	55.7879447937	0.0	1384.0	0	589.0	1	646.864864865	23934.0	11.4000000005	3.0	-0.144235837582	153.275741636	263.769721358	214.269192342	-0.0233311786381	519.0	295.0	37	0.0
3638675	51.367893219	0.0	990.0	0	445.0	1	513.945945946	19016.0	2.47012549914	3.0	-0.402023508646	234.236441428	262.550094796	179.99073216	-0.0657671874449	432.0	175.0	37	0.0
3638673	100.094978333	0.0	1327.0	0	480.0	1	544.675675676	20153.0	2.53129095536	3.0	0.630887422995	320.8683259	262.362288398	218.704779968	0.14503045373	401.0	280.0	37	0.0
3638686	367.627166748	0.0	4086.0	0	1043.0	1	1388.56756757	51377.0	11.4000000005	3.0	0.554976017696	76.9480602553	265.51725862	919.879597814	0.225229730046	539.0	483.0	37	0.0
3638684	96.2235107422	0.0	1524.0	0	637.0	1	711.810810811	26337.0	2.59977193986	3.0	-0.00012583199567	376.016330037	264.739757895	317.849530949	-2.80935022179e-05	551.0	283.0	37	0.0
3638682	906.717285156	0.0	7280.0	0	1068.0	1	1864.75675676	68996.0	2.56346687286	3.0	0.829274530905	352.467078026	265.071105977	1632.61956182	0.569909209819	500.0	511.0	37	0.0
3638680	404.418426514	0.0	3223.0	0	741.0	1	1016.21621622	37600.0	2.56408479926	3.0	0.806835539661	335.000688997	265.305286731	721.414664821	0.401320500519	429.0	280.0	37	0.0
3638663	96.8278427124	0.0	1029.0	0	403.0	1	475.297297297	17586.0	2.55179948516	3.0	0.276990163456	35.7480178559	258.448901008	214.979826555	0.066828436019	345.0	86.0	37	0.0
3638661	710.128356934	0.0	5502.0	0	1005.0	1	1528.24324324	56545.0	2.57543286153	3.0	0.864165108795	208.66496053	257.095309953	1222.69945897	0.528340846527	459.0	298.0	37	0.0
3638659	501.102813721	0.0	3682.0	0	839.0	1	1163.40540541	43046.0	2.56024733975	3.0	0.806142354892	108.043197158	255.837717608	857.951709968	0.422969570009	449.0	289.0	37	0.0
3638658	129.86579895	0.0	1304.0	0	521.0	1	581.162162162	21503.0	2.59444446056	3.0	0.559810272571	96.5575636482	256.340396954	288.953140522	0.161667531478	403.0	200.0	37	0.0
3638656	693.903259277	0.0	4848.0	0	1039.0	1	1457.24324324	53918.0	2.56817859461	3.0	0.841974416364	80.7943129421	255.447138949	1227.35380223	0.549363776802	419.0	396.0	37	0.0
3638671	339.900024414	0.0	2670.0	0	636.0	1	900.351351351	33313.0	2.57717542342	3.0	0.815284312015	10.622355878	261.411361579	637.092885964	0.405381672815	360.0	174.0	37	0.0
3638669	512.698730469	0.0	5270.0	0	1236.0	1	1682.08108108	62237.0	2.52494115485	3.0	0.529141574934	373.305743216	258.587853208	1239.92753772	0.24227528576	681.0	467.0	37	0.0
3638667	502.287322998	0.0	3584.0	0	785.0	1	1198.21621622	44334.0	2.58534421981	3.0	0.783735977717	142.448890195	258.78517026	914.641160211	0.426791624119	455.0	393.0	37	0.0
3638665	563.826293945	0.0	4256.0	0	783.0	1	1283.86486486	47503.0	2.56897567394	3.0	0.809594377661	157.901125221	258.385582892	1001.23060842	0.461312761466	457.0	342.0	37	0.0
3638775	709.466674805	0.0	5737.0	0	1086.0	1	1718.59459459	63588.0	2.58480015091	3.0	0.685434767596	295.990665901	294.489420098	1326.00357087	0.359486161945	636.0	590.0	37	0.0
3638774	1765.96374512	0.0	12939.0	0	1677.0	1	3116.48648649	115310.0	2.54366317888	3.0	0.86404288114	381.133011483	293.158049757	3007.54025208	0.715027060352	471.0	887.0	37	0.0
3638772	523.799255371	0.0	4391.0	0	1017.0	1	1385.83783784	51276.0	2.52272367801	3.0	0.722160126202	325.079686216	290.522101913	968.07892566	0.337314919575	568.0	327.0	37	0.0
3638770	136.642791748	0.0	1660.0	0	447.0	1	533.918918919	19755.0	10.1995610354	3.0	1.01457274695	0.0	291.0	287.014554255	0.374944485021	260.0	251.0	37	0.0
3638768	1266.13232422	0.0	8088.0	0	2177.0	1	3082.78378378	114063.0	2.59700193063	3.0	1.21976409977	215.696665455	290.418226389	1904.65959535	0.604641996935	696.0	930.0	37	0.0
3638783	134.285675049	0.0	1294.0	0	448.0	1	540.432432432	19996.0	2.55806807678	3.0	0.684061876222	133.350388559	295.565818948	272.28391438	0.208202362727	352.0	138.0	37	0.0
3638781	527.795410156	0.0	3974.0	0	1123.0	1	1464.37837838	54182.0	2.62586539718	3.0	0.832064822614	46.2906447626	296.426703108	897.552578198	0.342275083793	608.0	331.0	37	0.0
3638779	486.14465332	0.0	3551.0	0	887.0	1	1297.43243243	48005.0	2.59117324028	3.0	0.792614418529	31.6324692476	295.604823217	846.668456053	0.348834324167	518.0	510.0	37	0.0
3638777	955.918579102	0.0	6614.0	0	1177.0	1	1922.62162162	71137.0	2.57516821555	3.0	0.87316783001	57.4025270581	294.819181092	1629.10318463	0.587131567961	456.0	570.0	37	0.0
3638758	771.189819336	0.0	5398.0	0	1511.0	1	2073.72972973	76728.0	2.5524992687	3.0	0.769019166013	191.179782962	284.918800226	1315.79407053	0.322705235801	884.0	871.0	37	0.0
3638756	648.123779297	0.0	4124.0	0	1360.0	1	1749.51351351	64732.0	2.6346733361	3.0	1.12649067628	38.2829113155	284.979737642	975.923170406	0.458135302227	552.0	555.0	37	0.0
3638754	725.082519531	0.0	5629.0	0	1181.0	1	1731.13513514	64052.0	2.5483808304	3.0	0.77468859569	329.021415593	283.598270417	1271.96017063	0.397825564043	654.0	645.0	37	0.0
3638765	938.302368164	0.0	6941.0	0	1372.0	1	2021.24324324	74786.0	2.56536522566	3.0	0.793807463238	301.209639848	289.029983166	1617.83728074	0.465606166459	590.0	584.0	37	0.0
3638764	112.967399597	0.0	1567.0	0	426.0	1	489.378378378	18107.0	2.65421437499	3.0	0.648789133569	86.760255683	289.18821766	244.691796093	0.193600883319	327.0	178.0	37	0.0
3638762	892.58416748	0.0	6264.0	0	1003.0	1	1816.13513514	67197.0	2.54614458575	3.0	0.811720908132	259.843845435	286.550928383	1615.52683464	0.565017605309	460.0	565.0	37	0.0
3638760	985.825134277	0.0	7652.0	0	1337.0	1	2220.56756757	82161.0	2.54046578416	3.0	0.689443408832	340.756218758	285.217638098	1753.30629796	0.373973448355	701.0	712.0	37	0.0
3638743	633.579772949	0.0	4873.0	0	1013.0	1	1476.18918919	54619.0	2.56288283258	3.0	0.837140542199	315.952854049	282.399937721	1117.86987013	0.464063675338	536.0	449.0	37	0.0
3638741	105.982498169	0.0	1268.0	0	546.0	1	568.837837838	21047.0	11.4000000005	3.0	0.195627820356	273.148629742	280.855887149	243.298229604	0.0436627699356	425.0	281.0	37	0.0
3638738	1917.38452148	0.0	11571.0	0	2302.0	1	4042.86486486	149586.0	2.57730654867	3.0	0.904979569134	202.451024112	281.519518967	3308.7027767	0.588108551057	978.0	1048.0	37	0.0
3638736	391.217071533	0.0	3191.0	0	784.0	1	1057.10810811	39113.0	2.58311537332	3.0	0.822693464196	157.279129434	280.594676495	726.340629602	0.393994356636	433.0	381.0	37	0.0
3638751	423.531036377	0.0	3276.0	0	932.0	1	1201.64864865	44461.0	2.54887875705	3.0	0.718843250675	30.7939925633	283.766730808	755.171953054	0.291784851233	494.0	478.0	37	0.0
3638749	84.3550949097	0.0	1282.0	0	659.0	1	740.648648649	27404.0	10.171448798	3.0	-0.316287665479	356.887834691	283.308409756	248.206255653	-0.0503298389645	509.0	365.0	37	0.0
3638747	1489.35620117	0.0	10199.0	0	1623.0	1	3035.35135135	112308.0	2.57753363278	3.0	0.78876080381	348.54547698	282.574901573	2734.28152473	0.551019251235	678.0	959.0	37	0.0
3638745	1613.23828125	0.0	11559.0	0	2018.0	1	3250.24324324	120259.0	2.56484207239	3.0	0.848703407879	181.710627299	282.988909454	2778.59485277	0.569300214046	729.0	692.0	37	0.0
3638726	632.677856445	0.0	4671.0	0	1072.0	1	1568.2972973	58027.0	2.56940507093	3.0	0.762567357301	250.72884172	277.991235869	1097.98195859	0.364146383554	614.0	675.0	37	0.0
3638725	523.904968262	0.0	4188.0	0	976.0	1	1258.78378378	46575.0	2.59533893342	3.0	0.851452855941	303.162192766	274.957052413	869.39813585	0.416499659199	493.0	336.0	37	0.0
3638723	40.6143875122	0.0	920.0	0	447.0	1	441.0	16317.0	2.52418849068	3.0	0.0524587500012	267.099121949	275.328006173	164.568628035	0.00988480805189	437.0	123.0	37	0.0
3638720	1009.79522705	0.0	7811.0	0	1244.0	1	2132.81081081	78914.0	2.57250681919	3.0	0.720254961934	240.207684223	274.96403177	1810.19053383	0.440201441719	671.0	709.0	37	0.0
3638735	369.061309814	0.0	3406.0	0	848.0	1	1151.83783784	42618.0	2.58907406236	3.0	0.614755515483	220.174849718	279.540582604	681.694967363	0.222368542717	593.0	505.0	37	0.0
3638733	69.7486419678	0.0	874.0	0	421.0	1	458.189189189	16953.0	2.50887258916	3.0	0.524603204476	143.10658632	280.192029223	176.607511769	0.112474866185	367.0	234.0	37	0.0
3638731	531.653930664	0.0	4663.0	0	1086.0	1	1520.08108108	56243.0	2.60063345493	3.0	0.541851684425	211.798166749	279.283386709	991.768744841	0.214718666406	782.0	556.0	37	0.0
3638728	118.364753723	0.0	954.0	0	458.0	1	501.675675676	18562.0	4.68140328294	3.0	0.942240351209	106.994021738	278.640457161	196.668227968	0.226527001973	316.0	201.0	37	0.0
3638838	163.14390564	0.0	2136.0	0	1007.0	1	1016.89189189	37625.0	2.52281559295	3.0	0.120345142848	349.985103311	315.922884675	382.675869792	0.0231687242618	614.0	564.0	37	0.0
3638836	280.841186523	0.0	2459.0	0	749.0	1	917.648648649	33953.0	2.57763110174	3.0	0.55187493576	278.004479221	315.54048966	559.521234639	0.202281957869	415.0	401.0	37	0.0
3638834	810.477355957	0.0	6579.0	0	1132.0	1	1808.75675676	66924.0	2.58369067266	3.0	0.779710977322	270.282613095	315.721970339	1480.52003636	0.468661829221	516.0	630.0	37	0.0
3638832	104.481239319	0.0	1764.0	0	583.0	1	717.297297297	26540.0	2.56745490052	3.0	0.0521960503859	221.139268142	315.925775266	341.279200205	0.0125731670695	445.0	331.0	37	0.0
3638846	540.63269043	0.0	3859.0	0	839.0	1	1272.24324324	47073.0	2.56746043097	3.0	0.88072117439	131.96958872	319.761698853	900.45489755	0.452799495047	473.0	436.0	37	0.0
3638844	50.4642066956	0.0	631.0	0	405.0	1	412.27027027	15254.0	4.76864514569	3.0	1.34884898033	399.0	319.0	117.719923889	0.238506063225	275.0	219.0	37	0.0
3638842	162.262496948	0.0	1396.0	0	551.0	1	624.810810811	23118.0	2.50717783461	3.0	0.675034519168	168.616692438	318.164203252	305.564308365	0.197695341685	408.0	252.0	37	0.0
3638840	168.470306396	0.0	1910.0	0	772.0	1	861.378378378	31871.0	2.61665997431	3.0	0.00682545092288	338.909675661	317.387892387	362.044990402	0.0014364593074	549.0	436.0	37	0.0
3638823	182.096817017	0.0	1508.0	0	536.0	1	651.972972973	24123.0	2.5470715112	3.0	0.713544653338	309.545658646	313.443155533	352.184806796	0.238731254302	386.0	230.0	37	0.0
3638822	464.923461914	0.0	4503.0	0	1142.0	1	1600.72972973	59227.0	2.51092986962	3.0	0.503118284643	155.249284666	313.164849655	1027.37474632	0.192541569239	707.0	568.0	37	0.0
3638820	459.68057251	0.0	3441.0	0	832.0	1	1101.45945946	40754.0	2.52610893566	3.0	0.787289767222	3.72511201176	312.939163603	819.260933694	0.414009986217	382.0	262.0	37	0.0
3638818	114.480506897	0.0	1293.0	0	422.0	1	481.918918919	17831.0	2.56417399995	3.0	0.693393791511	76.7667455707	312.37415118	232.493055855	0.200851604634	312.0	250.0	37	0.0
3638816	154.243560791	0.0	1828.0	0	516.0	1	662.459459459	24511.0	2.49027239121	3.0	0.353716547882	190.46828376	310.691387556	342.286396863	0.100571258071	425.0	229.0	37	0.0
3638830	1192.63220215	0.0	8539.0	0	1163.0	1	2302.59459459	85196.0	2.58154214349	3.0	0.863406006543	214.015332152	315.585698173	2072.66364398	0.635575182719	468.0	523.0	37	0.0
3638828	464.955444336	0.0	3478.0	0	829.0	1	1106.21621622	40930.0	2.55747940477	3.0	0.900977060076	183.011485068	315.950363055	758.990635835	0.447359331068	397.0	342.0	37	0.0
3638826	346.54019165	0.0	2979.0	0	978.0	1	1239.24324324	45852.0	2.57748425178	3.0	0.729080141819	263.732026755	314.621091179	722.199934052	0.269752308157	477.0	442.0	37	0.0
3638825	281.613006592	0.0	2593.0	0	744.0	1	975.27027027	36085.0	2.56385343711	3.0	0.793158948051	258.817154574	314.211835038	575.455310006	0.305483939037	402.0	331.0	37	0.0
3638807	1016.93164062	0.0	6018.0	0	2462.0	1	2788.91891892	103190.0	4.63930569003	3.0	1.10118315981	154.541779703	306.611597332	1683.14156298	0.497651105227	741.0	814.0	37	0.0
3638805	1036.64196777	0.0	6282.0	0	3027.0	1	3128.13513514	115741.0	2.62423601143	3.0	1.17573126936	348.891511794	306.380661188	1608.38649588	0.433201910492	858.0	1049.0	37	0.0
3638803	371.587127686	0.0	3034.0	0	606.0	1	895.0	33115.0	2.54878151069	3.0	0.848929362359	239.117401243	306.128015878	643.129803729	0.438874104998	348.0	327.0	37	0.0
3638802	46.2841835022	0.0	811.0	0	420.0	1	433.891891892	16054.0	10.7064298179	3.0	1.28235143209	399.0	305.0	137.638371544	0.255323445705	286.0	226.0	37	0.0
3638800	290.105865479	0.0	2234.0	0	672.0	1	858.810810811	31776.0	2.54590377855	3.0	0.789986974714	193.804844404	304.528554905	528.612641094	0.321222480463	412.0	262.0	37	0.0
3638813	627.360351562	0.0	4528.0	0	904.0	1	1297.48648649	48007.0	2.554122952	3.0	0.849471312584	17.6649562074	311.259421429	1098.81270828	0.561766130896	351.0	322.0	37	0.0
3638811	1249.07458496	0.0	9686.0	0	1725.0	1	2811.0	104007.0	2.57421739155	3.0	0.679604189139	342.423015696	309.855361855	2395.76121051	0.407671105637	804.0	620.0	37	0.0
3638809	156.289505005	0.0	1520.0	0	423.0	1	585.72972973	21672.0	2.60736684582	3.0	0.578195985848	133.494335363	307.713319389	329.249706711	0.194040434907	392.0	226.0	37	0.0
3638791	1256.21618652	0.0	8553.0	0	3231.0	1	3685.24324324	136354.0	4.70128540439	3.0	1.36444603775	107.89262525	301.154463436	2157.06802558	0.664787533237	626.0	1105.0	37	0.0
3638789	608.416442871	0.0	4295.0	0	937.0	1	1468.10810811	54320.0	2.53877012679	3.0	0.739701352266	39.0012683499	300.629614754	1059.83166336	0.364249624781	545.0	393.0	37	0.0
3638787	604.749816895	0.0	4860.0	0	967.0	1	1489.7027027	55119.0	2.57126427409	3.0	0.632111654732	149.174616823	300.377524968	1156.01559161	0.324960742881	510.0	447.0	37	0.0
3638786	284.03817749	0.0	3454.0	0	1017.0	1	1178.05405405	43588.0	2.58058145723	3.0	0.285050949432	348.357710789	299.375841976	755.473396323	0.100594386643	612.0	399.0	37	0.0
3638784	944.134277344	0.0	6927.0	0	1134.0	1	1925.13513514	71230.0	2.56469754737	3.0	0.851748554113	285.326893961	297.783844677	1651.6711598	0.575744033383	496.0	498.0	37	0.0
3638798	998.419372559	0.0	7201.0	0	1255.0	1	2051.59459459	75909.0	2.55943302087	3.0	0.868495822661	90.3328906582	304.706955956	1761.86363546	0.594698994871	496.0	591.0	37	0.0
3638796	226.500839233	0.0	1798.0	0	612.0	1	792.162162162	29310.0	2.53586717297	3.0	0.786908201404	329.653776137	303.719395184	412.907409147	0.257995211613	463.0	320.0	37	0.0
3638794	103.618278503	0.0	1050.0	0	451.0	1	493.756756757	18269.0	2.52658278111	3.0	0.498648113601	6.62058408908	304.415765427	208.755359932	0.117832623839	348.0	151.0	37	0.0
3638793	61.862991333	0.0	860.0	0	463.0	1	501.351351351	18550.0	2.45494297776	3.0	-0.0935034550062	302.502101414	300.664073348	180.813780236	-0.0165815584886	421.0	243.0	37	0.0
3638902	120.16809845	0.0	1150.0	0	524.0	1	559.405405405	20698.0	2.80147958185	3.0	0.992340560736	108.850352543	343.069840764	222.687681077	0.246129351335	335.0	221.0	37	0.0
3638900	64.6960678101	0.0	1134.0	0	442.0	1	473.459459459	17518.0	10.1807275348	3.0	0.359408905311	258.902671184	342.042109954	185.418085327	0.0757043916562	351.0	205.0	37	0.0
3638899	284.406402588	0.0	2125.0	0	608.0	1	777.513513514	28768.0	2.59936732374	3.0	0.768115665244	207.811072515	341.922177599	488.760769794	0.31826389986	384.0	140.0	37	0.0
3638897	279.001495361	0.0	1979.0	0	605.0	1	744.513513514	27547.0	2.54641759503	3.0	0.881053685495	13.0873667498	340.850841514	465.925579514	0.380618670372	327.0	324.0	37	0.0
3638910	87.9422149658	0.0	809.0	0	441.0	1	468.594594595	17338.0	2.79826222561	3.0	0.828925823724	93.9268201175	344.94266928	161.034582114	0.166088276767	324.0	217.0	37	0.0
3638908	1357.91992188	0.0	8358.0	0	3744.0	1	3936.10810811	145636.0	4.69477242546	3.0	1.41745225579	311.955105165	342.833381575	2028.82697066	0.575561624137	826.0	1089.0	37	0.0
3638906	167.244537354	0.0	1559.0	0	595.0	1	727.459459459	26916.0	7.81605669886	3.0	0.993041983357	266.751286051	342.758508701	361.275640735	0.327290584915	351.0	272.0	37	0.0
3638904	190.577560425	0.0	1692.0	0	452.0	1	598.891891892	22159.0	2.57118592549	3.0	0.771317901388	222.51348517	342.888218872	356.815917665	0.298318732629	319.0	165.0	37	0.0
3638886	669.979736328	0.0	4717.0	0	928.0	1	1461.83783784	54088.0	2.53465458222	3.0	0.843299238498	293.82394019	336.736807167	1173.84949616	0.511905112789	448.0	445.0	37	0.0
3638885	751.02557373	0.0	5909.0	0	1080.0	1	1731.45945946	64064.0	2.5772750438	3.0	0.639804735954	317.956553077	336.093368429	1323.33057503	0.323621421729	585.0	649.0	37	0.0
3638883	303.11038208	0.0	2867.0	0	869.0	1	1145.40540541	42380.0	11.4000000005	3.0	0.724317444018	68.0171514084	336.426887786	686.327685725	0.277148584825	467.0	402.0	37	0.0
3638881	581.459716797	0.0	3521.0	0	1454.0	1	1552.13513514	57429.0	4.68693760784	3.0	1.27149014638	87.4096655853	335.102457561	866.507779094	0.550186421059	432.0	310.0	37	0.0
3638895	477.054229736	0.0	3479.0	0	790.0	1	1177.32432432	43561.0	2.6122043688	3.0	0.93310124917	370.450966477	340.423272171	816.719932074	0.478524760993	395.0	355.0	37	0.0
3638893	890.190307617	0.0	6356.0	0	966.0	1	1704.0	63048.0	2.55697996456	3.0	0.844681946089	237.697655188	340.040333574	1555.01839932	0.627115511602	376.0	384.0	37	0.0
3638891	59.6944618225	0.0	738.0	0	392.0	1	414.108108108	15322.0	2.42870380178	3.0	0.187453697144	182.119166372	339.516345547	142.998986745	0.0334481365476	339.0	207.0	37	0.0
3638890	111.651298523	0.0	992.0	0	450.0	1	496.783783784	18381.0	4.68150624472	3.0	1.24796282203	0.0	340.0	217.62686404	0.376175571302	245.0	223.0	37	0.0
3638888	572.860595703	0.0	4145.0	0	855.0	1	1309.83783784	48464.0	2.56445491018	3.0	0.845376058351	126.212528982	338.155889777	1003.35087231	0.478817199406	444.0	396.0	37	0.0
3638870	452.76675415	0.0	3605.0	0	837.0	1	1126.18918919	41669.0	2.5681058619	3.0	0.87105204405	333.945229206	328.999710562	750.001105104	0.408539016788	457.0	413.0	37	0.0
3638868	2302.38037109	0.0	14014.0	0	2258.0	1	4353.43243243	161077.0	2.58517632725	3.0	0.925883790123	370.428503413	326.497745588	4001.15636438	0.740586560183	562.0	781.0	37	0.0
3638867	709.46307373	0.0	5662.0	0	1539.0	1	2087.81081081	77249.0	2.56429391196	3.0	1.00176652232	115.099897337	326.750668803	1263.57062059	0.435010837626	628.0	480.0	37	0.0
3638865	444.1668396	0.0	3298.0	0	640.0	1	1015.05405405	37557.0	2.59733598346	3.0	0.80062883126	22.4856505566	326.408205793	832.699323684	0.488976713537	346.0	278.0	37	0.0
3638879	479.805419922	0.0	3421.0	0	697.0	1	1073.05405405	39703.0	2.5709865843	3.0	0.810737991373	201.965049037	333.590110297	847.149335712	0.47065026803	363.0	248.0	37	0.0
3638878	823.334960938	0.0	5573.0	0	1029.0	1	1696.21621622	62760.0	2.55952224209	3.0	0.886612692337	43.2457233328	334.482837298	1442.13979009	0.60488768298	387.0	282.0	37	0.0
3638876	773.465454102	0.0	5828.0	0	1188.0	1	1790.59459459	66252.0	2.56630347081	3.0	0.869947424934	63.755653779	333.056741977	1386.03323793	0.507606876627	470.0	494.0	37	0.0
3638874	1034.12255859	0.0	6875.0	0	1701.0	1	2291.08108108	84770.0	2.56796186109	3.0	1.03751833004	148.830009272	331.063801204	1666.25158795	0.605862911768	512.0	671.0	37	0.0
3638872	106.140029907	0.0	1377.0	0	468.0	1	505.297297297	18696.0	2.49512082289	3.0	0.566946987415	30.9104901971	331.266349836	219.332176398	0.140310787399	345.0	129.0	37	0.0
3638854	211.155395508	0.0	2021.0	0	448.0	1	610.135135135	22575.0	2.52134409927	3.0	0.626586350094	292.30391911	322.937511085	417.073745289	0.272523184181	349.0	200.0	37	0.0
3638852	1027.27734375	0.0	7318.0	0	1171.0	1	2159.21621622	79891.0	2.57140501642	3.0	0.833956175287	318.157366705	321.528623063	1837.28141761	0.549925004959	526.0	747.0	37	0.0
3638850	533.608398438	0.0	4723.0	0	884.0	1	1314.56756757	48639.0	2.56316542437	3.0	0.626808170117	156.962579979	320.744219695	995.556922323	0.311216149959	568.0	356.0	37	0.0
3638848	429.436889648	0.0	3705.0	0	985.0	1	1370.21621622	50698.0	2.53614219562	3.0	0.903514533799	103.418712438	320.483723142	840.818818346	0.383539417342	531.0	442.0	37	0.0
3638862	847.817932129	0.0	6147.0	0	825.0	1	1634.48648649	60476.0	2.58512958422	3.0	0.803378920583	231.717904372	324.345448944	1535.59406929	0.60613099296	391.0	388.0	37	0.0
3638860	587.342285156	0.0	5023.0	0	1365.0	1	1778.62162162	65809.0	2.56619643227	3.0	0.816799059119	120.632389294	323.622201666	1160.27847116	0.363174506684	590.0	603.0	37	0.0
3638858	349.213775635	0.0	3248.0	0	1070.0	1	1328.67567568	49161.0	2.56336680004	3.0	0.981897536872	102.242529782	323.834646585	724.960537396	0.365886251655	523.0	345.0	37	0.0
3638856	362.652862549	0.0	3305.0	0	942.0	1	1205.13513514	44590.0	2.56505108399	3.0	0.66092148163	325.315625924	323.337128167	669.73643913	0.224962954749	540.0	411.0	37	0.0
3638965	532.156616211	0.0	4113.0	0	793.0	1	1275.37837838	47189.0	2.55731828022	3.0	0.720443630007	273.469608425	366.624027236	998.599751634	0.39285000604	478.0	413.0	37	0.0
3638963	148.408462524	0.0	1292.0	0	529.0	1	596.0	22052.0	2.59110674352	3.0	0.771153984991	256.048075727	367.314522548	260.21956541	0.202424242424	348.0	264.0	37	0.0
3638961	176.957214355	0.0	1676.0	0	494.0	1	597.324324324	22101.0	2.58701723107	3.0	0.685961469701	208.720077321	367.013198471	354.961113211	0.255992580061	360.0	221.0	37	0.0
3638974	176.675201416	0.0	1518.0	0	439.0	1	531.081081081	19650.0	2.54696655897	3.0	0.824274424947	228.963037838	370.945986764	307.998681308	0.31409081416	273.0	129.0	37	0.0
3638972	594.436035156	0.0	4499.0	0	865.0	1	1311.51351351	48526.0	2.57230752795	3.0	0.81658558813	182.304148796	369.880861777	1058.93504212	0.491783688013	429.0	383.0	37	0.0
3638970	47.375957489	0.0	1081.0	0	552.0	1	530.621621622	19633.0	10.7123967815	3.0	0.353030041322	6.0	370.0	211.717362873	0.0757653723488	346.0	161.0	37	0.0
3638968	293.087280273	0.0	2398.0	0	930.0	1	1021.89189189	37810.0	2.56187349098	3.0	1.25497156925	0.0	369.0	550.466104708	0.510596785998	297.0	369.0	37	0.0
3638950	145.061080933	0.0	1598.0	0	724.0	1	747.756756757	27667.0	2.65336013083	3.0	0.0999681851963	190.663806458	360.572521842	330.091940509	0.0225629797118	509.0	240.0	37	0.0
3638948	1305.45532227	0.0	8136.0	0	1898.0	1	2830.75675676	104738.0	2.57998712407	3.0	1.11681427948	323.787380318	359.913407147	1983.13821737	0.64258175038	588.0	716.0	37	0.0
3638946	130.835830688	0.0	1058.0	0	428.0	1	476.054054054	17614.0	2.58400161216	3.0	0.781852210159	384.224925095	359.437277604	247.419116519	0.254981727334	266.0	102.0	37	0.0
3638944	307.952758789	0.0	2875.0	0	702.0	1	912.513513514	33763.0	2.50593749443	3.0	0.772677751955	260.921836151	359.316154611	584.375146898	0.32874835111	416.0	356.0	37	0.0
3638959	183.787719727	0.0	1646.0	0	527.0	1	635.054054054	23497.0	2.5975678196	3.0	0.709790588464	297.975606368	366.08190368	333.880879119	0.229387591663	385.0	221.0	37	0.0
3638957	368.077972412	0.0	3326.0	0	838.0	1	1133.86486486	41953.0	2.52096814394	3.0	0.54509665722	159.283353377	364.599767894	706.699809056	0.204630890791	474.0	373.0	37	0.0
3638955	2852.60766602	0.0	13574.0	0	3000.0	1	5577.51351351	206368.0	2.62020202105	3.0	1.0842449234	341.694130472	363.952706517	4367.20733689	0.737568959062	729.0	1752.0	37	0.0
3638953	140.140213013	0.0	1205.0	0	416.0	1	492.972972973	18240.0	2.5022510666	3.0	0.812471083248	87.1760390376	364.001641931	249.484299939	0.258792866529	282.0	196.0	37	0.0
3638952	803.656188965	0.0	4726.0	0	1592.0	1	1927.67567568	71324.0	2.59501038358	3.0	1.07802524071	151.77540065	362.607221485	1245.28986037	0.534225501941	486.0	460.0	37	0.0
3638934	717.701660156	0.0	5041.0	0	1259.0	1	1743.08108108	64494.0	2.58684684278	3.0	0.983307889325	306.281607587	355.806212377	1185.00650205	0.502050156765	563.0	671.0	37	0.0
3638931	108.007202148	0.0	1757.0	0	605.0	1	696.324324324	25764.0	10.9188972981	3.0	0.602210748805	258.496601569	354.318419288	348.336367934	0.177340459258	403.0	338.0	37	0.0
3638930	2086.91796875	0.0	11244.0	0	2177.0	1	4060.59459459	150242.0	2.61043470627	3.0	0.971183110403	198.557108088	354.180135619	3436.88077622	0.697804158283	627.0	780.0	37	0.0
3638942	47.9286613464	0.0	552.0	0	300.0	1	334.918918919	12392.0	4.74962711359	3.0	1.23541757536	399.0	358.0	111.14464509	0.257845788631	202.0	194.0	37	0.0
3638940	107.086097717	0.0	1006.0	0	362.0	1	438.054054054	16208.0	2.47507903504	3.0	0.789919299439	108.206003662	357.857186597	207.169005879	0.229692185675	265.0	132.0	37	0.0
3638938	83.0594100952	0.0	996.0	0	420.0	1	491.540540541	18187.0	2.81477452687	3.0	0.129515932541	251.604742657	357.29808669	196.577323576	0.0265866041389	394.0	236.0	37	0.0
3638936	636.63659668	0.0	4952.0	0	955.0	1	1341.35135135	49630.0	2.54534651339	3.0	0.716917270572	162.040476672	357.203739603	1149.43940965	0.443361084775	426.0	197.0	37	0.0
3638919	337.091522217	0.0	2659.0	0	641.0	1	869.27027027	32163.0	2.57467881965	3.0	0.708768824262	183.249849098	348.487478572	658.217865344	0.366759706824	388.0	205.0	37	0.0
3638917	105.055229187	0.0	988.0	0	473.0	1	472.108108108	17468.0	2.50440025721	3.0	0.7764406051	385.55556619	345.599582766	220.546390155	0.221535189323	289.0	143.0	37	0.0
3638916	268.500793457	0.0	1999.0	0	540.0	1	748.459459459	27693.0	2.57675338752	3.0	0.776349253922	82.2738548258	346.483797157	495.136658722	0.345520975056	356.0	255.0	37	0.0
3638914	315.300811768	0.0	3273.0	0	843.0	1	1112.78378378	41173.0	2.60226527402	3.0	0.425492001014	301.647446836	345.204158637	588.989678043	0.126894091873	614.0	533.0	37	0.0
3638912	115.779602051	0.0	992.0	0	412.0	1	481.216216216	17805.0	2.61753099526	3.0	0.717652295764	142.512965638	345.374045809	221.036715796	0.197345775609	318.0	193.0	37	0.0
3638927	68.6725463867	0.0	1127.0	0	326.0	1	363.027027027	13432.0	10.7776042274	3.0	0.372924007934	116.781180005	354.110336576	193.627862792	0.110436594442	283.0	44.0	37	0.0
3638925	123.460655212	0.0	1501.0	0	489.0	1	586.081081081	21685.0	10.3344502472	3.0	0.472255998279	256.167619171	350.762207346	305.295974641	0.140252973035	381.0	161.0	37	0.0
3638923	334.34777832	0.0	2570.0	0	551.0	1	816.621621622	30215.0	2.57742735986	3.0	0.913556736844	23.2992450615	349.883757501	562.332263946	0.458877066967	296.0	292.0	37	0.0
3638921	292.065673828	0.0	2143.0	0	614.0	1	739.216216216	27351.0	2.53350545163	3.0	0.803400877009	6.98541340527	350.081482669	509.299744482	0.38266805347	330.0	189.0	37	0.0
3639031	52.9344215393	0.0	869.0	0	389.0	1	447.72972973	16566.0	11.4000000005	3.0	0.190671569867	103.176947416	384.837394188	175.525029657	0.0388259284212	315.0	210.0	37	0.0
3639029	187.798126221	0.0	1911.0	0	507.0	1	588.108108108	21760.0	2.5918238304	3.0	0.660472027792	389.100535552	384.469242115	381.904349847	0.272990100056	304.0	267.0	37	0.0
3639027	614.78338623	0.0	4590.0	0	782.0	1	1295.08108108	47918.0	2.55785602295	3.0	0.860432607556	327.76195752	384.020282524	1048.72277818	0.534631823874	381.0	276.0	37	0.0
3639025	496.320037842	0.0	4804.0	0	1144.0	1	1503.13513514	55616.0	2.57823359364	3.0	0.753493989237	86.0094129276	384.087242291	971.386013275	0.321822844776	598.0	464.0	37	0.0
3639039	1102.86303711	0.0	7981.0	0	1112.0	1	2041.64864865	75541.0	2.54261765507	3.0	0.80666927716	303.174695859	388.31975679	1978.01545068	0.641399196594	421.0	451.0	37	0.0
3639037	468.323577881	0.0	3353.0	0	870.0	1	1133.97297297	41957.0	2.53166836651	3.0	0.958407081985	25.2718499687	388.0441893	788.515605654	0.499739085535	365.0	253.0	37	0.0
3639036	60.6060905457	0.0	953.0	0	430.0	1	447.648648649	16563.0	2.86417953388	3.0	0.564709442211	264.131927008	386.775042246	150.468936664	0.10486054028	327.0	132.0	37	0.0
3639034	51.2432937622	0.0	626.0	0	271.0	1	314.621621622	11641.0	11.4000000005	3.0	0.504916536911	135.492760459	385.663361969	125.333411204	0.111815101597	252.0	135.0	37	0.0
3639014	93.553237915	0.0	1048.0	0	385.0	1	449.783783784	16642.0	10.8082181462	3.0	0.852712099282	0.0	381.0	195.019961248	0.226786174216	269.0	243.0	37	0.0
3639011	465.360565186	0.0	3561.0	0	856.0	1	1269.67567568	46978.0	2.59874058319	3.0	0.811712333114	285.590636801	379.590330843	851.100857519	0.373734491453	513.0	406.0	37	0.0
3639009	370.505737305	0.0	2764.0	0	648.0	1	904.756756757	33476.0	2.54110941484	3.0	0.82114124761	205.851561102	379.734374046	648.94279004	0.417403314045	354.0	272.0	37	0.0
3639008	82.9602737427	0.0	835.0	0	377.0	1	420.648648649	15564.0	4.74462774122	3.0	0.774694535983	160.435294718	379.8448194	153.597818311	0.164738221684	285.0	208.0	37	0.0
3639023	89.1426544189	0.0	1289.0	0	626.0	1	647.486486486	23957.0	2.49191285246	3.0	0.394723592562	61.3701342227	384.245481047	216.256357854	0.0705693418425	470.0	280.0	37	0.0
3639021	770.037231445	0.0	5530.0	0	1038.0	1	1582.35135135	58547.0	2.5383402724	3.0	0.824877879176	194.307080613	382.732867902	1359.874488	0.549067832748	439.0	458.0	37	0.0
3639019	166.543655396	0.0	1530.0	0	398.0	1	505.027027027	18686.0	2.59146316467	3.0	0.747058491383	151.784958006	382.950499168	306.506977126	0.293158171144	275.0	168.0	37	0.0
3639017	409.477813721	0.0	3024.0	0	760.0	1	1061.81081081	39287.0	2.58934759634	3.0	0.681879589932	97.3216063345	381.270866774	729.252541147	0.305751905455	414.0	314.0	37	0.0
3639016	656.664733887	0.0	5237.0	0	940.0	1	1510.16216216	55876.0	2.54241728641	3.0	0.792596082887	76.9096654243	381.191447762	1159.97036632	0.437608672017	514.0	374.0	37	0.0
3638998	739.452697754	0.0	5573.0	0	1086.0	1	1635.51351351	60514.0	2.53109823078	3.0	0.882124187675	353.332974288	377.787874305	1298.05049597	0.538593444621	471.0	514.0	37	0.0
3638996	179.208404541	0.0	1598.0	0	405.0	1	535.135135135	19800.0	2.58164522199	3.0	0.791251648754	237.076945158	377.738132845	322.011832267	0.312445500195	273.0	176.0	37	0.0
3638995	345.366210938	0.0	3018.0	0	839.0	1	1166.13513514	43147.0	2.52731091061	3.0	0.559526016585	59.1647394087	377.711865128	708.31490808	0.204716387509	622.0	446.0	37	0.0
3638993	80.494102478	0.0	935.0	0	466.0	1	467.486486486	17297.0	2.64241095601	3.0	0.177870102286	362.778529298	375.688274442	204.427197259	0.0404640793416	354.0	110.0	37	0.0
3639006	703.823059082	0.0	4727.0	0	1990.0	1	2099.72972973	77690.0	2.60946824775	3.0	1.16814957701	48.7564207761	380.359177354	1266.12560042	0.54367183217	539.0	658.0	37	0.0
3639004	1063.74780273	0.0	7968.0	0	2065.0	1	2854.7027027	105624.0	4.68110250429	3.0	1.20329871643	273.721920123	378.773596308	1759.24416954	0.589252848123	641.0	884.0	37	0.0
3639002	602.510009766	0.0	4554.0	0	1196.0	1	1626.48648649	60180.0	2.59385176515	3.0	0.839213749893	88.9031858701	379.377488298	1089.23789927	0.390831297786	535.0	483.0	37	0.0
3639000	419.168151855	0.0	3330.0	0	654.0	1	1035.72972973	38322.0	2.55458105674	3.0	0.688220214865	36.770319809	378.515798056	785.874518138	0.35336015839	398.0	338.0	37	0.0
3638983	589.234802246	0.0	4191.0	0	675.0	1	1192.81081081	44134.0	2.52114519099	3.0	0.758867210461	393.116534105	374.49204403	1113.8582305	0.548751820222	337.0	214.0	37	0.0
3638981	349.274505615	0.0	2489.0	0	808.0	1	1007.48648649	37277.0	2.55482083011	3.0	0.671725615812	66.214371316	374.195354593	606.488326425	0.253420632307	473.0	391.0	37	0.0
3638980	371.856536865	0.0	3182.0	0	872.0	1	1168.02702703	43217.0	2.52656731018	3.0	0.327178937495	279.940260742	373.012841406	709.150058031	0.110273333103	628.0	447.0	37	0.0
3638978	144.711257935	0.0	1363.0	0	518.0	1	620.054054054	22942.0	2.53088132986	3.0	0.308268216821	193.81126512	373.223646231	298.930681852	0.0802737435132	452.0	212.0	37	0.0
3638976	260.74810791	0.0	2293.0	0	835.0	1	1011.83783784	37438.0	2.5857089817	3.0	0.68175922314	58.5899338926	372.283559605	555.753768094	0.230358472865	499.0	368.0	37	0.0
3638991	70.7867279053	0.0	1303.0	0	700.0	1	730.324324324	27022.0	2.54696373656	3.0	0.328639171082	346.634416819	376.504721827	236.562424702	0.0562176583919	502.0	183.0	37	0.0
3638989	83.6116104126	0.0	1247.0	0	556.0	1	596.864864865	22084.0	2.51554007853	3.0	0.385015800405	336.672521535	376.151022825	218.041810741	0.0756451982419	477.0	243.0	37	0.0
3638987	74.5642852783	0.0	801.0	0	337.0	1	379.702702703	14049.0	2.50851491714	3.0	0.472988418517	372.560726482	374.60353402	180.708154041	0.126827031996	274.0	36.0	37	0.0
3638985	54.299949646	0.0	1303.0	0	602.0	1	632.432432432	23400.0	11.4000000005	3.0	0.0356072135209	186.640918943	375.406567966	216.207916977	0.00612374150013	470.0	320.0	37	0.0
3639060	178.809967041	0.0	2068.0	0	569.0	1	617.108108108	22833.0	10.2373502938	3.0	0.981863337093	355.0	399.0	374.809120589	0.42485483681	270.0	265.0	37	0.0
3639058	41.0316238403	0.0	660.0	0	394.0	1	417.594594595	15451.0	10.1458273836	3.0	1.36694070465	343.0	399.0	117.148400534	0.237217841311	272.0	193.0	37	0.0
3639056	820.270507812	0.0	4840.0	0	1120.0	1	1569.45945946	58070.0	2.66667075727	3.0	0.931570449839	193.0	399.0	1368.56542073	0.683965931207	312.0	265.0	37	0.0
3639047	67.4964904785	0.0	1035.0	0	432.0	1	466.27027027	17252.0	8.44397483809	3.0	0.181873644892	293.325083812	390.600258919	195.479275493	0.0396354553807	386.0	196.0	37	0.0
3639045	52.8575897217	0.0	849.0	0	420.0	1	432.189189189	15991.0	10.9126528101	3.0	0.372276452429	46.239780596	390.807137438	126.68263887	0.057709200168	355.0	188.0	37	0.0
3639043	92.3680953979	0.0	1069.0	0	442.0	1	468.162162162	17322.0	2.5248218541	3.0	0.604259169978	14.6006796798	391.512158732	198.157977594	0.146633472971	315.0	120.0	37	0.0
3639041	1010.9487915	0.0	6600.0	0	990.0	1	1892.7027027	70030.0	2.55469689821	3.0	0.848888368491	175.791417131	390.276758892	1739.52006256	0.639592952827	386.0	418.0	37	0.0
3639055	47.3394699097	0.0	704.0	0	348.0	1	367.945945946	13614.0	10.1211862906	3.0	1.1266740966	133.0	399.0	132.711455159	0.2549972354	238.0	173.0	37	0.0
3639053	151.089324951	0.0	1345.0	0	561.0	1	674.972972973	24974.0	6.47683126514	3.0	1.29103711865	6.13834618536	397.921234407	323.156350745	0.447292113136	256.0	165.0	37	0.0
3639051	389.57019043	0.0	3129.0	0	761.0	1	1039.78378378	38472.0	2.57094330376	3.0	0.91833363468	329.901588696	395.709282726	678.91368029	0.428178006727	354.0	185.0	37	0.0
3639049	61.2541313171	0.0	929.0	0	466.0	1	467.054054054	17281.0	11.0148462918	3.0	0.63770642619	83.5688495513	394.732720319	163.687701626	0.125806621938	346.0	136.0	37	0.0
3638263	466.956756592	0.0	3291.0	0	980.0	1	1288.24324324	47665.0	2.57393991936	3.0	0.924900383713	53.1606904396	32.3922964441	793.016197306	0.397965727907	486.0	406.0	37	0.0
3638262	95.4772415161	0.0	1139.0	0	617.0	1	610.756756757	22598.0	2.6000470349	3.0	0.451232648028	5.62582564857	28.9116443324	202.596260441	0.0808940923972	487.0	291.0	37	0.0
3638261	214.268600464	0.0	1828.0	0	602.0	1	767.486486486	28397.0	2.63923750834	3.0	0.872008867499	272.435179009	28.4895606258	391.077189143	0.285625629867	418.0	333.0	37	0.0
3638260	444.91116333	0.0	2854.0	0	700.0	1	1014.43243243	37534.0	2.59340933482	3.0	0.905527455082	103.359979938	27.8724710114	743.944611907	0.49709340453	341.0	311.0	37	0.0
3638259	91.9656829834	0.0	957.0	0	430.0	1	463.027027027	17132.0	10.1612233729	3.0	0.709825303479	175.878621095	26.4522038441	188.561290726	0.168952465194	310.0	265.0	37	0.0
3638258	250.702453613	0.0	2089.0	0	630.0	1	846.918918919	31336.0	2.58151703537	3.0	0.652693363474	302.833473443	24.7921435286	463.630323185	0.217511529329	515.0	354.0	37	0.0
3638257	461.612579346	0.0	3428.0	0	613.0	1	1036.35135135	38345.0	2.53788569173	3.0	0.811302153731	72.4244879549	23.7625712258	835.863233637	0.486271785107	355.0	336.0	37	0.0
3638256	664.050537109	0.0	4528.0	0	958.0	1	1512.18918919	55951.0	2.56545018071	3.0	0.887360554655	25.4835614311	22.50203905	1186.733117	0.534190850302	440.0	294.0	37	0.0
3638271	49.4654388428	0.0	724.0	0	365.0	1	388.891891892	14389.0	4.79979381708	3.0	0.395120696605	176.817076253	36.4462612883	134.270825776	0.0732040044943	323.0	142.0	37	0.0
3638270	206.717376709	0.0	1942.0	0	582.0	1	722.324324324	26726.0	2.58533927767	3.0	0.763992563276	384.157918301	35.2440077702	375.934838773	0.24814427449	439.0	324.0	37	0.0
3638269	1489.79577637	0.0	10651.0	0	1797.0	1	2991.35135135	110680.0	2.55534523468	3.0	0.893280457077	355.414189629	34.9013441056	2525.79406894	0.605465333259	686.0	811.0	37	0.0
3638268	773.634521484	0.0	6314.0	0	1405.0	1	1879.21621622	69531.0	2.56730637895	3.0	0.829822875199	287.038755962	34.829401861	1325.95154795	0.413939859238	596.0	560.0	37	0.0
3638267	589.482788086	0.0	4886.0	0	1010.0	1	1404.32432432	51960.0	2.5585540558	3.0	0.719727065157	369.849092338	33.8971921343	1057.47093614	0.371706384271	566.0	475.0	37	0.0
3638266	546.969116211	0.0	4614.0	0	904.0	1	1387.59459459	51341.0	2.55496376306	3.0	0.768877700123	336.864699138	32.5230942074	985.052521427	0.375351032645	590.0	451.0	37	0.0
3638265	49.8113746643	0.0	817.0	0	476.0	1	481.891891892	17830.0	2.48007989452	3.0	-0.0977521243553	61.3659535905	32.9795781145	152.740299525	-0.0152554081627	395.0	153.0	37	0.0
3638264	92.4579238892	0.0	1138.0	0	468.0	1	525.351351351	19438.0	11.4000000005	3.0	0.424152566723	18.0588136092	33.1154121213	205.610502355	0.0905146891072	425.0	144.0	37	0.0
3638247	783.77142334	0.0	5759.0	0	976.0	1	1648.24324324	60985.0	2.56756460333	3.0	0.787893098608	334.469335148	18.0157035332	1419.1498904	0.51329648085	510.0	507.0	37	0.0
3638246	150.609664917	0.0	1373.0	0	637.0	1	696.567567568	25773.0	2.54446231864	3.0	0.568248130775	283.835380368	15.9477449765	300.972824589	0.139944473287	514.0	242.0	37	0.0
3638245	378.130737305	0.0	2950.0	0	790.0	1	1174.21621622	43446.0	2.5571134859	3.0	0.800048757677	147.493204992	16.3626793941	738.239389627	0.33600287372	486.0	450.0	37	0.0
3638244	117.327812195	0.0	1252.0	0	503.0	1	584.864864865	21640.0	2.47717526484	3.0	0.651529799547	119.343447881	15.4309833833	252.126749667	0.16337579107	396.0	248.0	37	0.0
3638243	783.188049316	0.0	6067.0	0	1199.0	1	1939.43243243	71759.0	2.57695607165	3.0	0.772642819073	385.48388893	14.4418566991	1527.64972971	0.437395327589	678.0	575.0	37	0.0
3638242	620.159362793	0.0	5874.0	0	2214.0	1	2442.78378378	90383.0	2.54674538982	3.0	0.837213171964	304.283384835	14.1918145866	1386.57684275	0.3116648755	788.0	653.0	37	0.0
3638241	68.172454834	0.0	1008.0	0	468.0	1	496.918918919	18386.0	2.48054813717	3.0	0.476037643989	113.345882985	13.5154823563	188.483771535	0.099241381771	378.0	153.0	37	0.0
3638240	124.286979675	0.0	1200.0	0	421.0	1	477.621621622	17672.0	2.58602083361	3.0	0.770241400686	90.6588310067	12.7552332198	234.280144669	0.232904450704	288.0	151.0	37	0.0
3638255	211.541168213	0.0	1757.0	0	584.0	1	705.378378378	26099.0	2.52967145785	3.0	0.789397819872	226.950064979	21.3961922372	388.014414921	0.277328290764	394.0	273.0	37	0.0
3638254	240.289627075	0.0	2124.0	0	531.0	1	721.513513514	26696.0	2.56292153333	3.0	0.798987421908	191.736012705	21.4670477216	440.862199535	0.322926864748	357.0	192.0	37	0.0
3638253	406.180145264	0.0	3551.0	0	835.0	1	1156.89189189	42805.0	2.57702577843	3.0	0.809408158613	150.069121173	21.4161122251	779.149492994	0.374687945873	419.0	453.0	37	0.0
3638252	509.035430908	0.0	4162.0	0	877.0	1	1276.45945946	47229.0	2.57284757404	3.0	0.840333994642	373.259471999	20.2404040553	900.390581748	0.421217492849	504.0	344.0	37	0.0
3638251	90.7843093872	0.0	910.0	0	417.0	1	454.351351351	16811.0	2.51713620678	3.0	0.734459246856	172.351146464	20.1349998504	181.959277528	0.172427291492	300.0	249.0	37	0.0
3638250	190.71585083	0.0	1582.0	0	604.0	1	709.702702703	26259.0	2.59932830854	3.0	0.537732269543	135.993339379	20.432850001	354.739956781	0.155255832065	441.0	331.0	37	0.0
3638249	216.915405273	0.0	1797.0	0	572.0	1	761.216216216	28165.0	2.56984693265	3.0	0.660260069877	322.912078562	19.2918221343	409.074031274	0.215672944902	473.0	314.0	37	0.0
3638248	1226.86010742	0.0	8314.0	0	1261.0	1	2457.0	90909.0	2.56720246424	3.0	0.873402628672	210.980334288	19.4435977848	2156.79913297	0.621650536726	531.0	725.0	37	0.0
3638231	110.5027771	0.0	1486.0	0	809.0	1	830.513513514	30729.0	10.8486946136	3.0	0.483590129196	288.000336963	7.82474030162	256.018187464	0.0805401543778	602.0	480.0	37	0.0
3638230	819.50793457	0.0	5882.0	0	1141.0	1	1781.54054054	65917.0	2.54574928246	3.0	0.683250251361	235.81111675	8.35263891442	1469.13448811	0.392212181806	559.0	524.0	37	0.0
3638229	99.0367584229	0.0	1490.0	0	649.0	1	745.675675676	27590.0	11.4000000005	3.0	0.447809100623	139.99715911	8.11840536767	285.508032	0.0937684331005	528.0	374.0	37	0.0
3638228	164.306304932	0.0	1661.0	0	580.0	1	671.351351351	24840.0	2.55420992838	3.0	0.793650797083	155.152454598	7.18954766664	303.27455623	0.21841398627	421.0	243.0	37	0.0
3638227	102.184104919	0.0	1227.0	0	522.0	1	611.135135135	22612.0	2.50600751264	3.0	0.361851870687	334.56336337	6.37839222195	240.223872688	0.076563046534	524.0	252.0	37	0.0
3638226	327.273223877	0.0	3060.0	0	1075.0	1	1307.24324324	48368.0	11.4000000005	3.0	0.563158681812	10.2509873534	6.33734870318	733.272702244	0.187572943912	583.0	499.0	37	0.0
3638225	113.924842834	0.0	1114.0	0	458.0	1	523.891891892	19384.0	2.68013851945	3.0	0.858340636522	170.625218669	5.41937359872	212.554670586	0.210835535691	327.0	245.0	37	0.0
3638224	617.299926758	0.0	4463.0	0	917.0	1	1340.89189189	49613.0	2.56005703427	3.0	0.845511621415	37.6256746293	4.96584366814	1048.61203989	0.493888382691	429.0	319.0	37	0.0
3638239	434.025177002	0.0	3623.0	0	808.0	1	1174.86486486	43470.0	2.57898330721	3.0	0.718025220769	135.638126801	11.8337708093	806.673111619	0.327142457403	549.0	327.0	37	0.0
3638238	2320.55859375	0.0	13601.0	0	4008.0	1	6045.64864865	223689.0	10.2417312594	3.0	1.09003200431	396.501044401	10.7106095815	4344.90374025	0.643908480477	802.0	1301.0	37	0.0
3638237	685.987487793	0.0	6338.0	0	2077.0	1	2477.27027027	91659.0	11.4000000005	3.0	0.764931505077	299.511084572	10.6949905793	1479.51275104	0.296045198739	859.0	818.0	37	0.0
3638236	59.8786125183	0.0	678.0	0	333.0	1	386.810810811	14312.0	2.74814296253	3.0	0.292266487554	176.499476263	9.61507659607	159.392220261	0.0640751830831	323.0	140.0	37	0.0
3638235	398.345001221	0.0	3261.0	0	696.0	1	961.918918919	35591.0	2.57595624536	3.0	0.814875064612	52.924080234	9.90404116724	687.260963632	0.410638914699	377.0	228.0	37	0.0
3638234	1403.43823242	0.0	9751.0	0	1791.0	1	2762.54054054	102214.0	2.5808493924	3.0	0.86823046703	15.8290839365	10.1565692474	2381.4987064	0.598049085733	587.0	661.0	37	0.0
3638233	928.693908691	0.0	6967.0	0	2289.0	1	3027.2972973	112010.0	2.61205544797	3.0	1.09255858339	305.101758533	8.5573133248	1646.16451292	0.422580912948	846.0	1220.0	37	0.0
3638232	1972.3659668	0.0	13297.0	0	2114.0	1	3879.40540541	143538.0	2.55231092521	3.0	0.809748858346	349.813909849	7.61496227679	3434.71956206	0.558760821582	800.0	926.0	37	0.0
3638223	347.658416748	0.0	3157.0	0	939.0	1	1246.43243243	46118.0	2.58338858916	3.0	0.474214422961	294.594731443	4.1280893641	646.521226795	0.140233806838	713.0	469.0	37	0.0
3638222	733.512207031	0.0	5212.0	0	1072.0	1	1630.54054054	60330.0	2.52304599373	3.0	0.723333971676	271.774026769	4.11112863393	1312.6162085	0.410733342146	580.0	559.0	37	0.0
3638221	576.535095215	0.0	4317.0	0	1043.0	1	1444.27027027	53438.0	2.54722972196	3.0	0.752810959833	255.617205937	4.371390852	1055.95645556	0.379697035837	594.0	385.0	37	0.0
3638220	126.190811157	0.0	1871.0	0	739.0	1	885.459459459	32762.0	2.6144309548	3.0	0.112909592279	264.769954578	3.13440165075	359.549223534	0.0234618456706	642.0	445.0	37	0.0
3638219	1628.94494629	0.0	10690.0	0	1823.0	1	3364.13513514	124473.0	2.56218919701	3.0	0.807017421826	125.767900679	3.46444267931	2989.67500242	0.559075797212	668.0	831.0	37	0.0
3638218	1081.99780273	0.0	6934.0	0	2632.0	1	3106.86486486	114954.0	2.58804360473	3.0	1.08404950869	353.0	0.0	1843.80523137	0.47421071664	760.0	964.0	37	0.0
3638217	1085.85778809	0.0	6843.0	0	1570.0	1	2351.35135135	87000.0	2.67041343074	3.0	0.936622209351	237.0	0.0	1822.27884219	0.569704528004	554.0	630.0	37	0.0
3638216	496.196044922	0.0	3058.0	0	997.0	1	1207.62162162	44682.0	4.72282060882	3.0	1.14257385903	56.0	0.0	787.328794488	0.593523709216	327.0	250.0	37	0.0
3641783	158.784927368	1.0	1591.0	1	663.0	1	782.054054054	28936.0	2.61164279441	3.0	0.278894434253	390.687332301	19.5552082484	328.896635734	0.0622987269592	577.0	338.0	37	0.0
3641782	152.282745361	1.0	1791.0	1	740.0	1	852.648648649	31548.0	2.59145005153	3.0	0.441747763481	371.297985878	20.4636855831	346.395905177	0.098577476358	655.0	436.0	37	0.0
3641781	1016.16369629	1.0	8510.0	1	1795.0	1	2689.21621622	99501.0	2.55807952722	3.0	0.846723492678	338.361314158	18.5487402767	1995.81769841	0.458151958695	774.0	842.0	37	0.0
3641780	910.183349609	1.0	6752.0	1	1306.0	1	2001.16216216	74043.0	2.55641282326	3.0	0.841399124212	71.1406471791	18.6521924551	1564.0386027	0.489878027443	656.0	596.0	37	0.0
3641779	593.923950195	1.0	5461.0	1	1263.0	1	1810.91891892	67004.0	11.4000000005	3.0	0.641244991498	321.743598663	18.0488032508	1292.61458504	0.296776198148	687.0	477.0	37	0.0
3641778	92.693321228	1.0	1002.0	1	432.0	1	479.135135135	17728.0	10.1149411391	3.0	0.50463316215	289.853195951	18.4205545928	213.709325196	0.126812775389	366.0	105.0	37	0.0
3641777	625.148071289	1.0	4406.0	1	1070.0	1	1433.02702703	53022.0	2.53924968851	3.0	0.801476445597	207.215229189	18.2762236615	1097.83629336	0.443009678661	509.0	373.0	37	0.0
3641776	936.020812988	1.0	7236.0	1	2253.0	1	2844.78378378	105257.0	8.85973913166	3.0	1.02774625359	341.872567151	17.107553721	1759.83009178	0.466040013963	802.0	980.0	37	0.0
3641791	274.159973145	1.0	2514.0	1	667.0	1	837.027027027	30970.0	2.58483135162	3.0	0.745098037745	3.50144649895	26.2705538942	541.251044982	0.317355163244	392.0	304.0	37	0.0
3641790	69.6644515991	1.0	1313.0	1	693.0	1	740.081081081	27383.0	10.8504156779	3.0	0.220730812249	373.243668921	25.4836179787	257.74183664	0.0399724163933	633.0	405.0	37	0.0
3641789	170.790435791	1.0	1567.0	1	530.0	1	613.0	22681.0	2.59738770775	3.0	0.863272761894	256.820644646	25.1649538376	300.782405662	0.268700996858	344.0	192.0	37	0.0
3641788	542.90447998	1.0	4170.0	1	791.0	1	1221.27027027	45187.0	2.5398528569	3.0	0.767883277802	225.82271959	23.9657923431	975.64510421	0.442423354684	450.0	405.0	37	0.0
3641787	888.780456543	1.0	6267.0	1	1963.0	1	2549.75675676	94341.0	4.69777977478	3.0	1.20577745706	123.214075681	24.3519828464	1429.17319543	0.510408141803	736.0	808.0	37	0.0
3641786	581.089599609	1.0	4536.0	1	899.0	1	1373.27027027	50811.0	2.59763819657	3.0	0.750129104267	215.146396456	23.3376224271	1046.06738812	0.399971258719	522.0	440.0	37	0.0
3641785	549.556335449	1.0	4032.0	1	918.0	1	1404.10810811	51952.0	2.53716597158	3.0	0.679669799007	47.7089661171	22.6625891844	1024.42896787	0.32968385103	599.0	516.0	37	0.0
3641784	572.547485352	1.0	5005.0	1	845.0	1	1344.21621622	49736.0	2.52332660192	3.0	0.753761729881	399.0	22.0	1115.36070735	0.455002888884	512.0	513.0	37	0.0
3641767	140.424484253	1.0	1376.0	1	721.0	1	773.72972973	28628.0	2.64854885113	3.0	0.389245170905	56.6838090463	12.7447703891	274.952889768	0.0742998168707	574.0	446.0	37	0.0
3641766	179.886779785	1.0	1697.0	1	589.0	1	672.567567568	24885.0	2.54701440917	3.0	0.719197495519	300.044986024	12.3979347861	353.854061297	0.233340038136	399.0	260.0	37	0.0
3641765	644.52130127	1.0	4634.0	1	1095.0	1	1498.24324324	55435.0	2.5567689771	3.0	0.855780199776	131.850908853	11.9284337703	1085.62190076	0.449375546993	554.0	392.0	37	0.0
3641764	937.962646484	1.0	6241.0	1	1186.0	1	1947.02702703	72040.0	2.55854202587	3.0	0.903735763342	5.89899400689	11.6876265503	1560.43908505	0.567762255064	524.0	500.0	37	0.0
3641763	376.987640381	1.0	5086.0	1	1794.0	1	2065.10810811	76409.0	2.49096996914	3.0	0.464078872703	377.963428135	10.2759685468	1150.91680324	0.148526505422	792.0	728.0	37	0.0
3641762	65.5012969971	1.0	1173.0	1	604.0	1	609.864864865	22565.0	11.4000000005	3.0	0.0254615873155	210.709600668	9.73490301087	199.776981513	0.00418776437085	508.0	340.0	37	0.0
3641761	108.604354858	1.0	1113.0	1	562.0	1	584.378378378	21622.0	2.65852289123	3.0	0.555909298146	115.934082542	10.1534096953	202.739892384	0.106722979845	458.0	263.0	37	0.0
3641760	285.949279785	1.0	2341.0	1	704.0	1	875.243243243	32384.0	2.62139998748	3.0	0.785438777793	100.105877387	10.2074889664	491.621263746	0.283020447378	464.0	306.0	37	0.0
3641775	246.872314453	1.0	2017.0	1	528.0	1	701.945945946	25972.0	2.60707494799	3.0	0.731492393794	270.491344024	16.8724069594	477.121108894	0.33085278801	343.0	175.0	37	0.0
3641774	710.057739258	1.0	4971.0	1	1067.0	1	1716.0	63492.0	2.55866626292	3.0	0.832716992086	43.9609327782	15.5572833204	1209.15882148	0.415191843413	602.0	482.0	37	0.0
3641773	417.299102783	1.0	3606.0	1	1041.0	1	1342.05405405	49656.0	2.5687597076	3.0	0.453043742961	29.8557266979	15.9514645046	787.036846022	0.153192297885	646.0	497.0	37	0.0
3641772	1175.47802734	1.0	6579.0	1	1977.0	1	2695.72972973	99742.0	2.58774805296	3.0	1.06817691396	21.9954479147	16.0764092909	1787.75347307	0.548459033548	684.0	648.0	37	0.0
3641771	209.062835693	1.0	1799.0	1	475.0	1	613.432432432	22697.0	2.53905895658	3.0	0.722948699571	250.70638973	13.7627046099	401.108432315	0.309516231996	325.0	158.0	37	0.0
3641770	1322.72766113	1.0	10357.0	1	1643.0	1	2737.2972973	101280.0	2.5448710112	3.0	0.803035765468	318.870402381	12.9645064719	2387.40586626	0.53892176331	657.0	682.0	37	0.0
3641769	1251.75024414	1.0	8799.0	1	1376.0	1	2410.13513514	89175.0	2.55579488878	3.0	0.881997961419	172.954974889	12.7155501139	2104.68591167	0.626304071518	535.0	511.0	37	0.0
3641768	386.75592041	1.0	2768.0	1	1168.0	1	1242.78378378	45983.0	4.68275268374	3.0	1.09942445824	89.6685672249	13.4331266427	617.263501051	0.375572640905	558.0	323.0	37	0.0
3641751	926.544433594	1.0	6997.0	1	1210.0	1	2047.0	75739.0	2.5836201206	3.0	0.743599015265	339.254414553	4.35008835031	1674.44672454	0.437054420026	725.0	718.0	37	0.0
3641750	569.067871094	1.0	4485.0	1	827.0	1	1302.91891892	48208.0	2.57508829519	3.0	0.741500804753	286.489483537	4.06022015046	1057.06980686	0.430191891752	467.0	455.0	37	0.0
3641749	67.3231277466	1.0	1100.0	1	540.0	1	586.081081081	21685.0	2.62086444459	3.0	-0.0518667884701	58.7614087008	4.25354490736	197.146783779	-0.00864807032304	480.0	202.0	37	0.0
3641748	1120.73706055	1.0	8704.0	1	1652.0	1	2693.97297297	99677.0	2.56706034938	3.0	0.748725220682	79.4886261708	2.51010596101	2398.68080048	0.499987818616	668.0	501.0	37	0.0
3641747	121.68914032	1.0	1783.0	1	451.0	1	549.810810811	20343.0	2.41328726989	3.0	0.746771817556	232.0	0.0	328.953968228	0.287661285825	336.0	256.0	37	0.0
3641746	1511.08300781	1.0	8709.0	1	2927.0	1	3596.56756757	133073.0	4.68153806396	3.0	1.27692246913	201.0	0.0	2391.75343095	0.737870437696	559.0	1101.0	37	0.0
3641745	1198.9666748	1.0	6768.0	1	2737.0	1	3081.32432432	114009.0	4.6841384001	3.0	1.32159322564	135.0	0.0	1932.4287978	0.707689646955	543.0	976.0	37	0.0
3641744	263.7059021	1.0	2510.0	1	549.0	1	778.756756757	28814.0	2.48275041747	3.0	0.774898383231	115.0	0.0	544.403720975	0.37146599117	391.0	229.0	37	0.0
3641759	501.101348877	1.0	4014.0	1	912.0	1	1317.59459459	48751.0	2.52943645989	3.0	0.734310338828	64.1418304923	10.3623027502	913.043794114	0.341246339521	603.0	567.0	37	0.0
3641758	2463.37084961	1.0	13249.0	1	4328.0	1	5644.7027027	208854.0	2.61073736753	3.0	1.11153351905	372.174441984	8.32759491875	3805.93151005	0.599295857429	1059.0	1551.0	37	0.0
3641757	562.98614502	1.0	4459.0	1	982.0	1	1447.59459459	53561.0	2.56806553626	3.0	0.597494607274	30.6852825973	8.10605680204	1030.29988783	0.270047892382	657.0	532.0	37	0.0
3641756	938.80291748	1.0	7005.0	1	1155.0	1	1923.40540541	71166.0	2.5355237509	3.0	0.779923206315	185.082004172	6.7113743007	1680.75656674	0.516911285514	598.0	480.0	37	0.0
3641755	143.02633667	1.0	1484.0	1	631.0	1	704.72972973	26075.0	2.62545761307	3.0	0.742099387092	214.519384126	6.46666964434	302.998134267	0.189814141449	460.0	286.0	37	0.0
3641754	44.2537651062	1.0	1428.0	1	713.0	1	710.72972973	26297.0	2.53471549044	3.0	-0.819336011005	193.084837103	5.72905065001	197.957437716	-0.102417414296	618.0	413.0	37	0.0
3641753	878.651062012	1.0	7643.0	1	1824.0	1	2580.13513514	95465.0	2.53213861265	3.0	0.499276800829	366.040356973	4.64481106727	1771.50999875	0.206855929704	960.0	977.0	37	0.0
3641752	763.295898438	1.0	6065.0	1	1322.0	1	1844.40540541	68243.0	2.58562265205	3.0	0.759832840075	349.797869316	4.09422123844	1323.93582967	0.374964436227	752.0	687.0	37	0.0
3641743	542.817382812	1.0	3267.0	1	1373.0	1	1503.13513514	55616.0	4.66250126728	3.0	1.1577650357	31.0	0.0	839.693170224	0.477934230445	456.0	559.0	37	0.0
3641847	128.090042114	1.0	1262.0	1	600.0	1	666.108108108	24646.0	2.67598506284	3.0	0.722893143987	49.3757305122	57.2132234487	241.546266995	0.150839258438	460.0	298.0	37	0.0
3641846	451.734832764	1.0	4111.0	1	1024.0	1	1395.43243243	51631.0	2.56665537697	3.0	0.764896699073	135.431031935	55.6698743393	876.089434188	0.315982025464	610.0	466.0	37	0.0
3641845	160.412460327	1.0	1721.0	1	743.0	1	851.567567568	31508.0	2.74251732336	3.0	0.664924299397	125.104553801	56.3398163972	321.239313747	0.143400310331	558.0	431.0	37	0.0
3641844	180.260971069	1.0	1403.0	1	600.0	1	685.837837838	25376.0	2.68030886411	3.0	0.799146034268	37.4870171356	55.5818075806	358.158446742	0.263687543128	377.0	194.0	37	0.0
3641843	1213.17785645	1.0	8666.0	1	1633.0	1	2466.45945946	91259.0	2.5693327634	3.0	0.798301321813	291.15777356	54.8527790128	2103.02869683	0.515923581811	742.0	555.0	37	0.0
3641842	1403.94970703	1.0	8813.0	1	2372.0	1	3143.48648649	116309.0	2.6181401434	3.0	1.07892007242	76.0320150201	54.9351204753	2198.01121751	0.605665105922	716.0	675.0	37	0.0
3641841	671.776428223	1.0	4798.0	1	925.0	1	1479.56756757	54744.0	2.53070317762	3.0	0.806755411401	237.239441047	53.7938215269	1177.2902866	0.472682903389	502.0	506.0	37	0.0
3641840	141.615859985	1.0	1667.0	1	670.0	1	752.837837838	27855.0	2.48799412119	3.0	0.376041534066	230.123769216	53.8536273067	319.357994308	0.0866723973045	479.0	225.0	37	0.0
3641855	1168.69299316	1.0	8342.0	1	1563.0	1	2347.02702703	86840.0	2.56384204219	3.0	0.886525056848	323.961993583	63.1968318701	1961.21261364	0.588302784009	600.0	769.0	37	0.0
3641854	756.251647949	1.0	5564.0	1	928.0	1	1602.59459459	59296.0	2.56840378253	3.0	0.832998636749	271.532007765	63.2234139552	1352.9794993	0.54232136156	458.0	485.0	37	0.0
3641853	721.584472656	1.0	5153.0	1	925.0	1	1547.08108108	57242.0	2.56159061745	3.0	0.846847402411	220.5460315	63.3783140398	1295.00283952	0.549023268603	434.0	474.0	37	0.0
3641852	124.698104858	1.0	1134.0	1	469.0	1	502.891891892	18607.0	2.50698468692	3.0	0.855448645303	200.16903731	62.9114616748	217.718189893	0.227258462419	313.0	175.0	37	0.0
3641851	77.8131637573	1.0	827.0	1	382.0	1	394.027027027	14579.0	4.75249056666	3.0	0.673497050792	189.818698305	63.0307067451	152.625992851	0.150005868364	270.0	159.0	37	0.0
3641850	645.859802246	1.0	5491.0	1	2257.0	1	2477.75675676	91677.0	4.64101533167	3.0	1.59359364338	399.0	60.0	1151.92243676	0.588398656492	616.0	708.0	37	0.0
3641849	1107.29016113	1.0	8285.0	1	1263.0	1	2295.40540541	84930.0	2.53453965617	3.0	0.811857986676	364.760949385	60.2590267796	1993.67231593	0.544566770875	647.0	581.0	37	0.0
3641848	184.456100464	1.0	1570.0	1	604.0	1	671.405405405	24842.0	2.5969880862	3.0	0.721397791255	213.281146442	56.9468354771	322.338715868	0.209438337415	373.0	265.0	37	0.0
3641831	593.08215332	1.0	4483.0	1	987.0	1	1402.43243243	51890.0	2.55372743648	3.0	0.745658769559	250.189682966	46.7865189302	1053.50793755	0.389023196674	495.0	289.0	37	0.0
3641830	189.082290649	1.0	1671.0	1	632.0	1	711.918918919	26341.0	2.52682385124	3.0	0.73293695513	149.769790507	45.0884123913	346.313793031	0.216943288239	457.0	279.0	37	0.0
3641829	583.04699707	1.0	4793.0	1	1063.0	1	1592.45945946	58921.0	2.5536219472	3.0	0.580672140752	132.761398988	45.4975932239	1147.86295627	0.264666261452	765.0	599.0	37	0.0
3641828	1010.45758057	1.0	6793.0	1	1362.0	1	2154.21621622	79706.0	2.55691523823	3.0	0.872119618333	113.753719785	44.7107434749	1723.46429443	0.535782974095	627.0	493.0	37	0.0
3641827	54.1822547913	1.0	681.0	1	366.0	1	411.081081081	15210.0	2.47434262233	3.0	0.550904780755	33.7113191326	44.8901199929	133.278609265	0.09806339435	336.0	145.0	37	0.0
3641826	98.6550750732	1.0	1124.0	1	644.0	1	671.783783784	24856.0	2.54559020271	3.0	0.451340392345	362.145055856	44.0509944667	195.835834755	0.0704191405061	530.0	396.0	37	0.0
3641825	2361.1171875	1.0	13174.0	1	2549.0	1	4753.43243243	175877.0	2.61275908553	3.0	0.994273167106	324.743418119	44.4825045991	3903.74416811	0.689966064099	791.0	1023.0	37	0.0
3641824	603.316650391	1.0	4805.0	1	897.0	1	1422.89189189	52647.0	2.54791654056	3.0	0.708579783138	242.788027823	44.3672194128	1128.98018838	0.391029494208	509.0	408.0	37	0.0
3641839	958.512817383	1.0	7084.0	1	1350.0	1	2089.94594595	77328.0	2.5288342643	3.0	0.84309509858	379.771663997	49.5970816268	1695.97154958	0.519945990853	638.0	317.0	37	0.0
3641838	867.675842285	1.0	6374.0	1	1249.0	1	1951.94594595	72222.0	2.5308295904	3.0	0.741942552669	391.329024242	48.9429338831	1586.22724913	0.43156892542	760.0	629.0	37	0.0
3641837	173.046875	1.0	1601.0	1	595.0	1	689.972972973	25529.0	2.64025438439	3.0	0.443560174208	224.880126582	49.2783145026	316.221571975	0.113144517679	450.0	311.0	37	0.0
3641836	163.592575073	1.0	2291.0	1	993.0	1	1116.40540541	41307.0	11.4000000005	3.0	0.402588005647	128.530304967	49.4330992156	441.694053205	0.0865311854652	763.0	487.0	37	0.0
3641835	41.171131134	1.0	698.0	1	437.0	1	432.891891892	16017.0	8.79616432865	3.0	1.65728593199	0.0	49.0	96.4951880734	0.226559497793	298.0	256.0	37	0.0
3641834	117.885017395	1.0	1783.0	1	768.0	1	879.72972973	32550.0	2.48129050169	3.0	-0.0753988460946	288.83584328	47.7286984131	335.261560299	-0.0141636126427	652.0	469.0	37	0.0
3641833	596.601501465	1.0	4392.0	1	1097.0	1	1575.81081081	58305.0	2.55571318716	3.0	0.677821860043	84.7499655667	47.9974708304	1042.95221574	0.289172460397	699.0	612.0	37	0.0
3641832	541.661621094	1.0	4328.0	1	1028.0	1	1401.10810811	51841.0	2.57210351391	3.0	0.758985328804	300.31886572	46.8557355352	945.706637147	0.344350469315	636.0	575.0	37	0.0
3641815	676.390014648	1.0	5419.0	1	999.0	1	1512.2972973	55955.0	2.54604606827	3.0	0.737133749251	296.862774891	37.6678556306	1227.37130724	0.42679127886	571.0	365.0	37	0.0
3641814	1188.87353516	1.0	8593.0	1	1609.0	1	2414.18918919	89325.0	2.56575548091	3.0	0.759464092358	269.453124913	37.6223266178	2225.38563247	0.538543919301	573.0	598.0	37	0.0
3641813	174.979049683	1.0	2093.0	1	795.0	1	892.405405405	33019.0	2.56592381943	3.0	0.42092236287	354.638513183	37.1958240543	420.950937987	0.11021716362	561.0	370.0	37	0.0
3641812	55.3219413757	1.0	1005.0	1	488.0	1	517.702702703	19155.0	2.64264091492	3.0	-0.0129311226596	230.472536484	37.0204803689	182.645659508	-0.00227586050462	428.0	237.0	37	0.0
3641811	138.109008789	1.0	1679.0	1	706.0	1	801.297297297	29648.0	2.54977903513	3.0	0.590856909092	140.513674285	37.2002186215	299.12630785	0.123954399825	609.0	411.0	37	0.0
3641810	864.114074707	1.0	6229.0	1	1259.0	1	2089.81081081	77323.0	2.57853352408	3.0	0.779793211477	90.2511819	36.7285008995	1560.58784932	0.41075425763	767.0	709.0	37	0.0
3641809	2079.9284668	1.0	13194.0	1	4356.0	1	5750.48648649	212768.0	10.2254449507	3.0	1.12329019956	397.480343906	35.6026327561	3942.25191301	0.626112437756	842.0	1141.0	37	0.0
3641808	1258.67980957	1.0	8853.0	1	1562.0	1	2590.54054054	95850.0	2.57791332964	3.0	0.849729740217	173.539645876	35.896202033	2211.49088217	0.569115667723	648.0	531.0	37	0.0
3641823	816.102783203	1.0	6459.0	1	1013.0	1	1755.91891892	64969.0	2.55139020431	3.0	0.759836332258	351.914270842	43.4521594452	1530.1199005	0.494909801726	557.0	533.0	37	0.0
3641822	164.092254639	1.0	1919.0	1	752.0	1	812.243243243	30053.0	2.5682135889	3.0	0.559958358552	98.1029240256	43.3087067093	309.861205973	0.119581053744	574.0	423.0	37	0.0
3641821	701.899536133	1.0	5509.0	1	1281.0	1	1812.7027027	67070.0	2.58146586956	3.0	0.756121189717	78.7266921679	42.1960760083	1219.97463236	0.341273931067	790.0	705.0	37	0.0
3641820	449.254302979	1.0	3287.0	1	756.0	1	1100.56756757	40721.0	2.57010609828	3.0	0.774422213179	223.196592707	40.5262401141	819.829506007	0.405361753937	433.0	297.0	37	0.0
3641819	313.701385498	1.0	2848.0	1	612.0	1	780.945945946	28895.0	2.52807989444	3.0	0.79434797591	16.9050616932	39.843973289	569.403876677	0.40763345853	323.0	143.0	37	0.0
3641818	732.195251465	1.0	6075.0	1	1207.0	1	1759.86486486	65115.0	2.55506042708	3.0	0.697965411512	277.478573405	39.005677367	1325.58379512	0.356602500628	587.0	442.0	37	0.0
3641817	74.138092041	1.0	1924.0	1	758.0	1	866.594594595	32064.0	10.9989494672	3.0	0.0960130956708	179.382498543	39.1937014069	369.382552336	0.0208900681922	526.0	355.0	37	0.0
3641816	689.211914062	1.0	4643.0	1	1264.0	1	1729.75675676	64001.0	2.56351716899	3.0	0.81874862256	67.12686502	38.9789748345	1134.40563011	0.367007363871	728.0	606.0	37	0.0
3641799	971.709228516	1.0	6686.0	1	1132.0	1	2002.94594595	74109.0	2.55680343333	3.0	0.822488368353	313.653118176	30.0098781306	1695.25681348	0.533905968865	592.0	568.0	37	0.0
3641798	438.836456299	1.0	4403.0	1	1290.0	1	1508.86486486	55828.0	2.55259010122	3.0	0.55548541129	91.2660486081	30.4534927891	930.285504628	0.206623864902	738.0	579.0	37	0.0
3641797	1147.22290039	1.0	6976.0	1	2038.0	1	2653.05405405	98163.0	2.59662924679	3.0	1.0675185131	153.699025189	28.5669317584	1858.53997276	0.59722356676	609.0	537.0	37	0.0
3641796	511.58682251	1.0	3899.0	1	833.0	1	1223.78378378	45280.0	2.56898392927	3.0	0.811357855492	185.574668689	28.2412138109	926.192178736	0.443061045747	450.0	315.0	37	0.0
3641795	1327.42431641	1.0	9915.0	1	1815.0	1	2816.83783784	104223.0	2.55998594175	3.0	0.853752818697	81.1027152562	27.7288046118	2250.65040616	0.517620620562	829.0	887.0	37	0.0
3641794	454.646362305	1.0	3451.0	1	1295.0	1	1579.13513514	58428.0	2.54679910475	3.0	0.937901505287	60.1087052359	28.3817602406	839.479242089	0.332085591854	670.0	586.0	37	0.0
3641793	757.224975586	1.0	5240.0	1	1080.0	1	1741.67567568	64442.0	2.54025366398	3.0	0.804816349609	347.690719518	25.8308479134	1320.04953725	0.438834233572	614.0	565.0	37	0.0
3641792	537.086975098	1.0	4456.0	1	1117.0	1	1497.67567568	55414.0	2.56090851434	3.0	0.678030979474	113.066585007	26.3874925062	997.245847713	0.29155189025	691.0	644.0	37	0.0
3641807	1239.03613281	1.0	7905.0	1	2790.0	1	3392.48648649	125522.0	4.70908010389	3.0	1.26668186896	128.096181205	35.8266041763	1951.95232213	0.573337880745	823.0	968.0	37	0.0
3641806	61.4769210815	1.0	953.0	1	442.0	1	448.837837838	16607.0	11.4000000005	3.0	0.427149931214	194.828934229	34.887696166	160.183837705	0.0825110093312	371.0	170.0	37	0.0
3641805	294.012359619	1.0	2790.0	1	1071.0	1	1232.94594595	45619.0	2.63192864043	3.0	0.937647260983	164.389249411	33.466864056	515.414070106	0.243757117639	635.0	565.0	37	0.0
3641804	439.130493164	1.0	3995.0	1	1108.0	1	1487.32432432	55031.0	2.56590500745	3.0	0.628020833541	60.9009326539	33.9210108881	860.219256742	0.221916169155	737.0	549.0	37	0.0
3641803	108.999290466	1.0	1576.0	1	709.0	1	814.054054054	30120.0	2.72088045519	3.0	0.191576580494	110.430814367	32.7694700442	298.044827533	0.0363450390671	642.0	368.0	37	0.0
3641802	117.199607849	1.0	2096.0	1	849.0	1	926.135135135	34267.0	2.50937902091	3.0	0.169931036284	376.421892115	30.6010863374	347.022026371	0.0328833979274	630.0	482.0	37	0.0
3641801	263.108215332	1.0	2781.0	1	1017.0	1	1231.37837838	45561.0	2.58686862753	3.0	0.270771118457	74.4936852627	31.488544737	609.755522564	0.0718577677266	796.0	580.0	37	0.0
3641800	1055.0090332	1.0	7913.0	1	1358.0	1	2278.75675676	84314.0	2.55763773707	3.0	0.763122602993	384.014128006	29.5626104298	1937.78673012	0.480315523646	760.0	761.0	37	0.0
3641911	639.034057617	1.0	4814.0	1	874.0	1	1476.86486486	54644.0	2.54930348727	3.0	0.741732584572	190.705151633	96.8997279637	1170.18135257	0.416135256331	457.0	421.0	37	0.0
3641910	254.946090698	1.0	2358.0	1	588.0	1	772.054054054	28566.0	2.53996692263	3.0	0.759043404297	261.360541063	95.6668424083	492.531045042	0.319462192499	381.0	223.0	37	0.0
3641909	73.2347717285	1.0	808.0	1	421.0	1	440.378378378	16294.0	2.53228892493	3.0	0.691061900339	95.1807654697	94.8412434582	146.045911988	0.129421497767	317.0	230.0	37	0.0
3641908	623.535766602	1.0	4597.0	1	928.0	1	1420.78378378	52569.0	2.52893637529	3.0	0.725238827083	28.1872926849	95.1884559566	1139.09294166	0.409890169667	476.0	455.0	37	0.0
3641907	463.252532959	1.0	4583.0	1	1155.0	1	1627.67567568	60224.0	11.4000000005	3.0	0.526963520789	290.699187205	94.3213742368	1184.13172724	0.237137793875	620.0	407.0	37	0.0
3641906	107.489974976	1.0	1145.0	1	501.0	1	547.081081081	20242.0	11.4000000005	3.0	0.64339282018	207.532605799	94.3881161305	220.749528548	0.149168852541	390.0	218.0	37	0.0
3641905	600.688049316	1.0	4467.0	1	887.0	1	1360.83783784	50351.0	2.55816810999	3.0	0.786202883126	123.560888238	94.0641893598	1037.98098659	0.428242281665	461.0	303.0	37	0.0
3641904	987.476928711	1.0	6954.0	1	1100.0	1	2030.16216216	75116.0	2.57180776757	3.0	0.82000224345	344.954159169	92.4004819714	1750.98466764	0.547077256954	561.0	586.0	37	0.0
3641919	132.06817627	1.0	1316.0	1	421.0	1	513.189189189	18988.0	2.60907978854	3.0	0.578236427905	88.4921532065	101.243799358	260.943037402	0.172345192532	332.0	230.0	37	0.0
3641918	652.204040527	1.0	4983.0	1	1199.0	1	1618.27027027	59876.0	2.55781318696	3.0	0.829960075084	377.07120066	99.857846953	1095.52989839	0.390688024596	681.0	528.0	37	0.0
3641917	61.250087738	1.0	723.0	1	341.0	1	378.054054054	13988.0	11.4000000005	3.0	0.392306649418	149.128685753	99.9510285514	155.967579599	0.0880490293017	306.0	93.0	37	0.0
3641916	83.6137542725	1.0	1215.0	1	540.0	1	603.27027027	22321.0	10.1729667092	3.0	0.340347811165	275.415198987	99.165365822	202.722257815	0.0606535207338	476.0	298.0	37	0.0
3641915	536.272338867	1.0	3927.0	1	712.0	1	1158.59459459	42868.0	2.57308223188	3.0	0.852066907174	243.065093202	99.1098543066	909.148180669	0.502196400767	376.0	324.0	37	0.0
3641914	448.284851074	1.0	3252.0	1	773.0	1	1101.37837838	40751.0	2.55208122067	3.0	0.718702601158	168.113330997	97.9078186432	773.087940641	0.337325008052	434.0	310.0	37	0.0
3641913	125.610336304	1.0	1588.0	1	625.0	1	753.675675676	27886.0	11.4000000005	3.0	0.140181574282	339.311670197	96.9621391687	343.953893394	0.0330442259205	497.0	321.0	37	0.0
3641912	1422.57006836	1.0	10791.0	1	1711.0	1	3129.91891892	115807.0	2.55676311308	3.0	0.80328297122	286.038726969	97.4252524536	2664.35301067	0.519522531458	746.0	917.0	37	0.0
3641895	647.258483887	1.0	4929.0	1	922.0	1	1454.32432432	53810.0	2.56956560487	3.0	0.813237605755	314.485572148	87.3582919556	1187.79232786	0.497226403817	468.0	340.0	37	0.0
3641894	192.481887817	1.0	2496.0	1	762.0	1	948.702702703	35102.0	11.4000000005	3.0	0.550207610064	50.5181082188	85.5919440832	480.898168065	0.162047988881	548.0	458.0	37	0.0
3641893	2671.52270508	1.0	12712.0	1	3912.0	1	5758.59459459	213068.0	2.62759681689	3.0	1.10491403426	373.410503982	85.1867554098	4082.91309715	0.643922169274	1031.0	1692.0	37	0.0
3641892	525.950073242	1.0	4283.0	1	817.0	1	1156.45945946	42789.0	2.55880495796	3.0	0.775002082068	266.916776306	84.9089561809	929.872350696	0.452595890445	428.0	382.0	37	0.0
3641891	618.395874023	1.0	4723.0	1	847.0	1	1322.83783784	48945.0	2.53610597601	3.0	0.719748111337	200.241025656	84.8786436859	1098.1372236	0.426014644001	441.0	440.0	37	0.0
3641890	132.833755493	1.0	1300.0	1	561.0	1	614.27027027	22728.0	2.53894088049	3.0	0.759859390774	154.304181667	83.4917763359	262.829967073	0.194118032133	405.0	229.0	37	0.0
3641889	613.795410156	1.0	3859.0	1	1347.0	1	1599.59459459	59185.0	2.61337219738	3.0	1.1374833879	15.3441761686	83.9099976711	943.982093152	0.505199585169	471.0	448.0	37	0.0
3641888	85.8628234863	1.0	1414.0	1	563.0	1	631.135135135	23352.0	2.53734576749	3.0	-0.0343056756855	43.0827948421	83.0206184183	266.518308956	-0.00719128094151	497.0	322.0	37	0.0
3641903	595.529541016	1.0	4683.0	1	1006.0	1	1469.64864865	54377.0	2.55713924746	3.0	0.630205364387	194.339967174	91.4004783101	1177.19476384	0.337611151051	517.0	405.0	37	0.0
3641902	1023.14630127	1.0	8461.0	1	1534.0	1	2354.43243243	87114.0	2.56508687265	3.0	0.859773433817	393.238182305	90.1689955502	1821.18141662	0.498177785501	707.0	788.0	37	0.0
3641901	645.50177002	1.0	6196.0	1	1541.0	1	2075.83783784	76806.0	2.55087570931	3.0	0.442423769127	367.45480381	90.3519575764	1336.62340981	0.166095655178	832.0	757.0	37	0.0
3641900	64.3880310059	1.0	939.0	1	435.0	1	473.891891892	17534.0	2.77336953827	3.0	0.0947396496373	84.852629189	88.5718271003	167.998145457	0.0170797694443	370.0	215.0	37	0.0
3641899	471.562866211	1.0	3699.0	1	903.0	1	1266.64864865	46866.0	2.60302130707	3.0	0.83455779554	46.7785531228	89.2457895459	844.535842809	0.385463712565	494.0	309.0	37	0.0
3641898	500.267486572	1.0	4281.0	1	899.0	1	1343.13513514	49696.0	2.56779472295	3.0	0.510486370946	129.839688564	87.5876615088	970.599618854	0.226163774627	587.0	432.0	37	0.0
3641897	469.076629639	1.0	3400.0	1	811.0	1	1146.75675676	42430.0	2.52996007163	3.0	0.885076674675	60.2476288824	88.0860218197	778.047570861	0.429085665569	431.0	262.0	37	0.0
3641896	539.215820312	1.0	4028.0	1	832.0	1	1351.27027027	49997.0	2.56000894563	3.0	0.732496102933	28.7919877543	88.3206603139	995.513537177	0.369532469338	500.0	381.0	37	0.0
3641879	190.993347168	1.0	1796.0	1	659.0	1	767.756756757	28407.0	2.51958192622	3.0	0.673483254925	318.724113083	78.7406635761	337.273249376	0.173611933068	486.0	322.0	37	0.0
3641878	95.099105835	1.0	937.0	1	367.0	1	439.216216216	16251.0	8.43056466757	3.0	0.648757076462	218.725044627	79.1808843618	193.960353213	0.16719807595	302.0	144.0	37	0.0
3641877	294.255767822	1.0	2315.0	1	693.0	1	906.378378378	33536.0	2.58486393974	3.0	0.698716486118	7.59852243115	77.6482864521	543.10319008	0.264759661649	443.0	358.0	37	0.0
3641876	260.068450928	1.0	3110.0	1	681.0	1	904.540540541	33468.0	2.50346076706	3.0	0.8422368805	399.0	76.0	551.402484307	0.345372214615	479.0	433.0	37	0.0
3641875	53.56615448	1.0	994.0	1	497.0	1	499.513513514	18482.0	2.58467819258	3.0	0.258350409522	342.239629037	75.9580619141	167.398165001	0.0452482795784	452.0	210.0	37	0.0
3641874	63.4375495911	1.0	1058.0	1	509.0	1	541.783783784	20046.0	11.4000000005	3.0	0.158805559235	252.848615237	75.7556741494	165.83930226	0.0249105390028	399.0	293.0	37	0.0
3641873	1304.42980957	1.0	9309.0	1	1661.0	1	2633.24324324	97430.0	2.5601118622	3.0	0.845361854748	364.204814894	75.0908875451	2216.23134078	0.552176400477	729.0	826.0	37	0.0
3641872	57.7056770325	1.0	781.0	1	446.0	1	453.0	16761.0	10.8860295882	3.0	0.65107895102	159.377567353	73.7847942477	144.765902984	0.116112719993	357.0	194.0	37	0.0
3641887	142.063552856	1.0	1555.0	1	569.0	1	677.837837838	25080.0	2.51619788548	3.0	0.215729158788	291.189010613	81.6127222814	314.439670376	0.0526724648071	496.0	309.0	37	0.0
3641886	566.601867676	1.0	4515.0	1	719.0	1	1236.78378378	45761.0	2.57164888198	3.0	0.751386691172	248.195705013	81.5471199165	1069.7553234	0.481384287526	413.0	297.0	37	0.0
3641885	143.260421753	1.0	1374.0	1	418.0	1	529.675675676	19598.0	2.61149259936	3.0	0.776182395042	170.837579537	82.356007153	268.220168068	0.244591965176	322.0	213.0	37	0.0
3641884	83.0444564819	1.0	1326.0	1	634.0	1	696.0	25752.0	11.4000000005	3.0	-0.343406853743	394.866237228	80.8130580857	228.204343127	-0.0532975365486	585.0	394.0	37	0.0
3641883	524.180786133	1.0	4680.0	1	1238.0	1	1586.94594595	58717.0	2.55514466142	3.0	0.477630140417	140.099998116	80.1391891149	980.188812479	0.173028620222	731.0	567.0	37	0.0
3641882	853.086975098	1.0	5987.0	1	2108.0	1	2496.43243243	92368.0	2.64188856762	3.0	1.01160498916	131.532403776	79.4926440276	1361.41149263	0.380902204562	862.0	818.0	37	0.0
3641881	96.3499603271	1.0	1121.0	1	449.0	1	523.0	19351.0	2.47644593348	3.0	0.517666854236	94.8639597401	80.4651360144	209.267107359	0.115531817908	375.0	220.0	37	0.0
3641880	605.607543945	1.0	4417.0	1	896.0	1	1338.67567568	49531.0	2.55870152888	3.0	0.816313149194	84.7453543706	79.9441240393	1056.15781791	0.474965563951	459.0	293.0	37	0.0
3641863	501.99508667	1.0	3334.0	1	859.0	1	1151.86486486	42619.0	2.55769487221	3.0	0.90303226573	34.8244676865	67.9320686872	835.14094493	0.48668919215	381.0	336.0	37	0.0
3641862	50.8736495972	1.0	1212.0	1	643.0	1	682.756756757	25262.0	2.54155540504	3.0	-0.468277234977	134.754262446	66.8168094978	207.110599198	-0.0663147114194	551.0	248.0	37	0.0
3641861	1266.44433594	1.0	7006.0	1	2876.0	1	3215.75675676	118983.0	2.61451222996	3.0	1.16912887125	293.67052998	66.1582393646	1909.89553823	0.531823531994	821.0	1033.0	37	0.0
3641860	683.568603516	1.0	4684.0	1	1107.0	1	1600.64864865	59224.0	2.57444691144	3.0	0.888370321431	82.5205085662	66.4468611185	1204.86055478	0.502297061609	509.0	443.0	37	0.0
3641859	110.736755371	1.0	1380.0	1	588.0	1	639.891891892	23676.0	2.56000653322	3.0	0.295056078332	47.6223878713	65.5258579284	270.946159451	0.066629172549	486.0	175.0	37	0.0
3641858	744.460205078	1.0	6203.0	1	1175.0	1	1752.37837838	64838.0	2.52216476704	3.0	0.707303959303	354.77518167	64.6588916776	1382.52623747	0.38698403877	670.0	612.0	37	0.0
3641857	377.921508789	1.0	3443.0	1	789.0	1	1073.40540541	39716.0	2.52536277204	3.0	0.593345397441	56.9038611057	64.9417597927	716.988007782	0.247138483013	543.0	386.0	37	0.0
3641856	852.835693359	1.0	6520.0	1	1140.0	1	1857.32432432	68721.0	2.53280028508	3.0	0.780066704292	309.397868086	63.8890973262	1532.54280444	0.474556667636	640.0	635.0	37	0.0
3641871	561.707824707	1.0	4957.0	1	1290.0	1	1841.2972973	68128.0	2.53345906665	3.0	0.536225201957	137.352469261	73.9913772794	1160.89833187	0.203426241179	884.0	819.0	37	0.0
3641870	62.6317977905	1.0	1002.0	1	423.0	1	474.918918919	17572.0	2.41318289869	3.0	-0.142589520006	14.9439327002	73.8277752183	181.383169987	-0.0265074387074	395.0	182.0	37	0.0
3641869	95.4909439087	1.0	1335.0	1	629.0	1	677.216216216	25057.0	2.44079952761	3.0	0.0374865478282	310.39703554	73.1517248958	225.093824282	0.00626896378345	554.0	349.0	37	0.0
3641868	683.390258789	1.0	6021.0	1	1216.0	1	1834.32432432	67870.0	2.53487048741	3.0	0.58948903928	291.750262812	73.1055689191	1336.23399178	0.273414802175	682.0	723.0	37	0.0
3641867	357.419525146	1.0	2866.0	1	860.0	1	1130.27027027	41820.0	2.53453251233	3.0	0.886507508447	120.411165518	73.4786928319	671.714499895	0.357632599226	499.0	487.0	37	0.0
3641866	472.660491943	1.0	4024.0	1	1196.0	1	1451.37837838	53701.0	2.54025014517	3.0	0.650846255766	143.134746976	72.0080266027	896.641801122	0.25163021339	636.0	447.0	37	0.0
3641865	575.202331543	1.0	4276.0	1	933.0	1	1336.81081081	49462.0	2.57700864382	3.0	0.764216511853	57.8777707882	72.0903477174	1013.59913833	0.407901069121	489.0	231.0	37	0.0
3641864	524.448852539	1.0	4437.0	1	1047.0	1	1433.48648649	53039.0	2.58872674044	3.0	0.648840293294	352.277032056	71.3469796168	1016.41424794	0.298752326426	614.0	579.0	37	0.0
3641975	732.066223145	1.0	5237.0	1	1041.0	1	1632.86486486	60416.0	2.57069166249	3.0	0.879489110442	360.19459635	140.199246549	1281.02452839	0.526696406837	479.0	552.0	37	0.0
3641974	512.571350098	1.0	4372.0	1	1216.0	1	1718.64864865	63590.0	2.55499532744	3.0	0.670691315556	130.615325924	140.104134897	1065.6124795	0.262505313703	544.0	457.0	37	0.0
3641973	145.203826904	1.0	1432.0	1	477.0	1	539.918918919	19977.0	2.578951107	3.0	0.733877924055	56.4084936703	140.171554844	283.095623654	0.2382322479	324.0	200.0	37	0.0
3641972	484.727233887	1.0	3314.0	1	688.0	1	1049.10810811	38817.0	2.54566865902	3.0	0.867776621587	198.252404944	138.807326717	821.532267027	0.514618849772	333.0	271.0	37	0.0
3641971	74.5878982544	1.0	1028.0	1	498.0	1	506.459459459	18739.0	2.73618479799	3.0	0.449631036049	319.440778039	137.94663568	184.873319179	0.0894012757696	413.0	158.0	37	0.0
3641970	147.891418457	1.0	2053.0	1	804.0	1	996.378378378	36866.0	2.79318258497	3.0	0.117177624676	308.606130968	137.92110439	439.911061172	0.0265544475592	587.0	373.0	37	0.0
3641969	1220.18798828	1.0	7632.0	1	2484.0	1	2975.56756757	110096.0	2.63520027885	3.0	1.12189188833	301.497836528	138.076630444	1982.93629836	0.59697924082	649.0	658.0	37	0.0
3641968	570.461669922	1.0	4191.0	1	844.0	1	1327.48648649	49117.0	2.55341854943	3.0	0.86078478872	154.129371267	137.596136895	1015.32276263	0.490721552463	431.0	359.0	37	0.0
3641983	432.87210083	1.0	3507.0	1	761.0	1	1179.05405405	43625.0	2.57924861618	3.0	0.690833763947	20.6467061224	149.16859927	836.450733953	0.324586580906	493.0	347.0	37	0.0
3641982	1002.18444824	1.0	7004.0	1	1270.0	1	2032.89189189	75217.0	2.55415151145	3.0	0.891362361538	100.712455486	147.691945451	1706.47259287	0.59774685835	497.0	489.0	37	0.0
3641981	823.722900391	1.0	6290.0	1	1083.0	1	1821.91891892	67411.0	2.54405283293	3.0	0.733007010609	262.911436586	145.599118686	1469.44911027	0.41964684031	616.0	573.0	37	0.0
3641980	62.5191955566	1.0	713.0	1	391.0	1	409.351351351	15146.0	2.58294520863	3.0	0.534838441875	61.7405787885	146.036653467	130.346379615	0.093077876904	319.0	174.0	37	0.0
3641979	49.0590019226	1.0	689.0	1	393.0	1	401.432432432	14853.0	8.2858424522	3.0	0.634596260479	36.4827920695	145.644630776	116.947885008	0.101852292235	330.0	138.0	37	0.0
3641978	180.122619629	1.0	1686.0	1	654.0	1	750.108108108	27754.0	2.52076353263	3.0	0.758471409435	395.565342911	144.006769512	364.271554978	0.225740291099	437.0	389.0	37	0.0
3641977	454.955291748	1.0	3415.0	1	814.0	1	1257.43243243	46525.0	2.56544555156	3.0	0.803029310946	16.3123750105	144.290888451	828.004983229	0.35942124863	498.0	439.0	37	0.0
3641976	1070.5189209	1.0	7623.0	1	1361.0	1	2011.13513514	74412.0	2.55553338334	3.0	0.855404343403	80.0342240161	143.034222057	1810.31871292	0.626003400354	451.0	526.0	37	0.0
3641959	860.355041504	1.0	5952.0	1	1007.0	1	1782.62162162	65957.0	2.54715583001	3.0	0.890505336031	277.910858712	129.785399925	1443.68989728	0.563957192224	481.0	444.0	37	0.0
3641958	730.403808594	1.0	5069.0	1	927.0	1	1514.83783784	56049.0	2.54577707562	3.0	0.853534171131	12.6061442897	129.539348312	1307.68326766	0.583296969159	392.0	367.0	37	0.0
3641957	1021.55505371	1.0	6265.0	1	1649.0	1	2533.24324324	93730.0	2.64051162352	3.0	1.0450581024	399.0	127.0	1674.00140059	0.527403757794	577.0	657.0	37	0.0
3641956	64.2758407593	1.0	742.0	1	381.0	1	404.432432432	14964.0	10.9587439494	3.0	0.537740009835	25.0024148281	126.67863569	144.565928931	0.106327618064	309.0	149.0	37	0.0
3641955	1586.51428223	1.0	10879.0	1	1891.0	1	3062.21621622	113302.0	2.54923697456	3.0	0.816711375462	390.040563529	126.265165806	2720.99630584	0.569496502776	650.0	865.0	37	0.0
3641954	1087.97485352	1.0	7860.0	1	1348.0	1	2087.94594595	77254.0	2.56518044548	3.0	0.850357813838	103.938620139	125.897779077	1847.25177172	0.602988341662	485.0	580.0	37	0.0
3641953	348.703338623	1.0	3085.0	1	960.0	1	1202.59459459	44496.0	2.56313193869	3.0	0.801646822437	92.1857558628	124.532264713	691.34126721	0.299415569578	526.0	410.0	37	0.0
3641952	160.462295532	1.0	1617.0	1	521.0	1	627.783783784	23228.0	2.58567655785	3.0	0.673357941857	202.368740295	124.060856051	315.650662665	0.203778965677	378.0	313.0	37	0.0
3641967	1405.73010254	1.0	9901.0	1	2034.0	1	3068.37837838	113530.0	2.56917668715	3.0	0.842609312345	124.427887792	136.42882976	2597.05385807	0.554217224283	645.0	545.0	37	0.0
3641966	804.322998047	1.0	5618.0	1	992.0	1	1742.45945946	64471.0	2.6016102791	3.0	0.814440786411	262.479159178	134.441201287	1487.61258387	0.532946619759	519.0	398.0	37	0.0
3641965	174.791748047	1.0	1688.0	1	562.0	1	651.594594595	24109.0	2.5417651636	3.0	0.584496154733	179.712948884	133.987961816	327.953118216	0.172457955038	370.0	292.0	37	0.0
3641964	41.3206100464	1.0	1897.0	1	767.0	1	859.0	31783.0	11.4000000005	3.0	-0.233543673564	304.642693411	131.770600543	405.55031199	-0.0522496791257	549.0	385.0	37	0.0
3641963	689.731994629	1.0	4708.0	1	894.0	1	1481.16216216	54803.0	2.55008173972	3.0	0.849576478584	170.706356159	132.342947492	1211.06460314	0.532158270239	413.0	407.0	37	0.0
3641962	90.3683395386	1.0	1486.0	1	585.0	1	666.0	24642.0	10.8020305907	3.0	0.197779346262	151.598499344	131.515134423	290.401828889	0.045062829809	450.0	253.0	37	0.0
3641961	549.057250977	1.0	4272.0	1	966.0	1	1419.48648649	52521.0	2.56307433594	3.0	0.799408778883	93.043378229	130.601562058	1006.02900946	0.395247856334	513.0	498.0	37	0.0
3641960	242.165481567	1.0	2096.0	1	533.0	1	695.135135135	25720.0	2.61086551986	3.0	0.753456802709	42.1667104199	130.973055454	431.588806502	0.305311771863	363.0	222.0	37	0.0
3641943	154.082458496	1.0	1499.0	1	491.0	1	574.540540541	21258.0	2.49732945785	3.0	0.65539634999	177.996950874	119.6656249	302.359847661	0.208394470478	359.0	170.0	37	0.0
3641942	54.2878112793	1.0	873.0	1	388.0	1	421.027027027	15578.0	2.6220674557	3.0	0.230184606676	35.7046660403	119.449412238	159.333941158	0.045539148274	360.0	181.0	37	0.0
3641941	1025.05163574	1.0	6890.0	1	3313.0	1	3267.2972973	120890.0	4.67995085714	3.0	1.47561094174	224.914512506	117.188644789	1684.98204515	0.614190928034	682.0	922.0	37	0.0
3641940	162.995559692	1.0	1680.0	1	616.0	1	732.567567568	27105.0	2.57439059748	3.0	0.481428478384	205.626421167	117.379078945	331.471176939	0.122231240198	493.0	337.0	37	0.0
3641939	851.840026855	1.0	5964.0	1	1078.0	1	1812.72972973	67071.0	2.54538925632	3.0	0.831417095597	249.202480515	115.505766913	1543.70605018	0.548021293845	503.0	564.0	37	0.0
3641938	799.731079102	1.0	6575.0	1	951.0	1	1680.37837838	62174.0	2.52607396759	3.0	0.777788613029	326.592787214	115.160574919	1490.8781594	0.526805626162	498.0	502.0	37	0.0
3641937	604.76965332	1.0	3443.0	1	1361.0	1	1630.24324324	60319.0	2.60753979192	3.0	1.1932764448	47.0681697637	114.344788576	958.148457686	0.540035290109	462.0	536.0	37	0.0
3641936	174.269897461	1.0	1491.0	1	506.0	1	636.0	23532.0	2.52103169319	3.0	0.671539550685	270.96900368	111.949966196	335.37524589	0.215152425636	398.0	188.0	37	0.0
3641951	78.12550354	1.0	895.0	1	396.0	1	435.72972973	16122.0	2.50306328254	3.0	0.401330724457	186.01558044	123.875532392	168.481559929	0.0841169947099	349.0	217.0	37	0.0
3641950	452.681091309	1.0	3367.0	1	761.0	1	1055.97297297	39071.0	2.57457344779	3.0	0.831920261119	156.65950259	123.904989574	781.054895157	0.444390971163	403.0	338.0	37	0.0
3641949	697.200805664	1.0	4390.0	1	916.0	1	1528.05405405	56538.0	2.56019227373	3.0	0.905257866938	53.799361114	123.531226404	1195.66450483	0.548397356154	433.0	455.0	37	0.0
3641948	180.830322266	1.0	2291.0	1	750.0	1	851.0	31487.0	11.4000000005	3.0	0.316409851869	232.631639681	123.524473928	453.25808199	0.0920163816945	507.0	279.0	37	0.0
3641947	64.0819168091	1.0	885.0	1	421.0	1	437.081081081	16172.0	4.80082932888	3.0	0.637026877825	68.8614464931	123.351229228	148.903096449	0.121717485303	343.0	170.0	37	0.0
3641946	168.563232422	1.0	1968.0	1	788.0	1	882.162162162	32640.0	10.1682367044	3.0	0.594918573972	368.521622699	121.202826328	360.22967315	0.138261272832	586.0	340.0	37	0.0
3641945	1641.3894043	1.0	11048.0	1	2673.0	1	3700.05405405	136902.0	2.60601410276	3.0	1.11906854263	355.779916069	119.945942988	2633.03081539	0.661614054331	642.0	911.0	37	0.0
3641944	217.877532959	1.0	2451.0	1	752.0	1	889.702702703	32919.0	2.52935579337	3.0	0.617571975692	237.179056198	119.698112424	441.526635969	0.180970916397	538.0	413.0	37	0.0
3641927	774.843994141	1.0	5644.0	1	1221.0	1	1711.56756757	63328.0	2.59400814613	3.0	0.962119750619	171.712990098	106.115305562	1238.50251291	0.533973746426	453.0	554.0	37	0.0
3641926	135.04083252	1.0	1120.0	1	470.0	1	542.621621622	20077.0	2.7417953714	3.0	0.753020741017	114.156910096	106.309896936	249.271087523	0.209134899965	328.0	237.0	37	0.0
3641925	616.155151367	1.0	5249.0	1	1107.0	1	1701.94594595	62972.0	2.55156923333	3.0	0.543061100227	287.254593566	103.943256613	1275.00500971	0.255360180652	633.0	452.0	37	0.0
3641924	129.208496094	1.0	1070.0	1	428.0	1	521.351351351	19290.0	2.5554757835	3.0	0.673154770698	106.701726929	103.710657191	240.538887618	0.183836354654	337.0	128.0	37	0.0
3641923	446.653747559	1.0	3627.0	1	761.0	1	1136.64864865	42056.0	2.52000365193	3.0	0.804321933845	325.705609061	103.395040714	820.74675402	0.409226370327	474.0	392.0	37	0.0
3641922	211.618530273	1.0	1883.0	1	750.0	1	942.486486486	34872.0	2.62991643461	3.0	0.619355240411	385.050478057	101.901356273	372.432366837	0.139434948959	583.0	483.0	37	0.0
3641921	187.245422363	1.0	2131.0	1	874.0	1	922.540540541	34134.0	2.55648520217	3.0	0.357651911467	363.545705031	101.636145286	419.853783715	0.0885950641508	671.0	439.0	37	0.0
3641920	344.885925293	1.0	3259.0	1	973.0	1	1193.7027027	44167.0	2.57737652786	3.0	0.829405668655	356.515919423	100.794308717	644.166423668	0.28830964269	603.0	413.0	37	0.0
3641935	491.137878418	1.0	3602.0	1	789.0	1	1164.54054054	43088.0	2.52449575496	3.0	0.872211078247	82.3616405661	112.124745572	867.322303113	0.481045089529	381.0	365.0	37	0.0
3641934	751.241088867	1.0	5643.0	1	1091.0	1	1670.27027027	61800.0	2.55906588092	3.0	0.783789707504	369.244635172	110.750601287	1331.50133827	0.454354290096	622.0	518.0	37	0.0
3641933	938.555603027	1.0	7178.0	1	1241.0	1	1858.83783784	68777.0	2.55310652013	3.0	0.815821367322	311.908670893	111.226413532	1650.11704153	0.567663913042	521.0	411.0	37	0.0
3641932	107.885475159	1.0	1168.0	1	440.0	1	486.810810811	18012.0	2.49430708049	3.0	0.594740107732	63.2204546073	110.531215169	227.587081971	0.16147033522	351.0	133.0	37	0.0
3641931	113.722518921	1.0	1240.0	1	389.0	1	476.702702703	17638.0	2.66377143487	3.0	0.770636249025	15.4683863074	111.309181995	217.851359222	0.213723249476	301.0	237.0	37	0.0
3641930	851.205200195	1.0	6136.0	1	1326.0	1	2026.62162162	74985.0	2.57533045467	3.0	0.755383447754	216.51425719	109.149379919	1618.53368742	0.431922820245	644.0	519.0	37	0.0
3641929	501.723968506	1.0	4362.0	1	1112.0	1	1519.83783784	56234.0	10.110070409	3.0	0.721518971943	210.995856002	109.147242362	1021.46054238	0.320064253833	589.0	321.0	37	0.0
3641928	104.318077087	1.0	1605.0	1	878.0	1	895.162162162	33121.0	10.1917045381	3.0	0.727432738453	357.249165351	106.021479208	276.176826761	0.126398011266	598.0	362.0	37	0.0
3642039	144.71156311	1.0	1819.0	1	665.0	1	817.810810811	30259.0	11.4000000005	3.0	0.367664200365	313.137623048	190.470076404	339.041855646	0.0824991310631	566.0	370.0	37	0.0
3642038	864.747680664	1.0	6361.0	1	1396.0	1	1932.32432432	71496.0	2.55075094543	3.0	0.906920957426	366.173932904	189.039183574	1452.09702871	0.516909888869	571.0	573.0	37	0.0
3642037	46.6385650635	1.0	1148.0	1	581.0	1	619.486486486	22921.0	11.4000000005	3.0	0.258313087787	255.576429535	188.566308877	195.571757451	0.0425079429589	510.0	383.0	37	0.0
3642036	170.515960693	1.0	1538.0	1	515.0	1	588.594594595	21778.0	2.50496618841	3.0	0.720660755472	227.345058574	189.270287741	324.637443882	0.248032872062	349.0	89.0	37	0.0
3642035	540.676147461	1.0	3782.0	1	863.0	1	1223.35135135	45264.0	2.53557259455	3.0	0.871721666348	8.24531814833	188.923504576	922.863816131	0.489873005778	397.0	456.0	37	0.0
3642034	420.19644165	1.0	3195.0	1	729.0	1	1014.59459459	37540.0	2.5508286548	3.0	0.766918121776	183.856715921	187.236445363	746.275882092	0.392854356376	410.0	305.0	37	0.0
3642033	81.3214645386	1.0	1315.0	1	612.0	1	626.756756757	23190.0	2.46120262804	3.0	-0.164323275604	373.855085629	185.836463856	235.234682511	-0.0299144787346	508.0	155.0	37	0.0
3642032	709.754882812	1.0	5517.0	1	957.0	1	1562.86486486	57826.0	2.55293698441	3.0	0.747781044321	318.397764088	185.85998488	1315.9066195	0.459448556463	547.0	291.0	37	0.0
3642047	523.242736816	1.0	3798.0	1	814.0	1	1171.05405405	43329.0	2.621657987	3.0	0.852227541274	18.9373838286	194.163655062	890.817319655	0.479603967158	378.0	294.0	37	0.0
3642046	634.123779297	1.0	5030.0	1	999.0	1	1432.86486486	53016.0	2.56255707367	3.0	0.782668825995	355.900732126	192.789427901	1126.601654	0.444439348148	520.0	414.0	37	0.0
3642045	978.401367188	1.0	7371.0	1	1304.0	1	1975.51351351	73094.0	2.54708596628	3.0	0.863266234309	244.611572121	192.735866074	1719.1522559	0.601589634509	471.0	553.0	37	0.0
3642044	158.781555176	1.0	1685.0	1	579.0	1	713.756756757	26409.0	2.53047677363	3.0	0.511147275268	259.653927884	192.068763939	360.981717404	0.148443294772	484.0	330.0	37	0.0
3642043	506.191802979	1.0	3667.0	1	828.0	1	1195.02702703	44216.0	2.54434857928	3.0	0.803687927445	94.7900198923	192.291750568	878.318484583	0.419137091572	441.0	385.0	37	0.0
3642042	183.773132324	1.0	2048.0	1	703.0	1	853.675675676	31586.0	2.70134783294	3.0	0.29594389014	279.09053507	191.453371168	400.816600763	0.0746628220235	552.0	406.0	37	0.0
3642041	65.4715805054	1.0	783.0	1	366.0	1	379.594594595	14045.0	4.78898127075	3.0	0.419064970343	58.3974030178	191.446191707	160.057361152	0.0969123006466	283.0	154.0	37	0.0
3642040	125.295776367	1.0	1437.0	1	550.0	1	590.189189189	21837.0	2.85292678344	3.0	0.870009577655	333.22376909	190.338288746	239.823643288	0.214719079828	370.0	209.0	37	0.0
3642023	156.581802368	1.0	1752.0	1	444.0	1	576.675675676	21337.0	2.47533028387	3.0	0.474809705728	190.823799821	181.642581458	335.01169582	0.159981169621	356.0	257.0	37	0.0
3642022	923.513244629	1.0	6922.0	1	1044.0	1	1892.0	70004.0	2.52451375862	3.0	0.81768435151	384.636157319	180.130351804	1652.45857235	0.555402701973	518.0	505.0	37	0.0
3642021	3036.32080078	1.0	12479.0	1	7846.0	1	7571.91891892	280161.0	4.64697379801	3.0	1.65846540913	295.886076964	179.937431393	3753.7079104	0.698036041366	1124.0	2604.0	37	0.0
3642020	98.2265472412	1.0	1032.0	1	434.0	1	475.513513514	17594.0	10.7658227858	3.0	0.574632529474	151.731321565	179.49143584	228.297031375	0.160015222948	338.0	132.0	37	0.0
3642019	52.0776557922	1.0	683.0	1	349.0	1	356.108108108	13176.0	10.6586538472	3.0	0.613294316066	72.0748257374	179.759179444	122.953194298	0.118412914748	276.0	149.0	37	0.0
3642018	188.941680908	1.0	1932.0	1	621.0	1	705.189189189	26092.0	2.55030912203	3.0	0.564289710902	324.720235987	178.839467968	364.331262409	0.170642504902	424.0	303.0	37	0.0
3642017	116.120506287	1.0	1159.0	1	455.0	1	512.891891892	18977.0	2.56782290785	3.0	0.477700581884	179.000810217	179.231575452	245.473554107	0.129070070393	366.0	173.0	37	0.0
3642016	451.732147217	1.0	3388.0	1	714.0	1	1050.43243243	38866.0	2.57572088102	3.0	0.87046098965	14.9583760927	177.832442756	761.902754824	0.461310350432	384.0	387.0	37	0.0
3642031	613.930480957	1.0	4187.0	1	889.0	1	1313.48648649	48599.0	2.52978805846	3.0	0.855007957385	139.170998055	185.79093272	1047.13064614	0.517018889809	417.0	366.0	37	0.0
3642030	196.211837769	1.0	1810.0	1	700.0	1	803.351351351	29724.0	2.60223742266	3.0	0.733697451845	261.138497195	185.38633655	392.115431999	0.218113885863	477.0	321.0	37	0.0
3642029	172.971038818	1.0	1507.0	1	553.0	1	672.432432432	24880.0	2.55969726131	3.0	0.645220820411	236.51365613	185.427304669	334.226930604	0.190973582068	422.0	268.0	37	0.0
3642028	145.226806641	1.0	1503.0	1	536.0	1	610.054054054	22572.0	2.56116243701	3.0	0.57426487324	118.004388343	184.825743149	271.317459194	0.146394891592	394.0	239.0	37	0.0
3642027	51.7520217896	1.0	800.0	1	414.0	1	424.567567568	15709.0	8.26662310117	3.0	0.544432917325	164.710683611	182.666728791	130.135088048	0.0910332300597	345.0	193.0	37	0.0
3642026	147.102462769	1.0	1454.0	1	430.0	1	529.054054054	19575.0	2.53886514901	3.0	0.749967245894	84.3356389895	182.653826723	283.40165313	0.251360531724	307.0	184.0	37	0.0
3642025	418.413543701	1.0	3312.0	1	685.0	1	982.27027027	36344.0	2.53666661232	3.0	0.83951179186	42.637271777	183.446538024	769.144353185	0.489603217022	330.0	312.0	37	0.0
3642024	708.60760498	1.0	4770.0	1	2331.0	1	2665.67567568	98630.0	4.74368949515	3.0	1.82615168114	399.0	182.0	1143.23031737	0.643632573777	485.0	901.0	37	0.0
3642007	166.451080322	1.0	1435.0	1	485.0	1	605.486486486	22403.0	2.61652740125	3.0	0.708776469582	321.623396301	168.188054703	321.701865226	0.231967847887	376.0	139.0	37	0.0
3642006	59.113986969	1.0	883.0	1	461.0	1	473.189189189	17508.0	2.72996920918	3.0	0.0114834855635	188.220413437	167.295233129	159.386991982	0.00193777140482	354.0	180.0	37	0.0
3642005	234.101760864	1.0	2094.0	1	616.0	1	772.621621622	28587.0	2.64992654245	3.0	0.50091631578	112.186830176	167.397064852	454.088485708	0.172608347883	458.0	354.0	37	0.0
3642004	521.633117676	1.0	3860.0	1	1178.0	1	1533.45945946	56738.0	2.54314878302	3.0	1.01411239995	28.3818172956	167.420482493	976.489335283	0.476859572788	449.0	504.0	37	0.0
3642003	457.362060547	1.0	3756.0	1	1111.0	1	1379.64864865	51047.0	2.56277915081	3.0	0.907262002329	31.6111427298	166.333520453	911.488776557	0.427957770329	436.0	402.0	37	0.0
3642002	67.0793685913	1.0	1047.0	1	397.0	1	440.648648649	16304.0	4.68992549643	3.0	0.59237744213	0.0	166.0	188.135178383	0.144764561774	305.0	229.0	37	0.0
3642001	887.679443359	1.0	6226.0	1	1098.0	1	1765.37837838	65319.0	2.581385104	3.0	0.883007591367	196.981603339	164.8510797	1466.18509805	0.578976856584	428.0	489.0	37	0.0
3642000	571.504211426	1.0	4321.0	1	818.0	1	1283.13513514	47476.0	2.55802137684	3.0	0.831914073958	372.165608283	161.132502891	991.899865078	0.473940564159	451.0	393.0	37	0.0
3642015	776.828674316	1.0	5426.0	1	1140.0	1	1713.24324324	63390.0	2.55247368878	3.0	0.827999465264	112.502852323	176.747101252	1362.02423713	0.49059906016	505.0	438.0	37	0.0
3642014	128.849822998	1.0	1292.0	1	428.0	1	509.621621622	18856.0	2.53049918141	3.0	0.643886257659	236.787569339	174.96641885	251.529361148	0.18891725826	347.0	175.0	37	0.0
3642013	610.544067383	1.0	4584.0	1	966.0	1	1432.18918919	52991.0	2.54232089757	3.0	0.773584085254	103.821957749	173.785422353	1044.42072828	0.392888069049	519.0	441.0	37	0.0
3642012	604.113769531	1.0	4389.0	1	803.0	1	1279.64864865	47347.0	2.5726406855	3.0	0.876773683796	138.85941992	173.139010135	1015.01560514	0.533102424646	379.0	351.0	37	0.0
3642011	154.498672485	1.0	1914.0	1	553.0	1	689.351351351	25506.0	11.4000000005	3.0	0.306196391537	200.712248532	171.32207337	368.835270082	0.0892234177883	395.0	260.0	37	0.0
3642010	139.401000977	1.0	1360.0	1	469.0	1	519.648648649	19227.0	2.46843177937	3.0	0.923254907275	65.4475091398	170.02098034	254.58170662	0.292250905509	284.0	189.0	37	0.0
3642009	48.7366256714	1.0	974.0	1	495.0	1	517.567567568	19150.0	2.55206947848	3.0	0.162034266699	283.66388266	169.138299749	141.565952541	0.0226621343259	477.0	295.0	37	0.0
3642008	83.1619873047	1.0	1126.0	1	379.0	1	422.027027027	15615.0	11.4000000005	3.0	0.698988452175	175.07744918	168.712748222	178.441631678	0.173396681782	293.0	180.0	37	0.0
3641991	457.038085938	1.0	3450.0	1	969.0	1	1298.97297297	48062.0	2.62920381325	3.0	0.989386689071	297.237294678	153.497751602	777.136284576	0.420374008107	504.0	590.0	37	0.0
3641990	238.18170166	1.0	2065.0	1	510.0	1	690.810810811	25560.0	2.55443723514	3.0	0.741645021064	339.107442827	152.728820345	450.127749634	0.318609723449	358.0	191.0	37	0.0
3641989	359.132080078	1.0	2855.0	1	838.0	1	1076.40540541	39827.0	2.54941287209	3.0	0.92238501729	112.336484832	153.289149268	630.455102792	0.370092667273	472.0	425.0	37	0.0
3641988	700.757019043	1.0	4943.0	1	1114.0	1	1652.35135135	61137.0	2.57123592996	3.0	0.879983901058	9.57742369172	153.400464325	1223.19931637	0.483055390426	546.0	401.0	37	0.0
3641987	928.824035645	1.0	6511.0	1	1830.0	1	2309.62162162	85456.0	2.58155813441	3.0	1.16736292657	315.009922444	151.797635875	1480.00094503	0.597500031753	530.0	621.0	37	0.0
3641986	704.631713867	1.0	5450.0	1	1101.0	1	1731.21621622	64055.0	2.59463352945	3.0	0.761075552981	256.512182856	151.385661916	1248.99442075	0.378437353219	605.0	669.0	37	0.0
3641985	168.024353027	1.0	1458.0	1	483.0	1	603.837837838	22342.0	2.62369193011	3.0	0.832581743314	228.860699595	151.348084672	304.870693311	0.266111929291	344.0	288.0	37	0.0
3641984	1056.44921875	1.0	7690.0	1	2503.0	1	2742.78378378	101483.0	4.68099845336	3.0	1.15856156849	381.502798172	149.487964568	1822.57211616	0.625832404039	575.0	764.0	37	0.0
3641999	843.040466309	1.0	6046.0	1	1037.0	1	1789.59459459	66215.0	2.53682897313	3.0	0.812557924211	260.303052647	161.275695031	1489.78192773	0.511063903617	535.0	481.0	37	0.0
3641998	728.047302246	1.0	5072.0	1	931.0	1	1435.32432432	53107.0	2.53278816955	3.0	0.842370760732	219.85291344	159.132469983	1249.76782408	0.579118216468	375.0	417.0	37	0.0
3641997	1207.00939941	1.0	8549.0	1	1247.0	1	2306.91891892	85356.0	2.57495583834	3.0	0.857577474532	85.7058103507	159.352255273	2097.39298997	0.638925118834	492.0	420.0	37	0.0
3641996	555.84954834	1.0	3915.0	1	749.0	1	1217.51351351	45048.0	2.60593207677	3.0	0.898718208945	49.131104138	159.480938632	957.570555034	0.546597891476	350.0	268.0	37	0.0
3641995	1095.6451416	1.0	8038.0	1	1326.0	1	2127.91891892	78733.0	2.54258562678	3.0	0.838172084048	276.918642531	157.818644645	1884.54396751	0.590214995765	539.0	405.0	37	0.0
3641994	199.00201416	1.0	2224.0	1	728.0	1	843.648648649	31215.0	2.52579604987	3.0	1.03068487832	0.0	158.0	394.428716008	0.317413052163	458.0	364.0	37	0.0
3641993	115.07472229	1.0	1336.0	1	506.0	1	584.297297297	21619.0	2.54709698555	3.0	0.577295205692	393.673444064	155.51562554	261.960860612	0.148647361764	408.0	256.0	37	0.0
3641992	43.4326095581	1.0	1107.0	1	607.0	1	624.297297297	23099.0	2.85354126745	3.0	-0.727041589954	305.703623607	154.916318778	165.397814184	-0.0878485363036	545.0	351.0	37	0.0
3642103	137.161605835	1.0	1410.0	1	496.0	1	575.594594595	21297.0	2.70215041796	3.0	0.610931165876	157.87648647	235.372379091	287.17043521	0.17980195817	395.0	251.0	37	0.0
3642102	761.947753906	1.0	5213.0	1	1239.0	1	1793.0	66341.0	2.57508906189	3.0	0.831023406028	143.49422455	235.079318992	1292.92096089	0.42780217222	575.0	525.0	37	0.0
3642101	837.637145996	1.0	6264.0	1	1446.0	1	2107.89189189	77992.0	2.54703334718	3.0	0.770080703871	381.736037866	233.546563773	1524.67885114	0.386015046656	786.0	675.0	37	0.0
3642100	2998.37451172	1.0	12985.0	1	5999.0	1	7717.7027027	285555.0	4.68627962589	3.0	1.6065725959	369.58512839	234.308871107	3888.28967589	0.679845603713	1216.0	3094.0	37	0.0
3642099	837.24822998	1.0	6119.0	1	1250.0	1	1837.18918919	67976.0	2.57015025386	3.0	0.831300774233	309.172272023	233.310248392	1445.27150156	0.485844196926	623.0	573.0	37	0.0
3642098	45.1934242249	1.0	809.0	1	382.0	1	391.324324324	14479.0	2.44155915424	3.0	0.729386267694	2.85160470865	233.22498004	117.804700447	0.123327444204	298.0	172.0	37	0.0
3642097	578.823669434	1.0	4368.0	1	951.0	1	1345.67567568	49790.0	2.52507733341	3.0	0.777995632417	113.582490816	232.204290358	1049.8885934	0.435737622249	507.0	416.0	37	0.0
3642096	65.1278152466	1.0	1058.0	1	523.0	1	553.540540541	20481.0	2.84301583261	3.0	-0.428118614822	277.088219733	231.144976889	192.947977242	-0.0694339863232	461.0	210.0	37	0.0
3642111	757.268371582	1.0	6254.0	1	949.0	1	1665.18918919	61612.0	2.54271309819	3.0	0.742997296216	252.009345512	238.771975004	1360.16710244	0.435645360707	555.0	446.0	37	0.0
3642110	87.4268951416	1.0	1043.0	1	583.0	1	613.351351351	22694.0	2.46108755212	3.0	0.283291930177	317.162340391	238.434830658	198.659985376	0.0480840908731	458.0	314.0	37	0.0
3642109	759.221740723	1.0	6246.0	1	1293.0	1	1860.62162162	68843.0	2.58300160091	3.0	0.816694907116	220.076679172	237.617186124	1367.17044275	0.428674629966	624.0	588.0	37	0.0
3642108	778.685852051	1.0	5114.0	1	1874.0	1	2172.56756757	80385.0	2.62236738867	3.0	1.07038265796	133.767336633	237.874353068	1184.71634065	0.412117411105	717.0	565.0	37	0.0
3642107	274.588775635	1.0	2180.0	1	588.0	1	774.945945946	28673.0	2.6150914415	3.0	0.612246538764	25.3718444371	237.983508513	479.774538829	0.233841443074	366.0	273.0	37	0.0
3642106	269.874969482	1.0	2177.0	1	577.0	1	785.0	29045.0	2.55826395029	3.0	0.718997863084	91.9826653469	236.89876934	488.661778056	0.288307425569	419.0	192.0	37	0.0
3642105	768.525024414	1.0	5589.0	1	960.0	1	1742.48648649	64472.0	2.55772965371	3.0	0.815925404037	296.689002671	235.510772426	1408.47221449	0.492005147022	589.0	632.0	37	0.0
3642104	645.556091309	1.0	5121.0	1	1072.0	1	1513.75675676	56009.0	2.55637067818	3.0	0.743635051323	244.000402552	235.73651995	1126.08716372	0.382353276324	552.0	537.0	37	0.0
3642087	962.317932129	1.0	7696.0	1	1297.0	1	1894.94594595	70113.0	2.57034753085	3.0	0.82842325924	328.982732671	220.92585116	1674.15099455	0.577159196259	489.0	495.0	37	0.0
3642086	386.55871582	1.0	3138.0	1	823.0	1	1107.75675676	40987.0	2.59063666155	3.0	0.637604760015	166.792069466	220.795995531	703.873426335	0.254026064454	474.0	331.0	37	0.0
3642085	108.418487549	1.0	1225.0	1	478.0	1	529.0	19573.0	2.51177877761	3.0	0.11078255062	39.3584947266	220.588501322	240.008101715	0.0257789593026	354.0	172.0	37	0.0
3642084	737.15222168	1.0	6160.0	1	1059.0	1	1734.13513514	64163.0	2.57036765462	3.0	0.655054095578	309.226126998	219.318624082	1345.87821725	0.340836209702	597.0	582.0	37	0.0
3642083	2378.25561523	1.0	11898.0	1	3473.0	1	5486.89189189	203015.0	2.634027742	3.0	1.12832228677	256.87381511	218.462722249	3764.40356633	0.631468370366	928.0	1596.0	37	0.0
3642082	909.099609375	1.0	6732.0	1	1218.0	1	1963.89189189	72664.0	2.55917803382	3.0	0.695331573406	364.580707099	216.037553422	1632.57682793	0.406496303285	613.0	556.0	37	0.0
3642081	43.2069511414	1.0	725.0	1	360.0	1	366.675675676	13567.0	2.51177566698	3.0	0.414526393629	93.0205629856	215.802366641	129.438113495	0.0789404781775	315.0	151.0	37	0.0
3642080	107.400375366	1.0	1047.0	1	520.0	1	552.810810811	20454.0	2.56684937191	3.0	1.19869100246	399.0	215.0	205.456245388	0.286589328135	332.0	281.0	37	0.0
3642095	89.8330612183	1.0	1520.0	1	809.0	1	839.324324324	31055.0	2.51636748234	3.0	-0.486096453902	123.017866815	231.040776283	270.178752974	-0.0725603702369	700.0	399.0	37	0.0
3642094	743.23815918	1.0	6187.0	1	1247.0	1	1980.10810811	73264.0	2.5778063395	3.0	0.558177332481	131.621488769	230.189579023	1513.83999932	0.27124562778	854.0	585.0	37	0.0
3642093	164.160339355	1.0	1843.0	1	564.0	1	703.945945946	26046.0	2.57464647522	3.0	0.431918537506	348.108421699	227.572267191	371.173959362	0.128502828679	531.0	192.0	37	0.0
3642092	546.904541016	1.0	4706.0	1	1135.0	1	1610.37837838	59584.0	11.4000000005	3.0	0.689374203499	135.098857513	225.709547128	1109.77718863	0.311540583332	691.0	605.0	37	0.0
3642091	1121.74682617	1.0	8396.0	1	1539.0	1	2536.05405405	93834.0	2.57829251023	3.0	0.629113820213	364.330909693	224.577873954	2094.91686319	0.351060878705	884.0	892.0	37	0.0
3642090	1375.35571289	1.0	9827.0	1	1605.0	1	2701.94594595	99972.0	2.53710601813	3.0	0.798647075925	302.093717153	223.841710413	2358.47238631	0.535063630265	712.0	609.0	37	0.0
3642089	574.326416016	1.0	4546.0	1	999.0	1	1440.37837838	53294.0	2.55419360573	3.0	0.710231003985	124.35916315	223.979716121	1057.62861974	0.352724457599	604.0	472.0	37	0.0
3642088	168.499893188	1.0	1497.0	1	378.0	1	495.972972973	18351.0	2.55397185369	3.0	0.75465474507	9.01446090244	222.061247891	304.258432412	0.301192790364	257.0	178.0	37	0.0
3642071	344.787506104	1.0	3296.0	1	859.0	1	1076.21621622	39820.0	2.59907003483	3.0	0.701450191632	380.2451918	210.265818378	670.538387961	0.279623085373	541.0	408.0	37	0.0
3642070	166.490478516	1.0	1990.0	1	828.0	1	906.783783784	33551.0	2.57865264627	3.0	0.420945181491	304.174193303	208.799729324	379.200191568	0.0965101537894	567.0	370.0	37	0.0
3642069	61.2980194092	1.0	1433.0	1	674.0	1	744.27027027	27538.0	2.49052210742	3.0	-0.409690012297	177.117184374	209.175847453	285.483084598	-0.0728493058239	559.0	321.0	37	0.0
3642068	110.824829102	1.0	1087.0	1	433.0	1	500.675675676	18525.0	2.61644120096	3.0	0.433555424513	104.011306498	208.722606285	233.29762275	0.112360599307	377.0	124.0	37	0.0
3642067	656.39831543	1.0	4717.0	1	832.0	1	1417.51351351	52448.0	2.59440807751	3.0	0.885889768315	223.375931612	208.319066318	1135.26899949	0.549784661842	400.0	422.0	37	0.0
3642066	517.34185791	1.0	3868.0	1	839.0	1	1319.18918919	48810.0	2.54834277287	3.0	0.737605866491	155.467477266	207.396620792	941.810780649	0.357404733044	532.0	451.0	37	0.0
3642065	881.700439453	1.0	6683.0	1	1031.0	1	1887.51351351	69838.0	2.5684388965	3.0	0.802590014683	298.12327179	205.643242235	1593.11017652	0.512180664819	564.0	471.0	37	0.0
3642064	78.2118682861	1.0	965.0	1	507.0	1	519.135135135	19208.0	2.73965628629	3.0	0.113741571749	118.655954302	206.099653607	180.074083853	0.0201239374655	427.0	196.0	37	0.0
3642079	122.295913696	1.0	1606.0	1	675.0	1	744.810810811	27558.0	11.4000000005	3.0	0.536404575412	385.07125273	215.241154597	304.484613536	0.123145287459	497.0	382.0	37	0.0
3642078	760.205383301	1.0	5903.0	1	928.0	1	1570.05405405	58092.0	2.57484529667	3.0	0.868695450673	204.074030879	215.414786117	1329.26148974	0.581611921029	401.0	498.0	37	0.0
3642077	712.934997559	1.0	4516.0	1	865.0	1	1521.7027027	56303.0	2.57106856494	3.0	0.872264691961	31.6996281961	215.457441761	1233.86299133	0.547113828144	417.0	376.0	37	0.0
3642076	429.643218994	1.0	4046.0	1	1481.0	1	1756.32432432	64984.0	10.7379029652	3.0	0.601896725223	248.451241695	213.651325277	1011.45602019	0.209649495072	665.0	527.0	37	0.0
3642075	836.305236816	1.0	6206.0	1	1126.0	1	1846.21621622	68310.0	2.56461164133	3.0	0.794098898331	171.174403125	214.460921776	1491.83915455	0.472399932416	573.0	625.0	37	0.0
3642074	152.92880249	1.0	1292.0	1	524.0	1	593.027027027	21942.0	2.64379414502	3.0	0.772054314148	113.717185919	213.033652931	267.069746039	0.210430052192	379.0	231.0	37	0.0
3642073	440.302642822	1.0	3181.0	1	697.0	1	1034.0	38258.0	2.55769478289	3.0	0.785407356971	41.7882375171	212.541166505	778.258561719	0.419598421143	384.0	241.0	37	0.0
3642072	41.7093391418	1.0	963.0	1	431.0	1	459.72972973	17010.0	11.4000000005	3.0	-0.209879071856	73.2220171514	211.295149443	172.12344547	-0.0378041987837	354.0	146.0	37	0.0
3642055	619.229553223	1.0	5467.0	1	1283.0	1	1854.08108108	68601.0	2.54002690247	3.0	0.920731885561	147.915729159	200.595443062	1189.60022179	0.419197027711	614.0	614.0	37	0.0
3642054	159.242004395	1.0	1578.0	1	538.0	1	615.432432432	22771.0	2.51217440915	3.0	0.629000338336	113.894094661	200.784041961	313.735428218	0.190938445808	401.0	269.0	37	0.0
3642053	547.071044922	1.0	3892.0	1	702.0	1	1161.24324324	42966.0	2.53943750778	3.0	0.857877867792	54.7304615028	200.66125817	948.901540537	0.539656207533	333.0	336.0	37	0.0
3642052	169.498291016	1.0	1962.0	1	731.0	1	825.918918919	30559.0	2.4910847031	3.0	0.17628356329	280.54525267	199.446951283	363.552180144	0.0403642206602	534.0	342.0	37	0.0
3642051	556.882385254	1.0	4311.0	1	814.0	1	1255.13513514	46440.0	2.55611408366	3.0	0.748785875089	101.4028928	199.09655983	989.27089207	0.418617944006	445.0	376.0	37	0.0
3642050	379.048797607	1.0	3178.0	1	743.0	1	992.108108108	36708.0	2.54860058874	3.0	0.780215895509	385.251218954	193.861074395	679.484231842	0.364592994614	462.0	259.0	37	0.0
3642049	979.825073242	1.0	7298.0	1	1467.0	1	2076.05405405	76814.0	2.55384176188	3.0	0.812281742475	286.943410222	193.898588907	1660.48776211	0.481137317397	679.0	594.0	37	0.0
3642048	389.571289062	1.0	3005.0	1	687.0	1	1030.97297297	38146.0	2.53475411159	3.0	0.655391605937	172.654168833	193.749365963	738.054781409	0.306491823419	468.0	282.0	37	0.0
3642063	745.045837402	1.0	5683.0	1	881.0	1	1493.91891892	55275.0	2.54790570577	3.0	0.798677082557	344.041374977	205.058605264	1298.24508426	0.531471172889	442.0	427.0	37	0.0
3642062	585.809204102	1.0	4725.0	1	951.0	1	1386.91891892	51316.0	2.57645488188	3.0	0.775656270328	77.0138618527	205.142013495	1075.23876879	0.429944412884	431.0	444.0	37	0.0
3642061	373.165863037	1.0	2726.0	1	616.0	1	928.594594595	34358.0	2.57457016625	3.0	0.839242456689	20.4897341384	204.606049934	664.695354591	0.429323239974	353.0	338.0	37	0.0
3642060	442.873077393	1.0	3562.0	1	745.0	1	1134.97297297	41994.0	2.5783808322	3.0	0.906389969245	128.471678263	203.864136468	756.436216246	0.432757465787	433.0	370.0	37	0.0
3642059	777.125244141	1.0	5548.0	1	1028.0	1	1704.43243243	63064.0	2.54955485276	3.0	0.826186642112	176.586871209	202.792122457	1392.37773332	0.509348410213	513.0	551.0	37	0.0
3642058	500.455200195	1.0	4334.0	1	834.0	1	1245.56756757	46086.0	2.54335855278	3.0	0.719187087134	82.913687678	202.943740973	949.833363764	0.37781946707	437.0	298.0	37	0.0
3642057	783.207641602	1.0	5803.0	1	1065.0	1	1694.89189189	62711.0	2.56831111127	3.0	0.780583286119	372.712538102	202.49887841	1454.17098918	0.50344193165	533.0	571.0	37	0.0
3642056	151.098815918	1.0	1334.0	1	591.0	1	673.189189189	24908.0	2.55205722485	3.0	0.806350747945	311.773372976	202.171112679	263.362534018	0.187265976271	439.0	231.0	37	0.0
3642167	159.239974976	1.0	1430.0	1	916.0	1	888.135135135	32861.0	4.6900539338	3.0	1.08158200051	116.215834041	271.032651316	288.684483877	0.21327091549	544.0	338.0	37	0.0
3642166	109.209037781	1.0	1183.0	1	567.0	1	632.864864865	23416.0	2.63159112214	3.0	0.284156934027	105.082575322	271.308286529	209.483380694	0.0493500072822	490.0	249.0	37	0.0
3642165	198.059677124	1.0	1869.0	1	556.0	1	697.621621622	25812.0	2.5451655485	3.0	0.618075407881	353.191599222	270.074438851	370.890920723	0.196601745971	435.0	325.0	37	0.0
3642164	819.638183594	1.0	6442.0	1	1521.0	1	2237.81081081	82799.0	2.57476585885	3.0	0.553199697453	278.029214204	269.828758193	1574.87812294	0.241710747153	946.0	609.0	37	0.0
3642163	827.861206055	1.0	6171.0	1	1326.0	1	1928.51351351	71355.0	2.54053267805	3.0	0.758949457411	267.737297457	270.045602829	1436.18169737	0.393919214467	749.0	703.0	37	0.0
3642162	91.8143768311	1.0	1319.0	1	699.0	1	748.72972973	27703.0	11.4000000005	3.0	0.0974092746918	234.545137512	270.063151794	222.869624151	0.0147108724666	569.0	439.0	37	0.0
3642161	791.739257812	1.0	6408.0	1	1468.0	1	2009.86486486	74365.0	2.52675407633	3.0	0.765884815798	287.127805353	268.714415064	1388.68733306	0.359783054287	768.0	683.0	37	0.0
3642160	1386.34533691	1.0	9581.0	1	1756.0	1	2919.97297297	108039.0	2.59015508698	3.0	0.940195143073	252.492408774	269.270294996	2376.51117404	0.619704905909	648.0	943.0	37	0.0
3642175	107.087478638	1.0	1486.0	1	566.0	1	638.459459459	23623.0	2.50816533306	3.0	0.169880435816	153.442487906	275.932627909	272.130339951	0.0375640064625	445.0	250.0	37	0.0
3642174	775.489257812	1.0	5782.0	1	913.0	1	1688.67567568	62481.0	2.5579360147	3.0	0.817834994036	132.738261258	275.557231686	1418.86500129	0.52341974684	515.0	606.0	37	0.0
3642173	1156.27124023	1.0	8094.0	1	2345.0	1	3234.16216216	119664.0	4.66124219062	3.0	1.21823910802	399.0	275.0	2187.50496525	0.700659916292	529.0	663.0	37	0.0
3642172	130.35925293	1.0	1236.0	1	480.0	1	560.945945946	20755.0	2.52059259249	3.0	0.597430775843	345.008019378	274.571318274	269.943507047	0.167883940393	382.0	26.0	37	0.0
3642171	757.161010742	1.0	5543.0	1	957.0	1	1629.13513514	60278.0	2.56529626362	3.0	0.826222839967	212.622265115	275.401281539	1361.77192906	0.527450323449	489.0	434.0	37	0.0
3642170	180.040512085	1.0	1681.0	1	538.0	1	638.216216216	23614.0	2.55768362684	3.0	0.805514549912	330.84561033	271.57285639	342.170696123	0.27540068665	354.0	266.0	37	0.0
3642169	74.6512908936	1.0	1278.0	1	566.0	1	598.783783784	22155.0	2.54629186142	3.0	0.167752482072	185.089286226	271.151260202	229.32160037	0.0331889604684	444.0	235.0	37	0.0
3642168	575.514587402	1.0	3936.0	1	972.0	1	1296.13513514	47957.0	2.57045032886	3.0	0.871071099303	178.051733122	270.824815548	967.785678815	0.481923824938	435.0	352.0	37	0.0
3642151	1005.29034424	1.0	7302.0	1	1092.0	1	1988.72972973	73583.0	2.57118452177	3.0	0.844423547563	311.454635516	263.087530894	1791.75473657	0.613927657973	462.0	499.0	37	0.0
3642150	1550.39465332	1.0	11570.0	1	1890.0	1	3315.32432432	122667.0	2.54205926299	3.0	0.756683331665	277.641169775	263.01185526	2788.1887296	0.466674483424	980.0	1022.0	37	0.0
3642149	432.051269531	1.0	3599.0	1	1058.0	1	1319.89189189	48836.0	2.53599880539	3.0	0.853610151346	99.0336435805	263.162335669	775.66755421	0.334797518761	592.0	538.0	37	0.0
3642148	140.613739014	1.0	1230.0	1	394.0	1	498.135135135	18431.0	2.62547430161	3.0	0.872142896866	34.2523238493	263.021334441	247.922497092	0.277193558942	276.0	148.0	37	0.0
3642147	735.937805176	1.0	5927.0	1	1022.0	1	1606.32432432	59434.0	2.53297442148	3.0	0.823512727268	346.938202321	261.526041953	1327.12088234	0.515580666199	475.0	421.0	37	0.0
3642146	103.965232849	1.0	1043.0	1	444.0	1	477.540540541	17669.0	2.52894065267	3.0	0.606176475494	184.987242408	260.893391945	213.288614401	0.156565780538	339.0	110.0	37	0.0
3642145	595.506164551	1.0	4461.0	1	1102.0	1	1465.43243243	54221.0	2.55190755729	3.0	0.766967980955	151.241724895	261.085612009	1075.72331068	0.391792992807	530.0	369.0	37	0.0
3642144	678.305664062	1.0	5384.0	1	985.0	1	1503.54054054	55631.0	2.60264112798	3.0	0.757509773394	134.680831358	260.949413068	1226.12627577	0.446909623732	550.0	462.0	37	0.0
3642159	93.5807647705	1.0	1608.0	1	735.0	1	758.459459459	28063.0	2.6408185935	3.0	-0.418390976307	395.028297732	268.0860996	337.757604947	-0.0852200374975	545.0	270.0	37	0.0
3642158	867.105895996	1.0	6497.0	1	1249.0	1	1838.18918919	68013.0	2.56137873321	3.0	0.842136771271	383.795578166	267.189756926	1498.26210134	0.522538886307	574.0	500.0	37	0.0
3642157	261.979888916	1.0	2611.0	1	900.0	1	1128.27027027	41746.0	8.95405330224	3.0	0.911640383396	97.2192383471	267.410064263	568.702013783	0.298288393733	528.0	429.0	37	0.0
3642156	130.449386597	1.0	1513.0	1	688.0	1	717.945945946	26564.0	11.4000000005	3.0	0.699300961418	230.364514449	266.021319665	267.032763902	0.149489995509	473.0	302.0	37	0.0
3642155	701.706420898	1.0	5017.0	1	902.0	1	1583.78378378	58600.0	2.56666235164	3.0	0.768808319282	240.743235475	265.365939305	1274.31391421	0.44778969193	573.0	521.0	37	0.0
3642154	158.600234985	1.0	1799.0	1	644.0	1	739.837837838	27374.0	2.49431926885	3.0	0.399143333382	340.155201018	263.542110775	381.864032922	0.114837187427	425.0	311.0	37	0.0
3642153	76.5256500244	1.0	1436.0	1	796.0	1	818.675675676	30291.0	11.4000000005	3.0	-0.308192841591	263.429892985	263.512667422	233.259280398	-0.0420589457222	716.0	475.0	37	0.0
3642152	809.888977051	1.0	6159.0	1	1240.0	1	1869.51351351	69172.0	2.56701108318	3.0	0.887782708621	124.733794857	264.372709829	1375.80141537	0.485146869946	609.0	748.0	37	0.0
3642135	461.911224365	1.0	3898.0	1	804.0	1	1185.13513514	43850.0	2.55839027496	3.0	0.766104192114	79.0259932756	253.967300843	829.429595236	0.366275393795	464.0	402.0	37	0.0
3642134	74.9901885986	1.0	1154.0	1	515.0	1	553.594594595	20483.0	2.58931009849	3.0	0.0529047469188	232.896912919	253.364096377	176.478116279	0.00850435620936	478.0	286.0	37	0.0
3642133	620.736694336	1.0	4804.0	1	1091.0	1	1538.7027027	56932.0	2.56279269637	3.0	0.816492438453	115.785063445	252.962462611	1077.54030254	0.40034708318	612.0	572.0	37	0.0
3642132	448.547332764	1.0	3166.0	1	627.0	1	1009.86486486	37365.0	2.58912153295	3.0	0.89278748112	55.4377101413	252.139539048	770.333267062	0.516329738866	314.0	281.0	37	0.0
3642131	368.634399414	1.0	3097.0	1	772.0	1	1051.54054054	38907.0	2.5405953111	3.0	0.683588714485	150.168771581	250.839722505	670.046913556	0.278434101942	510.0	418.0	37	0.0
3642130	2122.99731445	1.0	10896.0	1	2881.0	1	4606.51351351	170441.0	2.62985297958	3.0	1.03269002563	99.8223548771	249.628586485	3399.93019227	0.615766909887	848.0	1282.0	37	0.0
3642129	74.4890823364	1.0	1142.0	1	548.0	1	554.540540541	20518.0	2.57753629396	3.0	0.451090414625	247.116131045	249.17575051	176.839003144	0.0774988340336	461.0	265.0	37	0.0
3642128	780.715942383	1.0	7324.0	1	1861.0	1	2384.83783784	88239.0	2.55672672883	3.0	0.621683338563	106.352102338	249.207237417	1654.61780605	0.274964127332	760.0	681.0	37	0.0
3642143	426.288604736	1.0	3293.0	1	753.0	1	1001.37837838	37051.0	2.54503594689	3.0	0.860470586538	18.5639315549	260.275473928	751.308870918	0.476656989846	351.0	362.0	37	0.0
3642142	162.979019165	1.0	1532.0	1	645.0	1	727.594594595	26921.0	2.63799609984	3.0	0.6876918301	366.182102661	258.562345991	290.027341571	0.158830229249	451.0	399.0	37	0.0
3642141	42.0962142944	1.0	666.0	1	355.0	1	365.945945946	13540.0	2.48393592925	3.0	0.228669240818	198.964249855	258.927390658	126.72541312	0.0412258354191	332.0	107.0	37	0.0
3642140	372.685241699	1.0	3035.0	1	816.0	1	1077.54054054	39869.0	2.56013366702	3.0	0.73134763131	83.3775768526	258.903982746	702.762825275	0.313179303841	476.0	323.0	37	0.0
3642139	619.795043945	1.0	4374.0	1	885.0	1	1423.32432432	52663.0	2.53847790105	3.0	0.831868662812	375.273543648	258.152933347	1077.29393632	0.459459383955	494.0	526.0	37	0.0
3642138	721.239746094	1.0	5848.0	1	1128.0	1	1740.78378378	64409.0	2.54592665828	3.0	0.537447709704	270.912946481	258.389335847	1408.02428828	0.277720058091	659.0	429.0	37	0.0
3642137	381.806396484	1.0	3259.0	1	806.0	1	1136.91891892	42066.0	2.54887799537	3.0	0.619447122548	156.731835921	257.662882924	779.167054488	0.26946003733	504.0	352.0	37	0.0
3642136	71.1825485229	1.0	971.0	1	531.0	1	542.405405405	20069.0	2.69550569202	3.0	0.328822945415	244.366792353	255.025347543	194.885501921	0.0627814908928	459.0	176.0	37	0.0
3642119	541.333007812	1.0	3879.0	1	1232.0	1	1440.02702703	53281.0	2.57358682843	3.0	1.16009743222	175.036981233	242.95821635	841.450120212	0.512720881754	423.0	328.0	37	0.0
3642118	710.497741699	1.0	5317.0	1	1033.0	1	1710.97297297	63306.0	2.54472864759	3.0	0.717177780485	270.149876524	241.682596799	1292.23648692	0.371421024192	583.0	684.0	37	0.0
3642117	246.585418701	1.0	3319.0	1	934.0	1	1212.45945946	44861.0	11.4000000005	3.0	0.346393528519	217.084941598	241.754923071	659.409272447	0.103990306383	706.0	493.0	37	0.0
3642116	688.810241699	1.0	5226.0	1	1586.0	1	2012.51351351	74463.0	4.686718191	3.0	1.19019867741	348.491172267	240.474830172	1147.9492735	0.513885545981	625.0	614.0	37	0.0
3642115	99.0291442871	1.0	1358.0	1	484.0	1	551.810810811	20417.0	2.49071593567	3.0	0.393252132298	333.521405639	239.965006444	249.163805763	0.0974349160015	428.0	267.0	37	0.0
3642114	947.25012207	1.0	7083.0	1	1236.0	1	2074.81081081	76768.0	2.5458992356	3.0	0.76634332537	277.729617848	240.01591243	1687.94934491	0.452911657332	631.0	735.0	37	0.0
3642113	803.862060547	1.0	5357.0	1	920.0	1	1609.89189189	59566.0	2.58300558442	3.0	0.869137413678	78.0210887869	239.616301228	1369.75903769	0.586667086989	419.0	483.0	37	0.0
3642112	244.686416626	1.0	2150.0	1	838.0	1	950.621621622	35173.0	2.60123009588	3.0	0.821867388965	391.362914214	239.490851276	461.253687209	0.249047989573	525.0	416.0	37	0.0
3642127	160.393493652	1.0	1442.0	1	520.0	1	632.702702703	23410.0	2.50800562819	3.0	0.671117572804	335.422159125	248.325008869	319.377420831	0.203926185262	404.0	252.0	37	0.0
3642126	745.190917969	1.0	5633.0	1	1039.0	1	1643.32432432	60803.0	2.59009072401	3.0	0.715880045922	212.134482178	248.329186358	1341.904804	0.413001069322	584.0	422.0	37	0.0
3642125	131.453659058	1.0	1511.0	1	603.0	1	672.594594595	24886.0	2.48841851366	3.0	0.489113811799	135.009694035	248.496858256	256.854093846	0.103013430745	489.0	313.0	37	0.0
3642124	836.131774902	1.0	5923.0	1	1102.0	1	1688.91891892	62490.0	2.55467877908	3.0	0.866381321019	26.6425903925	247.007139196	1421.31733454	0.573696740119	418.0	479.0	37	0.0
3642123	405.937042236	1.0	3118.0	1	760.0	1	1024.51351351	37907.0	2.56643364648	3.0	0.834514145018	10.3352876675	244.849031023	730.004399592	0.423105388173	390.0	296.0	37	0.0
3642122	1216.59216309	1.0	8459.0	1	1657.0	1	2468.48648649	91334.0	2.56846088723	3.0	0.890741861929	228.143201992	244.107854091	2007.88888058	0.568058472241	620.0	792.0	37	0.0
3642121	299.519744873	1.0	2932.0	1	729.0	1	959.162162162	35489.0	2.51828884443	3.0	0.531901406758	205.91913983	243.544690003	600.350893391	0.199704887989	491.0	222.0	37	0.0
3642120	108.864097595	1.0	1745.0	1	656.0	1	737.675675676	27294.0	11.0240131818	3.0	0.258953483894	386.093183031	242.609460787	299.181388129	0.0554226493308	569.0	364.0	37	0.0
3642231	431.287414551	1.0	3765.0	1	778.0	1	1144.59459459	42350.0	2.54758778006	3.0	0.674464324284	366.722657653	313.771041267	791.168245187	0.303954503872	485.0	358.0	37	0.0
3642230	130.199249268	1.0	1309.0	1	609.0	1	623.27027027	23061.0	2.59913418966	3.0	0.684828738041	73.0000350589	314.419814132	282.140395376	0.183436522177	390.0	183.0	37	0.0
3642229	411.993377686	1.0	3099.0	1	756.0	1	1073.78378378	39730.0	2.57203162123	3.0	0.808430710722	61.5523509772	312.779104392	729.875717546	0.378843521208	439.0	402.0	37	0.0
3642228	354.17489624	1.0	2691.0	1	882.0	1	1096.21621622	40560.0	2.52014658064	3.0	0.730904654276	35.4056001712	312.738201671	620.158453548	0.260630311396	455.0	470.0	37	0.0
3642227	793.262939453	1.0	5029.0	1	1801.0	1	2119.10810811	78407.0	4.68948829646	3.0	1.19175991912	27.0973472329	313.33517884	1199.87501163	0.509200136042	573.0	722.0	37	0.0
3642226	687.547424316	1.0	4809.0	1	1041.0	1	1593.83783784	58972.0	2.55677993881	3.0	0.844909581857	358.442977906	311.570539675	1218.83524804	0.477232425496	482.0	465.0	37	0.0
3642225	162.134109497	1.0	1610.0	1	490.0	1	627.810810811	23229.0	2.48500676942	3.0	0.406724669505	345.481278441	312.48043104	329.224074136	0.119373625568	359.0	185.0	37	0.0
3642224	106.964546204	1.0	1355.0	1	639.0	1	660.567567568	24441.0	2.50876209647	3.0	0.438955339768	69.1899154672	312.1634456	244.796348527	0.088536206133	450.0	200.0	37	0.0
3642239	906.890625	1.0	6588.0	1	1011.0	1	1836.89189189	67965.0	2.57104451889	3.0	0.813534134373	182.504617891	321.587839825	1669.61781694	0.586609962714	466.0	420.0	37	0.0
3642238	509.073059082	1.0	4092.0	1	907.0	1	1323.97297297	48987.0	2.52720228287	3.0	0.740706467474	261.662456268	319.104325658	904.532582992	0.338730595748	501.0	472.0	37	0.0
3642237	581.785888672	1.0	4157.0	1	785.0	1	1266.67567568	46867.0	2.56751639114	3.0	0.831608316795	222.534852569	318.952416832	1025.65813706	0.507583336084	400.0	306.0	37	0.0
3642236	173.434768677	1.0	1639.0	1	543.0	1	632.162162162	23390.0	2.53266448746	3.0	0.700682049362	248.757531584	317.789172082	324.759698642	0.219482686073	403.0	232.0	37	0.0
3642235	461.558563232	1.0	3385.0	1	695.0	1	1019.78378378	37732.0	2.58721175756	3.0	0.854338991702	138.680904265	318.038449408	784.691628573	0.489632587098	349.0	274.0	37	0.0
3642234	156.119277954	1.0	1823.0	1	607.0	1	696.837837838	25783.0	2.58102200111	3.0	0.305477877278	399.0	317.0	381.630821717	0.0912850578463	350.0	234.0	37	0.0
3642233	561.584716797	1.0	4684.0	1	1146.0	1	1694.10810811	62682.0	2.53758105075	3.0	0.747696200058	268.203315313	315.361478865	1155.36516074	0.342211161513	581.0	624.0	37	0.0
3642232	545.855224609	1.0	3850.0	1	967.0	1	1315.21621622	48663.0	2.55634934155	3.0	0.946115657106	377.337884866	314.213927068	905.564376972	0.483050190846	425.0	442.0	37	0.0
3642215	803.840698242	1.0	5867.0	1	989.0	1	1649.27027027	61023.0	2.57635361728	3.0	0.837694366877	348.61188013	304.187174635	1401.77398814	0.552778760354	450.0	449.0	37	0.0
3642214	101.489265442	1.0	1214.0	1	509.0	1	565.351351351	20918.0	2.55288465956	3.0	0.0885576823703	152.244502246	304.045076446	227.168099313	0.0181143058446	372.0	243.0	37	0.0
3642213	513.005126953	1.0	3612.0	1	780.0	1	1120.32432432	41452.0	2.56273133006	3.0	0.860201716973	42.7688370032	304.002330068	863.893545848	0.496233616359	369.0	360.0	37	0.0
3642212	68.1779022217	1.0	1314.0	1	531.0	1	638.297297297	23617.0	2.5474173645	3.0	0.0642330976821	214.610234761	301.629253644	286.615486213	0.0146323548518	470.0	249.0	37	0.0
3642211	532.35760498	1.0	4100.0	1	828.0	1	1223.2972973	45262.0	2.55941389543	3.0	0.835121727131	61.8364243978	302.438337641	929.706700012	0.464872032551	435.0	314.0	37	0.0
3642210	63.843536377	1.0	874.0	1	439.0	1	443.432432432	16407.0	10.7392927318	3.0	0.765156055616	288.374132973	300.808376332	149.185481223	0.147726160473	330.0	197.0	37	0.0
3642209	697.293884277	1.0	5310.0	1	1085.0	1	1595.13513514	59020.0	2.56834669447	3.0	0.716450672001	228.783796167	300.844853985	1212.48759815	0.374179023898	544.0	552.0	37	0.0
3642208	732.506225586	1.0	4585.0	1	1437.0	1	1840.02702703	68081.0	2.60326473488	3.0	1.22883565668	144.065362567	301.031820179	1082.37032804	0.56598124737	461.0	616.0	37	0.0
3642223	724.07019043	1.0	6404.0	1	1144.0	1	1787.78378378	66148.0	2.54123807969	3.0	0.765899054889	269.348159582	310.184380322	1415.82173107	0.435284371011	559.0	580.0	37	0.0
3642222	64.9940948486	1.0	897.0	1	500.0	1	507.972972973	18795.0	2.68287125568	3.0	0.368926464809	253.524725929	310.13758137	159.402092292	0.0614411215866	424.0	250.0	37	0.0
3642221	996.156616211	1.0	6835.0	1	1551.0	1	2088.0	77256.0	2.54687297091	3.0	0.921149886261	8.61208326152	307.827893576	1667.1877852	0.581656324881	534.0	537.0	37	0.0
3642220	519.729553223	1.0	4050.0	1	756.0	1	1109.97297297	41069.0	2.57439742087	3.0	0.850830384819	89.7026331009	306.955164491	899.85287336	0.526445470639	340.0	315.0	37	0.0
3642219	157.825942993	1.0	1268.0	1	419.0	1	532.054054054	19686.0	2.58641045286	3.0	0.835719418635	307.567026881	305.627090633	295.796941043	0.3026095933	281.0	204.0	37	0.0
3642218	523.760437012	1.0	3778.0	1	979.0	1	1290.18918919	47737.0	2.56339421545	3.0	0.798707482904	20.0378856288	306.062437986	868.807510897	0.367844948913	529.0	449.0	37	0.0
3642217	154.671966553	1.0	1471.0	1	533.0	1	612.081081081	22647.0	2.54868234858	3.0	0.813319194401	206.021196614	304.772241182	273.228778619	0.221791944376	368.0	278.0	37	0.0
3642216	93.7560806274	1.0	1391.0	1	480.0	1	553.918918919	20495.0	2.509590916	3.0	-0.127790202533	70.5248989816	304.615749736	243.156485779	-0.0272830980975	449.0	236.0	37	0.0
3642199	685.227478027	1.0	5378.0	1	999.0	1	1596.10810811	59056.0	2.55825213748	3.0	0.822430315961	212.835385473	295.499284802	1230.78772842	0.464333420252	516.0	321.0	37	0.0
3642198	399.833587646	1.0	3366.0	1	851.0	1	1132.7027027	41910.0	10.1804366493	3.0	0.839405792602	0.0	295.0	775.131991085	0.402940529161	433.0	401.0	37	0.0
3642197	847.303405762	1.0	5898.0	1	1176.0	1	1862.62162162	68917.0	2.55484140395	3.0	0.754832979929	245.261187698	293.627677634	1483.14246621	0.429641533493	556.0	623.0	37	0.0
3642196	140.102584839	1.0	1487.0	1	535.0	1	606.513513514	22441.0	2.54133955453	3.0	0.765040302524	300.542550221	290.748832245	286.978088751	0.220991280636	372.0	237.0	37	0.0
3642195	137.153686523	1.0	1280.0	1	603.0	1	673.621621622	24924.0	4.70321220462	3.0	0.945619797594	274.236691801	290.702000806	259.294700566	0.222489374928	411.0	313.0	37	0.0
3642194	288.896118164	1.0	3242.0	1	670.0	1	974.351351351	36051.0	10.2205372953	3.0	0.760561951913	0.0	290.0	706.471129245	0.380699848265	356.0	391.0	37	0.0
3642193	251.391906738	1.0	2425.0	1	671.0	1	878.648648649	32510.0	2.55405410479	3.0	0.197840345059	217.058160803	289.088269631	523.411311399	0.0626165750936	551.0	321.0	37	0.0
3642192	427.532287598	1.0	2790.0	1	661.0	1	1004.45945946	37165.0	2.5536914439	3.0	0.896476826441	66.7459742621	289.359089316	728.105402725	0.481296837861	337.0	209.0	37	0.0
3642207	210.674255371	1.0	1892.0	1	558.0	1	728.162162162	26942.0	2.59437078135	3.0	0.668791872336	357.991948951	298.596574667	405.673823103	0.228952224909	431.0	305.0	37	0.0
3642206	608.610839844	1.0	4781.0	1	1112.0	1	1455.91891892	53869.0	2.59459995064	3.0	0.962355301257	264.301810155	299.125899653	1015.09978651	0.504863726007	464.0	446.0	37	0.0
3642205	704.77746582	1.0	5232.0	1	951.0	1	1452.2972973	53735.0	2.55711671344	3.0	0.826100763304	371.824651464	298.175061392	1220.82335297	0.531901412272	439.0	357.0	37	0.0
3642204	455.200286865	1.0	3605.0	1	746.0	1	1056.94594595	39107.0	2.58155135448	3.0	0.831317989683	75.0943286592	298.222728529	783.169484493	0.445071075822	386.0	292.0	37	0.0
3642203	952.698974609	1.0	5901.0	1	1777.0	1	2439.37837838	90257.0	4.6864952946	3.0	1.08819335222	236.916549958	297.197864641	1477.01469472	0.491299953666	624.0	759.0	37	0.0
3642202	451.551330566	1.0	3462.0	1	721.0	1	1067.35135135	39492.0	2.56856505114	3.0	0.834718779214	114.247186853	297.416560067	803.699958394	0.458290379922	388.0	289.0	37	0.0
3642201	53.9519805908	1.0	1029.0	1	522.0	1	527.324324324	19511.0	2.68795372312	3.0	0.182289817998	107.51363754	296.48522212	172.391037092	0.0307118925895	375.0	203.0	37	0.0
3642200	376.768157959	1.0	2789.0	1	668.0	1	1024.27027027	37898.0	2.61198763766	3.0	0.68722302865	8.41858503835	297.346135529	677.428497606	0.294090724964	479.0	467.0	37	0.0
3642183	69.609703064	1.0	1066.0	1	495.0	1	532.405405405	19699.0	2.56177553103	3.0	0.372760423947	144.218847812	281.467792991	170.1834728	0.0633506736608	444.0	265.0	37	0.0
3642182	411.376922607	1.0	3208.0	1	771.0	1	1065.35135135	39418.0	2.57870830442	3.0	0.775125941042	117.390934294	280.995970222	728.763649242	0.360759178271	467.0	388.0	37	0.0
3642181	112.81590271	1.0	1118.0	1	350.0	1	470.243243243	17399.0	2.50140718257	3.0	0.551020560678	2.77927194294	281.064270444	250.637011256	0.172120551291	284.0	176.0	37	0.0
3642180	1519.7121582	1.0	10276.0	1	1628.0	1	3017.45945946	111646.0	2.56359048453	3.0	0.856728251945	290.546727112	279.779798934	2692.8446297	0.618859596002	671.0	796.0	37	0.0
3642179	1560.74230957	1.0	11280.0	1	2633.0	1	3606.75675676	133450.0	2.54633444	3.0	1.02400450136	374.902526144	278.272058292	2686.4906622	0.616460944665	653.0	1157.0	37	0.0
3642178	460.375	1.0	3487.0	1	758.0	1	1120.64864865	41464.0	2.59737453022	3.0	0.836667870383	195.529374397	278.110043677	823.880055193	0.444150371754	427.0	360.0	37	0.0
3642177	99.3613815308	1.0	951.0	1	365.0	1	415.621621622	15378.0	2.68296607872	3.0	0.942254396954	48.6963434058	277.445662717	176.036983386	0.249291698401	246.0	171.0	37	0.0
3642176	174.523208618	1.0	1671.0	1	563.0	1	697.486486486	25807.0	2.55285739772	3.0	0.497535246894	230.963159159	275.935848541	355.15111194	0.14504156994	484.0	273.0	37	0.0
3642191	211.259780884	1.0	1413.0	1	735.0	1	807.864864865	29891.0	4.72019394777	3.0	1.11953367974	110.177303664	287.55998611	319.532832791	0.284361852365	416.0	328.0	37	0.0
3642190	124.270324707	1.0	1534.0	1	558.0	1	616.189189189	22799.0	2.51496555676	3.0	0.603943146148	395.064584238	286.657622238	288.873851537	0.164912477332	428.0	286.0	37	0.0
3642189	80.2546539307	1.0	1844.0	1	623.0	1	777.027027027	28750.0	2.59071976309	3.0	-0.281745939243	290.937203287	286.984318603	372.866485375	-0.0633193492474	534.0	221.0	37	0.0
3642188	701.844360352	1.0	5063.0	1	991.0	1	1494.72972973	55305.0	2.56691254619	3.0	0.87992848784	176.700750055	283.30821732	1215.3295769	0.556964445825	404.0	349.0	37	0.0
3642187	674.276062012	1.0	4684.0	1	937.0	1	1527.0	56499.0	2.5990252863	3.0	0.837992611278	154.484206935	283.498925264	1242.07635299	0.517026164671	460.0	473.0	37	0.0
3642186	118.216743469	1.0	1459.0	1	565.0	1	593.864864865	21973.0	2.56855270375	3.0	0.554749998094	239.192339162	282.215175141	242.709492805	0.127855663226	450.0	323.0	37	0.0
3642185	595.764953613	1.0	4259.0	1	880.0	1	1390.56756757	51451.0	2.55991696181	3.0	0.773583598946	221.230675769	282.2437102	1043.53963723	0.408975846211	524.0	492.0	37	0.0
3642184	87.2058029175	1.0	1119.0	1	606.0	1	622.945945946	23049.0	2.54224153856	3.0	0.305561324598	275.662275731	280.915784754	210.8572379	0.0545339696282	518.0	242.0	37	0.0
3642295	661.205383301	1.0	5833.0	1	1323.0	1	1892.02702703	70005.0	11.4000000005	3.0	0.752205330614	246.792551239	363.43941517	1380.27848411	0.378123815263	571.0	559.0	37	0.0
3642294	427.814819336	1.0	3046.0	1	730.0	1	1085.94594595	40180.0	2.57647979089	3.0	0.872096614982	116.37693848	362.213715557	736.316920971	0.419766947486	441.0	374.0	37	0.0
3642293	262.195648193	1.0	2203.0	1	508.0	1	707.621621622	26182.0	2.5464310183	3.0	0.544630753973	52.8454784328	361.431357493	527.126610943	0.254477131823	331.0	162.0	37	0.0
3642292	714.481689453	1.0	5618.0	1	1051.0	1	1533.97297297	56757.0	2.55344164018	3.0	0.86130090661	340.943455236	359.625325024	1265.03266287	0.550742574053	399.0	458.0	37	0.0
3642291	118.068199158	1.0	1006.0	1	380.0	1	435.243243243	16104.0	2.53533938953	3.0	0.854845247918	68.35427483	360.013478404	206.778250173	0.25480398322	246.0	169.0	37	0.0
3642290	60.6900863647	1.0	847.0	1	370.0	1	369.810810811	13683.0	2.45886836336	3.0	0.547119777499	361.418969104	358.446514216	162.125266699	0.136271712665	275.0	143.0	37	0.0
3642289	584.913818359	1.0	4790.0	1	778.0	1	1264.62162162	46791.0	2.5613145749	3.0	0.813153997649	330.480354965	358.834194546	1070.4840637	0.524765851836	380.0	366.0	37	0.0
3642288	1256.65039062	1.0	9909.0	1	1562.0	1	2571.08108108	95130.0	2.54799138163	3.0	0.791848998521	242.843776844	359.175069699	2314.81546395	0.553909275068	562.0	484.0	37	0.0
3642303	616.135070801	1.0	5083.0	1	973.0	1	1537.35135135	56882.0	2.53316885774	3.0	0.655146230167	312.397565762	371.616888156	1295.23001424	0.381182656968	454.0	448.0	37	0.0
3642302	595.137878418	1.0	4440.0	1	916.0	1	1377.94594595	50984.0	2.5707614457	3.0	0.949865566726	260.763153003	372.317054951	998.110658137	0.524427459518	413.0	434.0	37	0.0
3642301	106.605056763	1.0	955.0	1	434.0	1	466.0	17242.0	2.6439893841	3.0	0.724198382128	126.207682401	371.220632328	214.619948332	0.200145386573	306.0	150.0	37	0.0
3642300	41.3615570068	1.0	664.0	1	327.0	1	344.351351351	12741.0	11.4000000005	3.0	0.0335522794908	16.4696784455	371.461102242	144.831169185	0.00710603724717	287.0	152.0	37	0.0
3642299	1014.59313965	1.0	7502.0	1	2414.0	1	2867.16216216	106085.0	4.70886004961	3.0	1.16322536468	392.328602246	367.536526808	1889.82398524	0.621682861461	573.0	837.0	37	0.0
3642298	411.786468506	1.0	3303.0	1	706.0	1	1019.08108108	37706.0	2.56208640494	3.0	0.828434339412	104.70880177	367.626082863	731.74909856	0.423341252634	404.0	309.0	37	0.0
3642297	1126.35180664	1.0	8154.0	1	1284.0	1	2236.45945946	82749.0	2.55614795647	3.0	0.865581507842	176.226574479	367.083024891	1951.73167547	0.606919688712	502.0	671.0	37	0.0
3642296	256.173950195	1.0	2053.0	1	483.0	1	734.351351351	27171.0	2.57230152478	3.0	0.585060443785	11.3379781685	365.628374642	503.436645921	0.250852019411	367.0	244.0	37	0.0
3642279	372.640625	1.0	2730.0	1	739.0	1	997.189189189	36896.0	2.56194788341	3.0	0.754077849189	154.663850273	353.84420011	654.553572964	0.328882139257	418.0	164.0	37	0.0
3642278	84.7518386841	1.0	894.0	1	407.0	1	437.513513514	16188.0	2.50406111597	3.0	0.427347334211	34.7129604428	353.789259068	191.846961813	0.103380797809	320.0	122.0	37	0.0
3642277	232.624481201	1.0	2245.0	1	473.0	1	660.027027027	24421.0	2.59130463485	3.0	0.710174051825	380.14315854	353.263932158	450.620466474	0.320007732946	329.0	187.0	37	0.0
3642276	152.839187622	1.0	1582.0	1	624.0	1	703.108108108	26015.0	2.49563741354	3.0	0.357227464395	161.887379072	353.360370075	338.559594605	0.09409887627	457.0	264.0	37	0.0
3642275	445.787536621	1.0	3152.0	1	637.0	1	1001.10810811	37041.0	2.58643525304	3.0	0.79565204235	53.5472887133	353.231479568	793.206249758	0.460299141243	317.0	233.0	37	0.0
3642274	168.192199707	1.0	1523.0	1	538.0	1	636.567567568	23553.0	2.49682601931	3.0	0.722551289741	260.192732633	352.089195371	335.24663728	0.234971735997	364.0	180.0	37	0.0
3642273	147.817184448	1.0	1300.0	1	511.0	1	620.945945946	22975.0	2.52599768024	3.0	0.417313415862	294.110686501	351.490424861	289.55952621	0.107788730002	396.0	289.0	37	0.0
3642272	580.146118164	1.0	3742.0	1	987.0	1	1413.48648649	52299.0	2.59257238503	3.0	0.942341987239	304.203945408	348.735601906	935.442397467	0.453108150144	433.0	491.0	37	0.0
3642287	120.291183472	1.0	1131.0	1	450.0	1	509.567567568	18854.0	2.58312973397	3.0	0.822947019031	23.7328406571	359.409600526	224.237168658	0.221106336038	333.0	181.0	37	0.0
3642286	163.839447021	1.0	1756.0	1	474.0	1	596.216216216	22060.0	2.64770865118	3.0	0.660612243229	264.043040918	358.031280281	320.356670598	0.215774210821	362.0	207.0	37	0.0
3642285	74.7070236206	1.0	1090.0	1	506.0	1	556.513513514	20591.0	11.4000000005	3.0	0.394414474152	166.179510554	358.437214913	182.235748051	0.0690355612618	430.0	347.0	37	0.0
3642284	336.725006104	1.0	2611.0	1	901.0	1	1060.24324324	39229.0	2.57354647933	3.0	0.976951283168	8.93540201301	358.04283121	559.580368838	0.347364000958	450.0	288.0	37	0.0
3642283	505.204315186	1.0	3712.0	1	723.0	1	1149.48648649	42531.0	2.55638786823	3.0	0.788234834089	105.201430158	356.722846066	889.378235424	0.438715789507	439.0	298.0	37	0.0
3642282	56.8343086243	1.0	869.0	1	539.0	1	524.243243243	19397.0	6.21252179146	3.0	1.32484670816	399.0	356.0	144.555142382	0.223476569529	331.0	252.0	37	0.0
3642281	839.660583496	1.0	6351.0	1	1122.0	1	1865.72972973	69032.0	2.56480797202	3.0	0.763206437623	209.467882698	355.885242594	1512.44314216	0.44789979109	587.0	629.0	37	0.0
3642280	128.010253906	1.0	1208.0	1	503.0	1	583.459459459	21588.0	2.61796195582	3.0	0.495202050965	174.016442225	354.027569875	240.500934925	0.113661017816	425.0	208.0	37	0.0
3642263	72.4245758057	1.0	928.0	1	395.0	1	419.405405405	15518.0	10.1352907491	3.0	0.606707717314	376.459272955	342.530578942	183.529812816	0.153065006389	299.0	132.0	37	0.0
3642262	640.707580566	1.0	4456.0	1	850.0	1	1419.81081081	52533.0	2.53985899328	3.0	0.74302720196	297.501297592	342.613348417	1186.89529253	0.450469283312	433.0	461.0	37	0.0
3642261	110.252418518	1.0	1035.0	1	510.0	1	543.054054054	20093.0	2.50013687458	3.0	0.6971930522	171.88234477	342.781501675	208.904543053	0.154867397641	403.0	225.0	37	0.0
3642260	1959.35461426	1.0	10729.0	1	2179.0	1	3764.32432432	139280.0	2.58566397723	3.0	0.870990009682	3.93977771214	343.319448085	3279.99221759	0.611506366258	599.0	713.0	37	0.0
3642259	84.7595977783	1.0	1127.0	1	544.0	1	561.891891892	20790.0	2.80640001163	3.0	0.0864453355144	228.472923225	342.382810771	214.390062967	0.0167681593598	428.0	268.0	37	0.0
3642258	614.889953613	1.0	4483.0	1	812.0	1	1336.7027027	49458.0	2.54737179336	3.0	0.772855104427	17.9205160568	341.363131408	1116.08195798	0.476337862219	445.0	418.0	37	0.0
3642257	587.508117676	1.0	5231.0	1	1080.0	1	1543.37837838	57105.0	2.55224998409	3.0	0.437541879981	219.271949316	340.138131326	1133.85310021	0.191499622389	585.0	453.0	37	0.0
3642256	1112.2409668	1.0	7401.0	1	1313.0	1	2259.0	83583.0	2.57422768844	3.0	0.820227629872	191.497859597	339.409761638	2043.34013049	0.589727800912	575.0	461.0	37	0.0
3642271	670.692382812	1.0	5268.0	1	1142.0	1	1772.48648649	65582.0	2.57764546842	3.0	0.65912769947	202.471279747	348.727863433	1258.98708452	0.305631882191	715.0	549.0	37	0.0
3642270	1697.85620117	1.0	10398.0	1	2172.0	1	3245.16216216	120071.0	2.57695608258	3.0	0.993771863195	129.249958031	349.067466084	2686.49888344	0.698789934255	547.0	896.0	37	0.0
3642269	911.350891113	1.0	6768.0	1	1023.0	1	1825.37837838	67539.0	2.54497937157	3.0	0.822313448807	115.126325449	348.66123113	1605.11372652	0.566276902326	496.0	433.0	37	0.0
3642268	407.85067749	1.0	3092.0	1	775.0	1	1089.97297297	40329.0	2.53520671294	3.0	0.816548082971	182.953204634	347.344511458	723.859044232	0.372001428026	465.0	473.0	37	0.0
3642267	144.485870361	1.0	1631.0	1	441.0	1	539.027027027	19944.0	2.53503073181	3.0	0.589325370732	102.435076019	347.317483531	309.783570191	0.203869576609	322.0	148.0	37	0.0
3642266	225.661712646	1.0	1861.0	1	540.0	1	697.648648649	25813.0	2.62142973503	3.0	0.660991790309	31.7088957235	347.111837449	400.649557054	0.234261661103	369.0	224.0	37	0.0
3642265	322.401641846	1.0	2754.0	1	592.0	1	866.675675676	32067.0	2.5764721198	3.0	0.601007278925	158.176489136	346.499947721	634.154251042	0.281855994022	411.0	243.0	37	0.0
3642264	1647.9934082	1.0	11333.0	1	2989.0	1	4034.21621622	149266.0	2.5685926637	3.0	0.961227914209	213.173089629	345.467282847	2933.54456754	0.537246150995	921.0	1167.0	37	0.0
3642247	73.361831665	1.0	1015.0	1	528.0	1	554.459459459	20515.0	2.61439125965	3.0	-0.112998207064	188.734449147	328.352910281	164.684815902	-0.0165043252124	457.0	280.0	37	0.0
3642246	149.805221558	1.0	1803.0	1	589.0	1	649.27027027	24023.0	2.52289580252	3.0	0.463054356878	174.11169683	328.304952644	313.512860683	0.125869294405	466.0	290.0	37	0.0
3642245	155.251434326	1.0	1371.0	1	390.0	1	470.216216216	17398.0	2.57511121179	3.0	0.733392068777	95.2759344355	326.562636572	298.87977285	0.303917081503	253.0	120.0	37	0.0
3642244	568.992614746	1.0	4370.0	1	764.0	1	1190.59459459	44052.0	2.56393802829	3.0	0.827649787549	70.8040795515	326.241256735	992.713102212	0.526823789161	349.0	234.0	37	0.0
3642243	40.904132843	1.0	688.0	1	345.0	1	351.675675676	13012.0	10.0859243346	3.0	0.444417434513	11.0334259525	326.497907065	114.662319214	0.0781092088985	298.0	109.0	37	0.0
3642242	545.039489746	1.0	4039.0	1	712.0	1	1166.51351351	43161.0	2.55568099531	3.0	0.816025452823	280.425590123	325.122079552	975.214438573	0.517685213891	362.0	297.0	37	0.0
3642241	573.934570312	1.0	4040.0	1	826.0	1	1211.45945946	44824.0	2.54632811425	3.0	0.841430053096	164.108683752	325.013149598	982.63465559	0.518023949361	368.0	220.0	37	0.0
3642240	655.017089844	1.0	5500.0	1	927.0	1	1530.7027027	56636.0	2.56938591202	3.0	0.728970234782	395.750955398	323.482118805	1314.11771976	0.455419178892	443.0	367.0	37	0.0
3642255	382.681091309	1.0	2676.0	1	594.0	1	894.756756757	33106.0	2.57739647662	3.0	0.805347169835	33.9231867289	338.669600322	650.173797509	0.413631805221	341.0	119.0	37	0.0
3642254	170.696136475	1.0	1379.0	1	406.0	1	500.027027027	18501.0	2.53245679954	3.0	0.845564213999	342.931028594	334.559245882	294.619574526	0.331746430957	243.0	170.0	37	0.0
3642253	114.093673706	1.0	1264.0	1	397.0	1	454.891891892	16831.0	2.47962756676	3.0	0.692849558423	267.169240811	335.492844548	227.974996653	0.210090153295	291.0	145.0	37	0.0
3642252	158.199523926	1.0	1295.0	1	459.0	1	543.810810811	20121.0	2.60049057776	3.0	0.738932723506	154.802509508	334.756924819	287.61556497	0.242863942483	326.0	179.0	37	0.0
3642251	56.661151886	1.0	865.0	1	522.0	1	524.594594595	19410.0	2.59897720489	3.0	-0.186347880233	182.035621286	331.72729081	145.421315009	-0.025178158813	495.0	263.0	37	0.0
3642250	641.368164062	1.0	4928.0	1	980.0	1	1372.56756757	50785.0	2.55976296138	3.0	0.885515473693	234.202713058	331.043051544	1078.79463447	0.533727176552	400.0	465.0	37	0.0
3642249	832.564453125	1.0	6100.0	1	941.0	1	1747.21621622	64647.0	2.58400996124	3.0	0.862079305434	126.371200069	330.502382756	1515.62763191	0.597205686835	409.0	469.0	37	0.0
3642248	139.25440979	1.0	1369.0	1	556.0	1	634.162162162	23464.0	2.55895503287	3.0	0.494632577818	220.738965564	328.204706755	267.388243894	0.116418419007	435.0	264.0	37	0.0
3642343	164.732925415	1.0	1870.0	1	638.0	1	726.621621622	26885.0	10.1724086776	3.0	0.786384138834	385.827835121	397.165146503	397.184210785	0.273764836038	375.0	215.0	37	0.0
3642342	517.093994141	1.0	4316.0	1	805.0	1	1291.81081081	47797.0	2.57399375899	3.0	0.738589911321	282.795394349	396.322913893	1060.08497662	0.434824382337	399.0	329.0	37	0.0
3642341	578.859985352	1.0	4897.0	1	980.0	1	1382.78378378	51163.0	2.55092629837	3.0	0.766873165361	136.568649197	395.750247318	1133.97425836	0.458668735651	401.0	292.0	37	0.0
3642340	608.042114258	1.0	5382.0	1	1180.0	1	1533.2972973	56732.0	2.54862229697	3.0	0.676493143259	226.780386475	395.150352366	1178.15090207	0.35117058976	552.0	414.0	37	0.0
3642339	720.928649902	1.0	5180.0	1	1056.0	1	1593.2972973	58952.0	2.54114848233	3.0	0.906167974084	327.257610873	392.702627397	1221.8846978	0.532486830343	475.0	426.0	37	0.0
3642338	654.381896973	1.0	4795.0	1	787.0	1	1310.59459459	48492.0	2.55871684808	3.0	0.815309155537	115.694005189	393.044946705	1154.01731788	0.559945387716	366.0	345.0	37	0.0
3642337	1192.7265625	1.0	8097.0	1	1157.0	1	2224.86486486	82320.0	2.57349749311	3.0	0.819216591436	67.9703683868	393.310100779	2088.48962121	0.624697901248	486.0	419.0	37	0.0
3642336	183.434707642	1.0	1885.0	1	490.0	1	651.0	24087.0	2.58873502381	3.0	0.488589713654	389.556188254	392.018092841	421.662911709	0.187978057637	401.0	228.0	37	0.0
3642346	80.0910873413	1.0	1129.0	1	466.0	1	477.513513514	17668.0	2.48215007643	3.0	0.413982105396	320.0	399.0	198.079616656	0.0939278479039	351.0	171.0	37	0.0
3642345	111.637145996	1.0	876.0	1	481.0	1	523.918918919	19385.0	4.70771600983	3.0	1.43063285689	151.0	399.0	189.310793608	0.348562404056	268.0	205.0	37	0.0
3642344	872.442687988	1.0	5912.0	1	2277.0	1	2554.7027027	94524.0	4.69898161346	3.0	1.19041329118	57.0	399.0	1720.06969925	0.668752397875	507.0	546.0	37	0.0
3642327	58.6103439331	1.0	965.0	1	415.0	1	436.189189189	16139.0	11.4000000005	3.0	-0.116568620306	97.1651905844	389.303211893	160.921450445	-0.0210499578639	355.0	156.0	37	0.0
3642326	414.354309082	1.0	3590.0	1	927.0	1	1151.7027027	42613.0	2.56191088522	3.0	0.792706278466	86.8151111165	388.547562859	792.844767799	0.375239345498	419.0	349.0	37	0.0
3642325	723.018554688	1.0	6080.0	1	1128.0	1	1720.02702703	63641.0	2.54667883015	3.0	0.718958570881	379.023112008	385.557735498	1436.73709198	0.429128251731	495.0	314.0	37	0.0
3642324	667.629455566	1.0	5134.0	1	924.0	1	1432.16216216	52990.0	2.55025478223	3.0	0.821221670067	255.475527909	385.557813984	1241.65041407	0.552770423452	401.0	404.0	37	0.0
3642323	87.6338729858	1.0	1054.0	1	486.0	1	516.162162162	19098.0	10.1603443259	3.0	0.229510649186	233.734511654	386.067058617	194.298669509	0.0451475420363	406.0	203.0	37	0.0
3642322	77.3059921265	1.0	1067.0	1	519.0	1	546.918918919	20236.0	2.49657293689	3.0	0.0422738301755	184.458880435	386.244073423	188.850525604	0.00735221501837	454.0	234.0	37	0.0
3642321	646.951477051	1.0	4545.0	1	901.0	1	1374.72972973	50865.0	2.53775504648	3.0	0.873756250539	172.559823847	386.218314789	1123.84618977	0.555571244082	382.0	395.0	37	0.0
3642320	509.289459229	1.0	3969.0	1	787.0	1	1206.67567568	44647.0	2.53766718574	3.0	0.834245733121	274.920729537	384.519403864	913.344679189	0.461399465975	426.0	441.0	37	0.0
3642335	593.798828125	1.0	4896.0	1	987.0	1	1492.62162162	55227.0	2.56913090318	3.0	0.754039424321	221.275883183	392.073544132	1109.07054057	0.389156979663	507.0	397.0	37	0.0
3642334	684.122497559	1.0	4748.0	1	963.0	1	1499.72972973	55490.0	2.55525720285	3.0	0.845117692821	208.822651138	391.581133895	1198.9166788	0.51012409358	480.0	442.0	37	0.0
3642333	462.25894165	1.0	3263.0	1	857.0	1	1087.72972973	40246.0	2.61452418751	3.0	0.986519460505	14.2150115225	392.369663068	780.366425635	0.547694691145	304.0	175.0	37	0.0
3642332	562.352661133	1.0	4234.0	1	803.0	1	1255.54054054	46455.0	2.57784595772	3.0	0.872001809716	343.776392846	390.665580555	978.292463502	0.514516608645	365.0	246.0	37	0.0
3642331	152.214279175	1.0	1823.0	1	579.0	1	695.594594595	25737.0	2.48528840991	3.0	0.316913278777	274.753995164	391.340555964	358.008027491	0.0887960270429	442.0	281.0	37	0.0
3642330	628.199951172	1.0	4718.0	1	791.0	1	1362.86486486	50426.0	2.54056423656	3.0	0.815453980643	194.382145178	391.108541354	1117.48798557	0.502218375077	440.0	419.0	37	0.0
3642329	129.467056274	1.0	1262.0	1	468.0	1	524.567567568	19409.0	2.52647503502	3.0	0.512688374209	352.56013952	389.114331822	270.921323198	0.152595669666	320.0	58.0	37	0.0
3642328	88.8478088379	1.0	861.0	1	440.0	1	477.675675676	17674.0	10.2075190715	3.0	0.920894722442	295.859022814	389.356912225	174.871866433	0.202739505755	309.0	114.0	37	0.0
3642311	507.473144531	1.0	3723.0	1	743.0	1	1162.94594595	43029.0	2.57863158789	3.0	0.819149042529	229.557693324	378.450974142	928.331566304	0.485765705884	390.0	348.0	37	0.0
3642310	554.452514648	1.0	3984.0	1	945.0	1	1334.56756757	49379.0	2.56108301833	3.0	0.934165293022	187.466672798	378.191406298	939.538762152	0.489929494753	434.0	448.0	37	0.0
3642309	125.928581238	1.0	1237.0	1	403.0	1	496.243243243	18361.0	2.60141878963	3.0	0.657672629348	208.107758967	376.783400279	248.152216437	0.196799897391	325.0	187.0	37	0.0
3642308	126.025466919	1.0	1090.0	1	406.0	1	441.108108108	16321.0	2.50850633857	3.0	0.727218012675	140.211225936	375.832246867	234.836678919	0.240045207211	263.0	118.0	37	0.0
3642307	1023.58660889	1.0	7810.0	1	1180.0	1	2122.72972973	78541.0	2.53661238551	3.0	0.815128164393	317.893752971	375.075289059	1797.21872546	0.526871347814	503.0	571.0	37	0.0
3642306	322.781616211	1.0	2727.0	1	658.0	1	956.27027027	35382.0	2.55501299214	3.0	0.609896135544	47.0387051481	373.548360803	627.453656927	0.250141722609	396.0	351.0	37	0.0
3642305	515.324951172	1.0	3737.0	1	739.0	1	1122.86486486	41546.0	2.59100971275	3.0	0.843123215655	285.098591957	372.572518784	917.458057236	0.525424825391	334.0	268.0	37	0.0
3642304	55.6461257935	1.0	747.0	1	324.0	1	345.864864865	12797.0	8.96393786454	3.0	0.533913498065	82.8688232648	372.700526978	130.242543434	0.111763427251	270.0	148.0	37	0.0
3642319	170.468078613	1.0	1427.0	1	493.0	1	586.594594595	21704.0	2.53352353552	3.0	0.741296932686	307.62946766	384.011271423	318.548396764	0.252002442788	337.0	177.0	37	0.0
3642318	468.986450195	1.0	3871.0	1	764.0	1	1151.43243243	42603.0	2.53888067456	3.0	0.72134137959	90.160134036	383.183062528	887.153454737	0.384828383837	407.0	197.0	37	0.0
3642317	1288.42687988	1.0	9155.0	1	1507.0	1	2387.89189189	88352.0	2.53745848327	3.0	0.857155918423	330.907902846	381.85323373	2187.57105007	0.646427810496	506.0	633.0	37	0.0
3642316	120.388206482	1.0	1291.0	1	408.0	1	462.135135135	17099.0	2.71024668932	3.0	0.61888132332	158.916338424	382.479543039	253.491415827	0.204434867657	304.0	147.0	37	0.0
3642315	100.791389465	1.0	866.0	1	378.0	1	411.324324324	15219.0	2.54849071389	3.0	0.850060295094	27.2398055059	381.6107137	188.195532781	0.241413199532	249.0	100.0	37	0.0
3642314	799.57989502	1.0	6585.0	1	1153.0	1	1833.35135135	67834.0	2.54675507137	3.0	0.756412670198	381.735798748	380.109298267	1509.72129908	0.452314562579	520.0	467.0	37	0.0
3642313	838.037597656	1.0	6300.0	1	1051.0	1	1660.37837838	61434.0	2.55226863947	3.0	0.77486542205	50.7979867701	379.737588721	1507.39931212	0.542582782939	412.0	387.0	37	0.0
3642312	370.172943115	1.0	2942.0	1	652.0	1	899.621621622	33286.0	2.55620174942	3.0	0.787934430969	104.726012264	378.621614388	672.159469808	0.417144681777	363.0	228.0	37	0.0
3644421	622.953674316	2.0	4664.0	2	794.0	1	1333.56756757	49342.0	2.55247416901	3.0	0.804818841611	88.1999345307	331.383753081	1113.44811136	0.505995705565	414.0	358.0	37	0.0
3644419	539.088623047	2.0	3928.0	2	745.0	1	1193.91891892	44175.0	2.55484346143	3.0	0.805463918322	146.424565555	328.504917249	1021.10504896	0.525409887595	339.0	201.0	37	0.0
3644417	151.431594849	2.0	1544.0	2	389.0	1	508.135135135	18801.0	2.56154486605	3.0	0.746043804005	62.4022854492	327.604574379	302.312491211	0.285227342265	271.0	190.0	37	0.0
3644535	68.6965484619	2.0	831.0	2	371.0	1	383.783783784	14200.0	11.4000000005	3.0	0.300015301558	346.747445173	345.409411497	158.169061298	0.0658966640788	299.0	147.0	37	0.0
3644533	68.5178146362	2.0	1261.0	2	540.0	1	590.864864865	21862.0	2.48397743927	3.0	-0.166736052544	79.4485762167	345.140553009	266.272538134	-0.0362093268465	365.0	257.0	37	0.0
3644532	130.837036133	2.0	1209.0	2	374.0	1	449.081081081	16616.0	2.54548769647	3.0	0.83956649055	213.308689342	343.203578331	245.514129304	0.2978533192	235.0	163.0	37	0.0
3644530	91.4231338501	2.0	990.0	2	323.0	1	388.567567568	14377.0	2.52149913326	3.0	0.4133091742	140.944314147	342.615167907	193.050013747	0.114418617735	297.0	179.0	37	0.0
3644528	893.547302246	2.0	6746.0	2	950.0	1	1772.56756757	65585.0	2.563748675	3.0	0.794750792765	368.978189684	342.37959611	1613.05766482	0.566456179266	464.0	491.0	37	0.0
3643519	481.205718994	2.0	3719.0	2	1222.0	1	1674.83783784	61969.0	10.7679639496	3.0	1.03765672777	279.0	0.0	996.475135262	0.446521397503	478.0	548.0	37	0.0
3643518	80.2666931152	2.0	1066.0	2	379.0	1	417.324324324	15441.0	11.0637367702	3.0	0.841474663088	200.0	0.0	212.675947297	0.272937177329	269.0	140.0	37	0.0
3644542	558.537536621	2.0	4447.0	2	623.0	1	1098.2972973	40637.0	2.57107192524	3.0	0.829671253033	34.0473770048	348.328606201	979.112689714	0.586844807924	273.0	251.0	37	0.0
3644540	729.135864258	2.0	5167.0	2	847.0	1	1529.7027027	56599.0	2.60264892599	3.0	0.735549259609	304.49144644	347.513563886	1377.77920874	0.495324498276	424.0	397.0	37	0.0
3644538	167.888656616	2.0	1435.0	2	459.0	1	533.72972973	19748.0	2.504139445	3.0	0.706301130364	321.036691618	346.301835199	327.21566526	0.276336122159	299.0	167.0	37	0.0
3644537	112.520347595	2.0	1041.0	2	463.0	1	495.621621622	18338.0	8.45290876248	3.0	0.94520718169	61.4483011996	346.047383505	233.786268886	0.286883019278	261.0	96.0	37	0.0
3644518	1000.8704834	2.0	5895.0	2	1601.0	1	2333.32432432	86333.0	2.6340176268	3.0	1.19197993928	79.0921722064	337.331417597	1494.43489978	0.617380817261	512.0	759.0	37	0.0
3644517	142.317810059	2.0	1345.0	2	369.0	1	474.351351351	17551.0	2.59624227326	3.0	0.786283546948	183.832264076	334.110709615	261.5208953	0.276728588464	277.0	182.0	37	0.0
3644516	82.5191650391	2.0	970.0	2	298.0	1	379.027027027	14024.0	2.58362686558	3.0	0.544888561887	278.966527989	333.309566066	193.511769164	0.161569810791	256.0	74.0	37	0.0
3644526	725.47857666	2.0	4811.0	2	863.0	1	1482.32432432	54846.0	2.57063559591	3.0	0.864470996448	163.432537396	340.563194881	1299.70139849	0.610264259555	344.0	380.0	37	0.0
3644525	149.246047974	2.0	1298.0	2	500.0	1	571.648648649	21151.0	2.79600968419	3.0	0.881177915765	255.46016621	339.736164294	271.657383913	0.264822995966	329.0	226.0	37	0.0
3644523	934.737182617	2.0	7449.0	2	1204.0	1	1841.32432432	68129.0	2.56023929224	3.0	0.819599277214	379.846655564	339.310910504	1648.1570862	0.579302084804	473.0	523.0	37	0.0
3644521	432.762878418	2.0	3323.0	2	720.0	1	943.486486486	34909.0	2.56361804337	3.0	0.840115338497	339.761196865	338.983730757	746.88116791	0.498184210702	301.0	158.0	37	0.0
3644520	140.455505371	2.0	1376.0	2	432.0	1	516.432432432	19108.0	10.2186367171	3.0	0.627309087607	312.631361971	337.621284825	284.473152467	0.208860054742	324.0	211.0	37	0.0
3644599	684.687927246	2.0	4827.0	2	1791.0	1	2161.72972973	79984.0	4.68900319344	3.0	1.20344957202	182.756088608	379.076818398	1316.25311329	0.578241749551	514.0	547.0	37	0.0
3643574	149.672714233	2.0	1391.0	2	442.0	1	550.27027027	20360.0	2.61964980343	3.0	0.659907693314	95.127103623	27.7094965569	283.40368231	0.204724817124	357.0	204.0	37	0.0
3643573	236.829467773	2.0	2280.0	2	771.0	1	992.486486486	36722.0	11.4000000005	3.0	0.238622841053	26.0194858465	26.5438823974	517.800670659	0.0663791469183	580.0	405.0	37	0.0
3644597	1575.2253418	2.0	11020.0	2	1951.0	1	3294.43243243	121894.0	2.54462328958	3.0	0.844603349416	130.874592104	376.798915103	2771.47294914	0.551025664614	742.0	899.0	37	0.0
3644596	405.109222412	2.0	3463.0	2	919.0	1	1207.64864865	44683.0	2.55313091352	3.0	0.565645531614	118.680375915	375.535006658	795.457597732	0.228939871201	593.0	479.0	37	0.0
3643571	553.991821289	2.0	4021.0	2	925.0	1	1334.48648649	49376.0	2.53245330212	3.0	0.807267985755	70.1526889565	26.38464451	961.26015734	0.409933120207	519.0	323.0	37	0.0
3644594	358.148071289	2.0	2755.0	2	626.0	1	861.27027027	31867.0	2.54991297625	3.0	0.910853573227	9.74876882529	376.071386567	623.18374536	0.491491504527	271.0	249.0	37	0.0
3643569	479.076263428	2.0	4385.0	2	1047.0	1	1398.40540541	51741.0	2.58823987844	3.0	0.648167262752	282.602218702	25.5027944852	998.51354688	0.301080051837	558.0	458.0	37	0.0
3643582	278.075927734	2.0	2718.0	2	770.0	1	991.162162162	36673.0	2.55926463767	3.0	0.571019449479	216.894883821	28.7660480565	541.110715387	0.184651547253	554.0	427.0	37	0.0
3644606	382.800140381	2.0	3130.0	2	627.0	1	943.594594595	34913.0	2.58155494403	3.0	0.740979092084	265.350448384	382.123282169	691.524341158	0.372716759285	381.0	261.0	37	0.0
3643580	832.028991699	2.0	5871.0	2	1108.0	1	1782.75675676	65962.0	2.59670434382	3.0	0.807813279459	128.636117761	28.5286000737	1523.26140248	0.526984733724	545.0	463.0	37	0.0
3644604	450.279907227	2.0	4120.0	2	1131.0	1	1514.64864865	56042.0	2.55806160382	3.0	0.468136140303	124.265960027	380.436310884	914.314473503	0.164543875986	650.0	607.0	37	0.0
3643578	143.991439819	2.0	1776.0	2	593.0	1	736.810810811	27262.0	2.57708208195	3.0	0.195642004988	260.14686603	28.4380190401	365.114733705	0.0509430152456	546.0	322.0	37	0.0
3644602	123.220916748	2.0	1396.0	2	593.0	1	658.216216216	24354.0	11.4000000005	3.0	0.606457676989	284.401062038	379.483954711	275.200849395	0.145187142632	464.0	237.0	37	0.0
3644601	933.267578125	2.0	7086.0	2	1238.0	1	1833.91891892	67855.0	2.54960785301	3.0	0.83197308072	243.963368584	378.984992722	1619.67715196	0.580753331253	461.0	549.0	37	0.0
3643576	329.145690918	2.0	2758.0	2	906.0	1	1098.18918919	40633.0	2.5955709352	3.0	0.927655910474	251.957353238	28.2515177069	549.372563215	0.302136537186	535.0	410.0	37	0.0
3643559	336.467834473	2.0	2641.0	2	817.0	1	1056.56756757	39093.0	2.56910683105	3.0	0.546682123791	60.9723323042	22.5792851714	576.253056899	0.175199300728	533.0	437.0	37	0.0
3644582	883.482971191	2.0	6522.0	2	1105.0	1	1845.27027027	68275.0	2.57932429582	3.0	0.821914143195	289.198391557	369.448738948	1584.56835427	0.545348041225	496.0	528.0	37	0.0
3643557	924.582458496	2.0	6452.0	2	1180.0	1	1994.2972973	73789.0	2.57589840817	3.0	0.827849932065	336.483918837	22.4385257548	1687.52207994	0.539059291598	560.0	413.0	37	0.0
3643556	790.813781738	2.0	6135.0	2	1103.0	1	1796.32432432	66464.0	2.55160768781	3.0	0.769824235291	276.959412589	22.3578067557	1455.99025207	0.453459090548	562.0	500.0	37	0.0
3644580	522.534851074	2.0	3895.0	2	657.0	1	1137.0	42069.0	2.5873661047	3.0	0.792633576938	193.263140872	369.428905314	949.626242266	0.494779753022	368.0	256.0	37	0.0
3643554	858.746887207	2.0	6435.0	2	1292.0	1	1983.35135135	73384.0	2.57382249952	3.0	0.738105660246	20.3380291926	22.2728538831	1531.66797635	0.398612510156	670.0	639.0	37	0.0
3644578	110.219306946	2.0	1576.0	2	554.0	1	635.027027027	23496.0	11.4000000005	3.0	0.288324833232	113.378047931	368.968650452	290.215100925	0.0705308361419	420.0	243.0	37	0.0
3643552	230.542098999	2.0	1888.0	2	546.0	1	697.567567568	25810.0	2.65485661776	3.0	0.830802848931	380.479498113	18.9182523692	414.798715613	0.328043467526	351.0	261.0	37	0.0
3644576	179.424240112	2.0	1531.0	2	546.0	1	617.486486486	22847.0	2.51856433411	3.0	0.880022729267	206.879813002	366.071209867	331.294818488	0.309030034734	314.0	202.0	37	0.0
3643567	125.227111816	2.0	1547.0	2	690.0	1	775.135135135	28680.0	10.746480461	3.0	0.609681659611	215.333454974	23.6430854077	303.751283688	0.13566367198	517.0	330.0	37	0.0
3644591	707.493225098	2.0	4839.0	2	1214.0	1	1621.67567568	60002.0	2.56153005223	3.0	0.98367038756	302.654136558	375.409064336	1190.77787494	0.565310097528	427.0	407.0	37	0.0
3643565	1601.57116699	2.0	11199.0	2	1606.0	1	3006.27027027	111232.0	2.57508527851	3.0	0.850882460299	324.304006277	23.310718835	2811.18026467	0.660667480238	575.0	812.0	37	0.0
3644589	353.064422607	2.0	2769.0	2	693.0	1	988.783783784	36585.0	2.57175472714	3.0	0.74289699597	109.548128535	373.700785658	648.992515585	0.322404679811	426.0	352.0	37	0.0
3643563	84.330581665	2.0	1105.0	2	538.0	1	569.864864865	21085.0	2.52690306337	3.0	-0.0405182149864	204.887373422	22.9312842754	206.250678405	-0.00727898840068	497.0	181.0	37	0.0
3644587	60.8842124939	2.0	852.0	2	438.0	1	464.378378378	17182.0	2.63929001122	3.0	0.459159917605	224.394394543	373.36889321	158.16786992	0.0848284041324	364.0	157.0	37	0.0
3643561	570.74017334	2.0	4337.0	2	969.0	1	1345.05405405	49767.0	2.53668368903	3.0	0.895200941787	194.382007809	23.2299387287	995.394671752	0.495310426561	449.0	373.0	37	0.0
3644585	83.1891174316	2.0	941.0	2	346.0	1	404.27027027	14958.0	2.45220018186	3.0	0.719574589207	356.528231117	371.399509308	183.335401299	0.194975129811	271.0	106.0	37	0.0
3644584	285.81237793	2.0	2292.0	2	747.0	1	938.189189189	34713.0	2.57664254804	3.0	0.691563763963	142.414374073	370.761332147	491.714734251	0.221341062457	473.0	350.0	37	0.0
3643543	67.9740829468	2.0	852.0	2	394.0	1	410.351351351	15183.0	10.3030997318	3.0	0.50548593071	180.959292043	16.2856365685	155.177535641	0.105676962068	320.0	194.0	37	0.0
3643542	760.580383301	2.0	4964.0	2	1088.0	1	1676.51351351	62031.0	2.57685747518	3.0	0.763369971691	81.8383227593	16.3954313132	1324.99988725	0.431961728688	539.0	470.0	37	0.0
3644566	928.022827148	2.0	5747.0	2	2368.0	1	2671.86486486	98859.0	4.67981608685	3.0	1.53732520389	231.06237407	360.778756761	1339.88347674	0.627254475765	491.0	788.0	37	0.0
3643541	772.477539062	2.0	5551.0	2	2685.0	1	2968.94594595	109851.0	4.70775801439	3.0	1.15870534267	145.077552091	14.7389691983	1271.23107319	0.329901912889	908.0	1223.0	37	0.0
3644565	152.947189331	2.0	1284.0	2	432.0	1	525.702702703	19451.0	2.52507458648	3.0	0.655266457512	198.17794577	360.783003104	278.71738622	0.210221222314	299.0	119.0	37	0.0
3643540	2034.0333252	2.0	10902.0	2	2922.0	1	4308.02702703	159397.0	2.58701852615	3.0	0.95485829898	138.038970664	15.0374255863	3238.42892711	0.559801817884	891.0	1103.0	37	0.0
3643539	147.510635376	2.0	1303.0	2	512.0	1	609.540540541	22553.0	2.52994506237	3.0	0.767683504479	207.247880586	13.5608189258	268.938819415	0.203886604679	386.0	273.0	37	0.0
3644563	108.142150879	2.0	1077.0	2	370.0	1	421.702702703	15603.0	2.52974928714	3.0	0.771165623904	354.808309942	359.94959791	197.712173635	0.220669794515	266.0	174.0	37	0.0
3643538	739.918029785	2.0	5315.0	2	1228.0	1	1831.0	67747.0	2.60136984229	3.0	0.587636490788	18.4288389574	14.4001623796	1377.25038069	0.283706308731	753.0	602.0	37	0.0
3643537	743.618835449	2.0	5653.0	2	961.0	1	1615.64864865	59779.0	2.55725809416	3.0	0.824825479059	241.443448203	12.9262445749	1327.94398761	0.512797154284	495.0	477.0	37	0.0
3644561	367.770751953	2.0	2553.0	2	491.0	1	806.351351351	29835.0	2.54952309412	3.0	0.830183200494	28.1607499971	360.236965237	644.742722858	0.496779904728	267.0	108.0	37	0.0
3643536	1347.05029297	2.0	8903.0	2	1704.0	1	2565.32432432	94917.0	2.54885768051	3.0	0.847305159175	257.851871911	11.9900961583	2281.69514292	0.604653255414	571.0	654.0	37	0.0
3643551	669.602111816	2.0	4466.0	2	1059.0	1	1536.56756757	56853.0	2.54083273357	3.0	0.839219702741	120.184686068	19.4251908885	1186.09486553	0.479075208214	522.0	552.0	37	0.0
3644575	405.756317139	2.0	3505.0	2	767.0	1	1111.35135135	41120.0	2.55391515359	3.0	0.499799441691	131.550766372	365.676602567	771.229797726	0.209803673949	534.0	402.0	37	0.0
3643550	66.1532821655	2.0	1231.0	2	643.0	1	706.945945946	26157.0	10.7863381293	3.0	0.32264875454	4.74863796516	18.7791605127	230.096350102	0.0554176184894	548.0	320.0	37	0.0
3643549	429.585723877	2.0	3839.0	2	1187.0	1	1424.97297297	52724.0	2.54781664687	3.0	0.580074900308	152.357988609	18.4251462032	828.32251792	0.202784491827	632.0	647.0	37	0.0
3644573	73.2195129395	2.0	761.0	2	355.0	1	405.945945946	15020.0	2.65757159781	3.0	0.702930933277	168.328847791	364.960226845	159.095349807	0.159748059542	289.0	191.0	37	0.0
3643548	64.0543212891	2.0	860.0	2	461.0	1	491.0	18167.0	2.61402621692	3.0	0.597218508204	95.8681985824	18.2596221505	144.824606565	0.0965842061184	396.0	191.0	37	0.0
3643547	712.878173828	2.0	5124.0	2	886.0	1	1489.43243243	55109.0	2.5640368093	3.0	0.802794963356	348.168539632	16.5121191092	1295.17385235	0.536205417396	443.0	360.0	37	0.0
3644571	623.460632324	2.0	4816.0	2	897.0	1	1364.54054054	50488.0	2.56959634319	3.0	0.898010829696	373.450385671	363.047939782	1093.61357167	0.56214907934	373.0	449.0	37	0.0
3643546	169.627197266	2.0	2000.0	2	836.0	1	916.27027027	33902.0	11.4000000005	3.0	0.129238395966	252.802217539	17.1897972841	430.500590311	0.0313113294713	580.0	404.0	37	0.0
3644570	316.200775146	2.0	2174.0	2	798.0	1	859.837837838	31814.0	4.69348059887	3.0	1.12823748137	86.640460664	363.137764501	503.446483613	0.493203730988	283.0	216.0	37	0.0
3643545	54.4135055542	2.0	846.0	2	402.0	1	444.810810811	16458.0	10.520074133	3.0	0.307150188584	33.5296396147	16.9010733056	172.121862166	0.0631813409068	381.0	143.0	37	0.0
3643544	322.104125977	2.0	2926.0	2	971.0	1	1183.16216216	43777.0	2.55379718465	3.0	0.444658685306	10.111704375	16.6971938665	630.768469299	0.134466521956	721.0	494.0	37	0.0
3644568	259.578155518	2.0	2247.0	2	670.0	1	790.810810811	29260.0	2.75812023168	3.0	0.616072697633	285.152525025	361.357259839	493.26552675	0.237833051829	396.0	292.0	37	0.0
3643527	451.636688232	2.0	3250.0	2	797.0	1	1085.91891892	40179.0	2.55409751822	3.0	0.819610817207	116.956062093	5.32642518834	788.808150819	0.423855180591	420.0	246.0	37	0.0
3644551	1067.69897461	2.0	7810.0	2	1235.0	1	1976.21621622	73120.0	2.56601681893	3.0	0.833467186286	152.772973437	354.070137379	1847.28532259	0.638123340197	406.0	475.0	37	0.0
3643526	162.070343018	2.0	1489.0	2	648.0	1	721.810810811	26707.0	2.54604912436	3.0	0.508007179781	164.060530924	3.62044857963	314.202768734	0.124312087635	481.0	260.0	37	0.0
3643525	464.48815918	2.0	4008.0	2	912.0	1	1375.08108108	50878.0	2.55254069492	3.0	0.616679677262	137.918173511	3.60792129431	878.829157281	0.245428216924	714.0	381.0	37	0.0
3644549	149.114212036	2.0	1590.0	2	473.0	1	602.135135135	22279.0	2.51165066912	3.0	0.424722621789	293.563843966	353.279520364	335.802782908	0.13434127088	370.0	254.0	37	0.0
3643524	292.679748535	2.0	3086.0	2	879.0	1	1011.05405405	37409.0	2.53245275214	3.0	0.919305489631	0.0	4.0	580.282926489	0.358349499922	506.0	415.0	37	0.0
3644548	115.178207397	2.0	1305.0	2	475.0	1	555.081081081	20538.0	2.68053703556	3.0	0.517807235317	142.176188894	352.879010049	241.956306705	0.127210733127	391.0	132.0	37	0.0
3643523	553.870361328	2.0	4568.0	2	835.0	1	1282.10810811	47438.0	2.59288103254	3.0	0.777526194685	388.34163614	3.36774075267	1054.89553943	0.470301307673	381.0	273.0	37	0.0
3643522	154.740966797	2.0	1612.0	2	539.0	1	641.918918919	23751.0	10.2170168792	3.0	0.745417549151	343.239542848	2.61297827733	346.157428731	0.251540562443	375.0	193.0	37	0.0
3644546	847.219177246	2.0	6063.0	2	949.0	1	1708.54054054	63216.0	2.54614279615	3.0	0.829495347603	390.367441287	351.380154031	1536.69052032	0.594975536015	405.0	410.0	37	0.0
3643521	424.933746338	2.0	4241.0	2	1056.0	1	1624.62162162	60111.0	10.2202942118	3.0	0.902408956549	274.287075327	1.95400460783	1001.60744005	0.38537810157	519.0	484.0	37	0.0
3643520	1456.55615234	2.0	9191.0	2	2037.0	1	3334.75675676	123386.0	4.68036855257	3.0	1.08030121884	321.0	0.0	2417.4099823	0.643554009813	631.0	927.0	37	0.0
3644544	531.288024902	2.0	3908.0	2	706.0	1	1118.75675676	41394.0	2.54195043	3.0	0.780232373759	234.049476982	350.102885912	928.330113861	0.478663139247	351.0	352.0	37	0.0
3643535	499.817626953	2.0	3722.0	2	814.0	1	1138.43243243	42122.0	2.5397987758	3.0	0.816770980463	219.255908342	9.97751755137	878.203707719	0.459927842536	411.0	281.0	37	0.0
3644559	104.181678772	2.0	848.0	2	359.0	1	386.72972973	14309.0	2.55238930144	3.0	1.12888720976	0.0	358.0	185.891642369	0.372333987022	187.0	125.0	37	0.0
3643534	801.032653809	2.0	6443.0	2	1136.0	1	1828.40540541	67651.0	2.56710926025	3.0	0.585361806551	321.365046385	8.17574700918	1537.42480321	0.326440014109	594.0	471.0	37	0.0
3643533	787.480651855	2.0	4980.0	2	1795.0	1	2233.86486486	82653.0	4.70254930866	3.0	1.16840590741	85.3114964532	7.62384095626	1319.56215723	0.526935383595	570.0	641.0	37	0.0
3644557	609.663513184	2.0	4466.0	2	775.0	1	1257.0	46509.0	2.54132951728	3.0	0.784628742131	128.116546291	357.077124883	1057.86110199	0.492899131996	390.0	325.0	37	0.0
3643532	796.471252441	2.0	4854.0	2	1580.0	1	1998.62162162	73949.0	2.58242169916	3.0	0.992172082908	12.0237538967	7.77439246635	1208.35065163	0.428427879738	656.0	632.0	37	0.0
3644556	46.7096214294	2.0	712.0	2	424.0	1	410.216216216	15178.0	2.61161041983	3.0	0.249972844636	366.240637234	355.83012629	125.846276406	0.0398722144287	332.0	226.0	37	0.0
3643531	132.176010132	2.0	1517.0	2	645.0	1	719.351351351	26616.0	2.52200793851	3.0	0.270067207656	245.255017897	6.97877719167	319.157938629	0.0637290533212	492.0	246.0	37	0.0
3643530	169.568496704	2.0	1342.0	2	520.0	1	602.864864865	22306.0	2.61411418474	3.0	0.909727095439	185.216431789	6.20273999245	287.858777312	0.277449851804	327.0	204.0	37	0.0
3644554	598.82824707	2.0	4547.0	2	739.0	1	1324.62162162	49011.0	2.63899027511	3.0	0.742670145171	302.347918339	356.507190711	1126.12492773	0.461325817065	424.0	456.0	37	0.0
3643529	157.868438721	2.0	1631.0	2	604.0	1	692.72972973	25631.0	2.48910057926	3.0	0.541977217105	309.947854614	5.32367367595	322.12529038	0.14418051752	491.0	305.0	37	0.0
3643528	802.372009277	2.0	5772.0	2	1096.0	1	1800.86486486	66632.0	2.56150609151	3.0	0.766384673796	154.274107691	4.78181378453	1403.43426324	0.425773047731	678.0	616.0	37	0.0
3644552	375.931854248	2.0	2693.0	2	686.0	1	897.405405405	33204.0	2.60209331308	3.0	0.862105239828	273.434709347	354.142983791	669.589030652	0.474111150624	312.0	264.0	37	0.0
3643639	870.285583496	2.0	6195.0	2	1104.0	1	1919.97297297	71039.0	2.54950185944	3.0	0.716925874671	347.044834354	55.3903352379	1551.77725146	0.407895541764	691.0	692.0	37	0.0
3643637	58.1841087341	2.0	832.0	2	315.0	1	353.243243243	13070.0	2.54339833877	3.0	0.358751681805	154.496711669	55.1160498058	148.086574792	0.0813124360638	272.0	79.0	37	0.0
3643635	975.489685059	2.0	6640.0	2	1018.0	1	1985.40540541	73460.0	2.56011434821	3.0	0.809431414965	383.471294772	52.4854248112	1826.46400122	0.593158943623	496.0	468.0	37	0.0
3643633	882.0703125	2.0	7903.0	2	1788.0	1	2351.08108108	86990.0	10.2086112827	3.0	0.867370709056	273.752450055	51.7854590433	1707.28293526	0.459702709035	681.0	763.0	37	0.0
3643647	619.400390625	2.0	4561.0	2	781.0	1	1369.02702703	50654.0	2.57735075178	3.0	0.855989629065	68.9379815845	57.6269963314	1071.96101418	0.504039755275	450.0	396.0	37	0.0
3643645	101.455307007	2.0	1437.0	2	565.0	1	593.351351351	21954.0	2.50950756676	3.0	0.429753731167	373.183410869	57.3957055616	245.021565515	0.0973724475991	484.0	173.0	37	0.0
3643643	1196.89855957	2.0	8738.0	2	3538.0	1	4036.62162162	149355.0	4.71752998231	3.0	1.15619178193	327.84686625	56.188274933	2095.90034156	0.428897542891	1150.0	1451.0	37	0.0
3643641	165.589767456	2.0	1530.0	2	625.0	1	714.621621622	26441.0	2.57299695543	3.0	0.570308462214	360.415332337	55.1133764311	323.906223685	0.148432277385	491.0	307.0	37	0.0
3643622	66.6412734985	2.0	857.0	2	530.0	1	544.243243243	20137.0	2.48270506725	3.0	0.535937356727	255.391869763	46.5345273502	168.158226647	0.0902699380744	453.0	272.0	37	0.0
3644646	614.251647949	2.0	4733.0	2	827.0	1	1278.40540541	47301.0	2.56638505097	3.0	0.816322741384	277.860790618	393.946453083	1054.94990559	0.507881426652	401.0	397.0	37	0.0
3643620	1137.31188965	2.0	7909.0	2	1230.0	1	2144.86486486	79360.0	2.55524683053	3.0	0.819584052306	68.1290152546	44.817357024	1975.57669727	0.606292273376	501.0	389.0	37	0.0
3644644	593.151245117	2.0	4740.0	2	987.0	1	1399.72972973	51790.0	2.56133140829	3.0	0.665320041111	256.920349176	394.308354947	1098.47069573	0.353294873136	525.0	424.0	37	0.0
3643618	737.333435059	2.0	5182.0	2	1149.0	1	1674.05405405	61940.0	2.54616023897	3.0	0.957367078348	96.5809697321	44.1191229394	1268.58512494	0.569224760909	428.0	500.0	37	0.0
3644642	931.069885254	2.0	6796.0	2	1096.0	1	1884.21621622	69716.0	2.5719310094	3.0	0.827893935423	159.418095244	393.081291363	1618.3243243	0.551669066399	492.0	415.0	37	0.0
3643617	480.617248535	2.0	3597.0	2	806.0	1	1137.78378378	42098.0	2.53879441616	3.0	0.830290321976	196.608991462	41.631436698	861.758316697	0.458642948295	416.0	321.0	37	0.0
3644640	360.305175781	2.0	3211.0	2	816.0	1	1109.43243243	41049.0	2.55777005514	3.0	0.647407547393	250.657502949	391.948118395	667.128779028	0.241697658331	494.0	432.0	37	0.0
3643631	979.109802246	2.0	7932.0	2	1759.0	1	2473.08108108	91504.0	10.1903927763	3.0	0.861546034738	269.363851723	52.3822243314	1888.69538127	0.490272851764	643.0	705.0	37	0.0
3643629	525.206848145	2.0	4383.0	2	918.0	1	1289.83783784	47724.0	2.53852479548	3.0	0.609360684704	343.969815611	47.666842631	967.941903488	0.2964171975	544.0	450.0	37	0.0
3644653	507.668945312	2.0	3550.0	2	1076.0	1	1414.72972973	52345.0	4.66471265479	3.0	1.32826812463	317.0	399.0	817.818427575	0.623162166361	300.0	602.0	37	0.0
3644652	120.281661987	2.0	2287.0	2	547.0	1	660.837837838	24451.0	2.4495327669	3.0	0.509421094635	311.0	399.0	420.858679997	0.193622228386	327.0	325.0	37	0.0
3644651	152.831710815	2.0	1276.0	2	594.0	1	660.108108108	24424.0	2.6217173171	3.0	0.742956893459	152.0	399.0	303.450781638	0.205935314552	355.0	244.0	37	0.0
3643626	496.405456543	2.0	3404.0	2	717.0	1	1132.2972973	41895.0	2.55749920905	3.0	0.895383664677	30.43986969	48.3610781946	870.674383097	0.524972362522	348.0	353.0	37	0.0
3643624	1263.03991699	2.0	8770.0	2	1305.0	1	2459.18918919	90990.0	2.57138139667	3.0	0.828999257889	291.85996759	46.6657198889	2202.40244882	0.590376011833	582.0	450.0	37	0.0
3644648	524.24420166	2.0	4222.0	2	1031.0	1	1371.59459459	50749.0	8.44019612248	3.0	0.942592672645	78.2771477522	397.499872147	1073.30278061	0.58428313835	280.0	203.0	37	0.0
3644631	94.3561019897	2.0	1008.0	2	307.0	1	349.081081081	12916.0	2.54049287578	3.0	0.578291744506	33.983386271	391.394607155	195.620008403	0.193364674123	236.0	93.0	37	0.0
3643606	119.898994446	2.0	1169.0	2	506.0	1	567.108108108	20983.0	2.58308961255	3.0	0.845645746063	371.858190404	37.3758142832	228.885073513	0.205765717921	367.0	270.0	37	0.0
3644630	564.939575195	2.0	4493.0	2	773.0	1	1252.45945946	46341.0	2.52743626425	3.0	0.68935508662	186.890562341	389.308167569	1050.18063511	0.406490131834	482.0	297.0	37	0.0
3643604	205.038757324	2.0	1674.0	2	510.0	1	633.027027027	23422.0	2.55734409817	3.0	0.832994706212	180.165004243	37.0016928498	360.183632678	0.310583765511	330.0	246.0	37	0.0
3644627	145.525985718	2.0	1607.0	2	579.0	1	648.054054054	23978.0	2.50657413561	3.0	0.491023719471	195.593350536	388.006153789	282.765111193	0.119976434808	446.0	351.0	37	0.0
3643602	1142.33850098	2.0	8590.0	2	2148.0	1	3061.91891892	113291.0	8.4357452003	3.0	1.10086729489	389.508435592	35.6112270299	2049.08415014	0.583177353599	631.0	646.0	37	0.0
3644626	522.753601074	2.0	3535.0	2	854.0	1	1254.51351351	46417.0	2.61196502337	3.0	0.830063131816	167.881736901	387.539306476	889.741648571	0.417140850843	453.0	378.0	37	0.0
3644625	127.361793518	2.0	1442.0	2	531.0	1	609.972972973	22569.0	2.58246962753	3.0	0.200779292969	128.074096365	387.743243257	294.8048777	0.0509932786222	392.0	238.0	37	0.0
3643600	102.372192383	2.0	1066.0	2	482.0	1	557.108108108	20613.0	8.99325360555	3.0	0.647573279382	8.80454237949	36.0949683329	218.643899194	0.145572518579	405.0	228.0	37	0.0
3644639	827.286621094	2.0	5643.0	2	857.0	1	1609.7027027	59559.0	2.55205759062	3.0	0.827055741974	364.620750614	391.219347421	1483.68939294	0.615914622969	361.0	481.0	37	0.0
3643614	95.4592971802	2.0	1019.0	2	539.0	1	550.756756757	20378.0	4.66203979258	3.0	1.05354086524	112.373418219	42.2897295992	186.550917298	0.217176301769	343.0	229.0	37	0.0
3643612	298.137969971	2.0	2388.0	2	602.0	1	787.72972973	29146.0	2.58889719725	3.0	0.939139293832	0.0	40.0	522.544237822	0.452414353371	308.0	223.0	37	0.0
3644636	157.283630371	2.0	1505.0	2	525.0	1	660.135135135	24425.0	2.63036536752	3.0	0.540645019998	221.11964868	390.822374664	293.105040156	0.136396253986	391.0	341.0	37	0.0
3643610	81.1346740723	2.0	931.0	2	389.0	1	437.162162162	16175.0	2.63125091886	3.0	0.797154352235	166.587710473	38.0587704422	164.173775398	0.176032553885	298.0	149.0	37	0.0
3643608	462.937683105	2.0	3462.0	2	740.0	1	1115.18918919	41262.0	2.59463778439	3.0	0.889055322368	140.53783532	38.0968900509	793.366205126	0.462512576201	394.0	332.0	37	0.0
3643590	916.74017334	2.0	6417.0	2	1173.0	1	1892.67567568	70029.0	2.60175491313	3.0	0.899753399187	33.1108011092	32.3068597229	1525.67147429	0.568977394806	470.0	501.0	37	0.0
3644614	929.738342285	2.0	6964.0	2	1059.0	1	1851.21621622	68495.0	2.57526850808	3.0	0.836336780811	294.216219462	384.24938148	1614.87471367	0.574261631022	494.0	529.0	37	0.0
3643588	142.597961426	2.0	1910.0	2	703.0	1	807.675675676	29884.0	11.4000000005	3.0	0.156607293298	288.744217452	31.1442228386	383.009794918	0.0385645584088	554.0	276.0	37	0.0
3644612	48.5235595703	2.0	1620.0	2	534.0	1	656.0	24272.0	11.4000000005	3.0	0.11917545807	239.476387079	383.472332644	310.398936854	0.0290130992214	413.0	155.0	37	0.0
3643586	1009.07025146	2.0	6986.0	2	1586.0	1	2154.27027027	79708.0	2.57768710988	3.0	0.956550497524	230.693884152	29.6347341044	1683.87324095	0.597038855728	517.0	459.0	37	0.0
3644610	102.744049072	2.0	894.0	2	355.0	1	395.891891892	14648.0	2.53552033289	3.0	0.819085775162	95.9540629476	382.504439767	196.128328707	0.254533810162	231.0	125.0	37	0.0
3643584	174.647689819	2.0	1853.0	2	715.0	1	820.0	30340.0	2.48287623835	3.0	0.722240392347	246.016989396	29.0396021087	360.493411868	0.188718398363	487.0	356.0	37	0.0
3644608	68.7728729248	2.0	590.0	2	295.0	1	302.324324324	11186.0	8.29875282892	3.0	0.614414990722	30.8180602922	383.102335402	141.660010442	0.168153495193	200.0	94.0	37	0.0
3643598	462.531433105	2.0	3425.0	2	928.0	1	1262.51351351	46713.0	2.57049787475	3.0	0.788890636364	293.915078968	34.7815692887	849.413249171	0.361249816696	524.0	416.0	37	0.0
3644622	1794.44616699	2.0	11928.0	2	1618.0	1	3254.89189189	120431.0	2.55922215016	3.0	0.868305531856	211.355350227	387.343375014	3125.19690743	0.714834774502	506.0	382.0	37	0.0
3643596	297.374420166	2.0	2588.0	2	995.0	1	1127.45945946	41716.0	2.56312332498	3.0	1.03142847193	265.769098504	32.7769838975	535.727210569	0.324588244678	525.0	401.0	37	0.0
3644620	89.9836120605	2.0	1373.0	2	497.0	1	571.891891892	21160.0	2.44407620791	3.0	-0.295775178156	157.946831231	385.643642006	288.550282907	-0.0694361260079	416.0	195.0	37	0.0
3643594	1257.29968262	2.0	8584.0	2	1247.0	1	2386.2972973	88293.0	2.55500647322	3.0	0.823351324344	208.293169179	32.7747230232	2207.09260573	0.614882487416	531.0	483.0	37	0.0
3644618	463.363616943	2.0	3273.0	2	809.0	1	1142.21621622	42262.0	2.52466469751	3.0	0.628879313622	255.965252916	384.935673188	807.687547369	0.285921519592	499.0	354.0	37	0.0
3643592	1287.47753906	2.0	8480.0	2	1597.0	1	2544.21621622	94136.0	2.55589339118	3.0	0.868940807616	60.4103305795	32.144313316	2192.09046771	0.598308700498	604.0	544.0	37	0.0
3644616	910.192565918	2.0	6285.0	2	1028.0	1	1762.32432432	65206.0	2.55290476146	3.0	0.865844525662	385.752044195	384.061072092	1565.37654423	0.624804197641	389.0	475.0	37	0.0
3643702	2078.57299805	2.0	12558.0	2	4001.0	1	4785.35135135	177058.0	2.57695911416	3.0	1.12738940338	356.968060294	79.4603877361	3330.73274568	0.64567502415	814.0	1106.0	37	0.0
3643700	143.524032593	2.0	3954.0	2	1455.0	1	1709.05405405	63235.0	11.4000000005	3.0	0.289571315294	88.0	79.0	788.922117898	0.0716218326237	721.0	720.0	37	0.0
3643697	83.633392334	2.0	920.0	2	418.0	1	474.810810811	17568.0	10.7582303849	3.0	1.32042442396	0.0	79.0	187.012453215	0.351417101373	243.0	198.0	37	0.0
3643710	136.423797607	2.0	1248.0	2	484.0	1	567.297297297	20990.0	2.54467786649	3.0	0.719486422271	266.431867842	81.3763087959	269.360648869	0.205997785866	373.0	179.0	37	0.0
3643708	1420.78930664	2.0	9577.0	2	1670.0	1	2729.05405405	100975.0	2.58065628326	3.0	0.915740865466	32.7633091311	80.8155713447	2346.45813403	0.649293903992	507.0	626.0	37	0.0
3643706	447.768035889	2.0	3465.0	2	1112.0	1	1340.62162162	49603.0	2.56891214422	3.0	1.02637839524	22.4660220963	81.0457344147	726.454875533	0.385207536317	503.0	522.0	37	0.0
3643704	420.998291016	2.0	3176.0	2	1048.0	1	1324.24324324	48997.0	2.53009440211	3.0	0.744410323769	70.3993774537	79.9247860251	752.730046247	0.268343253571	670.0	555.0	37	0.0
3643686	102.172325134	2.0	1038.0	2	543.0	1	589.054054054	21795.0	2.55945885485	3.0	0.707726459206	381.957259104	73.2762585146	187.381065382	0.126843953619	444.0	340.0	37	0.0
3643684	139.982162476	2.0	1524.0	2	537.0	1	626.594594595	23184.0	2.55916675088	3.0	0.314752363998	121.454870855	73.2543313252	274.299862221	0.0739909442759	384.0	222.0	37	0.0
3643682	676.566223145	2.0	6203.0	2	1257.0	1	1809.2972973	66944.0	2.57116386817	3.0	0.480427297955	363.987325058	71.6518441388	1335.52758749	0.215529132875	775.0	518.0	37	0.0
3643680	62.665309906	2.0	1150.0	2	505.0	1	527.891891892	19532.0	2.55087624148	3.0	0.238758278823	95.6286965532	69.3497390612	193.51109411	0.0457638932292	432.0	180.0	37	0.0
3643695	442.905578613	2.0	3089.0	2	741.0	1	1151.35135135	42600.0	2.56780615822	3.0	0.789743723249	244.115946844	76.6408062822	797.375528991	0.376407473311	514.0	457.0	37	0.0
3643692	934.163818359	2.0	7408.0	2	1316.0	1	1988.91891892	73590.0	2.54847269432	3.0	0.79474447488	333.069772931	75.0969465248	1619.41324042	0.47830052853	689.0	579.0	37	0.0
3643690	186.005844116	2.0	1371.0	2	522.0	1	610.378378378	22584.0	2.5380370542	3.0	0.862395173562	154.219619578	75.1122911022	315.180138206	0.2864331211	333.0	239.0	37	0.0
3643688	2359.07373047	2.0	10425.0	2	4057.0	1	5558.62162162	205669.0	4.65309889118	3.0	1.27358758756	83.3715981488	75.3176584254	3486.82327844	0.665138301293	968.0	1368.0	37	0.0
3643669	71.4060668945	2.0	873.0	2	382.0	1	406.621621622	15045.0	2.57857862883	3.0	0.630647911679	43.6694956518	66.7901637733	157.90316149	0.139535672106	296.0	160.0	37	0.0
3643667	1166.26220703	2.0	8755.0	2	1638.0	1	2489.45945946	92110.0	2.56105212223	3.0	0.87375511678	209.772908886	65.0185269249	2054.22188019	0.563715080818	579.0	671.0	37	0.0
3643665	86.204536438	2.0	1099.0	2	383.0	1	400.918918919	14834.0	2.51539784093	3.0	0.96962776817	0.0	64.0	190.528268299	0.29937221809	231.0	133.0	37	0.0
3643679	739.69909668	2.0	5830.0	2	1123.0	1	1701.13513514	62942.0	2.5187853407	3.0	0.763211988295	372.117253197	68.4026719778	1330.1937445	0.425303038431	572.0	547.0	37	0.0
3643677	89.5521850586	2.0	1017.0	2	524.0	1	577.405405405	21364.0	2.58206360453	3.0	0.454013336959	264.012600683	67.5978443749	222.340886861	0.0957861965741	454.0	277.0	37	0.0
3643675	666.98425293	2.0	4752.0	2	987.0	1	1490.54054054	55150.0	2.5715395058	3.0	0.853389651049	220.710360042	67.8809165203	1148.45646642	0.489795480442	472.0	513.0	37	0.0
3643674	176.891448975	2.0	1613.0	2	510.0	1	627.972972973	23235.0	2.58732101948	3.0	0.656762760765	285.754879603	66.7411264178	356.95794076	0.229500300266	392.0	148.0	37	0.0
3643672	816.090026855	2.0	5772.0	2	1071.0	1	1658.78378378	61375.0	2.55265659113	3.0	0.886662603163	115.911631718	66.6859470249	1363.6100195	0.573421305443	417.0	491.0	37	0.0
3643654	351.793304443	2.0	4198.0	2	1109.0	1	1447.05405405	53541.0	10.229514974	3.0	0.663355267769	208.524950462	60.4128474891	968.58771604	0.285361751233	533.0	385.0	37	0.0
3643651	1105.24902344	2.0	9355.0	2	3591.0	1	4246.81081081	157132.0	10.2026495535	3.0	1.21628806897	326.211484761	58.6970016691	2084.86025162	0.425623127174	1220.0	1779.0	37	0.0
3643649	588.689941406	2.0	5801.0	2	1567.0	1	2087.43243243	77235.0	2.57116105128	3.0	0.48663134021	319.98079677	59.1756678095	1278.41728409	0.175108986176	781.0	794.0	37	0.0
3643663	1106.80822754	2.0	8041.0	2	1478.0	1	2292.43243243	84820.0	2.55752593947	3.0	0.820042051487	352.88994758	63.2471835849	1898.64497794	0.514208100173	652.0	695.0	37	0.0
3643661	856.24432373	2.0	7905.0	2	1570.0	1	2306.18918919	85329.0	2.54330609191	3.0	0.502191103995	332.965166567	63.3301426203	1644.09297584	0.218037455288	867.0	917.0	37	0.0
3643660	2567.85595703	2.0	11810.0	2	3348.0	1	5493.94594595	203276.0	2.64357092358	3.0	1.1846355458	247.100388658	62.5802400429	3837.49981503	0.705703552054	820.0	1464.0	37	0.0
3643658	156.066665649	2.0	1310.0	2	428.0	1	522.054054054	19316.0	2.56037470274	3.0	0.832864320785	158.928394925	60.9772287813	278.708823162	0.285876762341	276.0	202.0	37	0.0
3643656	166.720703125	2.0	1699.0	2	558.0	1	669.72972973	24780.0	2.51495489208	3.0	0.636329557328	296.80341589	59.6012724137	345.434802391	0.196320774	442.0	234.0	37	0.0
3643766	458.512878418	2.0	3391.0	2	759.0	1	1167.7027027	43205.0	2.54714410104	3.0	0.861015632003	286.552508544	103.515768344	836.213651091	0.445702307437	445.0	451.0	37	0.0
3643764	91.5680465698	2.0	948.0	2	421.0	1	479.567567568	17744.0	8.45087581419	3.0	0.551327140614	210.944791491	103.022103923	189.453093072	0.122209577582	346.0	197.0	37	0.0
3643762	1735.69787598	2.0	10798.0	2	2013.0	1	3328.83783784	123167.0	2.57954842175	3.0	0.883717580211	150.598731225	102.818433024	2956.11877217	0.645779825676	684.0	913.0	37	0.0
3643760	51.2461585999	2.0	834.0	2	410.0	1	433.297297297	16032.0	2.47717010565	3.0	0.326798144704	60.2613204741	103.263839172	152.194295569	0.0608879716555	356.0	256.0	37	0.0
3643775	41.0861549377	2.0	870.0	2	449.0	1	463.891891892	17164.0	9.05744044137	3.0	0.167032993033	173.587463249	107.345321721	131.618510979	0.0242709808553	428.0	186.0	37	0.0
3643773	1035.05285645	2.0	6279.0	2	2501.0	1	2836.35135135	104945.0	4.67748425652	3.0	1.29717714083	265.998435374	105.670706893	1636.46331419	0.597980479256	649.0	940.0	37	0.0
3643771	390.825408936	2.0	3074.0	2	942.0	1	1172.0	43364.0	2.55609173594	3.0	0.754385241281	161.445106664	105.414633109	711.971519405	0.297250011716	540.0	369.0	37	0.0
3643770	417.821136475	2.0	3657.0	2	920.0	1	1250.97297297	46286.0	2.55720177105	3.0	0.682967972351	351.450374456	104.385285419	805.26905395	0.281752350359	622.0	529.0	37	0.0
3643768	149.918319702	2.0	1306.0	2	532.0	1	595.864864865	22047.0	2.60104197362	3.0	0.837250781624	203.444399434	104.254073239	271.75388806	0.235973150479	351.0	161.0	37	0.0
3643751	137.539413452	2.0	1482.0	2	626.0	1	715.486486486	26473.0	11.4000000005	3.0	0.272089277147	236.768152828	97.0430324987	301.514659826	0.0608175802215	485.0	316.0	37	0.0
3643748	110.365982056	2.0	1445.0	2	607.0	1	672.297297297	24875.0	2.78843848168	3.0	0.386070584209	163.504033903	97.4080965624	244.572627803	0.0755274273006	512.0	255.0	37	0.0
3643746	134.973953247	2.0	1379.0	2	562.0	1	638.162162162	23612.0	2.55853046788	3.0	0.495195940281	58.3305796777	97.181679384	258.811011434	0.111623746528	408.0	339.0	37	0.0
3643744	84.1466445923	2.0	2510.0	2	1039.0	1	1190.59459459	44052.0	2.49336447794	3.0	-0.391272256942	338.014446438	96.1346637834	476.315690101	-0.0725861277513	715.0	552.0	37	0.0
3643758	494.349395752	2.0	4212.0	2	767.0	1	1295.81081081	47945.0	2.54583341997	3.0	0.465495288392	359.339199319	99.5087806292	987.259924061	0.215550002088	628.0	482.0	37	0.0
3643757	132.455276489	2.0	1489.0	2	534.0	1	595.810810811	22045.0	2.46826080976	3.0	0.55324947588	172.015902639	99.0085790231	274.252705632	0.145909618526	423.0	215.0	37	0.0
3643755	122.785362244	2.0	1321.0	2	528.0	1	544.459459459	20145.0	2.75325897361	3.0	0.730194396926	71.0817434981	99.021626053	238.590606432	0.190463822334	362.0	234.0	37	0.0
3643753	1509.9954834	2.0	10558.0	2	1598.0	1	2941.37837838	108831.0	2.55926766614	3.0	0.87614123834	384.406365226	97.3010936989	2645.06089356	0.649998748291	575.0	697.0	37	0.0
3643735	2148.35351562	2.0	10854.0	2	2737.0	1	4038.45945946	149423.0	2.60212523341	3.0	0.985058341464	148.17042879	89.9892259932	3385.54102516	0.703285766123	653.0	808.0	37	0.0
3643734	356.889434814	2.0	3187.0	2	874.0	1	1146.2972973	42413.0	2.5725141408	3.0	0.69532583955	62.8067755463	90.3640056171	708.403834329	0.27364731587	533.0	481.0	37	0.0
3643732	93.8675003052	2.0	998.0	2	452.0	1	522.891891892	19347.0	2.67798899292	3.0	0.698076122131	255.939141329	88.1647311105	185.441632594	0.141272442077	392.0	228.0	37	0.0
3643730	113.377250671	2.0	1581.0	2	754.0	1	809.216216216	29941.0	10.8637916086	3.0	0.49177337884	57.8389378679	87.7405012043	286.132169842	0.0952224780729	498.0	352.0	37	0.0
3643728	107.009651184	2.0	1376.0	2	487.0	1	569.810810811	21083.0	2.49719860908	3.0	0.231260464297	388.463690773	87.0478158832	274.008195116	0.0588775895606	469.0	116.0	37	0.0
3643742	402.520904541	2.0	3249.0	2	718.0	1	1014.35135135	37531.0	2.56869877635	3.0	0.770939541942	116.543300534	93.6579134532	725.053377967	0.380323034297	390.0	379.0	37	0.0
3643740	2354.50366211	2.0	12370.0	2	2924.0	1	4983.78378378	184400.0	2.61021455789	3.0	0.984524975446	331.302410624	92.6498894495	3821.26062776	0.606262552548	971.0	1125.0	37	0.0
3643737	630.285583496	2.0	4410.0	2	1366.0	1	1666.91891892	61676.0	2.57943094924	3.0	1.10481319535	233.921152779	89.6223275008	1006.70533531	0.500636063196	516.0	427.0	37	0.0
3643719	624.596740723	2.0	4558.0	2	1160.0	1	1695.05405405	62717.0	2.55871359864	3.0	1.00269814426	180.983321917	84.6873089606	1118.82964511	0.494585522672	474.0	424.0	37	0.0
3643717	138.694961548	2.0	1321.0	2	453.0	1	567.027027027	20980.0	2.61640510569	3.0	0.667094086868	105.001913197	85.4337496455	271.535805546	0.190090508398	375.0	217.0	37	0.0
3643714	227.518585205	2.0	2011.0	2	512.0	1	667.972972973	24715.0	2.5402739989	3.0	0.767716579265	285.36205563	84.0267432214	425.0418598	0.323197908899	329.0	209.0	37	0.0
3643712	376.514648438	2.0	3305.0	2	901.0	1	1221.21621622	45185.0	2.61818751265	3.0	0.586456611047	64.796056335	84.2970381303	759.974419713	0.223209797572	624.0	528.0	37	0.0
3643726	93.8670349121	2.0	1119.0	2	625.0	1	627.891891892	23232.0	8.89980596468	3.0	1.6134239031	399.0	86.0	173.579438072	0.2870242784	373.0	303.0	37	0.0
3643724	926.21307373	2.0	7363.0	2	1470.0	1	2438.21621622	90214.0	2.60584958591	3.0	0.509892592214	334.635937418	86.2829281966	1917.7475088	0.250820413225	836.0	727.0	37	0.0
3643722	430.428039551	2.0	3399.0	2	664.0	1	1041.7027027	38543.0	2.61230408234	3.0	0.769351994661	121.102325665	86.2922509946	750.884695427	0.383669062322	413.0	307.0	37	0.0
3643830	918.64050293	2.0	6405.0	2	1333.0	1	1973.18918919	73008.0	2.57258341977	3.0	0.830330123162	279.307442749	128.864790986	1577.11231964	0.496623481031	616.0	578.0	37	0.0
3643828	156.922958374	2.0	1450.0	2	542.0	1	627.864864865	23231.0	2.50356516561	3.0	0.707398464043	368.83940328	127.274427755	299.96603161	0.203343125716	403.0	201.0	37	0.0
3643826	694.972717285	2.0	5044.0	2	1086.0	1	1622.24324324	60023.0	2.58782070853	3.0	0.830216849471	339.85560053	126.781603543	1202.48569882	0.444457533598	565.0	472.0	37	0.0
3643824	1108.63269043	2.0	5484.0	2	3348.0	1	3456.10810811	127876.0	4.69085997048	3.0	1.92032091338	83.0358694305	126.863785689	1347.43273969	0.598306361883	696.0	1047.0	37	0.0
3643838	224.004577637	2.0	2092.0	2	591.0	1	836.594594595	30954.0	8.41633444181	3.0	0.81881817445	2.39904351541	133.747620203	490.180605008	0.315586059017	385.0	334.0	37	0.0
3643836	1706.2232666	2.0	10812.0	2	2186.0	1	3599.67567568	133188.0	2.55478287081	3.0	0.859506218749	36.2162564066	133.433950206	2944.10209906	0.541987699904	913.0	928.0	37	0.0
3643833	600.49432373	2.0	4589.0	2	1355.0	1	1673.51351351	61920.0	2.53831686664	3.0	0.742073676674	27.1286578877	130.594455122	1068.54201346	0.310457682135	656.0	613.0	37	0.0
3643832	72.077545166	2.0	2018.0	2	798.0	1	877.702702703	32475.0	2.59168250519	3.0	0.0038148821812	331.171621946	129.409403958	442.103737504	0.000961712698709	580.0	225.0	37	0.0
3643814	796.923583984	2.0	5359.0	2	1762.0	1	2076.2972973	76823.0	2.56586161791	3.0	1.17428922483	14.0966346511	123.414726967	1269.56252012	0.560092954895	535.0	637.0	37	0.0
3643812	863.708129883	2.0	6734.0	2	1186.0	1	1875.10810811	69379.0	2.58986600914	3.0	0.791964814846	285.28125827	120.974268018	1498.56369723	0.462981475326	626.0	675.0	37	0.0
3643809	626.77142334	2.0	5479.0	2	1174.0	1	1659.40540541	61398.0	2.55974330281	3.0	0.892583890331	42.3017378611	121.289064313	1129.00990202	0.436046495727	572.0	475.0	37	0.0
3643822	927.510986328	2.0	6453.0	2	2143.0	1	2681.2972973	99208.0	2.59914061494	3.0	1.05796455473	301.192899794	125.193736821	1770.08616967	0.536601368644	701.0	858.0	37	0.0
3643820	96.3072662354	2.0	1207.0	2	506.0	1	571.702702703	21153.0	2.47540459783	3.0	0.531771202568	259.021320417	125.034483338	214.493701651	0.110809984141	454.0	222.0	37	0.0
3643818	482.287719727	2.0	4332.0	2	1137.0	1	1498.54054054	55446.0	8.38872962936	3.0	0.853470753606	1.72549143443	123.605713286	1042.28609835	0.422088778163	533.0	459.0	37	0.0
3643816	667.312561035	2.0	4592.0	2	959.0	1	1468.91891892	54350.0	2.56626918457	3.0	0.81841266871	180.566361838	123.259367932	1154.59977141	0.474153078069	445.0	497.0	37	0.0
3643798	75.9114456177	2.0	1069.0	2	536.0	1	544.621621622	20151.0	2.6723533965	3.0	-0.0606784889065	223.346846004	114.353395146	205.660771303	-0.0113269772059	442.0	211.0	37	0.0
3643795	152.683807373	2.0	1437.0	2	477.0	1	582.0	21534.0	2.54878522547	3.0	0.607786710034	199.646463637	113.196173423	301.822243492	0.187081068189	378.0	283.0	37	0.0
3643793	398.258880615	2.0	3239.0	2	680.0	1	971.405405405	35942.0	2.5423683278	3.0	0.808918634625	26.7453587152	113.154110375	691.651865683	0.404454347792	403.0	332.0	37	0.0
3643807	1092.21350098	2.0	8212.0	2	1167.0	1	2065.91891892	76439.0	2.55154422087	3.0	0.836863689787	215.210777157	119.187091571	1900.68767348	0.625925996924	447.0	551.0	37	0.0
3643805	151.764358521	2.0	1404.0	2	461.0	1	568.621621622	21039.0	10.1906375048	3.0	0.875339880781	63.3427104013	116.948059618	260.134724854	0.250354095556	346.0	238.0	37	0.0
3643803	549.684204102	2.0	4397.0	2	770.0	1	1273.51351351	47120.0	2.56525837733	3.0	0.697398111829	186.16813367	115.833534604	984.936056064	0.369270368725	489.0	382.0	37	0.0
3643802	81.7477874756	2.0	929.0	2	529.0	1	546.378378378	20216.0	10.7211542471	3.0	0.144795766463	231.875541643	114.828529535	215.816711246	0.029438650929	467.0	158.0	37	0.0
3643800	838.706726074	2.0	6717.0	2	1193.0	1	1882.81081081	69664.0	2.61075661671	3.0	0.754341426569	242.355115358	114.269582387	1532.1903863	0.442862576109	621.0	483.0	37	0.0
3643783	153.465072632	2.0	1885.0	2	562.0	1	695.459459459	25732.0	2.6115849412	3.0	0.506509348167	183.348030588	109.497025155	346.823089276	0.144553934076	412.0	264.0	37	0.0
3643781	116.22164917	2.0	1240.0	2	494.0	1	525.945945946	19460.0	2.58589932307	3.0	0.538675218032	35.1628806301	108.655908327	221.448256553	0.127909369567	362.0	228.0	37	0.0
3643779	213.066329956	2.0	2021.0	2	674.0	1	794.189189189	29385.0	2.56491513082	3.0	0.881095402072	332.213199645	107.201603576	352.346959516	0.242933487995	466.0	348.0	37	0.0
3643777	2306.78930664	2.0	11648.0	2	3010.0	1	4761.18918919	176164.0	2.61600472968	3.0	1.05571869004	250.68109041	107.402939582	3666.32567989	0.684848933604	822.0	1150.0	37	0.0
3643791	2207.52319336	2.0	12557.0	2	3656.0	1	4727.56756757	174920.0	2.58614497162	3.0	1.14011138941	360.913401439	110.658741482	3384.05586325	0.689341751271	783.0	1034.0	37	0.0
3643789	617.733764648	2.0	4631.0	2	895.0	1	1476.91891892	54646.0	2.55708670096	3.0	0.767395178551	373.738243602	110.335406426	1135.73298354	0.418558144447	567.0	609.0	37	0.0
3643787	435.121704102	2.0	3410.0	2	822.0	1	1148.40540541	42491.0	2.55221150541	3.0	0.853572159344	135.265105721	110.14426324	772.363884429	0.402596151095	446.0	397.0	37	0.0
3643785	136.084289551	2.0	1458.0	2	559.0	1	596.837837838	22083.0	2.54459030726	3.0	0.517588105996	127.465487143	109.874375832	286.251590341	0.141710431736	358.0	199.0	37	0.0
3643894	791.776123047	2.0	5909.0	2	1179.0	1	1833.62162162	67844.0	2.60773431713	3.0	0.745332197434	252.396489274	150.422166677	1464.64330795	0.423841786481	624.0	558.0	37	0.0
3643892	171.728179932	2.0	1558.0	2	500.0	1	594.756756757	22006.0	2.54755871201	3.0	0.621186612356	191.001256881	149.536688474	343.071777832	0.218262163897	370.0	179.0	37	0.0
3643890	877.039123535	2.0	7084.0	2	1457.0	1	2045.7027027	75691.0	2.54126599821	3.0	0.699590205404	311.162098048	148.671746184	1611.52677547	0.380367566491	679.0	660.0	37	0.0
3643888	170.537887573	2.0	1696.0	2	573.0	1	685.027027027	25346.0	2.54422947974	3.0	0.485254081778	238.671892311	148.816928337	355.481401802	0.144042457175	473.0	215.0	37	0.0
3643902	467.265014648	2.0	3924.0	2	899.0	1	1281.08108108	47400.0	2.54073886173	3.0	0.612276294925	384.697935362	151.734923859	845.879108068	0.253350429645	590.0	526.0	37	0.0
3643900	131.060668945	2.0	1375.0	2	430.0	1	534.567567568	19779.0	2.49933289009	3.0	0.691845022998	128.933671314	150.506285409	258.295754314	0.20068924943	347.0	241.0	37	0.0
3643898	482.424102783	2.0	3841.0	2	762.0	1	1144.56756757	42349.0	2.56913275871	3.0	0.848111146752	85.6970084187	151.27557523	838.37990396	0.450567921635	422.0	395.0	37	0.0
3643896	267.185852051	2.0	2224.0	2	636.0	1	876.054054054	32414.0	2.55353518294	3.0	0.535909558923	374.31923116	149.573461915	524.653745391	0.191147658845	515.0	384.0	37	0.0
3643878	142.189361572	2.0	2039.0	2	889.0	1	974.486486486	36056.0	11.4000000005	3.0	-0.17380435325	246.956912076	146.020744269	388.09746926	-0.0334517753466	668.0	335.0	37	0.0
3643876	288.131744385	2.0	2371.0	2	583.0	1	758.189189189	28053.0	2.56136601604	3.0	0.702781550251	161.883154575	143.664913797	534.000875875	0.328883058419	349.0	169.0	37	0.0
3643874	149.303344727	2.0	2211.0	2	913.0	1	977.540540541	36169.0	2.55940289306	3.0	-0.460325491986	36.4474883006	142.832954515	425.172030189	-0.0909976059662	680.0	434.0	37	0.0
3643872	471.202941895	2.0	3313.0	2	841.0	1	1207.43243243	44675.0	2.61724120485	3.0	0.905099985071	363.6992855	141.530561312	813.692152426	0.43879660223	453.0	440.0	37	0.0
3643886	132.844146729	2.0	1465.0	2	546.0	1	610.324324324	22582.0	2.57110798711	3.0	0.74026308425	59.2251829615	148.760047589	255.736415307	0.183560110627	397.0	271.0	37	0.0
3643884	549.938293457	2.0	5413.0	2	1118.0	1	1517.94594595	56164.0	2.55620317272	3.0	0.387344754984	345.31052402	146.897201072	1088.07998445	0.161206115479	727.0	416.0	37	0.0
3643882	1023.38677979	2.0	7873.0	2	1384.0	1	2325.56756757	86046.0	2.56031087613	3.0	0.719862582604	303.794248645	147.220855267	1860.88247495	0.404516752371	826.0	835.0	37	0.0
3643880	135.862228394	2.0	1426.0	2	482.0	1	595.945945946	22050.0	2.50616257051	3.0	0.541994835198	168.981898735	147.145918671	283.522480585	0.14801015457	381.0	200.0	37	0.0
3643863	598.328613281	2.0	4366.0	2	950.0	1	1392.32432432	51516.0	2.56011960219	3.0	0.730476094191	77.7617213084	140.001043631	1036.6329859	0.373498444544	528.0	434.0	37	0.0
3643861	1054.30725098	2.0	8493.0	2	2104.0	1	2816.24324324	104201.0	2.54009571159	3.0	0.804020485359	44.0704316324	139.955671654	1853.22836042	0.359698370594	996.0	1231.0	37	0.0
3643859	1009.98223877	2.0	5997.0	2	2192.0	1	2632.89189189	97417.0	4.69686984201	3.0	1.22551679452	251.534038881	139.390262371	1595.61121664	0.590710028872	615.0	670.0	37	0.0
3643857	71.9001846313	2.0	740.0	2	298.0	1	358.0	13246.0	2.60228844136	3.0	0.498618820264	125.64255763	137.852433427	168.344059064	0.132802980523	275.0	81.0	37	0.0
3643871	523.571044922	2.0	3658.0	2	815.0	1	1241.2972973	45928.0	2.58029244274	3.0	0.868039010905	213.505534184	141.933598645	902.422137757	0.460988321092	418.0	362.0	37	0.0
3643869	93.2770996094	2.0	1051.0	2	492.0	1	543.162162162	20097.0	2.51998846587	3.0	0.488881827246	170.118500282	141.82284186	207.420468495	0.102956660752	374.0	205.0	37	0.0
3643867	66.724899292	2.0	1007.0	2	504.0	1	535.351351351	19808.0	11.4000000005	3.0	-0.295654031242	88.318594318	142.138415207	174.611030614	-0.0459976885896	465.0	314.0	37	0.0
3643865	589.342285156	2.0	5353.0	2	1205.0	1	1702.48648649	62992.0	2.5638642466	3.0	0.718556651575	295.455281249	141.373363821	1140.27110864	0.316886570426	756.0	662.0	37	0.0
3643846	201.401519775	2.0	2063.0	2	571.0	1	699.810810811	25893.0	2.52981191434	3.0	0.491287657651	218.046293302	135.071857263	395.792372466	0.161344298602	419.0	208.0	37	0.0
3643844	194.160568237	2.0	1860.0	2	661.0	1	799.945945946	29598.0	2.54459902388	3.0	0.477333091985	346.30641923	133.848592827	383.030311097	0.129022900374	535.0	426.0	37	0.0
3643842	608.794555664	2.0	4915.0	2	1013.0	1	1587.67567568	58744.0	2.52796757234	3.0	0.569623772414	296.791016616	134.271712754	1164.50354358	0.264061693205	736.0	653.0	37	0.0
3643840	466.783325195	2.0	4758.0	2	1125.0	1	1512.32432432	55956.0	2.61488011138	3.0	0.317139590093	83.932294597	133.64557273	1123.90003149	0.133584862813	692.0	422.0	37	0.0
3643854	969.141967773	2.0	6721.0	2	1477.0	1	2209.94594595	81768.0	2.56826528905	3.0	0.748137975938	51.6448372177	137.299137163	1727.88980079	0.413374047351	659.0	611.0	37	0.0
3643852	154.737503052	2.0	1554.0	2	462.0	1	586.459459459	21699.0	2.64272378797	3.0	0.72534124401	201.757226254	135.5552367	300.125399217	0.227897297821	367.0	207.0	37	0.0
3643850	611.043762207	2.0	4579.0	2	744.0	1	1274.0	47138.0	2.61316651972	3.0	0.839572680228	186.916770124	136.196498623	1052.99823256	0.531313082357	373.0	371.0	37	0.0
3643848	1049.11401367	2.0	7882.0	2	1260.0	1	2155.59459459	79757.0	2.56329105539	3.0	0.819170234609	331.891618787	135.062041267	1846.47635089	0.540474762279	602.0	666.0	37	0.0
3643958	58.3836326599	2.0	743.0	2	395.0	1	417.324324324	15441.0	11.0258320134	3.0	0.530697507937	151.443485153	167.221123703	132.361049586	0.0918932790433	345.0	179.0	37	0.0
3643956	499.548248291	2.0	3563.0	2	952.0	1	1255.32432432	46447.0	2.5418627753	3.0	0.940826894073	131.334200262	167.441826293	862.37810907	0.477460398654	416.0	480.0	37	0.0
3643954	136.121658325	2.0	2284.0	2	885.0	1	981.243243243	36306.0	2.57434253891	3.0	-0.673958590022	384.407962525	165.850653089	391.121209218	-0.118413888973	686.0	354.0	37	0.0
3643952	627.404663086	2.0	4478.0	2	1018.0	1	1419.32432432	52515.0	2.52060747181	3.0	0.781714002516	251.886232289	164.995370864	1092.82414602	0.430501756203	543.0	471.0	37	0.0
3643967	69.8025512695	2.0	1277.0	2	602.0	1	681.216216216	25205.0	2.50594514119	3.0	-0.330813939089	254.66686638	172.689636729	253.521545779	-0.0579882523562	560.0	241.0	37	0.0
3643966	2194.91601562	2.0	11997.0	2	3011.0	1	4729.24324324	174982.0	2.59731748264	3.0	0.953301043459	279.809197516	169.260958181	3659.49679605	0.584366781108	1035.0	1309.0	37	0.0
3643964	76.0604248047	2.0	873.0	2	416.0	1	449.756756757	16641.0	2.64068873979	3.0	0.34206575018	77.2446119549	169.006028236	154.984301249	0.0626283557894	319.0	171.0	37	0.0
3643962	1283.13305664	2.0	9203.0	2	1995.0	1	2859.83783784	105814.0	2.59587485217	3.0	0.907940819537	339.020855053	167.771700641	2048.74170751	0.481958080407	801.0	809.0	37	0.0
3643960	610.03729248	2.0	4434.0	2	856.0	1	1353.81081081	50091.0	2.54506354839	3.0	0.832427926863	173.10827545	166.679747555	1079.45546555	0.496706841283	434.0	471.0	37	0.0
3643943	616.641174316	2.0	7186.0	2	1739.0	1	2308.08108108	85399.0	2.55029213366	3.0	0.544072198101	282.264140051	164.150179862	1560.67039332	0.225406762746	928.0	635.0	37	0.0
3643942	588.467163086	2.0	4710.0	2	1131.0	1	1592.83783784	58935.0	2.55972418961	3.0	0.815078434939	267.526460905	163.947120314	1056.35877516	0.370383239783	640.0	694.0	37	0.0
3643940	78.9943695068	2.0	837.0	2	428.0	1	446.783783784	16531.0	2.600866341	3.0	0.486465257139	160.133682756	164.162612336	168.590914335	0.101057511939	364.0	159.0	37	0.0
3643937	127.837371826	2.0	2204.0	2	1001.0	1	1113.24324324	41190.0	2.5676038477	3.0	-0.834665861795	273.616756034	162.942067116	449.43460811	-0.14419037339	821.0	407.0	37	0.0
3643950	68.6404037476	2.0	829.0	2	387.0	1	400.459459459	14817.0	10.2777272741	3.0	0.559198788245	92.9118946628	164.527190657	161.89598763	0.12744047336	312.0	156.0	37	0.0
3643947	130.086410522	2.0	1260.0	2	425.0	1	484.864864865	17940.0	2.63555149675	3.0	0.903931265526	37.9968074819	164.796074777	226.601971424	0.267791054065	278.0	207.0	37	0.0
3643945	2376.54614258	2.0	12331.0	2	2467.0	1	4653.7027027	172187.0	2.61468576866	3.0	0.996158339654	303.123069441	164.398232079	3811.43364588	0.688996075063	796.0	874.0	37	0.0
3643927	2005.84130859	2.0	13060.0	2	2148.0	1	3752.43243243	138840.0	2.55072906674	3.0	0.864165854406	377.92713622	160.153489954	3370.765183	0.634347250186	773.0	1145.0	37	0.0
3643925	91.6380767822	2.0	1139.0	2	493.0	1	547.72972973	20266.0	2.52060385356	3.0	0.279867124118	238.141355841	157.027509418	221.792651998	0.0600670149696	460.0	233.0	37	0.0
3643923	546.1796875	2.0	4191.0	2	800.0	1	1234.0	45658.0	2.57289204614	3.0	0.78049649449	176.469056108	156.870521094	985.647418367	0.452870900282	429.0	397.0	37	0.0
3643921	106.926559448	2.0	973.0	2	416.0	1	478.081081081	17689.0	2.58982222054	3.0	0.81202399173	65.6932556684	156.836337297	187.792938333	0.189745058427	321.0	229.0	37	0.0
3643935	910.354064941	2.0	6821.0	2	1206.0	1	1833.18918919	67828.0	2.56539968133	3.0	0.83742522643	225.833640314	162.833942042	1561.31377795	0.554278014004	485.0	480.0	37	0.0
3643933	178.88494873	2.0	1660.0	2	624.0	1	751.189189189	27794.0	10.2485254284	3.0	0.885740744011	191.544725586	163.014129067	406.602989402	0.315298772509	372.0	252.0	37	0.0
3643931	389.88949585	2.0	3050.0	2	657.0	1	945.621621622	34988.0	2.58258696803	3.0	0.78674075458	140.783663226	160.835919831	687.975950458	0.400936979968	392.0	296.0	37	0.0
3643929	1534.48657227	2.0	11061.0	2	1935.0	1	2933.48648649	108539.0	2.56073732929	3.0	0.843911290536	391.022621625	160.080490403	2578.1673683	0.589436442907	706.0	810.0	37	0.0
3643910	855.418823242	2.0	6066.0	2	1074.0	1	1835.0	67895.0	2.60108443872	3.0	0.826857468446	117.732808014	155.446107364	1516.04413964	0.518758374647	458.0	498.0	37	0.0
3643908	532.218383789	2.0	3895.0	2	901.0	1	1342.94594595	49689.0	2.59242215392	3.0	0.728396384129	110.279981221	154.476594709	989.328586746	0.366679339515	421.0	431.0	37	0.0
3643905	2172.88549805	2.0	13089.0	2	2724.0	1	4411.2972973	163218.0	2.59891887358	3.0	0.941487339356	336.625625734	152.645033849	3644.20696193	0.636353228589	877.0	1182.0	37	0.0
3643918	215.27935791	2.0	2114.0	2	788.0	1	920.891891892	34073.0	2.53520706758	3.0	0.623849029523	325.328607111	155.726518522	435.564626139	0.173067940968	598.0	446.0	37	0.0
3643916	868.731750488	2.0	7235.0	2	2027.0	1	2672.72972973	98891.0	8.41771344403	3.0	0.985784300235	351.222233489	154.695319376	1737.73936239	0.471595970564	754.0	881.0	37	0.0
3643914	763.987182617	2.0	7153.0	2	1865.0	1	2605.2972973	96396.0	10.2706492976	3.0	0.874414384297	347.62756997	155.505636382	1739.81754894	0.412363478675	870.0	826.0	37	0.0
3643912	569.617553711	2.0	4028.0	2	899.0	1	1315.18918919	48662.0	2.53329648105	3.0	0.795235700972	219.21110251	155.438697102	1026.2473667	0.449827544159	452.0	293.0	37	0.0
3644022	777.382751465	2.0	7428.0	2	1294.0	1	1969.10810811	72857.0	2.52325803732	3.0	0.589096055511	328.013265426	191.817796303	1517.59857421	0.293676466756	817.0	665.0	37	0.0
3644020	82.91355896	2.0	1590.0	2	737.0	1	816.540540541	30212.0	10.8633675546	3.0	0.256919569979	81.8832766428	192.155400365	316.043649815	0.0523221040667	549.0	362.0	37	0.0
3644018	622.734436035	2.0	4963.0	2	1108.0	1	1551.94594595	57422.0	2.54630006431	3.0	0.754886804017	299.242616378	191.178583183	1119.63803541	0.374198877271	645.0	629.0	37	0.0
3644016	940.398498535	2.0	6345.0	2	1225.0	1	2071.75675676	76655.0	2.59611414535	3.0	0.690661019242	171.699165265	190.25608364	1674.88958849	0.38730650496	663.0	618.0	37	0.0
3644030	396.461151123	2.0	2958.0	2	660.0	1	955.891891892	35368.0	2.58382162497	3.0	0.77925341476	22.2842398603	194.816063668	694.871002568	0.395153867113	365.0	298.0	37	0.0
3644028	62.6247634888	2.0	907.0	2	416.0	1	431.756756757	15975.0	10.7695184183	3.0	0.622688499485	200.13430134	194.402838846	144.869175735	0.116653006096	339.0	189.0	37	0.0
3644026	414.755950928	2.0	2957.0	2	621.0	1	966.243243243	35751.0	2.55836057328	3.0	0.84298847648	43.4530873655	192.840233641	732.069684199	0.469169066952	337.0	277.0	37	0.0
3644024	661.144226074	2.0	5739.0	2	1321.0	1	1817.56756757	67250.0	2.56186623487	3.0	0.545343532097	337.2207292	191.810707254	1214.34078002	0.222756362496	896.0	651.0	37	0.0
3644006	491.34576416	2.0	3615.0	2	746.0	1	1122.10810811	41518.0	2.59303031963	3.0	0.865084097421	136.430001533	187.179082905	859.50440448	0.49547354964	373.0	287.0	37	0.0
3644003	1272.79833984	2.0	8590.0	2	1576.0	1	2542.10810811	94058.0	2.59993269671	3.0	0.862028820723	64.2493603569	187.391637603	2206.90366028	0.597904824092	547.0	616.0	37	0.0
3644001	730.163452148	2.0	5481.0	2	980.0	1	1585.7027027	58671.0	2.54630152989	3.0	0.820157584575	352.171425175	186.140934322	1278.80258369	0.49412356117	523.0	351.0	37	0.0
3644014	620.448242188	2.0	4487.0	2	1227.0	1	1739.18918919	64350.0	2.57285528983	3.0	0.827082135135	76.7386717714	189.533026837	1173.29942749	0.386933478503	599.0	455.0	37	0.0
3644013	175.634841919	2.0	1652.0	2	526.0	1	609.702702703	22559.0	10.859329476	3.0	0.715578992175	239.617098705	188.326715314	350.219840867	0.258682018123	348.0	201.0	37	0.0
3644010	585.621826172	2.0	4142.0	2	807.0	1	1278.56756757	47307.0	2.5337153473	3.0	0.809058392721	99.7610325322	187.618414686	1038.24276064	0.489186041442	429.0	398.0	37	0.0
3644008	806.30065918	2.0	5907.0	2	1017.0	1	1707.83783784	63190.0	2.55913615533	3.0	0.873841037437	383.003543349	187.317902705	1364.4606487	0.536271653804	486.0	600.0	37	0.0
3643991	174.806213379	2.0	1976.0	2	772.0	1	858.459459459	31763.0	2.55137011442	3.0	0.0364074196849	332.881256673	183.403859861	372.237349206	0.00795612668459	668.0	439.0	37	0.0
3643989	1485.35827637	2.0	10948.0	2	1531.0	1	2911.13513514	107712.0	2.56921906233	3.0	0.821990859058	304.308667536	182.099638833	2611.80163619	0.584121739906	713.0	837.0	37	0.0
3643987	84.5467758179	2.0	1163.0	2	511.0	1	556.243243243	20581.0	2.56971588252	3.0	0.573470888245	377.083892916	178.419907017	187.963561097	0.107287928947	423.0	242.0	37	0.0
3643985	675.787841797	2.0	5383.0	2	1166.0	1	1688.13513514	62461.0	2.55306780644	3.0	0.772435127943	288.735276751	177.92190947	1196.01605253	0.376706582313	719.0	619.0	37	0.0
3643999	194.023590088	2.0	1733.0	2	558.0	1	685.702702703	25371.0	2.57670129719	3.0	0.752086433182	151.963169781	184.886616614	343.706582298	0.232271649357	417.0	302.0	37	0.0
3643997	57.5813064575	2.0	971.0	2	560.0	1	559.432432432	20699.0	4.59055570631	3.0	-0.0805595871748	84.7858480657	184.995914236	167.06511381	-0.0118859105806	462.0	168.0	37	0.0
3643995	505.453857422	2.0	4390.0	2	1076.0	1	1574.83783784	58269.0	11.4000000005	3.0	0.575302399552	73.4169674958	184.749344458	1015.23594722	0.227652734457	653.0	579.0	37	0.0
3643993	1526.01489258	2.0	10070.0	2	1546.0	1	2938.64864865	108730.0	2.56658320523	3.0	0.822448783097	165.774911535	184.247433828	2595.43500118	0.570342519644	624.0	676.0	37	0.0
3643975	77.2154693604	2.0	886.0	2	449.0	1	442.783783784	16383.0	2.54860741801	3.0	0.498212456003	227.726990911	175.976965443	182.316137997	0.114292343413	347.0	141.0	37	0.0
3643973	417.930603027	2.0	3142.0	2	671.0	1	1002.2972973	37085.0	2.53489495052	3.0	0.62488010793	72.1323664181	175.793258854	755.091490588	0.30783933866	435.0	227.0	37	0.0
3643971	952.054626465	2.0	7172.0	2	1470.0	1	2255.83783784	83466.0	2.56894027838	3.0	0.715378512094	338.228517983	175.466297993	1713.28082788	0.372986178583	748.0	849.0	37	0.0
3643969	60.3589744568	2.0	1179.0	2	605.0	1	628.324324324	23248.0	2.58655575597	3.0	0.318937068792	323.949378738	173.094288645	177.75061401	0.0472443941222	557.0	275.0	37	0.0
3643983	43.389881134	2.0	531.0	2	290.0	1	304.567567568	11269.0	10.1904950509	3.0	0.453994787174	18.2772487838	178.073091568	111.170424859	0.090341891546	244.0	134.0	37	0.0
3643981	628.520690918	2.0	4901.0	2	975.0	1	1447.62162162	53562.0	2.56015821666	3.0	0.824598036689	248.370363582	176.872219809	1127.4709494	0.473006748271	498.0	482.0	37	0.0
3643979	154.213699341	2.0	1259.0	2	484.0	1	548.0	20276.0	2.57861016967	3.0	0.792929488702	117.888717341	176.838969403	267.739301062	0.240237636773	335.0	236.0	37	0.0
3643977	211.681549072	2.0	2219.0	2	901.0	1	1033.89189189	38254.0	2.59110397012	3.0	0.807926204251	271.137735613	176.387637626	378.009757648	0.173290677476	635.0	468.0	37	0.0
3644086	229.997741699	2.0	1993.0	2	747.0	1	855.459459459	31652.0	2.5905883612	3.0	1.17297875923	355.209092249	211.136322231	370.554883819	0.340566181448	406.0	353.0	37	0.0
3644084	132.063171387	2.0	1201.0	2	434.0	1	541.432432432	20033.0	2.63962339364	3.0	0.80368945132	12.2275862251	210.526836508	241.17726774	0.218025173304	346.0	235.0	37	0.0
3644082	662.280639648	2.0	6185.0	2	1504.0	1	1981.18918919	73304.0	2.55114981986	3.0	0.542675966055	180.938665375	210.041012257	1328.47439313	0.222410259445	846.0	622.0	37	0.0
3644080	57.6923370361	2.0	888.0	2	441.0	1	469.378378378	17367.0	4.80455899622	3.0	1.02534550115	0.0	210.0	165.91117961	0.221321003907	306.0	203.0	37	0.0
3644094	81.2278518677	2.0	853.0	2	372.0	1	400.027027027	14801.0	2.45077922995	3.0	0.54939803156	25.1218797919	212.595706555	180.466599939	0.141456894908	302.0	166.0	37	0.0
3644092	708.087402344	2.0	5410.0	2	1105.0	1	1685.13513514	62350.0	2.54275437677	3.0	1.04213523963	399.0	212.0	1200.12407141	0.590066127986	459.0	572.0	37	0.0
3644090	302.6875	2.0	2488.0	2	838.0	1	1052.91891892	38958.0	2.54833265693	3.0	0.73978989506	194.407567834	211.743116927	552.085107085	0.240617633837	578.0	540.0	37	0.0
3644088	92.6290359497	2.0	1683.0	2	650.0	1	754.567567568	27919.0	2.72960319854	3.0	-0.0229025052177	69.6373739894	212.040804915	309.031420601	-0.00466794242526	500.0	388.0	37	0.0
3644070	575.741455078	2.0	4785.0	2	1144.0	1	1583.35135135	58584.0	2.54762996091	3.0	0.719163147034	163.659282752	204.146208028	1085.66562318	0.327239295726	640.0	538.0	37	0.0
3644068	1256.66162109	2.0	9242.0	2	1525.0	1	2405.13513514	88990.0	2.56937212169	3.0	0.843832004052	119.89104283	203.96159147	2128.48853731	0.595878364669	565.0	517.0	37	0.0
3644066	61.4803276062	2.0	736.0	2	428.0	1	464.945945946	17203.0	2.52569690607	3.0	0.525993900182	65.5415570798	203.989810879	127.183145709	0.0775179584474	379.0	225.0	37	0.0
3644064	169.404876709	2.0	1535.0	2	494.0	1	631.243243243	23356.0	2.57488340524	3.0	0.90013915396	246.866075155	203.368782359	293.670204803	0.264835999303	365.0	252.0	37	0.0
3644078	1470.39648438	2.0	10893.0	2	1752.0	1	2845.10810811	105269.0	2.55942959154	3.0	0.862151727394	308.236663833	208.252863427	2541.48351016	0.626207323695	617.0	709.0	37	0.0
3644076	661.413818359	2.0	5261.0	2	1068.0	1	1572.0	58164.0	2.53836271256	3.0	0.817230138914	132.473510916	206.586866914	1222.40707441	0.465725999741	535.0	469.0	37	0.0
3644074	633.839416504	2.0	4953.0	2	1290.0	1	1814.89189189	67151.0	2.59743787242	3.0	0.660558459089	176.488231853	204.740920799	1182.04104986	0.27406586031	771.0	767.0	37	0.0
3644072	69.258354187	2.0	1051.0	2	537.0	1	582.135135135	21539.0	11.4000000005	3.0	-0.413173051065	380.411463903	204.225681814	213.019842863	-0.0702828075041	493.0	258.0	37	0.0
3644055	91.9150009155	2.0	1228.0	2	641.0	1	695.189189189	25722.0	2.49604810191	3.0	0.306105935194	315.958578605	200.379215306	221.670029779	0.0513068334591	597.0	439.0	37	0.0
3644052	220.433441162	2.0	2035.0	2	523.0	1	675.432432432	24991.0	2.48916706973	3.0	0.734521166205	231.159264732	200.105043356	408.524005859	0.285564199825	370.0	231.0	37	0.0
3644050	601.889587402	2.0	4018.0	2	876.0	1	1359.83783784	50314.0	2.59894611294	3.0	0.87290174867	213.378751716	200.391641926	1057.48416099	0.51379376526	407.0	206.0	37	0.0
3644048	842.366455078	2.0	6806.0	2	1450.0	1	2188.54054054	80976.0	2.55783173827	3.0	0.620767988199	328.290681385	198.522980365	1677.83878173	0.312258571171	864.0	731.0	37	0.0
3644062	46.8593292236	2.0	1203.0	2	509.0	1	534.324324324	19770.0	2.79425685151	3.0	-0.106321747201	139.522095676	203.432122088	202.19999094	-0.0197205131004	428.0	190.0	37	0.0
3644060	59.2070541382	2.0	948.0	2	339.0	1	385.783783784	14274.0	10.2026543941	3.0	0.360558987922	52.8486683919	202.013107418	169.733964246	0.0861512154703	319.0	90.0	37	0.0
3644058	957.423706055	2.0	7747.0	2	1460.0	1	2217.64864865	82053.0	2.55923118158	3.0	0.635388090616	336.080607781	201.215818444	1694.01080962	0.320444345942	881.0	786.0	37	0.0
3644056	683.083862305	2.0	5467.0	2	1139.0	1	1821.27027027	67387.0	2.56393334062	3.0	0.637614854445	169.615311245	201.166325795	1306.11526734	0.296396780522	765.0	659.0	37	0.0
3644039	660.780700684	2.0	5066.0	2	1101.0	1	1552.40540541	57439.0	2.57509432664	3.0	0.856062171039	386.094358819	197.439760215	1123.95053419	0.449059039031	541.0	469.0	37	0.0
3644038	360.082489014	2.0	3812.0	2	1052.0	1	1376.67567568	50937.0	11.4000000005	3.0	0.373232403991	341.909427449	196.517633143	835.017300355	0.12763895882	777.0	465.0	37	0.0
3644036	476.734344482	2.0	3226.0	2	858.0	1	1192.32432432	44116.0	2.60513822963	3.0	0.856702305888	90.6041911672	197.34167708	826.775095512	0.422525580584	481.0	293.0	37	0.0
3644033	576.969482422	2.0	4695.0	2	963.0	1	1421.27027027	52587.0	2.56973944036	3.0	0.732761289557	12.0531499677	196.404555152	1122.58220804	0.407229111189	466.0	411.0	37	0.0
3644032	942.614501953	2.0	7038.0	2	1216.0	1	1937.43243243	71685.0	2.5732331939	3.0	0.826485452139	278.118982939	194.560714634	1678.90395034	0.557875423193	537.0	494.0	37	0.0
3644046	1003.02038574	2.0	6783.0	2	1621.0	1	2183.83783784	80802.0	2.58823897595	3.0	0.970077945353	109.990813913	199.174272448	1610.07507612	0.556672224723	567.0	719.0	37	0.0
3644045	508.859039307	2.0	4522.0	2	871.0	1	1353.56756757	50082.0	2.57189456836	3.0	0.714038342942	7.03766982858	199.443841865	1033.65821615	0.374833816477	496.0	472.0	37	0.0
3644042	496.821350098	2.0	4049.0	2	841.0	1	1202.02702703	44475.0	2.57572679366	3.0	0.793176627626	375.105092494	198.137448162	863.207760703	0.398211613087	495.0	330.0	37	0.0
3644150	320.749450684	2.0	2859.0	2	870.0	1	1077.75675676	39877.0	10.1920303935	3.0	0.941051823867	396.550778276	231.133049973	644.100294356	0.391208786417	443.0	287.0	37	0.0
3644148	666.093505859	2.0	5267.0	2	863.0	1	1414.72972973	52345.0	2.59218312725	3.0	0.803439716142	328.109769128	230.623856053	1204.98016693	0.52012735216	432.0	411.0	37	0.0
3644146	736.929626465	2.0	4885.0	2	990.0	1	1486.40540541	54997.0	2.58409827451	3.0	0.868104394962	114.165383339	231.0705584	1237.14838909	0.56559569603	396.0	455.0	37	0.0
3644145	788.776794434	2.0	5539.0	2	1086.0	1	1742.83783784	64485.0	2.55954176808	3.0	0.89994189607	135.497639998	230.134134669	1359.52676639	0.540847670094	492.0	482.0	37	0.0
3644159	192.226486206	2.0	2143.0	2	468.0	1	617.702702703	22855.0	2.52029946178	3.0	0.638698544627	242.994155295	237.548225775	396.081842333	0.257501582959	348.0	213.0	37	0.0
3644157	410.658081055	2.0	3451.0	2	777.0	1	1109.43243243	41049.0	2.57269703141	3.0	0.651467985838	41.3340373006	237.913995379	758.604623288	0.286553367408	517.0	349.0	37	0.0
3644155	727.629638672	2.0	5554.0	2	1065.0	1	1596.08108108	59055.0	2.56599001661	3.0	0.819180403225	148.246871551	231.880787988	1278.27955946	0.48817319811	525.0	468.0	37	0.0
3644153	477.147888184	2.0	3261.0	2	784.0	1	1147.48648649	42457.0	2.55239601565	3.0	0.848061299293	49.7376619163	232.19137268	808.66438656	0.426178969387	436.0	356.0	37	0.0
3644134	508.706054688	2.0	3877.0	2	743.0	1	1199.97297297	44399.0	2.55575887603	3.0	0.744930095276	71.2811525154	223.001068139	890.889489545	0.38222201914	450.0	452.0	37	0.0
3644132	954.09173584	2.0	7003.0	2	1351.0	1	2008.45945946	74313.0	2.54454169511	3.0	0.825415744068	261.928342158	222.056485646	1628.22614104	0.502800562269	602.0	627.0	37	0.0
3644129	149.174255371	2.0	1315.0	2	512.0	1	559.540540541	20703.0	2.5321899839	3.0	0.84104623345	52.4390075218	221.009027107	263.266826474	0.246662657088	337.0	233.0	37	0.0
3644143	1305.02990723	2.0	9083.0	2	1775.0	1	2539.45945946	93960.0	2.57698902434	3.0	0.927766564818	29.9544229371	227.762335237	2169.03988738	0.65622885476	489.0	637.0	37	0.0
3644141	523.004394531	2.0	3752.0	2	1049.0	1	1413.86486486	52313.0	2.57200326162	3.0	0.83110788066	294.688561654	226.395400399	905.687159692	0.362757379037	615.0	634.0	37	0.0
3644139	73.708946228	2.0	1392.0	2	578.0	1	696.972972973	25788.0	2.52361152525	3.0	0.187419004843	151.489406673	226.177338105	265.411366926	0.0370056763987	491.0	379.0	37	0.0
3644138	155.55329895	2.0	2126.0	2	997.0	1	1101.2972973	40748.0	2.55138070794	3.0	-0.796321669433	274.085902377	224.155689772	421.384415737	-0.132205448465	801.0	479.0	37	0.0
3644137	88.0093994141	2.0	1017.0	2	449.0	1	484.081081081	17911.0	2.46796602743	3.0	0.678069870262	354.838895929	222.81394382	190.983911245	0.154413194102	343.0	123.0	37	0.0
3644136	903.914489746	2.0	6691.0	2	1352.0	1	1882.18918919	69641.0	2.55173119777	3.0	0.882491289929	310.873564408	223.020512232	1515.00590094	0.550786906166	532.0	661.0	37	0.0
3644119	1128.99780273	2.0	7903.0	2	1853.0	1	2771.62162162	102550.0	2.56540754909	3.0	0.886263813669	183.467307064	217.529372313	2038.396556	0.483465037976	734.0	658.0	37	0.0
3644117	56.4604644775	2.0	926.0	2	605.0	1	590.351351351	21843.0	2.78294041521	3.0	-0.454580579525	344.280716889	216.001121534	168.676089364	-0.0609814855021	466.0	197.0	37	0.0
3644115	154.484375	2.0	1544.0	2	621.0	1	663.702702703	24557.0	2.61106945982	3.0	0.438424835282	130.991504516	215.702702873	300.602068528	0.110229064856	449.0	289.0	37	0.0
3644113	2311.27880859	2.0	12478.0	2	4983.0	1	6732.81081081	249114.0	10.2449496081	3.0	1.29340570584	277.437387669	215.456063338	3698.07960552	0.550891432304	1359.0	2555.0	37	0.0
3644127	425.201416016	2.0	3766.0	2	885.0	1	1153.86486486	42693.0	2.57197019431	3.0	0.850219325125	166.389801771	219.874222366	743.657670727	0.377372796759	510.0	257.0	37	0.0
3644125	162.994415283	2.0	2060.0	2	814.0	1	924.486486486	34206.0	2.62467634169	3.0	0.237683479327	295.915772711	218.580533415	410.661500348	0.0557322004937	689.0	361.0	37	0.0
3644123	472.043762207	2.0	3456.0	2	829.0	1	1133.7027027	41947.0	2.56816384931	3.0	0.894671629553	103.495502394	218.668508907	821.360418414	0.479491206128	381.0	325.0	37	0.0
3644121	204.109573364	2.0	2693.0	2	960.0	1	1146.16216216	42408.0	2.50625233877	3.0	0.357715846196	290.173142254	218.079437819	479.45579761	0.0808693379578	814.0	614.0	37	0.0
3644103	687.626037598	2.0	5326.0	2	1939.0	1	2198.81081081	81356.0	4.73144884627	3.0	1.29417115198	76.6766053286	213.727885644	1234.79854042	0.57081422736	531.0	559.0	37	0.0
3644102	96.6500778198	2.0	1125.0	2	460.0	1	508.459459459	18813.0	2.54002953886	3.0	0.533830304313	61.9262940332	213.977118095	186.539479675	0.108553634346	382.0	259.0	37	0.0
3644099	214.089065552	2.0	2573.0	2	1248.0	1	1318.86486486	48798.0	2.53333802974	3.0	-0.0203563908446	287.147383191	212.604856664	470.74728784	-0.0036197902505	866.0	655.0	37	0.0
3644097	2002.86694336	2.0	11956.0	2	2142.0	1	3677.0	136049.0	2.56507843912	3.0	0.927657656862	219.940197199	212.690486619	3300.14767346	0.713183719517	562.0	999.0	37	0.0
3644096	178.273620605	2.0	2015.0	2	679.0	1	782.567567568	28955.0	2.51869061522	3.0	0.560665575519	200.814092451	212.52597849	402.335441899	0.168395380399	493.0	333.0	37	0.0
3644111	50.2405509949	2.0	671.0	2	385.0	1	432.189189189	15991.0	8.36727857081	3.0	1.28649838952	0.0	215.0	132.357646347	0.24532168453	269.0	255.0	37	0.0
3644109	1128.02246094	2.0	8377.0	2	1375.0	1	2238.83783784	82837.0	2.56557356969	3.0	0.847499584392	335.74781537	213.933113039	1956.03285466	0.587862801463	560.0	606.0	37	0.0
3644107	1641.17138672	2.0	12256.0	2	3656.0	1	4746.89189189	175635.0	2.58517524862	3.0	0.821393403953	272.009754593	214.47214967	3283.7011197	0.396848574121	1144.0	1071.0	37	0.0
3644105	585.917236328	2.0	4321.0	2	771.0	1	1327.94594595	49134.0	2.54538118449	3.0	0.790231061742	154.242180788	214.149504775	1048.8234664	0.453627279764	500.0	417.0	37	0.0
3644214	393.389373779	2.0	2883.0	2	667.0	1	983.756756757	36399.0	2.58929346031	3.0	0.813674790542	64.5358675384	257.536363309	746.125525833	0.446265125022	362.0	257.0	37	0.0
3644212	201.231887817	2.0	1917.0	2	520.0	1	647.756756757	23967.0	2.52821913015	3.0	0.671790360719	353.09434628	256.8889137	377.029795861	0.243022499425	386.0	205.0	37	0.0
3644210	607.472595215	2.0	4610.0	2	805.0	1	1390.35135135	51443.0	2.57743905623	3.0	0.73297176455	330.513221611	257.242960121	1133.30145093	0.42598329543	494.0	303.0	37	0.0
3644208	119.522598267	2.0	1007.0	2	429.0	1	493.702702703	18267.0	2.72363426376	3.0	0.82414304764	44.7359395474	257.041481199	215.205310868	0.218950630414	307.0	177.0	37	0.0
3644222	164.120269775	2.0	1578.0	2	435.0	1	578.810810811	21416.0	2.54991978581	3.0	0.692195287098	223.700462476	260.30137769	317.358003053	0.234206731803	362.0	213.0	37	0.0
3644220	639.178649902	2.0	6121.0	2	1663.0	1	2223.81081081	82281.0	2.57849078053	3.0	0.610056787584	187.379956536	260.432220095	1354.01911684	0.228084309042	847.0	857.0	37	0.0
3644218	402.942993164	2.0	3306.0	2	720.0	1	1070.86486486	39622.0	2.57553392114	3.0	0.69904395917	140.894105578	260.462420349	737.098220583	0.316799836295	465.0	350.0	37	0.0
3644216	1960.82971191	2.0	11545.0	2	2820.0	1	4099.35135135	151676.0	2.56857152787	3.0	0.910878523786	181.032569976	259.092251328	3197.95455649	0.551094093194	927.0	1257.0	37	0.0
3644198	145.308792114	2.0	2216.0	2	941.0	1	1005.0	37185.0	10.8183197854	3.0	0.675055628602	166.102627555	252.805177791	421.918633546	0.165094835747	543.0	387.0	37	0.0
3644196	136.45149231	2.0	1229.0	2	445.0	1	521.945945946	19312.0	2.48095499597	3.0	0.639157159753	122.674092811	252.906294801	268.723313501	0.196937789238	348.0	92.0	37	0.0
3644194	149.730178833	2.0	2130.0	2	694.0	1	796.054054054	29454.0	2.53380569619	3.0	0.0923309670114	389.615076668	252.377388326	359.523832153	0.0212938019523	571.0	347.0	37	0.0
3644192	759.936889648	2.0	5811.0	2	979.0	1	1641.91891892	60751.0	2.56088950306	3.0	0.730251177671	323.292234361	251.700189995	1407.59616562	0.455641185813	527.0	465.0	37	0.0
3644206	572.103759766	2.0	4442.0	2	904.0	1	1336.48648649	49450.0	2.54625116046	3.0	0.79160149765	381.688811498	254.810094021	1010.73506314	0.427204162023	506.0	427.0	37	0.0
3644203	713.008361816	2.0	6123.0	2	1142.0	1	1801.97297297	66673.0	2.54675804642	3.0	0.775932383079	170.734265278	255.234018967	1294.31327752	0.386321617164	665.0	575.0	37	0.0
3644202	134.993988037	2.0	1331.0	2	413.0	1	502.243243243	18583.0	2.53442651583	3.0	0.574188580919	107.947309663	254.521670293	270.496190711	0.182902955471	323.0	237.0	37	0.0
3644200	378.646057129	2.0	3798.0	2	983.0	1	1299.02702703	48064.0	10.2103859517	3.0	0.909158502825	397.371309912	252.800621726	776.447804874	0.37307712422	519.0	527.0	37	0.0
3644183	201.285385132	2.0	1729.0	2	486.0	1	612.891891892	22677.0	2.50509739535	3.0	0.685738521015	354.951171285	247.225848914	372.298102167	0.263063567477	342.0	223.0	37	0.0
3644182	847.672546387	2.0	6113.0	2	1990.0	1	2410.40540541	89185.0	4.67010947017	3.0	1.15077573638	294.970437041	246.933045013	1550.00472149	0.587305676809	543.0	474.0	37	0.0
3644181	86.7520675659	2.0	833.0	2	420.0	1	461.675675676	17082.0	2.80681080073	3.0	0.889059769781	260.437512686	247.271979474	160.415788578	0.182673697005	317.0	209.0	37	0.0
3644180	125.886497498	2.0	1319.0	2	477.0	1	544.027027027	20129.0	2.7035445903	3.0	0.271786106284	82.427705701	246.954288879	258.841809958	0.0691257741108	365.0	274.0	37	0.0
3644179	631.915039062	2.0	4702.0	2	865.0	1	1381.78378378	51126.0	2.60462781244	3.0	0.845423473073	231.469667926	245.512452381	1172.42912923	0.559251153505	369.0	430.0	37	0.0
3644178	131.884536743	2.0	1976.0	2	572.0	1	686.324324324	25394.0	2.53157975308	3.0	0.191358467496	322.678328011	244.751884413	364.550412156	0.0535424097815	462.0	213.0	37	0.0
3644176	68.791305542	2.0	857.0	2	455.0	1	481.216216216	17805.0	2.44600567423	3.0	0.516240226847	242.79970441	245.461990312	149.699167803	0.0873078957399	364.0	245.0	37	0.0
3644190	706.081237793	2.0	5349.0	2	1157.0	1	1813.64864865	67105.0	2.58293277734	3.0	0.473603637666	186.461560815	251.653543684	1328.57340399	0.209873377626	674.0	588.0	37	0.0
3644188	53.3632354736	2.0	755.0	2	368.0	1	391.891891892	14500.0	2.47258288979	3.0	0.415551411838	216.737391825	251.158240634	148.861565778	0.0856871651005	328.0	153.0	37	0.0
3644186	204.657958984	2.0	1686.0	2	543.0	1	686.810810811	25412.0	2.50195400255	3.0	0.719810177558	338.931827604	248.080626551	377.721005052	0.24678132369	417.0	303.0	37	0.0
3644185	524.214355469	2.0	3939.0	2	794.0	1	1294.18918919	47885.0	2.58000173386	3.0	0.740795692245	142.6127972	248.232243285	945.15262841	0.370808194689	472.0	496.0	37	0.0
3644166	514.58581543	2.0	3685.0	2	795.0	1	1180.43243243	43676.0	2.55861372067	3.0	0.834400510282	10.3800003067	242.586872324	921.060365392	0.482646470336	355.0	390.0	37	0.0
3644164	563.375366211	2.0	4125.0	2	917.0	1	1335.51351351	49414.0	2.53890712957	3.0	0.902034757801	170.775224207	240.266359472	954.00511359	0.475313273191	465.0	373.0	37	0.0
3644162	577.092590332	2.0	4565.0	2	1347.0	1	1676.05405405	62014.0	2.61185362984	3.0	1.05406990731	77.2461949036	239.605143358	1096.11006508	0.525952602166	459.0	399.0	37	0.0
3644161	505.994415283	2.0	3806.0	2	717.0	1	1170.0	43290.0	2.55168615624	3.0	0.742773437622	19.3228127477	240.489270914	930.036558421	0.418875305623	427.0	337.0	37	0.0
3644174	115.849960327	2.0	1301.0	2	488.0	1	553.243243243	20470.0	2.50381249529	3.0	0.594164859223	31.1062943901	243.870450316	246.756785948	0.152743458403	400.0	234.0	37	0.0
3644172	1044.31140137	2.0	7329.0	2	1232.0	1	2164.18918919	80075.0	2.5493466511	3.0	0.848024543702	393.294086603	242.500295853	1865.28817907	0.575922398206	556.0	630.0	37	0.0
3644170	606.627258301	2.0	5442.0	2	964.0	1	1380.81081081	51090.0	2.57256537345	3.0	0.698375143525	136.850266406	243.00235698	1101.97660385	0.386336364413	506.0	476.0	37	0.0
3644168	597.746276855	2.0	4326.0	2	938.0	1	1358.78378378	50275.0	2.55801948518	3.0	0.790175230057	47.7637239964	242.646246986	1048.41168587	0.438522051908	445.0	381.0	37	0.0
3644278	1027.40844727	2.0	7799.0	2	1196.0	1	1974.78378378	73067.0	2.55910980859	3.0	0.839561214215	96.5918679787	279.218489357	1825.83075666	0.634300971366	417.0	474.0	37	0.0
3644276	680.341796875	2.0	6217.0	2	1478.0	1	2135.32432432	79007.0	10.1899779069	3.0	0.733178736956	171.735148997	276.809178139	1481.88369341	0.341215447527	769.0	557.0	37	0.0
3644274	84.2890701294	2.0	1125.0	2	642.0	1	651.108108108	24091.0	10.8677948104	3.0	0.366986313825	371.419956119	275.559931249	186.400671164	0.0554433102933	548.0	323.0	37	0.0
3644272	103.609725952	2.0	1077.0	2	464.0	1	522.648648649	19338.0	2.72827283455	3.0	0.361577643081	268.77501805	276.140322335	217.124927713	0.0812043335881	389.0	245.0	37	0.0
3644286	573.29888916	2.0	4572.0	2	841.0	1	1290.67567568	47755.0	2.55072022291	3.0	0.766680561081	311.259262606	281.175616939	1032.92255421	0.44255532358	483.0	333.0	37	0.0
3644283	442.327301025	2.0	3648.0	2	683.0	1	1036.16216216	38338.0	2.56957891674	3.0	0.81107808171	130.097318138	280.812792564	776.804691366	0.436844034856	400.0	287.0	37	0.0
3644281	1779.42138672	2.0	11196.0	2	3391.0	1	4219.78378378	156132.0	2.59474024137	3.0	1.15806019328	233.753983277	279.02079345	2823.7200752	0.632560014782	733.0	1207.0	37	0.0
3644263	1517.74072266	2.0	10741.0	2	1788.0	1	3076.81081081	113842.0	2.58110612276	3.0	0.825550525641	349.398104571	273.683531547	2709.87341687	0.571210634505	668.0	815.0	37	0.0
3644261	750.737060547	2.0	5810.0	2	1221.0	1	1903.13513514	70416.0	2.5454700931	3.0	0.87605073557	161.089822657	273.57061601	1316.08094909	0.434533025301	651.0	672.0	37	0.0
3644259	828.718811035	2.0	4991.0	2	1786.0	1	2194.10810811	81182.0	4.71646393261	3.0	1.31097844624	31.3682727983	274.280591755	1292.05026097	0.628663639264	458.0	532.0	37	0.0
3644257	560.432434082	2.0	4928.0	2	1315.0	1	1713.51351351	63400.0	2.52466042787	3.0	0.668846463064	356.141335406	272.673136203	1121.08852415	0.280083159162	596.0	617.0	37	0.0
3644270	118.861289978	2.0	1316.0	2	531.0	1	556.081081081	20575.0	2.56831717921	3.0	0.559655950361	120.608417279	275.861079548	265.227091207	0.154022909478	375.0	254.0	37	0.0
3644268	492.26965332	2.0	4096.0	2	1300.0	1	1531.27027027	56657.0	2.55214649835	3.0	0.913393174728	144.828537309	274.827517365	886.428089728	0.35938719618	585.0	602.0	37	0.0
3644266	444.401153564	2.0	3475.0	2	732.0	1	1073.13513514	39706.0	2.57138292033	3.0	0.878745793514	49.4991235897	275.193566058	787.96556475	0.476267823803	370.0	323.0	37	0.0
3644247	1322.37243652	2.0	9063.0	2	1395.0	1	2519.59459459	93225.0	2.57166175174	3.0	0.922727504629	286.769264277	268.794589975	2189.15964926	0.669052595103	470.0	778.0	37	0.0
3644245	628.336914062	2.0	5295.0	2	1004.0	1	1615.32432432	59767.0	2.53774464175	3.0	0.677297076025	143.481495286	268.887994157	1254.83622336	0.356986782526	607.0	559.0	37	0.0
3644243	629.642089844	2.0	5043.0	2	853.0	1	1360.32432432	50332.0	2.57689107382	3.0	0.723952774768	233.672757626	267.989281276	1128.02777877	0.428904744576	457.0	471.0	37	0.0
3644241	843.359619141	2.0	6234.0	2	1171.0	1	1709.05405405	63235.0	2.53881585157	3.0	0.856759074989	312.876784026	266.164091435	1438.8544816	0.564096361257	468.0	643.0	37	0.0
3644255	53.5527420044	2.0	868.0	2	378.0	1	387.378378378	14333.0	11.4000000005	3.0	0.315923992061	59.2478239045	273.063596703	117.854984185	0.0504841067239	314.0	245.0	37	0.0
3644253	1197.27709961	2.0	9027.0	2	2104.0	1	2838.48648649	105024.0	2.57523594637	3.0	0.83277880092	171.780518924	272.013346307	2187.89291864	0.472648039608	821.0	745.0	37	0.0
3644251	2245.75854492	2.0	13117.0	2	2743.0	1	4410.48648649	163188.0	2.59075052077	3.0	0.990179680896	383.556831673	271.267360448	3679.93103515	0.703818085049	700.0	1073.0	37	0.0
3644249	103.424926758	2.0	1297.0	2	454.0	1	522.972972973	19350.0	2.62368187842	3.0	0.576145496107	118.122607432	270.705050639	253.935193667	0.162624204766	349.0	175.0	37	0.0
3644231	443.725738525	2.0	3477.0	2	864.0	1	1156.51351351	42791.0	2.56885071457	3.0	0.707518481478	10.2577655375	262.104461769	794.08817806	0.32082781934	407.0	288.0	37	0.0
3644229	81.8282165527	2.0	1402.0	2	609.0	1	635.189189189	23502.0	2.55545345613	3.0	-0.0241101816652	196.088417902	260.897235901	214.586273486	-0.0040560586019	469.0	255.0	37	0.0
3644227	120.896537781	2.0	1165.0	2	407.0	1	457.054054054	16911.0	2.52057492228	3.0	0.689427905341	88.4598392178	261.270607347	238.810704435	0.219680289378	286.0	165.0	37	0.0
3644224	902.426513672	2.0	5875.0	2	1135.0	1	1814.97297297	67154.0	2.57597734611	3.0	0.840207978779	17.9092764216	261.178583522	1531.50587634	0.549165268234	426.0	432.0	37	0.0
3644239	556.291748047	2.0	3802.0	2	782.0	1	1232.02702703	45585.0	2.55227496624	3.0	0.866706576398	102.77049714	265.003295263	952.73855241	0.504022516674	391.0	322.0	37	0.0
3644237	797.600891113	2.0	5869.0	2	1131.0	1	1798.86486486	66558.0	2.53980576832	3.0	0.806597478169	375.126488911	264.462323603	1432.64330604	0.473173313389	576.0	479.0	37	0.0
3644235	319.981018066	2.0	2536.0	2	650.0	1	831.432432432	30763.0	2.59683186231	3.0	0.855685770494	252.593723684	263.636640684	579.295047668	0.424697676134	327.0	221.0	37	0.0
3644233	41.8325805664	2.0	1104.0	2	492.0	1	532.648648649	19708.0	2.50816882891	3.0	0.152211106121	108.810082795	262.426468445	196.34935082	0.0288644405194	385.0	223.0	37	0.0
3644342	995.993286133	2.0	6976.0	2	1079.0	1	1950.08108108	72153.0	2.58691182002	3.0	0.866673550136	98.9248939096	298.366315635	1727.40613796	0.622994900257	437.0	399.0	37	0.0
3644340	159.154434204	2.0	1614.0	2	499.0	1	579.783783784	21452.0	2.52828784305	3.0	0.641978844344	165.263304054	296.5094799	338.352637802	0.230503207751	362.0	231.0	37	0.0
3644339	79.8750991821	2.0	975.0	2	458.0	1	507.189189189	18766.0	2.52585786768	3.0	0.210705871004	277.95117851	295.78211715	193.893561557	0.041965598555	407.0	214.0	37	0.0
3644337	69.4608840942	2.0	794.0	2	359.0	1	389.243243243	14402.0	2.70215841894	3.0	0.553620995193	136.29108487	295.494324907	154.578531894	0.123505358259	299.0	127.0	37	0.0
3644351	127.808746338	2.0	1322.0	2	432.0	1	525.081081081	19428.0	2.5180804509	3.0	0.74050639888	170.503095994	306.526394435	272.089893068	0.237409643288	318.0	219.0	37	0.0
3644349	978.705383301	2.0	6834.0	2	1320.0	1	2084.51351351	77127.0	2.58031395045	3.0	0.806464197377	78.6398988967	305.378462701	1824.27328943	0.545334126111	501.0	411.0	37	0.0
3644347	563.98059082	2.0	4973.0	2	928.0	1	1406.81081081	52052.0	2.5706878115	3.0	0.673072625364	350.082490417	302.344049835	1016.94845379	0.321481770847	598.0	590.0	37	0.0
3644346	624.616210938	2.0	4169.0	2	849.0	1	1416.45945946	52409.0	2.60265482257	3.0	0.773616340605	24.3671084816	301.752532178	1133.74082367	0.448442154562	443.0	415.0	37	0.0
3644344	147.786590576	2.0	1430.0	2	481.0	1	577.135135135	21354.0	2.48128659239	3.0	0.572307188458	211.835890017	297.625250115	310.828119899	0.182192349759	366.0	203.0	37	0.0
3644326	119.959075928	2.0	1374.0	2	666.0	1	686.837837838	25413.0	10.1017118711	3.0	0.557225457623	218.619619378	293.372789566	249.23154267	0.112470391868	465.0	270.0	37	0.0
3644324	846.225769043	2.0	6087.0	2	1082.0	1	1755.32432432	64947.0	2.54585108981	3.0	0.825578344873	309.430872768	291.881023888	1504.93929472	0.547766269925	499.0	490.0	37	0.0
3644322	1629.22949219	2.0	10863.0	2	1740.0	1	3087.94594595	114254.0	2.55655682326	3.0	0.888888524494	182.688984851	291.97178951	2745.73416559	0.653412202314	600.0	897.0	37	0.0
3644335	389.608032227	2.0	2860.0	2	711.0	1	982.054054054	36336.0	2.52885574208	3.0	0.883085227165	61.1357430048	295.900418765	658.607409022	0.420691345899	375.0	275.0	37	0.0
3644333	478.529846191	2.0	3641.0	2	816.0	1	1224.24324324	45297.0	2.55122810365	3.0	0.726931394857	25.6378189429	295.102375119	889.800458449	0.359014994868	455.0	383.0	37	0.0
3644331	739.922485352	2.0	5775.0	2	1096.0	1	1588.72972973	58783.0	2.55291453222	3.0	0.70182088373	348.097677239	293.945604309	1311.49038732	0.407806768454	581.0	397.0	37	0.0
3644328	119.405815125	2.0	1119.0	2	432.0	1	506.378378378	18736.0	2.50848777553	3.0	0.845284002766	117.650053795	293.501255602	229.808416748	0.237327521804	314.0	205.0	37	0.0
3644311	145.57975769	2.0	1732.0	2	680.0	1	760.486486486	28138.0	2.76068709166	3.0	0.219340983715	288.18660765	287.894675147	349.592828367	0.0530917467301	499.0	205.0	37	0.0
3644309	84.5661468506	2.0	1416.0	2	669.0	1	682.864864865	25266.0	11.4000000005	3.0	-0.125862420159	227.310061301	288.054612436	225.39695381	-0.0203493521468	540.0	277.0	37	0.0
3644307	1153.61694336	2.0	6276.0	2	2545.0	1	2789.35135135	103206.0	4.68467203449	3.0	1.25441794044	272.310750721	286.505339506	1770.97666426	0.661733832642	514.0	839.0	37	0.0
3644305	840.250061035	2.0	5953.0	2	1143.0	1	1686.62162162	62405.0	2.55732564488	3.0	0.855342072995	212.065368856	286.165368065	1420.87636008	0.563200739277	464.0	387.0	37	0.0
3644304	121.366714478	2.0	1196.0	2	443.0	1	512.918918919	18978.0	2.50973907302	3.0	0.603138722926	46.0897745697	286.241759014	251.165215477	0.173257166019	350.0	234.0	37	0.0
3644319	486.563140869	2.0	3671.0	2	869.0	1	1247.08108108	46142.0	2.56675239999	3.0	0.830977345634	373.077093388	291.330625058	847.82166555	0.393665754645	494.0	474.0	37	0.0
3644317	852.574523926	2.0	6176.0	2	1092.0	1	1830.10810811	67714.0	2.55545656234	3.0	0.825572711372	295.277933503	290.756998712	1522.72011333	0.52312269561	523.0	558.0	37	0.0
3644316	1095.30688477	2.0	7973.0	2	1194.0	1	2248.02702703	83177.0	2.55250925911	3.0	0.843844932023	361.483189188	288.975054878	1945.21818951	0.575025353394	570.0	712.0	37	0.0
3644314	224.090927124	2.0	1538.0	2	632.0	1	719.945945946	26638.0	2.56565556848	3.0	1.01446281617	84.0165048632	289.0360805	354.32940935	0.332692898537	360.0	297.0	37	0.0
3644313	109.70413208	2.0	1197.0	2	451.0	1	512.351351351	18957.0	2.67151242002	3.0	0.428104624386	56.6636007068	289.355327367	232.779010152	0.107728107411	335.0	187.0	37	0.0
3644294	178.520477295	2.0	1470.0	2	670.0	1	766.864864865	28374.0	4.71041719941	3.0	1.11966964747	254.112864096	283.716162243	320.261105468	0.305142958253	399.0	319.0	37	0.0
3644291	194.459609985	2.0	1925.0	2	600.0	1	771.810810811	28557.0	2.61992386252	3.0	0.420817120049	376.277506517	282.87858548	390.102040628	0.119004260177	541.0	397.0	37	0.0
3644290	191.303985596	2.0	2042.0	2	724.0	1	852.540540541	31544.0	2.49440095015	3.0	0.0987381544271	348.060351551	283.072485127	391.800941139	0.0232151998935	627.0	456.0	37	0.0
3644288	126.230384827	2.0	1379.0	2	669.0	1	735.675675676	27220.0	2.53071854142	3.0	0.333379756883	341.989484455	281.035050941	267.804245885	0.0645990871071	527.0	330.0	37	0.0
3644302	170.514297485	2.0	2175.0	2	605.0	1	753.405405405	27876.0	2.57815057554	3.0	-0.158147369806	187.234774986	284.666639247	394.320333645	-0.0397411769576	521.0	363.0	37	0.0
3644300	488.288574219	2.0	3208.0	2	762.0	1	1165.72972973	43132.0	2.56789045085	3.0	0.890621369702	19.4364563741	285.045306741	831.310566671	0.465334604408	421.0	378.0	37	0.0
3644298	501.648834229	2.0	3551.0	2	674.0	1	1106.81081081	40952.0	2.55518641433	3.0	0.805456718874	6.55864987907	284.652630564	908.856633293	0.494098323274	379.0	314.0	37	0.0
3644296	580.988220215	2.0	4283.0	2	931.0	1	1339.16216216	49549.0	2.53744891479	3.0	0.89904379206	322.080251577	284.149114097	969.812711401	0.482669583062	454.0	457.0	37	0.0
3644407	787.082519531	2.0	6059.0	2	1062.0	1	1654.24324324	61207.0	2.54862901583	3.0	0.826734917209	390.070798468	322.945696295	1347.79775942	0.507822369364	495.0	403.0	37	0.0
3644405	73.4889907837	2.0	1170.0	2	485.0	1	538.297297297	19917.0	10.8919014963	3.0	0.36763063843	148.643123581	322.708470922	230.845410618	0.0855736468038	332.0	243.0	37	0.0
3644403	133.520233154	2.0	1236.0	2	424.0	1	527.837837838	19530.0	2.58212126024	3.0	0.384783505016	100.2434003	323.489110431	259.77934157	0.104590395657	336.0	271.0	37	0.0
3644401	509.456695557	2.0	3963.0	2	1046.0	1	1310.64864865	48494.0	2.60080109487	3.0	0.816309993035	30.9194990817	322.5360488	936.861759523	0.411935477319	436.0	322.0	37	0.0
3644415	381.938354492	2.0	2911.0	2	608.0	1	894.324324324	33090.0	2.50498856026	3.0	0.86143450145	315.012113631	327.367975513	666.294981973	0.47252764605	310.0	252.0	37	0.0
3644413	74.5530319214	2.0	788.0	2	419.0	1	435.297297297	16106.0	2.68663294825	3.0	0.425587485523	38.629410264	327.251329409	151.35368161	0.0799005232976	306.0	222.0	37	0.0
3644411	1666.32592773	2.0	11603.0	2	2417.0	1	3491.72972973	129194.0	2.57271880478	3.0	1.03932597524	252.403560908	325.263993758	2683.48146225	0.664929530441	608.0	976.0	37	0.0
3644409	164.274429321	2.0	1781.0	2	968.0	1	943.351351351	34904.0	10.1999295734	3.0	1.07266324692	399.0	323.0	399.300584092	0.293690819086	440.0	218.0	37	0.0
3644390	90.5223236084	2.0	1363.0	2	547.0	1	638.72972973	23633.0	10.8554506096	3.0	-0.0457610462266	25.1489448735	317.152285089	255.008676176	-0.00905220851688	474.0	332.0	37	0.0
3644388	535.939819336	2.0	3804.0	2	691.0	1	1148.32432432	42488.0	2.58942780287	3.0	0.862454441082	127.464386535	315.894709965	931.916604938	0.538367337106	338.0	304.0	37	0.0
3644386	59.2627029419	2.0	1103.0	2	489.0	1	504.918918919	18682.0	10.727063255	3.0	-0.125798661701	387.066506196	314.821919273	182.45065975	-0.0222233477685	406.0	101.0	37	0.0
3644384	559.44909668	2.0	3861.0	2	851.0	1	1287.91891892	47653.0	2.60833444456	3.0	0.829705244806	256.994407864	315.309329994	962.015227945	0.449013944281	453.0	326.0	37	0.0
3644399	111.788169861	2.0	2147.0	2	702.0	1	784.405405405	29023.0	10.8497645127	3.0	0.188533541763	293.026970548	320.307266602	401.091043936	0.050642603558	429.0	365.0	37	0.0
3644397	439.56930542	2.0	3367.0	2	759.0	1	1013.59459459	37503.0	2.51506407843	3.0	0.841642122546	15.6348426948	319.951393351	759.323290081	0.460394444539	353.0	388.0	37	0.0
3644396	193.394088745	2.0	1717.0	2	442.0	1	588.351351351	21769.0	2.51369531596	3.0	0.634933053798	284.118246674	319.243305761	368.988197358	0.248597045785	336.0	181.0	37	0.0
3644394	982.794616699	2.0	6931.0	2	1874.0	1	2320.0	85840.0	2.55271174843	3.0	1.09146484468	299.02912941	317.841230956	1625.78936383	0.619259096653	467.0	637.0	37	0.0
3644392	334.276031494	2.0	2738.0	2	605.0	1	903.945945946	33446.0	2.54004445391	3.0	0.740676318132	185.623488065	316.631017959	651.478444512	0.364078938432	372.0	189.0	37	0.0
3644375	542.630493164	2.0	4106.0	2	928.0	1	1350.0	49950.0	2.55971022319	3.0	0.76936591301	348.388845631	314.062069991	980.70915385	0.387835300262	489.0	349.0	37	0.0
3644373	162.583999634	2.0	1517.0	2	699.0	1	745.27027027	27575.0	4.59611518117	3.0	0.992001022862	191.705178944	312.728007532	323.389312048	0.274251605904	353.0	282.0	37	0.0
3644371	334.566741943	2.0	2605.0	2	596.0	1	836.405405405	30947.0	2.55204210663	3.0	0.948587337721	7.20932545536	312.677544485	552.151874209	0.455825121677	308.0	277.0	37	0.0
3644369	164.418457031	2.0	1278.0	2	449.0	1	563.135135135	20836.0	2.56268868751	3.0	0.900088263755	222.615604039	312.276237099	282.662751758	0.291818274431	307.0	158.0	37	0.0
3644382	1307.64379883	2.0	9073.0	2	1393.0	1	2447.37837838	90553.0	2.55974313292	3.0	0.836441901687	242.41546091	315.236643286	2317.76137626	0.65582463752	474.0	379.0	37	0.0
3644380	506.522033691	2.0	3428.0	2	665.0	1	1125.54054054	41645.0	2.60287026617	3.0	0.779212534514	99.520082475	314.501095763	938.737497168	0.481359298721	375.0	240.0	37	0.0
3644379	72.3202209473	2.0	1272.0	2	460.0	1	563.351351351	20844.0	2.71026256312	3.0	-0.082378303497	75.8415894397	314.805553378	279.780490962	-0.0200459502274	408.0	170.0	37	0.0
3644377	330.314422607	2.0	2654.0	2	656.0	1	901.432432432	33353.0	2.56375424326	3.0	0.597333251741	33.7476045925	315.069736148	606.453787767	0.251459486153	408.0	252.0	37	0.0
3644359	93.1551589966	2.0	1422.0	2	638.0	1	644.702702703	23854.0	10.0559382006	3.0	0.732410837156	42.5341667725	308.337224184	236.009517801	0.154812600862	389.0	235.0	37	0.0
3644357	811.373291016	2.0	6122.0	2	1128.0	1	1841.48648649	68135.0	2.55983139848	3.0	0.683290161821	366.891118428	307.185745727	1459.80494552	0.371427810828	574.0	546.0	37	0.0
3644355	827.651062012	2.0	5992.0	2	1005.0	1	1655.0	61235.0	2.5688740694	3.0	0.845988139794	148.520024294	306.685817453	1483.74878077	0.610888924648	390.0	390.0	37	0.0
3644353	62.1456069946	2.0	827.0	2	366.0	1	406.891891892	15055.0	9.07431713603	3.0	0.476729163309	111.103752648	307.332074542	148.789333508	0.0954863897485	325.0	156.0	37	0.0
3644367	51.696056366	2.0	713.0	2	387.0	1	427.972972973	15835.0	11.4000000005	3.0	0.378009187673	119.196949371	310.647911734	140.360742867	0.0660834772236	336.0	100.0	37	0.0
3644365	1330.75195312	2.0	10150.0	2	1811.0	1	2846.05405405	105304.0	2.53963847377	3.0	0.807162422092	359.233683913	310.072121276	2384.24054931	0.510789253905	726.0	959.0	37	0.0
3644363	357.257751465	2.0	3760.0	2	948.0	1	1269.64864865	46977.0	11.4000000005	3.0	0.642974944595	74.049556903	308.970670837	825.703579319	0.264344354808	492.0	338.0	37	0.0
3644361	410.643005371	2.0	3402.0	2	703.0	1	1007.13513514	37264.0	2.56192140761	3.0	0.816244348044	48.6388452632	307.967332584	740.505614134	0.428725895444	371.0	270.0	37	0.0
3643447	822.083496094	3.0	5606.0	3	1141.0	1	1787.10810811	66123.0	2.5603270365	3.0	0.819053639409	29.843145378	352.327065931	1415.39142179	0.480046721395	572.0	353.0	37	0.0
3643446	66.275100708	3.0	978.0	3	454.0	1	502.216216216	18582.0	2.55804937285	3.0	-0.433495284726	327.414110433	350.693672418	181.126894612	-0.0725034843995	413.0	185.0	37	0.0
3643445	600.497741699	3.0	4480.0	3	908.0	1	1428.2972973	52847.0	2.54254951841	3.0	0.833415241561	158.634871681	351.352328312	1124.65105366	0.488357535885	406.0	496.0	37	0.0
3643444	1061.03063965	3.0	7753.0	3	1207.0	1	2213.10810811	81885.0	2.53404017924	3.0	0.87881958255	370.934760038	350.307824025	1859.69219054	0.58538782727	516.0	641.0	37	0.0
3643443	482.94909668	3.0	3433.0	3	689.0	1	1082.75675676	40062.0	2.56062940943	3.0	0.864433810015	197.024031433	349.563488077	837.900100297	0.502572159488	344.0	310.0	37	0.0
3643442	402.248138428	3.0	2634.0	3	649.0	1	924.621621622	34211.0	2.58736389573	3.0	0.888558794017	134.147926933	348.21831255	666.860778047	0.471509382634	336.0	228.0	37	0.0
3643441	134.150909424	3.0	1951.0	3	690.0	1	818.621621622	30289.0	2.5699854514	3.0	0.202508581406	12.0834042781	347.845112259	420.256228148	0.0548311466257	500.0	297.0	37	0.0
3643440	61.4057006836	3.0	650.0	3	294.0	1	321.675675676	11902.0	2.55533322163	3.0	0.491006478421	110.855393229	346.989116747	132.829266783	0.112811792345	253.0	119.0	37	0.0
3643455	506.43951416	3.0	4065.0	3	695.0	1	1119.40540541	41418.0	2.58653690994	3.0	0.831608548395	284.81015382	358.65428871	902.538378976	0.504322211988	365.0	367.0	37	0.0
3643454	436.528839111	3.0	3102.0	3	672.0	1	968.243243243	35825.0	2.56928425631	3.0	0.856664855692	114.259565179	359.163138152	750.200802949	0.49672499805	323.0	279.0	37	0.0
3643453	196.134902954	3.0	1709.0	3	700.0	1	728.891891892	26969.0	2.53526745841	3.0	0.657605720665	365.260294264	358.378688248	339.66198752	0.180946229637	419.0	293.0	37	0.0
3643452	713.884521484	3.0	4924.0	3	749.0	1	1474.91891892	54572.0	2.56496023029	3.0	0.779278248921	332.022108295	358.413690341	1274.76772129	0.507758594519	454.0	412.0	37	0.0
3643451	317.433746338	3.0	3243.0	3	891.0	1	1069.94594595	39588.0	11.4000000005	3.0	0.700500404127	154.755919671	355.351927521	697.649862274	0.295971170791	451.0	331.0	37	0.0
3643450	479.125396729	3.0	3867.0	3	766.0	1	1136.56756757	42053.0	2.5549085355	3.0	0.744309569753	295.467086307	353.751304032	878.454056869	0.403782150663	427.0	307.0	37	0.0
3643449	55.1141166687	3.0	758.0	3	360.0	1	354.648648649	13122.0	10.1371942925	3.0	0.444066049583	213.764238253	353.495310249	135.159209868	0.0924405969211	286.0	173.0	37	0.0
3643448	55.4614295959	3.0	1263.0	3	579.0	1	637.972972973	23605.0	2.52072452603	3.0	-0.524793434207	36.7944752804	352.814916741	274.598847461	-0.101480444364	488.0	192.0	37	0.0
3643431	125.26448822	3.0	1341.0	3	436.0	1	506.459459459	18739.0	2.50657149446	3.0	0.611529628655	267.547501977	341.151467595	287.697043065	0.210201555644	318.0	128.0	37	0.0
3643430	582.935852051	3.0	4285.0	3	840.0	1	1323.37837838	48965.0	2.5596588526	3.0	0.833765907918	62.9152056699	340.589798232	1032.2279128	0.481846847726	449.0	383.0	37	0.0
3643429	1008.28588867	3.0	7238.0	3	1266.0	1	2102.62162162	77797.0	2.56212898103	3.0	0.868222631959	11.9044936313	341.336225737	1721.30093488	0.551309029782	545.0	525.0	37	0.0
3643428	61.7459411621	3.0	898.0	3	410.0	1	428.621621622	15859.0	10.1424977846	3.0	0.802362065239	399.0	340.0	179.511118713	0.201950119934	296.0	126.0	37	0.0
3643427	105.262710571	3.0	1310.0	3	668.0	1	711.513513514	26326.0	2.55085142576	3.0	-0.297092156434	19.878019213	340.014496501	250.827034431	-0.0497605789187	522.0	378.0	37	0.0
3643426	148.390228271	3.0	1227.0	3	423.0	1	559.945945946	20718.0	2.55609952016	3.0	0.490346026751	253.643104133	339.243531634	312.514617076	0.158526921379	358.0	180.0	37	0.0
3643425	530.464416504	3.0	4259.0	3	758.0	1	1185.18918919	43852.0	2.59449734848	3.0	0.795732774047	215.765864979	339.219451201	941.326098822	0.46199232606	432.0	393.0	37	0.0
3643424	74.7950210571	3.0	1337.0	3	486.0	1	560.27027027	20730.0	2.58865243034	3.0	-0.22899048549	4.69542852502	337.34937662	235.711529045	-0.0459556843275	414.0	260.0	37	0.0
3643439	783.996398926	3.0	5440.0	3	889.0	1	1592.10810811	58908.0	2.55618768563	3.0	0.799536456337	298.487159955	344.955144083	1395.88346743	0.53963987909	424.0	442.0	37	0.0
3643438	203.277542114	3.0	1853.0	3	492.0	1	606.405405405	22437.0	2.57466828242	3.0	0.781344206085	279.991139949	344.674104284	364.000187688	0.306343189368	321.0	152.0	37	0.0
3643437	752.825134277	3.0	5283.0	3	907.0	1	1624.21621622	60096.0	2.57939211299	3.0	0.807264938713	38.6007611042	344.620287782	1350.16643285	0.504955693913	508.0	533.0	37	0.0
3643436	137.623825073	3.0	1274.0	3	402.0	1	511.675675676	18932.0	2.62338881744	3.0	0.536072229476	148.260405772	343.750004663	288.617880217	0.178119331876	355.0	167.0	37	0.0
3643435	724.81237793	3.0	5516.0	3	994.0	1	1578.7027027	58412.0	2.56290065757	3.0	0.807380293889	382.518186582	343.077369971	1310.05773547	0.503747931476	514.0	512.0	37	0.0
3643434	509.191009521	3.0	3962.0	3	897.0	1	1312.18918919	48551.0	2.5752804117	3.0	0.720307327098	27.6683680437	342.806636797	879.8883085	0.31839329574	580.0	290.0	37	0.0
3643433	682.806396484	3.0	5657.0	3	941.0	1	1486.35135135	54995.0	2.54628930032	3.0	0.727335902566	328.861309167	341.941190137	1252.06789433	0.441639779684	488.0	493.0	37	0.0
3643432	549.83203125	3.0	4383.0	3	786.0	1	1141.02702703	42218.0	2.5343634848	3.0	0.789851822038	245.019971101	341.963609641	967.52377193	0.503474375935	355.0	258.0	37	0.0
3643415	124.618499756	3.0	1507.0	3	701.0	1	753.648648649	27885.0	2.56548496342	3.0	0.288360532607	342.938625249	329.444049012	309.548436007	0.0629473214357	526.0	386.0	37	0.0
3643414	195.172454834	3.0	1727.0	3	465.0	1	615.108108108	22759.0	2.50038691066	3.0	0.703533415786	268.261995279	329.165208776	372.020816606	0.270245277342	348.0	256.0	37	0.0
3643413	46.0666122437	3.0	659.0	3	366.0	1	378.513513514	14005.0	2.61912752236	3.0	0.387377302322	145.765439561	329.31652958	130.742244644	0.0716987256676	326.0	153.0	37	0.0
3643412	588.924560547	3.0	4123.0	3	975.0	1	1374.27027027	50848.0	2.57669390835	3.0	0.962702393753	38.8755030066	329.391698178	963.542787168	0.509411179248	438.0	457.0	37	0.0
3643411	1284.69018555	3.0	8646.0	3	1381.0	1	2459.32432432	90995.0	2.56939659214	3.0	0.896684395441	220.218115364	327.206442861	2158.01929574	0.648569189706	495.0	537.0	37	0.0
3643410	69.3948364258	3.0	883.0	3	345.0	1	358.837837838	13277.0	10.2638183782	3.0	0.650159104343	105.098921996	326.130666148	154.073848367	0.162221866507	258.0	114.0	37	0.0
3643409	70.5971374512	3.0	816.0	3	373.0	1	388.432432432	14372.0	2.5040070926	3.0	1.20603303769	0.0	326.0	141.209564623	0.280768578435	222.0	175.0	37	0.0
3643408	1044.45837402	3.0	7445.0	3	1165.0	1	1932.21621622	71492.0	2.56001302051	3.0	0.836742942798	132.833122928	324.947014937	1801.64121374	0.639609906361	423.0	382.0	37	0.0
3643423	62.0604438782	3.0	994.0	3	407.0	1	446.972972973	16538.0	11.4000000005	3.0	0.262915841772	263.327344724	336.176294969	168.401386654	0.0521088934285	365.0	169.0	37	0.0
3643422	111.901832581	3.0	1016.0	3	401.0	1	441.324324324	16329.0	2.68255290743	3.0	0.803815291926	98.1541646629	335.436327269	213.204134582	0.240944064403	274.0	105.0	37	0.0
3643421	381.186096191	3.0	3529.0	3	706.0	1	1011.35135135	37420.0	2.53107542772	3.0	0.518554038105	329.104663818	333.666254919	752.076836213	0.238862031396	478.0	364.0	37	0.0
3643420	504.449707031	3.0	4080.0	3	735.0	1	1121.48648649	41495.0	2.57252210929	3.0	0.787212720547	205.830728476	333.857685433	892.505045788	0.456115097327	408.0	394.0	37	0.0
3643419	135.449798584	3.0	1399.0	3	382.0	1	486.405405405	17997.0	2.50871217566	3.0	0.690107940537	155.258500989	333.902312824	267.527927873	0.234237550139	292.0	165.0	37	0.0
3643418	1068.62243652	3.0	7295.0	3	1874.0	1	2411.43243243	89223.0	2.56043940991	3.0	1.05109278429	73.4294233399	331.037665749	1759.63273536	0.622042883888	499.0	620.0	37	0.0
3643417	77.9517745972	3.0	856.0	3	383.0	1	415.189189189	15362.0	10.3235989667	3.0	0.756309422304	303.185733236	329.648968708	166.267494959	0.17846231939	288.0	163.0	37	0.0
3643416	728.950012207	3.0	5886.0	3	1085.0	1	1657.86486486	61341.0	2.57018694982	3.0	0.868318141331	350.06455951	329.379409876	1261.7573539	0.49348925046	545.0	615.0	37	0.0
3643399	143.125061035	3.0	1889.0	3	589.0	1	728.621621622	26959.0	2.56923772585	3.0	0.140011259909	272.87853687	318.357685188	368.091425188	0.0366626686082	422.0	304.0	37	0.0
3643398	789.97668457	3.0	6615.0	3	1643.0	1	2359.94594595	87318.0	2.58452692555	3.0	0.781185757005	338.399282059	316.890997256	1537.11011219	0.34121239921	725.0	819.0	37	0.0
3643397	765.536315918	3.0	5719.0	3	923.0	1	1513.75675676	56009.0	2.56109338484	3.0	0.843871380976	300.817347932	314.800020197	1331.91198002	0.590455593796	375.0	349.0	37	0.0
3643396	692.887329102	3.0	5308.0	3	937.0	1	1455.32432432	53847.0	2.54820497811	3.0	0.839489686629	239.132347332	314.875748561	1184.47262184	0.518892957565	426.0	390.0	37	0.0
3643395	462.808258057	3.0	4330.0	3	1044.0	1	1448.81081081	53606.0	11.4000000005	3.0	0.718474330261	357.790635751	313.788371594	951.810112885	0.308907873254	603.0	507.0	37	0.0
3643394	608.513244629	3.0	5039.0	3	892.0	1	1355.13513514	50140.0	2.57403982962	3.0	0.676175817637	184.934528368	313.876792819	1101.45356391	0.378925736662	469.0	402.0	37	0.0
3643393	144.353057861	3.0	1501.0	3	432.0	1	490.081081081	18133.0	2.5381632809	3.0	0.786967116793	79.8041522512	313.841570101	263.896484164	0.268844109094	278.0	223.0	37	0.0
3643392	643.826477051	3.0	4682.0	3	1230.0	1	1637.86486486	60601.0	2.56835451818	3.0	0.963158062139	327.405598117	313.356428221	1120.84861606	0.491561104907	519.0	463.0	37	0.0
3643407	792.511901855	3.0	6032.0	3	1108.0	1	1637.24324324	60578.0	2.53503601679	3.0	0.84969196244	244.203823871	324.079359623	1342.90281367	0.534844007669	456.0	495.0	37	0.0
3643406	1413.21960449	3.0	10492.0	3	1553.0	1	2762.18918919	102201.0	2.58135318157	3.0	0.846035971233	387.13228156	323.2206083	2406.9980478	0.58383704165	597.0	818.0	37	0.0
3643405	82.9738845825	3.0	1062.0	3	514.0	1	579.783783784	21452.0	2.55345328409	3.0	-0.286507584821	234.811574481	323.432545649	194.072743397	-0.0457576081521	476.0	321.0	37	0.0
3643404	524.844055176	3.0	4444.0	3	1117.0	1	1518.51351351	56185.0	2.54751543533	3.0	0.605967621211	379.587427255	322.415088867	1030.65865191	0.258881087746	611.0	567.0	37	0.0
3643403	650.122314453	3.0	5308.0	3	880.0	1	1412.10810811	52248.0	2.5423808946	3.0	0.699786225485	186.680351676	320.929129727	1209.04325775	0.427709836783	443.0	374.0	37	0.0
3643402	81.8186035156	3.0	861.0	3	486.0	1	558.027027027	20647.0	2.63485773737	3.0	0.173244837685	32.603011109	321.35110316	182.189078598	0.029104275658	449.0	289.0	37	0.0
3643401	728.91394043	3.0	5846.0	3	1260.0	1	1824.35135135	67501.0	2.55329576762	3.0	0.721550726303	354.543584657	318.61644055	1476.21758062	0.412289793185	678.0	497.0	37	0.0
3643400	76.100151062	3.0	700.0	3	378.0	1	400.702702703	14826.0	11.0419869682	3.0	0.603667377368	149.859251312	318.719831185	170.318307371	0.147175933581	302.0	79.0	37	0.0
3643511	95.3306732178	3.0	1361.0	3	623.0	1	656.432432432	24288.0	11.4000000005	3.0	0.237195312299	362.12356647	393.977835307	256.904169394	0.048674081267	446.0	249.0	37	0.0
3643510	518.847595215	3.0	4138.0	3	635.0	1	1074.40540541	39753.0	2.61691275751	3.0	0.804886206207	267.309465944	392.613321287	955.682782664	0.557566483661	294.0	286.0	37	0.0
3643509	138.154571533	3.0	1105.0	3	439.0	1	491.864864865	18199.0	2.59736835232	3.0	0.61252450634	189.812440403	390.579463622	284.771269049	0.215531083443	310.0	0.0	37	0.0
3643508	598.424499512	3.0	4272.0	3	976.0	1	1420.7027027	52566.0	2.59537613711	3.0	0.802828238846	356.649971135	389.825565208	1047.15118469	0.420189400812	517.0	436.0	37	0.0
3643507	517.473937988	3.0	4052.0	3	766.0	1	1200.40540541	44415.0	2.56639809277	3.0	0.725434801862	306.1070624	389.907792763	902.392851733	0.374890227979	417.0	446.0	37	0.0
3643506	1069.19262695	3.0	7723.0	3	1202.0	1	1994.64864865	73802.0	2.54538368103	3.0	0.825788938654	169.070785721	389.919952052	1867.42175526	0.630146925586	413.0	434.0	37	0.0
3643505	89.2882156372	3.0	1235.0	3	702.0	1	710.621621622	26293.0	6.54274930551	3.0	1.49074433232	399.0	388.0	199.538126592	0.264695545855	442.0	374.0	37	0.0
3643504	495.163574219	3.0	3835.0	3	714.0	1	1075.97297297	39811.0	2.58287432552	3.0	0.912698321877	18.0160688973	387.99472725	828.265841868	0.541520591282	308.0	301.0	37	0.0
3643517	145.525512695	3.0	1142.0	3	352.0	1	437.972972973	16205.0	2.51677213377	3.0	0.956223565894	242.0	399.0	274.130695359	0.427050374682	180.0	120.0	37	0.0
3643516	497.834747314	3.0	2799.0	3	784.0	1	1156.97297297	42808.0	2.62857996464	3.0	1.16596730349	110.0	399.0	755.365124606	0.614514286931	293.0	344.0	37	0.0
3643515	40.4903259277	3.0	752.0	3	389.0	1	398.27027027	14736.0	11.4000000005	3.0	1.06500712609	87.0	399.0	114.928153559	0.181563292121	309.0	220.0	37	0.0
3643514	1969.74536133	3.0	14179.0	3	2184.0	1	4141.59459459	153239.0	2.56412639515	3.0	0.781603546456	387.775410652	396.255196496	3875.48727015	0.576520757299	714.0	886.0	37	0.0
3643513	563.984436035	3.0	4629.0	3	1122.0	1	1605.2972973	59396.0	10.23682784	3.0	0.82484475101	310.461435472	396.505372955	1214.80206126	0.453697382178	446.0	408.0	37	0.0
3643512	545.966125488	3.0	4111.0	3	728.0	1	1186.35135135	43895.0	2.60248951921	3.0	0.733203333803	125.340198482	395.019406922	981.366060828	0.435251317899	403.0	265.0	37	0.0
3643495	1053.75952148	3.0	7487.0	3	1225.0	1	2121.27027027	78487.0	2.55931827739	3.0	0.852785218402	364.77254222	383.261567291	1808.06988325	0.570935874935	543.0	531.0	37	0.0
3643494	70.8889312744	3.0	746.0	3	330.0	1	371.135135135	13732.0	2.5110070332	3.0	0.493485753693	109.866697831	383.200973298	148.993691545	0.109946801013	284.0	123.0	37	0.0
3643493	43.9750900269	3.0	782.0	3	434.0	1	440.324324324	16292.0	8.44167475104	3.0	0.663471219658	314.168207768	381.498894405	128.736607514	0.107405946651	340.0	216.0	37	0.0
3643492	141.016723633	3.0	1433.0	3	490.0	1	553.540540541	20481.0	2.64528891164	3.0	0.53839982025	179.828667743	381.275375402	284.003579261	0.160251211325	375.0	210.0	37	0.0
3643491	407.428497314	3.0	2918.0	3	585.0	1	945.783783784	34994.0	2.54622447067	3.0	0.827034722212	193.022907347	379.539610408	723.691084155	0.462872816292	340.0	208.0	37	0.0
3643490	101.062812805	3.0	1095.0	3	396.0	1	444.567567568	16449.0	2.63420346299	3.0	0.78360465753	143.972015323	380.455126157	201.919200086	0.216476390571	281.0	126.0	37	0.0
3643489	279.284515381	3.0	2747.0	3	830.0	1	1024.64864865	37912.0	2.55531068023	3.0	0.674958634555	392.661939694	378.550610056	583.386198377	0.237845394135	526.0	324.0	37	0.0
3643488	732.304138184	3.0	6050.0	3	1169.0	1	1723.59459459	63773.0	2.55966530036	3.0	0.551011077586	354.162425503	378.230630814	1339.16179131	0.272355964493	669.0	487.0	37	0.0
3643503	162.23600769	3.0	1551.0	3	436.0	1	543.648648649	20115.0	2.56278208489	3.0	0.430364029536	127.150559267	387.15304708	312.121968344	0.140955008792	302.0	156.0	37	0.0
3643502	78.3184127808	3.0	883.0	3	464.0	1	442.135135135	16359.0	10.0998220749	3.0	1.51451797673	0.0	387.0	159.093292365	0.374540538801	204.0	102.0	37	0.0
3643501	53.9731674194	3.0	1410.0	3	544.0	1	655.0	24235.0	11.4000000005	3.0	-0.0259357332101	174.121268759	385.973204374	321.20337967	-0.0063190863323	431.0	267.0	37	0.0
3643500	621.089111328	3.0	5321.0	3	741.0	1	1225.72972973	45352.0	2.53631980785	3.0	0.77242493227	293.029118404	384.85814597	1125.52942231	0.549524123177	340.0	383.0	37	0.0
3643499	77.8166122437	3.0	1059.0	3	448.0	1	497.621621622	18412.0	2.48213612906	3.0	0.491349480809	94.4005235626	384.940754095	177.57351394	0.0960918127546	383.0	276.0	37	0.0
3643498	1417.01977539	3.0	9450.0	3	1942.0	1	2866.27027027	106052.0	2.58942782711	3.0	0.886623264313	76.4207709162	384.354245194	2454.41932088	0.611896345848	660.0	566.0	37	0.0
3643497	279.792480469	3.0	2427.0	3	666.0	1	803.486486486	29729.0	2.57259386301	3.0	0.784770569145	57.2192937255	383.666861587	512.506727415	0.333839047417	396.0	217.0	37	0.0
3643496	112.437515259	3.0	1050.0	3	412.0	1	448.810810811	16606.0	2.50268625	3.0	0.736572253727	30.1707993323	383.922129614	209.323359348	0.207389716855	290.0	135.0	37	0.0
3643479	549.22668457	3.0	5061.0	3	902.0	1	1347.16216216	49845.0	2.53634669659	3.0	0.767742295768	390.310566877	372.700524228	1055.15295135	0.429927225774	454.0	389.0	37	0.0
3643478	262.166748047	3.0	3249.0	3	1174.0	1	1283.83783784	47502.0	9.02792072454	3.0	0.872215793392	64.5551491251	372.894045665	540.419051062	0.224852818504	711.0	685.0	37	0.0
3643477	535.469787598	3.0	5172.0	3	1260.0	1	1677.81081081	62079.0	2.5266834906	3.0	0.640002959654	348.189538191	371.393289348	1210.56698924	0.300197572605	570.0	529.0	37	0.0
3643476	1082.52636719	3.0	8681.0	3	1658.0	1	2491.83783784	92198.0	2.57483201813	3.0	0.794647106865	353.419674677	370.150388492	2018.00260865	0.474427219228	664.0	609.0	37	0.0
3643475	169.558486938	3.0	1656.0	3	616.0	1	653.027027027	24162.0	2.61711452809	3.0	0.644417781645	335.3141005	370.275882835	315.467949286	0.184349260505	396.0	188.0	37	0.0
3643474	156.643035889	3.0	1279.0	3	433.0	1	503.540540541	18631.0	2.57247475011	3.0	0.745262530631	236.709796954	369.939411066	273.036789808	0.253216588557	276.0	139.0	37	0.0
3643473	209.741653442	3.0	1699.0	3	490.0	1	630.243243243	23319.0	2.51280037891	3.0	0.783725982911	227.777970161	368.589906662	365.3881806	0.293971525123	308.0	227.0	37	0.0
3643472	730.971008301	3.0	5520.0	3	900.0	1	1487.97297297	55055.0	2.5824180421	3.0	0.873156170244	208.277079679	369.293760475	1278.23407886	0.600101722932	359.0	285.0	37	0.0
3643487	63.1331253052	3.0	861.0	3	484.0	1	521.351351351	19290.0	2.65048112086	3.0	0.343655494407	94.1530596567	377.964547354	172.717691337	0.060360548564	437.0	225.0	37	0.0
3643486	137.982452393	3.0	1425.0	3	633.0	1	699.675675676	25888.0	2.51835699839	3.0	0.644638309465	87.5449150605	378.178208822	286.861082723	0.15227035555	498.0	339.0	37	0.0
3643485	130.537261963	3.0	1372.0	3	582.0	1	630.918918919	23344.0	2.58205636292	3.0	0.885663660741	376.628077784	376.581591958	251.237202922	0.214092231854	391.0	310.0	37	0.0
3643484	54.845615387	3.0	835.0	3	431.0	1	455.162162162	16841.0	10.8256650611	3.0	0.28320475767	312.659578771	376.960577721	155.282272279	0.0507610062687	360.0	226.0	37	0.0
3643483	480.112945557	3.0	3852.0	3	751.0	1	1033.43243243	38237.0	2.5377632767	3.0	0.83036404374	42.845529038	376.927065506	826.844118741	0.497420823958	341.0	328.0	37	0.0
3643482	314.263031006	3.0	3213.0	3	1174.0	1	1323.91891892	48985.0	10.1891383146	3.0	0.744258452529	67.7147774928	376.21734667	645.548878362	0.221675306844	783.0	502.0	37	0.0
3643481	152.340606689	3.0	1204.0	3	421.0	1	520.27027027	19250.0	2.56878332386	3.0	0.711550857788	221.164043249	375.109706304	271.550348171	0.228039216998	303.0	128.0	37	0.0
3643480	108.478363037	3.0	1126.0	3	466.0	1	499.0	18463.0	2.52105804968	3.0	0.65567771997	104.183609653	375.046374865	219.681587758	0.168673447224	327.0	162.0	37	0.0
3643463	745.429931641	3.0	5227.0	3	1025.0	1	1633.56756757	60442.0	2.6079210411	3.0	0.857725085577	7.44456124574	364.225952544	1286.98352188	0.510285189753	436.0	346.0	37	0.0
3643462	504.421356201	3.0	4461.0	3	986.0	1	1356.94594595	50207.0	2.56335717888	3.0	0.763453741033	178.12834711	363.225305526	1000.76090346	0.391841331464	480.0	203.0	37	0.0
3643461	588.39050293	3.0	4272.0	3	802.0	1	1277.78378378	47278.0	2.61073667048	3.0	0.825640518992	143.620911301	362.613589182	1056.46412715	0.518181819359	397.0	317.0	37	0.0
3643460	146.278274536	3.0	2160.0	3	995.0	1	1059.35135135	39196.0	2.59226528315	3.0	-0.350633601251	82.9494061078	363.173089485	463.870684579	-0.071294870276	574.0	456.0	37	0.0
3643459	143.128250122	3.0	1218.0	3	415.0	1	520.324324324	19252.0	2.54500719442	3.0	0.759537454663	220.669538196	362.075969915	254.863476967	0.228526910217	302.0	234.0	37	0.0
3643458	717.95916748	3.0	4489.0	3	999.0	1	1534.56756757	56779.0	2.56767019566	3.0	1.00902138894	258.609821511	359.712022735	1165.16902781	0.620918204663	345.0	408.0	37	0.0
3643457	655.483276367	3.0	4704.0	3	898.0	1	1367.45945946	50596.0	2.53226781758	3.0	0.826889818545	191.708112851	359.920052714	1150.15589752	0.533140840654	412.0	361.0	37	0.0
3643456	145.179946899	3.0	1502.0	3	405.0	1	518.621621622	19189.0	2.55693838868	3.0	0.653542003709	130.594122731	360.080052603	293.710680711	0.227084249245	329.0	187.0	37	0.0
3643471	587.116210938	3.0	4267.0	3	752.0	1	1286.48648649	47600.0	2.56998645435	3.0	0.840837597329	156.729725502	369.487334729	1050.69793264	0.52291379046	391.0	363.0	37	0.0
3643470	533.445007324	3.0	4711.0	3	1103.0	1	1445.97297297	53501.0	2.50880622276	3.0	0.827582530993	176.856545725	368.199151392	1040.25438893	0.423867721427	475.0	380.0	37	0.0
3643469	127.423362732	3.0	1151.0	3	526.0	1	552.216216216	20432.0	2.65869379704	3.0	0.863756691847	98.5472893294	367.97924019	221.769541934	0.209836395926	342.0	173.0	37	0.0
3643468	484.244506836	3.0	6278.0	3	1933.0	1	2304.2972973	85259.0	11.4000000005	3.0	0.51099221596	77.7495867541	368.01354459	1401.39065584	0.183969340772	883.0	769.0	37	0.0
3643467	607.125427246	3.0	4332.0	3	717.0	1	1275.13513514	47180.0	2.52563216497	3.0	0.818783853763	311.278574784	367.380311074	1095.8301562	0.542792480973	381.0	340.0	37	0.0
3643466	371.793029785	3.0	3086.0	3	786.0	1	991.351351351	36680.0	2.5251799178	3.0	0.720591651469	326.728142331	365.862174134	661.067075779	0.316235628379	428.0	389.0	37	0.0
3643465	605.366943359	3.0	4115.0	3	897.0	1	1368.67567568	50641.0	2.56862990173	3.0	0.770768510992	15.7911263983	366.36247103	1047.20349965	0.418169897842	417.0	375.0	37	0.0
3643464	2421.86499023	3.0	11334.0	3	4019.0	1	5461.83783784	202088.0	2.72290144001	3.0	1.15320249573	73.8145569583	363.865027165	3656.20251926	0.628616674272	1043.0	1571.0	37	0.0
3642807	49.9672889709	3.0	1028.0	3	649.0	1	640.594594595	23702.0	10.2037823332	3.0	1.93416512731	399.0	1.0	161.385917646	0.322119121257	368.0	338.0	37	0.0
3642805	639.644958496	3.0	4596.0	3	1231.0	1	1672.62162162	61887.0	4.65678113548	3.0	1.19937053244	387.0	0.0	1080.27487118	0.632149698605	405.0	607.0	37	0.0
3642803	45.073764801	3.0	788.0	3	496.0	1	507.864864865	18791.0	10.1377865344	3.0	1.00631575646	265.0	0.0	152.286127289	0.177682507989	386.0	259.0	37	0.0
3642801	56.0851745605	3.0	870.0	3	509.0	1	514.945945946	19053.0	10.6396729533	3.0	1.06169542054	259.0	0.0	158.847401606	0.19581848307	377.0	224.0	37	0.0
3642815	113.44808197	3.0	1207.0	3	418.0	1	528.945945946	19571.0	2.49805376458	3.0	0.603572221722	112.926069646	3.57880920566	240.781476072	0.159253694643	376.0	257.0	37	0.0
3642813	416.479980469	3.0	2948.0	3	659.0	1	1016.16216216	37598.0	2.58742698797	3.0	0.762141963743	33.4847928257	3.60019211703	774.685366725	0.409472604761	340.0	208.0	37	0.0
3642811	109.322525024	3.0	1154.0	3	482.0	1	546.486486486	20220.0	2.58135668686	3.0	0.626633615486	240.199900173	3.33100082289	258.110185517	0.173684366358	379.0	185.0	37	0.0
3642809	90.852973938	3.0	1083.0	3	485.0	1	577.72972973	21376.0	8.41302691541	3.0	0.592281563658	25.6414541402	1.77502008077	224.235200013	0.129868961793	321.0	227.0	37	0.0
3642799	701.304626465	3.0	4379.0	3	1470.0	1	1867.32432432	69091.0	4.69854162414	3.0	1.34771755203	146.0	0.0	1071.54413644	0.630487953069	464.0	453.0	37	0.0
3642797	117.848800659	3.0	1184.0	3	480.0	1	556.594594595	20594.0	4.58262523313	3.0	1.34812767592	46.0	0.0	243.696584969	0.418698762985	251.0	235.0	37	0.0
3642794	103.547653198	3.0	1260.0	3	369.0	1	438.27027027	16216.0	2.57270207369	3.0	1.04468828436	7.0	0.0	214.271459271	0.342958569686	227.0	220.0	37	0.0
3642870	427.928436279	3.0	3393.0	3	1008.0	1	1200.72972973	44427.0	2.55835125016	3.0	0.696593678447	83.7024588406	26.7542903804	816.565560022	0.310378928223	488.0	366.0	37	0.0
3642868	856.894042969	3.0	7131.0	3	1455.0	1	2131.02702703	78848.0	2.54257813582	3.0	0.722604830335	389.918086249	25.9352966607	1609.78821047	0.375382644121	705.0	595.0	37	0.0
3642866	663.50012207	3.0	4987.0	3	944.0	1	1476.97297297	54648.0	2.54733250438	3.0	0.836900233697	349.584376752	25.7801983384	1174.23666663	0.498531593828	473.0	295.0	37	0.0
3642864	607.854309082	3.0	4712.0	3	1029.0	1	1494.08108108	55281.0	2.55723690675	3.0	0.770359100067	77.3775524305	25.736122532	1120.41436726	0.40616698772	527.0	500.0	37	0.0
3642879	534.478027344	3.0	3848.0	3	864.0	1	1338.27027027	49516.0	2.55694171302	3.0	0.705353241599	241.074339989	30.5678322563	925.857459891	0.322738685883	551.0	270.0	37	0.0
3642877	384.093597412	3.0	3224.0	3	852.0	1	1204.59459459	44570.0	2.57067251491	3.0	0.569714272613	273.519118329	30.3756636354	753.642210257	0.216867638331	603.0	333.0	37	0.0
3642874	122.416389465	3.0	1193.0	3	567.0	1	611.837837838	22638.0	2.63085881651	3.0	0.396048602131	219.360850463	27.7201007411	247.666163471	0.0871436546669	457.0	287.0	37	0.0
3642872	377.024841309	3.0	4294.0	3	1213.0	1	1517.13513514	56134.0	2.51413962007	3.0	0.373013582991	150.664558192	26.7959892938	919.575541038	0.127455044886	764.0	543.0	37	0.0
3642855	398.074035645	3.0	3318.0	3	876.0	1	1179.37837838	43637.0	2.5695825233	3.0	0.783490128782	136.422674734	22.5455839912	762.283096703	0.339049693306	544.0	335.0	37	0.0
3642854	67.2446212769	3.0	1207.0	3	587.0	1	633.972972973	23457.0	2.47879576792	3.0	-0.300623845072	315.601366902	21.9524064606	201.49903315	-0.0455961160614	465.0	340.0	37	0.0
3642852	597.729370117	3.0	4307.0	3	817.0	1	1362.10810811	50398.0	2.58720388543	3.0	0.802455523898	288.322206872	22.4833416433	1109.49677742	0.485481507849	453.0	333.0	37	0.0
3642850	655.723571777	3.0	5598.0	3	1215.0	1	1696.51351351	62771.0	2.5453034651	3.0	0.640221828674	209.747759565	20.6460092993	1275.07689576	0.316813620917	698.0	509.0	37	0.0
3642848	1724.77526855	3.0	11141.0	3	2062.0	1	3552.08108108	131427.0	2.57202236796	3.0	0.864656378184	152.824319218	20.5439209927	3037.59074285	0.586568574028	805.0	765.0	37	0.0
3642862	1160.22009277	3.0	9067.0	3	1427.0	1	2537.62162162	93892.0	2.54140579679	3.0	0.764162522571	383.770840674	24.6151193679	2198.58631791	0.49484392764	665.0	766.0	37	0.0
3642859	209.125335693	3.0	2054.0	3	711.0	1	800.702702703	29626.0	2.51927482582	3.0	0.33572816055	267.555170806	24.3016813651	427.516462637	0.0984509702918	489.0	265.0	37	0.0
3642857	122.448989868	3.0	2043.0	3	692.0	1	835.864864865	30927.0	2.44842942513	3.0	0.117502337987	322.165064709	23.2397489144	389.267700102	0.0281304735369	563.0	389.0	37	0.0
3642838	113.695159912	3.0	1585.0	3	834.0	1	913.297297297	33792.0	11.4000000005	3.0	0.158756436067	140.028292397	17.6874738305	289.465778525	0.0258078861248	688.0	510.0	37	0.0
3642836	488.066223145	3.0	3688.0	3	848.0	1	1216.40540541	45007.0	2.61040810228	3.0	0.774500456514	80.4800658414	16.6901205679	848.286326774	0.369970414592	454.0	371.0	37	0.0
3642834	489.244506836	3.0	2859.0	3	660.0	1	1064.91891892	39402.0	2.59568575256	3.0	1.08881339803	0.0	17.0	768.411578748	0.646975799978	251.0	258.0	37	0.0
3642832	950.40802002	3.0	6500.0	3	1487.0	1	2159.40540541	79898.0	2.58740128212	3.0	0.970004297197	322.223576073	16.4496402822	1611.25633279	0.567122876409	550.0	738.0	37	0.0
3642846	747.920776367	3.0	5875.0	3	1060.0	1	1747.35135135	64652.0	2.56633928307	3.0	0.734242378904	339.317638653	19.7355173239	1463.809361	0.444144638592	575.0	397.0	37	0.0
3642844	521.04473877	3.0	4667.0	3	1088.0	1	1523.72972973	56378.0	2.54498126716	3.0	0.640117676469	216.323492862	18.7063135048	1082.12192907	0.29416213616	626.0	586.0	37	0.0
3642842	186.987030029	3.0	1865.0	3	941.0	1	1031.35135135	38160.0	8.55187429359	3.0	1.2467841048	398.132437666	18.0619418184	415.724816583	0.335615510374	497.0	292.0	37	0.0
3642840	1913.65905762	3.0	11867.0	3	2233.0	1	3678.05405405	136088.0	2.56787207696	3.0	0.932440166442	200.089097166	17.7535651244	3119.43134905	0.654015092342	695.0	746.0	37	0.0
3642822	44.3125495911	3.0	731.0	3	372.0	1	369.324324324	13665.0	8.33784281189	3.0	0.642416093001	61.8264291461	7.03683644382	114.113261001	0.110181479154	290.0	151.0	37	0.0
3642820	418.661682129	3.0	3336.0	3	710.0	1	1038.18918919	38413.0	2.54050703772	3.0	0.783228378809	92.4621868035	5.03385315569	755.119631355	0.398284264439	437.0	190.0	37	0.0
3642818	110.850120544	3.0	1152.0	3	521.0	1	573.459459459	21218.0	2.59058752393	3.0	0.62660232885	215.409998418	4.1689243348	218.491112786	0.135549930626	410.0	185.0	37	0.0
3642830	460.880554199	3.0	3334.0	3	824.0	1	1168.37837838	43230.0	2.58969082181	3.0	0.79454930663	169.75677882	15.5857822734	848.689884186	0.405626483787	477.0	425.0	37	0.0
3642829	396.379089355	3.0	3708.0	3	874.0	1	1240.67567568	45905.0	10.1118447212	3.0	0.604172321091	338.967012594	14.2889035224	914.678208566	0.286522116697	531.0	398.0	37	0.0
3642827	321.628601074	3.0	3043.0	3	772.0	1	1084.35135135	40121.0	2.61809318541	3.0	0.542225844338	217.897874986	13.2744228881	742.47522279	0.227952091642	525.0	335.0	37	0.0
3642826	689.844055176	3.0	5027.0	3	1203.0	1	1656.86486486	61304.0	2.55498982314	3.0	0.773994313305	146.155634452	12.1546918628	1175.87284749	0.378646528288	664.0	563.0	37	0.0
3642824	62.8322868347	3.0	1105.0	3	488.0	1	539.540540541	19963.0	2.5125794132	3.0	0.0583418997547	137.450592387	6.61825101136	184.400619816	0.0100702545055	492.0	198.0	37	0.0
3642935	608.64465332	3.0	5231.0	3	1324.0	1	1685.05405405	62347.0	2.570095092	3.0	0.740974132427	89.2164437462	47.1668679888	1117.24333234	0.325634870878	662.0	598.0	37	0.0
3642933	881.837402344	3.0	6907.0	3	1603.0	1	2220.64864865	82164.0	2.56642517232	3.0	0.921234013841	63.1224697859	47.2090869641	1534.02611553	0.466694268248	666.0	677.0	37	0.0
3642931	357.939147949	3.0	2638.0	3	764.0	1	969.405405405	35868.0	2.54761696634	3.0	0.829887496863	216.681291917	45.2947757567	622.094332765	0.362919426197	452.0	299.0	37	0.0
3642929	153.425170898	3.0	1763.0	3	582.0	1	636.891891892	23565.0	2.53199436245	3.0	0.654492292166	107.005008745	45.4834699855	310.103637137	0.189536809699	422.0	120.0	37	0.0
3642943	400.249603271	3.0	3321.0	3	1182.0	1	1476.10810811	54616.0	2.54262520315	3.0	0.681960814273	83.7975405472	48.2822884144	791.898274324	0.223882646935	689.0	500.0	37	0.0
3642941	489.994720459	3.0	4176.0	3	1444.0	1	1723.83783784	63782.0	10.2171854716	3.0	0.958301473555	67.7381207769	47.7854141979	950.668843894	0.359146100849	607.0	513.0	37	0.0
3642939	671.327209473	3.0	5173.0	3	1088.0	1	1574.56756757	58259.0	2.53188175846	3.0	0.767187194771	326.210744111	47.4028505731	1193.38727859	0.409902454038	580.0	436.0	37	0.0
3642937	80.3608093262	3.0	1917.0	3	986.0	1	1066.18918919	39449.0	10.826182184	3.0	0.0915638630949	185.863813774	47.4543214822	294.30009607	0.0127989243578	902.0	611.0	37	0.0
3642917	779.812072754	3.0	5145.0	3	1175.0	1	1690.24324324	62539.0	2.61229668464	3.0	0.853592224524	25.4839328389	41.6460111331	1396.69378266	0.544814743562	439.0	408.0	37	0.0
3642915	831.808349609	3.0	5911.0	3	1403.0	1	2004.51351351	74167.0	2.56318273239	3.0	0.868957787752	188.125606011	41.2505432776	1429.42998782	0.448917060807	744.0	780.0	37	0.0
3642913	1960.71533203	3.0	11098.0	3	4395.0	1	4915.24324324	181864.0	4.69626772097	3.0	1.43812587667	374.70868092	39.9485671985	2734.15129433	0.66662686302	849.0	1257.0	37	0.0
3642927	178.484771729	3.0	2000.0	3	962.0	1	1027.45945946	38016.0	2.5225776633	3.0	0.283943218091	384.122932718	44.4028033995	377.516783629	0.0550351297229	616.0	370.0	37	0.0
3642925	742.034423828	3.0	5920.0	3	1659.0	1	2180.08108108	80663.0	2.56045766036	3.0	0.779943018304	145.79230514	43.7505605739	1338.09975916	0.314679657298	993.0	901.0	37	0.0
3642923	576.198669434	3.0	4336.0	3	988.0	1	1410.91891892	52204.0	2.53767295362	3.0	0.812577948748	304.257769017	43.420825529	1025.578492	0.419096197849	545.0	487.0	37	0.0
3642922	476.05960083	3.0	4241.0	3	927.0	1	1252.51351351	46343.0	2.56550146629	3.0	0.667791568844	43.9884276363	43.2684488681	884.417059161	0.308503890167	519.0	364.0	37	0.0
3642920	798.32244873	3.0	6384.0	3	1369.0	1	2010.62162162	74393.0	2.56571579356	3.0	0.756937415143	245.025059555	41.5306432156	1576.75477822	0.422070379575	592.0	636.0	37	0.0
3642903	543.888000488	3.0	4213.0	3	933.0	1	1332.83783784	49315.0	2.53692174693	3.0	0.701711552019	84.239857948	38.7075663279	959.73163244	0.338042218373	543.0	449.0	37	0.0
3642901	136.428497314	3.0	1433.0	3	719.0	1	791.054054054	29269.0	2.52380261264	3.0	0.0744666004654	58.8185805662	38.8699036573	271.739350803	0.0129559258773	583.0	270.0	37	0.0
3642899	646.06427002	3.0	4807.0	3	1118.0	1	1592.05405405	58906.0	2.59933541566	3.0	0.815660690825	49.4991431567	38.3396050643	1150.83039937	0.41804504498	552.0	486.0	37	0.0
3642897	242.785263062	3.0	2122.0	3	733.0	1	890.810810811	32960.0	11.4000000005	3.0	0.563053562306	31.4651174487	38.004060663	504.350122977	0.189615056182	445.0	303.0	37	0.0
3642911	724.325012207	3.0	5541.0	3	1022.0	1	1620.24324324	59949.0	2.59522691281	3.0	0.828647424512	294.425894713	39.8039115167	1284.48401671	0.489124276533	531.0	505.0	37	0.0
3642909	904.564086914	3.0	6711.0	3	1326.0	1	2165.54054054	80125.0	2.56457536776	3.0	0.783779754999	239.33272976	39.9447036932	1660.45583759	0.429565105662	636.0	721.0	37	0.0
3642907	287.086120605	3.0	2535.0	3	801.0	1	966.513513514	35761.0	2.56739362999	3.0	0.816147021691	200.360283083	38.5106040542	534.58481406	0.291502551083	515.0	368.0	37	0.0
3642905	584.534362793	3.0	4715.0	3	1705.0	1	1950.43243243	72166.0	2.59906360543	3.0	0.768528933204	150.628515543	39.1277052834	1051.15065366	0.261181091312	958.0	764.0	37	0.0
3642887	900.006225586	3.0	6239.0	3	1273.0	1	1956.56756757	72393.0	2.56592931805	3.0	0.795626840418	266.22136853	33.4579090778	1597.93744733	0.481253241679	589.0	508.0	37	0.0
3642885	88.9686584473	3.0	967.0	3	507.0	1	544.243243243	20137.0	2.73845194568	3.0	0.466626365702	210.408510064	33.068968859	193.671601401	0.0905430205348	443.0	211.0	37	0.0
3642883	122.894538879	3.0	1438.0	3	623.0	1	633.513513514	23440.0	2.49143180536	3.0	0.496786571813	59.3712934561	32.6742634216	282.252312423	0.124439278969	454.0	270.0	37	0.0
3642881	897.069091797	3.0	6838.0	3	1163.0	1	1782.05405405	65936.0	2.55160032869	3.0	0.807814568808	329.942708749	31.1206518418	1563.58446714	0.548924097251	501.0	329.0	37	0.0
3642895	813.058349609	3.0	6333.0	3	1239.0	1	1801.56756757	66658.0	2.53758165388	3.0	0.717229737856	364.921192374	35.9473051666	1431.96433732	0.398684949574	601.0	501.0	37	0.0
3642893	97.5279846191	3.0	1125.0	3	442.0	1	500.675675676	18525.0	2.47373047091	3.0	0.670049950029	114.678358151	35.1945222068	207.161779783	0.160929719177	360.0	163.0	37	0.0
3642890	922.520507812	3.0	5760.0	3	1218.0	1	2060.51351351	76239.0	2.63747059178	3.0	1.01478241398	399.0	33.0	1516.13762974	0.595765101051	552.0	732.0	37	0.0
3642889	185.957443237	3.0	1868.0	3	728.0	1	845.72972973	31292.0	2.73038667096	3.0	0.643855881721	280.742030886	32.8969926078	365.846328444	0.161790750545	527.0	337.0	37	0.0
3642999	525.916137695	3.0	4287.0	3	817.0	1	1309.24324324	48442.0	2.579014976	3.0	0.779239349045	342.365606566	61.3708760535	979.14615313	0.411204705638	524.0	431.0	37	0.0
3642997	349.662414551	3.0	2588.0	3	651.0	1	893.648648649	33065.0	2.53631370573	3.0	0.84255758153	10.5166116947	61.288284682	625.633821559	0.418304438398	348.0	289.0	37	0.0
3642995	430.868377686	3.0	3860.0	3	923.0	1	1316.18918919	48699.0	10.7371358955	3.0	0.71077344636	223.764588469	60.3096963165	892.002610791	0.317264993882	581.0	442.0	37	0.0
3642993	1540.47973633	3.0	10635.0	3	3627.0	1	4218.7027027	156092.0	4.68395458823	3.0	1.18092450483	178.524909936	60.2654268863	2446.90490285	0.520857336865	1178.0	1129.0	37	0.0
3643007	131.572128296	3.0	1260.0	3	536.0	1	614.297297297	22729.0	2.62599024838	3.0	0.768531396036	261.114422419	64.0845546379	248.277942913	0.183862126744	425.0	242.0	37	0.0
3643005	613.671875	3.0	4624.0	3	1409.0	1	1692.81081081	62634.0	2.5753970407	3.0	0.787655926203	125.309356024	63.6957040876	1068.65722698	0.330885003032	709.0	510.0	37	0.0
3643003	68.7123641968	3.0	1468.0	3	763.0	1	806.459459459	29839.0	2.6005131931	3.0	-0.429644077563	323.209209862	63.015440553	277.630909522	-0.0688617826845	672.0	427.0	37	0.0
3643001	128.657333374	3.0	1297.0	3	560.0	1	632.648648649	23408.0	2.57993465081	3.0	0.714480679272	94.4813811514	63.4289461212	247.432506646	0.162410536772	416.0	211.0	37	0.0
3642982	815.340820312	3.0	6604.0	3	1448.0	1	2023.40540541	74866.0	2.54441853924	3.0	0.732483595653	137.150060567	57.901891746	1484.55125018	0.367442364368	786.0	561.0	37	0.0
3642980	530.325500488	3.0	5019.0	3	1463.0	1	1836.94594595	67967.0	11.4000000005	3.0	0.385723217299	130.342668948	57.5901759081	1159.00416896	0.138542729777	954.0	673.0	37	0.0
3642978	125.078712463	3.0	1979.0	3	849.0	1	933.756756757	34549.0	2.50296566629	3.0	0.232189848321	315.613176261	56.9924468481	353.20574783	0.0459314835478	619.0	348.0	37	0.0
3642976	610.127685547	3.0	6018.0	3	2991.0	1	3224.27027027	119298.0	4.68598446442	3.0	0.779588474077	157.42280053	56.6323501518	1372.79845265	0.198987288914	1445.0	1279.0	37	0.0
3642991	461.898651123	3.0	3508.0	3	825.0	1	1162.10810811	42998.0	2.56894758731	3.0	0.710607397703	361.335277636	58.9445299646	837.526410323	0.344205042655	500.0	275.0	37	0.0
3642989	664.058349609	3.0	4892.0	3	1576.0	1	1718.59459459	63588.0	2.55446358902	3.0	1.02116247151	274.109578755	58.7625606411	1116.68456352	0.49646474052	525.0	573.0	37	0.0
3642987	134.284973145	3.0	1456.0	3	602.0	1	698.486486486	25844.0	2.51933477543	3.0	0.409385565296	214.117165804	58.5078823768	280.481790023	0.0895569124252	515.0	359.0	37	0.0
3642985	76.7855834961	3.0	898.0	3	462.0	1	496.459459459	18369.0	4.70254650322	3.0	0.120325322485	18.798813781	58.7563781562	166.482330493	0.0205903076101	371.0	215.0	37	0.0
3642984	74.8729171753	3.0	1602.0	3	646.0	1	715.297297297	26466.0	2.46211204907	3.0	0.266968575142	336.543626584	58.4394840143	252.200302324	0.0493884559672	540.0	401.0	37	0.0
3642967	528.738342285	3.0	3736.0	3	725.0	1	1189.48648649	44011.0	2.58718727947	3.0	0.874492463239	28.138659681	56.4193353727	909.678106121	0.502383053633	377.0	403.0	37	0.0
3642965	479.669708252	3.0	3676.0	3	896.0	1	1281.18918919	47404.0	2.55949288714	3.0	0.560146001997	88.0464906031	54.8402422497	882.207484975	0.238933274374	545.0	401.0	37	0.0
3642963	564.464660645	3.0	3860.0	3	976.0	1	1351.18918919	49994.0	2.53623071758	3.0	0.837648659725	56.2487500915	55.067203719	957.836330192	0.42226843365	497.0	440.0	37	0.0
3642961	220.703262329	3.0	1859.0	3	803.0	1	967.567567568	35800.0	2.55290910588	3.0	1.09214439121	295.582591175	54.1972913464	414.753577477	0.305614418463	490.0	488.0	37	0.0
3642974	184.809036255	3.0	1858.0	3	656.0	1	769.243243243	28462.0	2.63904946965	3.0	0.574009991416	377.485904484	56.3846685115	361.922751534	0.15611419111	525.0	290.0	37	0.0
3642971	1007.18554688	3.0	7554.0	3	1399.0	1	2225.64864865	82349.0	2.56685921387	3.0	0.788746824249	322.494804444	55.9389216377	1832.11138393	0.480693198287	697.0	715.0	37	0.0
3642969	139.048995972	3.0	1644.0	3	755.0	1	851.135135135	31492.0	2.6205959758	3.0	0.0155420131756	116.687318442	56.4075039822	316.393580684	0.00289709539253	633.0	426.0	37	0.0
3642951	60.6179389954	3.0	1095.0	3	586.0	1	574.486486486	21256.0	2.6762968448	3.0	-0.331142042692	334.428896377	50.4918704032	196.854800074	-0.0536888938834	503.0	201.0	37	0.0
3642949	2032.33398438	3.0	11047.0	3	10893.0	1	10077.3783784	372863.0	4.71291373472	3.0	4.02962522975	165.39089838	49.882646905	1642.80649688	0.489099510985	3012.0	5992.0	37	0.0
3642947	160.46282959	3.0	1689.0	3	683.0	1	758.918918919	28080.0	2.5747612247	3.0	0.486479940732	313.166366843	48.2972289847	327.110360104	0.117120790819	544.0	367.0	37	0.0
3642945	666.261169434	3.0	4609.0	3	948.0	1	1547.59459459	57261.0	2.55262747307	3.0	0.810259948789	281.037893014	47.5249026943	1177.47187887	0.445586167101	552.0	477.0	37	0.0
3642959	195.74671936	3.0	1739.0	3	668.0	1	774.567567568	28659.0	2.55717921483	3.0	0.759778595167	231.961436817	54.1319735555	363.989509963	0.217314931249	464.0	268.0	37	0.0
3642957	143.222717285	3.0	2222.0	3	719.0	1	897.027027027	33190.0	2.46870667594	3.0	0.0799903168364	274.816968778	52.8851240246	455.584513838	0.0207340162309	607.0	308.0	37	0.0
3642955	106.395278931	3.0	1181.0	3	483.0	1	547.243243243	20248.0	2.58091081432	3.0	0.535282412657	256.276183386	53.1632029007	232.800869296	0.128485177	422.0	262.0	37	0.0
3642953	1139.58166504	3.0	7950.0	3	1667.0	1	2554.08108108	94501.0	2.55562120389	3.0	0.775066409792	124.876474448	53.0275862301	2002.90385549	0.43658046468	864.0	694.0	37	0.0
3643063	56.328338623	3.0	686.0	3	350.0	1	355.513513514	13154.0	8.93923194654	3.0	0.612450023966	45.2514397476	85.5954677643	134.200228022	0.130703268518	269.0	123.0	37	0.0
3643062	218.153259277	3.0	2168.0	3	561.0	1	730.162162162	27016.0	2.62302639047	3.0	0.652312156351	11.7690628574	85.238141534	413.919779769	0.226833990532	417.0	325.0	37	0.0
3643061	555.973449707	3.0	4108.0	3	784.0	1	1261.75675676	46685.0	2.54629130502	3.0	0.748513580929	276.629207648	83.7935584614	1005.79809122	0.425182439522	458.0	356.0	37	0.0
3643060	162.544387817	3.0	1569.0	3	745.0	1	830.243243243	30719.0	4.58131030083	3.0	0.878454298024	223.504053936	84.1011023453	377.16231441	0.249268864101	460.0	345.0	37	0.0
3643059	132.066207886	3.0	1449.0	3	582.0	1	623.459459459	23068.0	2.55033465704	3.0	0.430913811406	375.992869903	83.0963802826	268.165537039	0.102138982625	452.0	249.0	37	0.0
3643058	123.485786438	3.0	1369.0	3	625.0	1	664.432432432	24584.0	4.75988753552	3.0	0.444784342417	268.662949837	82.4908100217	256.505635691	0.093918358643	441.0	145.0	37	0.0
3643057	309.417144775	3.0	2616.0	3	725.0	1	945.567567568	34986.0	2.58571957326	3.0	0.708159475353	77.7331760887	82.9723026474	566.739237536	0.269394244944	448.0	352.0	37	0.0
3643071	625.133544922	3.0	4128.0	3	866.0	1	1422.67567568	52639.0	2.58403179159	3.0	0.9036295279	19.7149058229	91.5269556765	1084.76766724	0.525556738252	427.0	431.0	37	0.0
3643070	915.383117676	3.0	6963.0	3	1299.0	1	2064.54054054	76388.0	2.56353957741	3.0	0.76025129298	359.500587577	89.4918305343	1781.4570908	0.488104066763	527.0	561.0	37	0.0
3643069	702.021850586	3.0	4771.0	3	959.0	1	1558.72972973	57673.0	2.56571001857	3.0	0.84133861637	311.456492038	90.431710026	1270.26341644	0.521648826031	483.0	483.0	37	0.0
3643068	156.352005005	3.0	1598.0	3	569.0	1	687.432432432	25435.0	10.1445512555	3.0	0.763210582415	166.480539512	89.586342912	301.137892053	0.200720484066	461.0	315.0	37	0.0
3643067	2259.08154297	3.0	10914.0	3	3388.0	1	4941.16216216	182823.0	2.67356931374	3.0	1.13081767897	142.85261894	86.9474772217	3421.76825238	0.643512752147	909.0	1580.0	37	0.0
3643066	47.1063461304	3.0	715.0	3	396.0	1	403.567567568	14932.0	10.705443738	3.0	0.345443652175	95.0559377533	87.4068247391	135.131939752	0.0613849490078	351.0	137.0	37	0.0
3643065	224.931396484	3.0	2009.0	3	581.0	1	717.513513514	26548.0	2.52040950616	3.0	0.753948543944	387.823613404	86.2461929146	416.032024784	0.279719856997	386.0	313.0	37	0.0
3643064	767.836547852	3.0	6353.0	3	1026.0	1	1768.08108108	65419.0	2.54029272833	3.0	0.675624809765	353.240333306	86.3864894511	1490.05507688	0.397999791298	545.0	451.0	37	0.0
[truncated: 23,033 more rows]
