# Supplementary material for: Breakage of the oligomeric CaMKII hub by the regulatory segment of the kinase
Source: eLife. 2020 Sep 9;9:e57784. doi: 10.7554/eLife.57784 (PMC7538161; doi:10.7554/eLife.57784)
Supplement: Figure 9—source data 1. [file elife-57784-fig9-data1.zip › figure9_source_data/Unactivated_FA_3.csv]

SPOT_ID	QUALITY	POSITION_T	MAX_INTENSITY	FRAME	MEDIAN_INTENSITY	VISIBILITY	MEAN_INTENSITY	TOTAL_INTENSITY	ESTIMATED_DIAMETER	RADIUS	SNR	POSITION_X	POSITION_Y	STANDARD_DEVIATION	CONTRAST	OUTER_INTENSITY	MIN_INTENSITY	PIXEL_COUNT	POSITION_Z
3806266	657.08392334	0.0	4011.0	0	1661.0	1	1697.35135135	62802.0	4.68633624495	3.0	1.26563284565	202.0	0.0	1119.4295724	0.716302881491	287.0	330.0	37	0.0
3806267	173.755889893	0.0	1913.0	0	522.0	1	600.918918919	22234.0	2.45781700049	3.0	0.8446604232	241.0	0.0	375.398482976	0.358387061451	306.0	230.0	37	0.0
3806265	408.943328857	0.0	3386.0	0	465.0	1	856.459459459	31689.0	2.55503375818	3.0	0.79462223742	77.0	0.0	797.756562513	0.587500337089	244.0	233.0	37	0.0
3806270	92.2632598877	0.0	1060.0	0	388.0	1	434.810810811	16088.0	10.2581194285	3.0	0.85175641719	369.0	0.0	216.80570383	0.269602218306	270.0	140.0	37	0.0
3806271	915.237304688	0.0	6900.0	0	1317.0	1	2030.08108108	75113.0	2.56359625762	3.0	0.712706150119	263.283072421	3.07650560825	1767.74041864	0.449911528891	570.0	532.0	37	0.0
3806268	85.8011703491	0.0	1299.0	0	743.0	1	747.405405405	27654.0	8.36664366595	3.0	0.880306429165	275.0	0.0	239.503938666	0.164206490634	470.0	393.0	37	0.0
3806269	66.8276062012	0.0	1042.0	0	538.0	1	559.297297297	20694.0	10.284500967	3.0	0.643395967097	279.0	0.0	219.016344502	0.144131188766	389.0	284.0	37	0.0
3806330	1726.50964355	0.0	11278.0	0	2933.0	1	3890.78378378	143959.0	2.606425287	3.0	0.990947899178	168.124379957	48.412943611	2895.17669903	0.584002414304	831.0	1046.0	37	0.0
3806331	431.636749268	0.0	3795.0	0	647.0	1	985.243243243	36454.0	2.58551201163	3.0	0.732434826488	14.5023547839	48.7743789249	819.847933237	0.438309931039	347.0	258.0	37	0.0
3806328	582.851257324	0.0	4611.0	0	917.0	1	1269.83783784	46984.0	2.63041274159	3.0	0.856107287262	25.8887857223	47.9790410592	980.468496675	0.493672547676	387.0	361.0	37	0.0
3806329	326.02822876	0.0	2733.0	0	714.0	1	929.837837838	34404.0	2.61272097292	3.0	0.79816286167	91.4135492661	47.606172837	611.802051934	0.356083296162	435.0	372.0	37	0.0
3806334	102.746528625	0.0	950.0	0	412.0	1	462.405405405	17109.0	2.53100998552	3.0	0.874082220947	55.033846795	52.9978580793	184.112655649	0.210673592249	290.0	218.0	37	0.0
3806335	191.128875732	0.0	1630.0	0	526.0	1	620.891891892	22973.0	2.59688777886	3.0	0.575393778558	32.6007884904	53.8131450925	371.969591334	0.208249078168	340.0	243.0	37	0.0
3806332	68.2201461792	0.0	1163.0	0	610.0	1	635.945945946	23530.0	10.8405909605	3.0	-0.0296431007767	290.528936805	49.263685501	160.158766012	-0.00371882779925	550.0	344.0	37	0.0
3806333	397.580200195	0.0	3817.0	0	839.0	1	1241.2972973	45928.0	2.59516469586	3.0	0.61163776417	103.174693894	51.7650567623	842.744816552	0.262032465956	522.0	436.0	37	0.0
3806322	570.637939453	0.0	4397.0	0	1018.0	1	1353.08108108	50064.0	2.57084896621	3.0	0.772371237977	104.893464819	44.9508171987	984.531512344	0.390815048312	501.0	478.0	37	0.0
3806323	1084.18859863	0.0	7750.0	0	1164.0	1	2076.54054054	76832.0	2.55610029002	3.0	0.834476277476	234.126994022	44.7450937744	1863.7440751	0.598672623394	509.0	452.0	37	0.0
3806320	483.229003906	0.0	3701.0	0	835.0	1	1229.02702703	45474.0	2.59987304027	3.0	0.795305262004	218.296966386	44.3539874233	837.51419512	0.371701386577	504.0	258.0	37	0.0
3806321	427.577514648	0.0	3119.0	0	746.0	1	1021.24324324	37786.0	2.62092473208	3.0	0.858473584216	353.188005951	44.1181033106	712.326407914	0.427340955777	400.0	237.0	37	0.0
3806326	795.771118164	0.0	5731.0	0	971.0	1	1633.67567568	60446.0	2.54058639153	3.0	0.835445776014	299.913332496	47.0966517569	1347.41456241	0.525616597873	502.0	534.0	37	0.0
3806327	104.65234375	0.0	1109.0	0	448.0	1	491.621621622	18190.0	2.4987710536	3.0	0.698528825845	369.46462887	47.2076499222	219.852393835	0.185101586066	339.0	111.0	37	0.0
3806324	144.231552124	0.0	1410.0	0	498.0	1	582.459459459	21551.0	2.55663372954	3.0	0.469772530714	334.824157254	45.2144482611	285.673142147	0.130201914513	379.0	265.0	37	0.0
3806325	140.124420166	0.0	1650.0	0	572.0	1	694.540540541	25698.0	2.55599839818	3.0	0.334347429893	281.327041252	45.8637574482	332.026822427	0.0868594223231	475.0	234.0	37	0.0
3806314	558.84954834	0.0	3813.0	0	890.0	1	1288.56756757	47677.0	2.59291121964	3.0	1.06071877052	41.6755785885	40.8358159388	882.104067322	0.57001583308	341.0	323.0	37	0.0
3806315	79.5801925659	0.0	1214.0	0	521.0	1	563.594594595	20853.0	2.55867441987	3.0	0.341403522243	92.1364408482	41.4371543667	241.796684503	0.0790227473336	415.0	239.0	37	0.0
3806312	355.952087402	0.0	2752.0	0	698.0	1	996.054054054	36854.0	2.62848439804	3.0	0.712750656065	69.6546180332	40.2695225398	670.564353774	0.315649772682	408.0	380.0	37	0.0
3806313	335.085327148	0.0	3761.0	0	1142.0	1	1502.81081081	55604.0	10.8392308127	3.0	0.186432245502	171.723593324	40.4054906391	853.875050638	0.0559261051919	836.0	676.0	37	0.0
3806318	247.323974609	0.0	1950.0	0	619.0	1	751.621621622	27810.0	2.58537561045	3.0	0.877814824995	80.1061528471	42.8424320923	405.424630025	0.310180892454	387.0	344.0	37	0.0
3806319	526.070251465	0.0	3837.0	0	787.0	1	1252.21621622	46332.0	2.57664552686	3.0	0.783503952325	208.878410191	43.399245645	924.602771619	0.406982531335	463.0	418.0	37	0.0
3806316	537.312866211	0.0	4432.0	0	822.0	1	1257.37837838	46523.0	2.5549940689	3.0	0.799172224131	62.9613412984	42.4284430165	973.309712937	0.447829765084	403.0	326.0	37	0.0
3806317	148.617721558	0.0	1543.0	0	491.0	1	584.72972973	21635.0	2.53190506445	3.0	0.850397934448	385.420789868	41.4934432848	290.23875695	0.26751296988	334.0	256.0	37	0.0
3806306	719.794921875	0.0	4681.0	0	978.0	1	1493.54054054	55261.0	2.55023090917	3.0	0.880903274448	335.10188127	35.3093201291	1217.573785	0.560227514262	394.0	305.0	37	0.0
3806307	77.6188964844	0.0	1244.0	0	608.0	1	632.243243243	23393.0	8.46421757744	3.0	-0.235434732386	238.08630675	35.6721078158	170.852016117	-0.0308301985261	528.0	363.0	37	0.0
3806304	394.367553711	0.0	3051.0	0	734.0	1	1002.13513514	37079.0	2.5431907589	3.0	0.748067019051	214.299886233	32.5850350718	734.907596692	0.377969270791	442.0	341.0	37	0.0
3806305	671.4375	0.0	4710.0	0	888.0	1	1431.97297297	52983.0	2.5825468232	3.0	0.826546879249	258.127623446	32.6810616468	1176.86130322	0.514341883167	450.0	281.0	37	0.0
3806310	690.327209473	0.0	5614.0	0	1451.0	1	1937.89189189	71702.0	2.52396310342	3.0	0.625780071511	167.622022951	37.6937727824	1284.78475897	0.261734172664	796.0	652.0	37	0.0
3806311	558.080810547	0.0	3813.0	0	816.0	1	1283.45945946	47488.0	2.58434993159	3.0	0.804741516194	281.633252365	39.0084026567	988.079972995	0.448787935805	457.0	363.0	37	0.0
3806308	408.148834229	0.0	2894.0	0	779.0	1	1020.62162162	37763.0	2.55342181898	3.0	0.840763364017	358.983267138	35.733162177	701.039004754	0.40597435483	410.0	281.0	37	0.0
3806309	131.047134399	0.0	1173.0	0	523.0	1	595.081081081	22018.0	2.55565896606	3.0	0.798648048828	145.286810051	38.2985388576	245.248669537	0.19699124769	397.0	256.0	37	0.0
3806298	569.026489258	0.0	3960.0	0	877.0	1	1338.27027027	49516.0	2.59276122831	3.0	0.807733568729	244.504779023	29.3349440044	1036.39765129	0.455110264585	482.0	413.0	37	0.0
3806299	100.307655334	0.0	806.0	0	304.0	1	382.702702703	14160.0	2.74649853673	3.0	1.08682006728	0.0	30.0	194.894824181	0.382621945218	182.0	73.0	37	0.0
3806296	1175.98681641	0.0	7780.0	0	1644.0	1	2347.51351351	86858.0	2.58320989721	3.0	0.837466568575	112.829353548	29.1073065594	1984.54407893	0.547961970962	592.0	597.0	37	0.0
3806297	176.509414673	0.0	2990.0	0	1062.0	1	1285.75675676	47573.0	2.47986458522	3.0	-0.0995775052291	119.922390629	29.2272129401	586.685340868	-0.0222137356626	773.0	667.0	37	0.0
3806302	1199.00793457	0.0	8402.0	0	1247.0	1	2374.64864865	87862.0	2.56569434096	3.0	0.785272340038	174.707620487	31.9429558366	2061.42200403	0.517095523833	613.0	649.0	37	0.0
3806303	565.072265625	0.0	4001.0	0	926.0	1	1350.02702703	49951.0	2.58334494268	3.0	0.863060711577	226.615981218	31.5476622332	991.15416691	0.463739191749	479.0	333.0	37	0.0
3806300	92.8430709839	0.0	1019.0	0	388.0	1	439.351351351	16256.0	2.50757750353	3.0	0.582757778442	58.9165048578	31.716875478	190.329278447	0.14446179902	316.0	216.0	37	0.0
3806301	1327.67712402	0.0	9552.0	0	1843.0	1	2893.16216216	107047.0	2.56588853074	3.0	0.861767104033	125.92842986	31.6972333982	2347.23162605	0.53746145655	722.0	832.0	37	0.0
3806290	69.5280456543	0.0	936.0	0	483.0	1	474.513513514	17557.0	2.49773691769	3.0	0.520645938533	278.63555256	24.0205675002	161.565367167	0.0972569181853	390.0	186.0	37	0.0
3806291	59.953125	0.0	1091.0	0	508.0	1	604.459459459	22365.0	2.7828967521	3.0	0.128148192687	238.271570409	26.0493480858	198.483219917	0.0214918607844	459.0	359.0	37	0.0
3806288	625.803894043	0.0	4712.0	0	786.0	1	1370.0	50690.0	2.54625929726	3.0	0.711138476863	126.641711885	21.1971309288	1137.96402013	0.419137640813	490.0	338.0	37	0.0
3806289	147.89289856	0.0	1320.0	0	468.0	1	541.351351351	20030.0	2.57650699382	3.0	0.773747539933	371.864027086	20.5247582221	284.226945339	0.254896016683	313.0	194.0	37	0.0
3806294	70.2573471069	0.0	1485.0	0	620.0	1	693.486486486	25659.0	2.48304850826	3.0	-0.656833784395	132.867349375	27.964597128	253.85928097	-0.107319045001	515.0	336.0	37	0.0
3806295	138.717285156	0.0	1379.0	0	470.0	1	534.864864865	19790.0	2.5714386327	3.0	0.863466171641	388.145876551	28.1760609881	253.579832067	0.257363400726	301.0	200.0	37	0.0
3806292	427.189666748	0.0	3490.0	0	786.0	1	1054.27027027	39008.0	2.53593759698	3.0	0.796641215354	161.813646721	26.8177110034	742.765801606	0.390103507129	459.0	477.0	37	0.0
3806293	136.677963257	0.0	1396.0	0	529.0	1	602.216216216	22282.0	2.53226984999	3.0	0.697018495981	295.001589461	27.048735913	259.831476916	0.176979287928	420.0	280.0	37	0.0
3806282	845.850280762	0.0	6214.0	0	996.0	1	1734.51351351	64177.0	2.56108404859	3.0	0.760346554977	298.563785101	16.1920063558	1520.26046054	0.499729234725	492.0	306.0	37	0.0
3806283	74.7852478027	0.0	1091.0	0	470.0	1	510.351351351	18883.0	2.60438748948	3.0	0.0837936064385	338.802485087	16.1198905563	235.656555207	0.0197276492595	360.0	157.0	37	0.0
3806280	48.791053772	0.0	651.0	0	308.0	1	345.72972973	12792.0	10.8387843041	3.0	0.472642797254	158.995685781	12.5442724279	125.657304834	0.0939629577266	282.0	160.0	37	0.0
3806281	536.782653809	0.0	4030.0	0	776.0	1	1200.81081081	44430.0	2.58947939186	3.0	0.856233669383	96.5887107928	14.7182133735	965.43438231	0.524854423817	355.0	229.0	37	0.0
3806286	65.9449996948	0.0	806.0	0	392.0	1	408.378378378	15110.0	2.56133901412	3.0	0.432912730398	217.458858995	20.203556288	167.682960002	0.0975484205432	336.0	128.0	37	0.0
3806287	391.440246582	0.0	2832.0	0	683.0	1	1000.48648649	37018.0	2.581389396	3.0	0.774019828874	261.620186715	19.5251668569	725.176515739	0.389881177221	439.0	241.0	37	0.0
3806284	800.892089844	0.0	5533.0	0	1141.0	1	1666.91891892	61676.0	2.55755181264	3.0	0.836359643646	307.835932695	19.0168054587	1348.45568828	0.511229132497	477.0	430.0	37	0.0
3806285	118.198402405	0.0	1333.0	0	439.0	1	505.378378378	18699.0	2.48932592918	3.0	0.595942610224	353.126264511	19.3406842892	251.964873142	0.174478942092	345.0	207.0	37	0.0
3806274	578.734619141	0.0	4093.0	0	734.0	1	1262.0	46694.0	2.56080064497	3.0	0.825692452087	336.795185372	9.43681979572	1040.62216967	0.516128875992	383.0	318.0	37	0.0
3806275	345.149993896	0.0	2645.0	0	784.0	1	975.945945946	36110.0	2.63763194096	3.0	1.0124475354	358.906631384	9.02296088839	577.861860941	0.4280355191	382.0	262.0	37	0.0
3806272	469.425842285	0.0	3341.0	0	618.0	1	1067.62162162	39502.0	2.5790931499	3.0	0.750805422627	37.4956009253	5.36987137517	860.184649148	0.433614958947	357.0	281.0	37	0.0
3806273	525.004882812	0.0	3907.0	0	994.0	1	1400.59459459	51822.0	2.5311182961	3.0	0.77987088284	271.500296931	6.80437162194	951.002437766	0.360110842021	553.0	458.0	37	0.0
3806278	54.3457794189	0.0	693.0	0	319.0	1	335.054054054	12397.0	2.5566134484	3.0	0.74028960819	67.322677671	12.3954030414	117.861487901	0.149696604018	237.0	158.0	37	0.0
3806279	182.267776489	0.0	1381.0	0	475.0	1	581.648648649	21521.0	2.63284443229	3.0	0.873263145242	225.011485075	12.3609265409	308.53346804	0.301421901026	306.0	142.0	37	0.0
3806276	380.621154785	0.0	2845.0	0	505.0	1	877.783783784	32478.0	2.58307026884	3.0	0.681254600035	30.3214048978	10.1068699549	693.504511526	0.368208109865	341.0	253.0	37	0.0
3806277	94.1468811035	0.0	893.0	0	430.0	1	458.675675676	16971.0	2.5620803023	3.0	0.82258426928	135.755388924	11.1273375699	180.918651771	0.193643367674	310.0	231.0	37	0.0
3806394	101.927085876	0.0	1122.0	0	476.0	1	520.351351351	19253.0	2.57335466527	3.0	0.341676298563	204.748578312	108.501346426	217.44235714	0.0768773798293	378.0	127.0	37	0.0
3806395	1026.73327637	0.0	6984.0	0	1263.0	1	2170.97297297	80326.0	2.5735900108	3.0	0.853888060285	278.455010685	110.470324279	1844.51963765	0.569227189296	580.0	532.0	37	0.0
3806392	852.25201416	0.0	5994.0	0	1084.0	1	1718.43243243	63582.0	2.60223403622	3.0	0.814100747548	142.256112744	106.335434505	1489.78075457	0.545329811073	424.0	370.0	37	0.0
3806393	223.925750732	0.0	1713.0	0	509.0	1	658.486486486	24364.0	2.63126374593	3.0	0.747143231796	364.557185461	106.357957106	414.906456768	0.30784626983	346.0	168.0	37	0.0
3806398	130.909454346	0.0	1481.0	0	464.0	1	541.648648649	20041.0	2.51810333772	3.0	0.600453301903	252.424027558	111.424437748	287.705116802	0.189725618331	362.0	111.0	37	0.0
3806399	541.15625	0.0	4379.0	0	835.0	1	1309.10810811	48437.0	2.55148299065	3.0	0.767138035327	292.670400991	111.245976501	994.920258775	0.411456302477	537.0	423.0	37	0.0
3806396	285.628570557	0.0	2606.0	0	652.0	1	820.891891892	30373.0	2.56484628543	3.0	0.647129025746	312.088009369	109.989855969	523.92820669	0.260259565649	459.0	336.0	37	0.0
3806397	982.8203125	0.0	6721.0	0	1225.0	1	1981.86486486	73329.0	2.55802364762	3.0	0.871849682747	77.4975097294	110.568286658	1756.95464373	0.629870406891	402.0	350.0	37	0.0
3806386	1012.61810303	0.0	6778.0	0	1181.0	1	2057.45945946	76126.0	2.59729255872	3.0	0.836898423133	380.509407472	99.4770073316	1826.2224459	0.590887089707	484.0	532.0	37	0.0
3806387	93.1933517456	0.0	1121.0	0	394.0	1	407.27027027	15069.0	2.57698614914	3.0	0.830783620916	50.0051308966	101.887766136	183.77532307	0.230678441791	252.0	192.0	37	0.0
3806384	138.370178223	0.0	1271.0	0	568.0	1	646.783783784	23931.0	2.60510603561	3.0	0.38483536741	188.053593456	98.0075912499	275.173999007	0.089163326931	454.0	333.0	37	0.0
3806385	107.304260254	0.0	1091.0	0	394.0	1	457.162162162	16915.0	2.57722453102	3.0	0.749060985302	335.277811842	98.4057981943	208.541830804	0.206051590667	297.0	175.0	37	0.0
3806390	73.2425613403	0.0	1207.0	0	502.0	1	544.189189189	20135.0	2.60011048935	3.0	-0.375002981568	77.524929675	102.597240321	228.719483434	-0.0730490746696	404.0	196.0	37	0.0
3806391	827.276489258	0.0	5756.0	0	1037.0	1	1737.45945946	64286.0	2.57337668666	3.0	0.860282426886	264.832116284	104.342360018	1424.72409794	0.544920762979	498.0	587.0	37	0.0
3806388	594.435913086	0.0	4242.0	0	801.0	1	1282.45945946	47451.0	2.56444649919	3.0	0.846535995188	211.08719181	101.734208493	1003.86308259	0.495481282923	408.0	374.0	37	0.0
3806389	67.2501754761	0.0	1660.0	0	683.0	1	789.648648649	29217.0	10.5813368745	3.0	0.26434232521	310.38098084	102.23192007	319.323609474	0.0564663220209	517.0	283.0	37	0.0
3806378	579.203918457	0.0	4360.0	0	826.0	1	1288.97297297	47692.0	2.5605285797	3.0	0.828778262456	200.961344045	94.613984979	1017.20511661	0.48592620883	444.0	333.0	37	0.0
3806379	613.554077148	0.0	4835.0	0	1065.0	1	1584.62162162	58631.0	2.60643247212	3.0	0.781125524748	283.503006146	95.4567802647	1211.59516871	0.4257660919	549.0	448.0	37	0.0
3806376	261.473724365	0.0	2440.0	0	829.0	1	1073.83783784	39732.0	10.8673087274	3.0	0.673101583717	278.352370599	93.0825003625	576.674350311	0.220606452201	524.0	411.0	37	0.0
3806377	1499.1229248	0.0	9715.0	0	1380.0	1	2753.56756757	101882.0	2.58550260198	3.0	0.871147193029	179.027189175	93.6654128034	2539.64228168	0.671496694498	515.0	479.0	37	0.0
3806382	763.630065918	0.0	5496.0	0	992.0	1	1675.08108108	61978.0	2.56627199524	3.0	0.73359683628	308.594278106	97.0428644469	1371.12815226	0.429062969519	549.0	464.0	37	0.0
3806383	445.304840088	0.0	3252.0	0	639.0	1	1023.02702703	37852.0	2.55803599794	3.0	0.852989806727	90.3357524355	97.5310620325	795.298912586	0.49601203529	341.0	355.0	37	0.0
3806380	107.392402649	0.0	944.0	0	344.0	1	387.837837838	14350.0	2.48210920494	3.0	0.653923230274	20.0548180956	96.7361315838	214.683036839	0.220979940358	243.0	112.0	37	0.0
3806381	106.552696228	0.0	1159.0	0	432.0	1	471.675675676	17452.0	2.58364864181	3.0	0.773542810859	240.609967099	97.002734773	211.524500033	0.209846557234	298.0	238.0	37	0.0
3806370	149.595687866	0.0	1545.0	0	609.0	1	698.567567568	25847.0	10.9347784053	3.0	0.71877030977	293.027297091	82.6985679848	311.282967066	0.190678425365	444.0	224.0	37	0.0
3806371	118.407836914	0.0	1283.0	0	609.0	1	676.72972973	25039.0	2.58563280251	3.0	-0.187628575065	391.969691044	84.1173239799	268.676555716	-0.0359088579892	468.0	284.0	37	0.0
3806368	113.90436554	0.0	1248.0	0	504.0	1	580.135135135	21465.0	2.49539669386	3.0	0.331706419521	217.171313549	80.9101041741	274.138566155	0.0850373115847	387.0	185.0	37	0.0
3806369	428.017456055	0.0	3090.0	0	603.0	1	933.324324324	34533.0	2.52847795043	3.0	0.863213756255	59.3714564119	83.0725514479	735.377569463	0.515308328275	288.0	286.0	37	0.0
3806374	591.149719238	0.0	4365.0	0	955.0	1	1408.89189189	52129.0	2.58426898201	3.0	0.743831304315	314.504312964	90.7217447073	1068.30386813	0.392773378405	502.0	489.0	37	0.0
3806375	383.143829346	0.0	2839.0	0	758.0	1	1018.56756757	37687.0	2.54817404465	3.0	0.659493180953	377.469452862	90.5360736508	705.684598282	0.296101071293	431.0	273.0	37	0.0
3806372	565.297668457	0.0	4482.0	0	673.0	1	1122.75675676	41542.0	2.56941310901	3.0	0.815508713018	35.3359573017	87.0594010978	1006.4402451	0.576072447451	293.0	327.0	37	0.0
3806373	554.840148926	0.0	3752.0	0	731.0	1	1162.81081081	43024.0	2.56840733634	3.0	0.817490260435	78.2129579331	91.393360266	997.541139164	0.540002502696	339.0	321.0	37	0.0
3806362	1051.17370605	0.0	7444.0	0	1310.0	1	2115.24324324	78264.0	2.56330147027	3.0	0.847939129205	307.762509966	75.8295103417	1791.96484969	0.560483903062	570.0	615.0	37	0.0
3806363	1312.41503906	0.0	10160.0	0	1653.0	1	2671.78378378	98856.0	2.54511155955	3.0	0.75947362759	395.98152273	76.8230771469	2476.42535988	0.543140339934	550.0	560.0	37	0.0
3806360	41.3318138123	0.0	701.0	0	358.0	1	347.567567568	12860.0	4.74481959747	3.0	0.243756733631	357.266329202	75.2994889592	137.576956351	0.0506882078922	294.0	97.0	37	0.0
3806361	167.920791626	0.0	1880.0	0	439.0	1	515.567567568	19076.0	2.43615948328	3.0	0.911307771574	0.0	76.0	347.647134362	0.443516667264	211.0	212.0	37	0.0
3806366	87.4581832886	0.0	1006.0	0	416.0	1	443.216216216	16399.0	2.8555696794	3.0	0.920425751201	346.735955624	79.743377741	173.879130294	0.220326431421	278.0	139.0	37	0.0
3806367	99.2252502441	0.0	962.0	0	377.0	1	425.810810811	15755.0	2.58052929691	3.0	0.816692613575	103.349274584	81.1907722394	188.560900542	0.220743554936	266.0	176.0	37	0.0
3806364	134.258499146	0.0	1360.0	0	646.0	1	723.27027027	26761.0	2.56973622693	3.0	0.737424135154	295.598474478	79.2177886633	277.754252758	0.164951071191	483.0	351.0	37	0.0
3806365	113.609024048	0.0	1337.0	0	375.0	1	452.837837838	16755.0	2.55731569861	3.0	0.538547292952	364.210530522	78.5785535912	247.251054768	0.172366422487	311.0	134.0	37	0.0
3806354	103.492004395	0.0	954.0	0	616.0	1	611.540540541	22627.0	4.74476046971	3.0	1.15252101368	385.442597963	71.1313162259	178.756288871	0.202564486937	387.0	182.0	37	0.0
3806355	118.712677002	0.0	1185.0	0	414.0	1	475.810810811	17605.0	10.1307406146	3.0	0.80253546586	114.437570937	72.0284079916	224.50560966	0.233552664107	286.0	171.0	37	0.0
3806352	1506.65026855	0.0	9855.0	0	1670.0	1	2890.78378378	106959.0	2.56970241522	3.0	0.874004786887	268.641773902	68.8204261638	2560.55925028	0.631539758946	593.0	619.0	37	0.0
3806353	138.118377686	0.0	1350.0	0	704.0	1	737.810810811	27299.0	2.60189630436	3.0	0.523374703884	298.958993892	68.9210663457	274.236702082	0.107746640306	558.0	385.0	37	0.0
3806358	1159.45495605	0.0	8559.0	0	1166.0	1	2186.05405405	80884.0	2.5321134802	3.0	0.83331068134	156.051534975	74.8694404627	2002.3676811	0.617194711168	486.0	448.0	37	0.0
3806359	414.125518799	0.0	3443.0	0	724.0	1	1108.37837838	41010.0	2.63432904751	3.0	0.672924887936	220.364265725	74.8980554445	763.217507637	0.301548552124	479.0	335.0	37	0.0
3806356	149.817993164	0.0	1831.0	0	628.0	1	728.567567568	26957.0	2.6022813549	3.0	0.555433162374	318.021210037	74.1895382824	301.143611047	0.129675975027	507.0	300.0	37	0.0
3806357	100.482200623	0.0	933.0	0	392.0	1	427.27027027	15809.0	2.52689648069	3.0	0.778726284538	38.5822117067	75.3393992901	195.413329559	0.216658081093	276.0	159.0	37	0.0
3806346	1688.9855957	0.0	11269.0	0	1780.0	1	3285.21621622	121553.0	2.56155605855	3.0	0.814927504114	177.031582376	62.722809242	2960.50785935	0.580253991131	695.0	775.0	37	0.0
3806347	79.7562255859	0.0	993.0	0	418.0	1	470.945945946	17425.0	2.54970734896	3.0	-0.021777196704	107.436531531	63.853810917	230.043346875	-0.00529062287189	355.0	163.0	37	0.0
3806344	56.3098526001	0.0	1125.0	0	574.0	1	580.054054054	21462.0	2.54186942415	3.0	-0.697922450228	224.708257681	61.6689635907	223.269760348	-0.118414059062	456.0	231.0	37	0.0
3806345	1310.56726074	0.0	8757.0	0	1413.0	1	2533.81081081	93751.0	2.55957326093	3.0	0.848925406232	311.410189355	62.1457482423	2279.40484237	0.617716569757	577.0	583.0	37	0.0
3806350	1368.92504883	0.0	9268.0	0	1539.0	1	2591.56756757	95888.0	2.56307827374	3.0	0.855236967389	228.097833997	69.2787300343	2319.89446049	0.62019774811	569.0	599.0	37	0.0
3806351	833.713256836	0.0	5880.0	0	1115.0	1	1853.18918919	68568.0	2.57307561993	3.0	0.736727817976	258.562380851	69.3753815079	1521.76784691	0.433663609748	551.0	517.0	37	0.0
3806348	166.894332886	0.0	1471.0	0	471.0	1	589.351351351	21806.0	2.60835560556	3.0	0.781171337998	331.69445706	65.6911295298	309.162148773	0.257693268818	345.0	164.0	37	0.0
3806349	537.401672363	0.0	3747.0	0	635.0	1	1100.78378378	40729.0	2.59994701682	3.0	0.791757044668	56.636164762	66.6587468554	982.743725358	0.546616692918	308.0	239.0	37	0.0
3806338	652.908569336	0.0	5482.0	0	1366.0	1	1976.02702703	73113.0	11.4000000005	3.0	0.562419330727	172.157575756	58.3612729318	1358.47942949	0.239658264436	792.0	675.0	37	0.0
3806339	431.761505127	0.0	3244.0	0	937.0	1	1211.81081081	44837.0	2.55209658647	3.0	0.702860476624	285.565373797	58.0854486053	783.027665108	0.293797169548	532.0	307.0	37	0.0
3806336	481.838623047	0.0	3198.0	0	753.0	1	1027.81081081	38029.0	2.59516244266	3.0	1.03430494796	0.0	57.0	779.700328397	0.645585076377	236.0	288.0	37	0.0
3806337	497.420288086	0.0	3879.0	0	840.0	1	1286.81081081	47612.0	2.56822412861	3.0	0.749357086901	104.379336547	57.2456649502	970.601269484	0.393938707088	463.0	390.0	37	0.0
3806342	115.315803528	0.0	1273.0	0	579.0	1	659.675675676	24408.0	2.56561658009	3.0	0.509064335885	187.826644158	61.4083533514	244.634200168	0.104228988204	480.0	318.0	37	0.0
3806343	647.128417969	0.0	4663.0	0	1022.0	1	1551.59459459	57409.0	2.57677888718	3.0	0.807678494436	292.729534962	60.7440304815	1114.45184482	0.408574681824	571.0	474.0	37	0.0
3806340	568.409301758	0.0	4190.0	0	794.0	1	1219.51351351	45122.0	2.54282930312	3.0	0.910362421756	399.0	58.0	998.881475052	0.594465805618	342.0	309.0	37	0.0
3806341	224.463684082	0.0	1665.0	0	447.0	1	632.810810811	23414.0	2.55070136725	3.0	0.774383892594	42.6735681767	60.1669242314	406.405711208	0.330961748103	309.0	211.0	37	0.0
3806458	49.5619049072	0.0	834.0	0	347.0	1	388.513513514	14375.0	8.99542961844	3.0	0.0170022653832	100.387877043	161.864372316	169.415600361	0.0037208056964	336.0	143.0	37	0.0
3806459	541.245727539	0.0	3828.0	0	822.0	1	1221.81081081	45207.0	2.57818464047	3.0	0.847025242984	198.575703586	163.02452176	936.589375157	0.480707498375	420.0	290.0	37	0.0
3806456	132.445083618	0.0	1119.0	0	481.0	1	556.108108108	20576.0	2.58415025577	3.0	0.733476794305	299.359974348	160.447953394	243.464894091	0.19126834755	371.0	241.0	37	0.0
3806457	223.163986206	0.0	1553.0	0	568.0	1	709.243243243	26242.0	4.72217298632	3.0	1.25806872112	399.0	161.0	358.903686044	0.466953174149	281.0	323.0	37	0.0
3806462	558.433105469	0.0	3884.0	0	800.0	1	1216.89189189	45025.0	2.55890904627	3.0	0.830701343425	189.121180694	168.235033618	963.828932026	0.490257413134	405.0	327.0	37	0.0
3806463	702.88293457	0.0	5025.0	0	877.0	1	1504.02702703	55649.0	2.60361924585	3.0	0.773432500652	80.328351073	169.297166879	1274.49609839	0.487429287316	432.0	409.0	37	0.0
3806460	635.395996094	0.0	4475.0	0	808.0	1	1285.56756757	47566.0	2.54116775299	3.0	0.839020197359	62.2721897373	164.857603117	1088.83608961	0.551138198933	363.0	366.0	37	0.0
3806461	158.6927948	0.0	1667.0	0	569.0	1	675.756756757	25003.0	2.58128397943	3.0	0.413490023538	341.600395987	166.061737492	309.995735222	0.104779406033	458.0	287.0	37	0.0
3806450	167.173599243	0.0	1300.0	0	473.0	1	586.648648649	21706.0	2.63841302544	3.0	1.02145141624	76.7866350782	156.861838813	253.366797813	0.282999638916	321.0	315.0	37	0.0
3806451	560.940551758	0.0	4154.0	0	1100.0	1	1521.59459459	56299.0	2.54837941094	3.0	0.69676830721	342.584817655	156.833566756	959.866091918	0.2816747475	640.0	501.0	37	0.0
3806448	91.4560852051	0.0	1320.0	0	680.0	1	707.513513514	26178.0	2.61177460987	3.0	0.120849933345	335.348995486	155.174413594	264.769566649	0.0231357184958	552.0	254.0	37	0.0
3806449	607.474304199	0.0	4332.0	0	934.0	1	1407.67567568	52084.0	2.58444877277	3.0	0.870534379167	361.105306646	155.178931721	1018.95406761	0.460004572111	513.0	452.0	37	0.0
3806454	459.824005127	0.0	3264.0	0	643.0	1	1059.81081081	39213.0	2.53200294224	3.0	0.803107334382	108.605431889	158.604246508	841.028069218	0.467693149839	370.0	344.0	37	0.0
3806455	108.998908997	0.0	1005.0	0	333.0	1	407.108108108	15063.0	2.51930458767	3.0	0.806105228522	32.4527945382	160.048959118	204.011680464	0.253100444298	240.0	108.0	37	0.0
3806452	68.351020813	0.0	610.0	0	307.0	1	340.918918919	12614.0	10.3029197094	3.0	1.30471442354	0.0	158.0	119.57224185	0.296688219609	195.0	188.0	37	0.0
3806453	49.2288093567	0.0	877.0	0	426.0	1	425.351351351	15738.0	11.4000000005	3.0	-0.317703339491	68.9925762463	159.109944686	139.21570318	-0.0494219605314	363.0	176.0	37	0.0
3806442	546.203918457	0.0	3724.0	0	1003.0	1	1309.2972973	48444.0	2.55902563151	3.0	0.941147365827	189.594530534	153.087838897	895.572655557	0.474659120207	461.0	430.0	37	0.0
3806443	520.581420898	0.0	3467.0	0	788.0	1	1171.78378378	43356.0	2.53944439687	3.0	0.823790031773	309.338154738	152.930609236	895.645829529	0.459490649778	425.0	367.0	37	0.0
3806440	86.8232574463	0.0	1128.0	0	507.0	1	524.324324324	19400.0	10.1373015888	3.0	0.368624835666	300.237787475	150.689820829	188.937093302	0.071140736387	400.0	191.0	37	0.0
3806441	146.707366943	0.0	1717.0	0	550.0	1	641.621621622	23740.0	2.51667270168	3.0	0.590518474923	324.131806156	151.612980879	308.225328052	0.165281248457	449.0	308.0	37	0.0
3806446	606.868530273	0.0	4265.0	0	796.0	1	1327.81081081	49129.0	2.60340644218	3.0	0.78344864098	125.497085478	154.964585551	1058.33296162	0.453962324403	394.0	327.0	37	0.0
3806447	109.068527222	0.0	1102.0	0	441.0	1	469.216216216	17361.0	2.57483386895	3.0	0.714130154863	139.030747834	155.137724328	214.396975406	0.194960466369	321.0	154.0	37	0.0
3806444	591.151550293	0.0	4186.0	0	795.0	1	1284.86486486	47540.0	2.5660427926	3.0	0.891477004421	168.794235087	154.347901227	1002.89113074	0.533548686306	387.0	416.0	37	0.0
3806445	337.940856934	0.0	2618.0	0	1031.0	1	1064.7027027	39394.0	2.53555719936	3.0	0.844001847162	219.366314308	154.496504401	590.420041856	0.305510834589	448.0	394.0	37	0.0
3806434	469.297851562	0.0	3308.0	0	755.0	1	1123.05405405	41553.0	2.54744088016	3.0	0.808128098255	177.13436926	144.525908668	828.414883509	0.424614478166	441.0	300.0	37	0.0
3806435	66.0156173706	0.0	1275.0	0	580.0	1	605.594594595	22407.0	2.49186882934	3.0	-0.493476028856	228.192618972	144.664090883	206.260145806	-0.0775220732403	497.0	321.0	37	0.0
3806432	871.678283691	0.0	5573.0	0	1844.0	1	2096.67567568	77577.0	2.61550947134	3.0	1.17684534996	219.976850686	144.212323916	1301.06430907	0.575145202217	524.0	558.0	37	0.0
3806433	88.7348480225	0.0	1309.0	0	548.0	1	660.189189189	24427.0	2.58769699122	3.0	0.203106951382	327.833325735	143.590927721	260.071126792	0.0416725166461	519.0	358.0	37	0.0
3806438	1373.43859863	0.0	9173.0	0	3261.0	1	3811.54054054	141027.0	4.68085854253	3.0	1.31377582295	347.282970426	148.299535139	2273.30498021	0.644156963236	721.0	819.0	37	0.0
3806439	843.399108887	0.0	5761.0	0	998.0	1	1713.37837838	63395.0	2.56370297297	3.0	0.815969179125	117.552830641	149.425828589	1516.71919966	0.565329057956	409.0	371.0	37	0.0
3806436	171.439117432	0.0	1280.0	0	455.0	1	549.756756757	20341.0	2.57837844474	3.0	0.888845212262	77.0640057029	145.654038969	290.280937236	0.306613454842	274.0	115.0	37	0.0
3806437	137.286300659	0.0	1400.0	0	488.0	1	569.054054054	21055.0	2.68974946211	3.0	0.762340960254	370.246912843	147.031264437	252.000765645	0.203077159151	366.0	288.0	37	0.0
3806426	480.717773438	0.0	3460.0	0	642.0	1	1071.75675676	39655.0	2.57822033375	3.0	0.858869851533	201.802715839	138.796889304	808.318776687	0.479026851694	380.0	393.0	37	0.0
3806427	62.0211868286	0.0	977.0	0	553.0	1	555.324324324	20547.0	2.51691668391	3.0	0.177934913307	314.737022958	139.93200782	164.667687928	0.0270959180058	437.0	256.0	37	0.0
3806424	527.606262207	0.0	4002.0	0	686.0	1	1110.2972973	41081.0	2.54290092409	3.0	0.858404590967	67.6827397631	137.989897795	916.717176332	0.548877039639	302.0	308.0	37	0.0
3806425	399.695770264	0.0	3422.0	0	952.0	1	1252.40540541	46339.0	2.54975080419	3.0	0.637939708567	235.219855179	137.740242223	874.485641184	0.286536117803	530.0	393.0	37	0.0
3806430	101.590385437	0.0	881.0	0	367.0	1	427.054054054	15801.0	2.56058407781	3.0	0.624164478554	10.9274036126	142.009873049	191.884940343	0.163095715289	268.0	137.0	37	0.0
3806431	101.827941895	0.0	1380.0	0	490.0	1	542.918918919	20088.0	2.50657624049	3.0	0.103181502694	186.814949893	144.436854473	243.107929664	0.0236475667734	440.0	155.0	37	0.0
3806428	421.57510376	0.0	3361.0	0	782.0	1	1113.56756757	41202.0	2.56265497974	3.0	0.749753561211	322.24766587	140.501312512	798.750396993	0.367792968047	499.0	382.0	37	0.0
3806429	118.109954834	0.0	1029.0	0	391.0	1	479.513513514	17742.0	2.55577404712	3.0	0.896328827152	108.000759494	140.854030772	199.354182525	0.228985918526	288.0	235.0	37	0.0
3806418	317.912902832	0.0	2747.0	0	587.0	1	824.243243243	30497.0	2.58433967273	3.0	0.826871136986	9.99336405524	131.76161541	566.47827287	0.39692542743	329.0	216.0	37	0.0
3806419	963.434326172	0.0	7022.0	0	1164.0	1	1796.83783784	66483.0	2.54482343165	3.0	0.79244907635	174.808856524	133.209267196	1711.18548111	0.606005573267	429.0	394.0	37	0.0
3806416	1035.1796875	0.0	7031.0	0	1259.0	1	2080.27027027	76970.0	2.55301920379	3.0	0.864298608272	276.404914299	131.248143196	1806.19152191	0.600545417141	512.0	660.0	37	0.0
3806417	595.464294434	0.0	4173.0	0	861.0	1	1336.02702703	49433.0	2.57376369316	3.0	0.8453506234	342.421307425	130.787346192	1038.91183688	0.489597626828	447.0	362.0	37	0.0
3806422	61.7407722473	0.0	1051.0	0	443.0	1	493.783783784	18270.0	11.4000000005	3.0	0.214017326617	7.12565850759	136.798264515	198.099320647	0.0448561079078	355.0	262.0	37	0.0
3806423	663.959350586	0.0	4991.0	0	821.0	1	1368.56756757	50637.0	2.54759645675	3.0	0.805009958477	153.589890793	137.39239933	1227.58327485	0.565044530263	380.0	342.0	37	0.0
3806420	811.472351074	0.0	6202.0	0	1126.0	1	1797.54054054	66509.0	2.57330642811	3.0	0.811106705664	237.757816652	132.839597278	1480.72804155	0.501671694702	510.0	478.0	37	0.0
3806421	219.669082642	0.0	2071.0	0	447.0	1	611.648648649	22631.0	2.55850618574	3.0	0.729888550753	0.0	135.0	448.907823761	0.365828895647	287.0	200.0	37	0.0
3806410	127.614715576	0.0	1327.0	0	382.0	1	484.324324324	17920.0	2.5097209494	3.0	0.644751824493	198.847920641	121.871905604	253.463568942	0.202950207667	310.0	235.0	37	0.0
3806411	742.378662109	0.0	5057.0	0	1055.0	1	1637.75675676	60597.0	2.58997808307	3.0	0.844400850765	285.069786242	122.634281848	1275.22504344	0.489741682749	542.0	506.0	37	0.0
3806408	329.833770752	0.0	2557.0	0	561.0	1	780.243243243	28869.0	2.67660260176	3.0	0.82301357414	107.345291589	121.386408533	599.93094072	0.462862121364	289.0	204.0	37	0.0
3806409	167.135467529	0.0	1440.0	0	519.0	1	650.378378378	24064.0	2.6003972886	3.0	0.758245621574	261.281256257	120.944254697	305.989864697	0.217092274011	408.0	334.0	37	0.0
3806414	564.786804199	0.0	4069.0	0	1000.0	1	1334.32432432	49370.0	2.56101715489	3.0	0.916909698084	330.600668692	127.020221972	942.666933465	0.479042580204	467.0	492.0	37	0.0
3806415	533.385620117	0.0	3882.0	0	662.0	1	1086.56756757	40203.0	2.55351286222	3.0	0.838439642861	31.2105970357	130.241364007	927.956253176	0.557691496485	300.0	342.0	37	0.0
3806412	782.314453125	0.0	5915.0	0	993.0	1	1608.24324324	59505.0	2.52714468744	3.0	0.819165226135	308.760329097	122.779644302	1377.091932	0.540152587116	474.0	415.0	37	0.0
3806413	62.6410064697	0.0	1080.0	0	546.0	1	546.702702703	20228.0	2.48218159329	3.0	0.296786911897	320.68684129	124.523961858	172.645729887	0.0491658457005	445.0	164.0	37	0.0
3806402	105.81854248	0.0	906.0	0	331.0	1	407.108108108	15063.0	2.57183101991	3.0	0.609387028167	115.646634001	115.879482241	205.533152744	0.181792801316	276.0	106.0	37	0.0
3806403	647.12097168	0.0	4779.0	0	908.0	1	1358.2972973	50257.0	2.55360828494	3.0	0.84048023895	216.79289321	116.810907752	1126.2413365	0.534789661697	403.0	327.0	37	0.0
3806400	539.296875	0.0	4236.0	0	880.0	1	1206.91891892	44656.0	2.53428449795	3.0	0.694164857229	147.079823654	113.121476021	935.458573772	0.368020136836	399.0	290.0	37	0.0
3806401	529.364013672	0.0	3402.0	0	886.0	1	1208.45945946	44713.0	2.57943854922	3.0	1.09496180907	8.08561537521	115.160122955	802.561302421	0.571320654402	314.0	406.0	37	0.0
3806406	640.223815918	0.0	4472.0	0	839.0	1	1362.16216216	50400.0	2.5618369703	3.0	0.854985587949	379.453941016	118.183850269	1123.25141921	0.544436084735	399.0	432.0	37	0.0
3806407	430.547241211	0.0	3125.0	0	603.0	1	965.972972973	35741.0	2.56599156743	3.0	0.801444939622	26.5123487529	119.493596611	812.671776252	0.508585238829	303.0	236.0	37	0.0
3806404	156.595306396	0.0	1372.0	0	475.0	1	577.891891892	21382.0	2.52036338232	3.0	0.772184400275	233.319147061	116.752499983	290.410895092	0.240733025907	351.0	262.0	37	0.0
3806405	81.1137313843	0.0	868.0	0	451.0	1	488.648648649	18080.0	2.5510644065	3.0	0.640772682855	367.663082603	117.640555556	179.759440521	0.13360780397	362.0	198.0	37	0.0
3806522	613.129760742	0.0	4478.0	0	793.0	1	1330.37837838	49224.0	2.56155884893	3.0	0.885968855453	260.243461523	229.10779866	1028.36589228	0.520730839636	410.0	289.0	37	0.0
3806523	390.376800537	0.0	2905.0	0	622.0	1	909.162162162	33639.0	2.54198500255	3.0	0.779626276265	44.8078420099	229.967587402	682.818973631	0.413959252583	358.0	252.0	37	0.0
3806520	109.696220398	0.0	1080.0	0	371.0	1	448.216216216	16584.0	2.48990545792	3.0	0.616393971385	74.6944020512	224.856208811	228.341743779	0.186253092662	291.0	173.0	37	0.0
3806521	537.558410645	0.0	4871.0	0	1206.0	1	1653.08108108	61164.0	2.58331820441	3.0	0.255716355999	168.47787007	226.947827368	1061.80379487	0.0894736961182	910.0	700.0	37	0.0
3806526	113.681007385	0.0	1233.0	0	483.0	1	545.135135135	20170.0	2.47928686908	3.0	0.736956253516	378.221187658	230.475194176	237.914686175	0.191633532715	368.0	203.0	37	0.0
3806527	91.4591598511	0.0	1202.0	0	463.0	1	529.27027027	19583.0	2.45023563825	3.0	0.612094837458	38.6324354145	230.97019722	227.866511684	0.151758550619	311.0	209.0	37	0.0
3806524	568.253356934	0.0	4992.0	0	1655.0	1	1861.08108108	68860.0	2.57087290337	3.0	0.448493532842	178.150297222	229.984793887	990.512251828	0.135524302312	946.0	677.0	37	0.0
3806525	139.925460815	0.0	1344.0	0	477.0	1	538.513513514	19925.0	2.540955342	3.0	0.606757751052	222.50495724	229.504161456	298.588310185	0.20223196576	351.0	152.0	37	0.0
3806514	1615.48498535	0.0	10711.0	0	1696.0	1	3116.13513514	115297.0	2.56361007637	3.0	0.817004056276	169.596165133	218.881568666	2790.22242405	0.576733238412	752.0	828.0	37	0.0
3806515	491.301635742	0.0	4574.0	0	1618.0	1	1862.37837838	68908.0	9.00442686942	3.0	0.825520093945	186.353795468	220.237344597	1172.08532945	0.350931432253	618.0	510.0	37	0.0
3806512	76.1171569824	0.0	856.0	0	343.0	1	367.243243243	13588.0	10.7643062284	3.0	0.557158376378	98.494184679	216.501001506	174.729696866	0.152796832893	261.0	95.0	37	0.0
3806513	659.112976074	0.0	4544.0	0	829.0	1	1451.24324324	53696.0	2.59435390157	3.0	0.860043461022	271.489419327	218.427964079	1193.32549824	0.547023576453	414.0	393.0	37	0.0
3806518	107.865386963	0.0	924.0	0	464.0	1	501.432432432	18553.0	2.55019722708	3.0	0.756122051244	215.143657475	224.220594016	198.595280874	0.176101576619	340.0	203.0	37	0.0
3806519	487.773590088	0.0	3639.0	0	700.0	1	1077.35135135	39862.0	2.5539050096	3.0	0.853124722908	54.1301545881	224.713291042	837.387180335	0.496002385547	351.0	349.0	37	0.0
3806516	466.498352051	0.0	3111.0	0	634.0	1	1054.48648649	39016.0	2.60883666218	3.0	0.916147720538	10.5785291131	220.639010904	808.974028618	0.541834837328	304.0	303.0	37	0.0
3806517	1086.42102051	0.0	8813.0	0	1931.0	1	2615.51351351	96774.0	2.55871564987	3.0	0.814042906235	183.785182332	223.761827035	1983.83253692	0.44659268576	796.0	712.0	37	0.0
3806506	134.359039307	0.0	1257.0	0	460.0	1	545.216216216	20173.0	2.61664919152	3.0	0.778071496651	258.308946701	208.084943738	252.488518456	0.219752668032	340.0	243.0	37	0.0
3806507	601.837158203	0.0	4269.0	0	753.0	1	1288.0	47656.0	2.53997488101	3.0	0.829366222914	113.480459154	210.514565671	1125.5436711	0.568329393165	345.0	248.0	37	0.0
3806504	515.257446289	0.0	3689.0	0	746.0	1	1124.54054054	41608.0	2.5572275991	3.0	0.78682386433	394.403039535	206.282432933	924.414036464	0.477976380386	371.0	241.0	37	0.0
3806505	503.125152588	0.0	3551.0	0	832.0	1	1175.43243243	43491.0	2.5687781076	3.0	0.903078188135	35.5162222035	208.253442016	869.67000576	0.501684837244	369.0	417.0	37	0.0
3806510	76.3045730591	0.0	841.0	0	380.0	1	421.567567568	15598.0	2.50421986287	3.0	0.453045986526	237.372770842	212.844244428	190.722972534	0.114183933048	329.0	174.0	37	0.0
3806511	46.4664840698	0.0	668.0	0	371.0	1	374.783783784	13867.0	10.8121260771	3.0	0.26604163525	245.879032593	213.812052842	136.126194543	0.0507676694439	331.0	135.0	37	0.0
3806508	102.084266663	0.0	1444.0	0	512.0	1	595.72972973	22042.0	2.66317279565	3.0	-0.0747838849605	60.4833052525	211.513435681	289.653303168	-0.017855928489	413.0	233.0	37	0.0
3806509	1189.2479248	0.0	8433.0	0	1540.0	1	2255.43243243	83451.0	2.57177429384	3.0	0.874798056057	360.032995355	212.107783591	2004.23787871	0.635816616465	462.0	570.0	37	0.0
3806498	133.054718018	0.0	1183.0	0	482.0	1	556.027027027	20573.0	2.60974170656	3.0	0.732345318444	75.9725200598	200.950678575	238.389560557	0.186228222217	366.0	252.0	37	0.0
3806499	556.260314941	0.0	4482.0	0	998.0	1	1485.59459459	54967.0	2.58618468764	3.0	0.721592795263	53.1752204309	204.426655271	1065.11382958	0.348939763762	593.0	525.0	37	0.0
3806496	73.3299407959	0.0	1046.0	0	392.0	1	452.891891892	16757.0	2.50639836241	3.0	0.338315106953	198.944029096	199.998069838	205.062562782	0.0829448799199	350.0	155.0	37	0.0
3806497	932.453674316	0.0	6772.0	0	1187.0	1	1745.75675676	64593.0	2.54707883557	3.0	0.828863775054	243.842033203	200.255833575	1616.97587087	0.623008019921	382.0	375.0	37	0.0
3806502	811.986999512	0.0	5786.0	0	1098.0	1	1739.16216216	64349.0	2.59977752371	3.0	0.842614014061	65.3268713185	205.628053088	1423.86788388	0.526549472319	510.0	474.0	37	0.0
3806503	221.475067139	0.0	1721.0	0	576.0	1	685.189189189	25352.0	2.5875185508	3.0	0.909904218174	160.532047596	206.041286655	371.3166392	0.327222668749	333.0	281.0	37	0.0
3806500	80.5664825439	0.0	864.0	0	433.0	1	464.594594595	17190.0	2.5457990493	3.0	0.622825477235	372.833942473	204.324407373	170.221009844	0.128792140354	353.0	228.0	37	0.0
3806501	72.1753463745	0.0	977.0	0	340.0	1	387.081081081	14322.0	2.56092207263	3.0	0.548135296648	18.2351892902	205.566149658	178.64900074	0.144806671477	287.0	162.0	37	0.0
3806490	123.555961609	0.0	1277.0	0	526.0	1	596.648648649	22076.0	2.49809776615	3.0	0.644629952629	198.81194178	193.881165223	266.049516717	0.167845494551	394.0	174.0	37	0.0
3806491	688.903259277	0.0	5048.0	0	1156.0	1	1662.86486486	61526.0	2.63246606958	3.0	0.946119141514	43.5456927146	195.309857502	1164.184888	0.495199123995	544.0	554.0	37	0.0
3806488	1531.08581543	0.0	10227.0	0	1776.0	1	3039.24324324	112452.0	2.5674539623	3.0	0.824119188267	309.103105501	191.742652721	2626.04575366	0.552887662011	673.0	817.0	37	0.0
3806489	145.285858154	0.0	1708.0	0	488.0	1	553.378378378	20475.0	2.72860082028	3.0	0.772816668712	356.856443138	192.881759991	271.487195457	0.233915545871	327.0	204.0	37	0.0
3806494	327.587860107	0.0	4263.0	0	1058.0	1	1448.43243243	53592.0	11.4000000005	3.0	0.540153293322	55.2532443877	198.815750075	869.214445492	0.193424071394	721.0	527.0	37	0.0
3806495	118.313262939	0.0	959.0	0	366.0	1	439.378378378	16257.0	2.63384616119	3.0	0.831871958671	141.639980739	200.356676445	220.891420204	0.264392064981	244.0	161.0	37	0.0
3806492	820.14642334	0.0	5921.0	0	1262.0	1	1910.67567568	70695.0	2.54282125946	3.0	0.765210068224	59.1354905762	195.175181809	1501.8254643	0.430071863877	624.0	583.0	37	0.0
3806493	628.106018066	0.0	5093.0	0	1132.0	1	1515.89189189	56088.0	11.4000000005	3.0	0.815349860063	282.975097043	196.244906694	1113.49978256	0.42746615087	494.0	446.0	37	0.0
3806482	420.360717773	0.0	3195.0	0	704.0	1	1010.64864865	37394.0	2.57225739297	3.0	0.826665603277	69.8701601329	189.18984025	721.982579669	0.41899283114	402.0	297.0	37	0.0
3806483	931.359130859	0.0	6083.0	0	1119.0	1	1860.05405405	68822.0	2.5825448646	3.0	0.855813990782	184.379600822	188.576011789	1659.74511005	0.617666875906	428.0	397.0	37	0.0
3806480	684.570068359	0.0	5917.0	0	1735.0	1	2231.64864865	82571.0	11.4000000005	3.0	0.842812018064	314.97617086	187.608763949	1296.13558568	0.324067485413	738.0	769.0	37	0.0
3806481	145.260116577	0.0	1388.0	0	407.0	1	512.189189189	18951.0	2.60655458132	3.0	0.623778099949	24.8222613694	189.486983798	286.824746902	0.211617675341	318.0	183.0	37	0.0
3806486	472.532409668	0.0	3856.0	0	802.0	1	1097.59459459	40611.0	2.56786968338	3.0	0.891731750597	11.958654529	189.920702657	816.748310867	0.496513667026	339.0	325.0	37	0.0
3806487	497.290466309	0.0	3898.0	0	813.0	1	1323.62162162	48974.0	2.59669217346	3.0	0.675963556688	287.458912748	191.498264939	1018.39190643	0.35142901142	495.0	324.0	37	0.0
3806484	124.976226807	0.0	1180.0	0	523.0	1	575.864864865	21307.0	2.5258884902	3.0	0.761236759257	202.460554602	188.535182448	250.459817376	0.198382135041	365.0	254.0	37	0.0
3806485	713.315612793	0.0	5386.0	0	888.0	1	1496.32432432	55364.0	2.56485815087	3.0	0.817251665278	270.734095996	188.752446848	1262.32699704	0.526075308824	456.0	384.0	37	0.0
3806474	258.99520874	0.0	2034.0	0	484.0	1	655.891891892	24268.0	2.51024460997	3.0	0.841552397289	113.199333012	180.928636168	452.42898668	0.408942961055	271.0	224.0	37	0.0
3806475	135.396484375	0.0	1399.0	0	517.0	1	585.216216216	21653.0	2.64009069483	3.0	0.719790105148	261.164760126	181.932859368	260.843411428	0.191061709506	390.0	236.0	37	0.0
3806472	452.626800537	0.0	3633.0	0	726.0	1	1073.81081081	39731.0	2.53688284667	3.0	0.618140581628	82.9729401776	176.86575801	846.732177185	0.322246274154	408.0	312.0	37	0.0
3806473	108.110153198	0.0	1110.0	0	403.0	1	463.72972973	17158.0	2.53492917189	3.0	0.792668575556	235.410215514	178.524065273	217.003667231	0.227695497365	296.0	167.0	37	0.0
3806478	514.319030762	0.0	4906.0	0	1526.0	1	1954.72972973	72325.0	8.9184944958	3.0	0.959072444634	318.185700802	185.51960931	1164.64583669	0.399995644673	591.0	576.0	37	0.0
3806479	389.109527588	0.0	3148.0	0	646.0	1	1033.32432432	38233.0	2.54924876852	3.0	0.654387396861	52.2061309601	188.310261836	727.184870811	0.299135148414	443.0	351.0	37	0.0
3806476	149.651763916	0.0	1909.0	0	681.0	1	773.189189189	28608.0	2.61565168917	3.0	0.202733281996	305.107729837	182.612015441	309.14046051	0.0422409082095	539.0	412.0	37	0.0
3806477	53.6310081482	0.0	697.0	0	370.0	1	386.486486486	14300.0	2.62831158936	3.0	0.607972926421	36.6538799415	184.581903679	114.842554449	0.0992974248313	311.0	213.0	37	0.0
3806466	56.0784873962	0.0	780.0	0	353.0	1	376.918918919	13946.0	11.4000000005	3.0	0.496509352723	99.0251827838	169.583793018	130.019737471	0.0936569246702	312.0	190.0	37	0.0
3806467	641.880310059	0.0	4305.0	0	894.0	1	1401.43243243	51853.0	2.58317457992	3.0	0.860310173617	352.465427019	171.886989373	1115.68089675	0.520789102296	432.0	404.0	37	0.0
3806464	1252.88232422	0.0	8766.0	0	1261.0	1	2268.54054054	83936.0	2.55085542574	3.0	0.842064865129	270.746628796	168.827845856	2152.9835835	0.665516083981	437.0	376.0	37	0.0
3806465	323.575683594	0.0	2790.0	0	615.0	1	855.513513514	31654.0	2.54555100005	3.0	0.800285521326	371.195526813	169.41587495	601.858539194	0.391793618188	369.0	287.0	37	0.0
3806470	419.272064209	0.0	3126.0	0	1342.0	1	1446.86486486	53534.0	4.70145009026	3.0	1.24085871636	0.0	176.0	849.767555216	0.573287779468	333.0	400.0	37	0.0
3806471	120.838302612	0.0	1125.0	0	432.0	1	492.864864865	18236.0	2.53528300018	3.0	0.661259725168	61.5797595303	176.115213474	226.629306009	0.179287485301	327.0	229.0	37	0.0
3806468	376.775817871	0.0	3038.0	0	609.0	1	965.027027027	35706.0	2.59237515034	3.0	0.693629513252	7.50797824623	173.358688378	756.601630336	0.373456795868	338.0	252.0	37	0.0
3806469	177.720367432	0.0	1742.0	0	548.0	1	642.918918919	23788.0	2.52354049023	3.0	0.631337288827	315.65438871	174.153750198	339.511608244	0.20004483317	416.0	228.0	37	0.0
3806586	584.813171387	0.0	3820.0	0	815.0	1	1238.37837838	45820.0	2.5574103818	3.0	0.872165789981	131.679646986	290.186213234	992.476653835	0.537257737046	359.0	179.0	37	0.0
3806587	78.9152908325	0.0	1142.0	0	394.0	1	430.891891892	15943.0	2.69421665664	3.0	0.36172072742	365.613546072	290.833144276	210.265015818	0.09679857783	333.0	86.0	37	0.0
3806584	108.266143799	0.0	1682.0	0	694.0	1	783.054054054	28973.0	2.52321228925	3.0	-0.380861509803	177.827128368	287.825139688	292.488361207	-0.0664066661851	657.0	409.0	37	0.0
3806585	538.988708496	0.0	3953.0	0	884.0	1	1232.67567568	45609.0	2.56032405448	3.0	0.850851806649	207.99960419	288.555016578	940.298535751	0.480427743067	409.0	272.0	37	0.0
3806590	159.754608154	0.0	1402.0	0	426.0	1	517.135135135	19134.0	2.54535736851	3.0	0.687140435846	235.762753897	293.603808114	319.348917692	0.269303809531	292.0	188.0	37	0.0
3806591	468.147064209	0.0	3632.0	0	657.0	1	1031.35135135	38160.0	2.57419173687	3.0	0.868368484548	34.3332851253	294.926763046	802.24200478	0.509963800489	323.0	270.0	37	0.0
3806588	129.44821167	0.0	1123.0	0	500.0	1	545.675675676	20190.0	2.58528070807	3.0	0.859254635118	377.296289196	290.611206066	232.64052552	0.22423756241	344.0	258.0	37	0.0
3806589	910.117614746	0.0	6771.0	0	1094.0	1	1930.21621622	71418.0	2.57578908801	3.0	0.819807746193	167.858597253	291.625782803	1605.36567546	0.517262074689	578.0	568.0	37	0.0
3806578	106.427307129	0.0	1319.0	0	468.0	1	553.0	20461.0	11.4000000005	3.0	0.0728446410509	81.7959592746	281.748386504	249.149330501	0.0166835318233	335.0	144.0	37	0.0
3806579	67.7941894531	0.0	821.0	0	428.0	1	452.459459459	16741.0	2.48498841467	3.0	0.473831691221	234.375655269	282.353736541	170.010227567	0.0977194080868	344.0	137.0	37	0.0
3806576	626.792785645	0.0	5171.0	0	1085.0	1	1616.27027027	59802.0	11.4000000005	3.0	0.62582876605	195.901800238	279.938445335	1224.19621359	0.310629326091	585.0	514.0	37	0.0
3806577	821.850585938	0.0	6051.0	0	1361.0	1	1984.21621622	73416.0	2.59284790405	3.0	0.820732950526	171.498419138	281.360099103	1500.44199294	0.449936269729	633.0	736.0	37	0.0
3806582	906.192138672	0.0	5546.0	0	1642.0	1	1937.02702703	71670.0	2.61464869652	3.0	0.966803483179	88.5033824688	286.502631882	1568.44890624	0.643169085698	382.0	396.0	37	0.0
3806583	51.0291824341	0.0	845.0	0	438.0	1	443.432432432	16407.0	2.45507131176	3.0	0.248898730974	152.041555989	287.514047755	156.710373432	0.0460040807397	405.0	212.0	37	0.0
3806580	63.6201095581	0.0	908.0	0	388.0	1	419.783783784	15532.0	2.57778550069	3.0	0.341101785342	239.56361423	284.512600843	163.563636127	0.0711834354247	339.0	209.0	37	0.0
3806581	126.331565857	0.0	1033.0	0	409.0	1	481.324324324	17809.0	2.50146860098	3.0	1.23025193039	0.0	285.0	237.000475158	0.434480249894	204.0	191.0	37	0.0
3806570	520.447937012	0.0	3992.0	0	849.0	1	1332.08108108	49287.0	2.53813474713	3.0	0.616013798328	176.825110068	275.792117027	958.916963685	0.284889603629	539.0	487.0	37	0.0
3806571	102.068229675	0.0	1314.0	0	445.0	1	514.567567568	19039.0	2.53350090901	3.0	-0.0199076121128	238.123940813	276.471642283	236.828529219	-0.00456032431409	386.0	200.0	37	0.0
3806568	1143.55444336	0.0	8128.0	0	1376.0	1	2425.16216216	89731.0	2.55145027559	3.0	0.821506550897	200.498041378	275.08427768	2065.87016255	0.538223615612	595.0	731.0	37	0.0
3806569	112.87109375	0.0	1445.0	0	465.0	1	547.837837838	20270.0	2.63589076163	3.0	0.188664680247	265.733049721	274.77030441	284.422173842	0.0514967685095	383.0	171.0	37	0.0
3806574	148.146331787	0.0	1355.0	0	476.0	1	559.648648649	20707.0	2.53620317992	3.0	0.836079271994	220.001715097	279.257311284	261.786725771	0.243079634193	329.0	243.0	37	0.0
3806575	632.131408691	0.0	4300.0	0	812.0	1	1325.83783784	49056.0	2.53046112167	3.0	0.84973692412	143.729625117	279.520885273	1114.19581147	0.555324074429	371.0	274.0	37	0.0
3806572	118.497924805	0.0	1112.0	0	290.0	1	395.567567568	14636.0	2.64166549861	3.0	0.64237003854	26.1940060377	278.602423355	240.269240245	0.242373377948	241.0	153.0	37	0.0
3806573	541.530029297	0.0	3772.0	0	754.0	1	1173.40540541	43416.0	2.59360460435	3.0	0.897379479827	116.398275458	278.664834212	941.516225725	0.56254728239	318.0	362.0	37	0.0
3806562	3084.22265625	0.0	12743.0	0	6106.0	1	7859.10810811	290787.0	4.67668903797	3.0	1.5419487116	295.09934341	261.499303357	4169.45379972	0.692108122242	1224.0	2204.0	37	0.0
3806563	676.988220215	0.0	4818.0	0	947.0	1	1410.40540541	52185.0	2.57451266838	3.0	0.880952065041	240.100313526	268.243533521	1132.66177308	0.547353898075	393.0	435.0	37	0.0
3806560	566.984985352	0.0	4329.0	0	780.0	1	1261.59459459	46679.0	2.57792722208	3.0	0.82459768087	365.626468261	259.071019436	1010.85199102	0.493326824974	428.0	364.0	37	0.0
3806561	135.758865356	0.0	1597.0	0	868.0	1	900.864864865	33332.0	2.63235633198	3.0	0.560045424879	281.295883554	260.411172195	299.359980455	0.102599473345	629.0	507.0	37	0.0
3806566	61.0008087158	0.0	786.0	0	309.0	1	328.567567568	12157.0	10.1598754408	3.0	0.592053649554	76.0130082241	273.113276169	127.173228433	0.1294052422	250.0	68.0	37	0.0
3806567	485.263977051	0.0	4131.0	0	658.0	1	1159.54054054	42903.0	2.56761521284	3.0	0.721724979069	396.465253473	274.166367379	1024.65676081	0.46818104451	341.0	222.0	37	0.0
3806564	565.882873535	0.0	4099.0	0	829.0	1	1285.72972973	47572.0	2.55684144822	3.0	0.819682751396	269.263624999	268.097168885	978.033646565	0.45298078681	474.0	482.0	37	0.0
3806565	684.482727051	0.0	5018.0	0	776.0	1	1405.10810811	51989.0	2.56313179261	3.0	0.808601104493	354.536403308	269.779578812	1233.70577223	0.550344055368	406.0	323.0	37	0.0
3806554	517.779541016	0.0	3769.0	0	691.0	1	1064.54054054	39388.0	2.53104729558	3.0	0.820155656615	91.9526548034	254.080868296	893.369234185	0.524715495986	322.0	268.0	37	0.0
3806555	676.769775391	0.0	4930.0	0	813.0	1	1452.86486486	53756.0	2.61577206952	3.0	0.871172852143	260.792639416	254.429539125	1170.94409114	0.540982050834	436.0	492.0	37	0.0
3806552	543.673950195	0.0	4102.0	0	924.0	1	1275.48648649	47193.0	2.5708066905	3.0	0.968775047678	59.5049189196	252.579825915	948.057271524	0.562599499386	327.0	373.0	37	0.0
3806553	427.354675293	0.0	3044.0	0	580.0	1	893.72972973	33068.0	2.56278637485	3.0	0.880045927508	27.8514494397	253.942008713	716.357283943	0.54486585431	254.0	125.0	37	0.0
3806558	151.997970581	0.0	1309.0	0	468.0	1	541.459459459	20034.0	2.53086264033	3.0	0.695922639117	335.639909713	256.687645982	294.555276325	0.233489454992	336.0	168.0	37	0.0
3806559	676.843505859	0.0	4957.0	0	858.0	1	1295.21621622	47923.0	2.54765774948	3.0	0.851737707561	6.13275663987	259.111134348	1152.6891297	0.610320878504	295.0	292.0	37	0.0
3806556	324.460266113	0.0	2456.0	0	512.0	1	773.621621622	28624.0	2.56797789363	3.0	0.855824769711	114.516450007	254.730472481	574.710475484	0.466036848396	278.0	139.0	37	0.0
3806557	421.921417236	0.0	3516.0	0	854.0	1	1149.0	42513.0	11.4000000005	3.0	0.71582610815	192.972339347	256.430604414	793.702855118	0.328441359248	483.0	377.0	37	0.0
3806546	150.76071167	0.0	1569.0	0	560.0	1	617.243243243	22838.0	2.61176030332	3.0	0.75465233527	304.858195461	245.098377932	282.566157977	0.208802722025	383.0	193.0	37	0.0
3806547	55.1861114502	0.0	684.0	0	287.0	1	298.594594595	11048.0	2.53579353671	3.0	0.490415794221	10.5628143808	245.865057821	125.596678004	0.115002270778	234.0	64.0	37	0.0
3806544	45.8135910034	0.0	836.0	0	415.0	1	409.675675676	15158.0	10.1655209467	3.0	0.2932674524	144.555857672	245.001784177	146.906632112	0.0555000471007	347.0	115.0	37	0.0
3806545	88.8571395874	0.0	887.0	0	404.0	1	459.540540541	17003.0	2.85534910305	3.0	0.683888687552	213.344736491	244.876139283	181.658347607	0.156299376049	329.0	213.0	37	0.0
3806550	909.217346191	0.0	6880.0	0	1413.0	1	2014.18918919	74525.0	2.56606387123	3.0	0.766313008567	174.062281954	247.151031867	1530.91615341	0.410883233347	672.0	786.0	37	0.0
3806551	439.350952148	0.0	3111.0	0	800.0	1	1167.13513514	43184.0	2.59379804935	3.0	0.77865981705	197.655827141	251.30222601	797.267875036	0.362306037239	452.0	325.0	37	0.0
3806548	88.0525360107	0.0	1364.0	0	438.0	1	504.189189189	18655.0	2.7630652578	3.0	0.413047381137	271.886695544	246.098130286	220.898649188	0.0994852802167	409.0	187.0	37	0.0
3806549	380.608703613	0.0	2785.0	0	578.0	1	899.459459459	33280.0	2.56526395396	3.0	0.839294004799	77.5603604445	247.453621037	688.928418899	0.473671599088	309.0	252.0	37	0.0
3806538	872.274658203	0.0	6629.0	0	1473.0	1	2156.75675676	79800.0	2.57937177	3.0	0.558623943807	167.187718692	241.751435977	1628.53133231	0.267272684835	797.0	751.0	37	0.0
3806539	461.0078125	0.0	3454.0	0	841.0	1	1201.78378378	44466.0	2.54371814653	3.0	0.625002149093	351.901008191	241.549463223	859.251099477	0.287717151679	529.0	384.0	37	0.0
3806536	571.74041748	0.0	4448.0	0	720.0	1	1245.81081081	46095.0	2.55329695063	3.0	0.817299397514	232.034054994	239.465724329	1022.05745212	0.504334735257	404.0	297.0	37	0.0
3806537	73.3475418091	0.0	999.0	0	494.0	1	528.810810811	19566.0	2.45439140241	3.0	0.454068574559	374.089836059	240.199736576	174.285181023	0.080877569493	424.0	296.0	37	0.0
3806542	727.634033203	0.0	5544.0	0	1206.0	1	1664.40540541	61583.0	2.55260562611	3.0	0.656997166154	362.233882363	243.955926269	1247.21005224	0.326537952587	594.0	369.0	37	0.0
3806543	150.655044556	0.0	1457.0	0	591.0	1	622.864864865	23046.0	2.54246785667	3.0	1.27340157421	399.0	244.0	301.312237661	0.445097972039	253.0	242.0	37	0.0
3806540	112.525314331	0.0	1101.0	0	420.0	1	465.594594595	17227.0	10.8442077107	3.0	0.453345474521	59.1825582226	243.448075097	225.14926647	0.123107089727	308.0	223.0	37	0.0
3806541	114.676490784	0.0	1086.0	0	440.0	1	541.621621622	20040.0	2.55838841267	3.0	0.528776804736	244.116711012	243.936091956	238.866577281	0.131991154383	395.0	200.0	37	0.0
3806530	69.1932373047	0.0	1069.0	0	514.0	1	533.783783784	19750.0	11.4000000005	3.0	0.742453174955	197.325621796	233.777991618	144.917243651	0.112080479389	428.0	329.0	37	0.0
3806531	722.413757324	0.0	5595.0	0	861.0	1	1429.0	52873.0	2.54870578336	3.0	0.771731584016	246.963339515	233.948944234	1281.50230849	0.529140184416	425.0	362.0	37	0.0
3806528	580.973083496	0.0	4191.0	0	1110.0	1	1533.51351351	56740.0	2.541876946	3.0	0.784486585446	159.586304576	232.721839482	1022.71198894	0.354261323992	677.0	547.0	37	0.0
3806529	132.803359985	0.0	1275.0	0	435.0	1	509.864864865	18865.0	2.62065057223	3.0	0.803977900811	83.5436231368	233.61573106	266.770725756	0.266348644037	285.0	221.0	37	0.0
3806534	134.866104126	0.0	1404.0	0	460.0	1	544.027027027	20129.0	2.58993321624	3.0	0.708085436526	143.117313014	238.298142664	267.587211794	0.210860162043	351.0	270.0	37	0.0
3806535	101.713447571	0.0	1239.0	0	481.0	1	519.675675676	19228.0	2.48477464799	3.0	0.632124098282	276.372078627	238.303868621	219.061515213	0.153710238373	374.0	246.0	37	0.0
3806532	1480.49023438	0.0	10178.0	0	2095.0	1	3389.7027027	125419.0	2.58284280116	3.0	0.757567029623	171.498382199	235.487304581	2717.89146076	0.436186772961	1015.0	1136.0	37	0.0
3806533	1439.0970459	0.0	9586.0	0	1574.0	1	2797.48648649	103507.0	2.54677225877	3.0	0.81009311315	359.865414997	235.709385752	2450.20941987	0.549821726406	656.0	641.0	37	0.0
3806650	333.733642578	0.0	2273.0	0	674.0	1	891.540540541	32987.0	2.62971853423	3.0	0.952624238122	366.939378292	341.170466692	551.562356432	0.417788665716	355.0	241.0	37	0.0
3806651	904.166381836	0.0	6918.0	0	1072.0	1	1863.7027027	68957.0	2.53670051052	3.0	0.801152558951	301.969097356	341.862991699	1609.39641662	0.528857432845	558.0	556.0	37	0.0
3806648	683.869018555	0.0	4726.0	0	884.0	1	1391.64864865	51491.0	2.602080659	3.0	0.880598637659	335.942781038	339.309044406	1155.33514176	0.576125692939	363.0	309.0	37	0.0
3806649	447.197387695	0.0	3731.0	0	786.0	1	1113.18918919	41188.0	2.55061112813	3.0	0.618196346605	94.2405434767	340.936886208	815.56142346	0.292751547989	433.0	349.0	37	0.0
3806654	871.717529297	0.0	6174.0	0	1158.0	1	1814.45945946	67135.0	2.54215492128	3.0	0.782446428018	87.8508904263	345.751460539	1509.42491982	0.482477349554	508.0	499.0	37	0.0
3806655	530.971557617	0.0	3753.0	0	718.0	1	1128.97297297	41772.0	2.54007562235	3.0	0.805216930695	161.170655923	347.165561493	927.877071794	0.494533054358	367.0	234.0	37	0.0
3806652	519.534973145	0.0	4112.0	0	715.0	1	1181.37837838	43711.0	2.54931944305	3.0	0.751194476584	395.295972346	342.189226942	956.309409232	0.436865744533	400.0	286.0	37	0.0
3806653	164.173736572	0.0	1364.0	0	445.0	1	522.621621622	19337.0	2.55226746161	3.0	0.860688962144	243.17631591	344.077657054	277.596264719	0.296314462442	284.0	175.0	37	0.0
3806642	909.246582031	0.0	6880.0	0	997.0	1	1771.32432432	65539.0	2.56404059538	3.0	0.74188138423	139.715937412	335.163731927	1628.05584558	0.517308438044	456.0	511.0	37	0.0
3806643	1142.88769531	0.0	7832.0	0	1163.0	1	2174.2972973	80449.0	2.55441688121	3.0	0.826523391395	286.459543166	335.020057047	2019.74910247	0.623079455623	487.0	607.0	37	0.0
3806640	65.9096679688	0.0	968.0	0	495.0	1	510.378378378	18884.0	8.92718306712	3.0	0.505703475645	374.204717548	331.421222981	165.466067577	0.0892952215965	420.0	273.0	37	0.0
3806641	142.306304932	0.0	1572.0	0	402.0	1	494.837837838	18309.0	2.57869853781	3.0	0.719557707753	217.004914208	334.100410121	276.96103953	0.252141857302	293.0	195.0	37	0.0
3806646	73.9074707031	0.0	910.0	0	480.0	1	491.297297297	18178.0	2.53117947191	3.0	0.568146313118	378.920055831	335.590285786	171.984958138	0.110424466392	384.0	161.0	37	0.0
3806647	1201.74938965	0.0	8080.0	0	1253.0	1	2239.94594595	82878.0	2.55280724565	3.0	0.834455796445	68.4509233478	338.884257702	2125.23382957	0.655247725717	448.0	575.0	37	0.0
3806644	122.167022705	0.0	1082.0	0	385.0	1	462.459459459	17111.0	2.53301039128	3.0	0.76120996474	109.798637184	335.988301705	219.784565553	0.220826966361	285.0	219.0	37	0.0
3806645	54.0354957581	0.0	1540.0	0	598.0	1	681.918918919	25231.0	10.0618453049	3.0	0.10012033373	303.177423295	335.816203734	317.516786816	0.0238654221365	444.0	284.0	37	0.0
3806634	124.511268616	0.0	1165.0	0	504.0	1	589.918918919	21827.0	2.5886107806	3.0	0.555064204555	291.194054244	324.628833498	240.30852604	0.127465727774	435.0	296.0	37	0.0
3806635	182.702194214	0.0	1445.0	0	498.0	1	626.837837838	23193.0	2.64429731442	3.0	0.777893682495	94.4943006381	327.169937094	334.587267599	0.262001917621	351.0	226.0	37	0.0
3806632	792.594177246	0.0	6032.0	0	950.0	1	1644.16216216	60834.0	2.54890833897	3.0	0.792051355176	365.44438464	323.132990055	1451.9322473	0.537807819178	455.0	458.0	37	0.0
3806633	45.0395584106	0.0	858.0	0	367.0	1	395.189189189	14622.0	11.4000000005	3.0	0.729441231104	194.263365776	324.435412252	123.121854238	0.128196161604	294.0	194.0	37	0.0
3806638	150.323898315	0.0	1401.0	0	483.0	1	587.918918919	21753.0	2.60883097311	3.0	0.742144194252	350.372911098	328.602512063	298.980525042	0.232597502061	358.0	196.0	37	0.0
3806639	49.7042007446	0.0	609.0	0	312.0	1	335.756756757	12423.0	2.5094543255	3.0	0.474953609432	33.6788483954	331.401551069	120.883416151	0.0934930169191	266.0	140.0	37	0.0
3806636	592.251098633	0.0	4024.0	0	867.0	1	1319.18918919	48810.0	2.56995197818	3.0	0.680233635332	137.149075654	327.190558307	1056.71069408	0.374464501391	463.0	368.0	37	0.0
3806637	99.4811172485	0.0	935.0	0	310.0	1	364.837837838	13499.0	2.51565434999	3.0	0.847516509653	0.0	328.0	209.087104857	0.320749513805	205.0	94.0	37	0.0
3806626	520.820922852	0.0	3656.0	0	755.0	1	1190.10810811	44034.0	2.54961356981	3.0	0.872870227635	234.463575001	319.234457118	914.048831171	0.504209450401	382.0	373.0	37	0.0
3806627	1241.46252441	0.0	8922.0	0	1409.0	1	2353.62162162	87084.0	2.55268132299	3.0	0.851867856112	158.944930939	320.264795361	2144.37773092	0.634166227105	490.0	538.0	37	0.0
3806624	513.205200195	0.0	3465.0	0	776.0	1	1148.89189189	42509.0	2.55947598404	3.0	0.911375103815	90.7074377527	317.076962752	848.076804167	0.506874193925	373.0	328.0	37	0.0
3806625	133.096801758	0.0	1608.0	0	590.0	1	686.351351351	25395.0	11.4000000005	3.0	0.244193541219	360.800714318	318.224590992	363.162744068	0.0690658616992	428.0	248.0	37	0.0
3806630	1205.29797363	0.0	8881.0	0	1463.0	1	2359.02702703	87284.0	2.54027226353	3.0	0.82893053187	278.65202141	320.98310986	2112.58268065	0.590246428546	538.0	396.0	37	0.0
3806631	457.487579346	0.0	3545.0	0	637.0	1	1027.37837838	38013.0	2.5371704849	3.0	0.809908390843	211.907625115	322.340108033	819.157946761	0.476846319518	345.0	298.0	37	0.0
3806628	55.802520752	0.0	776.0	0	400.0	1	411.405405405	15222.0	10.9434037157	3.0	0.709953164315	197.503613568	319.825623755	131.21345194	0.127670410875	312.0	202.0	37	0.0
3806629	765.037414551	0.0	5427.0	0	954.0	1	1482.75675676	54862.0	2.54393918829	3.0	0.876376551369	39.1009533307	320.83000853	1292.53191247	0.618051020346	342.0	303.0	37	0.0
3806618	82.2410125732	0.0	1319.0	0	590.0	1	636.216216216	23540.0	2.52686867325	3.0	0.168063813966	284.704568725	311.319284151	277.00743423	0.0379768171333	457.0	238.0	37	0.0
3806619	286.542266846	0.0	3032.0	0	580.0	1	769.189189189	28460.0	2.50954857512	3.0	0.628414436918	0.0	313.0	593.357903884	0.319925772315	326.0	208.0	37	0.0
3806616	937.71307373	0.0	6504.0	0	1070.0	1	1820.67567568	67365.0	2.56606402781	3.0	0.853428086334	247.192922592	311.393616209	1632.82446247	0.619924077513	424.0	358.0	37	0.0
3806617	590.887268066	0.0	4597.0	0	862.0	1	1351.56756757	50008.0	2.59800949336	3.0	0.685416374846	278.25025766	311.017373828	1072.86303207	0.37369976303	494.0	400.0	37	0.0
3806622	592.501831055	0.0	4192.0	0	762.0	1	1262.08108108	46697.0	2.5493898793	3.0	0.79323052915	340.401007448	314.594737434	1092.42491169	0.522765268818	387.0	252.0	37	0.0
3806623	141.416412354	0.0	1507.0	0	538.0	1	592.297297297	21915.0	2.52621098439	3.0	0.607019469489	388.584896675	315.503641936	312.996349363	0.191026475035	381.0	190.0	37	0.0
3806620	495.017425537	0.0	3699.0	0	760.0	1	1129.81081081	41803.0	2.56112314424	3.0	0.841171358528	137.392214092	313.236436903	879.980076726	0.487172792819	370.0	393.0	37	0.0
3806621	125.454582214	0.0	1118.0	0	383.0	1	482.405405405	17849.0	2.6173349798	3.0	0.558253466676	218.658409022	314.833649443	244.249241948	0.164586514817	318.0	216.0	37	0.0
3806610	1039.50634766	0.0	7509.0	0	1127.0	1	1989.13513514	73598.0	2.57433685938	3.0	0.877412458154	382.835055377	306.914157201	1736.54174474	0.620736198188	456.0	338.0	37	0.0
3806611	266.612976074	0.0	2515.0	0	642.0	1	919.540540541	34023.0	2.56252490571	3.0	0.597529327083	7.44863435974	308.861185797	594.322658092	0.239309825033	446.0	358.0	37	0.0
3806608	136.082061768	0.0	1245.0	0	386.0	1	470.297297297	17401.0	2.53764933993	3.0	0.682219296019	67.5193751102	305.26290465	277.939728165	0.252491626374	272.0	113.0	37	0.0
3806609	46.1532096863	0.0	782.0	0	448.0	1	459.135135135	16988.0	2.62459666598	3.0	-0.0126618362984	138.807021196	305.772384272	142.823932433	-0.00196549847785	359.0	111.0	37	0.0
3806614	581.159423828	0.0	4176.0	0	725.0	1	1196.75675676	44280.0	2.53663129369	3.0	0.824102872778	103.780027095	310.119799433	1015.05137816	0.537253132093	347.0	356.0	37	0.0
3806615	615.216918945	0.0	4365.0	0	877.0	1	1221.08108108	45180.0	2.58024942202	3.0	0.832621258083	23.9883935972	310.885973356	1043.12573489	0.551925630387	339.0	274.0	37	0.0
3806612	53.9357299805	0.0	1020.0	0	426.0	1	479.810810811	17753.0	2.50840003211	3.0	-0.0322652433785	14.2461708762	308.595371317	190.322509593	-0.00635850178225	386.0	264.0	37	0.0
3806613	42.4682655334	0.0	710.0	0	406.0	1	408.837837838	15127.0	10.2247403801	3.0	0.236746221721	353.880603276	309.334466385	122.388160628	0.0367375521582	376.0	172.0	37	0.0
3806602	188.197433472	0.0	1492.0	0	533.0	1	621.162162162	22983.0	2.56215030561	3.0	0.920513167686	258.214791589	302.118043142	310.951274632	0.299380673465	321.0	300.0	37	0.0
3806603	947.244812012	0.0	6389.0	0	1112.0	1	1864.21621622	68976.0	2.55050640633	3.0	0.826004558558	338.810078837	302.186135927	1671.55028068	0.588104899298	461.0	506.0	37	0.0
3806600	604.011230469	0.0	4448.0	0	794.0	1	1273.0	47101.0	2.54172415734	3.0	0.830967900781	88.5023192614	300.231596787	1086.93690403	0.549802165866	369.0	318.0	37	0.0
3806601	126.719924927	0.0	1253.0	0	451.0	1	534.702702703	19784.0	10.8076826014	3.0	0.849760268496	118.38263222	301.310592471	240.216090781	0.235907742295	316.0	289.0	37	0.0
3806606	138.843734741	0.0	1376.0	0	511.0	1	590.945945946	21865.0	2.5756693951	3.0	0.742752767087	191.838915814	303.899633257	264.662777674	0.199509226122	368.0	268.0	37	0.0
3806607	412.825531006	0.0	3637.0	0	809.0	1	1112.62162162	41167.0	2.50419655459	3.0	0.698341343882	4.5743891004	304.462086655	846.060982546	0.361501444594	449.0	353.0	37	0.0
3806604	513.511474609	0.0	4065.0	0	788.0	1	1172.62162162	43387.0	2.53928663794	3.0	0.774231761594	369.83438999	301.533159658	951.078900552	0.457679842668	431.0	277.0	37	0.0
3806605	707.692138672	0.0	5626.0	0	887.0	1	1488.62162162	55079.0	2.54159372172	3.0	0.797947470473	157.748978042	302.700732717	1286.69922997	0.526380577601	450.0	434.0	37	0.0
3806594	157.969573975	0.0	1418.0	0	436.0	1	564.540540541	20888.0	2.5108545574	3.0	0.79981594329	284.310968177	294.739875009	284.102934651	0.251959636923	337.0	217.0	37	0.0
3806595	117.406707764	0.0	1271.0	0	455.0	1	499.594594595	18485.0	2.6064406339	3.0	0.707290774694	301.040229295	294.516147324	236.006527624	0.200567668309	333.0	115.0	37	0.0
3806592	69.7588653564	0.0	1001.0	0	396.0	1	442.783783784	16383.0	2.49038692555	3.0	0.447299073816	120.494811639	294.712088092	186.003305696	0.103691895167	337.0	185.0	37	0.0
3806593	696.028564453	0.0	4896.0	0	1067.0	1	1576.59459459	58334.0	2.55314601343	3.0	0.826703484222	181.18624333	294.808507766	1182.43852223	0.44930027397	566.0	554.0	37	0.0
3806598	88.9655685425	0.0	903.0	0	394.0	1	437.72972973	16196.0	2.55072718552	3.0	0.169125177814	11.1199044122	299.103772017	195.764831799	0.0393051992325	307.0	162.0	37	0.0
3806599	581.174987793	0.0	3549.0	0	1197.0	1	1499.05405405	55465.0	4.67848800334	3.0	1.21700896999	47.4628798831	299.649113146	923.881935277	0.600070073412	354.0	426.0	37	0.0
3806596	70.7270889282	0.0	856.0	0	405.0	1	458.162162162	16952.0	2.68030635567	3.0	0.358362703953	203.341455082	296.851616576	163.526163981	0.0683224100031	352.0	242.0	37	0.0
3806597	114.516441345	0.0	1527.0	0	580.0	1	649.297297297	24024.0	2.56363085814	3.0	0.223353385797	188.78869785	297.608154393	275.19910619	0.0496849598384	454.0	299.0	37	0.0
3806714	113.055496216	0.0	1171.0	0	362.0	1	424.72972973	15715.0	2.50628580344	3.0	0.582507966542	177.636339405	394.494589994	235.321251891	0.192419685028	270.0	140.0	37	0.0
3806715	191.320373535	0.0	1742.0	0	470.0	1	564.756756757	20896.0	2.54051519911	3.0	0.651146866633	143.728195755	394.884670608	381.440355422	0.281877729555	293.0	110.0	37	0.0
3806712	107.508781433	0.0	1083.0	0	538.0	1	542.027027027	20055.0	2.59206843178	3.0	0.623775783926	392.449000528	391.972934283	215.381249376	0.141464650591	355.0	270.0	37	0.0
3806713	93.4646453857	0.0	1026.0	0	430.0	1	474.513513514	17557.0	2.55838497642	3.0	0.529051829373	37.5986539353	392.765788106	203.143028652	0.127708039965	357.0	152.0	37	0.0
3806718	839.978515625	0.0	6994.0	0	1265.0	1	2069.02702703	76554.0	8.41522256713	3.0	0.877801615616	383.254432053	397.052694814	1729.55762627	0.579503041281	403.0	331.0	37	0.0
3806719	93.4819564819	0.0	1116.0	0	446.0	1	486.243243243	17991.0	2.47981691881	3.0	1.03211717131	33.0	399.0	189.159897883	0.251186684124	307.0	229.0	37	0.0
3806716	94.724029541	0.0	1175.0	0	375.0	1	446.810810811	16532.0	2.59393580692	3.0	0.608996844522	150.309278875	395.057471813	207.977407672	0.165141491592	271.0	159.0	37	0.0
3806717	473.51159668	0.0	3491.0	0	1056.0	1	1246.2972973	46113.0	2.56011973832	3.0	0.932624621882	238.576676061	395.509042569	844.796420738	0.46217530724	383.0	316.0	37	0.0
3806706	191.676483154	0.0	2232.0	0	700.0	1	864.081081081	31971.0	10.8034911305	3.0	0.591738415095	13.9005707151	389.02793112	459.002322578	0.186474047889	446.0	324.0	37	0.0
3806707	119.549499512	0.0	1074.0	0	372.0	1	441.054054054	16319.0	2.59248221751	3.0	0.722419079869	205.595889978	388.620227252	232.431464922	0.23510789347	267.0	156.0	37	0.0
3806704	377.407226562	0.0	2772.0	0	681.0	1	979.918918919	36257.0	2.56619494215	3.0	0.815927253561	285.657970552	386.418328426	675.457967209	0.391225506529	424.0	323.0	37	0.0
3806705	108.725669861	0.0	1247.0	0	367.0	1	442.378378378	16368.0	2.7190002918	3.0	0.643115306682	175.498961959	387.437529493	233.78413017	0.204723312284	265.0	140.0	37	0.0
3806710	80.130859375	0.0	921.0	0	336.0	1	381.297297297	14108.0	10.2682580994	3.0	0.58476100061	73.3682989102	392.043134287	169.19463888	0.14908085099	279.0	145.0	37	0.0
3806711	171.641708374	0.0	1472.0	0	593.0	1	636.081081081	23535.0	2.5077231044	3.0	0.81715044966	362.100239723	391.771968863	320.770026514	0.259510641312	345.0	132.0	37	0.0
3806708	598.905944824	0.0	4759.0	0	930.0	1	1468.56756757	54337.0	2.58786589113	3.0	0.691429154811	19.4637595773	390.795573965	1138.46569608	0.366130485483	483.0	497.0	37	0.0
3806709	3072.1340332	0.0	13569.0	0	4818.0	1	6367.2972973	235590.0	2.73206734171	3.0	1.18784710744	320.071225521	391.048127852	4439.8218612	0.70687516999	942.0	1852.0	37	0.0
3806698	323.145690918	0.0	2844.0	0	956.0	1	1211.32432432	44819.0	8.87435737456	3.0	1.12840106007	257.927633164	383.015359627	623.975384756	0.409701655473	408.0	379.0	37	0.0
3806699	377.676849365	0.0	3245.0	0	879.0	1	1135.64864865	42019.0	2.54184732735	3.0	0.630398015589	306.581915627	383.274782651	722.430589369	0.250798064468	627.0	378.0	37	0.0
3806696	125.208679199	0.0	1130.0	0	487.0	1	507.810810811	18789.0	2.54127857265	3.0	0.740116942743	240.010846171	382.171655431	220.377559585	0.191322014381	334.0	210.0	37	0.0
3806697	80.7812042236	0.0	856.0	0	423.0	1	470.0	17390.0	2.48853824883	3.0	0.658337948485	274.059853675	381.870199707	157.538707766	0.124016991403	369.0	212.0	37	0.0
3806702	1088.94006348	0.0	7534.0	0	1218.0	1	2216.97297297	82028.0	2.54932398469	3.0	0.80234519878	25.461873587	384.603894274	1959.91628912	0.549563271494	497.0	695.0	37	0.0
3806703	417.851013184	0.0	3248.0	0	655.0	1	921.27027027	34087.0	2.54832846655	3.0	0.798078609142	52.9939749482	385.820096829	736.688825031	0.468622090112	322.0	271.0	37	0.0
3806700	476.028137207	0.0	4011.0	0	737.0	1	1180.21621622	43668.0	2.609474299	3.0	0.671042261446	93.4891739481	384.373663717	925.826391667	0.357222612782	445.0	381.0	37	0.0
3806701	131.00843811	0.0	1433.0	0	502.0	1	527.702702703	19525.0	2.5411175347	3.0	0.561543827275	360.696559714	384.494786925	281.412199142	0.176096260061	333.0	145.0	37	0.0
3806690	872.845397949	0.0	6179.0	0	1046.0	1	1840.32432432	68092.0	2.5638306036	3.0	0.848492289685	298.886174797	376.737526968	1478.2170577	0.516921966778	566.0	378.0	37	0.0
3806691	386.981933594	0.0	3380.0	0	915.0	1	1222.18918919	45221.0	2.54127445824	3.0	0.9395372156	259.619480756	379.563370353	766.085462227	0.417349271361	432.0	342.0	37	0.0
3806688	107.008575439	0.0	1079.0	0	448.0	1	502.297297297	18585.0	2.66662744171	3.0	0.604423349559	109.098422109	376.189548195	212.257294714	0.146403138638	353.0	256.0	37	0.0
3806689	506.454315186	0.0	4122.0	0	1069.0	1	1358.18918919	50253.0	2.57542604414	3.0	1.0175208887	12.4700143635	377.26199754	855.407337596	0.471507363739	472.0	541.0	37	0.0
3806694	90.5406341553	0.0	987.0	0	409.0	1	429.702702703	15899.0	4.70397225702	3.0	0.728476361401	229.862627482	381.43286663	183.908320286	0.184679975525	284.0	143.0	37	0.0
3806695	92.8855133057	0.0	1265.0	0	652.0	1	676.621621622	25035.0	10.8371352764	3.0	0.377321607908	87.6968013041	382.111992916	256.14713126	0.0769141774499	450.0	287.0	37	0.0
3806692	130.976730347	0.0	1330.0	0	521.0	1	555.783783784	20564.0	2.60082001184	3.0	0.894273984656	345.475103367	380.208156151	240.965780781	0.240480622902	328.0	192.0	37	0.0
3806693	51.3868598938	0.0	598.0	0	324.0	1	330.351351351	12223.0	2.62330093463	3.0	0.40574473032	181.191467933	380.565878134	142.232832633	0.0957063714665	254.0	87.0	37	0.0
3806682	531.054382324	0.0	4068.0	0	823.0	1	1242.0	45954.0	2.57086628916	3.0	0.857313915006	83.9173104082	369.857031083	928.368491255	0.47147962011	418.0	350.0	37	0.0
3806683	620.029907227	0.0	4772.0	0	723.0	1	1324.2972973	48999.0	2.5526292054	3.0	0.715698020576	245.019591929	371.746262063	1123.80548596	0.43610587077	426.0	357.0	37	0.0
3806680	124.475357056	0.0	1089.0	0	386.0	1	468.432432432	17332.0	2.52645000384	3.0	0.663866778974	60.1062456195	368.231042629	238.899972157	0.203783190894	299.0	183.0	37	0.0
3806681	327.369628906	0.0	2571.0	0	601.0	1	812.189189189	30051.0	2.52763267507	3.0	0.742468805615	209.017268281	369.465777776	583.395417546	0.363619571875	327.0	312.0	37	0.0
3806686	760.244995117	0.0	5122.0	0	728.0	1	1441.62162162	53340.0	2.54319709702	3.0	0.790694033457	137.720632201	374.439958338	1391.53047939	0.617102832563	334.0	231.0	37	0.0
3806687	1428.57653809	0.0	9722.0	0	1248.0	1	2706.18918919	100129.0	2.53998869458	3.0	0.826253884966	96.2674287913	374.531461789	2556.53436031	0.640098790357	540.0	705.0	37	0.0
3806684	68.6519927979	0.0	692.0	0	302.0	1	351.594594595	13009.0	2.74203969643	3.0	0.468830053539	151.444210617	373.190488728	158.746733905	0.118367536534	270.0	81.0	37	0.0
3806685	611.059082031	0.0	4668.0	0	919.0	1	1407.37837838	52073.0	2.5516624162	3.0	0.792501251006	312.152378809	373.007395394	1065.56175459	0.428594627758	567.0	420.0	37	0.0
3806674	328.895599365	0.0	2502.0	0	632.0	1	902.945945946	33409.0	2.5589292496	3.0	0.87920198197	106.135947702	363.67406409	557.459313211	0.372495481644	402.0	387.0	37	0.0
3806675	820.298583984	0.0	5471.0	0	919.0	1	1618.94594595	59901.0	2.55793594387	3.0	0.877557735374	380.200015463	363.75532571	1383.73211011	0.600075396769	392.0	315.0	37	0.0
3806672	1241.45947266	0.0	8969.0	0	1262.0	1	2428.59459459	89858.0	2.52977079342	3.0	0.836606000617	300.879430687	361.59277101	2196.35251243	0.608496582101	579.0	641.0	37	0.0
3806673	494.318481445	0.0	3393.0	0	654.0	1	1045.56756757	38686.0	2.57626170429	3.0	0.791947127603	172.875432797	362.972523334	844.069854289	0.469859961474	343.0	325.0	37	0.0
3806678	1976.18676758	0.0	11601.0	0	2045.0	1	3601.54054054	133257.0	2.5753957943	3.0	0.932331264946	21.7045485447	365.860666448	3247.59990518	0.725188819322	538.0	834.0	37	0.0
3806679	489.475891113	0.0	3362.0	0	872.0	1	1206.72972973	44649.0	2.5337250635	3.0	0.653196664522	251.171987723	367.072520221	868.791678413	0.307422414333	471.0	457.0	37	0.0
3806676	517.556518555	0.0	4274.0	0	682.0	1	1090.89189189	40363.0	2.58256586414	3.0	0.826208586613	46.8394087324	364.843409438	908.542874417	0.52450986402	337.0	227.0	37	0.0
3806677	440.328674316	0.0	4178.0	0	741.0	1	971.297297297	35938.0	2.49701200016	3.0	0.843310304945	0.0	366.0	813.746543425	0.546216259775	302.0	306.0	37	0.0
3806666	936.591247559	0.0	5653.0	0	1531.0	1	2098.97297297	77662.0	2.63405398062	3.0	1.14793379732	123.913199314	357.467719349	1434.40151063	0.645383534671	418.0	564.0	37	0.0
3806667	129.528533936	0.0	1302.0	0	360.0	1	452.918918919	16758.0	2.49136905679	3.0	0.666146108412	223.290129833	357.552536424	272.153385916	0.250217984286	269.0	133.0	37	0.0
3806664	47.5796585083	0.0	939.0	0	424.0	1	454.837837838	16829.0	2.87217376233	3.0	-1.51565958385	20.4965698998	356.500231179	151.002117997	-0.201018064519	352.0	229.0	37	0.0
3806665	87.3790817261	0.0	1175.0	0	534.0	1	559.189189189	20690.0	2.52877872785	3.0	0.318173499765	112.939101411	357.248244895	187.827615683	0.0564527037948	435.0	323.0	37	0.0
3806670	388.320251465	0.0	2943.0	0	665.0	1	999.540540541	36983.0	2.53057727538	3.0	0.67490854624	255.189229632	360.608572586	717.636382493	0.319750081911	424.0	314.0	37	0.0
3806671	209.589477539	0.0	2029.0	0	641.0	1	760.243243243	28129.0	2.58304858957	3.0	0.703627400924	11.0793990959	362.403355657	406.289333508	0.231551879844	425.0	310.0	37	0.0
3806668	438.538024902	0.0	3396.0	0	850.0	1	1182.10810811	43738.0	2.5695335185	3.0	0.619505259377	315.24776327	360.204674275	791.238894385	0.261561531053	578.0	378.0	37	0.0
3806669	363.89151001	0.0	2844.0	0	648.0	1	857.594594595	31731.0	2.583773229	3.0	0.74365596309	206.289651448	361.318683813	660.839636769	0.401582506668	321.0	239.0	37	0.0
3806658	121.465515137	0.0	1219.0	0	369.0	1	449.108108108	16617.0	2.5658047207	3.0	0.66750415164	207.085459326	350.974747647	230.268054399	0.206450694973	275.0	185.0	37	0.0
3806659	167.158279419	0.0	1483.0	0	511.0	1	630.567567568	23331.0	2.54368368807	3.0	0.82677408135	269.850311185	352.313892975	319.80962571	0.265279144959	340.0	273.0	37	0.0
3806656	385.109405518	0.0	2854.0	0	662.0	1	916.675675676	33917.0	2.51984424854	3.0	0.781685579707	105.106983552	348.946252053	674.078715073	0.403325170615	391.0	207.0	37	0.0
3806657	206.859527588	0.0	2003.0	0	659.0	1	826.432432432	30578.0	2.56892067256	3.0	0.492036231823	81.49337137	349.536752182	462.087686516	0.159497529012	429.0	337.0	37	0.0
3806662	584.044921875	0.0	4375.0	0	776.0	1	1201.56756757	44458.0	2.56884780526	3.0	0.769687692117	168.992934702	353.877977277	1001.60941435	0.472320996783	388.0	320.0	37	0.0
3806663	128.552459717	0.0	1696.0	0	672.0	1	781.864864865	28929.0	2.51921462882	3.0	-0.0864709660798	318.443018078	353.982934558	319.86838979	-0.0173806201176	539.0	325.0	37	0.0
3806660	1119.23046875	0.0	7801.0	0	1584.0	1	2264.0	83768.0	2.56875886238	3.0	0.86055637658	309.945152771	351.829085051	1848.58369209	0.541609751477	610.0	636.0	37	0.0
3806661	94.8601760864	0.0	1160.0	0	487.0	1	548.432432432	20292.0	2.6237013529	3.0	0.309510982909	92.6253450013	354.234499731	208.487614945	0.0625079702624	417.0	212.0	37	0.0
3806722	88.8669586182	0.0	1172.0	0	324.0	1	393.27027027	14551.0	10.136221918	3.0	0.658098046957	218.0	399.0	239.914411666	0.251151464595	251.0	134.0	37	0.0
3806720	653.214233398	0.0	3974.0	0	1316.0	1	1640.64864865	60704.0	4.70809046914	3.0	1.16676267329	53.0	399.0	1151.98768358	0.693834136009	308.0	315.0	37	0.0
3806721	520.366271973	0.0	3745.0	0	1050.0	1	1458.56756757	53967.0	4.65884293471	3.0	1.23965520603	112.0	399.0	964.149323974	0.694115323955	264.0	365.0	37	0.0
3806264	1036.30078125	1.0	6161.0	1	1546.0	1	2455.56756757	90856.0	2.6389258211	3.0	1.07563615364	377.0	399.0	1703.21473071	0.594992642224	653.0	857.0	37	0.0
3806258	147.258270264	1.0	1536.0	1	575.0	1	712.891891892	26377.0	10.1712855224	3.0	0.988805356758	399.0	395.0	308.979843264	0.272722532504	412.0	413.0	37	0.0
3806259	128.152206421	1.0	1069.0	1	410.0	1	494.486486486	18296.0	2.53335059069	3.0	0.716978094515	277.221323006	395.932024091	263.334453755	0.23595676093	289.0	144.0	37	0.0
3806256	420.708251953	1.0	3979.0	1	1220.0	1	1430.83783784	52941.0	4.70439317191	3.0	1.08857585541	101.949954007	392.792505333	920.212309848	0.538572720543	368.0	490.0	37	0.0
3806257	586.019836426	1.0	3873.0	1	1093.0	1	1391.32432432	51479.0	2.58181902861	3.0	1.10163836313	174.031289771	393.157381679	907.857614082	0.561077558463	374.0	515.0	37	0.0
3806262	383.314361572	1.0	3391.0	1	508.0	1	827.648648649	30623.0	2.51457929245	3.0	0.832746052974	263.0	399.0	714.260776227	0.5608657688	242.0	256.0	37	0.0
3806263	640.180358887	1.0	4077.0	1	1349.0	1	1551.21621622	57395.0	2.67437388256	3.0	1.15132205321	311.0	399.0	1037.28095774	0.625852614116	368.0	497.0	37	0.0
3806260	457.220550537	1.0	3690.0	1	909.0	1	1289.97297297	47729.0	8.43523125502	3.0	0.888347482108	329.118444725	396.819800072	949.381011399	0.48565984218	386.0	331.0	37	0.0
3806261	397.839569092	1.0	4329.0	1	649.0	1	929.459459459	34390.0	2.48103372315	3.0	0.768849719193	224.0	399.0	843.582920728	0.535877209348	292.0	311.0	37	0.0
3806250	459.913848877	1.0	3773.0	1	468.0	1	948.864864865	35108.0	2.57022360049	3.0	0.78425247524	18.5685399703	391.108954463	845.861400591	0.537418945578	269.0	224.0	37	0.0
3806251	470.032501221	1.0	3979.0	1	1220.0	1	1449.02702703	53614.0	2.54165643758	3.0	1.1187121015	101.0	391.0	927.916467939	0.558108092827	349.0	467.0	37	0.0
3806248	157.734024048	1.0	1335.0	1	389.0	1	510.594594595	18892.0	2.56507186125	3.0	0.764424885338	251.095800187	389.177417279	296.409107247	0.285150503113	276.0	165.0	37	0.0
3806249	719.446960449	1.0	5016.0	1	1015.0	1	1572.67567568	58189.0	2.58931159813	3.0	0.855780922571	316.384535615	389.61187617	1259.61431606	0.52140622576	441.0	416.0	37	0.0
3806254	1080.44445801	1.0	7949.0	1	1035.0	1	2121.86486486	78509.0	2.57863079621	3.0	0.835763631513	358.62067872	391.654576639	1925.73782631	0.610971087095	491.0	560.0	37	0.0
3806255	421.475341797	1.0	3094.0	1	592.0	1	909.810810811	33663.0	2.56376947885	3.0	0.806337659941	36.6359514158	392.660773173	771.524423097	0.519501247409	278.0	208.0	37	0.0
3806252	61.6051445007	1.0	861.0	1	357.0	1	369.432432432	13669.0	9.00889776268	3.0	0.353358677753	284.281730437	390.971997264	159.406283952	0.0825267660893	288.0	165.0	37	0.0
3806253	67.114364624	1.0	1024.0	1	432.0	1	422.567567568	15635.0	2.84430603327	3.0	0.481906075993	232.992616188	392.178379558	179.585563101	0.114084252499	315.0	141.0	37	0.0
3806242	51.0935592651	1.0	780.0	1	358.0	1	380.945945946	14095.0	8.35484237304	3.0	0.591607080384	124.525321567	381.691212966	119.988875861	0.102743799046	288.0	229.0	37	0.0
3806243	142.387496948	1.0	1781.0	1	702.0	1	795.864864865	29447.0	2.49008362441	3.0	0.313465559629	390.78839558	381.987739081	344.837575466	0.0728580153939	519.0	270.0	37	0.0
3806240	90.7593917847	1.0	1193.0	1	468.0	1	505.945945946	18720.0	2.64128994013	3.0	0.687512276794	39.6275563167	380.49729093	247.078254129	0.201739646115	270.0	94.0	37	0.0
3806241	98.4544830322	1.0	1725.0	1	870.0	1	868.72972973	32143.0	11.4000000005	3.0	-1.01612822857	374.77321749	381.538630834	308.456700423	-0.152827018856	584.0	278.0	37	0.0
3806246	128.264175415	1.0	1440.0	1	368.0	1	444.27027027	16438.0	2.58003604625	3.0	0.609468436902	118.238089347	387.885577727	258.349316565	0.215372768071	283.0	175.0	37	0.0
3806247	3184.28076172	1.0	14636.0	1	3975.0	1	6288.40540541	232671.0	2.64383040972	3.0	1.07960681719	381.710070459	387.778776446	4885.12875674	0.722191998069	927.0	1579.0	37	0.0
3806244	525.564758301	1.0	3646.0	1	679.0	1	1142.35135135	42267.0	2.56932631446	3.0	0.932530106456	215.176731243	383.303117069	869.357624156	0.550001260588	317.0	274.0	37	0.0
3806245	440.530578613	1.0	3342.0	1	760.0	1	1089.2972973	40304.0	2.57977845349	3.0	0.909082580482	299.267773417	386.916837751	748.449206503	0.454148685709	379.0	370.0	37	0.0
3806234	491.710205078	1.0	4359.0	1	797.0	1	1158.35135135	42859.0	2.57059900641	3.0	0.736401819729	228.781810902	371.879559879	880.217940696	0.388487113359	386.0	425.0	37	0.0
3806235	583.423461914	1.0	4159.0	1	848.0	1	1395.45945946	51632.0	2.5823188017	3.0	0.882971516947	237.451881339	373.501756312	1038.51551624	0.489332616935	368.0	381.0	37	0.0
3806232	52.3378143311	1.0	868.0	1	328.0	1	345.567567568	12786.0	2.50025352963	3.0	0.454441961468	159.584864284	368.923325167	160.00443406	0.11757777228	262.0	88.0	37	0.0
3806233	90.2015991211	1.0	1024.0	1	321.0	1	381.783783784	14126.0	10.2795241542	3.0	0.576969524453	155.873931616	370.971726489	198.446345272	0.176402360899	260.0	123.0	37	0.0
3806238	1142.97253418	1.0	7600.0	1	1125.0	1	2075.18918919	76782.0	2.54919709158	3.0	0.849775963592	178.236894476	379.276293099	1989.22885446	0.68715973386	365.0	383.0	37	0.0
3806239	152.177383423	1.0	1254.0	1	492.0	1	602.702702703	22300.0	2.65432008342	3.0	0.617691809172	303.278445508	378.828063663	298.270092447	0.180420145817	331.0	209.0	37	0.0
3806236	103.044059753	1.0	972.0	1	334.0	1	378.243243243	13995.0	2.58538870837	3.0	0.822643988195	61.897878751	375.178172019	194.643464	0.268497459358	221.0	73.0	37	0.0
3806237	294.893280029	1.0	2353.0	1	462.0	1	717.567567568	26550.0	2.53616059671	3.0	0.745514086345	33.757772785	378.41648186	567.792633339	0.418345149825	267.0	140.0	37	0.0
3806226	464.770904541	1.0	3530.0	1	535.0	1	979.810810811	36253.0	2.53038858348	3.0	0.800445283826	101.402115093	360.928988078	846.041594651	0.52807538176	301.0	274.0	37	0.0
3806227	142.972549438	1.0	1380.0	1	384.0	1	454.459459459	16815.0	2.57917329535	3.0	0.738136813414	323.036286693	361.148526587	267.292140903	0.277251849665	251.0	163.0	37	0.0
3806224	115.345123291	1.0	1043.0	1	359.0	1	434.351351351	16071.0	2.57832434046	3.0	0.683574130049	260.702027387	359.219636165	234.630941435	0.226435452948	261.0	11.0	37	0.0
3806225	119.941177368	1.0	1367.0	1	346.0	1	403.567567568	14932.0	2.54174203584	3.0	0.609463139959	194.6877938	360.234454596	253.718516442	0.236982928058	232.0	146.0	37	0.0
3806230	500.019561768	1.0	5227.0	1	1270.0	1	1665.18918919	61612.0	10.3020036879	3.0	0.910699910022	121.19713129	367.874097274	1116.37779442	0.439420899671	431.0	536.0	37	0.0
3806231	54.9433403015	1.0	748.0	1	334.0	1	352.0	13024.0	2.66190205744	3.0	0.437619606605	217.690901279	368.148882392	131.908638416	0.0893209214106	291.0	155.0	37	0.0
3806228	1024.82189941	1.0	7841.0	1	1714.0	1	2247.83783784	83170.0	2.54672011388	3.0	0.927604278811	125.306850114	367.017027946	1821.86622136	0.602333830139	428.0	555.0	37	0.0
3806229	143.768325806	1.0	1248.0	1	385.0	1	484.540540541	17928.0	2.50936055677	3.0	0.81907396603	280.129970333	366.556744313	268.414128064	0.29343593794	263.0	126.0	37	0.0
3806218	806.337646484	1.0	5426.0	1	877.0	1	1594.45945946	58995.0	2.59931684552	3.0	0.876001274016	357.464315582	356.02798814	1398.47779537	0.623809335398	362.0	381.0	37	0.0
3806219	92.4636688232	1.0	874.0	1	352.0	1	397.810810811	14719.0	2.56780994596	3.0	0.785864408655	83.7233955564	357.422858858	172.252695163	0.20502289843	254.0	147.0	37	0.0
3806216	574.804626465	1.0	3932.0	1	701.0	1	1203.67567568	44536.0	2.58677024944	3.0	0.864519493389	297.311896835	355.473693846	1023.04903907	0.580762121229	311.0	290.0	37	0.0
3806217	111.776168823	1.0	926.0	1	338.0	1	401.243243243	14846.0	2.54614965828	3.0	0.828293091446	67.5652294782	356.235415819	200.350443724	0.260705555971	224.0	104.0	37	0.0
3806222	535.57409668	1.0	3875.0	1	691.0	1	1111.37837838	41121.0	2.57890174644	3.0	0.837800004861	142.14068725	357.698343315	937.001077651	0.546010411685	314.0	269.0	37	0.0
3806223	129.959060669	1.0	1152.0	1	369.0	1	444.378378378	16442.0	2.55556079078	3.0	0.795849193164	185.207307548	359.106304329	239.933596294	0.273644844517	246.0	152.0	37	0.0
3806220	96.2707290649	1.0	1071.0	1	404.0	1	454.297297297	16809.0	2.67323198592	3.0	0.370777440247	122.448825079	356.566509118	198.685942139	0.088233251763	318.0	222.0	37	0.0
3806221	117.666275024	1.0	1098.0	1	357.0	1	438.378378378	16220.0	2.62434492465	3.0	0.757507946649	227.694967018	356.632740952	235.118569538	0.254925254678	249.0	119.0	37	0.0
3806210	103.326644897	1.0	1082.0	1	412.0	1	443.648648649	16415.0	2.58400498524	3.0	0.534821953114	149.40418219	349.543645174	220.753786455	0.153482652439	293.0	64.0	37	0.0
3806211	48.9928703308	1.0	802.0	1	258.0	1	287.351351351	10632.0	10.1517405801	3.0	0.390712261899	209.385397726	351.205538866	130.336150058	0.0972241237037	227.0	141.0	37	0.0
3806208	46.5813713074	1.0	757.0	1	324.0	1	342.027027027	12655.0	4.67092553991	3.0	0.81594497605	259.433622513	347.285836428	111.382346119	0.153213295442	254.0	158.0	37	0.0
3806209	659.09375	1.0	4663.0	1	872.0	1	1442.21621622	53362.0	2.55162759	3.0	0.839786611819	392.574592201	348.145179274	1160.43122098	0.510239020996	452.0	408.0	37	0.0
3806214	138.650314331	1.0	1328.0	1	480.0	1	553.783783784	20490.0	8.42341014206	3.0	0.969799558395	159.335556877	354.274589221	283.107962832	0.329597618744	260.0	177.0	37	0.0
3806215	99.9208984375	1.0	891.0	1	348.0	1	400.162162162	14806.0	2.52959337117	3.0	0.651522390624	239.199157796	354.40931052	207.691078489	0.203479052041	249.0	113.0	37	0.0
3806212	86.8317489624	1.0	899.0	1	334.0	1	380.513513514	14079.0	2.53523826561	3.0	0.692185744209	76.5691263495	352.870112897	176.564061654	0.191316295611	241.0	85.0	37	0.0
3806213	550.289489746	1.0	3812.0	1	667.0	1	1098.10810811	40630.0	2.50960215937	3.0	0.834792350764	26.781354646	354.15999547	973.111469685	0.58701026185	269.0	301.0	37	0.0
3805882	47.8070602417	1.0	648.0	1	385.0	1	398.216216216	14734.0	11.4000000005	3.0	0.516377858819	223.135318239	39.7963230482	123.539048063	0.087072591805	321.0	186.0	37	0.0
3805883	483.334960938	1.0	3433.0	1	766.0	1	1112.59459459	41166.0	2.55278780293	3.0	0.892038130415	361.783454295	41.6157429734	830.403799347	0.499011870983	364.0	327.0	37	0.0
3805880	571.865234375	1.0	4196.0	1	1557.0	1	1802.75675676	66702.0	4.72270699237	3.0	1.09703348226	198.175447252	39.2172527137	1066.65105211	0.480483851033	525.0	565.0	37	0.0
3805881	745.072265625	1.0	4917.0	1	999.0	1	1595.37837838	59029.0	2.56586656398	3.0	0.907597709883	130.254413958	39.8987924324	1252.33489378	0.553329382948	433.0	504.0	37	0.0
3805886	191.45475769	1.0	2825.0	1	1149.0	1	1233.83783784	45652.0	11.4000000005	3.0	0.528674781499	324.600536147	42.868151867	676.507309376	0.169501611801	546.0	361.0	37	0.0
3805887	124.190437317	1.0	1393.0	1	460.0	1	517.378378378	19143.0	2.52409772037	3.0	0.72176537053	76.8487055188	43.8181463543	234.298047527	0.195354360735	340.0	222.0	37	0.0
3805884	51.4424667358	1.0	634.0	1	266.0	1	295.135135135	10920.0	2.50529343199	3.0	0.514749182025	10.063670333	43.0178045418	119.847857757	0.116712210823	230.0	137.0	37	0.0
3805885	111.387001038	1.0	1186.0	1	526.0	1	557.432432432	20625.0	2.5747382487	3.0	0.621883344532	299.659298057	42.5329628311	229.760205981	0.14700294745	400.0	193.0	37	0.0
3805874	772.789672852	1.0	5361.0	1	857.0	1	1461.54054054	54077.0	2.54065733585	3.0	0.833209529778	156.792590143	32.0654161261	1326.5215288	0.608022814552	336.0	287.0	37	0.0
3805875	757.038269043	1.0	4940.0	1	2148.0	1	2323.83783784	85982.0	4.68352410659	3.0	1.3547551054	94.3393445102	33.2745102432	1302.24638208	0.61184500553	514.0	690.0	37	0.0
3805872	610.510314941	1.0	4247.0	1	841.0	1	1310.43243243	48486.0	2.55937185816	3.0	0.806262814961	321.519810031	28.5069218025	1137.36248352	0.538200026812	391.0	317.0	37	0.0
3805873	80.7574386597	1.0	1024.0	1	492.0	1	505.72972973	18712.0	2.64658937925	3.0	0.42654222986	303.915847423	31.054360089	175.983529635	0.0801631821568	393.0	215.0	37	0.0
3805878	563.348876953	1.0	4043.0	1	782.0	1	1277.08108108	47252.0	2.57524377567	3.0	0.857202845876	141.44582157	37.4199278712	1006.97035646	0.510458820794	398.0	421.0	37	0.0
3805879	457.707092285	1.0	3072.0	1	797.0	1	1129.2972973	41784.0	2.54910219497	3.0	0.896488378691	185.480498174	38.2154966871	786.324037845	0.453721175361	413.0	392.0	37	0.0
3805876	743.614868164	1.0	4862.0	1	896.0	1	1517.21621622	56137.0	2.58691203279	3.0	0.845626847247	294.151551819	33.7245643142	1262.9380018	0.543095351309	440.0	263.0	37	0.0
3805877	60.0375938416	1.0	1058.0	1	530.0	1	525.459459459	19442.0	2.48767311764	3.0	-0.0858761571506	329.171999868	36.3538483594	175.236125555	-0.0141173203857	430.0	164.0	37	0.0
3805866	132.148712158	1.0	1142.0	1	412.0	1	519.837837838	19234.0	2.5871946159	3.0	0.452180450101	91.8050359969	22.0069623189	247.089335342	0.120404507942	354.0	157.0	37	0.0
3805867	638.290649414	1.0	4857.0	1	753.0	1	1311.97297297	48543.0	2.54475418355	3.0	0.779429887322	374.379332635	22.3149717283	1182.23454823	0.541251915817	377.0	374.0	37	0.0
3805864	122.787239075	1.0	1171.0	1	411.0	1	483.054054054	17873.0	2.56757279614	3.0	0.809259093519	216.581162253	18.1650841442	233.668562278	0.24336685769	282.0	173.0	37	0.0
3805865	72.4249572754	1.0	1000.0	1	373.0	1	413.810810811	15311.0	2.66891711879	3.0	0.0929266664123	52.8337744788	19.887856658	176.955398938	0.0202716055785	300.0	153.0	37	0.0
3805870	514.545166016	1.0	3481.0	1	716.0	1	1122.75675676	41542.0	2.59512051921	3.0	0.873423330236	267.262849287	25.1257955994	867.972650792	0.509684368987	357.0	286.0	37	0.0
3805871	653.620483398	1.0	4384.0	1	779.0	1	1367.54054054	50599.0	2.61208561724	3.0	0.833347596592	75.6119570911	28.4610444186	1183.78000008	0.564171917219	373.0	265.0	37	0.0
3805868	155.79927063	1.0	1455.0	1	422.0	1	510.540540541	18890.0	2.50361334153	3.0	0.63333010752	177.705946001	23.4437196842	312.200576072	0.240146729907	308.0	209.0	37	0.0
3805869	492.951934814	1.0	4073.0	1	761.0	1	1167.81081081	43209.0	2.54117338992	3.0	0.645720907713	284.675819434	23.8090748657	943.513346718	0.352904889901	458.0	267.0	37	0.0
3805858	427.25881958	1.0	3071.0	1	641.0	1	993.027027027	36742.0	2.57472194875	3.0	0.830021698491	391.088437467	12.4050311143	746.549190405	0.453491735793	372.0	233.0	37	0.0
3805859	121.851066589	1.0	1258.0	1	378.0	1	473.054054054	17503.0	2.68948130321	3.0	0.473361019213	178.194184636	13.5788192573	266.159512109	0.15362356433	320.0	95.0	37	0.0
3805856	555.028747559	1.0	4344.0	1	681.0	1	1149.62162162	42536.0	2.55187612562	3.0	0.764568422885	50.7777954445	12.1639095343	990.05971625	0.49081290347	362.0	293.0	37	0.0
3805857	103.526908875	1.0	1182.0	1	393.0	1	492.405405405	18219.0	2.48596276633	3.0	0.475980176468	184.259245404	11.5336615844	247.99030665	0.136181629654	330.0	172.0	37	0.0
3805862	144.129425049	1.0	1155.0	1	363.0	1	453.27027027	16771.0	2.55758439125	3.0	0.707884657143	121.098212277	16.704960726	278.960535704	0.278494728433	248.0	122.0	37	0.0
3805863	481.359344482	1.0	3789.0	1	736.0	1	1172.45945946	43381.0	2.53700216142	3.0	0.73513788812	284.191473515	16.5819445932	880.079276562	0.38103813337	416.0	388.0	37	0.0
3805860	120.058074951	1.0	1268.0	1	468.0	1	537.378378378	19883.0	10.1540987998	3.0	0.902038834729	67.423507095	14.5361128148	235.429200416	0.246253046297	322.0	122.0	37	0.0
3805861	150.436553955	1.0	1460.0	1	458.0	1	546.756756757	20230.0	2.52903454822	3.0	0.740996756542	246.98097233	14.6266114959	281.843968398	0.236072125724	342.0	212.0	37	0.0
3805850	449.323150635	1.0	3501.0	1	602.0	1	988.486486486	36574.0	2.55246751865	3.0	0.841288642002	80.6922443797	7.02750041116	777.990667668	0.494922775072	325.0	219.0	37	0.0
3805851	1220.34655762	1.0	8544.0	1	1299.0	1	2237.97297297	82805.0	2.56814387019	3.0	0.875037018608	231.80047867	6.98828158267	2047.32950025	0.667356268382	423.0	505.0	37	0.0
3805848	131.180984497	1.0	1335.0	1	466.0	1	532.972972973	19720.0	10.2025176911	3.0	0.653279577567	282.250764654	5.68276604174	258.067011806	0.187874044876	341.0	182.0	37	0.0
3805849	156.566970825	1.0	1410.0	1	573.0	1	621.459459459	22994.0	2.56128174201	3.0	0.717648178938	375.095367942	5.75145286457	302.348179955	0.211493624561	404.0	236.0	37	0.0
3805854	364.628265381	1.0	2435.0	1	630.0	1	866.972972973	32078.0	2.55141311691	3.0	0.880359981978	257.186856269	9.75769215738	613.684522938	0.452602117804	324.0	341.0	37	0.0
3805855	52.1313438416	1.0	805.0	1	350.0	1	390.486486486	14448.0	10.2106115717	3.0	0.267084134302	356.812556676	9.62518605853	161.475767295	0.0584507513438	352.0	146.0	37	0.0
3805852	41.5450134277	1.0	727.0	1	424.0	1	447.216216216	16547.0	10.2208336906	3.0	0.641720362233	276.962979334	6.65529346775	122.607806335	0.0964507313958	354.0	237.0	37	0.0
3805853	191.512023926	1.0	1691.0	1	508.0	1	643.027027027	23792.0	2.51470394144	3.0	0.752257910798	40.7214934714	9.4906722323	362.771851052	0.269354352933	336.0	288.0	37	0.0
3805842	155.517852783	1.0	1301.0	1	398.0	1	505.675675676	18710.0	4.6919392452	3.0	1.17627140304	155.0	0.0	272.826160978	0.464805806087	192.0	199.0	37	0.0
3805843	153.563293457	1.0	1318.0	1	604.0	1	677.567567568	25070.0	4.70576578263	3.0	1.44680074627	302.0	0.0	291.627191666	0.452124417692	272.0	241.0	37	0.0
3805841	1000.40460205	1.0	6136.0	1	1241.0	1	1885.94594595	69780.0	2.63371631913	3.0	0.99607233695	53.0	0.0	1584.33399863	0.719356918244	330.0	268.0	37	0.0
3805846	149.64515686	1.0	1320.0	1	482.0	1	597.594594595	22111.0	2.63037988056	3.0	0.933687514981	187.475920703	4.85080143621	271.078551496	0.26866179595	303.0	228.0	37	0.0
3805847	413.923919678	1.0	2971.0	1	540.0	1	896.621621622	33175.0	2.55803102528	3.0	0.768000738533	105.043364344	5.59618830793	754.210895622	0.477125506654	310.0	266.0	37	0.0
3805844	654.861755371	1.0	5235.0	1	846.0	1	1335.21621622	49403.0	2.49859805982	3.0	0.804309289365	363.0	0.0	1242.0325442	0.597670197088	367.0	386.0	37	0.0
3805845	329.195251465	1.0	2395.0	1	528.0	1	813.351351351	30094.0	2.55084121704	3.0	0.772007382609	318.592615638	4.18875645142	584.803111037	0.384156438933	334.0	289.0	37	0.0
3805946	631.667236328	1.0	4870.0	1	845.0	1	1383.05405405	51173.0	2.58363826832	3.0	0.832885549811	337.75783146	96.7845492514	1093.22326544	0.490698714367	448.0	431.0	37	0.0
3805947	495.594116211	1.0	3328.0	1	586.0	1	1056.45945946	39089.0	2.54586593259	3.0	0.828335822566	141.305891407	97.6076253124	879.731953956	0.526448948543	321.0	256.0	37	0.0
3805944	94.5555038452	1.0	1003.0	1	457.0	1	480.702702703	17786.0	2.50037456182	3.0	0.526530783901	386.41251206	93.5233094856	202.996971086	0.125080744545	315.0	176.0	37	0.0
3805945	44.2564315796	1.0	588.0	1	264.0	1	283.72972973	10498.0	2.4791817801	3.0	0.354024772781	6.1964858696	95.4814530102	124.307559583	0.084072650869	220.0	117.0	37	0.0
3805950	107.895050049	1.0	972.0	1	347.0	1	412.567567568	15265.0	2.52313337857	3.0	0.693354842382	25.7482236754	103.202153383	210.272381626	0.214609762514	267.0	88.0	37	0.0
3805951	590.149780273	1.0	4667.0	1	658.0	1	1164.83783784	43099.0	2.56104872648	3.0	0.754997362314	207.011134468	102.554547738	1102.47011835	0.555903590781	331.0	273.0	37	0.0
3805948	623.556030273	1.0	4744.0	1	712.0	1	1262.54054054	46714.0	2.55835743015	3.0	0.84415618197	236.349890344	97.9682540289	1082.4803461	0.567109332284	340.0	319.0	37	0.0
3805949	820.469055176	1.0	5616.0	1	906.0	1	1599.78378378	59192.0	2.58685242274	3.0	0.843366881341	392.769043621	101.59432276	1429.63542624	0.60470992497	377.0	333.0	37	0.0
3805938	128.858566284	1.0	1260.0	1	437.0	1	498.432432432	18442.0	2.53646511142	3.0	0.701276581926	207.500079257	86.8108142449	254.818948857	0.21841349457	312.0	152.0	37	0.0
3805939	362.675262451	1.0	2781.0	1	560.0	1	839.135135135	31048.0	2.55942543644	3.0	0.826754569487	124.858963563	88.0739587603	629.714095715	0.449720068744	312.0	219.0	37	0.0
3805936	550.001037598	1.0	4139.0	1	721.0	1	1170.02702703	43291.0	2.54512535059	3.0	0.718567010868	146.978838043	84.6428966425	994.310383199	0.439523527314	386.0	222.0	37	0.0
3805937	100.912338257	1.0	1217.0	1	377.0	1	454.783783784	16827.0	11.4000000005	3.0	0.42984786612	10.1206403963	86.8942510576	216.546779028	0.114003473005	284.0	132.0	37	0.0
3805942	418.762573242	1.0	2780.0	1	653.0	1	933.972972973	34557.0	2.52650592358	3.0	0.855936234787	223.993543611	90.0921464661	699.443011994	0.471672598054	322.0	267.0	37	0.0
3805943	69.7947540283	1.0	723.0	1	340.0	1	374.108108108	13842.0	2.61658247318	3.0	0.587929633182	293.984837867	91.7506365362	159.374259699	0.143160657314	269.0	135.0	37	0.0
3805940	1373.65710449	1.0	8987.0	1	1392.0	1	2604.27027027	96358.0	2.5611452832	3.0	0.85174593538	345.770229655	88.4761749794	2401.65147634	0.646738325044	538.0	619.0	37	0.0
3805941	585.140930176	1.0	4228.0	1	697.0	1	1165.43243243	43121.0	2.55947903586	3.0	0.802390997011	103.715954218	88.5465239395	1070.78780813	0.583818347102	298.0	283.0	37	0.0
3805930	382.07723999	1.0	2985.0	1	678.0	1	991.135135135	36672.0	2.57472284362	3.0	0.690365843518	141.645232808	78.3512866698	705.215812601	0.325566777752	416.0	362.0	37	0.0
3805931	76.822479248	1.0	798.0	1	398.0	1	424.405405405	15703.0	2.7148927348	3.0	0.844753009101	304.195092712	78.5676660292	145.397245018	0.169183361234	300.0	215.0	37	0.0
3805928	92.7868041992	1.0	1056.0	1	483.0	1	508.945945946	18831.0	2.52446854757	3.0	-0.0622367537489	149.219375276	75.9809682577	186.035532142	-0.0112468027563	368.0	243.0	37	0.0
3805929	120.440101624	1.0	1075.0	1	347.0	1	410.945945946	15205.0	2.54775556185	3.0	0.918037227363	52.8494292008	76.9119513895	204.747805028	0.296511219114	220.0	120.0	37	0.0
3805934	369.746154785	1.0	2863.0	1	573.0	1	836.594594595	30954.0	2.55240106347	3.0	0.76697272759	4.84721201545	81.7740057585	655.070499152	0.429138151499	301.0	136.0	37	0.0
3805935	127.326225281	1.0	1209.0	1	387.0	1	466.108108108	17246.0	10.1768508572	3.0	0.61265757366	283.834242422	84.3067352937	252.961984823	0.199397413995	294.0	109.0	37	0.0
3805932	691.414733887	1.0	4719.0	1	980.0	1	1491.97297297	55203.0	2.56680765626	3.0	0.838084689084	338.261036452	80.130216549	1186.79445675	0.499989153017	478.0	307.0	37	0.0
3805933	157.959594727	1.0	1314.0	1	417.0	1	499.72972973	18490.0	2.55872011691	3.0	0.774052490017	20.5243268433	81.4893460689	307.550686757	0.312661756122	258.0	95.0	37	0.0
3805922	405.949188232	1.0	3097.0	1	614.0	1	902.567567568	33395.0	2.62435468141	3.0	0.840559243301	237.873204613	68.1248223237	697.580681934	0.481103411276	310.0	282.0	37	0.0
3805923	59.4447631836	1.0	688.0	1	368.0	1	377.756756757	13977.0	4.76921923884	3.0	0.420602367058	151.548047251	68.9353181235	145.343349312	0.0880376769146	296.0	64.0	37	0.0
3805920	246.103820801	1.0	1831.0	1	596.0	1	766.864864865	28374.0	2.57787327493	3.0	0.904543231342	332.450748022	64.1636868135	421.588145664	0.330917787822	375.0	234.0	37	0.0
3805921	660.477844238	1.0	4751.0	1	785.0	1	1371.08108108	50730.0	2.61457175993	3.0	0.820951914298	349.180371771	66.6976998725	1159.39419953	0.531630174759	405.0	331.0	37	0.0
3805926	1172.89343262	1.0	7896.0	1	1252.0	1	2206.51351351	81641.0	2.56054002027	3.0	0.901296235854	197.721119118	73.1639979236	1971.83008088	0.67424950657	409.0	481.0	37	0.0
3805927	423.545471191	1.0	3271.0	1	594.0	1	927.513513514	34318.0	2.58155874038	3.0	0.747364693399	280.49634419	74.5169761892	809.415860071	0.483905056804	319.0	142.0	37	0.0
3805924	515.49798584	1.0	3743.0	1	615.0	1	1109.35135135	41046.0	2.55760590927	3.0	0.860714881117	89.3578989157	70.4899569153	922.241328269	0.557076283125	310.0	358.0	37	0.0
3805925	61.5776023865	1.0	925.0	1	329.0	1	364.972972973	13504.0	8.35129781918	3.0	0.589380935695	102.734808587	72.4412291385	153.669285315	0.141653297917	274.0	142.0	37	0.0
3805914	128.826858521	1.0	1182.0	1	407.0	1	471.72972973	17454.0	2.54221290726	3.0	0.802345788021	175.689804512	57.066848028	232.423183086	0.246353697497	279.0	228.0	37	0.0
3805915	85.0486221313	1.0	973.0	1	413.0	1	450.108108108	16654.0	2.48736486282	3.0	0.804268637412	371.575283439	56.7562576798	161.817075013	0.169002936382	320.0	187.0	37	0.0
3805912	163.237091064	1.0	1504.0	1	466.0	1	546.648648649	20226.0	2.63279631465	3.0	0.724105361674	387.029975736	56.4664805324	318.718459548	0.267574092105	299.0	126.0	37	0.0
3805913	391.206115723	1.0	3070.0	1	778.0	1	1064.54054054	39388.0	2.54586068274	3.0	0.96137346431	11.5610250045	56.5685709366	713.843687939	0.475648245733	310.0	273.0	37	0.0
3805918	589.89276123	1.0	4519.0	1	756.0	1	1242.24324324	45963.0	2.56322938471	3.0	0.835784980646	299.974379583	60.3429426864	1031.90765644	0.531710896022	370.0	403.0	37	0.0
3805919	147.957595825	1.0	1488.0	1	405.0	1	523.891891892	19384.0	2.51365782297	3.0	0.720097353884	269.042014577	63.1193931771	283.570467803	0.242060061441	313.0	252.0	37	0.0
3805916	95.8345794678	1.0	1028.0	1	366.0	1	433.918918919	16055.0	2.51889335251	3.0	0.563425288632	145.945250444	58.4140915431	199.0839268	0.148436591887	311.0	215.0	37	0.0
3805917	53.0052566528	1.0	887.0	1	321.0	1	340.567567568	12601.0	4.74084129593	3.0	0.324410768329	155.410133085	59.321782611	148.5665845	0.0761473620848	277.0	103.0	37	0.0
3805906	85.3097686768	1.0	923.0	1	432.0	1	480.540540541	17780.0	10.72301262	3.0	-0.16316085332	93.3490983127	55.3870225316	201.83293347	-0.0331296032905	382.0	231.0	37	0.0
3805907	386.793884277	1.0	3106.0	1	608.0	1	922.567567568	34135.0	2.56964607031	3.0	0.827152362828	103.816791823	54.7378611776	672.204025763	0.431313728631	346.0	293.0	37	0.0
3805904	699.678405762	1.0	5197.0	1	842.0	1	1378.18918919	50993.0	2.56904660167	3.0	0.800637089335	274.693619196	53.0735031998	1239.90431615	0.562869584185	371.0	275.0	37	0.0
3805905	57.86170578	1.0	853.0	1	391.0	1	422.216216216	15622.0	11.4000000005	3.0	0.450261739308	381.842258259	52.8728701461	167.14849272	0.0978462354566	318.0	190.0	37	0.0
3805910	424.768676758	1.0	3567.0	1	676.0	1	997.567567568	36910.0	2.56204824117	3.0	0.753110070676	131.132182776	55.9995401601	760.608073282	0.402739329694	380.0	233.0	37	0.0
3805911	154.471298218	1.0	1480.0	1	500.0	1	598.594594595	22148.0	2.58139174457	3.0	0.667422561823	348.022057019	56.2918572471	303.843751829	0.203934819187	379.0	222.0	37	0.0
3805908	52.0449790955	1.0	1062.0	1	436.0	1	494.297297297	18289.0	2.64727603777	3.0	0.342536084418	17.5739196814	56.4273074776	203.401336288	0.0758195741927	308.0	180.0	37	0.0
3805909	683.192138672	1.0	4869.0	1	825.0	1	1357.35135135	50222.0	2.57521718728	3.0	0.86834822433	32.5506074974	56.0551189455	1187.60022305	0.612580844736	310.0	248.0	37	0.0
3805898	235.181976318	1.0	2011.0	1	632.0	1	809.027027027	29934.0	2.53998611903	3.0	0.582090476514	134.436502958	49.560959726	467.230759457	0.202045846138	442.0	311.0	37	0.0
3805899	52.719379425	1.0	864.0	1	343.0	1	354.297297297	13109.0	10.1711081277	3.0	0.505561861526	69.1604324307	52.2242352143	142.333892439	0.113029402722	272.0	159.0	37	0.0
3805896	117.428070068	1.0	1318.0	1	456.0	1	546.459459459	20219.0	2.55934241345	3.0	0.514736215627	141.831860972	49.3181998656	232.039818733	0.122693167503	375.0	232.0	37	0.0
3805897	87.5627975464	1.0	957.0	1	464.0	1	485.675675676	17970.0	2.46850896587	3.0	0.522796622055	291.217606732	48.6080913131	203.369403092	0.122909926526	376.0	216.0	37	0.0
3805902	64.890335083	1.0	775.0	1	419.0	1	412.837837838	15275.0	8.3415751738	3.0	1.08510955158	0.0	53.0	143.640854896	0.232702040766	230.0	190.0	37	0.0
3805903	108.236419678	1.0	1018.0	1	471.0	1	517.324324324	19141.0	2.60016065732	3.0	0.763221131718	187.45340114	53.1698210532	212.899826999	0.186307366639	332.0	174.0	37	0.0
3805900	162.249481201	1.0	1514.0	1	515.0	1	641.837837838	23748.0	2.71709323296	3.0	0.727578299593	210.766677858	51.6610081324	303.025715219	0.207369056564	389.0	282.0	37	0.0
3805901	1199.14855957	1.0	8134.0	1	1229.0	1	2306.97297297	85358.0	2.57075546166	3.0	0.85698805458	228.284828397	52.4684424863	2126.68723196	0.652914414796	467.0	593.0	37	0.0
3805890	169.753036499	1.0	1692.0	1	538.0	1	596.918918919	22086.0	2.64251263707	3.0	0.430301985415	236.170119901	46.2167595531	333.635644444	0.136692056872	359.0	176.0	37	0.0
3805891	115.449569702	1.0	1413.0	1	521.0	1	583.0	21571.0	10.1972596391	3.0	0.673214181731	340.658317031	45.8570409641	244.314232996	0.164225495012	413.0	272.0	37	0.0
3805888	124.253608704	1.0	1332.0	1	426.0	1	484.594594595	17930.0	2.73068039588	3.0	0.680391464575	264.955915705	43.7602952372	244.062885733	0.206763688697	316.0	170.0	37	0.0
3805889	1115.59289551	1.0	7260.0	1	1243.0	1	2152.10810811	79628.0	2.58372375245	3.0	0.857177975976	94.3742487899	45.6499355534	1945.18083683	0.632332572979	473.0	447.0	37	0.0
3805894	785.064208984	1.0	5582.0	1	1019.0	1	1665.81081081	61635.0	2.58038927021	3.0	0.790763503613	201.376605448	47.6671273054	1384.20775251	0.489298651026	473.0	510.0	37	0.0
3805895	1266.79602051	1.0	8403.0	1	2022.0	1	2745.0	101565.0	2.5909124633	3.0	0.955665502215	327.821826194	47.56495639	2180.99577156	0.612004551197	550.0	578.0	37	0.0
3805892	41.7415847778	1.0	655.0	1	373.0	1	373.72972973	13828.0	10.1537336679	3.0	0.540450080495	68.6417167776	46.6657228601	104.751199582	0.0819469747724	289.0	185.0	37	0.0
3805893	101.512016296	1.0	958.0	1	362.0	1	420.0	15540.0	2.55781622052	3.0	0.381486768578	27.1004475675	47.7146463746	204.262358527	0.102251382312	287.0	170.0	37	0.0
3806010	103.309020996	1.0	1180.0	1	480.0	1	534.189189189	19765.0	2.58777194407	3.0	0.264894924599	138.788237382	158.904360088	236.535038259	0.0623004822019	339.0	195.0	37	0.0
3806011	636.452392578	1.0	4398.0	1	901.0	1	1337.05405405	49471.0	2.56335867902	3.0	0.899817185415	146.351949272	158.835543105	1069.3050429	0.562043766811	346.0	426.0	37	0.0
3806008	589.933410645	1.0	4661.0	1	687.0	1	1219.05405405	45105.0	2.56708112486	3.0	0.838256420262	101.351726657	155.844353728	1026.70584195	0.545585845546	349.0	214.0	37	0.0
3806009	457.139129639	1.0	3470.0	1	694.0	1	1060.27027027	39230.0	2.57783050011	3.0	0.811694401111	114.503787868	159.446599512	867.733946958	0.497339305634	355.0	232.0	37	0.0
3806014	181.462142944	1.0	1405.0	1	518.0	1	602.378378378	22288.0	2.56447378021	3.0	0.87381685223	244.233739099	160.59783887	310.322086383	0.290453049217	334.0	190.0	37	0.0
3806015	558.861450195	1.0	4427.0	1	733.0	1	1173.97297297	43437.0	2.56010128728	3.0	0.792141704471	173.725238534	163.128267581	998.091915342	0.50768782686	377.0	316.0	37	0.0
3806012	643.799560547	1.0	4799.0	1	880.0	1	1354.37837838	50112.0	2.53994183255	3.0	0.728699984492	262.207368486	158.800849523	1146.91010864	0.446210288794	466.0	352.0	37	0.0
3806013	134.570175171	1.0	1485.0	1	593.0	1	692.675675676	25629.0	2.51842197881	3.0	0.730002627554	384.554936639	159.402040562	273.588098147	0.168450366488	471.0	351.0	37	0.0
3806002	695.875915527	1.0	4754.0	1	1035.0	1	1551.59459459	57409.0	2.56300107016	3.0	0.870913272805	393.108290993	144.985116231	1163.89435993	0.485107701724	524.0	440.0	37	0.0
3806003	58.3086166382	1.0	820.0	1	378.0	1	424.351351351	15701.0	11.0447323242	3.0	0.601316335189	339.68539406	145.69508885	142.095080886	0.111946452006	335.0	120.0	37	0.0
3806000	1949.5925293	1.0	12705.0	1	1998.0	1	3506.02702703	129723.0	2.5542204248	3.0	0.847301844828	379.686121894	142.15325438	3362.04644596	0.684219100956	620.0	684.0	37	0.0
3806001	133.13609314	1.0	1511.0	1	561.0	1	588.243243243	21765.0	2.5884216199	3.0	0.545620310521	276.82104599	143.147481059	262.377633427	0.13854127326	404.0	221.0	37	0.0
3806006	417.283782959	1.0	3486.0	1	576.0	1	883.297297297	32682.0	2.58411427641	3.0	0.850963852857	30.3379897486	154.940986572	728.745416028	0.540914441805	267.0	273.0	37	0.0
3806007	1047.91052246	1.0	7075.0	1	1314.0	1	2120.7027027	78466.0	2.55582912695	3.0	0.8487739568	373.467774558	154.66575759	1855.98006253	0.590866360417	540.0	397.0	37	0.0
3806004	67.5147018433	1.0	536.0	1	295.0	1	322.486486486	11932.0	2.77981470629	3.0	1.3773028005	0.0	151.0	119.44701792	0.342412079793	174.0	116.0	37	0.0
3806005	67.5616073608	1.0	834.0	1	363.0	1	401.243243243	14846.0	2.50618194747	3.0	0.225557355603	154.313304575	153.132746984	146.77484749	0.0430296236427	307.0	174.0	37	0.0
3805994	157.75	1.0	1462.0	1	512.0	1	617.864864865	22861.0	2.59740680667	3.0	0.63232223145	272.938966818	136.622215148	308.683509454	0.187582425501	396.0	242.0	37	0.0
3805995	336.048461914	1.0	2206.0	1	560.0	1	829.324324324	30685.0	2.55413775622	3.0	0.892626360812	104.897275155	138.620060089	569.14970956	0.441537760503	314.0	342.0	37	0.0
3805992	681.60333252	1.0	5986.0	1	1031.0	1	1603.05405405	59313.0	2.53193486473	3.0	0.793364160037	143.190423154	136.964017338	1310.44856497	0.479893483176	427.0	424.0	37	0.0
3805993	149.816009521	1.0	1578.0	1	500.0	1	595.891891892	22048.0	2.55345924448	3.0	0.910777920031	261.050021841	136.852524537	258.300942462	0.245946330854	357.0	261.0	37	0.0
3805998	155.683319092	1.0	1151.0	1	457.0	1	545.135135135	20170.0	2.54449326282	3.0	0.906304230059	323.968272786	140.918543237	268.475651923	0.287290535681	296.0	141.0	37	0.0
3805999	544.512023926	1.0	4133.0	1	642.0	1	1135.97297297	42031.0	2.56143867958	3.0	0.812507097325	177.132732639	142.482849296	988.499044188	0.546821579015	325.0	274.0	37	0.0
3805996	602.408996582	1.0	4215.0	1	836.0	1	1327.08108108	49102.0	2.55433380904	3.0	0.866678645493	286.593075535	138.7288738	1054.17327741	0.524913706784	396.0	364.0	37	0.0
3805997	57.6039237976	1.0	808.0	1	319.0	1	366.189189189	13549.0	2.79840891053	3.0	0.0745402798389	69.4452458598	139.945555924	144.970272401	0.0149758040412	281.0	168.0	37	0.0
3805986	1361.61096191	1.0	8748.0	1	1739.0	1	2781.18918919	102904.0	2.5815362843	3.0	0.915787596689	363.524555536	130.593517062	2352.25835738	0.632053024441	574.0	599.0	37	0.0
3805987	226.313018799	1.0	1851.0	1	545.0	1	723.837837838	26782.0	2.56453492834	3.0	0.772141501886	129.111580921	132.6721469	395.824071015	0.267618700361	376.0	320.0	37	0.0
3805984	119.937850952	1.0	1236.0	1	409.0	1	495.783783784	18344.0	2.52942700313	3.0	0.459048858776	76.9318586966	130.879805475	229.738515024	0.119016415379	321.0	233.0	37	0.0
3805985	99.0261383057	1.0	1054.0	1	399.0	1	447.243243243	16548.0	2.63556268453	3.0	0.658053928144	112.50577791	130.555814441	208.497988986	0.181177734279	301.0	202.0	37	0.0
3805990	498.702087402	1.0	3519.0	1	738.0	1	1046.27027027	38712.0	2.5793414121	3.0	0.833084522188	39.7575602153	134.692620816	875.661580008	0.535200638285	308.0	326.0	37	0.0
3805991	369.809967041	1.0	2841.0	1	483.0	1	814.756756757	30146.0	2.56096111698	3.0	0.853855856919	212.264497864	136.232251965	635.871073821	0.499683963838	271.0	244.0	37	0.0
3805988	56.5869407654	1.0	849.0	1	365.0	1	395.702702703	14641.0	8.34639722545	3.0	0.381289394267	331.301652983	132.77267042	144.038741869	0.074571033441	332.0	142.0	37	0.0
3805989	574.104797363	1.0	4907.0	1	1035.0	1	1509.81081081	55863.0	2.5532177926	3.0	0.802340481561	139.166585448	133.871835414	1107.80779114	0.417142059858	460.0	329.0	37	0.0
3805978	478.005065918	1.0	3313.0	1	629.0	1	1036.08108108	38335.0	2.58257390141	3.0	0.810439062017	174.422775306	126.548781403	880.591511377	0.525335037014	308.0	274.0	37	0.0
3805979	158.76109314	1.0	1871.0	1	580.0	1	707.783783784	26188.0	11.4000000005	3.0	0.502959211179	265.667169719	126.73465911	388.502118909	0.16014262274	409.0	194.0	37	0.0
3805976	83.1768875122	1.0	993.0	1	398.0	1	449.891891892	16646.0	2.82797976196	3.0	0.519174938007	331.108095197	123.699756844	183.131674514	0.118151632465	340.0	171.0	37	0.0
3805977	138.643692017	1.0	1387.0	1	417.0	1	496.783783784	18381.0	2.6718017461	3.0	0.712735096499	245.303494001	126.353158241	274.738879578	0.245459940264	296.0	203.0	37	0.0
3805982	75.2910842896	1.0	1425.0	1	727.0	1	814.081081081	30121.0	2.53636520589	3.0	-0.32240565489	371.275097711	129.991959222	281.839037827	-0.0528592114763	572.0	384.0	37	0.0
3805983	517.215454102	1.0	3984.0	1	801.0	1	1166.37837838	43156.0	2.55663444695	3.0	0.933150841377	67.7001894842	130.866585437	850.767606059	0.515897058199	331.0	296.0	37	0.0
3805980	121.968597412	1.0	1280.0	1	554.0	1	615.243243243	22764.0	2.51077651723	3.0	0.664319147288	380.141534095	127.242851545	247.126194192	0.153960636164	438.0	323.0	37	0.0
3805981	515.425354004	1.0	3710.0	1	734.0	1	1114.27027027	41228.0	2.59621437828	3.0	0.848969144667	97.3364534301	128.582891379	910.791616875	0.531320342315	335.0	340.0	37	0.0
3805970	1126.95422363	1.0	7585.0	1	1332.0	1	2071.78378378	76656.0	2.55522768237	3.0	0.872783944696	296.060898234	118.021336589	1872.58302197	0.651345339537	424.0	483.0	37	0.0
3805971	109.527267456	1.0	961.0	1	465.0	1	533.297297297	19732.0	2.6027674046	3.0	0.650375083231	365.128164858	117.59566001	201.73054978	0.140262299177	371.0	181.0	37	0.0
3805968	100.973701477	1.0	1026.0	1	482.0	1	516.918918919	19126.0	10.1587111674	3.0	0.572515927967	141.026882709	116.884075322	205.036497886	0.128088286428	316.0	221.0	37	0.0
3805969	139.901809692	1.0	1116.0	1	391.0	1	470.027027027	17391.0	2.62302620323	3.0	0.816916623952	156.920340812	116.865628604	246.662667365	0.272835285983	263.0	101.0	37	0.0
3805974	139.794189453	1.0	1500.0	1	458.0	1	545.405405405	20180.0	2.58198716605	3.0	0.712279998685	41.6605873304	121.130042647	274.122788734	0.218022776839	334.0	115.0	37	0.0
3805975	461.223968506	1.0	3416.0	1	710.0	1	1116.02702703	41293.0	2.56056896772	3.0	0.781129075744	270.258309264	122.643951188	852.837567135	0.425433074236	408.0	292.0	37	0.0
3805972	46.4314079285	1.0	679.0	1	401.0	1	392.648648649	14528.0	2.52972568035	3.0	0.04833747393	73.4042532555	119.074258335	123.94918677	0.00768811134693	340.0	132.0	37	0.0
3805973	1169.38903809	1.0	7626.0	1	1236.0	1	2178.89189189	80619.0	2.56445973764	3.0	0.86985748198	30.1495718602	119.55521934	2027.20077644	0.679683283677	393.0	432.0	37	0.0
3805962	1032.55749512	1.0	7362.0	1	1206.0	1	1848.24324324	68385.0	2.53866070186	3.0	0.830533934465	81.8348856074	113.967594775	1775.46747217	0.663659774284	364.0	372.0	37	0.0
3805963	43.4974899292	1.0	513.0	1	345.0	1	328.243243243	12145.0	10.2954421162	3.0	0.630246495614	192.370208679	114.706234052	109.380682178	0.117329295264	259.0	104.0	37	0.0
3805960	75.5802001953	1.0	816.0	1	391.0	1	423.189189189	15658.0	2.52695766614	3.0	0.582451833079	228.226614449	110.857211276	174.380464922	0.136367932824	308.0	126.0	37	0.0
3805961	856.120117188	1.0	5850.0	1	972.0	1	1688.97297297	62492.0	2.57300128659	3.0	0.849699084282	335.246082287	111.754649472	1464.69925784	0.583368376229	427.0	436.0	37	0.0
3805966	122.576202393	1.0	1181.0	1	438.0	1	490.891891892	18163.0	2.47928424878	3.0	0.630896682222	123.752480527	117.017973571	228.11994698	0.17177032914	305.0	239.0	37	0.0
3805967	369.75894165	1.0	2996.0	1	607.0	1	867.081081081	32082.0	2.53341623525	3.0	0.767556076476	133.188928583	116.836401199	647.673116213	0.401867968326	338.0	223.0	37	0.0
3805964	119.419044495	1.0	931.0	1	352.0	1	425.756756757	15753.0	2.63484842493	3.0	0.592697917478	207.780945079	115.602369483	244.703040598	0.205292837941	277.0	56.0	37	0.0
3805965	112.963607788	1.0	1471.0	1	493.0	1	566.297297297	20953.0	2.50619535227	3.0	0.140000074435	258.483230692	115.846247404	275.884926178	0.035306165651	378.0	250.0	37	0.0
3805954	129.613815308	1.0	1205.0	1	494.0	1	541.72972973	20044.0	2.58009763029	3.0	0.877193827343	272.966728929	105.818762581	246.68092849	0.249560440292	315.0	129.0	37	0.0
3805955	107.68082428	1.0	1027.0	1	441.0	1	479.324324324	17735.0	2.62421787566	3.0	0.667257878138	222.714409886	107.488092647	226.59803545	0.187255496747	318.0	158.0	37	0.0
3805952	758.668579102	1.0	4099.0	1	2007.0	1	2026.43243243	74978.0	4.66089562915	3.0	1.43761384343	48.1059223482	105.195114482	1109.59303202	0.649048800537	386.0	543.0	37	0.0
3805953	56.8009757996	1.0	667.0	1	328.0	1	352.378378378	13038.0	10.8661544272	3.0	0.657265254406	158.595379221	105.313866087	131.015976836	0.139195043865	255.0	126.0	37	0.0
3805958	729.273803711	1.0	5231.0	1	812.0	1	1416.37837838	52406.0	2.54625083852	3.0	0.796443531212	253.799877604	109.828953191	1277.31570428	0.560363299523	367.0	303.0	37	0.0
3805959	72.1797866821	1.0	954.0	1	388.0	1	405.972972973	15021.0	2.47896728835	3.0	0.541777103399	375.566186703	109.591467612	169.463940197	0.127492451519	309.0	108.0	37	0.0
3805956	118.077697754	1.0	1017.0	1	369.0	1	435.675675676	16120.0	2.56315336288	3.0	0.914942086006	110.114524817	108.090083211	200.548422257	0.266754692074	252.0	140.0	37	0.0
3805957	133.521347046	1.0	1175.0	1	525.0	1	588.135135135	21761.0	2.58421296035	3.0	0.629708140797	325.985004877	107.885486386	244.682692727	0.150733664334	388.0	255.0	37	0.0
3806074	157.621688843	1.0	1667.0	1	804.0	1	819.162162162	30309.0	2.59786464555	3.0	1.08173824041	358.20728488	212.025704287	320.124759839	0.268020367594	420.0	321.0	37	0.0
3806075	138.772781372	1.0	1420.0	1	445.0	1	532.0	19684.0	2.5774005007	3.0	0.499418067153	189.056074171	213.058733866	282.11059691	0.152626774006	348.0	222.0	37	0.0
3806072	590.358154297	1.0	4355.0	1	816.0	1	1314.54054054	48638.0	2.5775413141	3.0	0.78234297286	230.705427524	210.858068471	1027.40937947	0.440359885062	415.0	320.0	37	0.0
3806073	455.158081055	1.0	3233.0	1	636.0	1	937.324324324	34681.0	2.55155789108	3.0	0.800611472926	49.7826556781	211.869592195	800.866858613	0.5198225808	284.0	235.0	37	0.0
3806078	584.375183105	1.0	4175.0	1	675.0	1	1193.27027027	44151.0	2.54092163135	3.0	0.831532746933	151.64574459	216.670825672	1044.85452599	0.572461719577	315.0	364.0	37	0.0
3806079	44.5686798096	1.0	482.0	1	291.0	1	288.135135135	10661.0	2.61034253516	3.0	0.812327348984	15.57744552	218.033299174	84.4969303066	0.135214660812	223.0	117.0	37	0.0
3806076	180.758605957	1.0	1622.0	1	894.0	1	899.027027027	33264.0	4.67011905206	3.0	1.09455702582	355.723514564	216.437414061	364.747285915	0.28541017493	439.0	354.0	37	0.0
3806077	53.7982597351	1.0	760.0	1	380.0	1	388.810810811	14386.0	11.4000000005	3.0	0.219443207103	55.3053187369	217.316334537	143.91410205	0.0423314361241	265.0	146.0	37	0.0
3806066	67.7921218872	1.0	1034.0	1	399.0	1	459.351351351	16996.0	11.4000000005	3.0	0.333964210657	313.035442316	208.096211506	199.438686793	0.078166404373	383.0	161.0	37	0.0
3806067	534.357788086	1.0	3573.0	1	805.0	1	1216.7027027	45018.0	2.59473718002	3.0	0.978875367813	399.0	208.0	912.84509045	0.580293634494	340.0	329.0	37	0.0
3806064	68.9265060425	1.0	1030.0	1	408.0	1	467.621621622	17302.0	10.1087070534	3.0	0.541421934186	319.881632197	205.035267131	168.85913777	0.108345532705	357.0	228.0	37	0.0
3806065	152.802032471	1.0	1327.0	1	467.0	1	560.216216216	20728.0	2.54472765908	3.0	0.692763148484	383.054351492	205.832786662	295.180842417	0.223256936251	350.0	250.0	37	0.0
3806070	90.4335403442	1.0	840.0	1	353.0	1	381.243243243	14106.0	4.73156862183	3.0	0.918550014533	32.3403620701	210.045637559	161.19077817	0.240976303312	227.0	140.0	37	0.0
3806071	650.397705078	1.0	4835.0	1	964.0	1	1411.10810811	52211.0	2.54994158754	3.0	0.740278103454	297.059162358	210.149829701	1122.24504117	0.417171628895	492.0	431.0	37	0.0
3806068	142.280487061	1.0	1323.0	1	435.0	1	502.27027027	18584.0	2.53677431802	3.0	0.713072846853	133.799111351	208.760506441	273.436225415	0.240846638796	297.0	181.0	37	0.0
3806069	45.0058860779	1.0	570.0	1	226.0	1	275.189189189	10182.0	10.2383849666	3.0	0.775858330299	0.0	210.0	116.395121566	0.196286830918	208.0	143.0	37	0.0
3806058	147.194274902	1.0	1329.0	1	424.0	1	506.189189189	18729.0	2.56393346338	3.0	0.79138242323	190.026057062	200.044528981	261.714946484	0.257204074877	292.0	209.0	37	0.0
3806059	125.215606689	1.0	1211.0	1	434.0	1	492.513513514	18223.0	2.5666046834	3.0	0.946262973357	92.0744285766	201.860834072	210.046770139	0.252788611617	289.0	223.0	37	0.0
3806056	118.102546692	1.0	1033.0	1	401.0	1	482.810810811	17864.0	2.56788618074	3.0	0.845860995533	135.536063836	198.292808381	217.954485289	0.235976020747	294.0	154.0	37	0.0
3806057	127.751472473	1.0	1432.0	1	561.0	1	618.621621622	22889.0	2.58183357502	3.0	0.6138171676	304.911128724	199.093522088	252.28933471	0.143072666574	448.0	275.0	37	0.0
3806062	117.722076416	1.0	1079.0	1	402.0	1	463.756756757	17159.0	2.5838119186	3.0	0.728574683477	149.552760193	205.405804874	235.693704885	0.227205671047	280.0	153.0	37	0.0
3806063	484.253265381	1.0	3511.0	1	763.0	1	1161.35135135	42970.0	2.57854277072	3.0	0.737412469359	236.663477601	205.466475119	881.100392067	0.388372224973	402.0	388.0	37	0.0
3806060	923.767456055	1.0	6663.0	1	1103.0	1	1841.37837838	68131.0	2.53907042891	3.0	0.799626042316	290.777229747	202.968650743	1590.73772807	0.52763217929	494.0	360.0	37	0.0
3806061	181.848999023	1.0	1474.0	1	448.0	1	566.081081081	20945.0	2.62647488968	3.0	0.869908226081	111.026605174	204.605534981	313.45125249	0.317251335007	299.0	243.0	37	0.0
3806050	325.841156006	1.0	2348.0	1	656.0	1	865.216216216	32013.0	2.57079212745	3.0	0.912375490032	391.077721043	194.865093175	529.067425609	0.386870848916	376.0	292.0	37	0.0
3806051	138.731002808	1.0	1571.0	1	443.0	1	539.756756757	19971.0	2.58954476441	3.0	0.490954542648	234.02965171	196.384465341	294.880428253	0.154880275335	361.0	249.0	37	0.0
3806048	70.8553695679	1.0	662.0	1	330.0	1	369.378378378	13667.0	2.56175373875	3.0	0.750826989483	148.640722194	190.853421198	139.565665817	0.165291969686	258.0	152.0	37	0.0
3806049	694.682800293	1.0	5689.0	1	1303.0	1	1798.94594595	66561.0	2.53471957287	3.0	0.69174171252	268.692375148	190.884366895	1335.33079435	0.345414776903	575.0	521.0	37	0.0
3806054	160.648757935	1.0	1484.0	1	487.0	1	587.594594595	21741.0	2.63229445049	3.0	0.904051756613	362.501720585	197.301311427	281.307311144	0.276168829348	325.0	252.0	37	0.0
3806055	116.631118774	1.0	1095.0	1	369.0	1	450.081081081	16653.0	11.4000000005	3.0	0.723129945124	121.563261699	197.891206621	224.428209058	0.219944502111	286.0	159.0	37	0.0
3806052	185.076751709	1.0	1685.0	1	518.0	1	659.621621622	24406.0	2.67488763634	3.0	0.703290695011	313.685791268	196.300107598	345.628441422	0.225873398806	401.0	249.0	37	0.0
3806053	376.237060547	1.0	2602.0	1	643.0	1	824.27027027	30498.0	2.60587295008	3.0	0.885570023702	7.87902651434	197.213972815	628.172156545	0.50930682175	270.0	159.0	37	0.0
3806042	619.047180176	1.0	4346.0	1	646.0	1	1241.78378378	45946.0	2.57176193029	3.0	0.848380400296	70.8817999701	186.614801867	1075.80876902	0.58101155753	322.0	194.0	37	0.0
3806043	150.177749634	1.0	1340.0	1	472.0	1	554.216216216	20506.0	2.55213227336	3.0	0.772997632737	229.587026443	187.265621689	284.672144281	0.247698634005	333.0	189.0	37	0.0
3806040	417.859161377	1.0	3162.0	1	820.0	1	1119.83783784	41434.0	2.58846398246	3.0	0.875769263818	31.7777323348	184.577885019	772.27857357	0.432624236085	358.0	306.0	37	0.0
3806041	149.446929932	1.0	1407.0	1	420.0	1	519.837837838	19234.0	2.52963086661	3.0	0.478171214611	39.8378652688	184.961458681	276.227011463	0.145532160359	290.0	228.0	37	0.0
3806046	988.06829834	1.0	6072.0	1	2391.0	1	2781.45945946	102914.0	4.68979685987	3.0	1.1979252874	275.857248421	189.764152579	1645.11560881	0.548613453457	609.0	610.0	37	0.0
3806047	626.509033203	1.0	4522.0	1	801.0	1	1243.35135135	46004.0	2.5365529194	3.0	0.817055769686	98.9287580623	191.258641239	1088.81863137	0.557033541275	345.0	263.0	37	0.0
3806044	835.998779297	1.0	5722.0	1	962.0	1	1659.27027027	61393.0	2.56009694522	3.0	0.8565600437	170.539295555	188.719324872	1470.13415202	0.61150340218	374.0	352.0	37	0.0
3806045	309.076904297	1.0	3207.0	1	742.0	1	927.702702703	34325.0	2.56991318179	3.0	0.814733442283	31.0471892106	189.805999882	603.983759203	0.360946731372	332.0	326.0	37	0.0
3806034	189.945755005	1.0	1935.0	1	664.0	1	755.297297297	27946.0	2.62696888557	3.0	0.605503148938	351.404766383	177.491473813	383.650076738	0.181727727047	478.0	300.0	37	0.0
3806035	49.2198371887	1.0	795.0	1	317.0	1	335.135135135	12400.0	10.8648207042	3.0	0.274213961946	24.4312735481	178.143530176	131.233075557	0.0567347165292	274.0	131.0	37	0.0
3806032	543.081420898	1.0	3868.0	1	642.0	1	1108.35135135	41009.0	2.57300377552	3.0	0.839948090768	214.886930445	176.835886034	925.888318686	0.540441731659	324.0	281.0	37	0.0
3806033	531.16809082	1.0	4059.0	1	1077.0	1	1486.64864865	55006.0	2.56915806241	3.0	0.656438743239	311.735932892	177.133752999	951.381458028	0.265893501065	664.0	562.0	37	0.0
3806038	181.21685791	1.0	1841.0	1	663.0	1	775.540540541	28695.0	2.58793793396	3.0	0.449130146862	269.417369373	181.054009195	355.382782253	0.114708441578	522.0	430.0	37	0.0
3806039	126.184410095	1.0	1391.0	1	573.0	1	648.837837838	24007.0	2.49405185097	3.0	0.719419039415	344.353819224	181.13810243	239.910112046	0.153407701788	453.0	361.0	37	0.0
3806036	589.204956055	1.0	4252.0	1	794.0	1	1267.94594595	46914.0	2.570244857	3.0	0.840380487483	115.052610171	179.313402036	1016.45872043	0.507951672124	394.0	379.0	37	0.0
3806037	108.688842773	1.0	1121.0	1	493.0	1	534.405405405	19773.0	2.6030625587	3.0	0.293825558145	172.556878886	179.992077553	218.015858172	0.0637556528988	353.0	271.0	37	0.0
3806026	148.526657104	1.0	1401.0	1	501.0	1	612.513513514	22663.0	2.56512322932	3.0	0.389358050223	115.990522635	171.97505166	302.507357268	0.106375598975	382.0	282.0	37	0.0
3806027	131.647018433	1.0	1358.0	1	495.0	1	597.972972973	22125.0	2.75393024111	3.0	0.372334581126	103.91732676	174.183537541	260.305001284	0.0881877291414	394.0	236.0	37	0.0
3806024	1540.01013184	1.0	9074.0	1	1900.0	1	3026.0	111962.0	2.5854161833	3.0	1.0233301642	78.1218604226	169.629777935	2450.82980279	0.707678829459	496.0	562.0	37	0.0
3806025	584.512512207	1.0	4198.0	1	740.0	1	1297.72972973	48016.0	2.59284508514	3.0	0.824464835028	97.3429752053	169.51114603	1055.89497712	0.504691654581	398.0	383.0	37	0.0
3806030	519.268737793	1.0	3755.0	1	772.0	1	1176.72972973	43539.0	2.55868697835	3.0	0.854058489632	244.933733532	176.255842122	889.623161439	0.476755271255	410.0	345.0	37	0.0
3806031	648.170166016	1.0	4716.0	1	1297.0	1	1756.7027027	64998.0	2.56972092122	3.0	0.938758214916	302.528720536	176.077821627	1133.12985587	0.434235945123	539.0	670.0	37	0.0
3806028	697.578063965	1.0	4652.0	1	835.0	1	1500.2972973	55511.0	2.56553942683	3.0	0.818858302572	360.482754189	173.80000606	1239.35209025	0.511070591672	464.0	382.0	37	0.0
3806029	699.309509277	1.0	5037.0	1	1103.0	1	1632.86486486	60416.0	2.5576526176	3.0	0.766326712575	320.378743937	174.759341574	1242.10838144	0.411371981269	587.0	460.0	37	0.0
3806018	65.7556381226	1.0	1070.0	1	508.0	1	528.594594595	19558.0	2.42729428266	3.0	-0.177781462214	356.679386177	166.73094458	201.578143031	-0.0327868280382	428.0	132.0	37	0.0
3806019	131.371017456	1.0	1160.0	1	495.0	1	556.351351351	20585.0	10.3786023605	3.0	1.201700274	399.0	167.0	240.748049054	0.351358398323	288.0	255.0	37	0.0
3806016	1262.51550293	1.0	8275.0	1	1517.0	1	2347.32432432	86851.0	2.57057808652	3.0	0.874275555295	281.167568639	164.250492329	2129.14266854	0.657017906008	479.0	639.0	37	0.0
3806017	99.7953491211	1.0	1105.0	1	531.0	1	573.243243243	21210.0	2.5831926518	3.0	0.641311343441	382.83521967	165.84470204	211.65254617	0.134291370869	398.0	310.0	37	0.0
3806022	1239.97558594	1.0	8252.0	1	1547.0	1	2325.27027027	86035.0	2.55085426433	3.0	0.860287200304	258.996134368	168.941783805	2070.22024658	0.620647804753	513.0	584.0	37	0.0
3806023	1768.72961426	1.0	12118.0	1	1770.0	1	3176.40540541	117527.0	2.5621154599	3.0	0.868740140765	334.805770666	169.1208248	2978.96414192	0.687394015736	556.0	724.0	37	0.0
3806020	92.9757537842	1.0	1067.0	1	316.0	1	365.648648649	13529.0	2.50728539524	3.0	0.684079571439	17.6181248463	168.625819184	203.433611368	0.235023027904	225.0	114.0	37	0.0
3806021	1296.16247559	1.0	8976.0	1	1221.0	1	2361.83783784	87388.0	2.54595391703	3.0	0.844831099559	187.065369006	168.572962885	2273.98852379	0.685498369854	413.0	497.0	37	0.0
3806138	1268.75415039	1.0	8600.0	1	1264.0	1	2465.51351351	91224.0	2.56491258652	3.0	0.870781475071	51.4903457014	267.045549	2218.50385798	0.644116866147	502.0	711.0	37	0.0
3806139	406.517303467	1.0	3051.0	1	585.0	1	892.135135135	33009.0	2.55310370825	3.0	0.863586854858	137.883937698	266.829741075	698.780571272	0.511052930023	285.0	195.0	37	0.0
3806136	154.407501221	1.0	1812.0	1	693.0	1	837.594594595	30991.0	2.49655887781	3.0	0.0210739211194	304.117134816	265.336361163	397.498529659	0.00502567234206	508.0	329.0	37	0.0
3806137	223.721221924	1.0	2044.0	1	717.0	1	845.756756757	31293.0	2.5293968821	3.0	0.308364872384	24.5531722528	267.014109292	427.628564515	0.0845483323037	455.0	443.0	37	0.0
3806142	123.543533325	1.0	1071.0	1	458.0	1	524.189189189	19395.0	10.7025867627	3.0	0.69218433337	242.729497244	270.349296247	249.09991724	0.196840017487	354.0	175.0	37	0.0
3806143	895.715637207	1.0	6116.0	1	1182.0	1	1822.78378378	67443.0	2.58599563723	3.0	0.826256096689	366.399398592	270.867202381	1550.74439357	0.541951569181	491.0	451.0	37	0.0
3806140	1591.62316895	1.0	10583.0	1	2016.0	1	3057.48648649	113127.0	2.5733898048	3.0	0.854238043592	311.902894342	267.015962328	2615.88360493	0.575867317632	750.0	884.0	37	0.0
3806141	100.799301147	1.0	963.0	1	361.0	1	409.918918919	15167.0	2.5057384046	3.0	0.580807495001	123.338224688	269.85974781	206.136063261	0.171008768052	277.0	150.0	37	0.0
3806130	142.048309326	1.0	1640.0	1	588.0	1	699.135135135	25868.0	2.55832547206	3.0	0.517635864832	197.516150987	262.393708711	342.659870406	0.145280891565	501.0	324.0	37	0.0
3806131	977.877807617	1.0	6585.0	1	1309.0	1	2153.7027027	79687.0	2.57117374945	3.0	0.898256314238	323.771584323	262.539804852	1666.40627741	0.532586997881	632.0	703.0	37	0.0
3806128	548.753662109	1.0	4228.0	1	837.0	1	1254.72972973	46425.0	2.53923533051	3.0	0.806009661049	342.53951785	260.83953821	991.118017657	0.466997898773	457.0	333.0	37	0.0
3806129	488.972869873	1.0	3363.0	1	760.0	1	1081.56756757	40018.0	2.56306233654	3.0	0.865926251218	76.1457921551	261.853568405	831.417916726	0.49885831422	357.0	339.0	37	0.0
3806134	1205.26843262	1.0	8510.0	1	1377.0	1	2297.89189189	85022.0	2.54312600557	3.0	0.82935724666	32.7061493262	264.960460003	2068.90778732	0.59580252089	524.0	613.0	37	0.0
3806135	58.6506690979	1.0	674.0	1	406.0	1	388.351351351	14369.0	8.52697827251	3.0	0.442618520981	101.668175899	264.965306528	128.725637655	0.0791639089556	312.0	144.0	37	0.0
3806132	618.169250488	1.0	4872.0	1	978.0	1	1414.91891892	52352.0	2.5697213626	3.0	0.680935952448	370.783673366	262.76835216	1080.04741095	0.351148283348	534.0	379.0	37	0.0
3806133	2360.7434082	1.0	11772.0	1	2684.0	1	4482.27027027	165844.0	2.60700727	3.0	1.00589025288	212.732054658	263.823877993	3730.57446908	0.719983542581	650.0	1136.0	37	0.0
3806122	133.329025269	1.0	1254.0	1	567.0	1	613.162162162	22687.0	2.49587745793	3.0	0.424340031918	366.126043919	254.578574603	250.980025048	0.0951050557151	426.0	296.0	37	0.0
3806123	580.742797852	1.0	4415.0	1	892.0	1	1322.81081081	48944.0	2.62982218582	3.0	0.787286439479	376.845186558	255.582999028	1015.57536615	0.433107874966	447.0	429.0	37	0.0
3806120	420.037078857	1.0	3369.0	1	692.0	1	976.864864865	36144.0	2.54356385185	3.0	0.850449180268	41.0139401576	253.790780983	715.809998151	0.452619880238	365.0	373.0	37	0.0
3806121	687.507385254	1.0	4868.0	1	869.0	1	1372.2972973	50775.0	2.53699787766	3.0	0.803697191069	100.868226468	254.004086885	1173.06021596	0.523243581494	400.0	378.0	37	0.0
3806126	217.221298218	1.0	2034.0	1	513.0	1	662.351351351	24507.0	2.5403165672	3.0	0.738519462593	64.7413684694	258.66673393	407.649373864	0.294102729775	347.0	272.0	37	0.0
3806127	181.016967773	1.0	1716.0	1	937.0	1	993.540540541	36761.0	2.54512300425	3.0	0.303106372485	262.695846584	259.125678443	379.392174302	0.0614268006679	574.0	404.0	37	0.0
3806124	127.682022095	1.0	1527.0	1	546.0	1	630.459459459	23327.0	2.52840130289	3.0	0.629671597707	194.143286875	257.280024194	270.756511627	0.156348864563	434.0	246.0	37	0.0
3806125	559.470397949	1.0	4108.0	1	826.0	1	1263.64864865	46755.0	2.55982068202	3.0	0.790869157295	248.21921271	257.159205808	984.374652486	0.445172631303	485.0	410.0	37	0.0
3806114	110.79788208	1.0	1036.0	1	413.0	1	466.27027027	17252.0	2.49511138711	3.0	0.841419421892	65.8671402121	247.778749441	197.055780125	0.216250440086	288.0	166.0	37	0.0
3806115	313.71206665	1.0	2462.0	1	590.0	1	819.135135135	30308.0	2.53078867837	3.0	0.851643138384	26.1462497945	250.698791319	540.044811009	0.39031483214	355.0	285.0	37	0.0
3806112	711.760986328	1.0	5564.0	1	1040.0	1	1537.2972973	56880.0	2.54450435926	3.0	0.841366076271	202.238201825	247.221487419	1229.46526011	0.507032887447	499.0	409.0	37	0.0
3806113	81.8171691895	1.0	891.0	1	346.0	1	387.783783784	14348.0	10.1754617429	3.0	0.606646084656	3.30053379957	248.104692551	181.972088082	0.165960340092	269.0	142.0	37	0.0
3806118	234.904159546	1.0	1580.0	1	538.0	1	713.513513514	26400.0	2.58857736611	3.0	0.89785432831	88.0887257753	251.85981835	383.626744348	0.318164933696	357.0	206.0	37	0.0
3806119	1094.85632324	1.0	7252.0	1	1253.0	1	2335.32432432	86407.0	2.58842694179	3.0	0.861931176816	276.426021539	253.316101562	1927.47703624	0.552073473577	592.0	697.0	37	0.0
3806116	632.411010742	1.0	5106.0	1	1106.0	1	1687.40540541	62434.0	2.54884980885	3.0	0.609418442232	258.025083285	251.392467204	1213.36289935	0.280585689173	651.0	692.0	37	0.0
3806117	865.387329102	1.0	6119.0	1	2111.0	1	2580.2972973	95471.0	4.68726232053	3.0	1.13825848852	265.194053139	251.092666294	1431.80928403	0.461583009646	799.0	867.0	37	0.0
3806106	52.2558631897	1.0	593.0	1	308.0	1	327.054054054	12101.0	2.47456068657	3.0	0.597172858713	49.9988680791	243.214976498	118.031998003	0.120772405613	256.0	118.0	37	0.0
3806107	81.2885055542	1.0	972.0	1	422.0	1	456.297297297	16883.0	2.53612571529	3.0	0.702565264711	309.37444221	244.345287369	174.175815528	0.154854531077	323.0	159.0	37	0.0
3806104	1530.51379395	1.0	10089.0	1	1469.0	1	2760.7027027	102146.0	2.57406957357	3.0	0.876177047506	16.7717673066	240.38217059	2639.63474814	0.720804833077	415.0	561.0	37	0.0
3806105	69.4414215088	1.0	1125.0	1	498.0	1	521.621621622	19300.0	2.51695297303	3.0	-0.212769883569	198.022464239	239.701917973	191.575246509	-0.0376026445418	441.0	155.0	37	0.0
3806110	170.838134766	1.0	1416.0	1	498.0	1	587.081081081	21722.0	2.67963286092	3.0	0.802746754016	184.59165491	245.399889913	311.838132724	0.270965072889	333.0	188.0	37	0.0
3806111	133.406265259	1.0	1229.0	1	509.0	1	572.162162162	21170.0	2.5797576148	3.0	0.336086318015	95.4107183352	246.071711563	255.277356083	0.0810513635091	394.0	271.0	37	0.0
3806108	376.381561279	1.0	2798.0	1	548.0	1	887.945945946	32854.0	2.54159593134	3.0	0.621422086122	104.277154314	245.025429606	693.438050824	0.320391074557	384.0	297.0	37	0.0
3806109	114.852485657	1.0	1160.0	1	345.0	1	415.243243243	15364.0	10.0988363127	3.0	0.701805080151	159.353670503	245.336987168	231.679784449	0.243443465951	254.0	105.0	37	0.0
3806098	114.554779053	1.0	1193.0	1	425.0	1	487.378378378	18033.0	2.56786623578	3.0	0.802226854023	27.7170952722	234.950885831	206.24464321	0.204441653707	302.0	217.0	37	0.0
3806099	630.759643555	1.0	4643.0	1	765.0	1	1280.81081081	47390.0	2.55406457313	3.0	0.864400159888	75.3530025962	235.121913765	1098.84181042	0.589309653457	326.0	364.0	37	0.0
3806096	232.343902588	1.0	1692.0	1	1063.0	1	1081.18918919	40004.0	4.71516382711	3.0	1.411458523	235.006004973	233.416544292	376.429190467	0.32574695264	512.0	412.0	37	0.0
3806097	623.604675293	1.0	4481.0	1	809.0	1	1330.37837838	49224.0	2.55217340664	3.0	0.898685032067	376.70102315	234.010316158	1044.07402758	0.544739521583	383.0	416.0	37	0.0
3806102	694.671081543	1.0	5276.0	1	974.0	1	1467.94594595	54314.0	2.58195780632	3.0	0.817974894094	244.245931476	239.091035983	1206.8386145	0.506568173976	458.0	432.0	37	0.0
3806103	106.831138611	1.0	1290.0	1	449.0	1	551.486486486	20405.0	2.53231822319	3.0	0.466541369507	257.8738134	239.198895725	247.468361796	0.116913455121	409.0	207.0	37	0.0
3806100	1687.16992188	1.0	11246.0	1	2442.0	1	3791.43243243	140283.0	2.56397889392	3.0	0.98134637657	218.251779727	234.675865308	2819.99113021	0.574686204471	740.0	815.0	37	0.0
3806101	134.243118286	1.0	1416.0	1	701.0	1	751.891891892	27820.0	4.70907983031	3.0	0.856087172472	332.45939525	238.273074015	267.416942846	0.179575583529	429.0	343.0	37	0.0
3806090	1277.90039062	1.0	8954.0	1	1391.0	1	2490.91891892	92164.0	2.56890477489	3.0	0.819923395268	340.887187457	228.231244358	2225.37455497	0.577928538148	558.0	655.0	37	0.0
3806091	461.880737305	1.0	4003.0	1	1032.0	1	1397.89189189	51722.0	2.52169881635	3.0	0.615807595422	334.118056144	229.494283696	940.662142199	0.261341068056	522.0	375.0	37	0.0
3806088	673.332519531	1.0	3744.0	1	1321.0	1	1629.37837838	60287.0	2.59849333705	3.0	1.1410746677	104.505551448	226.836219638	1075.01530613	0.603652565055	375.0	421.0	37	0.0
3806089	132.129440308	1.0	1321.0	1	529.0	1	601.594594595	22259.0	2.52495586972	3.0	0.468817166067	241.767244276	227.620672896	279.860625973	0.122392922471	410.0	224.0	37	0.0
3806094	160.998565674	1.0	1604.0	1	484.0	1	581.27027027	21507.0	2.55710606401	3.0	0.820976053727	301.840764416	231.49048373	309.024508975	0.279149302027	323.0	208.0	37	0.0
3806095	816.485595703	1.0	6357.0	1	1375.0	1	2043.24324324	75600.0	2.55886932968	3.0	0.608041137601	211.401053303	232.1923555	1614.88519381	0.316281055295	625.0	647.0	37	0.0
3806092	81.8308792114	1.0	896.0	1	334.0	1	383.972972973	14207.0	10.188714735	3.0	0.791037972696	40.1308610914	230.163723313	171.891840425	0.21515631014	253.0	135.0	37	0.0
3806093	173.114318848	1.0	1729.0	1	358.0	1	503.783783784	18640.0	2.5958474456	3.0	0.656531943262	123.243120416	229.964281535	345.119796845	0.290123441286	268.0	141.0	37	0.0
3806082	75.2697982788	1.0	1201.0	1	478.0	1	483.891891892	17904.0	2.56271187181	3.0	0.473042430186	367.763908157	221.806107957	177.567011417	0.0950418206503	399.0	243.0	37	0.0
3806083	167.028518677	1.0	1699.0	1	384.0	1	507.864864865	18791.0	2.53337249886	3.0	0.649851064516	140.98567773	222.84638521	324.556292169	0.262063784462	291.0	145.0	37	0.0
3806080	448.904846191	1.0	3244.0	1	732.0	1	1039.56756757	38464.0	2.59007762635	3.0	0.916022323411	93.2363800739	217.85405066	748.162658359	0.491701097195	340.0	350.0	37	0.0
3806081	116.897773743	1.0	1247.0	1	514.0	1	619.216216216	22911.0	11.4000000005	3.0	0.456299672116	358.603581619	222.067379239	270.024704131	0.110482377025	438.0	266.0	37	0.0
3806086	97.7294616699	1.0	839.0	1	307.0	1	366.27027027	13552.0	2.60828398795	3.0	1.14249983571	0.0	226.0	174.105435592	0.372762503513	178.0	126.0	37	0.0
3806087	59.2671318054	1.0	652.0	1	341.0	1	349.405405405	12928.0	2.53331390695	3.0	0.502354826497	66.8232552219	226.524669759	136.635049078	0.108921575511	271.0	116.0	37	0.0
3806084	728.801330566	1.0	4835.0	1	840.0	1	1429.67567568	52898.0	2.56006270033	3.0	0.807485500314	178.693736041	222.930857154	1284.32630533	0.569109506376	381.0	397.0	37	0.0
3806085	210.549179077	1.0	2017.0	1	654.0	1	757.432432432	28025.0	2.51534402026	3.0	0.737978271938	190.809356607	222.626956184	428.509661536	0.263825994898	414.0	252.0	37	0.0
3806202	623.96270752	1.0	4480.0	1	890.0	1	1315.40540541	48670.0	2.5663671993	3.0	0.919785945324	52.8225386478	338.330775558	1076.01534632	0.603070842706	304.0	325.0	37	0.0
3806203	687.485351562	1.0	5911.0	1	1207.0	1	1699.86486486	62895.0	11.4000000005	3.0	0.789353230074	378.079734087	340.483671869	1356.35486102	0.459683668575	501.0	339.0	37	0.0
3806200	722.108825684	1.0	5783.0	1	830.0	1	1409.94594595	52168.0	2.55275763164	3.0	0.811513541626	117.012241633	334.867023219	1241.5897727	0.555952671737	360.0	360.0	37	0.0
3806201	153.58757019	1.0	1402.0	1	440.0	1	515.513513514	19074.0	2.51074309894	3.0	0.375544411293	104.84474415	335.840238247	307.557277558	0.126158586326	311.0	225.0	37	0.0
3806206	457.077209473	1.0	4006.0	1	1108.0	1	1440.89189189	53313.0	11.4000000005	3.0	0.779682522968	381.586594288	343.981962546	956.112841544	0.348948056881	540.0	472.0	37	0.0
3806207	435.711669922	1.0	3045.0	1	539.0	1	929.918918919	34407.0	2.56568157371	3.0	0.861597832964	8.86622188953	344.768616302	750.817568402	0.533336711623	275.0	224.0	37	0.0
3806204	686.557861328	1.0	5066.0	1	940.0	1	1372.13513514	50769.0	2.54816788351	3.0	0.817842148087	110.982850072	343.210698781	1167.73418213	0.533756198936	357.0	352.0	37	0.0
3806205	156.214508057	1.0	1357.0	1	403.0	1	481.837837838	17828.0	2.60566442469	3.0	0.790670969136	242.319698907	344.293006881	296.959828326	0.322135478888	249.0	8.0	37	0.0
3806194	118.145889282	1.0	1511.0	1	539.0	1	583.918918919	21605.0	2.52472576169	3.0	0.36347953063	393.62803017	328.468110808	271.279107847	0.0922197151321	427.0	260.0	37	0.0
3806195	55.9647026062	1.0	765.0	1	336.0	1	374.513513514	13857.0	2.5091812105	3.0	0.643959934878	154.547393297	328.854158238	114.72833168	0.109428754291	287.0	227.0	37	0.0
3806192	138.366775513	1.0	1509.0	1	511.0	1	625.540540541	23145.0	11.4000000005	3.0	0.306248835027	307.66403038	326.001257364	336.644520278	0.0898069870025	365.0	278.0	37	0.0
3806193	582.664123535	1.0	3867.0	1	668.0	1	1181.94594595	43732.0	2.56994914803	3.0	0.848527797004	135.610244972	328.199238137	1023.1553848	0.580441556025	309.0	319.0	37	0.0
3806198	99.5480117798	1.0	1316.0	1	531.0	1	559.432432432	20699.0	11.4000000005	3.0	0.598821947965	385.90879873	331.434703584	215.323598921	0.130252877015	416.0	221.0	37	0.0
3806199	85.763168335	1.0	1287.0	1	497.0	1	573.027027027	21202.0	10.8323949656	3.0	0.568842871424	396.101591238	333.797575328	226.185701298	0.126464907874	429.0	319.0	37	0.0
3806196	96.5818939209	1.0	895.0	1	322.0	1	375.972972973	13911.0	10.2489635575	3.0	0.745404610255	184.142848315	329.972786588	185.19546528	0.224866371391	233.0	55.0	37	0.0
3806197	484.244934082	1.0	3767.0	1	559.0	1	1013.32432432	37493.0	2.55103166371	3.0	0.776440352205	297.908191633	330.737882609	858.053742621	0.489721565519	336.0	264.0	37	0.0
3806186	1089.11755371	1.0	6540.0	1	1236.0	1	2040.35135135	75493.0	2.56461546457	3.0	0.902843902846	65.9393352157	314.309399369	1817.42976658	0.672523797194	381.0	397.0	37	0.0
3806187	176.938186646	1.0	1565.0	1	416.0	1	544.189189189	20135.0	2.49853342381	3.0	0.828939325879	279.260825603	313.916826066	317.223881495	0.318576797471	274.0	173.0	37	0.0
3806184	138.874755859	1.0	1330.0	1	504.0	1	574.675675676	21263.0	2.53625088702	3.0	0.575987048142	355.653250676	306.948788321	274.644725464	0.159602765512	377.0	205.0	37	0.0
3806185	197.818008423	1.0	1654.0	1	478.0	1	580.297297297	21471.0	2.63381322452	3.0	0.850100814032	174.907603791	309.328646418	349.791196832	0.344468373618	282.0	145.0	37	0.0
3806190	768.790710449	1.0	5554.0	1	816.0	1	1533.21621622	56729.0	2.57319353141	3.0	0.827196628573	303.402316901	320.1431721	1357.30308855	0.577645965808	379.0	283.0	37	0.0
3806191	466.270904541	1.0	3355.0	1	578.0	1	973.756756757	36029.0	2.57532534853	3.0	0.839087052003	164.987370875	326.48622093	827.155111257	0.55371216201	273.0	64.0	37	0.0
3806188	431.127746582	1.0	3253.0	1	663.0	1	1055.97297297	39071.0	2.63606152976	3.0	0.73943429059	395.493768294	318.257130677	828.87197398	0.40885662879	387.0	268.0	37	0.0
3806189	122.645835876	1.0	1016.0	1	372.0	1	431.0	15947.0	2.53373050233	3.0	0.867692581507	98.6295393378	318.62846701	221.625058752	0.287148147033	233.0	176.0	37	0.0
3806178	663.45324707	1.0	4731.0	1	797.0	1	1381.62162162	51120.0	2.58012948433	3.0	0.809030997353	260.852846602	302.375526917	1195.89581373	0.538788509433	388.0	441.0	37	0.0
3806179	419.487487793	1.0	2996.0	1	557.0	1	923.081081081	34154.0	2.56197848352	3.0	0.84115395858	134.92678155	304.411726181	730.889692938	0.499273214135	307.0	251.0	37	0.0
3806176	556.129455566	1.0	3748.0	1	681.0	1	1135.05405405	41997.0	2.55843595643	3.0	0.835582982582	84.881329389	299.151099186	948.605641805	0.536484034125	334.0	224.0	37	0.0
3806177	543.356079102	1.0	3670.0	1	749.0	1	1193.51351351	44160.0	2.59711694711	3.0	0.882937165266	393.404868415	298.817329871	925.299429663	0.520355056036	384.0	342.0	37	0.0
3806182	703.598083496	1.0	4572.0	1	975.0	1	1461.2972973	54068.0	2.56429517525	3.0	0.901049114527	366.206152795	305.291652959	1177.61352047	0.570015387688	381.0	450.0	37	0.0
3806183	181.851303101	1.0	1451.0	1	503.0	1	603.378378378	22325.0	2.66133651953	3.0	0.799328312653	309.250487385	305.548225329	324.409664823	0.27369325148	344.0	278.0	37	0.0
3806180	459.266601562	1.0	3322.0	1	652.0	1	1066.72972973	39469.0	2.5868938099	3.0	0.860169290368	74.5056383257	305.309120451	814.683839448	0.489124889371	362.0	320.0	37	0.0
3806181	141.892471313	1.0	1376.0	1	348.0	1	447.513513514	16558.0	2.54726225807	3.0	0.723192510804	113.873355196	304.835434147	274.719111257	0.28530791921	244.0	154.0	37	0.0
3806170	148.712234497	1.0	1189.0	1	458.0	1	532.162162162	19690.0	2.54426481341	3.0	0.739929419022	208.909066962	293.787204601	267.659662996	0.228621677859	316.0	127.0	37	0.0
3806171	115.662986755	1.0	1277.0	1	533.0	1	559.702702703	20709.0	2.59298207411	3.0	0.650184378944	307.536298945	295.515969494	243.040676164	0.164368478907	391.0	241.0	37	0.0
3806168	132.35748291	1.0	1313.0	1	387.0	1	475.297297297	17586.0	2.57252532633	3.0	0.680019232237	98.90555308	293.071915419	253.97603396	0.222023003462	293.0	168.0	37	0.0
3806169	139.513916016	1.0	1217.0	1	494.0	1	583.351351351	21584.0	2.53938545074	3.0	0.728040658348	192.538969444	292.858082114	267.964779632	0.20078896083	376.0	239.0	37	0.0
3806174	1132.27600098	1.0	7327.0	1	1365.0	1	2285.40540541	84560.0	2.57922172795	3.0	0.861235765499	335.683303294	297.28399667	1960.6042501	0.585838069663	578.0	542.0	37	0.0
3806175	114.608680725	1.0	1340.0	1	364.0	1	431.864864865	15979.0	2.55702303687	3.0	0.543991418036	216.599892945	297.824510741	256.908453449	0.193040143558	276.0	124.0	37	0.0
3806172	86.4992523193	1.0	1456.0	1	478.0	1	583.918918919	21605.0	2.50059824669	3.0	0.122310164239	259.239390149	295.546406841	286.319011902	0.030913811304	406.0	272.0	37	0.0
3806173	122.626609802	1.0	1156.0	1	356.0	1	449.513513514	16632.0	2.50486610624	3.0	0.774652977003	46.3316452028	297.226241782	232.088060589	0.249969241213	257.0	125.0	37	0.0
3806162	40.2078437805	1.0	795.0	1	286.0	1	361.243243243	13366.0	11.4000000005	3.0	0.510673371269	0.0	287.0	179.264609726	0.145093896499	250.0	159.0	37	0.0
3806163	601.168273926	1.0	4984.0	1	921.0	1	1557.67567568	57634.0	2.54443931107	3.0	0.434763395703	175.476858066	289.008696333	1228.47285626	0.206912822335	529.0	516.0	37	0.0
3806160	460.162658691	1.0	3442.0	1	622.0	1	1059.43243243	39199.0	2.52630781678	3.0	0.81977464649	43.351524851	285.52913411	851.139906914	0.490980325094	349.0	349.0	37	0.0
3806161	158.622192383	1.0	1449.0	1	436.0	1	533.0	19721.0	2.60702532885	3.0	0.797100573487	240.321213778	285.957392517	288.601416798	0.275187273596	298.0	159.0	37	0.0
3806166	622.020446777	1.0	4206.0	1	730.0	1	1323.91891892	48985.0	2.57372931841	3.0	0.878041250842	141.478229244	291.506694886	1121.73660947	0.592294771166	330.0	412.0	37	0.0
3806167	40.6079788208	1.0	1026.0	1	396.0	1	427.486486486	15817.0	11.4000000005	3.0	0.30944134857	256.064525066	292.399428638	140.193442076	0.0534525769682	352.0	236.0	37	0.0
3806164	560.29119873	1.0	4382.0	1	838.0	1	1200.72972973	44427.0	2.54727619571	3.0	0.865555884721	270.064811749	291.163345146	964.297200863	0.532709814937	357.0	356.0	37	0.0
3806165	85.123626709	1.0	902.0	1	321.0	1	380.675675676	14085.0	11.4000000005	3.0	0.584225457439	4.40085520224	291.761227735	177.975974355	0.158172079607	239.0	160.0	37	0.0
3806154	2060.95068359	1.0	11854.0	1	2508.0	1	4323.81081081	159981.0	2.60960944835	3.0	1.05149688045	179.558369669	282.322931883	3291.19164368	0.66719012765	715.0	982.0	37	0.0
3806155	122.67829895	1.0	1259.0	1	528.0	1	566.297297297	20953.0	2.52163228124	3.0	0.937454857166	215.388812926	282.349177712	216.103867113	0.217834516714	352.0	302.0	37	0.0
3806152	1119.16418457	1.0	7689.0	1	1272.0	1	2234.02702703	82659.0	2.57028221589	3.0	0.879774716388	196.643592905	277.995547361	1903.99596589	0.599752086183	523.0	640.0	37	0.0
3806153	151.608444214	1.0	1373.0	1	450.0	1	530.891891892	19643.0	2.52924587593	3.0	0.641145183792	248.769151777	280.080692131	300.031367229	0.221255135658	323.0	169.0	37	0.0
3806158	288.955688477	1.0	2756.0	1	856.0	1	1031.37837838	38161.0	2.55165198065	3.0	0.645952590603	341.730210589	284.211613421	543.819483497	0.205250776593	606.0	416.0	37	0.0
3806159	2374.02905273	1.0	13628.0	1	2802.0	1	4444.48648649	164446.0	2.57332182523	3.0	0.929079930969	330.266844749	285.184101064	3899.65947674	0.688032579181	766.0	997.0	37	0.0
3806156	163.607330322	1.0	1517.0	1	390.0	1	507.108108108	18763.0	2.66972566745	3.0	0.71667042969	5.54712285124	283.474688842	326.520101796	0.299929028353	250.0	188.0	37	0.0
3806157	749.37878418	1.0	5755.0	1	907.0	1	1433.72972973	53048.0	2.54506632626	3.0	0.83703678799	90.0855866841	283.044062798	1280.3999082	0.596832044657	353.0	421.0	37	0.0
3806146	54.236366272	1.0	1203.0	1	496.0	1	563.189189189	20838.0	4.74502053585	3.0	-0.431250120575	50.4998807408	274.668924648	260.318590901	-0.0906335585945	397.0	227.0	37	0.0
3806147	292.852905273	1.0	2129.0	1	550.0	1	752.972972973	27860.0	2.55932889266	3.0	0.858690019775	105.035734164	274.804521421	503.600452657	0.402825292185	322.0	228.0	37	0.0
3806144	499.673919678	1.0	3951.0	1	810.0	1	1215.62162162	44978.0	2.60065116979	3.0	0.739310853353	342.33942031	274.018134142	899.416303047	0.37646499098	530.0	506.0	37	0.0
3806145	620.61126709	1.0	4775.0	1	894.0	1	1360.10810811	50324.0	2.53285885766	3.0	0.769683255643	30.926370753	275.188798004	1065.00560207	0.431316657779	450.0	428.0	37	0.0
3806150	142.180847168	1.0	1218.0	1	443.0	1	513.486486486	18999.0	2.5506774607	3.0	0.731224847968	77.451858971	278.456768953	277.162269119	0.245865219215	301.0	164.0	37	0.0
3806151	162.198944092	1.0	1389.0	1	419.0	1	514.162162162	19024.0	2.58571469928	3.0	0.791968739763	117.77293321	277.954869647	280.834521611	0.275975686439	289.0	172.0	37	0.0
3806148	88.9999923706	1.0	1248.0	1	540.0	1	569.351351351	21066.0	2.54901428341	3.0	0.625651472604	301.805281141	277.196441354	182.146494189	0.111208644611	422.0	304.0	37	0.0
3806149	1119.46435547	1.0	7162.0	1	2243.0	1	2949.45945946	109130.0	4.71149567693	3.0	1.17261542244	316.658624708	276.510799305	1836.65785834	0.575050361998	750.0	908.0	37	0.0
3807290	641.386108398	2.0	4755.0	2	1118.0	1	1513.62162162	56004.0	2.58191536936	3.0	0.767841780693	243.060839319	139.841899522	1087.25966313	0.380789752743	561.0	470.0	37	0.0
3807291	692.503112793	2.0	5068.0	2	966.0	1	1523.43243243	56367.0	2.61577849755	3.0	0.82985859447	308.423602924	140.476493458	1254.76703328	0.519189595492	440.0	285.0	37	0.0
3807288	89.652633667	2.0	802.0	2	356.0	1	405.783783784	15014.0	10.1561639249	3.0	0.817105027554	163.883727182	140.02110492	163.492122667	0.197042333213	266.0	150.0	37	0.0
3807289	704.306518555	2.0	5657.0	2	1159.0	1	1757.16216216	65015.0	2.55491620968	3.0	0.713325003354	234.102056187	140.017909385	1308.36742023	0.361595976281	635.0	555.0	37	0.0
3807294	138.59564209	2.0	1365.0	2	414.0	1	519.378378378	19217.0	2.49509381546	3.0	0.672904690599	346.698686389	140.654673099	284.795867572	0.226226882087	319.0	177.0	37	0.0
3807295	613.907714844	2.0	4290.0	2	1019.0	1	1390.97297297	51466.0	2.56398630309	3.0	0.854760082747	255.257605055	142.02540927	1040.14896066	0.46969875798	494.0	394.0	37	0.0
3807292	159.487670898	2.0	1335.0	2	493.0	1	567.864864865	21011.0	2.7171071485	3.0	0.922372208201	380.020968929	139.695475662	273.521090205	0.28557437964	311.0	184.0	37	0.0
3807293	123.179985046	2.0	1057.0	2	408.0	1	456.567567568	16893.0	2.5169065071	3.0	0.544546149321	138.970516042	140.708975314	232.486862298	0.160958858557	298.0	80.0	37	0.0
3807282	376.270324707	2.0	2779.0	2	773.0	1	950.756756757	35178.0	2.56115688246	3.0	0.960718265322	145.934641803	133.636939085	634.860501099	0.472225243369	316.0	270.0	37	0.0
3807283	491.976776123	2.0	4166.0	2	1025.0	1	1465.94594595	54240.0	11.4000000005	3.0	0.654539359954	229.843244877	135.657182534	983.008447628	0.281155770986	615.0	633.0	37	0.0
3807280	522.189819336	2.0	3629.0	2	691.0	1	1140.62162162	42203.0	2.55511185874	3.0	0.869742006213	92.4096786779	133.489733926	930.634531183	0.549935270931	318.0	277.0	37	0.0
3807281	564.722229004	2.0	4070.0	2	908.0	1	1331.13513514	49252.0	2.58829091146	3.0	0.839644472388	221.205001731	133.093744203	942.476058115	0.422969717629	478.0	485.0	37	0.0
3807286	95.8780899048	2.0	995.0	2	425.0	1	458.297297297	16957.0	2.58248774497	3.0	0.4854878247	4.86931942379	138.180836399	189.298539183	0.111438070095	324.0	161.0	37	0.0
3807287	58.2072944641	2.0	774.0	2	316.0	1	357.297297297	13220.0	2.50872220301	3.0	0.363552637186	115.523079068	138.053109566	142.830292629	0.0783594632411	293.0	68.0	37	0.0
3807284	71.5199203491	2.0	914.0	2	395.0	1	442.054054054	16356.0	4.78940577165	3.0	0.426969448841	358.809236047	136.248269498	181.732854295	0.0962096162863	347.0	171.0	37	0.0
3807285	639.280334473	2.0	4445.0	2	827.0	1	1322.86486486	48946.0	2.60513455302	3.0	0.837375844974	190.563575197	137.10631402	1119.08013223	0.548442730899	371.0	208.0	37	0.0
3807274	600.436523438	2.0	3465.0	2	1267.0	1	1461.37837838	54071.0	4.69703475321	3.0	1.18022236167	0.0	125.0	1017.75120708	0.697713685067	277.0	226.0	37	0.0
3807275	168.597763062	2.0	1481.0	2	540.0	1	625.027027027	23126.0	2.57889905831	3.0	0.804047766396	295.325165737	126.00514961	297.435099035	0.236572902846	382.0	222.0	37	0.0
3807272	562.481018066	2.0	4004.0	2	743.0	1	1154.54054054	42718.0	2.56973998574	3.0	0.835307761135	117.192822889	122.082333564	954.916796684	0.527744275554	347.0	322.0	37	0.0
3807273	493.929016113	2.0	3213.0	2	872.0	1	1218.43243243	45082.0	2.56161301458	3.0	1.0047112701	360.096265932	124.258453968	812.612062034	0.503843630788	376.0	379.0	37	0.0
3807278	897.972900391	2.0	5903.0	2	1011.0	1	1679.32432432	62135.0	2.55504332349	3.0	0.84126688031	40.348584556	130.109573574	1552.51849254	0.636316797375	354.0	375.0	37	0.0
3807279	56.8389167786	2.0	715.0	2	329.0	1	361.621621622	13380.0	2.52912653646	3.0	-0.116919420451	118.912464378	130.912069596	146.462803649	-0.0231295188584	296.0	81.0	37	0.0
3807276	663.327392578	2.0	4749.0	2	856.0	1	1424.24324324	52697.0	2.56159766747	3.0	0.823508538423	250.596146099	127.11455395	1167.46407048	0.509475909018	458.0	328.0	37	0.0
3807277	293.265899658	2.0	2165.0	2	535.0	1	729.864864865	27005.0	2.55826175374	3.0	0.926260039306	81.0672429245	127.824999322	474.83916354	0.431240616969	283.0	244.0	37	0.0
3807266	689.530029297	2.0	4799.0	2	844.0	1	1548.7027027	57302.0	2.59588441356	3.0	0.83583181854	290.291222347	114.498733714	1234.52095668	0.499552246736	502.0	449.0	37	0.0
3807267	55.802986145	2.0	666.0	2	307.0	1	338.324324324	12518.0	11.4000000005	3.0	0.500420165652	6.99047914057	116.416866711	131.135225807	0.107397587276	270.0	146.0	37	0.0
3807264	155.386520386	2.0	1307.0	2	430.0	1	541.351351351	20030.0	2.72073949514	3.0	0.724152320593	229.106124009	112.888962605	291.615349411	0.242302880977	329.0	223.0	37	0.0
3807265	1480.9666748	2.0	10006.0	2	1439.0	1	2669.45945946	98770.0	2.5705595567	3.0	0.889147118009	196.818936306	113.741876767	2482.5527475	0.704872840082	450.0	473.0	37	0.0
3807270	123.897262573	2.0	1186.0	2	422.0	1	483.675675676	17896.0	2.60019969014	3.0	0.767331935869	102.505974994	121.288167771	230.69340573	0.223979553495	308.0	165.0	37	0.0
3807271	92.783782959	2.0	1085.0	2	492.0	1	524.081081081	19391.0	2.6256134885	3.0	0.859656660509	382.994623461	121.373736668	181.083678996	0.174421424481	362.0	248.0	37	0.0
3807268	1481.53723145	2.0	9573.0	2	1653.0	1	2863.35135135	105944.0	2.58007637803	3.0	0.865172258349	274.851385528	117.473099799	2571.05770729	0.635128641831	595.0	681.0	37	0.0
3807269	132.662567139	2.0	1164.0	2	567.0	1	596.135135135	22057.0	4.71368773523	3.0	0.956848235604	37.1597892126	120.080607998	246.514611034	0.24663189858	330.0	236.0	37	0.0
3807258	77.3596878052	2.0	1023.0	2	502.0	1	549.459459459	20330.0	11.4000000005	3.0	0.0452631364378	295.402051541	106.793764679	198.297979285	0.00823491299149	446.0	194.0	37	0.0
3807259	127.594718933	2.0	1241.0	2	539.0	1	576.594594595	21334.0	2.61973555002	3.0	0.772499016239	341.360980736	106.612691013	248.515085554	0.199724673605	389.0	180.0	37	0.0
3807256	765.139709473	2.0	5370.0	2	1197.0	1	1642.75675676	60782.0	2.58887948722	3.0	0.883673258232	257.779889783	105.127541726	1286.46329147	0.529070157271	495.0	419.0	37	0.0
3807257	693.494689941	2.0	4882.0	2	744.0	1	1354.54054054	50118.0	2.56470450303	3.0	0.838248485753	34.8984527661	105.515304148	1230.20557439	0.614601958214	314.0	334.0	37	0.0
3807262	937.091369629	2.0	6084.0	2	1251.0	1	1858.56756757	68767.0	2.55497558745	3.0	0.943290868945	117.699724736	110.1237869	1537.29032067	0.63965464238	379.0	433.0	37	0.0
3807263	135.374359131	2.0	1638.0	2	829.0	1	850.972972973	31486.0	2.52515282265	3.0	-0.00340437345377	269.683448433	110.463097802	287.465503871	-0.000574681896292	596.0	443.0	37	0.0
3807260	78.4008560181	2.0	1017.0	2	445.0	1	474.135135135	17543.0	2.61662001856	3.0	0.628032496894	352.172308605	106.621122509	170.402328193	0.12721299999	357.0	186.0	37	0.0
3807261	689.08972168	2.0	5179.0	2	863.0	1	1471.67567568	54452.0	2.54482784963	3.0	0.739109110408	385.074561102	108.453609573	1229.67116323	0.446726734397	480.0	428.0	37	0.0
3807250	127.520088196	2.0	1409.0	2	607.0	1	665.918918919	24639.0	2.6924106184	3.0	0.19587094714	334.011063413	98.8826218962	269.28716378	0.0412366891538	465.0	298.0	37	0.0
3807251	133.37701416	2.0	1439.0	2	418.0	1	495.0	18315.0	2.76271837351	3.0	0.492428160912	120.25493947	100.05856919	264.440079329	0.151454325457	318.0	156.0	37	0.0
3807248	925.272033691	2.0	6119.0	2	1131.0	1	1870.91891892	69224.0	2.54713618349	3.0	0.855883701717	385.093437358	98.2805767948	1566.31588943	0.558285157196	501.0	530.0	37	0.0
3807249	505.647064209	2.0	3792.0	2	688.0	1	1069.0	39553.0	2.58388486366	3.0	0.831798648015	168.535383344	99.2179289178	902.896665676	0.54148775035	318.0	249.0	37	0.0
3807254	95.4323043823	2.0	1105.0	2	499.0	1	550.918918919	20384.0	8.47465873241	3.0	1.04593647067	399.0	101.0	205.075105263	0.241728057333	363.0	280.0	37	0.0
3807255	50.3048934937	2.0	776.0	2	261.0	1	294.27027027	10888.0	2.60644119293	3.0	0.426738727343	5.47570801873	104.034797267	137.587275059	0.110817020419	230.0	18.0	37	0.0
3807252	497.163238525	2.0	3671.0	2	832.0	1	1094.54054054	40498.0	2.57849965319	3.0	0.88305548196	216.001003956	101.301406938	838.821613753	0.511425717748	354.0	202.0	37	0.0
3807253	587.651123047	2.0	4522.0	2	943.0	1	1447.02702703	53540.0	2.54774731614	3.0	0.670858179567	271.713190062	100.508493921	1097.00426634	0.341007156172	574.0	492.0	37	0.0
3807242	87.25050354	2.0	858.0	2	306.0	1	365.837837838	13536.0	2.61338467365	3.0	0.560959291964	81.0306918164	93.247425592	177.100020941	0.157110904065	248.0	167.0	37	0.0
3807243	740.239501953	2.0	5545.0	2	979.0	1	1616.24324324	59801.0	2.5507657339	3.0	0.728494046638	272.978834013	92.7376033842	1301.40503998	0.41501367914	551.0	493.0	37	0.0
3807240	117.781967163	2.0	1143.0	2	333.0	1	412.297297297	15255.0	2.57003372203	3.0	0.631057154249	73.6087244387	90.7687022013	241.51568443	0.226738677463	247.0	114.0	37	0.0
3807241	46.1062545776	2.0	1383.0	2	644.0	1	727.108108108	26903.0	2.79274291421	3.0	-0.0470732831335	348.739777325	90.938568372	264.446044043	-0.00848751912787	492.0	277.0	37	0.0
3807246	490.274749756	2.0	4182.0	2	1009.0	1	1424.10810811	52692.0	2.55537871021	3.0	0.608517920872	310.663295046	96.8335522802	953.677553934	0.25589019768	590.0	572.0	37	0.0
3807247	98.6858062744	2.0	1039.0	2	331.0	1	401.432432432	14853.0	2.65559581266	3.0	0.612457573482	15.872331385	98.4369065605	213.235594868	0.194264680064	263.0	116.0	37	0.0
3807244	151.662826538	2.0	1440.0	2	570.0	1	675.351351351	24988.0	2.64219291237	3.0	0.741446525099	299.191363222	93.4917560802	296.810472282	0.194642270895	440.0	347.0	37	0.0
3807245	925.321716309	2.0	6785.0	2	1291.0	1	1942.48648649	71872.0	2.55939291346	3.0	0.833086664913	326.506634971	94.7737048921	1641.30025728	0.543108658733	559.0	529.0	37	0.0
3807234	288.141815186	2.0	2259.0	2	574.0	1	766.162162162	28348.0	2.52840797082	3.0	0.845556054377	110.423046123	86.8269387772	513.282276331	0.395158750492	327.0	226.0	37	0.0
3807235	427.927093506	2.0	2926.0	2	671.0	1	1009.56756757	37354.0	2.61893429826	3.0	0.76404422011	245.225455819	87.5438301723	771.276486689	0.412134892092	387.0	278.0	37	0.0
3807232	125.800262451	2.0	1358.0	2	568.0	1	629.864864865	23305.0	2.56879121619	3.0	0.239381836821	276.822025376	85.7306113409	255.572360069	0.0510444814091	425.0	231.0	37	0.0
3807233	476.758178711	2.0	3603.0	2	601.0	1	992.054054054	36706.0	2.55255709893	3.0	0.837561950414	19.9893930072	87.252807154	824.144167066	0.533507824386	279.0	245.0	37	0.0
3807238	1079.06652832	2.0	7635.0	2	1372.0	1	2230.78378378	82539.0	2.56609223887	3.0	0.843067949549	355.543031924	89.5533992755	1946.61240129	0.581868757889	571.0	512.0	37	0.0
3807239	113.593658447	2.0	1096.0	2	341.0	1	415.972972973	15391.0	2.57488794966	3.0	0.6281266013	38.062706166	91.0041952739	226.53960734	0.206329982845	263.0	172.0	37	0.0
3807236	41.5412940979	2.0	705.0	2	334.0	1	349.405405405	12928.0	2.82223189813	3.0	0.516275231127	160.474357602	88.6236546065	132.607285592	0.10860945609	280.0	88.0	37	0.0
3807237	1180.95263672	2.0	8149.0	2	1403.0	1	2464.2972973	91179.0	2.55626359578	3.0	0.820980954827	312.478059913	90.0110769724	2090.39724913	0.534231905052	643.0	510.0	37	0.0
3807355	424.333557129	2.0	3053.0	2	763.0	1	1070.78378378	39619.0	2.55403220907	3.0	0.983730904179	6.62150178891	177.974410467	726.518912162	0.500886469774	333.0	422.0	37	0.0
3807353	97.1293029785	2.0	998.0	2	450.0	1	502.243243243	18583.0	2.55998289201	3.0	0.976500430009	399.0	176.0	211.185858823	0.258339641754	302.0	249.0	37	0.0
3807359	644.849853516	2.0	5978.0	2	1482.0	1	2103.40540541	77826.0	11.4000000005	3.0	0.660024729747	378.53768305	177.541479901	1473.9644474	0.300824265116	651.0	633.0	37	0.0
3807357	582.397949219	2.0	4320.0	2	847.0	1	1242.37837838	45968.0	2.56677440285	3.0	0.805198832538	161.851734949	178.232730702	1009.15185377	0.485930694105	380.0	360.0	37	0.0
3807346	134.385894775	2.0	1426.0	2	409.0	1	505.513513514	18704.0	2.51362102837	3.0	0.526153724718	90.8667622939	173.082641389	298.846729726	0.184166764952	322.0	181.0	37	0.0
3807347	1125.74133301	2.0	7322.0	2	1193.0	1	2197.35135135	81302.0	2.56774458511	3.0	0.868073550831	276.496487764	174.294385578	1980.01532284	0.642324642169	464.0	559.0	37	0.0
3807344	124.945610046	2.0	1188.0	2	488.0	1	536.918918919	19866.0	2.53995976191	3.0	0.637224069615	211.231320682	172.088309855	249.462130101	0.173754173522	361.0	174.0	37	0.0
3807351	588.58581543	2.0	4618.0	2	843.0	1	1321.94594595	48912.0	2.55138124029	3.0	0.77403993066	152.63870986	174.797770465	1028.62907541	0.430915983507	433.0	424.0	37	0.0
3807349	127.997718811	2.0	1487.0	2	600.0	1	689.513513514	25512.0	8.44063852354	3.0	0.820625921642	329.152910437	173.631363078	300.392023642	0.217665043845	411.0	239.0	37	0.0
3807338	154.36579895	2.0	1531.0	2	611.0	1	750.405405405	27765.0	8.9355945146	3.0	0.847350983122	327.885415921	170.753760175	345.847948242	0.24264383497	434.0	301.0	37	0.0
3807336	129.5131073	2.0	1256.0	2	510.0	1	599.891891892	22196.0	2.52879269348	3.0	0.778024295638	217.517546404	169.480979636	253.65733489	0.196872732602	386.0	278.0	37	0.0
3807342	103.074584961	2.0	1109.0	2	403.0	1	440.837837838	16311.0	2.64439051857	3.0	0.78495062797	181.188262986	171.84004326	189.701595131	0.203210462513	289.0	199.0	37	0.0
3807340	53.9428291321	2.0	823.0	2	446.0	1	462.432432432	17110.0	10.8862696033	3.0	-0.229078071709	118.661389287	172.385950838	150.37056829	-0.0359076286415	351.0	207.0	37	0.0
3807331	420.202636719	2.0	3064.0	2	718.0	1	1037.43243243	38385.0	2.59004373171	3.0	0.750836729457	147.691226634	167.437827871	753.735679449	0.37505485353	402.0	258.0	37	0.0
3807329	192.414230347	2.0	1620.0	2	451.0	1	612.324324324	22656.0	2.57762598374	3.0	0.710419183429	90.8976250443	166.707443334	367.391182231	0.270847903245	343.0	181.0	37	0.0
3807334	448.339324951	2.0	3525.0	2	992.0	1	1243.78378378	46020.0	2.50989009398	3.0	0.75001083681	316.111297968	169.263948452	764.410344105	0.299498803655	543.0	429.0	37	0.0
3807333	911.918273926	2.0	6185.0	2	1148.0	1	1933.37837838	71535.0	2.58607509091	3.0	0.868040339582	232.696785486	169.381933168	1608.57712058	0.565205354085	468.0	437.0	37	0.0
3807322	92.7342071533	2.0	1033.0	2	415.0	1	460.432432432	17036.0	11.4000000005	3.0	0.879805501476	195.926753144	164.452030544	169.778375233	0.19361415433	312.0	171.0	37	0.0
3807320	1506.15087891	2.0	9031.0	2	2607.0	1	3454.7027027	127824.0	2.5619114576	3.0	1.12356073951	307.302127069	162.952471512	2404.20580401	0.641916619583	691.0	636.0	37	0.0
3807327	87.9691009521	2.0	706.0	2	288.0	1	345.324324324	12777.0	2.60797232026	3.0	0.724226783548	48.7454188491	166.107510577	166.420160046	0.211403501059	219.0	100.0	37	0.0
3807324	159.302642822	2.0	1816.0	2	759.0	1	850.27027027	31460.0	11.4000000005	3.0	0.509182226326	237.715118748	163.746004022	386.356603315	0.130817929382	440.0	353.0	37	0.0
3807325	621.676086426	2.0	4557.0	2	906.0	1	1472.05405405	54466.0	2.59583730679	3.0	0.846194778842	291.10781785	165.42061553	1105.78714915	0.465899624012	519.0	382.0	37	0.0
3807314	374.79019165	2.0	2870.0	2	650.0	1	897.513513514	33208.0	2.63227852808	3.0	0.820838295469	136.481363189	158.131018431	679.31315891	0.450619763509	332.0	298.0	37	0.0
3807315	460.257965088	2.0	3230.0	2	723.0	1	1006.7027027	37248.0	2.54872160386	3.0	0.858847517536	166.04983944	159.871063699	775.308822515	0.494141431525	332.0	327.0	37	0.0
3807312	102.202049255	2.0	1242.0	2	627.0	1	674.108108108	24942.0	2.77434007915	3.0	0.0534360623397	299.516909618	155.564300637	237.68312049	0.00951007406226	520.0	288.0	37	0.0
3807313	52.0352592468	2.0	771.0	2	423.0	1	448.567567568	16597.0	11.4000000005	3.0	-0.107841048587	91.7223454963	156.729109157	157.162431993	-0.0185415859923	360.0	226.0	37	0.0
3807318	71.7519683838	2.0	1194.0	2	441.0	1	472.378378378	17478.0	11.4000000005	3.0	1.2529340746	399.0	160.0	162.382838336	0.274456369534	275.0	285.0	37	0.0
3807319	134.14642334	2.0	1274.0	2	464.0	1	545.648648649	20189.0	2.73066954565	3.0	0.746696529006	369.749996666	161.342768914	266.052857762	0.22255501974	337.0	195.0	37	0.0
3807317	403.266815186	2.0	2940.0	2	769.0	1	1044.2972973	38639.0	2.59052575364	3.0	0.852031814996	324.586948006	160.305712476	695.272243436	0.395932271339	442.0	430.0	37	0.0
3807306	129.271240234	2.0	1081.0	2	384.0	1	474.756756757	17566.0	2.57139207762	3.0	0.821978971762	57.9833792898	152.426447418	234.434592324	0.254620695058	284.0	184.0	37	0.0
3807307	512.910095215	2.0	3867.0	2	657.0	1	1130.56756757	41831.0	2.54674563686	3.0	0.789026424418	192.337407318	151.637749713	947.07750887	0.493616477845	363.0	303.0	37	0.0
3807304	110.457641602	2.0	1217.0	2	568.0	1	638.054054054	23608.0	2.77582126311	3.0	0.0824364972983	307.749096982	149.994315683	251.581988618	0.0165206764114	518.0	285.0	37	0.0
3807305	128.350646973	2.0	1309.0	2	568.0	1	636.513513514	23551.0	2.55073080408	3.0	0.624701734044	314.35513418	149.93199354	245.88735244	0.137219407884	457.0	331.0	37	0.0
3807310	106.366630554	2.0	1044.0	2	405.0	1	479.810810811	17753.0	2.54338497018	3.0	0.643711253746	68.0298066432	156.34388685	211.613620366	0.165432937982	330.0	195.0	37	0.0
3807311	69.9983978271	2.0	864.0	2	396.0	1	420.135135135	15545.0	2.62158523557	3.0	0.416860444697	175.446547053	155.531030991	149.877201988	0.080327189642	335.0	196.0	37	0.0
3807308	592.664611816	2.0	4486.0	2	1675.0	1	1808.37837838	66910.0	8.51667413994	3.0	1.26014195348	79.6234896651	152.932860983	995.09986521	0.53071464831	425.0	478.0	37	0.0
3807309	492.08203125	2.0	4481.0	2	1228.0	1	1432.64864865	53008.0	10.216025164	3.0	0.819789470141	83.9299305085	154.287623397	1012.80362296	0.408000507249	423.0	423.0	37	0.0
3807298	47.8949546814	2.0	1231.0	2	482.0	1	524.540540541	19408.0	2.72196780343	3.0	-0.455070108798	191.012665676	145.495419785	229.92687178	-0.0906921933156	431.0	174.0	37	0.0
3807299	121.675056458	2.0	1332.0	2	594.0	1	659.837837838	24414.0	2.57358804164	3.0	0.21528362435	301.990534757	144.876027741	259.724588481	0.0442444740651	463.0	341.0	37	0.0
3807296	237.178604126	2.0	2003.0	2	506.0	1	683.027027027	25272.0	2.54682270186	3.0	0.75965354874	366.640590118	142.518326676	450.065642526	0.333828632197	340.0	161.0	37	0.0
3807297	556.547241211	2.0	4011.0	2	746.0	1	1133.67567568	41946.0	2.54438977803	3.0	0.82827755804	12.6834677245	143.898994243	972.215626919	0.550763671437	326.0	336.0	37	0.0
3807302	760.18182373	2.0	5567.0	2	805.0	1	1509.67567568	55858.0	2.56102183269	3.0	0.862732823941	111.013090941	149.56092143	1319.70718667	0.605357688147	357.0	392.0	37	0.0
3807303	151.232315063	2.0	1252.0	2	509.0	1	564.72972973	20895.0	2.61681858044	3.0	0.792711839316	275.431826523	149.92591883	275.061169828	0.23923700483	346.0	262.0	37	0.0
3807300	410.868743896	2.0	3026.0	2	659.0	1	924.918918919	34222.0	2.61362764824	3.0	0.8893676073	43.4131717509	145.639628659	709.51960972	0.517735861338	292.0	254.0	37	0.0
3807301	548.695617676	2.0	3699.0	2	799.0	1	1218.59459459	45088.0	2.54585337495	3.0	0.821322349793	216.022998174	145.794630016	953.171095154	0.473219641639	431.0	383.0	37	0.0
3807417	159.628921509	2.0	1504.0	2	678.0	1	740.810810811	27410.0	2.56863811281	3.0	0.732584149686	287.933385125	209.424152283	306.504924542	0.178620673213	454.0	251.0	37	0.0
3807423	948.892578125	2.0	6310.0	2	1184.0	1	2018.67567568	74691.0	2.57627839339	3.0	0.882424329634	362.499385727	209.467844839	1681.67836227	0.581168396466	524.0	500.0	37	0.0
3807410	102.291595459	2.0	981.0	2	487.0	1	524.216216216	19396.0	2.82130766919	3.0	0.835017265412	90.4168843354	206.598609889	180.190506461	0.16755809473	345.0	219.0	37	0.0
3807409	1653.29321289	2.0	11018.0	2	1600.0	1	2991.48648649	110685.0	2.5736926343	3.0	0.838939376167	277.06077384	206.279424149	2839.91284707	0.66172540821	597.0	847.0	37	0.0
3807415	93.7823638916	2.0	822.0	2	304.0	1	366.297297297	13553.0	2.56353259132	3.0	0.891606371007	32.4466593415	208.292832486	173.656887899	0.267988988095	210.0	115.0	37	0.0
3807413	498.583251953	2.0	3803.0	2	741.0	1	1103.91891892	40845.0	2.55627738888	3.0	0.766458480456	227.698818422	207.462452256	926.764064977	0.474337659967	387.0	289.0	37	0.0
3807403	130.966537476	2.0	914.0	2	336.0	1	422.810810811	15644.0	2.55044484856	3.0	0.776163078369	18.7324930211	200.980867987	240.856439242	0.283816898899	230.0	93.0	37	0.0
3807400	827.273132324	2.0	5306.0	2	1347.0	1	1782.64864865	65958.0	2.56426165101	3.0	0.97787040487	315.909760291	198.772469304	1320.47918946	0.567825388232	453.0	551.0	37	0.0
3807407	681.675231934	2.0	4663.0	2	725.0	1	1380.2972973	51071.0	2.54031687286	3.0	0.849904169393	165.31500249	203.524212915	1217.00499554	0.599179400881	340.0	371.0	37	0.0
3807405	84.5119781494	2.0	1354.0	2	678.0	1	707.540540541	26179.0	10.8394875305	3.0	0.28182352576	322.236479316	201.344065097	264.279060695	0.0555572130062	449.0	226.0	37	0.0
3807394	266.227905273	2.0	2067.0	2	507.0	1	698.405405405	25841.0	2.56908468392	3.0	0.82547010973	189.882101702	196.2402563	459.887211985	0.373208564136	307.0	280.0	37	0.0
3807392	547.703796387	2.0	4436.0	2	953.0	1	1376.18918919	50919.0	11.4000000005	3.0	0.805427161843	115.417615362	194.501998903	1069.36803346	0.455452923844	433.0	230.0	37	0.0
3807398	115.836433411	2.0	1099.0	2	536.0	1	610.513513514	22589.0	10.8442273949	3.0	0.637903063529	360.268072322	198.118633061	225.931481946	0.133830219304	460.0	323.0	37	0.0
3807396	74.4408874512	2.0	907.0	2	429.0	1	453.108108108	16765.0	2.6126462293	3.0	0.394963978021	268.058448099	197.024430567	187.86738582	0.0891820668949	363.0	179.0	37	0.0
3807386	126.514602661	2.0	1266.0	2	433.0	1	502.162162162	18580.0	2.56142157404	3.0	0.730916570747	250.130619431	193.655125772	246.896234784	0.219041733258	318.0	174.0	37	0.0
3807384	665.870483398	2.0	4899.0	2	1064.0	1	1422.05405405	52616.0	2.55387688312	3.0	0.88552728828	340.113484007	193.018685071	1103.91857454	0.523717975328	435.0	384.0	37	0.0
3807390	597.034301758	2.0	4276.0	2	803.0	1	1253.13513514	46366.0	2.55527039752	3.0	0.8227621925	85.8347013514	195.342368904	1049.41796467	0.525563522283	367.0	319.0	37	0.0
3807388	531.370117188	2.0	3651.0	2	738.0	1	1156.89189189	42805.0	2.57472776073	3.0	0.837925142794	75.2252659476	194.727420426	912.26290021	0.493365159859	368.0	363.0	37	0.0
3807378	135.905517578	2.0	1239.0	2	446.0	1	507.459459459	18776.0	2.55396923403	3.0	0.775797929736	197.698881641	188.377505429	265.111778794	0.254154154275	296.0	158.0	37	0.0
3807376	500.101715088	2.0	3311.0	2	596.0	1	1032.51351351	38203.0	2.57654117104	3.0	0.795439866168	54.6840263663	187.385307399	891.474453476	0.522979330654	303.0	233.0	37	0.0
3807382	327.09576416	2.0	3346.0	2	833.0	1	1102.51351351	40793.0	11.4000000005	3.0	0.738932808142	118.826751783	191.286926635	697.422262559	0.304997719048	474.0	313.0	37	0.0
3807380	78.8066711426	2.0	1095.0	2	476.0	1	522.945945946	19349.0	11.4000000005	3.0	0.406041812444	350.254611694	188.583171655	195.351669496	0.0820642771011	413.0	180.0	37	0.0
3807370	96.4887771606	2.0	993.0	2	403.0	1	447.081081081	16542.0	2.55603577492	3.0	0.48010863727	62.5367370226	184.212727644	200.073233589	0.120356161757	291.0	156.0	37	0.0
3807368	647.651611328	2.0	4240.0	2	697.0	1	1358.13513514	50251.0	2.54775961938	3.0	0.865442013186	223.95191687	182.643614304	1113.77224787	0.550059668398	386.0	500.0	37	0.0
3807374	101.790634155	2.0	984.0	2	371.0	1	412.297297297	15255.0	2.52190463882	3.0	0.542131320323	24.8410309849	186.558226651	219.25655506	0.168429932701	260.0	133.0	37	0.0
3807372	92.4929351807	2.0	1155.0	2	460.0	1	507.810810811	18789.0	2.48432742742	3.0	0.573338759947	308.077594922	183.538798484	203.055662571	0.12947000737	387.0	165.0	37	0.0
3807362	87.7151870728	2.0	895.0	2	423.0	1	417.135135135	15434.0	2.55447426317	3.0	0.513311450102	23.7424955424	180.639487592	207.181906407	0.146099346843	274.0	101.0	37	0.0
3807360	1575.39538574	2.0	10461.0	2	1606.0	1	2771.67567568	102552.0	2.56421234541	3.0	0.841178785354	113.719268929	179.988384527	2694.59405368	0.691739947649	488.0	591.0	37	0.0
3807366	2059.77148438	2.0	13520.0	2	2129.0	1	4001.94594595	148072.0	2.57668234213	3.0	0.852536492022	374.801286344	182.396802757	3639.81011368	0.633173702972	694.0	1117.0	37	0.0
3807364	104.920288086	2.0	1015.0	2	445.0	1	478.432432432	17702.0	2.51862063945	3.0	0.573391227156	17.2459265988	182.292881761	209.73297051	0.143746364809	310.0	196.0	37	0.0
3807482	115.450691223	2.0	1144.0	2	440.0	1	497.621621622	18412.0	2.52921427409	3.0	0.724747129463	110.864560998	230.047968448	223.516013763	0.194410395731	338.0	226.0	37	0.0
3807486	558.219665527	2.0	4672.0	2	885.0	1	1336.54054054	49452.0	2.54592606674	3.0	0.678965202805	248.187228629	235.225991247	1032.44194334	0.355456665072	509.0	385.0	37	0.0
3807484	124.306976318	2.0	1148.0	2	447.0	1	504.459459459	18665.0	2.55567560616	3.0	0.62519558211	93.9590612457	232.509484536	239.028077685	0.17387183426	331.0	228.0	37	0.0
3807475	43.809803009	2.0	859.0	2	474.0	1	511.72972973	18934.0	2.6529426323	3.0	-1.35347869918	348.426643433	225.420082059	171.228510192	-0.184633229842	474.0	270.0	37	0.0
3807473	40.9047355652	2.0	1320.0	2	635.0	1	671.378378378	24841.0	11.4000000005	3.0	-0.408311597537	231.113237204	225.394797805	234.849520539	-0.0666540716984	485.0	328.0	37	0.0
3807479	155.114776611	2.0	1305.0	2	533.0	1	615.756756757	22783.0	2.61809582374	3.0	0.742940136156	125.116939602	228.179762175	280.21662309	0.203438100035	383.0	228.0	37	0.0
3807477	677.822814941	2.0	4601.0	2	828.0	1	1388.56756757	51377.0	2.56851512691	3.0	0.853743170998	136.747756387	227.41316207	1187.71911524	0.575118229711	367.0	418.0	37	0.0
3807467	111.204872131	2.0	926.0	2	322.0	1	399.675675676	14788.0	2.54238786173	3.0	0.724331879579	35.6502661851	223.018736078	208.571337923	0.233040798778	234.0	155.0	37	0.0
3807465	113.045372009	2.0	1069.0	2	330.0	1	390.621621622	14453.0	2.51846463799	3.0	0.681700809318	28.4225534604	222.880386754	218.636983675	0.235756762007	223.0	127.0	37	0.0
3807471	88.9106140137	2.0	964.0	2	451.0	1	489.27027027	18103.0	2.53210284197	3.0	0.606553592133	270.64439695	223.94277056	183.10768669	0.128031940868	364.0	211.0	37	0.0
3807469	110.076080322	2.0	879.0	2	402.0	1	451.864864865	16719.0	2.69866812627	3.0	0.926404187182	166.815066269	224.215249803	190.684754702	0.242960199039	265.0	65.0	37	0.0
3807459	111.43585968	2.0	1019.0	2	381.0	1	476.189189189	17619.0	2.58570915464	3.0	0.592479208284	103.51887043	221.275049686	230.877292786	0.167719401767	322.0	197.0	37	0.0
3807457	143.281143188	2.0	1571.0	2	858.0	1	879.243243243	32532.0	2.57415303138	3.0	0.0737932457611	355.427435425	220.325997198	288.039098948	0.01223518244	552.0	426.0	37	0.0
3807463	653.78112793	2.0	4960.0	2	878.0	1	1408.72972973	52123.0	2.58981830032	3.0	0.819705062682	332.377211845	221.121116086	1157.09878212	0.507485295128	443.0	364.0	37	0.0
3807461	694.533996582	2.0	4851.0	2	812.0	1	1434.35135135	53071.0	2.54885112133	3.0	0.872998328667	216.17299022	221.251368895	1189.07100097	0.567044181735	391.0	474.0	37	0.0
3807450	78.1434249878	2.0	868.0	2	377.0	1	385.648648649	14269.0	8.39887951908	3.0	0.604250757814	183.004701503	216.973484212	161.70295404	0.145057674153	283.0	172.0	37	0.0
3807448	147.082855225	2.0	1501.0	2	406.0	1	510.864864865	18902.0	2.5335541806	3.0	0.527021468957	117.382273795	217.076705568	305.509425401	0.187064413056	328.0	144.0	37	0.0
3807454	397.399841309	2.0	2825.0	2	711.0	1	980.351351351	36273.0	2.57019214816	3.0	0.887601123447	300.96656732	219.809380126	669.560851778	0.434940777235	376.0	286.0	37	0.0
3807452	1343.35302734	2.0	9728.0	2	1546.0	1	2500.89189189	92533.0	2.55241850335	3.0	0.83771540523	235.978024884	219.757360396	2311.00016568	0.631465098725	532.0	605.0	37	0.0
3807443	123.704452515	2.0	1271.0	2	626.0	1	675.378378378	24989.0	2.57056546053	3.0	0.18509372929	272.815282545	215.239561663	228.934531077	0.032386820379	466.0	275.0	37	0.0
3807441	302.167297363	2.0	2486.0	2	581.0	1	791.486486486	29285.0	2.55684869688	3.0	0.711546064446	71.158433492	215.127705915	525.937027368	0.309600917464	347.0	233.0	37	0.0
3807445	1626.65258789	2.0	10589.0	2	1856.0	1	2968.86486486	109848.0	2.5887190109	3.0	0.875687027403	348.056494297	216.033353959	2670.08087853	0.649564319333	589.0	683.0	37	0.0
3807434	141.610290527	2.0	1294.0	2	463.0	1	542.540540541	20074.0	2.56946155243	3.0	0.625961662488	251.801681137	213.36233097	278.816506226	0.19167309677	362.0	169.0	37	0.0
3807432	454.867492676	2.0	3574.0	2	670.0	1	1004.45945946	37165.0	2.5497073436	3.0	0.839709125477	133.790865101	210.661895874	800.521760222	0.502879211863	328.0	301.0	37	0.0
3807439	120.016998291	2.0	1139.0	2	417.0	1	487.0	18019.0	2.64290471816	3.0	0.532992241821	110.495079655	214.211071758	249.330325294	0.157995158081	330.0	190.0	37	0.0
3807437	93.2762832642	2.0	1578.0	2	691.0	1	749.243243243	27722.0	2.4900164245	3.0	-0.451777793817	280.743424504	213.201737199	301.869030229	-0.0834183803048	564.0	311.0	37	0.0
3807426	612.551391602	2.0	4635.0	2	1077.0	1	1395.7027027	51641.0	2.59512742613	3.0	0.87715582293	78.6366807024	209.683067567	1065.97857663	0.50368528271	425.0	338.0	37	0.0
3807430	94.7272338867	2.0	1252.0	2	518.0	1	554.405405405	20513.0	10.3456996162	3.0	1.26057440052	399.0	210.0	206.071381842	0.305954422734	324.0	257.0	37	0.0
3807428	71.8992385864	2.0	822.0	2	362.0	1	398.648648649	14750.0	10.1405962547	3.0	0.570948862053	177.071345375	209.744533635	148.217223511	0.118742359874	303.0	174.0	37	0.0
3807546	134.569396973	2.0	1295.0	2	440.0	1	509.540540541	18853.0	4.24553545848	3.0	0.75911533258	369.918522512	261.679018328	265.138076669	0.246108761844	299.0	186.0	37	0.0
3807544	644.608459473	2.0	4705.0	2	859.0	1	1371.43243243	50743.0	2.56143665243	3.0	0.845345326547	299.900230319	262.472241369	1139.17581173	0.541049669889	394.0	346.0	37	0.0
3807550	431.628204346	2.0	3226.0	2	595.0	1	911.081081081	33710.0	2.60144549277	3.0	0.786231262486	10.0301173188	266.219739991	749.605576968	0.478069355796	285.0	200.0	37	0.0
3807548	867.810546875	2.0	6117.0	2	1092.0	1	1603.62162162	59334.0	2.5580229962	3.0	0.841760051644	93.1779175306	263.981196055	1476.56802438	0.632743839318	348.0	376.0	37	0.0
3807538	128.513473511	2.0	1598.0	2	484.0	1	577.783783784	21378.0	2.51214045987	3.0	0.194163420208	336.931612413	258.284492628	317.395138863	0.0563344123328	423.0	111.0	37	0.0
3807536	508.508880615	2.0	3401.0	2	724.0	1	1175.97297297	43511.0	2.61374313693	3.0	0.869351602	328.498045847	258.327604659	881.451784983	0.483265148748	391.0	269.0	37	0.0
3807542	124.288581848	2.0	1341.0	2	445.0	1	525.27027027	19435.0	2.4908667185	3.0	0.573212869846	311.868891128	259.580238764	280.275226702	0.180537593955	361.0	187.0	37	0.0
3807540	471.42175293	2.0	3274.0	2	554.0	1	974.054054054	36040.0	2.57741871068	3.0	0.842351711695	49.4301164517	258.943049264	825.934620292	0.555523938932	270.0	325.0	37	0.0
3807530	116.657104492	2.0	1268.0	2	490.0	1	558.189189189	20653.0	2.60037204587	3.0	0.727254400695	339.393188113	252.388002301	243.502662299	0.188534300971	353.0	181.0	37	0.0
3807528	115.716720581	2.0	1247.0	2	402.0	1	441.810810811	16347.0	10.1815680944	3.0	0.611806945266	55.7243622924	250.753771847	241.340105549	0.200624944193	277.0	120.0	37	0.0
3807534	2209.76123047	2.0	12007.0	2	2945.0	1	4799.0	177563.0	2.61586647294	3.0	1.04303200267	258.414349273	257.375996585	3630.23145115	0.65153805858	751.0	1097.0	37	0.0
3807532	135.842681885	2.0	1182.0	2	401.0	1	496.081081081	18355.0	10.2478732695	3.0	0.806900897277	67.8035798483	253.115332451	242.345526788	0.245475205357	298.0	229.0	37	0.0
3807522	991.038269043	2.0	6628.0	2	1074.0	1	1961.43243243	72573.0	2.57709873991	3.0	0.846811047372	133.676901471	250.398851319	1749.22502746	0.606676766587	461.0	525.0	37	0.0
3807520	498.192932129	2.0	3671.0	2	678.0	1	1054.21621622	39006.0	2.58792938703	3.0	0.803226040586	199.69823049	247.015679666	875.28398995	0.500256246597	354.0	248.0	37	0.0
3807526	628.150756836	2.0	4831.0	2	795.0	1	1313.89189189	48614.0	2.56108805848	3.0	0.823007876297	381.567178644	249.894489928	1118.05748669	0.53886317261	400.0	403.0	37	0.0
3807524	153.717880249	2.0	1343.0	2	511.0	1	591.0	21867.0	2.54977531895	3.0	0.74991975892	144.900639182	250.251811734	275.895108893	0.212182363279	356.0	251.0	37	0.0
3807515	104.051277161	2.0	1446.0	2	550.0	1	650.756756757	24078.0	2.64372081775	3.0	-0.160344640333	247.412680241	242.69052422	292.498091675	-0.0347819740764	504.0	312.0	37	0.0
3807512	483.251647949	2.0	3495.0	2	674.0	1	1068.02702703	39517.0	2.55910326357	3.0	0.780895698041	392.931414546	241.756120471	862.402473922	0.460442259856	395.0	256.0	37	0.0
3807518	864.424865723	2.0	6044.0	2	933.0	1	1716.62162162	63515.0	2.55941649505	3.0	0.808672168723	282.79901249	245.527087081	1555.68724276	0.57835585944	446.0	385.0	37	0.0
3807516	165.056335449	2.0	1568.0	2	430.0	1	522.108108108	19318.0	2.63021523721	3.0	0.831235955752	163.155540314	244.044583388	289.812370699	0.299885893857	268.0	137.0	37	0.0
3807507	113.419174194	2.0	866.0	2	302.0	1	370.918918919	13724.0	2.55604919042	3.0	0.796451367614	34.3759469946	241.240513886	210.970558554	0.292828246014	199.0	91.0	37	0.0
3807505	114.267372131	2.0	1304.0	2	412.0	1	515.081081081	19058.0	2.5605704772	3.0	0.533056797692	304.492578436	239.958029064	244.149587387	0.144603557621	365.0	241.0	37	0.0
3807511	177.475967407	2.0	1736.0	2	541.0	1	663.324324324	24543.0	2.49529000356	3.0	0.464665818477	273.852745092	241.948838862	349.838935484	0.13964395535	433.0	274.0	37	0.0
3807509	256.686401367	2.0	2315.0	2	621.0	1	834.459459459	30875.0	2.64636230382	3.0	0.551019040779	234.914576572	241.646050897	506.575682324	0.200845908667	456.0	224.0	37	0.0
3807498	147.193527222	2.0	1157.0	2	501.0	1	554.351351351	20511.0	2.62035761713	3.0	0.888631494939	322.491095913	238.732671572	262.578159392	0.266556877595	321.0	194.0	37	0.0
3807496	638.655517578	2.0	4505.0	2	980.0	1	1422.32432432	52626.0	2.55065902239	3.0	0.905212152068	122.282674506	238.653568861	1083.95741137	0.526559954149	420.0	291.0	37	0.0
3807503	59.1259765625	2.0	753.0	2	347.0	1	356.027027027	13173.0	2.51146110228	3.0	0.600283401312	175.022692539	240.119702443	140.784998902	0.134669460066	260.0	111.0	37	0.0
3807500	127.589042664	2.0	1242.0	2	477.0	1	552.594594595	20446.0	2.52564187107	3.0	0.672421241603	90.9010824828	240.485614994	253.288204254	0.182181324637	361.0	174.0	37	0.0
3807490	1254.73242188	2.0	7213.0	2	3239.0	1	3228.83783784	119467.0	4.67045195251	3.0	1.36308281608	77.2209355045	236.561418473	1952.70950666	0.701192090717	482.0	605.0	37	0.0
3807488	148.860626221	2.0	1505.0	2	480.0	1	575.945945946	21310.0	2.65285717259	3.0	0.620277972796	297.891038089	236.02424465	292.231067816	0.186749822629	374.0	212.0	37	0.0
3807494	554.618225098	2.0	4567.0	2	859.0	1	1365.27027027	50515.0	2.58384167929	3.0	0.659211560594	240.92170822	236.763095062	1004.13225802	0.31999130312	545.0	371.0	37	0.0
3807492	65.8600845337	2.0	1098.0	2	576.0	1	605.810810811	22415.0	2.71268076368	3.0	0.122971304611	128.977330118	237.08909237	216.188682744	0.0224339096125	437.0	242.0	37	0.0
3807611	1321.46826172	2.0	8436.0	2	1383.0	1	2499.48648649	92481.0	2.55858835884	3.0	0.860529032602	174.893764108	304.328348536	2260.77004607	0.637120971727	525.0	700.0	37	0.0
3807608	74.6809539795	2.0	990.0	2	506.0	1	517.054054054	19131.0	8.80925840877	3.0	0.657868391972	324.628839429	302.647010797	156.991674575	0.110954798344	392.0	253.0	37	0.0
3807615	122.662483215	2.0	1190.0	2	475.0	1	548.972972973	20312.0	2.54613375195	3.0	0.759067444979	342.552272562	308.544133885	241.511845406	0.200436624144	354.0	281.0	37	0.0
3807613	111.428573608	2.0	1106.0	2	381.0	1	440.162162162	16286.0	2.57072888568	3.0	0.673261655425	233.51489096	305.085568515	231.373737287	0.214995824599	282.0	125.0	37	0.0
3807603	538.067626953	2.0	3929.0	2	790.0	1	1207.72972973	44686.0	2.53870885161	3.0	0.786029348189	161.016185379	303.422898056	985.880927244	0.472366998581	424.0	414.0	37	0.0
3807601	1553.17858887	2.0	10466.0	2	1398.0	1	2899.62162162	107286.0	2.5781462641	3.0	0.878295515122	381.007454496	302.440964771	2667.85142797	0.677982298869	529.0	656.0	37	0.0
3807607	129.971008301	2.0	1212.0	2	467.0	1	496.756756757	18380.0	2.66179011944	3.0	0.915846895951	293.512406813	303.467288961	234.489801414	0.275768723537	282.0	198.0	37	0.0
3807605	780.624206543	2.0	5265.0	2	844.0	1	1551.21621622	57395.0	2.57741653833	3.0	0.868581198018	219.461049543	302.895219103	1352.63516751	0.609513638642	364.0	336.0	37	0.0
3807595	45.2481575012	2.0	1427.0	2	705.0	1	770.351351351	28503.0	10.8125018222	3.0	0.278928777735	342.740371825	295.569488435	290.514315598	0.0555144714423	496.0	237.0	37	0.0
3807593	480.276977539	2.0	3168.0	2	709.0	1	1037.78378378	38398.0	2.56159510259	3.0	0.89499725889	114.807711386	295.57962072	817.155946464	0.544073830524	305.0	301.0	37	0.0
3807599	134.711105347	2.0	1240.0	2	346.0	1	432.432432432	16000.0	2.56093766172	3.0	0.818233202814	24.9804505534	300.601170068	246.583830746	0.304271654016	224.0	150.0	37	0.0
3807597	739.310119629	2.0	5675.0	2	1126.0	1	1744.51351351	64547.0	2.52709059105	3.0	0.613909169231	337.18691656	297.703321559	1349.34687126	0.311343553917	602.0	561.0	37	0.0
3807587	608.318359375	2.0	4280.0	2	956.0	1	1362.56756757	50415.0	2.55184926961	3.0	0.81926228459	186.86092156	290.852818605	1051.46600147	0.462210880975	490.0	443.0	37	0.0
3807585	455.695007324	2.0	3574.0	2	967.0	1	1295.59459459	47937.0	2.59581654942	3.0	0.666225323755	374.61566521	285.862100271	861.869720094	0.284681383051	496.0	396.0	37	0.0
3807591	136.512496948	2.0	1177.0	2	569.0	1	627.189189189	23206.0	2.56227905322	3.0	0.789229068264	388.793112752	292.504479385	250.146716708	0.186784679308	417.0	287.0	37	0.0
3807589	2032.82385254	2.0	13262.0	2	1816.0	1	3717.83783784	137560.0	2.56976855196	3.0	0.835836520708	330.635987446	291.788717214	3489.35142424	0.645371018242	649.0	833.0	37	0.0
3807578	2631.76660156	2.0	11915.0	2	3559.0	1	5435.75675676	201123.0	2.66080067495	3.0	1.14020883994	171.617316438	281.811998402	3975.10185338	0.715002081669	819.0	1194.0	37	0.0
3807576	140.199172974	2.0	1446.0	2	513.0	1	584.675675676	21633.0	2.52142940855	3.0	0.660843714328	341.768981386	277.710426187	279.613031612	0.18767620109	396.0	228.0	37	0.0
3807583	156.906219482	2.0	1418.0	2	449.0	1	532.081081081	19687.0	2.54960068594	3.0	0.817362213765	297.932900453	286.447242024	288.235954498	0.284337432751	286.0	163.0	37	0.0
3807580	465.287658691	2.0	3510.0	2	651.0	1	950.162162162	35156.0	2.57074826385	3.0	0.831922078845	75.101154888	284.286025505	810.17307868	0.549611010434	272.0	214.0	37	0.0
3807581	903.268737793	2.0	6823.0	2	1271.0	1	1978.45945946	73203.0	2.53204134463	3.0	0.812920320189	367.583005219	284.930431866	1640.12397219	0.50818549383	512.0	504.0	37	0.0
3807570	530.305847168	2.0	4963.0	2	1117.0	1	1522.37837838	56328.0	2.53300566672	3.0	0.284215417094	210.638255295	278.124936792	1049.40616412	0.10859547848	721.0	605.0	37	0.0
3807568	215.604797363	2.0	1627.0	2	404.0	1	543.918918919	20125.0	2.63283584837	3.0	0.813210223006	34.6317122683	276.238662959	385.33509071	0.404605253438	225.0	124.0	37	0.0
3807574	116.476356506	2.0	974.0	2	426.0	1	474.945945946	17573.0	2.55590046308	3.0	0.736122936823	268.766387102	278.432280462	227.727535292	0.214297327175	303.0	123.0	37	0.0
3807572	804.10949707	2.0	6083.0	2	1199.0	1	1941.08108108	71820.0	2.57513829019	3.0	0.599197949313	218.18797286	277.585404692	1479.27653824	0.295875755594	699.0	532.0	37	0.0
3807562	2326.05444336	2.0	11656.0	2	2507.0	1	4641.86486486	171749.0	2.60801460194	3.0	0.96155434087	213.783563707	269.57154557	3727.45983779	0.628846093837	870.0	1241.0	37	0.0
3807560	62.2153739929	2.0	626.0	2	345.0	1	346.216216216	12810.0	2.58733387281	3.0	0.882343320267	58.4598179713	269.925568286	109.823124244	0.162714860584	235.0	123.0	37	0.0
3807566	153.329940796	2.0	1703.0	2	522.0	1	610.540540541	22590.0	2.64823557167	3.0	0.642075570625	332.514810556	273.852051842	300.487529284	0.187654105854	391.0	205.0	37	0.0
3807564	72.117225647	2.0	1095.0	2	508.0	1	562.243243243	20803.0	2.54477574472	3.0	0.251711765949	163.219039851	273.209369879	212.373675577	0.0499117449569	423.0	224.0	37	0.0
3807554	125.067077637	2.0	1200.0	2	530.0	1	577.675675676	21374.0	2.70739842137	3.0	0.675772824601	337.910126415	267.384315734	229.573282182	0.155106508047	390.0	233.0	37	0.0
3807555	62.4065551758	2.0	917.0	2	485.0	1	466.108108108	17246.0	8.97130040233	3.0	-0.0532032071986	306.124053324	267.913498316	181.530802985	-0.0102540451191	361.0	203.0	37	0.0
3807552	108.893821716	2.0	1267.0	2	577.0	1	628.189189189	23243.0	11.4000000005	3.0	0.738887454593	246.451673491	266.447002177	227.766795678	0.154670019677	453.0	297.0	37	0.0
3807553	559.031005859	2.0	4357.0	2	574.0	1	1105.27027027	40895.0	2.5053306887	3.0	0.816470981649	0.0	267.0	1018.65929449	0.603194641117	268.0	278.0	37	0.0
3807559	41.9969863892	2.0	534.0	2	283.0	1	283.756756757	10499.0	2.57378303938	3.0	0.476086378665	21.3555033931	269.733806804	109.32276509	0.100970840944	227.0	71.0	37	0.0
3807556	510.510467529	2.0	4125.0	2	701.0	1	1080.18918919	39967.0	2.54555625114	3.0	0.873043650738	76.8665933254	268.739159217	870.184841087	0.54239034015	313.0	338.0	37	0.0
3807557	153.581802368	2.0	1401.0	2	488.0	1	603.621621622	22334.0	2.59207550913	3.0	0.715206077358	179.955189932	269.365906742	283.305229131	0.201689489118	388.0	272.0	37	0.0
3807674	604.609619141	2.0	4107.0	2	831.0	1	1288.7027027	47682.0	2.54900227438	3.0	0.895394693989	258.936453422	340.606038038	1020.80262171	0.549494985099	367.0	424.0	37	0.0
3807672	398.717041016	2.0	2821.0	2	600.0	1	915.675675676	33880.0	2.59597293558	3.0	0.867111882094	154.778880714	339.701993321	684.472670263	0.479477024565	321.0	306.0	37	0.0
3807678	110.814445496	2.0	1068.0	2	336.0	1	402.0	14874.0	10.1697731467	3.0	0.699548924892	219.467254951	345.322852788	220.332072614	0.237176345033	242.0	84.0	37	0.0
3807676	125.61025238	2.0	1185.0	2	461.0	1	520.891891892	19273.0	2.48755609514	3.0	0.545409149171	177.184103763	345.280773677	240.919971012	0.14433467781	322.0	211.0	37	0.0
3807666	1260.94787598	2.0	8548.0	2	1365.0	1	2401.83783784	88868.0	2.58002340506	3.0	0.883822107566	317.23570859	334.407814066	2178.21705267	0.668800932924	439.0	544.0	37	0.0
3807664	522.1875	2.0	3921.0	2	567.0	1	1039.78378378	38472.0	2.55363713867	3.0	0.803792966475	106.85340839	334.220838032	919.312609603	0.551186160269	292.0	205.0	37	0.0
3807670	378.938476562	2.0	3102.0	2	665.0	1	933.783783784	34550.0	2.54905889793	3.0	0.786365453981	331.91642979	337.303292545	676.675744403	0.398452340674	389.0	301.0	37	0.0
3807668	69.3715362549	2.0	686.0	2	324.0	1	360.324324324	13332.0	2.5959436839	3.0	0.560915059267	65.9811113847	335.221281951	152.375095307	0.134559649606	275.0	139.0	37	0.0
3807658	1367.35192871	2.0	9374.0	2	1294.0	1	2396.40540541	88667.0	2.55468273405	3.0	0.8616230395	50.2530497987	331.184093763	2332.1540527	0.721943324556	377.0	415.0	37	0.0
3807656	126.179740906	2.0	956.0	2	372.0	1	438.135135135	16211.0	2.59356061344	3.0	0.748230641571	280.888072436	328.992483451	238.209893693	0.255339793851	255.0	88.0	37	0.0
3807662	95.8668746948	2.0	1025.0	2	281.0	1	343.621621622	12714.0	10.1709881252	3.0	0.707841847384	3.3767423652	332.622044339	206.85412887	0.270735425868	193.0	81.0	37	0.0
3807660	446.581390381	2.0	3668.0	2	667.0	1	978.405405405	36201.0	2.56839859861	3.0	0.818693638462	163.195275593	330.659109657	800.18579299	0.503268886579	315.0	212.0	37	0.0
3807651	303.573486328	2.0	2399.0	2	507.0	1	757.72972973	28036.0	2.63266304442	3.0	0.87345689707	234.754586526	327.930245367	518.384115875	0.426082212348	301.0	296.0	37	0.0
3807649	157.973556519	2.0	1404.0	2	458.0	1	559.837837838	20714.0	2.6905710873	3.0	0.772911597993	336.705854231	327.343769893	297.788843302	0.258753846258	318.0	116.0	37	0.0
3807654	372.09375	2.0	2676.0	2	584.0	1	895.648648649	33139.0	2.58650781752	3.0	0.864830931036	250.354269701	328.664950629	643.002169351	0.450197582043	336.0	238.0	37	0.0
3807653	56.8592720032	2.0	729.0	2	354.0	1	380.810810811	14090.0	2.57477998666	3.0	0.596910791165	176.931423686	328.679153402	134.388706089	0.117724758775	297.0	122.0	37	0.0
3807642	598.933044434	2.0	4472.0	2	887.0	1	1317.86486486	48761.0	2.5895642204	3.0	0.894400434283	124.47912205	324.149564964	1043.76322778	0.548436828554	355.0	364.0	37	0.0
3807640	110.811820984	2.0	1171.0	2	482.0	1	523.513513514	19370.0	2.52052937359	3.0	0.703996287751	372.595332378	321.629944034	228.856774913	0.181862522888	362.0	223.0	37	0.0
3807646	124.147895813	2.0	1117.0	2	396.0	1	476.243243243	17621.0	2.60748576289	3.0	0.636176423985	134.990905701	324.942355888	235.113850129	0.186289128807	294.0	189.0	37	0.0
3807647	135.916870117	2.0	1247.0	2	428.0	1	486.837837838	18013.0	2.57337061207	3.0	0.726024048405	266.329741189	326.512491016	270.900916031	0.253129756945	294.0	195.0	37	0.0
3807644	501.23550415	2.0	3816.0	2	603.0	1	1020.67567568	37765.0	2.56029830942	3.0	0.877378815432	78.0671957949	325.191853786	846.944313205	0.572374405862	266.0	267.0	37	0.0
3807634	69.3089294434	2.0	1248.0	2	482.0	1	563.837837838	20862.0	10.8819370289	3.0	0.31641979504	121.576938439	318.73974749	266.550549043	0.0808388165368	351.0	182.0	37	0.0
3807632	58.7812309265	2.0	741.0	2	339.0	1	342.432432432	12670.0	10.7565644367	3.0	0.543353610805	240.984109196	316.737779721	135.168935563	0.120121175112	268.0	87.0	37	0.0
3807638	69.3792877197	2.0	791.0	2	330.0	1	374.216216216	13846.0	2.5735584655	3.0	0.617024395081	203.678145539	321.500753765	160.765207529	0.152788812153	270.0	183.0	37	0.0
3807636	112.409843445	2.0	1003.0	2	416.0	1	466.297297297	17253.0	10.1566333906	3.0	0.820826014843	107.663224701	320.866181444	198.819832577	0.21210929693	290.0	195.0	37	0.0
3807626	123.859260559	2.0	1235.0	2	523.0	1	604.054054054	22350.0	2.55375535555	3.0	0.180957632048	179.385457126	312.879085699	257.888859131	0.0401802168337	435.0	262.0	37	0.0
3807624	634.965332031	2.0	4305.0	2	661.0	1	1262.59459459	46716.0	2.57012935139	3.0	0.927704658471	40.3236648818	313.027709362	1051.88709944	0.629839240455	271.0	410.0	37	0.0
3807630	603.056335449	2.0	4861.0	2	944.0	1	1277.05405405	47251.0	2.54572845106	3.0	0.884913509527	189.080004639	316.97366618	1009.84630145	0.538173203983	367.0	367.0	37	0.0
3807628	129.745910645	2.0	1184.0	2	445.0	1	516.378378378	19106.0	2.58152573892	3.0	0.562854334551	362.979159935	315.388306765	271.992376461	0.174034599209	343.0	97.0	37	0.0
3807619	544.942077637	2.0	4327.0	2	639.0	1	1143.75675676	42319.0	2.52675438082	3.0	0.740041358812	108.602716685	309.584765719	1048.96423531	0.513670010623	349.0	254.0	37	0.0
3807617	403.140014648	2.0	2979.0	2	544.0	1	871.405405405	32242.0	2.54882565887	3.0	0.878662828158	14.4676237465	309.826487952	708.584679306	0.555797991826	243.0	195.0	37	0.0
3807622	136.678085327	2.0	1246.0	2	395.0	1	476.108108108	17616.0	2.53307707525	3.0	0.739997615044	306.119950776	311.429105235	260.72343625	0.254101703031	280.0	91.0	37	0.0
3807620	46.8909835815	2.0	990.0	2	431.0	1	449.216216216	16621.0	10.1142007155	3.0	0.177488569952	367.282721948	309.717585846	170.992874305	0.0349612599587	402.0	200.0	37	0.0
3807738	104.689918518	2.0	1088.0	2	372.0	1	425.702702703	15751.0	2.66261360379	3.0	0.404781798871	84.534154241	382.945706495	214.096533895	0.113322223619	253.0	97.0	37	0.0
3807736	2688.70117188	2.0	12682.0	2	3365.0	1	5476.24324324	202621.0	2.61032420387	3.0	1.08919928825	251.407333611	374.662434076	4180.09171487	0.711450744626	780.0	1199.0	37	0.0
3807743	103.6484375	2.0	1068.0	2	386.0	1	443.540540541	16411.0	2.51786521566	3.0	0.606088187484	334.416791282	384.733628557	231.861380354	0.188236484264	295.0	72.0	37	0.0
3807740	271.372436523	2.0	1967.0	2	519.0	1	712.297297297	26355.0	2.56745300296	3.0	0.888113598785	314.240239643	384.355069936	469.560543065	0.413889344367	292.0	129.0	37	0.0
3807741	499.179748535	2.0	3883.0	2	686.0	1	1053.56756757	38982.0	2.56293668032	3.0	0.815275176566	40.6652712993	385.257882721	870.494512732	0.50785097294	313.0	244.0	37	0.0
3807730	607.682189941	2.0	4171.0	2	753.0	1	1227.24324324	45408.0	2.5476030843	3.0	0.820117953057	43.3548937338	374.870389368	1067.90954687	0.554776607546	339.0	283.0	37	0.0
3807734	492.740539551	2.0	4061.0	2	1037.0	1	1415.2972973	52366.0	2.53085947533	3.0	0.471148564612	242.146689506	374.913669798	898.334287719	0.175815593475	541.0	493.0	37	0.0
3807732	466.509643555	2.0	3552.0	2	558.0	1	945.216216216	34973.0	2.59458612251	3.0	0.763165969262	85.9423328687	374.701753785	834.990556671	0.50848897505	293.0	140.0	37	0.0
3807723	97.7255554199	2.0	953.0	2	332.0	1	389.72972973	14420.0	2.53886384358	3.0	0.625160551628	72.7030525036	369.572371057	202.438145375	0.193836327889	266.0	144.0	37	0.0
3807721	778.95892334	2.0	5698.0	2	997.0	1	1534.81081081	56788.0	2.56701852106	3.0	0.913019497989	313.151910035	365.983624534	1281.17552006	0.615689486748	356.0	399.0	37	0.0
3807726	112.012870789	2.0	1215.0	2	548.0	1	601.648648649	22261.0	2.57343461607	3.0	0.87565904947	269.872296403	370.424562529	243.599308544	0.215467336201	378.0	262.0	37	0.0
3807727	583.427612305	2.0	4083.0	2	809.0	1	1224.86486486	45320.0	2.54777353453	3.0	0.8637130082	205.295959291	374.383944644	1034.42405237	0.574088909156	327.0	325.0	37	0.0
3807724	117.247245789	2.0	1087.0	2	394.0	1	425.567567568	15746.0	2.51282969487	3.0	0.848106132007	101.295762649	370.406130764	216.163587814	0.274525550268	232.0	115.0	37	0.0
3807714	152.700866699	2.0	1437.0	2	539.0	1	613.567567568	22702.0	2.52466241645	3.0	0.584178510234	255.305293089	362.763518551	298.114774741	0.165389434735	390.0	265.0	37	0.0
3807712	93.3534240723	2.0	1050.0	2	294.0	1	360.702702703	13346.0	2.55676291214	3.0	0.534358606732	80.2787659364	362.658631551	211.040394352	0.185285775191	232.0	77.0	37	0.0
3807719	42.8401222229	2.0	689.0	2	382.0	1	369.135135135	13658.0	9.06752071122	3.0	0.502326250633	165.457522857	364.962895569	114.311018756	0.0843379935139	281.0	120.0	37	0.0
3807717	504.64175415	2.0	3414.0	2	927.0	1	1266.94594595	46877.0	2.61463845288	3.0	1.06881604014	391.652469933	363.570916349	827.006413583	0.535716094998	368.0	281.0	37	0.0
3807706	98.5106506348	2.0	964.0	2	306.0	1	370.108108108	13694.0	2.6044607691	3.0	0.922428227301	2.98764731325	361.257959338	188.050345473	0.306064307316	182.0	112.0	37	0.0
3807705	524.619018555	2.0	3973.0	2	645.0	1	1038.32432432	38418.0	2.58612533081	3.0	0.865365780037	126.111092139	357.772846074	898.587164326	0.598600001174	245.0	235.0	37	0.0
3807711	497.362426758	2.0	3371.0	2	659.0	1	1054.08108108	39001.0	2.58077016376	3.0	0.877616613845	214.42725952	361.946317277	853.967517544	0.551595441808	295.0	293.0	37	0.0
3807709	905.837219238	2.0	6458.0	2	948.0	1	1769.02702703	65454.0	2.53810520557	3.0	0.860368427147	175.349066274	361.516567464	1622.66710296	0.651781502269	364.0	330.0	37	0.0
3807699	803.693481445	2.0	5664.0	2	883.0	1	1607.51351351	59478.0	2.5603132323	3.0	0.882402257532	341.024291279	353.707409831	1353.5326746	0.591072374512	398.0	414.0	37	0.0
3807697	48.8278083801	2.0	587.0	2	299.0	1	333.189189189	12328.0	2.61610410538	3.0	0.385046798758	113.990719828	353.894406416	108.1657262	0.0666670388126	253.0	188.0	37	0.0
3807703	1111.91772461	2.0	8019.0	2	1240.0	1	1998.91891892	73960.0	2.55347590188	3.0	0.87043495731	39.1920831086	357.002566043	1876.1147409	0.690559237451	353.0	605.0	37	0.0
3807700	372.260253906	2.0	2813.0	2	548.0	1	820.756756757	30368.0	2.54673942078	3.0	0.851086241032	104.22687667	354.717563436	647.842290711	0.505776974476	265.0	196.0	37	0.0
3807691	121.557632446	2.0	1154.0	2	377.0	1	466.594594595	17264.0	2.51394075037	3.0	0.740336904362	155.202495229	350.717634592	242.672099236	0.23842327713	281.0	226.0	37	0.0
3807689	709.155517578	2.0	5093.0	2	884.0	1	1400.67567568	51825.0	2.5563382363	3.0	0.831874835474	354.067767041	348.010686848	1203.57052265	0.556192772674	396.0	325.0	37	0.0
3807695	156.822662354	2.0	1296.0	2	474.0	1	562.189189189	20801.0	2.5280650294	3.0	0.900337660096	316.974313629	351.571718445	274.390419115	0.281584811724	312.0	239.0	37	0.0
3807693	113.747062683	2.0	1122.0	2	433.0	1	527.351351351	19512.0	10.8016574595	3.0	0.621518578976	246.844433892	350.617807696	258.284749863	0.179527455411	335.0	0.0	37	0.0
3807682	46.8080558777	2.0	735.0	2	398.0	1	423.72972973	15678.0	11.4000000005	3.0	1.07524288801	399.0	345.0	132.366840562	0.201843500301	311.0	136.0	37	0.0
3807680	132.629318237	2.0	1254.0	2	348.0	1	471.405405405	17442.0	2.51805744534	3.0	0.69440450797	286.875065041	345.201305719	259.734849784	0.236554668873	274.0	192.0	37	0.0
3807686	538.584594727	2.0	4282.0	2	771.0	1	1151.18918919	42594.0	2.55709118293	3.0	0.773704151091	186.187429324	346.640328952	997.343578319	0.504105304481	340.0	209.0	37	0.0
3807687	82.5913696289	2.0	1021.0	2	341.0	1	404.378378378	14962.0	2.48221410488	3.0	0.415990225766	281.802839218	348.052802491	223.289964863	0.129753170506	285.0	120.0	37	0.0
3807684	133.184387207	2.0	1304.0	2	500.0	1	574.540540541	21258.0	2.54088815444	3.0	0.642235313569	249.632414749	346.024614234	272.712159468	0.179832589483	361.0	208.0	37	0.0
3807776	65.2832794189	2.0	1294.0	2	584.0	1	610.0	22570.0	8.40134585081	3.0	0.611919297703	381.0	399.0	212.914171544	0.119560109381	469.0	317.0	37	0.0
3807771	69.0356369019	2.0	612.0	2	361.0	1	375.945945946	13910.0	2.81178724422	3.0	1.08281625701	308.0	399.0	152.498077574	0.281420227627	222.0	143.0	37	0.0
3807769	752.932678223	2.0	5197.0	2	1385.0	1	1998.27027027	73936.0	4.67376336087	3.0	1.20700078748	279.0	399.0	1340.43939	0.680186486936	403.0	451.0	37	0.0
3807774	362.960876465	2.0	4013.0	2	701.0	1	997.837837838	36920.0	2.49185713716	3.0	0.765659561272	362.0	399.0	814.998279259	0.454929939022	365.0	430.0	37	0.0
3807773	322.699707031	2.0	2839.0	2	618.0	1	901.918918919	33371.0	10.2066969775	3.0	0.978719866767	333.0	399.0	621.903099739	0.509274387314	288.0	255.0	37	0.0
3807763	747.06854248	2.0	5302.0	2	928.0	1	1469.7027027	54379.0	2.56844395787	3.0	0.763287824704	192.776331474	394.178914802	1312.16762701	0.51684328596	418.0	396.0	37	0.0
3807761	95.7272720337	2.0	1091.0	2	411.0	1	462.108108108	17098.0	2.6257030446	3.0	0.547697000167	181.467861442	392.64072208	213.723443286	0.145021572253	310.0	175.0	37	0.0
3807767	83.7581481934	2.0	1394.0	2	599.0	1	631.621621622	23370.0	11.4000000005	3.0	0.59469676235	357.627117961	395.475158178	274.673478005	0.148511727948	387.0	289.0	37	0.0
3807765	481.747161865	2.0	4200.0	2	789.0	1	1154.94594595	42733.0	2.55348970753	3.0	0.667522572423	391.032895542	395.409676254	943.604641372	0.374923787672	475.0	277.0	37	0.0
3807755	786.933044434	2.0	5295.0	2	1320.0	1	1816.16216216	67198.0	2.54843940342	3.0	0.95430281629	378.79836799	389.310427697	1321.23230596	0.53167716546	498.0	336.0	37	0.0
3807753	63.03515625	2.0	848.0	2	453.0	1	445.567567568	16486.0	2.80302657854	3.0	0.442843089918	162.808331733	389.333388143	187.74177605	0.102896861439	287.0	174.0	37	0.0
3807759	1127.79870605	2.0	6990.0	2	1424.0	1	2254.43243243	83414.0	2.58010763174	3.0	0.925517335779	264.705915033	391.387304815	1896.55151292	0.637459382951	484.0	459.0	37	0.0
3807757	392.457214355	2.0	2835.0	2	609.0	1	888.486486486	32874.0	2.56257048227	3.0	0.847968567491	156.856120043	390.559074891	700.058514285	0.501652042474	274.0	226.0	37	0.0
3807747	64.8356246948	2.0	1401.0	2	393.0	1	477.243243243	17658.0	2.52506141636	3.0	-0.213126957786	194.055359863	386.940680062	261.196648503	-0.0551084465095	373.0	173.0	37	0.0
3807745	132.781417847	2.0	1842.0	2	681.0	1	833.513513514	30840.0	11.4000000005	3.0	0.535472345969	374.123887209	384.837110854	414.898623603	0.15376347541	403.0	233.0	37	0.0
3807751	57.711856842	2.0	668.0	2	380.0	1	385.513513514	14264.0	2.59106014431	3.0	0.509352894743	342.883127592	388.022135426	145.918474503	0.106679595498	297.0	98.0	37	0.0
3807749	100.250473022	2.0	1204.0	2	472.0	1	545.675675676	20190.0	2.47431565131	3.0	0.0741589612648	187.863498975	387.608086324	249.984338849	0.0172803487967	370.0	235.0	37	0.0
3807098	516.978393555	2.0	3751.0	2	573.0	1	1074.56756757	39759.0	2.61118037468	3.0	0.793113786175	29.565820237	14.5022534568	980.439174286	0.566955746778	277.0	235.0	37	0.0
3807096	99.1866836548	2.0	1506.0	2	675.0	1	777.945945946	28784.0	2.46985563454	3.0	-0.383032897189	276.400544162	13.1196380868	292.975818678	-0.0672733160863	569.0	442.0	37	0.0
3807102	599.87512207	2.0	4223.0	2	973.0	1	1354.78378378	50127.0	2.56437301103	3.0	0.873591384537	254.07605219	16.8261594357	995.932230379	0.472967515377	484.0	222.0	37	0.0
3807100	632.299133301	2.0	4498.0	2	1045.0	1	1494.10810811	55282.0	2.55929111508	3.0	0.833953596848	269.198202465	15.1447257973	1074.78620054	0.428473740576	564.0	543.0	37	0.0
3807090	97.4558792114	2.0	1152.0	2	491.0	1	554.945945946	20533.0	10.4055189886	3.0	0.605197885055	292.738087304	8.98430415701	206.767844312	0.127072500657	410.0	271.0	37	0.0
3807088	659.216430664	2.0	4756.0	2	816.0	1	1470.89189189	54423.0	2.57113328751	3.0	0.778170877257	243.596580243	7.52000629273	1229.19654842	0.481813727872	509.0	501.0	37	0.0
3807094	489.928283691	2.0	3486.0	2	731.0	1	1207.27027027	44669.0	2.60201386752	3.0	0.83379153862	368.4450184	12.492069356	888.895245942	0.442906060377	467.0	395.0	37	0.0
3807092	121.447463989	2.0	992.0	2	342.0	1	439.621621622	16266.0	2.56473314923	3.0	0.706975995741	223.304028686	10.7614966053	226.818864509	0.223060543796	274.0	161.0	37	0.0
3807083	121.151741028	2.0	1278.0	2	459.0	1	534.648648649	19782.0	2.51350454419	3.0	0.644188807886	314.582255141	2.72333085639	287.513788676	0.209497216345	330.0	145.0	37	0.0
3807081	47.9921684265	2.0	648.0	2	305.0	1	300.189189189	11107.0	2.59616845735	3.0	0.543973125474	42.6726073398	2.72682180633	142.165755729	0.147854380042	220.0	50.0	37	0.0
3807086	951.471008301	2.0	6579.0	2	1093.0	1	1926.67567568	71287.0	2.54454010444	3.0	0.834233208983	389.4339336	5.05009775169	1631.85188009	0.54628474219	515.0	520.0	37	0.0
3807085	1642.82763672	2.0	10516.0	2	1722.0	1	3057.27027027	113119.0	2.5795519436	3.0	0.810299437942	258.614113694	4.83881601286	2845.79697535	0.605459228615	650.0	619.0	37	0.0
3807075	205.990585327	2.0	2579.0	2	560.0	1	706.72972973	26149.0	2.46967161945	3.0	0.774491085794	288.0	0.0	481.372150365	0.358258450535	343.0	418.0	37	0.0
3807072	174.884399414	2.0	1364.0	2	487.0	1	546.945945946	20237.0	2.60945039934	3.0	1.0978566203	150.0	0.0	299.082016431	0.428910318281	238.0	181.0	37	0.0
3807079	58.9116249084	2.0	1353.0	2	473.0	1	496.783783784	18381.0	6.52140281379	3.0	0.819938497517	307.0	0.0	192.26156014	0.188584706993	351.0	257.0	37	0.0
3807077	60.5872688293	2.0	861.0	2	499.0	1	498.216216216	18434.0	10.8249147846	3.0	0.873784461073	296.0	0.0	156.722886213	0.159329320155	367.0	229.0	37	0.0
3807066	426.609863281	2.0	2472.0	2	615.0	1	917.108108108	33933.0	2.64452599185	3.0	1.05427947025	65.0	0.0	675.885130928	0.635292093272	215.0	224.0	37	0.0
3807070	419.24697876	2.0	4813.0	2	525.0	1	878.513513514	32505.0	2.48032204065	3.0	0.664838057021	102.0	0.0	946.533870428	0.558013698941	267.0	268.0	37	0.0
3807163	90.3262252808	2.0	1034.0	2	341.0	1	391.783783784	14496.0	2.60418788186	3.0	0.55995110367	21.0808764089	44.5188059338	201.352390811	0.168074119743	269.0	127.0	37	0.0
3807161	112.007781982	2.0	1047.0	2	473.0	1	517.405405405	19144.0	2.56609795648	3.0	0.572104407656	311.492121952	44.3186316161	244.192826751	0.156074960474	362.0	149.0	37	0.0
3807165	462.122924805	2.0	3240.0	2	552.0	1	977.432432432	36165.0	2.54848185303	3.0	0.80133548789	36.2534004355	45.3539632952	833.448610045	0.518939879234	301.0	320.0	37	0.0
3807155	119.010414124	2.0	1104.0	2	342.0	1	429.108108108	15877.0	2.59275810463	3.0	0.709223071721	134.504972579	42.7052065576	229.697117452	0.234293423897	258.0	142.0	37	0.0
3807153	219.658401489	2.0	2263.0	2	510.0	1	680.081081081	25163.0	2.46665494556	3.0	0.848854435122	399.0	39.0	460.806562114	0.403669649449	322.0	319.0	37	0.0
3807159	133.758056641	2.0	1214.0	2	328.0	1	411.108108108	15211.0	2.55735758379	3.0	0.707573068322	84.8014793468	43.7906355561	260.812063433	0.289401779165	224.0	110.0	37	0.0
3807157	1848.01452637	2.0	11583.0	2	1785.0	1	3342.43243243	123670.0	2.5796303647	3.0	0.910613781846	178.844141543	43.3736507597	3089.98534283	0.726872618753	484.0	623.0	37	0.0
3807147	487.791442871	2.0	3344.0	2	853.0	1	1120.51351351	41459.0	2.5948437054	3.0	0.960556844666	349.10358487	37.1792033614	782.771558191	0.50492324466	366.0	346.0	37	0.0
3807145	117.713264465	2.0	1060.0	2	434.0	1	492.945945946	18239.0	2.58021662232	3.0	0.585994076062	312.813575299	37.255085138	242.967298434	0.168790694784	340.0	150.0	37	0.0
3807151	57.3135986328	2.0	796.0	2	375.0	1	379.189189189	14030.0	10.245443486	3.0	0.651123996983	28.47013059	37.6663832741	118.919169055	0.113710899415	278.0	213.0	37	0.0
3807149	49.3649291992	2.0	654.0	2	320.0	1	329.972972973	12209.0	2.63775677182	3.0	0.358488903693	20.857902706	37.9732870667	130.816768906	0.0764968465034	260.0	110.0	37	0.0
3807139	40.095199585	2.0	581.0	2	282.0	1	288.621621622	10679.0	10.7499384398	3.0	0.394333459499	4.54743716055	30.8061072853	120.161546667	0.0894269446406	236.0	99.0	37	0.0
3807137	74.712562561	2.0	810.0	2	445.0	1	456.702702703	16898.0	2.51435124313	3.0	0.586780533857	132.78297311	29.0134936423	147.148425609	0.104398311424	331.0	203.0	37	0.0
3807143	884.91784668	2.0	6434.0	2	873.0	1	1640.54054054	60700.0	2.55829545575	3.0	0.855747554067	59.2819982087	35.7220728687	1537.70031386	0.669593301707	311.0	325.0	37	0.0
3807141	119.616073608	2.0	1133.0	2	371.0	1	443.864864865	16423.0	2.57583225608	3.0	0.704768648784	44.0869887724	32.6358151555	234.116443269	0.228297591584	277.0	113.0	37	0.0
3807130	624.445861816	2.0	3693.0	2	1416.0	1	1665.45945946	61622.0	4.69756011338	3.0	1.06049998635	144.008587841	26.7984164687	990.110223791	0.460348387879	442.0	341.0	37	0.0
3807128	263.725860596	2.0	2174.0	2	696.0	1	888.675675676	32881.0	2.53486762781	3.0	0.73971556686	380.641111981	25.6038383223	526.862097393	0.280860163777	459.0	303.0	37	0.0
3807134	47.542098999	2.0	614.0	2	253.0	1	283.054054054	10473.0	2.47434427977	3.0	0.593202863707	95.0485209855	29.0994076995	108.69374559	0.128535684515	214.0	127.0	37	0.0
3807132	601.651611328	2.0	4843.0	2	764.0	1	1204.13513514	44553.0	2.53790487048	3.0	0.821039433486	186.216738615	26.8602940303	1055.38187302	0.56202655354	325.0	388.0	37	0.0
3807122	247.229049683	2.0	1841.0	2	532.0	1	698.162162162	25832.0	2.6401983797	3.0	0.848536009826	315.486614742	23.3816310841	441.320903243	0.366470167784	318.0	262.0	37	0.0
3807126	162.589492798	2.0	1219.0	2	556.0	1	634.702702703	23484.0	2.63304106948	3.0	0.917444261061	295.503775516	26.2848806819	290.473259896	0.265719150113	358.0	163.0	37	0.0
3807124	141.338897705	2.0	1232.0	2	379.0	1	457.864864865	16941.0	2.65023249146	3.0	0.690610602187	204.00930431	26.4462358417	275.880727264	0.262720926752	267.0	89.0	37	0.0
3807114	87.6412887573	2.0	965.0	2	309.0	1	361.081081081	13360.0	2.51841134326	3.0	0.523519872114	74.1600992349	21.1843726743	180.956467813	0.150988366377	238.0	130.0	37	0.0
3807112	142.469360352	2.0	1055.0	2	414.0	1	484.216216216	17916.0	2.59309876414	3.0	0.939284040318	64.9399198283	21.2752038869	236.485979751	0.297636393426	251.0	208.0	37	0.0
3807119	143.575180054	2.0	1625.0	2	718.0	1	783.810810811	29001.0	11.4000000005	3.0	0.783413270123	384.219026315	21.501013862	313.59916364	0.185845822111	488.0	411.0	37	0.0
3807116	100.513587952	2.0	1109.0	2	737.0	1	746.621621622	27625.0	10.3244960776	3.0	1.94953318396	399.0	21.0	172.593348551	0.290876661832	442.0	409.0	37	0.0
3807117	806.644348145	2.0	5995.0	2	1032.0	1	1592.83783784	58935.0	2.56438569404	3.0	0.813114574176	360.1478675	21.9583403374	1393.20317401	0.551836857033	456.0	297.0	37	0.0
3807106	893.834533691	2.0	6522.0	2	1008.0	1	1840.27027027	68090.0	2.56769299278	3.0	0.730131375997	146.556000907	18.7491713745	1665.82386438	0.493562043475	477.0	453.0	37	0.0
3807104	230.942504883	2.0	1908.0	2	480.0	1	659.243243243	24392.0	2.55285190621	3.0	0.834631022546	8.58656258649	18.048949758	418.691507053	0.360620037311	300.0	197.0	37	0.0
3807110	135.053359985	2.0	1351.0	2	424.0	1	505.405405405	18700.0	2.49765889836	3.0	0.789703610356	339.180953815	18.8684435604	259.844019393	0.254713189572	285.0	206.0	37	0.0
3807108	1286.00769043	2.0	8929.0	2	1376.0	1	2399.2972973	88774.0	2.54709116637	3.0	0.82521687361	282.259381447	18.8440465685	2223.60280557	0.619155677164	542.0	505.0	37	0.0
3807226	122.859931946	2.0	1281.0	2	494.0	1	554.702702703	20524.0	2.73529412491	3.0	0.583975109366	265.84894095	79.6303756505	248.210357119	0.150290484985	386.0	189.0	37	0.0
3807227	561.861755371	2.0	3809.0	2	776.0	1	1150.56756757	42571.0	2.57058658612	3.0	0.906314446366	92.8032622082	82.0454763201	929.116382512	0.577131550099	303.0	293.0	37	0.0
3807224	79.1528015137	2.0	1639.0	2	610.0	1	718.054054054	26568.0	2.49011152354	3.0	0.183466502733	253.405701332	78.7327666766	328.626514277	0.0438226846251	470.0	221.0	37	0.0
3807225	1513.60827637	2.0	10511.0	2	1650.0	1	2883.64864865	106695.0	2.57803066699	3.0	0.854042732637	366.237385812	78.6744923423	2610.87385559	0.630331642591	623.0	513.0	37	0.0
3807230	826.354919434	2.0	5832.0	2	959.0	1	1628.86486486	60268.0	2.57792523936	3.0	0.834147320289	126.449305388	82.7244219107	1462.8686081	0.598900038848	386.0	335.0	37	0.0
3807231	144.096084595	2.0	1376.0	2	475.0	1	561.405405405	20772.0	2.69787487704	3.0	0.287770079683	134.024552974	86.2341922886	296.909587759	0.0823638322037	316.0	214.0	37	0.0
3807228	103.806854248	2.0	982.0	2	329.0	1	396.567567568	14673.0	2.76507430248	3.0	0.531149505314	29.9999602681	83.4250810913	229.362224505	0.181474612723	261.0	111.0	37	0.0
3807229	82.3277435303	2.0	829.0	2	306.0	1	363.081081081	13434.0	2.58264721977	3.0	0.620675368887	40.3245948984	83.1913963896	158.627337279	0.156850608985	233.0	150.0	37	0.0
3807218	159.083877563	2.0	1474.0	2	549.0	1	610.891891892	22603.0	2.58066997775	3.0	0.613538859951	386.705393868	72.8920880659	308.720548193	0.183472723601	389.0	195.0	37	0.0
3807219	120.663780212	2.0	1115.0	2	415.0	1	471.837837838	17458.0	2.54568306387	3.0	0.808860178513	176.818251247	73.5831235109	214.268978611	0.224976877401	287.0	157.0	37	0.0
3807216	463.834716797	2.0	3317.0	2	705.0	1	1026.40540541	37977.0	2.57033775284	3.0	0.872005650572	114.176527486	73.2385365997	785.561740252	0.500815917519	341.0	247.0	37	0.0
3807217	1095.98486328	2.0	7476.0	2	1529.0	1	2166.64864865	80166.0	2.58760417277	3.0	0.89332921576	341.902441088	73.2218400684	1797.64699934	0.588797620971	538.0	323.0	37	0.0
3807222	1214.35046387	2.0	8911.0	2	1063.0	1	2237.97297297	82805.0	2.54973925483	3.0	0.854793588434	210.99480167	77.4643697427	2131.10917243	0.686307894048	402.0	541.0	37	0.0
3807223	864.393432617	2.0	6271.0	2	962.0	1	1731.27027027	64057.0	2.56628869345	3.0	0.788966779711	247.056441715	77.6504175472	1528.16763276	0.534224423647	463.0	343.0	37	0.0
3807220	152.799285889	2.0	1535.0	2	570.0	1	632.243243243	23393.0	2.58215523233	3.0	0.559516529733	259.090644668	75.4736354947	311.496781275	0.159867708485	409.0	226.0	37	0.0
3807221	83.7498168945	2.0	850.0	2	350.0	1	403.648648649	14935.0	10.1830709629	3.0	0.601624399289	184.123497661	76.3146731023	179.821395374	0.154746140134	273.0	134.0	37	0.0
3807210	93.7407989502	2.0	1064.0	2	490.0	1	495.837837838	18346.0	10.129098653	3.0	0.979735865764	141.642095295	67.0502370381	175.601903545	0.209903276782	311.0	181.0	37	0.0
3807211	112.903846741	2.0	1338.0	2	477.0	1	529.675675676	19598.0	2.58974413933	3.0	0.687833394694	251.624644746	67.3663174879	227.089685422	0.17294980113	356.0	169.0	37	0.0
3807208	1120.90222168	2.0	7620.0	2	1227.0	1	2214.43243243	81934.0	2.56843573776	3.0	0.862456630762	291.698252014	65.5339223949	1985.06588948	0.630158020288	473.0	425.0	37	0.0
3807209	147.247436523	2.0	1238.0	2	474.0	1	569.351351351	21066.0	2.60969651878	3.0	0.535229946698	389.970142422	65.9430296783	279.485958325	0.151235689759	369.0	187.0	37	0.0
3807214	109.017951965	2.0	927.0	2	320.0	1	397.675675676	14714.0	10.7571074048	3.0	0.813812935911	42.6376821629	71.9169651678	200.126078879	0.257500009046	230.0	104.0	37	0.0
3807215	47.2469863892	2.0	862.0	2	405.0	1	412.648648649	15268.0	10.5560185965	3.0	0.447685126982	142.70525919	72.118586772	166.563504108	0.0993274194869	324.0	122.0	37	0.0
3807212	118.812805176	2.0	1203.0	2	589.0	1	679.27027027	25133.0	2.70775460687	3.0	0.432345028879	357.094262443	70.9001772313	259.201835625	0.089905166816	540.0	323.0	37	0.0
3807213	99.0830535889	2.0	928.0	2	383.0	1	424.945945946	15723.0	2.48060202162	3.0	0.702482411172	6.51239410207	71.9443365182	210.811124778	0.211015875836	274.0	105.0	37	0.0
3807202	123.074645996	2.0	1157.0	2	331.0	1	413.405405405	15296.0	2.53894779746	3.0	0.721148925935	21.1269172778	59.8895230641	233.758595737	0.256100771295	248.0	154.0	37	0.0
3807203	139.755126953	2.0	1334.0	2	503.0	1	572.135135135	21169.0	2.6370891267	3.0	0.743283241703	382.630118292	61.9431224588	252.679656896	0.196362632024	364.0	280.0	37	0.0
3807200	151.074966431	2.0	1110.0	2	446.0	1	532.162162162	19690.0	2.56305427737	3.0	0.957221554754	250.039456403	57.3194799268	254.286093637	0.296507891498	278.0	195.0	37	0.0
3807201	491.379455566	2.0	3669.0	2	885.0	1	1213.59459459	44903.0	2.57753076152	3.0	0.910531604113	306.494474268	58.3553401501	854.589650048	0.471863780014	428.0	312.0	37	0.0
3807206	125.965316772	2.0	1195.0	2	539.0	1	594.486486486	21996.0	2.57622716359	3.0	0.451932708679	363.10927987	65.1064023485	254.254315119	0.106981992037	437.0	308.0	37	0.0
3807207	581.125915527	2.0	3867.0	2	847.0	1	1187.97297297	43955.0	2.56618354284	3.0	0.895999861919	101.050579488	66.2781845868	975.555923748	0.58201495005	308.0	299.0	37	0.0
3807204	913.721679688	2.0	6109.0	2	1076.0	1	1832.97297297	67820.0	2.55298626297	3.0	0.779865743005	158.262571333	63.2641576966	1563.60297047	0.498417203197	457.0	428.0	37	0.0
3807205	96.2487716675	2.0	1488.0	2	579.0	1	623.810810811	23081.0	2.47770356226	3.0	-0.133488270701	341.379012259	65.3590189022	288.714472354	-0.0299651265623	448.0	154.0	37	0.0
3807194	139.975204468	2.0	1310.0	2	362.0	1	479.621621622	17746.0	2.60157470676	3.0	0.768078166817	251.029032204	44.692941414	260.784750678	0.263924721803	274.0	95.0	37	0.0
3807195	218.786087036	2.0	1811.0	2	519.0	1	697.621621622	25812.0	10.209046025	3.0	0.907829150219	2.49599420712	50.4929587029	469.518509359	0.439878536363	244.0	167.0	37	0.0
3807198	798.635192871	2.0	5345.0	2	910.0	1	1656.05405405	61274.0	2.57397255292	3.0	0.74409488758	156.732191186	55.2373814332	1382.619393	0.450574334652	466.0	471.0	37	0.0
3807199	397.688171387	2.0	2556.0	2	530.0	1	847.972972973	31375.0	2.564038051	3.0	0.828854732651	53.8425734595	56.640134163	699.085970174	0.518977160877	262.0	157.0	37	0.0
3807196	47.9338264465	2.0	525.0	2	279.0	1	289.297297297	10704.0	9.02031802354	3.0	0.614186733223	103.913000538	49.6214087896	114.567511602	0.138453099781	221.0	73.0	37	0.0
3807197	552.692749023	2.0	3962.0	2	638.0	1	1160.67567568	42945.0	2.58708801346	3.0	0.81166018851	328.086465169	52.1746446283	956.326276669	0.502357245797	389.0	328.0	37	0.0
3809722	98.7311935425	3.0	826.0	3	499.0	1	506.324324324	18734.0	4.72906020492	3.0	1.1340330583	198.387910353	15.3308244842	175.548988739	0.24469718047	307.0	183.0	37	0.0
3809723	1113.46386719	3.0	6969.0	3	1228.0	1	2240.45945946	82897.0	2.56957193914	3.0	0.908830230076	221.492494499	17.4577846551	1936.36871768	0.646737668605	460.0	577.0	37	0.0
3809720	129.959884644	3.0	1196.0	3	419.0	1	507.0	18759.0	2.55102024097	3.0	0.658360083791	263.002661264	13.4655456559	254.530286345	0.19797631411	322.0	236.0	37	0.0
3809721	141.004943848	3.0	1254.0	3	499.0	1	564.837837838	20899.0	2.66957971775	3.0	0.908316973343	273.533377394	12.7878043643	234.307788261	0.232127126839	338.0	297.0	37	0.0
3809726	644.990356445	3.0	4422.0	3	820.0	1	1314.32432432	48630.0	2.59528373494	3.0	0.866431962594	341.337361105	20.1549308946	1102.15377668	0.57055448651	365.0	233.0	37	0.0
3809727	117.848007202	3.0	1223.0	3	406.0	1	507.432432432	18775.0	2.54669571302	3.0	0.495065998325	148.041382792	21.228691279	246.792146073	0.136865971432	366.0	174.0	37	0.0
3809724	167.157073975	3.0	1644.0	3	468.0	1	525.405405405	19440.0	2.50703119481	3.0	0.698542192097	296.298046685	17.0650008508	319.175888419	0.269320553911	294.0	167.0	37	0.0
3809725	105.286628723	3.0	1137.0	3	388.0	1	434.405405405	16073.0	2.50674311018	3.0	0.710454230709	95.1849296357	18.6345540852	209.523727039	0.206759127959	270.0	146.0	37	0.0
3809714	569.721435547	3.0	3728.0	3	653.0	1	1185.54054054	43865.0	2.54864041964	3.0	0.875403011509	144.311562035	9.2959037968	976.485978582	0.563767072518	323.0	360.0	37	0.0
3809715	108.587974548	3.0	972.0	3	381.0	1	443.648648649	16415.0	2.52369614019	3.0	0.766284384934	125.271712521	10.9132382685	203.194927788	0.212830455126	286.0	153.0	37	0.0
3809712	411.768707275	3.0	3089.0	3	587.0	1	891.864864865	32999.0	2.58651921168	3.0	0.833571559681	33.5636795449	8.5168256396	748.0465732	0.537460291875	273.0	159.0	37	0.0
3809713	114.082931519	3.0	1264.0	3	407.0	1	503.0	18611.0	2.48755080927	3.0	0.287074046116	95.7217673575	8.9285879198	252.688543468	0.0777112545249	358.0	122.0	37	0.0
3809718	538.647888184	3.0	3862.0	3	783.0	1	1165.2972973	43116.0	2.58001372122	3.0	0.86500385404	106.530296997	12.6963968304	945.677912777	0.540807943842	342.0	324.0	37	0.0
3809719	584.661743164	3.0	4277.0	3	905.0	1	1256.64864865	46496.0	2.55161515755	3.0	0.845527257991	236.970699399	12.8289523645	991.282900987	0.500350072766	414.0	303.0	37	0.0
3809716	123.336959839	3.0	1118.0	3	425.0	1	521.378378378	19291.0	2.65921919492	3.0	0.823332354094	253.281769724	11.3387317535	227.271906578	0.218691379284	322.0	255.0	37	0.0
3809717	224.127578735	3.0	1839.0	3	518.0	1	659.027027027	24384.0	2.56027392825	3.0	0.857953188471	285.724241252	10.7279674739	386.590113578	0.336256766239	324.0	262.0	37	0.0
3809706	351.09777832	3.0	3019.0	3	592.0	1	951.891891892	35220.0	2.55578101519	3.0	0.714737574476	99.7165468846	2.64324354039	741.729427449	0.38593893723	360.0	325.0	37	0.0
3809707	329.962280273	3.0	2574.0	3	540.0	1	769.702702703	28479.0	2.54120926272	3.0	0.756437892205	18.4979573048	4.0763386222	603.871668894	0.421933778173	272.0	136.0	37	0.0
3809710	93.767539978	3.0	1056.0	3	455.0	1	477.027027027	17650.0	2.49929532904	3.0	0.592647862574	269.15837819	5.25146718722	196.559785432	0.139082901903	345.0	221.0	37	0.0
3809711	108.934616089	3.0	947.0	3	349.0	1	437.540540541	16189.0	2.5866056918	3.0	0.732385676839	182.996110083	7.20262005675	207.150320432	0.209732950847	277.0	132.0	37	0.0
3809708	330.390777588	3.0	2276.0	3	620.0	1	882.108108108	32638.0	2.59229846274	3.0	0.785127324645	217.418758947	4.43448388649	599.357330989	0.363756700339	381.0	236.0	37	0.0
3809709	169.789291382	3.0	1582.0	3	487.0	1	614.945945946	22753.0	2.55679214214	3.0	0.833087999216	373.503605702	4.29782072206	335.71945513	0.294339593644	302.0	123.0	37	0.0
3809786	1488.82226562	3.0	10297.0	3	1432.0	1	2629.59459459	97295.0	2.57113452945	3.0	0.847480858693	94.8387950105	80.9368477574	2529.53405305	0.688095309555	451.0	464.0	37	0.0
3809787	92.604057312	3.0	1175.0	3	465.0	1	520.72972973	19267.0	2.51994553579	3.0	0.447234785794	245.510369756	82.0520711034	218.411773269	0.103500325862	401.0	177.0	37	0.0
3809784	415.177307129	3.0	3062.0	3	629.0	1	952.27027027	35234.0	2.57695869977	3.0	0.779773228171	13.5100632058	79.5650698378	794.358464026	0.481993078348	283.0	268.0	37	0.0
3809785	946.031860352	3.0	6870.0	3	1247.0	1	2060.62162162	76243.0	2.54587409613	3.0	0.812167653482	388.368729818	80.3022138168	1692.57403172	0.500494867535	538.0	329.0	37	0.0
3809790	242.682510376	3.0	3013.0	3	961.0	1	1199.81081081	44393.0	2.5656771544	3.0	0.448172691674	216.401240228	84.9674393332	640.135959423	0.135791811295	589.0	519.0	37	0.0
3809791	662.542114258	3.0	5066.0	3	1109.0	1	1605.97297297	59421.0	2.57619425015	3.0	0.704453283025	383.043462349	84.5438007586	1264.46889348	0.3837516689	509.0	452.0	37	0.0
3809788	136.876495361	3.0	1350.0	3	643.0	1	709.621621622	26256.0	10.2010542771	3.0	1.17857800376	302.016159472	83.1733889401	254.260622126	0.267659933219	388.0	355.0	37	0.0
3809789	1435.77514648	3.0	10321.0	3	1859.0	1	2894.18918919	107085.0	2.55934919079	3.0	0.83065805451	222.829938919	84.0084667054	2475.92234035	0.551123173744	725.0	659.0	37	0.0
3809778	124.590179443	3.0	1243.0	3	453.0	1	526.540540541	19482.0	2.54760530892	3.0	0.714508330707	319.005628681	75.3858389938	231.165356232	0.186020308621	341.0	228.0	37	0.0
3809779	127.721588135	3.0	1154.0	3	462.0	1	521.081081081	19280.0	2.5139363691	3.0	0.888141684155	329.104266383	75.7722245975	218.924438814	0.229361685497	317.0	255.0	37	0.0
3809776	739.339904785	3.0	5413.0	3	1051.0	1	1599.32432432	59175.0	2.5707439256	3.0	0.77701689535	286.838554603	72.639444697	1309.05129036	0.466265375509	455.0	363.0	37	0.0
3809777	141.543746948	3.0	1255.0	3	588.0	1	605.162162162	22391.0	2.55493405659	3.0	0.615947296113	306.334348991	74.1735891087	285.504476859	0.169996177948	396.0	169.0	37	0.0
3809782	623.644287109	3.0	4123.0	3	998.0	1	1443.40540541	53406.0	2.56336518988	3.0	0.95606396392	191.868071079	78.6709307682	1008.65307491	0.501612443235	453.0	449.0	37	0.0
3809783	69.7284164429	3.0	939.0	3	417.0	1	469.324324324	17365.0	2.55713622789	3.0	0.234634282561	312.256746915	79.0759325634	176.431613137	0.0461374472227	386.0	202.0	37	0.0
3809780	66.1666030884	3.0	1301.0	3	608.0	1	694.621621622	25701.0	11.4000000005	3.0	-1.04364260804	184.21082381	77.3791494839	221.150194231	-0.142466267439	547.0	423.0	37	0.0
3809781	152.288650513	3.0	1351.0	3	485.0	1	571.594594595	21149.0	2.71100598644	3.0	0.726741081021	4.40511474109	78.1822454218	282.422207525	0.218827985662	291.0	190.0	37	0.0
3809770	66.3574066162	3.0	823.0	3	364.0	1	403.054054054	14913.0	2.53990961942	3.0	0.411704155514	109.186893237	70.3467331766	161.958661726	0.0901764052798	304.0	95.0	37	0.0
3809771	118.408622742	3.0	944.0	3	358.0	1	446.756756757	16530.0	2.6391450329	3.0	0.775686322439	156.398306106	70.1412859312	217.984250884	0.233408762069	271.0	155.0	37	0.0
3809768	625.585266113	3.0	4449.0	3	737.0	1	1276.18918919	47219.0	2.52906299252	3.0	0.790999907793	120.527942753	65.1564605217	1161.70805373	0.562552368628	329.0	217.0	37	0.0
3809769	411.608337402	3.0	2977.0	3	584.0	1	977.162162162	36155.0	2.58160893456	3.0	0.819153615154	260.276695669	68.5040134602	741.374081371	0.450844809455	365.0	324.0	37	0.0
3809774	484.65927124	3.0	3717.0	3	725.0	1	1132.40540541	41899.0	2.5953827687	3.0	0.776518053651	227.919960951	72.4749695057	887.650158172	0.437487341863	421.0	223.0	37	0.0
3809775	575.947265625	3.0	4609.0	3	843.0	1	1344.02702703	49729.0	2.53249924909	3.0	0.680514688257	294.541102984	72.0544155781	1083.38126782	0.377925942354	457.0	355.0	37	0.0
3809772	136.566329956	3.0	1348.0	3	488.0	1	563.486486486	20849.0	2.58926993306	3.0	0.5017101319	388.386872245	69.822702257	267.903446706	0.135416956026	363.0	162.0	37	0.0
3809773	1434.01989746	3.0	9043.0	3	1239.0	1	2677.18918919	99056.0	2.57019805694	3.0	0.832622343504	178.187782008	71.5569407633	2527.70621576	0.6476259015	537.0	506.0	37	0.0
3809762	72.561378479	3.0	749.0	3	297.0	1	338.972972973	12542.0	2.45890705994	3.0	0.691601356281	30.6230715303	63.178098456	164.066972519	0.201016054974	218.0	120.0	37	0.0
3809763	535.819885254	3.0	3666.0	3	810.0	1	1227.67567568	45424.0	2.58028466112	3.0	0.827293322985	186.734595654	62.8951707612	919.631147497	0.448972420375	448.0	380.0	37	0.0
3809760	92.0509185791	3.0	1010.0	3	463.0	1	492.864864865	18236.0	2.48438846225	3.0	0.678634078757	282.951489349	60.0277774144	176.246380918	0.138094485542	376.0	209.0	37	0.0
3809761	133.114547729	3.0	1545.0	3	505.0	1	544.459459459	20145.0	2.58452277274	3.0	0.498863482373	334.195766761	59.9247771059	289.981282403	0.153200815741	355.0	202.0	37	0.0
3809766	110.855262756	3.0	1046.0	3	386.0	1	427.243243243	15808.0	10.2390057375	3.0	0.806790465031	18.4636217839	65.4019284241	214.716402805	0.254282258492	247.0	118.0	37	0.0
3809767	81.4619598389	3.0	1140.0	3	535.0	1	615.459459459	22772.0	10.1197371826	3.0	0.598632852775	114.625182501	64.9206977358	252.140017825	0.139761246665	330.0	304.0	37	0.0
3809764	77.4587860107	3.0	1216.0	3	562.0	1	582.27027027	21544.0	2.48812611137	3.0	0.31609572757	193.460959857	63.6529979883	227.524314775	0.0658228779866	399.0	224.0	37	0.0
3809765	238.932662964	3.0	1918.0	3	599.0	1	753.216216216	27869.0	2.60533827637	3.0	0.83210214809	270.504457951	63.5454887314	437.827282989	0.318984420973	387.0	297.0	37	0.0
3809754	82.3338165283	3.0	913.0	3	338.0	1	371.756756757	13755.0	2.52141651783	3.0	0.624717940298	93.4480681742	50.1127584351	184.029346302	0.182908230673	248.0	71.0	37	0.0
3809755	404.101196289	3.0	2858.0	3	684.0	1	938.945945946	34741.0	2.5383874825	3.0	0.956640037276	16.6460916404	51.778192358	684.184751931	0.535011260794	275.0	276.0	37	0.0
3809752	489.799713135	3.0	3109.0	3	614.0	1	1001.37837838	37051.0	2.60913351666	3.0	0.992579470132	0.0	49.0	795.222902062	0.650485635698	216.0	258.0	37	0.0
3809753	504.317016602	3.0	3591.0	3	689.0	1	1058.2972973	39157.0	2.57768462251	3.0	0.799676323088	70.1218102527	49.7881314387	875.579708437	0.494333045806	321.0	248.0	37	0.0
3809758	532.886779785	3.0	3718.0	3	722.0	1	1168.59459459	43238.0	2.56706974026	3.0	0.883750725006	386.107533891	56.4391125852	914.300748583	0.528398530415	361.0	319.0	37	0.0
3809759	189.005950928	3.0	1506.0	3	551.0	1	657.162162162	24315.0	2.60881612827	3.0	0.790328260003	341.854776638	57.8579116923	345.478212331	0.262216093375	342.0	243.0	37	0.0
3809756	118.415168762	3.0	1156.0	3	437.0	1	455.783783784	16864.0	2.58045092063	3.0	0.698247772948	210.48251913	56.2094663474	235.534160666	0.220130909023	278.0	152.0	37	0.0
3809757	758.849487305	3.0	4723.0	3	963.0	1	1537.97297297	56905.0	2.569209243	3.0	0.870721092558	301.138023897	55.6227666179	1299.14705964	0.581665535353	398.0	291.0	37	0.0
3809746	978.452453613	3.0	7220.0	3	1098.0	1	1854.59459459	68620.0	2.57374171652	3.0	0.877044445381	344.23538536	42.0469226504	1647.01100414	0.637837210179	403.0	411.0	37	0.0
3809747	93.0565872192	3.0	1052.0	3	379.0	1	412.756756757	15272.0	2.57460554278	3.0	0.813627769124	124.671852081	42.9391958909	174.009962264	0.207007256469	268.0	161.0	37	0.0
3809744	129.598861694	3.0	1070.0	3	416.0	1	470.945945946	17425.0	2.55893564033	3.0	0.591285032815	74.1506807823	41.1976506392	243.207267109	0.180186876122	288.0	162.0	37	0.0
3809745	144.171188354	3.0	1236.0	3	441.0	1	525.081081081	19428.0	2.45820419387	3.0	0.836992218064	254.427315892	40.7544080978	270.886956576	0.27534794081	290.0	166.0	37	0.0
3809750	380.617675781	3.0	2577.0	3	581.0	1	900.243243243	33309.0	2.58013920934	3.0	0.886478216767	60.2393300586	48.34609569	637.664288435	0.457634775023	306.0	295.0	37	0.0
3809751	667.013366699	3.0	4530.0	3	892.0	1	1347.02702703	49840.0	2.56161578346	3.0	0.850825210317	277.382712433	47.9798630578	1150.97795342	0.571084955427	360.0	208.0	37	0.0
3809748	86.8926544189	3.0	1009.0	3	352.0	1	395.864864865	14647.0	2.54509674234	3.0	0.503222829179	101.355892549	43.8817766766	195.902493059	0.142224649774	272.0	109.0	37	0.0
3809749	696.846008301	3.0	5159.0	3	1032.0	1	1456.05405405	53874.0	2.586633233	3.0	0.698645723481	167.840616159	44.1582317615	1202.42657309	0.405431856696	459.0	395.0	37	0.0
3809738	130.822525024	3.0	1110.0	3	445.0	1	517.108108108	19133.0	2.55223693512	3.0	0.625518237378	224.241017455	34.0203971013	252.337933003	0.180107963455	339.0	175.0	37	0.0
3809739	112.648681641	3.0	963.0	3	376.0	1	422.027027027	15615.0	2.54828292131	3.0	0.745555590269	64.7496867333	35.5819373626	219.595396441	0.240647536178	249.0	123.0	37	0.0
3809736	473.700012207	3.0	3777.0	3	966.0	1	1264.45945946	46785.0	2.58138064321	3.0	0.778274598092	364.020141858	31.5459724587	925.029807165	0.397971529898	429.0	403.0	37	0.0
3809737	1400.55114746	3.0	9103.0	3	1607.0	1	2643.62162162	97814.0	2.56679493031	3.0	0.874153841517	147.795500792	32.6217466386	2396.36420613	0.656169866111	516.0	628.0	37	0.0
3809742	144.689727783	3.0	1267.0	3	425.0	1	507.594594595	18781.0	2.54925982409	3.0	0.641127417556	218.815964366	39.3394108168	271.865209602	0.207280925589	313.0	130.0	37	0.0
3809743	84.6567153931	3.0	1307.0	3	485.0	1	568.135135135	21021.0	2.52601685919	3.0	-0.548974481949	150.097576189	40.2890679773	258.564859923	-0.111049724322	410.0	248.0	37	0.0
3809740	1093.62316895	3.0	6979.0	3	1347.0	1	2104.2972973	77859.0	2.57545481874	3.0	0.832199168801	173.233217008	36.9147487664	1835.18185391	0.569575915662	487.0	555.0	37	0.0
3809741	139.921798706	3.0	1134.0	3	403.0	1	471.405405405	17442.0	2.48885360057	3.0	0.741653727052	95.0816917573	39.0643721739	261.10209364	0.258484761556	266.0	79.0	37	0.0
3809730	123.594772339	3.0	1236.0	3	621.0	1	661.378378378	24471.0	10.6482686919	3.0	0.828286916147	231.633511295	24.7121441313	265.393455432	0.199306360438	425.0	198.0	37	0.0
3809731	139.972900391	3.0	1382.0	3	473.0	1	514.027027027	19019.0	2.6473987344	3.0	0.766964288094	251.346503863	24.6255044598	261.487038821	0.242357140618	299.0	227.0	37	0.0
3809728	94.2662963867	3.0	1231.0	3	555.0	1	612.351351351	22657.0	10.1634806146	3.0	0.569842872721	234.549479568	23.0691547271	235.139345946	0.122848835228	433.0	231.0	37	0.0
3809729	575.753723145	3.0	4436.0	3	684.0	1	1180.0	43660.0	2.58112333921	3.0	0.82174432292	123.300469819	25.2198282815	1022.78006216	0.553105388157	329.0	322.0	37	0.0
3809734	129.957336426	3.0	1072.0	3	474.0	1	498.756756757	18454.0	2.52480494613	3.0	1.01946827785	303.186172783	27.4822910555	215.374274411	0.282239594533	279.0	198.0	37	0.0
3809735	112.746543884	3.0	1372.0	3	475.0	1	539.918918919	19977.0	2.50786712038	3.0	0.552345817065	234.677187307	30.3143963695	253.522010701	0.149000772294	353.0	184.0	37	0.0
3809732	488.296691895	3.0	4241.0	3	898.0	1	1263.2972973	46742.0	2.58693028211	3.0	0.731522036857	364.876357522	26.2470034334	970.274441842	0.390670583141	444.0	252.0	37	0.0
3809733	46.0041656494	3.0	773.0	3	348.0	1	359.432432432	13299.0	11.4000000005	3.0	0.65051057186	393.169387365	26.8459948478	119.839137676	0.121634613586	281.0	156.0	37	0.0
3809850	694.461181641	3.0	4809.0	3	920.0	1	1432.13513514	52989.0	2.56502720439	3.0	0.884477875757	80.1113815173	138.268827066	1174.84800819	0.569340022645	378.0	449.0	37	0.0
3809851	583.750061035	3.0	4357.0	3	774.0	1	1203.40540541	44526.0	2.59528465134	3.0	0.823070015499	161.07273497	138.235937656	999.168027785	0.519043154441	338.0	369.0	37	0.0
3809848	482.531219482	3.0	3437.0	3	758.0	1	1111.78378378	41136.0	2.56591560738	3.0	0.851834183954	150.902700287	137.388851258	816.285902227	0.454997905586	370.0	218.0	37	0.0
3809849	474.556182861	3.0	3318.0	3	777.0	1	1078.24324324	39895.0	2.54939493956	3.0	0.818066386427	42.3364119655	138.021265438	821.647985095	0.45284092194	401.0	275.0	37	0.0
3809854	105.484466553	3.0	1059.0	3	420.0	1	470.756756757	17418.0	2.5454606795	3.0	0.54514729955	15.1659114936	141.662165797	202.84304351	0.133078335903	319.0	206.0	37	0.0
3809855	540.154907227	3.0	4529.0	3	1077.0	1	1541.97297297	57053.0	2.61497975916	3.0	0.800244386792	261.427199076	142.323389333	1089.28063639	0.394028095257	509.0	426.0	37	0.0
3809852	85.3152999878	3.0	1209.0	3	412.0	1	438.864864865	16238.0	2.53534784211	3.0	0.591897673731	295.260427145	138.295303373	211.011342792	0.165902913611	295.0	149.0	37	0.0
3809853	119.146392822	3.0	1063.0	3	413.0	1	471.756756757	17455.0	2.57733018337	3.0	0.791988663832	336.238775995	137.78034182	219.352254174	0.225678069377	292.0	74.0	37	0.0
3809842	115.626243591	3.0	1151.0	3	368.0	1	408.972972973	15132.0	2.61643234308	3.0	0.674521707036	131.635679148	130.730297842	238.384550031	0.244686080227	250.0	74.0	37	0.0
3809843	100.478942871	3.0	1115.0	3	492.0	1	540.486486486	19998.0	2.53743258563	3.0	0.39479582808	36.3629644922	131.91973988	207.780415827	0.0821177110529	397.0	290.0	37	0.0
3809840	503.117858887	3.0	3859.0	3	790.0	1	1186.02702703	43883.0	2.54720607488	3.0	0.68532993965	69.9036696643	128.142381799	875.877289937	0.33879027825	472.0	380.0	37	0.0
3809841	71.2801742554	3.0	940.0	3	466.0	1	448.783783784	16605.0	2.55455407981	3.0	0.600911827784	356.652064958	129.33468586	159.310168319	0.119390174769	330.0	119.0	37	0.0
3809846	66.2889938354	3.0	771.0	3	323.0	1	378.432432432	14002.0	2.52515880334	3.0	0.608720926965	309.547178314	135.295145631	162.29988371	0.150129023262	279.0	112.0	37	0.0
3809847	136.454345703	3.0	1231.0	3	417.0	1	505.189189189	18692.0	2.61649192826	3.0	0.732820116797	299.674698277	136.053993683	266.458026488	0.239556851131	296.0	129.0	37	0.0
3809844	79.9828872681	3.0	793.0	3	343.0	1	390.378378378	14444.0	8.34321723118	3.0	0.69443533307	197.50773575	131.575003002	171.744537573	0.180297879155	273.0	116.0	37	0.0
3809845	157.698776245	3.0	1516.0	3	420.0	1	520.216216216	19248.0	2.5521179243	3.0	0.712150095919	226.763526034	134.702125999	301.44753875	0.259974803165	302.0	126.0	37	0.0
3809834	116.682273865	3.0	1137.0	3	389.0	1	424.135135135	15693.0	2.48436889584	3.0	0.670107697452	162.230991047	120.912713117	233.403223124	0.226063324981	260.0	65.0	37	0.0
3809835	599.840515137	3.0	4438.0	3	759.0	1	1186.56756757	43903.0	2.56793129818	3.0	0.80614493772	19.9149090511	122.222522045	1047.7722277	0.55261233931	334.0	248.0	37	0.0
3809832	854.189147949	3.0	6171.0	3	1032.0	1	1706.13513514	63127.0	2.57970262561	3.0	0.853001797171	233.292387078	118.921841611	1457.57792172	0.573233350345	452.0	505.0	37	0.0
3809833	135.556533813	3.0	1187.0	3	416.0	1	478.621621622	17709.0	2.61452996577	3.0	0.715195342248	299.656592635	118.847374935	275.156960393	0.258781497612	275.0	88.0	37	0.0
3809838	143.217529297	3.0	1231.0	3	445.0	1	505.891891892	18718.0	2.56837448546	3.0	0.748217898149	335.938821435	121.66319505	265.405851039	0.244196787835	305.0	134.0	37	0.0
3809839	129.578536987	3.0	1456.0	3	501.0	1	571.459459459	21144.0	10.2414936654	3.0	0.622526165197	269.770858435	124.413683399	275.328147106	0.176423527654	384.0	234.0	37	0.0
3809836	685.113098145	3.0	5267.0	3	938.0	1	1445.48648649	53483.0	2.55277230759	3.0	0.787170351692	42.7140114065	121.873350467	1202.37555655	0.486744705221	459.0	367.0	37	0.0
3809837	490.529693604	3.0	4610.0	3	1002.0	1	1494.43243243	55294.0	2.60201409094	3.0	0.45671733203	65.307856736	121.558576626	1116.10153711	0.205614296868	624.0	367.0	37	0.0
3809826	67.0533447266	3.0	972.0	3	573.0	1	575.405405405	21290.0	2.49349462041	3.0	0.368887896457	268.546223968	115.454038772	171.937239755	0.0583285151596	454.0	204.0	37	0.0
3809827	380.95993042	3.0	3144.0	3	898.0	1	1170.45945946	43307.0	2.56430229778	3.0	0.727508237115	50.6042481273	116.063754739	688.939910079	0.272439464222	546.0	470.0	37	0.0
3809824	668.086181641	3.0	4604.0	3	790.0	1	1350.75675676	49978.0	2.56574361421	3.0	0.822341002522	187.618870636	114.433596342	1207.19814275	0.580955790857	355.0	302.0	37	0.0
3809825	700.311401367	3.0	4814.0	3	1134.0	1	1506.37837838	55736.0	2.55732785825	3.0	0.907157454514	93.4665988191	114.731944076	1247.87099474	0.601898563202	345.0	285.0	37	0.0
3809830	635.967163086	3.0	4548.0	3	1206.0	1	1518.24324324	56175.0	2.55106816741	3.0	0.973528328621	359.223191876	118.208296553	1036.51623789	0.497718090805	494.0	499.0	37	0.0
3809831	125.84261322	3.0	964.0	3	332.0	1	421.324324324	15589.0	2.70420755748	3.0	0.829371755859	117.665289642	118.720228708	225.148229452	0.284687793616	229.0	135.0	37	0.0
3809828	979.22454834	3.0	7614.0	3	1256.0	1	2219.78378378	82132.0	2.5724862551	3.0	0.781296681973	64.3295506879	115.679796627	1811.45500351	0.467973207862	595.0	645.0	37	0.0
3809829	412.579650879	3.0	3895.0	3	1015.0	1	1370.16216216	50696.0	2.55909494534	3.0	0.474019630925	57.3731658126	117.887541843	835.554889264	0.168953222422	653.0	412.0	37	0.0
3809818	147.597457886	3.0	1826.0	3	468.0	1	541.918918919	20051.0	10.2156386409	3.0	1.01708052129	0.0	109.0	308.12374664	0.406757326378	244.0	259.0	37	0.0
3809819	109.128227234	3.0	1032.0	3	421.0	1	459.72972973	17010.0	10.1850917788	3.0	0.659279769817	178.193121156	108.559237067	213.704449162	0.180961637951	315.0	147.0	37	0.0
3809816	502.28616333	3.0	3619.0	3	690.0	1	1120.86486486	41472.0	2.56046832533	3.0	0.768806860831	35.5499555423	108.410462396	910.724594368	0.454197071262	384.0	302.0	37	0.0
3809817	72.2771377563	3.0	816.0	3	449.0	1	463.27027027	17141.0	2.52885906783	3.0	0.168787201874	71.3044084849	107.501839852	172.722424821	0.0324869071004	366.0	112.0	37	0.0
3809822	110.468963623	3.0	1306.0	3	390.0	1	455.594594595	16857.0	2.63472911935	3.0	0.481265327366	15.3840578278	112.669018977	251.793065329	0.153389558004	311.0	196.0	37	0.0
3809823	1975.07922363	3.0	12255.0	3	2203.0	1	3536.51351351	130851.0	2.56841179233	3.0	0.892081037574	257.833476226	112.988691844	3267.72782613	0.701085566821	579.0	741.0	37	0.0
3809820	417.557891846	3.0	3464.0	3	842.0	1	1159.59459459	42905.0	2.55656895566	3.0	0.792107126132	216.493720857	110.723495805	764.948562521	0.353664000012	488.0	417.0	37	0.0
3809821	60.7211227417	3.0	681.0	3	384.0	1	387.405405405	14334.0	10.796624157	3.0	0.581970348619	331.054261243	112.135230806	141.860545658	0.119260919135	302.0	145.0	37	0.0
3809810	715.934997559	3.0	4698.0	3	1004.0	1	1615.21621622	59763.0	2.62177141158	3.0	0.818027663319	213.664934129	101.336070029	1258.84821994	0.467938153999	555.0	516.0	37	0.0
3809811	51.3954315186	3.0	1148.0	3	514.0	1	548.891891892	20309.0	2.54685894295	3.0	0.166269152393	240.480962081	101.610416875	172.771490669	0.0268709372355	485.0	314.0	37	0.0
3809808	921.085327148	3.0	6717.0	3	940.0	1	1820.32432432	67352.0	2.56070941299	3.0	0.820440692547	261.606487561	98.9068278188	1611.7932569	0.570417591299	488.0	369.0	37	0.0
3809809	94.6503067017	3.0	981.0	3	366.0	1	419.162162162	15509.0	2.53775300027	3.0	0.582058740719	74.0125825201	99.8951107652	183.901017083	0.146374488954	300.0	173.0	37	0.0
3809814	577.35949707	3.0	4044.0	3	968.0	1	1452.16216216	53730.0	2.62756710046	3.0	0.823449155436	226.679255354	106.432760369	1029.6345229	0.412284442454	588.0	518.0	37	0.0
3809815	1694.43554688	3.0	10571.0	3	1724.0	1	3101.81081081	114767.0	2.57402041854	3.0	0.871995165241	358.336685035	106.218652167	2882.79417732	0.681271611054	561.0	540.0	37	0.0
3809812	114.852676392	3.0	1412.0	3	726.0	1	750.513513514	27769.0	2.50136219678	3.0	0.413928700959	233.783554147	104.070333946	248.283285966	0.0734998587728	538.0	412.0	37	0.0
3809813	65.8735656738	3.0	770.0	3	294.0	1	311.621621622	11530.0	2.64543510965	3.0	0.651574093477	129.463237323	104.746541665	150.356493292	0.186508827321	210.0	65.0	37	0.0
3809802	900.568237305	3.0	6132.0	3	1004.0	1	1778.0	65786.0	2.57250437283	3.0	0.852582465229	321.509121233	94.4132552078	1624.83099976	0.638183057698	390.0	318.0	37	0.0
3809803	73.3266296387	3.0	1107.0	3	464.0	1	499.189189189	18470.0	2.5057855404	3.0	0.179244413892	25.0713512813	97.2611687029	196.859487091	0.0366381905135	351.0	234.0	37	0.0
3809800	118.518501282	3.0	1007.0	3	422.0	1	467.891891892	17312.0	2.56180634707	3.0	0.692035345123	110.966617975	91.6864292667	222.661275357	0.197122417702	292.0	130.0	37	0.0
3809801	59.3462715149	3.0	852.0	3	465.0	1	480.567567568	17781.0	2.48765675875	3.0	0.404745461608	202.931840081	93.55510725	159.904926708	0.0721996406783	411.0	172.0	37	0.0
3809806	436.74105835	3.0	3808.0	3	705.0	1	1131.08108108	41850.0	2.53894262277	3.0	0.686086236766	32.2760007934	98.5737707148	878.017317546	0.362939951877	425.0	379.0	37	0.0
3809807	145.857192993	3.0	1366.0	3	330.0	1	468.459459459	17333.0	2.59346779657	3.0	0.615667873702	111.67832021	99.5042192092	289.339246732	0.234766862418	275.0	156.0	37	0.0
3809804	309.261871338	3.0	2679.0	3	774.0	1	987.135135135	36524.0	10.5644654661	3.0	0.754768077786	37.3240875751	97.4092445828	662.495289801	0.339178359898	384.0	242.0	37	0.0
3809805	1074.4017334	3.0	7204.0	3	1315.0	1	2095.32432432	77527.0	2.58205578985	3.0	0.865722611763	369.137761051	97.9783222004	1784.50790064	0.583911221143	550.0	585.0	37	0.0
3809794	56.9195899963	3.0	732.0	3	423.0	1	419.864864865	15535.0	11.4000000005	3.0	0.633852733623	333.845336446	85.6653457877	137.08719086	0.115420910943	331.0	146.0	37	0.0
3809795	512.619812012	3.0	3943.0	3	759.0	1	1229.35135135	45486.0	2.5403083177	3.0	0.877737867472	83.7488429397	87.2768434817	896.021862835	0.470313377153	410.0	363.0	37	0.0
3809792	467.291503906	3.0	3287.0	3	784.0	1	1074.97297297	39774.0	2.65964452304	3.0	0.834432842419	176.317184236	85.8145710318	819.309142797	0.466251306054	393.0	262.0	37	0.0
3809793	146.710083008	3.0	1380.0	3	586.0	1	676.027027027	25013.0	2.48934048409	3.0	1.06236968085	301.079693305	85.7681310057	275.615219553	0.276427268547	371.0	232.0	37	0.0
3809798	87.8858337402	3.0	959.0	3	419.0	1	497.243243243	18398.0	2.62795486685	3.0	0.629908234508	271.31262891	90.3410391358	188.905679787	0.135915661442	371.0	273.0	37	0.0
3809799	88.5597991943	3.0	1025.0	3	398.0	1	474.540540541	17558.0	2.55796882355	3.0	0.249426851397	30.4210359193	90.476413431	211.259397502	0.0587845962129	334.0	205.0	37	0.0
3809796	55.5571212769	3.0	838.0	3	412.0	1	442.702702703	16380.0	2.52670001951	3.0	0.537355837786	277.213092813	88.2355353806	141.562876659	0.0939902093392	354.0	210.0	37	0.0
3809797	2134.84838867	3.0	11842.0	3	2566.0	1	3952.81081081	146254.0	2.58994468931	3.0	0.916076494755	232.797763099	89.1861670402	3490.85195617	0.679283767791	709.0	807.0	37	0.0
3809914	57.6530151367	3.0	806.0	3	345.0	1	370.702702703	13716.0	2.52063427734	3.0	0.574026139996	229.82715627	196.854923377	139.529938019	0.121113609566	284.0	173.0	37	0.0
3809915	108.297462463	3.0	1692.0	3	733.0	1	803.864864865	29743.0	2.52371035953	3.0	-0.456718403949	208.889423323	198.416252154	346.047858135	-0.0895053571731	550.0	307.0	37	0.0
3809912	519.999572754	3.0	4098.0	3	805.0	1	1165.2972973	43116.0	2.53101882911	3.0	0.712309466522	101.968390755	196.033605075	912.698680497	0.38687012885	378.0	332.0	37	0.0
3809913	649.655334473	3.0	4869.0	3	752.0	1	1349.37837838	49927.0	2.56693898146	3.0	0.830910881619	34.0141077266	197.341303052	1142.38134204	0.542552481111	390.0	416.0	37	0.0
3809918	144.547668457	3.0	1218.0	3	422.0	1	495.72972973	18342.0	2.55945462258	3.0	0.873134220796	359.329046713	201.651296823	254.856675261	0.289392440294	272.0	202.0	37	0.0
3809919	2535.17382812	3.0	12082.0	3	2784.0	1	4997.45945946	184906.0	2.62005695274	3.0	1.05228129835	201.221290803	202.56877882	3996.48573815	0.726389708559	707.0	1132.0	37	0.0
3809916	46.4858474731	3.0	656.0	3	330.0	1	355.972972973	13171.0	10.2988150356	3.0	0.41237184989	4.61732808429	199.286664932	121.73182878	0.0758579438858	294.0	145.0	37	0.0
3809917	128.571929932	3.0	1122.0	3	408.0	1	488.189189189	18063.0	2.54459720537	3.0	0.854136303983	150.395189819	200.2596637	228.314578042	0.249577813669	285.0	220.0	37	0.0
3809906	647.898986816	3.0	5017.0	3	757.0	1	1328.51351351	49155.0	2.5537089361	3.0	0.766998858711	203.887675331	189.225813895	1156.61499937	0.501226090466	426.0	386.0	37	0.0
3809907	169.625183105	3.0	1993.0	3	546.0	1	588.837837838	21787.0	2.45948214696	3.0	0.96753861232	0.0	190.0	348.005548608	0.400382961033	269.0	255.0	37	0.0
3809904	456.856018066	3.0	3391.0	3	712.0	1	1055.91891892	39069.0	2.52121827878	3.0	0.876625695158	375.76510437	186.711634887	789.252015039	0.487252433815	355.0	245.0	37	0.0
3809905	645.003601074	3.0	4296.0	3	632.0	1	1251.48648649	46305.0	2.55782826202	3.0	0.818241859375	142.159726429	188.806849023	1118.42201888	0.57634496956	328.0	310.0	37	0.0
3809910	486.538391113	3.0	3543.0	3	727.0	1	1159.62162162	42906.0	2.57248330689	3.0	0.752207553151	78.9020838153	191.588127854	865.399886737	0.390197805563	424.0	358.0	37	0.0
3809911	419.962341309	3.0	3257.0	3	801.0	1	1067.18918919	39486.0	2.55971599657	3.0	0.776738881757	71.1448341333	195.133402612	732.539109227	0.363483082589	405.0	355.0	37	0.0
3809908	114.483268738	3.0	910.0	3	391.0	1	436.972972973	16168.0	2.58894577849	3.0	0.730704200406	114.738890617	189.980499847	211.844346224	0.21524781919	276.0	98.0	37	0.0
3809909	574.896606445	3.0	4072.0	3	1044.0	1	1362.43243243	50410.0	2.56872541291	3.0	0.872057440461	95.9402567722	191.19066298	959.513607701	0.443167643589	405.0	398.0	37	0.0
3809898	110.362731934	3.0	1016.0	3	388.0	1	436.648648649	16156.0	2.69934086977	3.0	0.673321264182	156.662799089	181.888571963	222.535916729	0.20711351622	268.0	146.0	37	0.0
3809899	73.5990600586	3.0	731.0	3	319.0	1	362.810810811	13424.0	10.2620952717	3.0	0.673046410935	124.943730829	183.796253282	149.513254306	0.161008968027	254.0	127.0	37	0.0
3809896	473.433563232	3.0	3358.0	3	806.0	1	1142.62162162	42277.0	2.59614014052	3.0	0.712680617998	63.5033572821	179.484972317	878.974476666	0.377635847899	430.0	332.0	37	0.0
3809897	109.674415588	3.0	1197.0	3	480.0	1	545.486486486	20183.0	9.02267013671	3.0	0.772740383733	88.0007806564	181.576799063	223.521888267	0.188101994232	348.0	266.0	37	0.0
3809902	1488.42126465	3.0	9721.0	3	1408.0	1	2718.37837838	100580.0	2.56680218328	3.0	0.861752583624	42.8844891675	186.375756418	2560.755014	0.683196260668	482.0	533.0	37	0.0
3809903	68.1807479858	3.0	740.0	3	347.0	1	356.945945946	13207.0	11.4000000005	3.0	0.592340630689	266.377016074	187.168960853	162.87622191	0.156261848262	246.0	116.0	37	0.0
3809900	162.301773071	3.0	1275.0	3	455.0	1	532.864864865	19716.0	2.64016475364	3.0	0.931508371552	167.053841456	184.733972543	280.045647287	0.324110141034	255.0	169.0	37	0.0
3809901	178.356216431	3.0	1432.0	3	414.0	1	545.324324324	20177.0	2.5885524614	3.0	0.834005678873	246.326647213	184.548705134	323.552335974	0.328756234151	276.0	227.0	37	0.0
3809890	192.143188477	3.0	1552.0	3	479.0	1	595.189189189	22022.0	2.56698721093	3.0	0.857484372634	347.008436406	173.006208386	341.635676468	0.326428675863	298.0	182.0	37	0.0
3809891	152.354660034	3.0	1497.0	3	503.0	1	605.054054054	22387.0	2.53700536964	3.0	0.775086673593	378.921066143	173.183469874	281.156929879	0.219636987277	381.0	290.0	37	0.0
3809888	1226.44335938	3.0	7863.0	3	1204.0	1	2310.08108108	85473.0	2.56529030645	3.0	0.824503100587	30.5972473462	172.401605529	2188.21487847	0.640698777342	449.0	493.0	37	0.0
3809889	809.511108398	3.0	6010.0	3	928.0	1	1567.35135135	57992.0	2.57776981304	3.0	0.82376809558	70.098342213	172.075155972	1376.12687594	0.566495037151	413.0	366.0	37	0.0
3809894	112.816963196	3.0	1230.0	3	489.0	1	549.72972973	20340.0	9.01384894357	3.0	0.900720432603	85.1664676667	178.807901647	219.658276098	0.219441853067	334.0	252.0	37	0.0
3809895	61.4895744324	3.0	707.0	3	325.0	1	350.621621622	12973.0	2.89224330925	3.0	0.54569959437	132.319645896	179.437254247	141.481320194	0.123720718394	261.0	103.0	37	0.0
3809892	156.018493652	3.0	1158.0	3	418.0	1	505.675675676	18710.0	2.55308595925	3.0	0.736304208767	270.848791582	175.039327906	278.415163026	0.254228894989	291.0	144.0	37	0.0
3809893	774.809814453	3.0	5554.0	3	1116.0	1	1637.75675676	60597.0	2.55333971228	3.0	0.837107455506	392.913631418	176.197027093	1324.02778599	0.51143133865	507.0	366.0	37	0.0
3809882	101.707321167	3.0	952.0	3	457.0	1	475.351351351	17588.0	2.55064825536	3.0	0.716091940323	109.243462152	168.297757697	165.431626732	0.142344126066	309.0	226.0	37	0.0
3809883	183.973175049	3.0	1583.0	3	579.0	1	708.27027027	26206.0	4.72248585767	3.0	1.21023698718	252.399645033	167.876421897	317.916362922	0.372900962349	309.0	307.0	37	0.0
3809880	166.887619019	3.0	1767.0	3	452.0	1	547.567567568	20260.0	2.61098685653	3.0	0.627307011916	278.256943866	163.341263915	349.276915016	0.250109629167	293.0	200.0	37	0.0
3809881	596.597351074	3.0	4160.0	3	638.0	1	1218.0	45066.0	2.56683334959	3.0	0.825598838634	188.848871561	166.538308565	1069.22388779	0.568324480927	319.0	353.0	37	0.0
3809886	127.796058655	3.0	1004.0	3	431.0	1	494.513513514	18297.0	10.2136566512	3.0	0.90739758032	218.748364208	171.207156771	220.456549211	0.253543053891	294.0	219.0	37	0.0
3809887	52.8908996582	3.0	1100.0	3	646.0	1	678.918918919	25120.0	10.2116800579	3.0	0.537182851785	399.0	171.0	219.48353246	0.0950878758379	438.0	292.0	37	0.0
3809884	152.917282104	3.0	1272.0	3	453.0	1	541.810810811	20047.0	2.64611064165	3.0	0.64789975107	279.444877628	169.980429185	307.837604901	0.225575477328	301.0	173.0	37	0.0
3809885	285.72946167	3.0	2112.0	3	561.0	1	779.027027027	28824.0	2.58097106914	3.0	0.809453154027	54.030501914	170.831284212	493.48181811	0.344768823744	378.0	327.0	37	0.0
3809874	744.678466797	3.0	4925.0	3	819.0	1	1452.91891892	53758.0	2.58560259336	3.0	0.855150299037	206.190212037	159.385199399	1293.73546966	0.614803301896	344.0	286.0	37	0.0
3809875	668.111755371	3.0	4952.0	3	854.0	1	1391.62162162	51490.0	2.55621329879	3.0	0.739214459359	321.349939676	159.994740193	1181.86249791	0.457505691705	409.0	270.0	37	0.0
3809872	70.4312210083	3.0	875.0	3	390.0	1	404.027027027	14949.0	2.68298754359	3.0	0.454067692577	307.304124039	157.727220616	172.035443132	0.107016901083	307.0	130.0	37	0.0
3809873	142.024261475	3.0	1425.0	3	388.0	1	495.810810811	18345.0	10.2045027663	3.0	0.64061119962	119.851161522	159.372624899	286.735247401	0.227351985582	301.0	150.0	37	0.0
3809878	377.135131836	3.0	2522.0	3	682.0	1	978.864864865	36218.0	2.61417668257	3.0	0.875503001782	391.420902657	161.741653649	647.74048139	0.407799580422	391.0	354.0	37	0.0
3809879	333.016174316	3.0	2384.0	3	656.0	1	877.72972973	32476.0	2.6161814993	3.0	0.538215515198	29.194120416	163.219702625	602.828225425	0.226729350223	402.0	305.0	37	0.0
3809876	470.799926758	3.0	3371.0	3	682.0	1	1028.75675676	38064.0	2.53923759041	3.0	0.820147993499	101.914959397	161.86294385	808.433341078	0.475471631759	354.0	287.0	37	0.0
3809877	608.219299316	3.0	4437.0	3	733.0	1	1307.10810811	48363.0	2.5770991633	3.0	0.697916859574	329.411221478	161.741544572	1120.22199645	0.426666780064	392.0	347.0	37	0.0
3809866	956.786437988	3.0	6732.0	3	909.0	1	1809.32432432	66945.0	2.56677780859	3.0	0.820556110841	108.132457211	151.663003307	1665.262426	0.606712004667	396.0	368.0	37	0.0
3809867	756.510864258	3.0	5205.0	3	927.0	1	1543.08108108	57094.0	2.55284317197	3.0	0.880414915827	371.252624763	152.734574097	1281.22375048	0.576057192285	396.0	358.0	37	0.0
3809864	377.209289551	3.0	2641.0	3	552.0	1	878.027027027	32487.0	2.57288532915	3.0	0.751739353842	8.64468695493	148.908071327	670.003710043	0.402166901484	349.0	275.0	37	0.0
3809865	48.1318283081	3.0	689.0	3	332.0	1	341.324324324	12629.0	4.687540285	3.0	0.526850889155	192.450425166	151.416220647	128.543994642	0.110132948685	267.0	128.0	37	0.0
3809870	505.335998535	3.0	3682.0	3	676.0	1	1117.21621622	41337.0	2.58384672468	3.0	0.819015334165	22.5915427918	155.079704108	887.536169377	0.482184317069	379.0	373.0	37	0.0
3809871	94.0610275269	3.0	958.0	3	390.0	1	442.945945946	16389.0	2.68302619784	3.0	0.398047595459	6.53478157188	157.41362561	173.169785975	0.0843733375451	299.0	230.0	37	0.0
3809868	183.628417969	3.0	1616.0	3	503.0	1	623.486486486	23069.0	2.59401228215	3.0	0.724302848695	266.938669255	153.69211968	350.117807286	0.255280863869	355.0	127.0	37	0.0
3809869	124.347900391	3.0	1312.0	3	485.0	1	556.621621622	20595.0	2.52962189865	3.0	0.58919468003	313.781406331	153.891073107	227.519150763	0.136901980167	353.0	285.0	37	0.0
3809858	495.971679688	3.0	3521.0	3	740.0	1	1158.75675676	42874.0	2.55944716057	3.0	0.833358599306	365.482550214	142.505975904	907.045123385	0.484044785617	398.0	346.0	37	0.0
3809859	54.1266288757	3.0	858.0	3	398.0	1	412.864864865	15276.0	2.49283230983	3.0	0.258648620929	2.74552768815	143.683680142	154.15867766	0.0507381616642	295.0	142.0	37	0.0
3809856	627.848266602	3.0	4717.0	3	1121.0	1	1580.72972973	58487.0	2.55800583013	3.0	0.797479762201	266.571598052	141.921475873	1209.07089326	0.438825630339	483.0	424.0	37	0.0
3809857	452.622680664	3.0	3388.0	3	613.0	1	994.540540541	36798.0	2.55068514199	3.0	0.813893404778	30.0395780322	142.902671317	781.840584582	0.470402283965	346.0	323.0	37	0.0
3809862	275.997619629	3.0	2441.0	3	550.0	1	746.567567568	27623.0	2.58053013986	3.0	0.467955296054	114.251640293	145.167648639	533.875065521	0.200939889842	350.0	271.0	37	0.0
3809863	92.6410751343	3.0	1823.0	3	543.0	1	673.405405405	24916.0	11.4000000005	3.0	0.27801896976	256.48757918	145.681982324	347.860640955	0.0773633612962	432.0	248.0	37	0.0
3809860	107.496002197	3.0	1038.0	3	400.0	1	479.945945946	17758.0	2.58528982381	3.0	0.331307649174	146.495423377	144.049692275	232.188374906	0.0871220129801	305.0	115.0	37	0.0
3809861	389.081726074	3.0	2937.0	3	666.0	1	938.864864865	34738.0	2.51945265423	3.0	0.859567840687	61.0535233408	144.576985494	685.314776101	0.45712347882	344.0	236.0	37	0.0
3809978	48.3386535645	3.0	683.0	3	226.0	1	259.918918919	9617.0	10.1356363651	3.0	0.57370123776	19.6637819903	270.259288936	118.471604281	0.150413229519	187.0	112.0	37	0.0
3809979	704.036743164	3.0	4826.0	3	1010.0	1	1410.35135135	52183.0	2.55291314455	3.0	0.870932728492	320.046055395	269.995371893	1168.6448281	0.564543640357	382.0	357.0	37	0.0
3809976	134.206542969	3.0	1249.0	3	532.0	1	592.567567568	21925.0	2.72047570175	3.0	0.420291860987	264.698385324	267.618199376	271.727042426	0.106640596618	404.0	242.0	37	0.0
3809977	122.392562866	3.0	1039.0	3	295.0	1	379.027027027	14024.0	2.56282586719	3.0	0.718072452199	53.101069016	269.236751512	232.947238481	0.283138723119	205.0	102.0	37	0.0
3809982	131.081390381	3.0	1300.0	3	538.0	1	593.486486486	21959.0	2.55439418331	3.0	0.732984358691	332.10754094	273.370863798	270.055099483	0.200142364283	394.0	212.0	37	0.0
3809983	86.2322235107	3.0	1426.0	3	501.0	1	594.864864865	22010.0	2.60692513497	3.0	-0.228113950278	347.140226718	272.574991045	298.901150714	-0.0542036759098	419.0	266.0	37	0.0
3809980	586.325622559	3.0	4258.0	3	831.0	1	1329.67567568	49198.0	2.55251335431	3.0	0.71708370074	108.281833376	270.728443444	1065.08108857	0.402908137896	463.0	430.0	37	0.0
3809981	310.218658447	3.0	2270.0	3	758.0	1	954.756756757	35326.0	2.55124532995	3.0	0.683675664994	227.287385447	271.048198985	535.935340493	0.237446798293	452.0	364.0	37	0.0
3809970	129.373641968	3.0	1464.0	3	449.0	1	523.459459459	19368.0	2.53245064189	3.0	0.609446341573	116.259560061	263.021944591	256.465894916	0.175498840657	351.0	180.0	37	0.0
3809971	656.060241699	3.0	4875.0	3	1313.0	1	1589.05405405	58795.0	2.60615292631	3.0	0.864793208993	230.972404933	263.980128095	1113.56756383	0.434745431664	522.0	376.0	37	0.0
3809968	876.980041504	3.0	6957.0	3	1030.0	1	1736.27027027	64242.0	2.54943800047	3.0	0.822825792918	257.933443766	261.162818349	1516.67557962	0.560986506818	471.0	516.0	37	0.0
3809969	715.120178223	3.0	4894.0	3	1014.0	1	1504.21621622	55656.0	2.56367338469	3.0	0.882915238444	292.409349726	262.203381783	1227.5619499	0.563147436742	409.0	372.0	37	0.0
3809974	135.77116394	3.0	1549.0	3	597.0	1	654.918918919	24232.0	2.63678141703	3.0	0.358324339341	240.461727269	265.926796531	289.777249546	0.0860977876143	461.0	316.0	37	0.0
3809975	666.590393066	3.0	4309.0	3	723.0	1	1381.21621622	51105.0	2.67069683891	3.0	0.85133239773	375.322089455	266.441782572	1174.91645413	0.567615060065	377.0	278.0	37	0.0
3809972	100.679519653	3.0	1016.0	3	451.0	1	486.162162162	17988.0	2.52697195359	3.0	0.698759650937	141.32775382	264.551953796	196.628458649	0.164560279702	329.0	202.0	37	0.0
3809973	872.813598633	3.0	5870.0	3	945.0	1	1662.89189189	61527.0	2.57747230734	3.0	0.83302315942	164.410478271	266.199937407	1545.12602477	0.631359330329	367.0	376.0	37	0.0
3809962	124.348846436	3.0	1161.0	3	448.0	1	533.972972973	19757.0	2.64584316981	3.0	0.708159827021	359.405633296	255.2536815	251.585139829	0.200231289682	330.0	151.0	37	0.0
3809963	147.286758423	3.0	1392.0	3	442.0	1	541.783783784	20046.0	2.53147141682	3.0	0.680893720802	313.631514682	256.725328563	288.344810478	0.22128532249	336.0	217.0	37	0.0
3809960	77.2001647949	3.0	1118.0	3	527.0	1	567.567567568	21000.0	2.50898074101	3.0	-0.455902287583	299.983614643	253.279278898	199.314455703	-0.0741172023975	469.0	224.0	37	0.0
3809961	1291.22827148	3.0	9488.0	3	1363.0	1	2375.67567568	87900.0	2.55877529624	3.0	0.796856005774	134.063351571	254.764982673	2222.31517234	0.594153133754	503.0	504.0	37	0.0
3809966	45.1910324097	3.0	611.0	3	294.0	1	314.054054054	11620.0	2.8117549529	3.0	0.565294814599	82.3476219311	260.357243113	113.275216949	0.113520333002	240.0	144.0	37	0.0
3809967	66.5382385254	3.0	789.0	3	338.0	1	368.918918919	13650.0	10.1591693305	3.0	0.652650392479	188.298868467	259.989267049	140.271042862	0.141651529858	273.0	175.0	37	0.0
3809964	97.3614044189	3.0	886.0	3	298.0	1	362.675675676	13419.0	2.54669570427	3.0	0.787734376999	47.5120954833	257.594280356	193.708695103	0.266413339247	212.0	139.0	37	0.0
3809965	129.258636475	3.0	1274.0	3	479.0	1	561.621621622	20780.0	2.52900057421	3.0	0.662793969225	364.742208132	258.509677699	279.834211965	0.197780123963	352.0	194.0	37	0.0
3809954	156.271133423	3.0	1613.0	3	590.0	1	635.783783784	23524.0	2.56130120776	3.0	0.646846872853	278.095606281	246.216298188	305.454318746	0.183971003228	428.0	250.0	37	0.0
3809955	792.736816406	3.0	6117.0	3	1037.0	1	1711.48648649	63325.0	2.5418552096	3.0	0.703641296827	292.401693602	247.818505481	1481.92631061	0.43808591704	532.0	474.0	37	0.0
3809952	1225.50793457	3.0	8393.0	3	1269.0	1	2285.40540541	84560.0	2.57536036283	3.0	0.777943591694	133.753345526	245.124160501	2106.87046034	0.559054189691	510.0	554.0	37	0.0
3809953	481.395904541	3.0	3801.0	3	856.0	1	1192.72972973	44131.0	2.59250441655	3.0	0.865456489559	250.062983094	246.081037551	815.516729464	0.420199358863	477.0	414.0	37	0.0
3809958	188.103713989	3.0	1613.0	3	461.0	1	581.243243243	21506.0	2.55755351722	3.0	0.870768763558	207.825298575	251.791771899	321.348063753	0.317016466385	302.0	213.0	37	0.0
3809959	730.072998047	3.0	5562.0	3	973.0	1	1533.08108108	56724.0	2.58460602956	3.0	0.78354185855	238.415954594	253.076527429	1309.48553041	0.502928255379	486.0	443.0	37	0.0
3809956	108.103141785	3.0	1507.0	3	606.0	1	688.162162162	25462.0	10.853784136	3.0	0.278940175447	267.473884544	249.122944119	322.233741381	0.0698702693077	458.0	267.0	37	0.0
3809957	463.387054443	3.0	3594.0	3	623.0	1	981.135135135	36302.0	2.55737657961	3.0	0.87349465687	69.0088603809	251.346517912	799.437620461	0.55247104064	280.0	228.0	37	0.0
3809946	421.359100342	3.0	3378.0	3	724.0	1	999.243243243	36972.0	2.58179065518	3.0	0.867951122942	365.16454755	235.973677611	710.257793786	0.446064596063	360.0	304.0	37	0.0
3809947	85.9600448608	3.0	1464.0	3	565.0	1	683.135135135	25276.0	2.55880827574	3.0	-0.264202571778	292.684572414	240.437277013	312.74094375	-0.0570274825704	484.0	332.0	37	0.0
3809944	841.111083984	3.0	6075.0	3	1112.0	1	1729.81081081	64003.0	2.58922818761	3.0	0.902889285158	353.694130386	233.86986025	1420.96281595	0.589425210194	420.0	374.0	37	0.0
3809945	103.363540649	3.0	953.0	3	387.0	1	430.594594595	15932.0	2.53343604024	3.0	0.59603374273	120.755049212	235.07876654	209.858081604	0.169924413522	297.0	154.0	37	0.0
3809950	653.734069824	3.0	5086.0	3	893.0	1	1445.54054054	53485.0	2.57832779773	3.0	0.785617733051	264.561272257	243.282860353	1214.69060063	0.492711257398	461.0	312.0	37	0.0
3809951	621.688110352	3.0	5117.0	3	969.0	1	1496.54054054	55372.0	2.58857368427	3.0	0.738801169723	299.214448083	244.167587037	1084.79497793	0.365685174164	512.0	432.0	37	0.0
3809948	131.924255371	3.0	1399.0	3	484.0	1	591.837837838	21898.0	2.59006655802	3.0	-0.0222023971154	141.260599773	241.001304568	292.437221517	-0.00545536822408	387.0	289.0	37	0.0
3809949	1002.23052979	3.0	7171.0	3	1051.0	1	1818.51351351	67285.0	2.56121389258	3.0	0.866592795537	15.1430915263	242.891831427	1695.2857121	0.677669282887	323.0	405.0	37	0.0
3809938	47.4607963562	3.0	835.0	3	374.0	1	413.0	15281.0	2.43236588418	3.0	0.543228741317	227.587213795	230.3612158	133.20890027	0.0960182341548	326.0	227.0	37	0.0
3809939	678.821105957	3.0	4903.0	3	874.0	1	1385.64864865	51269.0	2.54459308839	3.0	0.800389351749	322.513918617	231.555962655	1266.16736247	0.576508291673	347.0	291.0	37	0.0
3809936	104.328895569	3.0	1013.0	3	358.0	1	435.756756757	16123.0	2.57708693097	3.0	0.666785853587	150.032579146	226.319959066	208.660330762	0.189971630879	296.0	184.0	37	0.0
3809937	307.057617188	3.0	2607.0	3	737.0	1	963.837837838	35662.0	10.8087783747	3.0	0.76689552615	101.039691398	227.900646231	630.704699061	0.334963715641	356.0	273.0	37	0.0
3809942	145.806060791	3.0	1480.0	3	408.0	1	519.918918919	19237.0	2.53898988321	3.0	0.642001871252	191.355991341	233.782714456	293.279292217	0.221109055073	315.0	174.0	37	0.0
3809943	268.393493652	3.0	2191.0	3	642.0	1	786.513513514	29101.0	2.66999292073	3.0	0.827970733364	253.566812813	234.187577451	484.990413515	0.342781425681	373.0	289.0	37	0.0
3809940	62.3869590759	3.0	736.0	3	275.0	1	301.648648649	11161.0	2.48099630412	3.0	0.648740999704	49.9005243498	233.400363546	139.779830093	0.176898180352	205.0	113.0	37	0.0
3809941	555.576171875	3.0	4295.0	3	802.0	1	1278.10810811	47290.0	2.59235198335	3.0	0.821617400882	98.7578315325	232.746261145	1021.68566551	0.488958392991	360.0	340.0	37	0.0
3809930	181.345718384	3.0	1527.0	3	425.0	1	522.054054054	19316.0	2.60439096997	3.0	0.752615186839	78.0906513064	222.046279114	328.105415474	0.309766815164	262.0	153.0	37	0.0
3809931	137.695968628	3.0	1190.0	3	445.0	1	500.702702703	18526.0	2.60556159834	3.0	0.883966085463	88.3144866056	222.151390706	229.456467048	0.25399251499	278.0	193.0	37	0.0
3809928	176.537353516	3.0	1582.0	3	631.0	1	715.054054054	26457.0	2.59065470412	3.0	0.385554905392	299.563121256	221.410469569	364.110784877	0.108848686662	404.0	295.0	37	0.0
3809929	124.668464661	3.0	1001.0	3	394.0	1	454.864864865	16830.0	2.62276307991	3.0	0.601051591365	333.123292877	221.287384282	256.180617942	0.203741142473	295.0	94.0	37	0.0
3809934	675.484985352	3.0	4603.0	3	833.0	1	1332.89189189	49317.0	2.55995615112	3.0	0.797355020983	186.764075006	224.210838164	1196.40107972	0.557273719025	376.0	347.0	37	0.0
3809935	111.425033569	3.0	1134.0	3	433.0	1	477.756756757	17677.0	2.54134362747	3.0	0.547934463473	232.175146047	224.008901464	229.885890221	0.15184405175	344.0	114.0	37	0.0
3809932	829.177429199	3.0	5705.0	3	1067.0	1	1733.56756757	64142.0	2.56066051419	3.0	0.848897770479	291.834543775	221.904366881	1420.76435884	0.533417186378	446.0	388.0	37	0.0
3809933	902.688476562	3.0	6045.0	3	909.0	1	1657.86486486	61341.0	2.54951020815	3.0	0.856078993424	16.9917519858	223.768642445	1543.37151073	0.662451735157	334.0	394.0	37	0.0
3809922	498.587280273	3.0	3457.0	3	664.0	1	1035.97297297	38331.0	2.57649697052	3.0	0.865128172392	54.7540283439	207.988510392	837.957585989	0.538187007893	307.0	252.0	37	0.0
3809923	155.516403198	3.0	1527.0	3	450.0	1	518.864864865	19198.0	2.56116897181	3.0	0.808184586715	111.962999392	209.684690349	286.267276253	0.286910425585	286.0	183.0	37	0.0
3809920	168.658309937	3.0	1189.0	3	427.0	1	528.810810811	19566.0	2.62155719731	3.0	0.845543732869	309.963771669	205.444256468	289.955057613	0.30176515035	280.0	157.0	37	0.0
3809921	129.869888306	3.0	1207.0	3	371.0	1	464.702702703	17194.0	2.60444538072	3.0	0.597586814302	231.73430927	206.61847333	278.973302672	0.218581276007	297.0	59.0	37	0.0
3809926	99.9008712769	3.0	1372.0	3	624.0	1	684.486486486	25326.0	11.4000000005	3.0	0.312908241761	286.042622445	218.474558804	323.147508597	0.0797530656205	378.0	231.0	37	0.0
3809927	518.80267334	3.0	3474.0	3	837.0	1	1192.08108108	44107.0	2.60418710375	3.0	0.915880213178	222.281545047	219.490850685	888.956703682	0.518589804817	370.0	373.0	37	0.0
3809924	541.327941895	3.0	3820.0	3	754.0	1	1137.7027027	42095.0	2.51034547665	3.0	0.805306249824	146.898781133	213.923545766	934.423466483	0.494118414018	365.0	358.0	37	0.0
3809925	542.58972168	3.0	3861.0	3	743.0	1	1202.45945946	44491.0	2.56763020921	3.0	0.867739176498	136.478903278	215.711392419	955.964684221	0.526553760096	352.0	330.0	37	0.0
3810042	894.824157715	3.0	6405.0	3	909.0	1	1642.05405405	60756.0	2.54983414302	3.0	0.83804461564	84.8444799679	336.789200654	1551.24163434	0.655214324748	320.0	240.0	37	0.0
3810043	125.786628723	3.0	1482.0	3	527.0	1	582.216216216	21542.0	11.4000000005	3.0	0.410244180127	131.001657644	338.492476552	289.133680648	0.113418893739	372.0	230.0	37	0.0
3810040	131.120529175	3.0	1179.0	3	479.0	1	535.054054054	19797.0	2.50663241204	3.0	0.853642740627	210.714398336	335.619781254	243.53130599	0.241108860584	315.0	267.0	37	0.0
3810041	146.890731812	3.0	1642.0	3	483.0	1	566.918918919	20976.0	2.54356333461	3.0	0.599457740843	332.730379646	335.622177082	293.382702131	0.183587196262	380.0	188.0	37	0.0
3810046	157.799087524	3.0	1311.0	3	486.0	1	567.432432432	20995.0	2.56976353419	3.0	0.715857548974	324.016648531	338.801195545	284.703894964	0.218898883498	357.0	175.0	37	0.0
3810047	594.048461914	3.0	3931.0	3	802.0	1	1220.67567568	45165.0	2.54592013481	3.0	0.938964302431	54.2428671913	340.070909296	975.910402708	0.600879496691	296.0	397.0	37	0.0
3810044	258.533447266	3.0	1919.0	3	409.0	1	668.486486486	24734.0	2.55148300043	3.0	0.747828516521	268.967297462	338.339518947	484.244234843	0.371477530155	300.0	188.0	37	0.0
3810045	156.117385864	3.0	1468.0	3	469.0	1	564.081081081	20871.0	2.5460664608	3.0	0.720673859259	243.011282468	338.759333371	286.924049027	0.224421928142	331.0	201.0	37	0.0
3810034	133.106170654	3.0	1365.0	3	449.0	1	514.675675676	19043.0	2.46870002871	3.0	0.62776724711	341.730293973	330.092273617	262.204018748	0.190347992988	333.0	238.0	37	0.0
3810035	837.492431641	3.0	5896.0	3	918.0	1	1641.32432432	60729.0	2.55040256483	3.0	0.840360527433	374.276969443	329.743676685	1460.5599203	0.597200274246	402.0	451.0	37	0.0
3810032	79.3430404663	3.0	1170.0	3	415.0	1	498.864864865	18458.0	2.491667529	3.0	0.175569043881	125.213467102	328.000042429	260.179015526	0.0479800055265	304.0	162.0	37	0.0
3810033	708.644226074	3.0	5093.0	3	848.0	1	1410.83783784	52201.0	2.54058986825	3.0	0.812865759387	198.947709754	329.817642239	1240.11064725	0.555814727523	393.0	355.0	37	0.0
3810038	992.838989258	3.0	6900.0	3	1033.0	1	1831.27027027	67757.0	2.55719681698	3.0	0.863507339408	287.193001995	335.333299847	1706.82388027	0.673397290366	344.0	348.0	37	0.0
3810039	56.5583114624	3.0	723.0	3	252.0	1	277.027027027	10250.0	10.919468248	3.0	0.762661743514	22.6248819279	335.504475108	127.956478384	0.213788967365	177.0	117.0	37	0.0
3810036	667.768920898	3.0	5151.0	3	789.0	1	1347.97297297	49875.0	2.56147714017	3.0	0.793094010901	122.695171566	334.141361156	1176.91523547	0.529578686955	375.0	363.0	37	0.0
3810037	142.525421143	3.0	1374.0	3	400.0	1	508.351351351	18809.0	2.54516888471	3.0	0.574311023736	140.826544696	335.47711117	294.273608155	0.199368822538	319.0	188.0	37	0.0
3810026	137.909591675	3.0	1468.0	3	542.0	1	630.243243243	23319.0	2.54833272184	3.0	0.615663019678	214.497064193	322.052308427	267.567063806	0.150335700364	397.0	238.0	37	0.0
3810027	116.949462891	3.0	1106.0	3	390.0	1	457.135135135	16914.0	2.6404057913	3.0	0.565711336415	340.677956665	321.747532602	239.004784025	0.17355180916	295.0	144.0	37	0.0
3810024	88.9246444702	3.0	840.0	3	324.0	1	392.675675676	14529.0	2.68895717168	3.0	0.700192257224	249.167184041	319.489472119	183.265147025	0.195304227363	255.0	171.0	37	0.0
3810025	106.352783203	3.0	1037.0	3	344.0	1	412.675675676	15269.0	2.53756119883	3.0	0.80198308847	65.1512950963	319.596491118	205.018841147	0.248773268086	249.0	153.0	37	0.0
3810030	635.265563965	3.0	4806.0	3	812.0	1	1348.56756757	49897.0	2.58913821786	3.0	0.805973773998	180.288287175	325.53527136	1162.62766421	0.532386761702	392.0	374.0	37	0.0
3810031	333.002685547	3.0	2588.0	3	589.0	1	809.351351351	29946.0	2.53415734776	3.0	0.812787673544	232.012179366	326.260263232	584.74648905	0.415657788078	322.0	258.0	37	0.0
3810028	144.793457031	3.0	1515.0	3	537.0	1	707.837837838	26190.0	6.49081510469	3.0	1.0491359857	397.900189305	325.316744949	371.833558458	0.38037707507	334.0	332.0	37	0.0
3810029	139.871017456	3.0	1318.0	3	425.0	1	505.297297297	18696.0	2.68368135706	3.0	0.67154510408	166.384037902	325.934005688	276.731404561	0.225324096158	309.0	187.0	37	0.0
3810018	964.109375	3.0	6483.0	3	1261.0	1	2001.27027027	74047.0	2.55689995848	3.0	0.849695462644	179.209596642	310.556933388	1670.61290564	0.549553478232	494.0	523.0	37	0.0
3810019	140.671630859	3.0	1394.0	3	389.0	1	498.27027027	18436.0	2.60568543635	3.0	0.710544097882	348.576087704	311.645048864	278.654171236	0.24794621426	298.0	234.0	37	0.0
3810016	125.294952393	3.0	1099.0	3	304.0	1	384.918918919	14242.0	2.48884419771	3.0	0.843322365149	18.4987993623	308.696771634	232.800866071	0.342322903585	185.0	153.0	37	0.0
3810017	636.740539551	3.0	4694.0	3	820.0	1	1376.10810811	50916.0	2.55511035127	3.0	0.874480109552	220.634991835	309.781144418	1098.90551064	0.536482112396	390.0	418.0	37	0.0
3810022	55.2047424316	3.0	676.0	3	283.0	1	318.162162162	11772.0	2.6479750372	3.0	0.637341353523	120.787352467	317.966947848	118.27874645	0.134388498266	244.0	154.0	37	0.0
3810023	88.3049926758	3.0	935.0	3	438.0	1	452.567567568	16745.0	2.53711510013	3.0	0.73764520562	365.968641261	317.612321285	173.66595338	0.164863193595	323.0	167.0	37	0.0
3810020	1599.59851074	3.0	11000.0	3	1546.0	1	2912.48648649	107762.0	2.56391335042	3.0	0.867221895869	206.245717996	314.038584125	2704.53741805	0.674064619078	531.0	791.0	37	0.0
3810021	115.535827637	3.0	947.0	3	351.0	1	396.081081081	14655.0	2.57990332507	3.0	0.757087236922	100.331724919	315.093397989	211.794892707	0.25378824859	227.0	99.0	37	0.0
3810010	387.290252686	3.0	3634.0	3	1212.0	1	1407.62162162	52082.0	8.92536858745	3.0	0.939636508991	161.473364992	300.939902551	860.014965999	0.402613042691	487.0	504.0	37	0.0
3810011	507.16708374	3.0	3752.0	3	689.0	1	1082.97297297	40070.0	2.59344321166	3.0	0.870866253117	136.207848714	301.860829694	849.128098126	0.518396849819	332.0	354.0	37	0.0
3810008	161.913497925	3.0	1774.0	3	432.0	1	563.081081081	20834.0	2.61176243491	3.0	0.665309039802	209.211300445	298.663133989	321.04961354	0.234062473727	335.0	199.0	37	0.0
3810009	124.806510925	3.0	1409.0	3	397.0	1	451.405405405	16702.0	2.50060974825	3.0	0.639578447579	90.1326919432	300.97810579	249.625993512	0.214834480439	290.0	89.0	37	0.0
3810014	619.909423828	3.0	4281.0	3	700.0	1	1249.51351351	46232.0	2.5460240043	3.0	0.832726362599	58.4213696523	306.340060813	1119.55585493	0.59504555962	305.0	316.0	37	0.0
3810015	53.8139686584	3.0	685.0	3	444.0	1	428.675675676	15861.0	2.72566410272	3.0	0.548892344952	146.092646976	306.85365463	132.235281486	0.0924896212836	351.0	138.0	37	0.0
3810012	414.697723389	3.0	3428.0	3	721.0	1	1130.0	41810.0	2.56545202967	3.0	0.540619042389	179.411537875	303.229069372	832.468618027	0.248652165002	466.0	357.0	37	0.0
3810013	82.1331787109	3.0	788.0	3	359.0	1	376.162162162	13918.0	2.54810609987	3.0	0.78691023105	298.184954183	305.491913286	161.80175001	0.203717239802	244.0	84.0	37	0.0
3810002	929.887634277	3.0	6163.0	3	1151.0	1	1840.83783784	68111.0	2.59283014625	3.0	0.877696792902	323.612438903	290.175485128	1606.62334854	0.620778632605	410.0	389.0	37	0.0
3810003	87.0601348877	3.0	916.0	3	403.0	1	462.216216216	17102.0	10.2111887777	3.0	0.555579511316	311.861508786	290.90348874	203.686051333	0.139489919738	329.0	182.0	37	0.0
3810000	1442.90332031	3.0	9246.0	3	1561.0	1	2770.78378378	102519.0	2.57179529836	3.0	0.813015985729	73.7881026378	288.935278526	2481.37394888	0.572445762531	527.0	583.0	37	0.0
3810001	565.894287109	3.0	4080.0	3	761.0	1	1259.40540541	46598.0	2.5714216192	3.0	0.834337879166	173.425489648	288.532578241	1026.92760373	0.515524306011	393.0	392.0	37	0.0
3810006	453.923583984	3.0	4137.0	3	757.0	1	1183.86486486	43803.0	2.54690168208	3.0	0.610024957878	365.49463956	296.766399945	956.785856749	0.327153309159	443.0	231.0	37	0.0
3810007	636.126403809	3.0	5118.0	3	1177.0	1	1554.51351351	57517.0	2.57503834361	3.0	0.847853573562	157.241253037	299.186955865	1163.38537662	0.464693679677	482.0	542.0	37	0.0
3810004	713.825134277	3.0	5274.0	3	955.0	1	1610.7027027	59596.0	2.55040556195	3.0	0.769799634053	367.723016198	290.657172246	1306.05450935	0.453699440195	496.0	421.0	37	0.0
3810005	295.482452393	3.0	2507.0	3	600.0	1	821.810810811	30407.0	2.57966769478	3.0	0.733938633148	394.219537151	293.806750643	524.177389283	0.305593548883	405.0	307.0	37	0.0
3809994	129.063232422	3.0	1289.0	3	394.0	1	486.081081081	17985.0	2.58874994309	3.0	0.78724641311	253.890696389	283.683616673	252.729145571	0.257319692365	274.0	170.0	37	0.0
3809995	745.728271484	3.0	5285.0	3	985.0	1	1582.37837838	58548.0	2.57815401225	3.0	0.837899193274	153.493302703	285.511102126	1378.67765452	0.574847565787	417.0	417.0	37	0.0
3809992	208.606994629	3.0	1559.0	3	364.0	1	520.756756757	19268.0	2.54364505934	3.0	0.775653662526	7.41442738883	281.638354324	391.255202692	0.411198030067	211.0	128.0	37	0.0
3809993	865.954528809	3.0	6745.0	3	1125.0	1	1926.56756757	71283.0	11.4000000005	3.0	0.639905206534	78.5461123927	283.838419208	1720.89347822	0.400159205268	474.0	514.0	37	0.0
3809998	114.098129272	3.0	1552.0	3	522.0	1	619.108108108	22907.0	2.64760053717	3.0	0.17623609493	374.165075303	286.564284708	288.625168667	0.0428400814897	419.0	241.0	37	0.0
3809999	142.889892578	3.0	1499.0	3	463.0	1	551.864864865	20419.0	2.54592733514	3.0	0.685401315323	211.319394028	288.380909737	285.713741956	0.215693716682	342.0	235.0	37	0.0
3809996	161.00340271	3.0	1384.0	3	569.0	1	651.675675676	24112.0	2.55252397819	3.0	0.930403893611	196.957107482	285.574769496	271.866700798	0.240807796134	368.0	318.0	37	0.0
3809997	276.093383789	3.0	3151.0	3	565.0	1	778.486486486	28804.0	2.46845287224	3.0	0.647404587888	399.0	286.0	642.382917202	0.364459564799	364.0	186.0	37	0.0
3809986	567.866943359	3.0	3997.0	3	717.0	1	1214.67567568	44943.0	2.55468299987	3.0	0.843794808614	202.949531598	277.870310875	955.192128843	0.496490970495	395.0	398.0	37	0.0
3809987	460.186798096	3.0	3678.0	3	809.0	1	1215.43243243	44971.0	2.57746957144	3.0	0.526683827807	110.531992931	278.611798856	932.188718988	0.253090210397	502.0	334.0	37	0.0
3809984	100.481140137	3.0	1339.0	3	460.0	1	504.540540541	18668.0	2.73965707037	3.0	0.601398836626	269.402259826	273.815582428	221.292239483	0.151924058063	344.0	228.0	37	0.0
3809985	148.367355347	3.0	1363.0	3	402.0	1	513.162162162	18987.0	2.6082382921	3.0	0.657414059938	279.040767531	275.367855255	288.049524437	0.2262576412	314.0	146.0	37	0.0
3809990	731.747924805	3.0	5698.0	3	979.0	1	1614.97297297	59754.0	2.55783952495	3.0	0.778728189424	103.592292592	281.3038014	1331.35452091	0.472720908752	483.0	565.0	37	0.0
3809991	85.6814880371	3.0	1177.0	3	546.0	1	566.837837838	20973.0	2.49827886253	3.0	0.427652981131	117.32837407	281.352317422	196.701764314	0.0801483004078	364.0	333.0	37	0.0
3809988	589.945922852	3.0	4105.0	3	780.0	1	1293.08108108	47844.0	2.56889750149	3.0	0.85663100476	219.205605511	278.559720292	1025.49192473	0.514417797292	403.0	259.0	37	0.0
3809989	797.794128418	3.0	5200.0	3	2017.0	1	2093.13513514	77446.0	2.59696405213	3.0	1.10399928878	350.095459829	279.330419106	1391.19389499	0.579490269905	490.0	372.0	37	0.0
3810106	45.3764419556	3.0	578.0	3	312.0	1	322.675675676	11939.0	10.5718026412	3.0	0.577795422352	130.472536042	392.46009458	113.121629245	0.112693560116	244.0	91.0	37	0.0
3810107	585.271057129	3.0	5181.0	3	918.0	1	1368.78378378	50645.0	2.54580530298	3.0	0.724645702763	216.833894984	395.930207179	1147.87117297	0.436464492795	447.0	415.0	37	0.0
3810104	62.4557304382	3.0	1385.0	3	633.0	1	668.621621622	24739.0	2.45463531704	3.0	-0.144134541512	232.663893971	391.059282574	265.652273904	-0.0278362432251	492.0	284.0	37	0.0
3810105	1245.0168457	3.0	9181.0	3	1264.0	1	2301.56756757	85158.0	2.57495239362	3.0	0.82703984862	202.152547527	392.391248159	2211.83688796	0.659470426183	452.0	458.0	37	0.0
3810110	157.973602295	3.0	1412.0	3	558.0	1	617.108108108	22833.0	2.48534426379	3.0	1.03036110168	182.0	399.0	297.898265985	0.331016478386	324.0	274.0	37	0.0
3810111	321.78137207	3.0	3343.0	3	531.0	1	759.216216216	28091.0	2.44905901837	3.0	0.737181559725	316.0	399.0	706.541385716	0.522111144163	255.0	194.0	37	0.0
3810108	177.708648682	3.0	1987.0	3	409.0	1	518.135135135	19171.0	2.55203763499	3.0	0.900897286976	8.0	399.0	352.424236315	0.441722738116	219.0	218.0	37	0.0
3810109	62.7349700928	3.0	716.0	3	267.0	1	329.540540541	12193.0	10.1860414295	3.0	0.891304355526	84.0	399.0	150.586002484	0.25571992864	210.0	176.0	37	0.0
3810098	40.9423904419	3.0	566.0	3	258.0	1	274.810810811	10168.0	2.82769344861	3.0	0.316811428581	8.19926443436	389.286022599	125.126344557	0.0777313680849	228.0	73.0	37	0.0
3810099	455.842102051	3.0	3379.0	3	736.0	1	1016.13513514	37597.0	2.5666174235	3.0	0.75240283707	73.0437822737	389.277732528	790.304131408	0.413612411455	368.0	315.0	37	0.0
3810096	135.711898804	3.0	1319.0	3	523.0	1	599.351351351	22176.0	2.58152854252	3.0	0.350805457133	248.287122647	385.836574033	255.232161877	0.0807244775984	394.0	274.0	37	0.0
3810097	43.7363929749	3.0	1023.0	3	476.0	1	520.918918919	19274.0	10.9434269132	3.0	0.444805199019	145.560156621	388.137301356	191.610626355	0.0890953912461	341.0	232.0	37	0.0
3810102	1040.31140137	3.0	7221.0	3	1295.0	1	2009.21621622	74341.0	2.59079719094	3.0	0.826421370127	239.82708314	390.18434897	1784.5043217	0.579771256409	502.0	438.0	37	0.0
3810103	647.377258301	3.0	4356.0	3	816.0	1	1382.05405405	51136.0	2.58108061668	3.0	0.841114805429	173.849599918	391.335431661	1104.05225686	0.505937429938	427.0	386.0	37	0.0
3810100	629.897460938	3.0	4883.0	3	748.0	1	1276.91891892	47246.0	2.56260195386	3.0	0.805408437264	279.303889267	388.968357418	1121.39001983	0.547160842293	356.0	207.0	37	0.0
3810101	65.3464279175	3.0	893.0	3	441.0	1	458.054054054	16948.0	11.4000000005	3.0	0.473559124877	142.556036645	390.463522153	154.640613098	0.0868827897158	315.0	208.0	37	0.0
3810090	124.039901733	3.0	1350.0	3	480.0	1	554.027027027	20499.0	2.55149242016	3.0	0.32483665848	219.15124006	382.82950031	260.26359357	0.0826011293333	378.0	244.0	37	0.0
3810091	102.421989441	3.0	1029.0	3	323.0	1	390.243243243	14439.0	2.53634158865	3.0	0.765795205232	22.3503037726	384.492443683	206.138896729	0.253539204431	233.0	107.0	37	0.0
3810088	453.033599854	3.0	3506.0	3	739.0	1	1069.0	39553.0	2.60113065724	3.0	0.826766696671	80.780128847	383.263682986	807.39612335	0.453955143867	373.0	232.0	37	0.0
3810089	422.952911377	3.0	3414.0	3	684.0	1	1012.51351351	37463.0	2.57744250143	3.0	0.828601045669	148.543159809	382.854841509	770.694406278	0.460606541286	359.0	341.0	37	0.0
3810094	246.174850464	3.0	2050.0	3	532.0	1	673.432432432	24917.0	2.55151103382	3.0	0.674039691989	90.9902618179	386.197601897	449.912740956	0.290587729256	326.0	273.0	37	0.0
3810095	104.14818573	3.0	953.0	3	369.0	1	437.189189189	16176.0	2.57643933023	3.0	0.596386103557	99.3471361603	385.543818736	202.759687786	0.160491348634	281.0	140.0	37	0.0
3810092	1282.41516113	3.0	8374.0	3	1184.0	1	2377.51351351	87968.0	2.55027628541	3.0	0.832484093559	183.140140915	384.583508657	2262.82707423	0.656077083269	471.0	529.0	37	0.0
3810093	61.1198005676	3.0	742.0	3	363.0	1	389.891891892	14426.0	10.933916768	3.0	0.703446113982	347.486377286	385.334685234	150.796732904	0.157453416651	271.0	150.0	37	0.0
3810082	82.8703689575	3.0	1188.0	3	406.0	1	445.405405405	16480.0	4.76214559896	3.0	0.597885944305	158.037926376	377.480568777	188.476856737	0.144819831996	325.0	201.0	37	0.0
3810083	352.009460449	3.0	2948.0	3	629.0	1	844.540540541	31248.0	2.55695837817	3.0	0.830302759549	294.821781642	377.971667479	613.185063355	0.431483079988	322.0	280.0	37	0.0
3810080	141.508987427	3.0	1486.0	3	419.0	1	534.108108108	19762.0	2.5319006931	3.0	0.490280227733	286.107849071	374.51871004	302.590370687	0.161278597455	353.0	150.0	37	0.0
3810081	93.5635681152	3.0	1023.0	3	411.0	1	459.459459459	17000.0	2.49532459672	3.0	0.552221881954	239.865034922	375.658320334	200.253671709	0.136805326267	348.0	155.0	37	0.0
3810086	170.344238281	3.0	1518.0	3	442.0	1	571.459459459	21144.0	2.55756657561	3.0	0.556540994863	68.4554821279	382.287744756	346.893162755	0.203251573589	318.0	201.0	37	0.0
3810087	532.155273438	3.0	4127.0	3	740.0	1	1161.43243243	42973.0	2.60413506076	3.0	0.799653221385	227.09973471	381.865271053	925.452788295	0.467545038763	403.0	321.0	37	0.0
3810084	85.9155654907	3.0	884.0	3	325.0	1	354.378378378	13112.0	2.51243336462	3.0	0.562370794823	32.2838964446	378.70082874	193.598862392	0.181492812908	238.0	29.0	37	0.0
3810085	514.545471191	3.0	3804.0	3	708.0	1	1098.86486486	40658.0	2.56185615808	3.0	0.789454331142	135.500060689	380.530823543	964.122893335	0.529814606482	334.0	293.0	37	0.0
3810074	142.036361694	3.0	1659.0	3	414.0	1	510.162162162	18876.0	2.56061972335	3.0	0.629412111766	389.02471515	367.347574881	296.316039382	0.223675414093	321.0	207.0	37	0.0
3810075	451.896392822	3.0	3337.0	3	676.0	1	992.702702703	36730.0	2.56834827239	3.0	0.840097665598	143.450163749	368.834056	800.628255562	0.512344756641	307.0	271.0	37	0.0
3810072	482.876739502	3.0	3550.0	3	542.0	1	970.513513514	35909.0	2.55082833012	3.0	0.792092595353	110.237777492	365.371002854	890.970651145	0.571305489492	258.0	209.0	37	0.0
3810073	426.12298584	3.0	3098.0	3	690.0	1	986.027027027	36483.0	2.57873884195	3.0	0.958084887851	58.3884015168	366.334070709	722.651732875	0.541037621002	287.0	329.0	37	0.0
3810078	49.3879508972	3.0	702.0	3	278.0	1	310.405405405	11485.0	2.49949337084	3.0	0.358850148068	29.2869522307	372.524255285	146.35164264	0.0924142205463	242.0	54.0	37	0.0
3810079	486.119567871	3.0	3583.0	3	620.0	1	1019.7027027	37729.0	2.61618436024	3.0	0.783455113081	268.091421302	375.221710953	859.902024938	0.493292323937	341.0	134.0	37	0.0
3810076	109.630485535	3.0	1209.0	3	432.0	1	466.675675676	17267.0	2.53517704534	3.0	0.657538089858	165.054276809	370.183629176	223.822232792	0.187198476293	313.0	195.0	37	0.0
3810077	479.453460693	3.0	3509.0	3	624.0	1	1006.7027027	37248.0	2.56912289971	3.0	0.816147805927	184.22405613	370.726187214	839.571943343	0.515900953085	319.0	343.0	37	0.0
3810066	455.325012207	3.0	3473.0	3	551.0	1	944.054054054	34930.0	2.55435991239	3.0	0.820911216498	34.0359137403	362.264237271	806.329610917	0.539825601238	283.0	246.0	37	0.0
3810067	97.4299468994	3.0	1115.0	3	414.0	1	427.783783784	15828.0	2.52624398288	3.0	0.491322773746	48.0451937195	361.768400415	215.640536173	0.141337376076	303.0	92.0	37	0.0
3810064	119.413635254	3.0	1017.0	3	356.0	1	433.189189189	16028.0	2.54282998394	3.0	0.651276092475	78.6633169449	360.069620348	240.451755133	0.220633073757	259.0	168.0	37	0.0
3810065	743.563720703	3.0	4928.0	3	1031.0	1	1619.24324324	59912.0	2.57590200035	3.0	0.967304644092	284.167158216	361.372529675	1239.32803041	0.587743424215	391.0	390.0	37	0.0
3810070	106.791465759	3.0	943.0	3	393.0	1	442.540540541	16374.0	2.53283828601	3.0	0.737411000449	227.546551105	363.993202406	210.856796401	0.213116257602	281.0	113.0	37	0.0
3810071	604.157226562	3.0	4220.0	3	857.0	1	1294.43243243	47894.0	2.56558432753	3.0	0.873629027272	245.401306208	363.745409524	1039.28387579	0.540150963869	364.0	363.0	37	0.0
3810068	50.2966156006	3.0	740.0	3	399.0	1	393.27027027	14551.0	10.2276650054	3.0	-0.00320803221213	163.163382405	362.215692265	148.283259085	-0.000604431584368	332.0	158.0	37	0.0
3810069	480.863342285	3.0	3511.0	3	729.0	1	1182.75675676	43762.0	2.5218558557	3.0	0.752274183444	356.81679411	362.589058901	912.087422875	0.408568875673	478.0	165.0	37	0.0
3810058	3193.99609375	3.0	13449.0	3	5034.0	1	6915.91891892	255889.0	2.72926205493	3.0	1.3157612472	338.776936385	353.108551063	4439.66248954	0.731078232902	906.0	2097.0	37	0.0
3810059	134.455596924	3.0	1273.0	3	363.0	1	457.108108108	16913.0	2.60863459294	3.0	0.602239240622	49.6945794634	353.743317628	270.012528905	0.216353457347	279.0	134.0	37	0.0
3810056	466.42300415	3.0	3542.0	3	791.0	1	1110.91891892	41104.0	2.57413558925	3.0	0.735654632057	161.886240679	351.729024287	830.628924316	0.37935368235	383.0	331.0	37	0.0
3810057	84.7237548828	3.0	1177.0	3	420.0	1	440.702702703	16306.0	2.51137460415	3.0	0.395925683694	274.885177078	353.391407792	215.331122907	0.107084207392	327.0	104.0	37	0.0
3810062	146.346008301	3.0	1312.0	3	491.0	1	553.216216216	20469.0	2.5615485382	3.0	0.766693833459	267.43233349	357.837355479	282.284641131	0.243173374803	322.0	52.0	37	0.0
3810063	102.478385925	3.0	1192.0	3	431.0	1	487.594594595	18041.0	2.50314459656	3.0	0.16277266682	238.646939476	359.172365534	232.59877943	0.0403921624253	345.0	220.0	37	0.0
3810060	534.208068848	3.0	4163.0	3	801.0	1	1222.08108108	45217.0	2.56559572817	3.0	0.743905397832	154.573549736	354.136074944	975.074708772	0.422017591257	415.0	416.0	37	0.0
3810061	88.4598388672	3.0	1446.0	3	630.0	1	663.891891892	24564.0	10.8154225843	3.0	0.330265208686	358.560445254	356.50283875	287.466788786	0.0770091894222	459.0	224.0	37	0.0
3810050	366.561676025	3.0	2728.0	3	622.0	1	880.621621622	32583.0	2.57064457861	3.0	0.821229924679	148.486044158	341.958869193	659.264714636	0.443836883596	332.0	220.0	37	0.0
3810051	144.741775513	3.0	1124.0	3	467.0	1	519.972972973	19239.0	2.71965322148	3.0	0.899328607221	254.062616936	344.262353914	247.170486202	0.271858607028	294.0	103.0	37	0.0
3810048	757.267272949	3.0	5373.0	3	846.0	1	1478.86486486	54718.0	2.58058536678	3.0	0.808579301334	232.441763817	340.113074175	1372.54619761	0.600574741623	347.0	397.0	37	0.0
3810049	176.728530884	3.0	1657.0	3	526.0	1	644.972972973	23864.0	11.4000000005	3.0	0.631186142411	127.035533034	342.292384072	329.342146178	0.192109796364	331.0	240.0	37	0.0
3810054	128.478744507	3.0	1263.0	3	416.0	1	483.891891892	17904.0	2.51188718808	3.0	0.7533735651	68.7305232752	350.169001962	236.292989479	0.2254043487	297.0	172.0	37	0.0
3810055	90.1409301758	3.0	951.0	3	385.0	1	428.675675676	15861.0	2.58594495261	3.0	0.544216609141	76.3656994417	352.332975363	189.244852279	0.136526371356	298.0	196.0	37	0.0
3810052	389.523803711	3.0	2854.0	3	474.0	1	824.054054054	30490.0	2.55961658428	3.0	0.811847647265	28.5054210597	349.173049504	701.910485981	0.528483301442	257.0	164.0	37	0.0
3810053	161.914047241	3.0	1408.0	3	475.0	1	585.72972973	21672.0	2.55061897016	3.0	0.783768703317	378.14059103	348.552818481	304.082741723	0.255410083469	333.0	204.0	37	0.0
3810112	68.9375686646	3.0	868.0	3	330.0	1	383.297297297	14182.0	7.79845227573	3.0	1.01157909668	360.0	399.0	154.173398928	0.255403523275	253.0	123.0	37	0.0
3807354	86.6532363892	4.0	893.0	4	304.0	1	342.891891892	12687.0	2.81222626901	3.0	0.555057421979	11.603283596	9.64667312233	195.658259868	0.188158204789	229.0	93.0	37	0.0
3807352	63.3203964233	4.0	878.0	4	404.0	1	444.081081081	16431.0	2.47973349565	3.0	0.583578664592	191.144949906	8.66131090004	145.094103253	0.105382765239	347.0	170.0	37	0.0
3807358	111.4090271	4.0	847.0	4	301.0	1	386.945945946	14317.0	2.54681717951	3.0	0.739259429402	37.9909410768	12.5815512327	206.181681742	0.245259977449	219.0	115.0	37	0.0
3807356	119.114776611	4.0	1095.0	4	358.0	1	413.72972973	15308.0	2.66922992326	3.0	0.634656785852	112.681652367	12.4967465693	245.560543411	0.232048386435	246.0	131.0	37	0.0
3807345	547.357788086	4.0	4009.0	4	814.0	1	1208.81081081	44726.0	2.57230010084	3.0	0.75772359009	73.7779086216	7.69965707426	964.865213323	0.433496739882	428.0	309.0	37	0.0
3807350	106.960983276	4.0	1031.0	4	452.0	1	473.540540541	17521.0	2.77439690985	3.0	0.761926197591	85.602373266	8.68017789041	205.612444851	0.198200441479	313.0	234.0	37	0.0
3807348	67.1716690063	4.0	695.0	4	298.0	1	360.054054054	13322.0	2.81190076414	3.0	0.437228316664	48.3894854406	8.83661581128	161.670952855	0.108846371936	281.0	127.0	37	0.0
3807339	451.404693604	4.0	3498.0	4	884.0	1	1277.89189189	47282.0	11.4000000005	3.0	0.61469932351	295.139903303	6.24454203413	871.3097352	0.265120325727	515.0	402.0	37	0.0
3807337	715.188049316	4.0	5149.0	4	844.0	1	1619.51351351	59922.0	2.573174034	3.0	0.793191463466	210.555801773	3.2887699188	1353.82209199	0.495957243282	432.0	438.0	37	0.0
3807343	68.6458511353	4.0	974.0	4	395.0	1	419.135135135	15508.0	2.56074701073	3.0	-0.0288148531737	219.068582251	6.81732716939	184.504766901	-0.00630223006757	336.0	82.0	37	0.0
3807341	1186.81359863	4.0	7504.0	4	1371.0	1	2309.43243243	85449.0	2.5934511166	3.0	0.889062232174	311.584102008	6.40217748608	2052.14526696	0.652912217826	463.0	584.0	37	0.0
3807330	521.632202148	4.0	4417.0	4	1191.0	1	1429.16216216	52879.0	8.39025088589	3.0	1.1286773333	394.0	0.0	901.134054447	0.552395388741	370.0	522.0	37	0.0
3807328	49.9276657104	4.0	937.0	4	398.0	1	424.648648649	15712.0	8.90992794478	3.0	1.04208110435	375.0	0.0	152.129918202	0.229501464471	287.0	180.0	37	0.0
3807335	487.371124268	4.0	4058.0	4	952.0	1	1245.24324324	46074.0	2.53889998326	3.0	0.822177807599	63.790290545	3.26351063948	908.255207815	0.428244814819	401.0	358.0	37	0.0
3807332	464.39642334	4.0	3839.0	4	983.0	1	1306.02702703	48323.0	10.242619631	3.0	0.915311515822	255.622226182	2.41733090598	969.17340171	0.514270683265	349.0	269.0	37	0.0
3807323	1947.21179199	4.0	11047.0	4	2104.0	1	3401.64864865	125861.0	2.6193342156	3.0	0.959930198087	172.0	0.0	3120.05576175	0.786457470062	433.0	622.0	37	0.0
3807321	585.558898926	4.0	6142.0	4	712.0	1	1184.05405405	43810.0	2.49099763245	3.0	0.671095355323	150.0	0.0	1278.33502707	0.56805151752	358.0	356.0	37	0.0
3807326	737.118286133	4.0	4851.0	4	1622.0	1	2130.21621622	78818.0	4.68786208595	3.0	1.24936914188	292.0	0.0	1263.6623392	0.588734447614	490.0	607.0	37	0.0
3807316	114.370498657	4.0	1288.0	4	350.0	1	438.837837838	16237.0	10.1190701574	3.0	0.757553427305	126.0	0.0	252.403063187	0.278540471375	259.0	100.0	37	0.0
3807418	1050.63671875	4.0	7670.0	4	1266.0	1	1971.35135135	72940.0	2.55321312461	3.0	0.873766517663	97.9970332793	39.9542601984	1753.45402335	0.63557358441	429.0	517.0	37	0.0
3807419	60.6725463867	4.0	801.0	4	384.0	1	408.108108108	15100.0	2.83898178702	3.0	0.0824469303776	317.976444858	40.1506369063	178.355728155	0.0183464433745	352.0	121.0	37	0.0
3807416	95.5407562256	4.0	842.0	4	442.0	1	449.081081081	16616.0	2.60031080558	3.0	0.583895218296	337.843543183	38.2024167506	207.416164909	0.155857231674	329.0	93.0	37	0.0
3807422	97.0004272461	4.0	883.0	4	433.0	1	462.891891892	17127.0	2.62003680917	3.0	0.840423168692	117.259892509	40.5917627425	180.79020742	0.196344969037	296.0	199.0	37	0.0
3807420	79.3670730591	4.0	1102.0	4	416.0	1	494.027027027	18279.0	11.4000000005	3.0	0.0878209714912	380.441875594	40.1680342958	201.734766255	0.0182581245774	385.0	277.0	37	0.0
3807421	1319.22705078	4.0	8685.0	4	1511.0	1	2544.94594595	94163.0	2.55195557409	3.0	0.785940606623	74.863312568	41.0186750639	2204.87088241	0.516205089116	628.0	756.0	37	0.0
3807411	109.428215027	4.0	1315.0	4	525.0	1	563.027027027	20832.0	2.57799491997	3.0	0.286464588729	314.266911715	32.0997201129	247.000392092	0.0670492317425	411.0	234.0	37	0.0
3807408	112.505393982	4.0	1190.0	4	400.0	1	448.405405405	16591.0	2.59964833835	3.0	0.71052488207	234.49616065	32.4173428878	233.116739885	0.226532794119	274.0	158.0	37	0.0
3807414	89.736000061	4.0	856.0	4	385.0	1	398.216216216	14734.0	2.60497232614	3.0	0.736417143863	209.289969463	38.0565032391	172.815916052	0.190183385654	262.0	133.0	37	0.0
3807412	88.5127944946	4.0	1280.0	4	600.0	1	657.945945946	24344.0	2.82893273803	3.0	-0.355269655958	85.0584880183	32.5517579462	251.222228531	-0.0635178065516	535.0	231.0	37	0.0
3807402	599.934509277	4.0	4055.0	4	819.0	1	1248.16216216	46182.0	2.57181407583	3.0	0.859183795121	186.507534277	30.8999980462	1051.06888752	0.566799940437	347.0	280.0	37	0.0
3807401	52.866230011	4.0	629.0	4	352.0	1	359.189189189	13290.0	10.8355743635	3.0	0.61726128665	155.670592662	30.6878264293	125.789250079	0.121181160366	281.0	149.0	37	0.0
3807406	560.755065918	4.0	3969.0	4	888.0	1	1280.83783784	47391.0	2.61265175146	3.0	0.796326911509	322.534995139	31.000923695	982.863405043	0.439956569625	457.0	371.0	37	0.0
3807404	680.471740723	4.0	4792.0	4	869.0	1	1425.32432432	52737.0	2.60240797005	3.0	0.85106686906	295.416145809	31.364529658	1204.68071044	0.561669975476	386.0	396.0	37	0.0
3807395	82.726776123	4.0	831.0	4	343.0	1	390.027027027	14431.0	2.49799712689	3.0	0.601492708905	53.7090469088	29.0321605456	174.597232778	0.155575560184	282.0	144.0	37	0.0
3807393	452.340179443	4.0	3468.0	4	575.0	1	951.891891892	35220.0	2.54381357393	3.0	0.762066184355	22.6051680316	28.6034702189	852.220393501	0.517762890731	286.0	110.0	37	0.0
3807399	447.698669434	4.0	3356.0	4	860.0	1	1184.35135135	43821.0	2.58271463241	3.0	0.757783809788	77.1330596813	31.4112548989	772.143021302	0.328056923247	518.0	375.0	37	0.0
3807397	177.183700562	4.0	1531.0	4	420.0	1	565.432432432	20921.0	2.59639038774	3.0	0.724955925076	280.06059856	29.7651851558	326.061219588	0.264263852658	325.0	172.0	37	0.0
3807387	1241.71936035	4.0	7816.0	4	1603.0	1	2401.35135135	88850.0	2.55424528651	3.0	0.950392554429	331.873857299	24.9567413985	1974.94001619	0.641537480865	502.0	673.0	37	0.0
3807385	807.701660156	4.0	5470.0	4	959.0	1	1702.81081081	63004.0	2.59108565018	3.0	0.873997623476	88.1304572424	25.4862526392	1397.98896908	0.55950580658	454.0	568.0	37	0.0
3807391	87.7009506226	4.0	1117.0	4	412.0	1	483.459459459	17888.0	2.49868413987	3.0	0.557977862901	15.7976408123	28.1208645379	197.544733977	0.128663997462	279.0	243.0	37	0.0
3807389	297.062133789	4.0	2414.0	4	845.0	1	962.459459459	35611.0	4.61460501004	3.0	1.19349689934	0.0	28.0	619.479243424	0.623619932029	208.0	129.0	37	0.0
3807379	118.708572388	4.0	1525.0	4	570.0	1	624.918918919	23122.0	11.4000000005	3.0	0.309019694335	365.826966651	18.8203174862	320.992850247	0.0862065503628	366.0	240.0	37	0.0
3807377	143.428573608	4.0	1326.0	4	414.0	1	494.594594595	18300.0	2.58826910153	3.0	0.702161241185	267.046525793	17.9692941139	270.004265343	0.237100924964	302.0	112.0	37	0.0
3807383	139.271453857	4.0	1414.0	4	421.0	1	496.054054054	18354.0	2.53281742195	3.0	0.644858973116	196.434141179	21.4047561792	281.965910661	0.224401785685	306.0	158.0	37	0.0
3807381	102.688766479	4.0	1130.0	4	363.0	1	468.864864865	17348.0	2.625256785	3.0	0.444466580989	238.668266307	19.9061962891	237.34037468	0.12675415985	295.0	160.0	37	0.0
3807371	576.412475586	4.0	3846.0	4	789.0	1	1275.48648649	47193.0	2.58058227636	3.0	0.776954565984	70.2537233874	16.4588683107	1027.31880321	0.455376112902	418.0	345.0	37	0.0
3807369	75.6984939575	4.0	896.0	4	312.0	1	362.810810811	13424.0	2.51180829922	3.0	0.448015994517	47.2968873042	15.5165681774	175.370692762	0.121425765947	267.0	174.0	37	0.0
3807375	314.189727783	4.0	2538.0	4	599.0	1	808.675675676	29921.0	2.55111505949	3.0	0.830548423398	231.560814645	17.9011072299	563.272238011	0.406971806651	316.0	278.0	37	0.0
3807373	144.672775269	4.0	1467.0	4	517.0	1	596.837837838	22083.0	2.54003622001	3.0	0.0300459756803	330.215831171	15.6994953011	308.369323441	0.00782267451222	418.0	182.0	37	0.0
3807363	65.0488204956	4.0	732.0	4	395.0	1	417.405405405	15444.0	2.47091834884	3.0	0.527731774902	58.1179400586	15.2190614838	143.779819991	0.0999786759717	334.0	174.0	37	0.0
3807361	698.666564941	4.0	4445.0	4	877.0	1	1501.64864865	55561.0	2.59171296866	3.0	0.879644582912	369.639415257	13.311165392	1206.42046789	0.546436489681	404.0	399.0	37	0.0
3807367	132.272094727	4.0	1183.0	4	492.0	1	568.972972973	21052.0	2.72728134369	3.0	0.534684755947	292.452968158	14.7311893188	264.402837277	0.141858204019	361.0	239.0	37	0.0
3807365	545.374084473	4.0	3947.0	4	715.0	1	1154.27027027	42708.0	2.56612438589	3.0	0.824423938923	140.270629566	14.6378543826	975.466203317	0.534584047204	346.0	317.0	37	0.0
3807483	151.115539551	4.0	1319.0	4	457.0	1	526.756756757	19490.0	2.55958016291	3.0	0.854469658559	259.0807703	73.6759037635	263.017680585	0.271172756226	300.0	186.0	37	0.0
3807480	122.707084656	4.0	1176.0	4	510.0	1	565.594594595	20927.0	2.51646896353	3.0	0.887060208274	319.717527031	70.4741365712	225.784122493	0.215149874414	356.0	249.0	37	0.0
3807481	61.9625091553	4.0	940.0	4	407.0	1	442.216216216	16362.0	10.6974230504	3.0	0.751277761827	1.88362903328	73.7447639174	169.987930149	0.168764442944	292.0	197.0	37	0.0
3807487	47.8327713013	4.0	737.0	4	305.0	1	344.216216216	12736.0	11.4000000005	3.0	0.425388619256	51.1943797238	77.2530894987	144.863946733	0.0983130082608	282.0	135.0	37	0.0
3807485	437.948852539	4.0	3256.0	4	643.0	1	1010.43243243	37386.0	2.60672125749	3.0	0.848134319896	287.494128683	74.5405812794	792.822928968	0.498663698131	330.0	280.0	37	0.0
3807474	142.874328613	4.0	1288.0	4	430.0	1	531.054054054	19649.0	2.57334367554	3.0	0.668315708857	283.649364444	64.9327161483	265.812689475	0.200853099571	334.0	235.0	37	0.0
3807472	114.784934998	4.0	1100.0	4	416.0	1	484.378378378	17922.0	10.7529132909	3.0	0.792038475261	208.288265425	65.5318161381	247.451718226	0.253623237458	267.0	162.0	37	0.0
3807478	231.327682495	4.0	1552.0	4	714.0	1	781.108108108	28901.0	2.58774463815	3.0	1.31970771834	163.422790787	70.1841612338	362.57970647	0.441535240639	292.0	211.0	37	0.0
3807476	76.4423675537	4.0	844.0	4	350.0	1	407.135135135	15064.0	10.1245051853	3.0	0.406989783599	82.5356630951	69.3785198026	173.763114959	0.0951109797871	308.0	128.0	37	0.0
3807466	109.432617188	4.0	962.0	4	417.0	1	449.756756757	16641.0	2.77272249553	3.0	0.778406871251	91.5502156893	62.8343299695	205.914141412	0.216827375909	281.0	173.0	37	0.0
3807464	83.3466644287	4.0	845.0	4	388.0	1	424.162162162	15694.0	2.50646649583	3.0	0.673254152937	294.91233156	61.7477042197	171.771733788	0.157840125086	310.0	121.0	37	0.0
3807470	976.976623535	4.0	7049.0	4	1197.0	1	1867.81081081	69109.0	2.541331667	3.0	0.880185889441	8.86754882939	64.8574009095	1631.68923781	0.624584671946	402.0	427.0	37	0.0
3807468	146.021835327	4.0	1183.0	4	393.0	1	470.837837838	17421.0	2.54112635976	3.0	0.806047066232	131.31021591	63.7859215253	257.398039524	0.282586114407	259.0	135.0	37	0.0
3807458	146.496292114	4.0	1321.0	4	412.0	1	481.405405405	17812.0	2.61656589595	3.0	0.79215350449	119.729518091	62.1034907723	265.118155992	0.278978803389	270.0	170.0	37	0.0
3807456	1304.92663574	4.0	9294.0	4	1470.0	1	2570.08108108	95093.0	2.56477279611	3.0	0.80271907532	41.0471269218	60.8611792826	2279.61639534	0.552792139257	539.0	553.0	37	0.0
3807462	61.0620536804	4.0	772.0	4	335.0	1	381.216216216	14105.0	10.6222374826	3.0	0.574925506443	273.469818897	62.0786112543	139.440376572	0.117502547736	299.0	173.0	37	0.0
3807460	114.466415405	4.0	1248.0	4	438.0	1	492.783783784	18233.0	10.1619401882	3.0	0.815209652656	206.306510225	61.795443968	245.832162159	0.255239738092	268.0	87.0	37	0.0
3807451	73.710144043	4.0	873.0	4	430.0	1	474.0	17538.0	2.8448496753	3.0	0.237925933667	251.718548177	56.7943051127	168.441549374	0.0441409632936	379.0	228.0	37	0.0
3807449	123.900169373	4.0	953.0	4	378.0	1	451.081081081	16690.0	2.56409000194	3.0	0.721926189843	164.772022354	57.4457404244	231.661316291	0.227565475181	280.0	143.0	37	0.0
3807455	1019.18273926	4.0	7022.0	4	1206.0	1	1941.43243243	71833.0	2.55215982127	3.0	0.838834551615	237.263384136	59.1252434751	1763.74337609	0.615587779795	434.0	430.0	37	0.0
3807453	328.616882324	4.0	2893.0	4	736.0	1	989.513513514	36612.0	2.58515486539	3.0	0.753749375185	64.8338086357	59.4945094825	599.665352121	0.295997780192	431.0	403.0	37	0.0
3807442	72.4138412476	4.0	915.0	4	413.0	1	428.243243243	15845.0	10.3285112044	3.0	0.701756489433	284.568700691	53.8887122643	164.508426904	0.155787274857	307.0	191.0	37	0.0
3807440	844.290771484	4.0	6665.0	4	1162.0	1	1921.2972973	71088.0	2.58870861868	3.0	0.665424570929	43.1696041737	54.4994364454	1666.65196435	0.405708957613	505.0	490.0	37	0.0
3807446	497.885650635	4.0	3511.0	4	839.0	1	1254.91891892	46432.0	2.60662029447	3.0	0.81129351144	59.1132054866	54.5703188289	869.369802992	0.390858849726	484.0	381.0	37	0.0
3807447	176.000518799	4.0	1697.0	4	470.0	1	586.108108108	21686.0	2.49016857564	3.0	0.688666864771	18.4530040467	56.0978988834	353.112177941	0.26175059388	341.0	173.0	37	0.0
3807444	360.627990723	4.0	2640.0	4	600.0	1	862.783783784	31923.0	2.54940364948	3.0	0.673069697934	6.68375254098	55.2333509859	651.41709352	0.340643941937	358.0	233.0	37	0.0
3807435	719.361083984	4.0	4597.0	4	991.0	1	1529.78378378	56602.0	2.54967177984	3.0	0.887348981963	389.586003441	47.7543902565	1224.76714647	0.5508979512	437.0	494.0	37	0.0
3807433	53.7314376831	4.0	1083.0	4	485.0	1	513.918918919	19015.0	2.5675407406	3.0	-0.100181926238	264.337398127	47.0026198236	156.614597443	-0.0150354903826	373.0	271.0	37	0.0
3807438	745.361022949	4.0	5122.0	4	1015.0	1	1538.94594595	56941.0	2.55204701402	3.0	0.960927443714	133.304807315	48.8049691174	1230.10191416	0.623486399359	338.0	221.0	37	0.0
3807436	853.9375	4.0	6021.0	4	1051.0	1	1842.72972973	68181.0	2.5592471694	3.0	0.666205208841	75.4231753467	49.3766181052	1550.80917317	0.389532198137	538.0	499.0	37	0.0
3807427	472.672424316	4.0	3482.0	4	843.0	1	1072.89189189	39697.0	2.53734812395	3.0	0.852820437317	374.132849052	44.9578370988	802.073832283	0.46794652004	373.0	242.0	37	0.0
3807424	746.592285156	4.0	5163.0	4	865.0	1	1476.43243243	54628.0	2.54610745955	3.0	0.865390486277	165.971071547	43.5413863719	1295.66832906	0.612172681142	350.0	192.0	37	0.0
3807425	89.5563278198	4.0	994.0	4	318.0	1	403.837837838	14942.0	2.50378161407	3.0	0.568003299853	21.115992061	44.954023159	195.43406298	0.159340052529	277.0	137.0	37	0.0
3807431	97.4509124756	4.0	1006.0	4	400.0	1	432.081081081	15987.0	2.51235751331	3.0	0.549271440105	27.8879981655	46.6140459687	207.922846051	0.152283692288	306.0	163.0	37	0.0
3807429	1336.5144043	4.0	8668.0	4	1725.0	1	2577.94594595	95384.0	2.57109049425	3.0	0.926810117682	254.354586666	46.0859656642	2225.64725849	0.666879848561	477.0	555.0	37	0.0
3807547	140.201629639	4.0	1329.0	4	435.0	1	497.216216216	18397.0	2.53966005159	3.0	0.971105595238	217.458483897	106.90926649	246.076448728	0.316316217836	247.0	189.0	37	0.0
3807545	44.3943252563	4.0	591.0	4	284.0	1	308.810810811	11426.0	11.4000000005	3.0	0.471985500977	51.6864826874	106.489320641	104.816993384	0.0870758477291	251.0	142.0	37	0.0
3807551	669.933898926	4.0	5858.0	4	1597.0	1	1971.62162162	72950.0	2.50709343755	3.0	0.950885378285	170.445221696	109.234225775	1283.09180306	0.448034177308	573.0	527.0	37	0.0
3807549	995.081237793	4.0	6517.0	4	1027.0	1	1950.18918919	72157.0	2.57337002495	3.0	0.8434660973	96.6105953525	109.388018987	1779.86731462	0.625753333136	420.0	465.0	37	0.0
3807539	563.015930176	4.0	3987.0	4	773.0	1	1202.16216216	44480.0	2.5796707239	3.0	0.815133853233	88.7515332147	100.774952795	974.356183833	0.493282318341	391.0	325.0	37	0.0
3807537	667.89239502	4.0	4685.0	4	868.0	1	1425.02702703	52726.0	2.55064459897	3.0	0.725591666613	177.149352497	99.6898587751	1186.52725039	0.432821742826	504.0	429.0	37	0.0
3807543	1571.78662109	4.0	9748.0	4	1742.0	1	2942.64864865	108878.0	2.57766960633	3.0	0.902453519047	305.257860396	105.393574398	2657.15527937	0.687618756546	523.0	635.0	37	0.0
3807541	83.5866699219	4.0	775.0	4	406.0	1	415.027027027	15356.0	2.59334962407	3.0	0.811525861115	143.145274565	101.179706795	163.956885675	0.190897391216	278.0	195.0	37	0.0
3807531	615.589782715	4.0	4387.0	4	1008.0	1	1353.89189189	50094.0	2.5744930097	3.0	0.892516838187	159.346768332	98.8777259655	1045.07465932	0.525480146417	406.0	323.0	37	0.0
3807529	487.654754639	4.0	3605.0	4	939.0	1	1224.54054054	45308.0	2.58866662022	3.0	0.881725757027	317.611896696	95.7491286579	822.356559414	0.420590461724	499.0	407.0	37	0.0
3807535	479.268890381	4.0	3524.0	4	642.0	1	1047.13513514	38744.0	2.55282929939	3.0	0.831819310313	75.4591431369	99.9435385537	843.315288416	0.503657262033	340.0	271.0	37	0.0
3807533	584.755065918	4.0	3858.0	4	809.0	1	1306.62162162	48345.0	2.5569450564	3.0	0.920096587277	350.716350788	98.7485281211	976.419062793	0.523896146797	396.0	345.0	37	0.0
3807523	1412.0534668	4.0	9670.0	4	1902.0	1	2926.54054054	108282.0	2.57552489369	3.0	0.994216738951	22.1594745694	92.7022565451	2325.87880159	0.653107589896	512.0	589.0	37	0.0
3807521	438.596801758	4.0	3359.0	4	694.0	1	1064.43243243	39384.0	2.54208830791	3.0	0.686518426249	175.003888714	90.6202213638	784.552651747	0.338694012821	427.0	419.0	37	0.0
3807527	582.489074707	4.0	4826.0	4	838.0	1	1286.72972973	47609.0	2.5586031978	3.0	0.831493499691	9.8677543395	94.8896266376	1006.8647611	0.482187281708	413.0	362.0	37	0.0
3807525	97.9819107056	4.0	1338.0	4	620.0	1	657.0	24309.0	2.48453291765	3.0	0.231118305736	168.847152269	93.9130613374	237.71166007	0.0436353271609	491.0	343.0	37	0.0
3807514	96.89112854	4.0	1115.0	4	346.0	1	395.027027027	14616.0	2.45265563975	3.0	0.638661718219	250.896041116	88.9726424155	211.661743576	0.206421836668	253.0	187.0	37	0.0
3807513	518.83770752	4.0	3521.0	4	695.0	1	1035.7027027	38321.0	2.56916006695	3.0	0.832963460376	203.994759497	89.132136198	873.771387113	0.541699425481	298.0	253.0	37	0.0
3807519	73.6258850098	4.0	857.0	4	480.0	1	487.621621622	18042.0	2.53545103573	3.0	0.220562887932	341.856239005	89.428700847	175.415594035	0.0413112413108	402.0	144.0	37	0.0
3807517	592.082763672	4.0	4342.0	4	798.0	1	1299.13513514	48068.0	2.5538175758	3.0	0.830801285492	332.112920949	88.9405680535	1006.79384302	0.47476099191	451.0	402.0	37	0.0
3807506	63.425693512	4.0	700.0	4	297.0	1	327.945945946	12134.0	2.46193519833	3.0	0.743117933575	123.999131569	86.7642426387	129.123529559	0.171365456141	228.0	148.0	37	0.0
3807504	149.467132568	4.0	1199.0	4	418.0	1	499.783783784	18492.0	2.63292444596	3.0	0.763591926571	271.33618555	85.9790479211	268.99278544	0.25863673321	283.0	205.0	37	0.0
3807510	462.655761719	4.0	3480.0	4	698.0	1	1065.10810811	39409.0	2.56933617135	3.0	0.836042880087	369.363972194	88.0879895082	805.328979837	0.46213003017	381.0	320.0	37	0.0
3807508	74.5425262451	4.0	1285.0	4	481.0	1	570.972972973	21126.0	2.65633162304	3.0	0.409413083814	362.904807932	88.3665118403	226.251272125	0.0882767976515	385.0	317.0	37	0.0
3807499	64.1746444702	4.0	625.0	4	324.0	1	338.972972973	12542.0	11.4000000005	3.0	0.730060207972	145.673206638	81.0494243928	123.290192114	0.153093463891	247.0	98.0	37	0.0
3807497	188.834716797	4.0	1628.0	4	448.0	1	547.783783784	20268.0	2.63355644939	3.0	0.807549454533	393.246240564	78.8816497716	336.953189556	0.330442239892	274.0	101.0	37	0.0
3807502	1044.09484863	4.0	7326.0	4	1091.0	1	2043.40540541	75606.0	2.57043980552	3.0	0.846795771587	312.064384109	85.4618720921	1835.50341958	0.61373653406	463.0	460.0	37	0.0
3807501	53.7608184814	4.0	768.0	4	448.0	1	454.351351351	16811.0	2.89157769145	3.0	0.409366385069	361.210278068	81.9175315658	155.700249093	0.0754333071254	353.0	207.0	37	0.0
3807491	150.455535889	4.0	1461.0	4	583.0	1	648.945945946	24011.0	2.53112559699	3.0	0.609987084814	327.070160444	77.0332261753	269.615667401	0.145101242727	425.0	316.0	37	0.0
3807489	49.5160369873	4.0	682.0	4	321.0	1	361.918918919	13391.0	2.53280633154	3.0	0.384439583537	269.842989422	77.4088305743	132.229467715	0.0755333876017	290.0	140.0	37	0.0
3807495	394.662139893	4.0	2910.0	4	527.0	1	886.189189189	32789.0	2.58537623189	3.0	0.822579124846	80.1066476012	78.3678439077	689.211660677	0.470307699429	301.0	272.0	37	0.0
3807493	771.986083984	4.0	4921.0	4	896.0	1	1569.27027027	58063.0	2.57609320536	3.0	0.839424717706	337.097915062	77.462180894	1347.34664451	0.563372865262	425.0	446.0	37	0.0
3807610	103.005897522	4.0	1014.0	4	465.0	1	491.297297297	18178.0	2.56337589032	3.0	0.507337795376	96.3963434897	132.197242472	207.024135048	0.119684988132	339.0	191.0	37	0.0
3807609	97.0294265747	4.0	1016.0	4	407.0	1	462.216216216	17102.0	2.67587258274	3.0	0.639135901852	207.371593452	130.684624268	185.473588287	0.147095617852	306.0	236.0	37	0.0
3807614	806.508483887	4.0	5263.0	4	1068.0	1	1692.27027027	62614.0	2.55653507106	3.0	0.780023902449	356.305371719	131.905174984	1369.36988041	0.461121377841	503.0	455.0	37	0.0
3807612	127.506118774	4.0	1217.0	4	410.0	1	511.432432432	18923.0	2.50363346172	3.0	0.684641033963	192.878064636	132.252348765	235.449751721	0.187077713064	335.0	200.0	37	0.0
3807602	105.247253418	4.0	1002.0	4	533.0	1	563.405405405	20846.0	4.70361962133	3.0	1.10942734157	231.666159892	128.345249408	192.312745787	0.233571769103	341.0	244.0	37	0.0
3807600	125.350028992	4.0	1117.0	4	487.0	1	517.648648649	19153.0	2.69200706677	3.0	0.748217481303	199.197989715	127.3825443	229.50710667	0.198848990444	327.0	231.0	37	0.0
3807606	408.360076904	4.0	3380.0	4	955.0	1	1303.75675676	48239.0	10.7971218689	3.0	0.745657299383	279.860789734	130.3786488	870.214450115	0.331293391174	529.0	279.0	37	0.0
3807604	779.046081543	4.0	5742.0	4	969.0	1	1569.72972973	58080.0	2.53777635695	3.0	0.860736466806	245.87905611	129.962660659	1315.76639367	0.564308351147	440.0	511.0	37	0.0
3807594	969.991821289	4.0	6097.0	4	1030.0	1	1912.89189189	70777.0	2.56876848406	3.0	0.853286834609	298.103219522	123.519057407	1691.36857446	0.605744149928	462.0	411.0	37	0.0
3807592	105.934638977	4.0	1161.0	4	469.0	1	499.540540541	18483.0	10.2308131255	3.0	0.722488493408	162.465497254	121.107831614	207.091444455	0.176136844736	342.0	121.0	37	0.0
3807598	328.266082764	4.0	2875.0	4	521.0	1	808.162162162	29902.0	2.50067626287	3.0	0.86202168952	0.0	127.0	603.70653805	0.474861246283	308.0	329.0	37	0.0
3807596	537.424194336	4.0	4419.0	4	1020.0	1	1499.45945946	55480.0	2.5359540459	3.0	0.856920038531	278.114636155	125.399646419	1026.93336889	0.415305976865	498.0	330.0	37	0.0
3807586	87.4036026001	4.0	1257.0	4	467.0	1	506.081081081	18725.0	2.5543266441	3.0	0.225562805405	125.521349677	118.587073344	266.235628551	0.0630734883487	335.0	32.0	37	0.0
3807584	133.41545105	4.0	1141.0	4	502.0	1	574.054054054	21240.0	4.62314637536	3.0	1.09686329257	57.5943918153	118.098049488	261.458191468	0.33295696052	273.0	163.0	37	0.0
3807590	528.350463867	4.0	4189.0	4	700.0	1	1153.67567568	42686.0	2.56558442829	3.0	0.795514564792	252.373015967	119.86817888	951.405745143	0.488139275557	391.0	312.0	37	0.0
3807588	331.701629639	4.0	2680.0	4	532.0	1	843.648648649	31215.0	2.56664106654	3.0	0.764890712492	16.6487771007	120.477556887	620.71836592	0.391567514165	360.0	292.0	37	0.0
3807579	739.117858887	4.0	5276.0	4	935.0	1	1494.08108108	55281.0	2.59103276067	3.0	0.886310100915	338.120467524	115.698950246	1240.14115188	0.581864657034	383.0	366.0	37	0.0
3807577	497.890472412	4.0	3927.0	4	996.0	1	1358.54054054	50266.0	2.58646956071	3.0	0.65884811523	176.314936034	116.451949768	933.490480657	0.292584701662	478.0	303.0	37	0.0
3807582	460.421905518	4.0	3305.0	4	728.0	1	1062.51351351	39313.0	2.57283549976	3.0	0.879298610705	28.1422267865	118.403691399	789.670593125	0.485336157866	358.0	329.0	37	0.0
3807571	62.4497909546	4.0	1000.0	4	498.0	1	526.810810811	19492.0	2.59893662521	3.0	0.285402062227	295.461022005	112.816074808	183.033821683	0.0521660640783	462.0	256.0	37	0.0
3807569	511.332244873	4.0	3414.0	4	802.0	1	1087.81081081	40249.0	2.52269344693	3.0	0.811753664381	5.04628083941	112.866410386	872.628272578	0.482776077721	353.0	292.0	37	0.0
3807575	52.0313072205	4.0	1069.0	4	469.0	1	512.567567568	18965.0	2.55959844031	3.0	-0.272177245982	100.313189118	115.959870081	222.863004823	-0.0558653610673	360.0	170.0	37	0.0
3807573	556.651672363	4.0	3953.0	4	772.0	1	1187.48648649	43937.0	2.5655924793	3.0	0.812798505893	119.570868998	115.182141128	1007.1220444	0.525954012196	346.0	239.0	37	0.0
3807563	79.0743103027	4.0	866.0	4	431.0	1	461.027027027	17058.0	8.35795563194	3.0	0.576248715497	34.0215920043	110.752971214	167.803205917	0.117156943134	318.0	112.0	37	0.0
3807561	109.557441711	4.0	1100.0	4	445.0	1	505.027027027	18686.0	2.52787745919	3.0	0.681218106857	351.681679285	109.725019566	210.881152217	0.165808393085	345.0	171.0	37	0.0
3807567	179.688186646	4.0	1649.0	4	424.0	1	576.486486486	21330.0	2.55571088624	3.0	0.694073303227	271.192434649	110.935891964	345.155329093	0.262273384948	336.0	215.0	37	0.0
3807565	67.4300842285	4.0	886.0	4	376.0	1	421.459459459	15594.0	2.47535116651	3.0	0.529252467706	81.076746185	110.878468197	154.851289701	0.107699552072	336.0	231.0	37	0.0
3807558	606.018554688	4.0	5858.0	4	1709.0	1	2172.43243243	80380.0	4.71293072792	3.0	1.03724927015	173.0	110.0	1313.55974234	0.45684678686	596.0	560.0	37	0.0
3807675	883.807617188	4.0	6553.0	4	1106.0	1	1771.72972973	65554.0	2.56229179594	3.0	0.823980196791	380.64547227	157.944580158	1542.53713531	0.559319666923	484.0	294.0	37	0.0
3807673	1049.31359863	4.0	7482.0	4	1360.0	1	2036.64864865	75356.0	2.57015155697	3.0	0.830027887653	233.999675102	157.991324647	1757.59672116	0.557998124979	555.0	543.0	37	0.0
3807679	736.745300293	4.0	5330.0	4	926.0	1	1492.0	55204.0	2.59652471789	3.0	0.840501907405	115.581109309	163.351995661	1320.14054386	0.591959660626	378.0	297.0	37	0.0
3807677	712.347717285	4.0	5063.0	4	909.0	1	1519.0	56203.0	2.59349213597	3.0	0.822592498152	37.4906525143	161.630729957	1261.48182265	0.518761162559	415.0	400.0	37	0.0
3807667	66.4965286255	4.0	747.0	4	339.0	1	368.72972973	13643.0	4.72108939597	3.0	0.645681531963	131.601000823	155.978146433	139.549801674	0.139189111613	267.0	128.0	37	0.0
3807665	622.360961914	4.0	4646.0	4	896.0	1	1442.08108108	53357.0	2.5558617589	3.0	0.699627578285	243.49870447	153.804282183	1138.79774271	0.381682320122	558.0	472.0	37	0.0
3807671	93.7007369995	4.0	891.0	4	385.0	1	416.378378378	15406.0	2.62841402717	3.0	0.655256678312	167.175095168	158.327053726	185.711746674	0.171135363007	289.0	137.0	37	0.0
3807669	671.994689941	4.0	5264.0	4	826.0	1	1371.78378378	50756.0	2.5601872235	3.0	0.830786175462	268.750651097	157.031492039	1165.83789933	0.545667029175	405.0	333.0	37	0.0
3807659	637.907043457	4.0	4618.0	4	807.0	1	1343.51351351	49710.0	2.53931687569	3.0	0.831076214244	97.916923157	152.243818746	1081.62972771	0.50271884542	416.0	389.0	37	0.0
3807657	142.751953125	4.0	1185.0	4	477.0	1	535.702702703	19821.0	2.59407083301	3.0	1.16772601306	157.437697069	150.994484462	219.427267735	0.314326485644	282.0	211.0	37	0.0
3807663	415.01574707	4.0	3249.0	4	688.0	1	1094.27027027	40488.0	2.56401735533	3.0	0.52616672412	192.344703386	153.534148903	810.556792467	0.242040464372	423.0	370.0	37	0.0
3807661	67.6380081177	4.0	1088.0	4	488.0	1	524.243243243	19397.0	10.1268262499	3.0	0.246311577204	225.77934271	151.794094957	167.29604588	0.0409091533656	405.0	291.0	37	0.0
3807650	1420.89318848	4.0	9911.0	4	1623.0	1	2629.7027027	97299.0	2.56476602804	3.0	0.852216710283	187.260003874	146.921158876	2398.84969962	0.635862545295	494.0	588.0	37	0.0
3807648	133.428787231	4.0	1226.0	4	504.0	1	557.189189189	20616.0	2.50523623629	3.0	0.692480395334	333.733115147	145.102405716	252.755023891	0.186328641635	345.0	195.0	37	0.0
3807655	850.918395996	4.0	5194.0	4	1808.0	1	2111.91891892	78141.0	4.69775582363	3.0	1.22138259799	49.4062572241	149.191853561	1328.11839286	0.623493282606	459.0	606.0	37	0.0
3807652	527.442932129	4.0	3873.0	4	777.0	1	1136.78378378	42061.0	2.59483703772	3.0	0.827274379936	324.24502629	147.10115261	911.106901129	0.49593330838	370.0	311.0	37	0.0
3807643	316.120025635	4.0	2513.0	4	632.0	1	833.891891892	30854.0	2.54187627765	3.0	0.80346041551	313.612601414	143.009137026	568.108107072	0.376818740718	367.0	187.0	37	0.0
3807641	125.384933472	4.0	1294.0	4	591.0	1	620.324324324	22952.0	2.49386272999	3.0	0.315021001729	83.7332259481	142.87114156	231.364917879	0.0624139964524	387.0	325.0	37	0.0
3807645	822.647155762	4.0	5659.0	4	1133.0	1	1678.7027027	62112.0	2.54198652941	3.0	0.824665071995	238.713825422	145.000360317	1407.74780461	0.52853557633	479.0	413.0	37	0.0
3807635	1034.53027344	4.0	6680.0	4	1399.0	1	2111.64864865	78131.0	2.57753682316	3.0	0.973111631148	93.1943948156	142.28440984	1658.65027484	0.618589520298	462.0	608.0	37	0.0
3807633	750.107727051	4.0	4802.0	4	947.0	1	1557.91891892	57643.0	2.56384454094	3.0	0.911733342224	21.3138642357	142.229808391	1255.61035132	0.580796188962	386.0	433.0	37	0.0
3807639	456.656921387	4.0	3611.0	4	703.0	1	1050.75675676	38878.0	2.55429861947	3.0	0.778432900451	31.9869429113	142.75425874	802.028414757	0.422644387226	390.0	308.0	37	0.0
3807637	404.158050537	4.0	3039.0	4	646.0	1	967.27027027	35789.0	2.57820588037	3.0	0.807107177193	288.800047767	141.727386038	711.172023597	0.421882826021	386.0	351.0	37	0.0
3807627	319.114959717	4.0	2457.0	4	634.0	1	757.864864865	28041.0	2.54607346851	3.0	0.866374800581	140.059853117	136.975381399	534.836535887	0.440313704925	287.0	110.0	37	0.0
3807625	62.0780143738	4.0	824.0	4	411.0	1	431.054054054	15949.0	2.59016295459	3.0	0.390340597244	103.733873453	135.537715619	159.11874426	0.0776383647619	348.0	210.0	37	0.0
3807631	861.085693359	4.0	5559.0	4	1618.0	1	1985.48648649	73463.0	2.64405742938	3.0	1.14908765699	63.993324994	140.86634232	1333.19529747	0.628105379176	425.0	347.0	37	0.0
3807629	767.169372559	4.0	5093.0	4	757.0	1	1577.59459459	58371.0	2.5695704229	3.0	0.708424797206	359.09737044	139.5806453	1388.3337827	0.452893400078	463.0	460.0	37	0.0
3807618	668.347595215	4.0	4869.0	4	886.0	1	1392.35135135	51517.0	2.5465147909	3.0	0.871486532228	119.095844472	132.712902282	1148.37678235	0.561012681303	366.0	411.0	37	0.0
3807616	90.2966995239	4.0	967.0	4	378.0	1	463.972972973	17167.0	2.53475317974	3.0	0.405047863978	4.28005798333	132.625293195	207.565048236	0.0996285726204	317.0	222.0	37	0.0
3807623	67.5983734131	4.0	849.0	4	478.0	1	506.810810811	18752.0	10.646006932	3.0	-0.124750117916	347.885757719	134.752250912	169.723768688	-0.0204611219305	410.0	192.0	37	0.0
3807621	140.222442627	4.0	1237.0	4	436.0	1	503.513513514	18630.0	2.60153130397	3.0	0.735453442012	214.126242263	134.24945249	254.535483405	0.228339347541	287.0	157.0	37	0.0
3807739	122.49168396	4.0	1247.0	4	527.0	1	590.189189189	21837.0	2.56705984092	3.0	0.553976982688	112.152374379	190.665289653	248.881591418	0.132253412968	417.0	269.0	37	0.0
3807737	480.435150146	4.0	3423.0	4	637.0	1	1074.86486486	39770.0	2.58625928253	3.0	0.856116363966	18.9805524271	191.472189909	841.574653788	0.504102787535	348.0	353.0	37	0.0
3807742	100.363876343	4.0	1428.0	4	586.0	1	612.567567568	22665.0	2.4784634084	3.0	0.358406946755	173.635991273	190.943990226	260.086368191	0.0823529003995	404.0	204.0	37	0.0
3807731	138.032974243	4.0	1347.0	4	466.0	1	539.702702703	19969.0	2.6289307736	3.0	0.734142311545	350.440101468	190.473336971	277.563692877	0.23271277175	338.0	100.0	37	0.0
3807728	112.365280151	4.0	1119.0	4	410.0	1	445.324324324	16477.0	2.57359994551	3.0	0.69976011405	151.900632927	189.982961724	217.623152115	0.206244979878	292.0	87.0	37	0.0
3807729	1664.84533691	4.0	11296.0	4	1920.0	1	3028.62162162	112059.0	2.54749547284	3.0	0.832075542243	280.06758252	189.838256368	2804.5644973	0.626702221897	638.0	700.0	37	0.0
3807735	530.076660156	4.0	4475.0	4	1029.0	1	1325.21621622	49033.0	2.55819395958	3.0	0.907355814736	0.0	191.0	1010.34279483	0.528779274391	317.0	388.0	37	0.0
3807733	350.365356445	4.0	2445.0	4	679.0	1	930.324324324	34422.0	2.57109403048	3.0	0.868052414284	388.648218692	189.939952465	595.945842713	0.385095065856	413.0	363.0	37	0.0
3807722	141.117874146	4.0	1244.0	4	479.0	1	538.891891892	19939.0	2.55417077304	3.0	0.67995238373	249.12756157	184.271838816	274.024105163	0.209009099099	342.0	167.0	37	0.0
3807720	532.87286377	4.0	3950.0	4	749.0	1	1228.2972973	45447.0	2.64002111738	3.0	0.796624674798	168.626783372	184.480127123	992.371090561	0.47450471459	404.0	322.0	37	0.0
3807725	635.027954102	4.0	4582.0	4	768.0	1	1343.45945946	49708.0	2.54842880954	3.0	0.82979817773	330.896705923	187.531224686	1136.81425226	0.541024569658	394.0	347.0	37	0.0
3807715	95.4612731934	4.0	1137.0	4	424.0	1	504.567567568	18669.0	2.51649088594	3.0	0.0471179599873	95.2275580803	183.201573408	220.855853008	0.0104195219381	361.0	219.0	37	0.0
3807713	53.2881851196	4.0	892.0	4	379.0	1	379.216216216	14031.0	2.49549068823	3.0	0.614332207964	197.477972053	182.479466473	136.829808143	0.124647485937	301.0	126.0	37	0.0
3807718	147.611663818	4.0	1335.0	4	457.0	1	534.891891892	19791.0	2.52388619354	3.0	0.734573866446	218.956371305	182.504337707	285.859112908	0.244225216829	325.0	149.0	37	0.0
3807716	126.492111206	4.0	1351.0	4	445.0	1	507.405405405	18774.0	2.60915919903	3.0	0.647277471548	182.086374617	183.172044854	248.992911485	0.188799584733	347.0	196.0	37	0.0
3807707	91.4263916016	4.0	1103.0	4	487.0	1	553.648648649	20485.0	2.54558226183	3.0	0.167863360913	103.378611626	178.972285325	191.156453696	0.0298436497675	403.0	300.0	37	0.0
3807704	939.276062012	4.0	6334.0	4	1165.0	1	1832.21621622	67792.0	2.55611525854	3.0	0.826376566622	285.151582234	178.299820052	1631.22551297	0.581933806948	475.0	417.0	37	0.0
3807710	111.499832153	4.0	1160.0	4	342.0	1	423.243243243	15660.0	2.4749481236	3.0	0.742953503866	49.8122914792	182.244443518	215.830618439	0.233703660231	265.0	192.0	37	0.0
3807708	541.453735352	4.0	3956.0	4	920.0	1	1276.13513514	47217.0	2.57787600554	3.0	0.933853260332	129.147015612	180.323731768	915.067063789	0.503341167263	384.0	301.0	37	0.0
3807698	104.596282959	4.0	1024.0	4	428.0	1	472.108108108	17468.0	2.64044832283	3.0	0.725758048345	355.452738163	173.210349267	211.357488602	0.193968344045	309.0	167.0	37	0.0
3807696	104.270324707	4.0	1049.0	4	421.0	1	465.081081081	17208.0	2.62391693942	3.0	0.775705530615	167.397651742	172.715044276	202.740033099	0.203477113235	302.0	218.0	37	0.0
3807702	375.657470703	4.0	2803.0	4	678.0	1	948.297297297	35087.0	2.53846492395	3.0	0.792537399131	114.538579765	178.480906865	692.801994515	0.407467218423	390.0	273.0	37	0.0
3807701	627.926330566	4.0	4435.0	4	746.0	1	1311.08108108	48510.0	2.58095555107	3.0	0.816754128675	96.0189728778	175.476015522	1106.11972876	0.525635551495	378.0	307.0	37	0.0
3807690	320.977752686	4.0	2464.0	4	906.0	1	1051.40540541	38902.0	2.57542689624	3.0	0.989343040731	239.394942735	168.6801086	535.731610845	0.336995311846	480.0	436.0	37	0.0
3807688	623.27722168	4.0	5166.0	4	851.0	1	1383.72972973	51198.0	2.58164300239	3.0	0.782795535295	227.807549224	169.310079099	1128.69343463	0.46898734763	463.0	434.0	37	0.0
3807694	133.3878479	4.0	1373.0	4	660.0	1	724.702702703	26814.0	2.53564281589	3.0	-0.101066666544	386.634993761	171.68435405	294.868036856	-0.0201468319816	493.0	343.0	37	0.0
3807692	502.702667236	4.0	3493.0	4	660.0	1	1070.02702703	39591.0	2.55016791587	3.0	0.738816191651	38.8960232234	170.907901826	859.552386306	0.421960149475	353.0	311.0	37	0.0
3807683	134.797714233	4.0	1297.0	4	490.0	1	572.621621622	21187.0	10.761333506	3.0	0.705189216094	253.658440684	167.949985637	264.183054313	0.194275162763	381.0	261.0	37	0.0
3807681	172.942398071	4.0	1496.0	4	512.0	1	616.648648649	22816.0	2.65405683553	3.0	0.716144299071	368.024846219	165.985396456	320.347139506	0.228527515121	375.0	247.0	37	0.0
3807685	2210.92138672	4.0	13437.0	4	1899.0	1	4179.56756757	154644.0	2.57532866903	3.0	0.818622478767	395.161167186	167.578495565	3847.35991399	0.604563769756	694.0	969.0	37	0.0
3807802	500.519348145	4.0	3597.0	4	829.0	1	1215.24324324	44964.0	2.55226115403	3.0	0.845285314626	256.465248603	229.342604331	914.547684359	0.466416343434	419.0	289.0	37	0.0
3807803	707.917236328	4.0	5203.0	4	810.0	1	1450.62162162	53673.0	2.55736214252	3.0	0.798130181231	295.924806142	230.412042774	1276.00233697	0.540897189258	415.0	305.0	37	0.0
3807800	61.7212791443	4.0	825.0	4	361.0	1	391.621621622	14490.0	2.45248126067	3.0	0.489526535081	359.679313476	227.026289741	140.558479595	0.0963096655626	308.0	221.0	37	0.0
3807801	84.0275268555	4.0	863.0	4	337.0	1	391.513513514	14486.0	2.51650091468	3.0	0.214614349051	7.93683449124	227.617813498	181.258198531	0.0522768838905	299.0	173.0	37	0.0
3807806	115.57081604	4.0	1272.0	4	474.0	1	537.702702703	19895.0	2.48608654866	3.0	0.673469547945	166.715132832	232.885005745	228.117399705	0.166667651903	365.0	257.0	37	0.0
3807807	143.933517456	4.0	1284.0	4	524.0	1	569.72972973	21080.0	2.64383784965	3.0	0.249260052135	352.825260756	234.156481299	281.591079468	0.0656423576041	374.0	164.0	37	0.0
3807804	452.342102051	4.0	3435.0	4	580.0	1	982.756756757	36362.0	2.61858515904	3.0	0.823282544139	116.383841137	232.123540912	802.31870245	0.50616540188	314.0	281.0	37	0.0
3807805	501.090759277	4.0	3693.0	4	591.0	1	1102.86486486	40806.0	2.53466620576	3.0	0.78201069798	139.552151005	232.680646554	923.887443907	0.487102512533	376.0	315.0	37	0.0
3807794	611.709838867	4.0	5454.0	4	1217.0	1	1716.83783784	63523.0	2.58847835831	3.0	0.54607077344	224.984403732	216.948837692	1274.91290582	0.25431853888	614.0	447.0	37	0.0
3807795	185.755889893	4.0	1597.0	4	527.0	1	628.783783784	23265.0	2.56934294963	3.0	0.580417546275	264.194852251	220.890329767	348.590665325	0.191736712136	389.0	204.0	37	0.0
3807792	1116.28442383	4.0	7714.0	4	1777.0	1	2592.94594595	95939.0	2.54438412619	3.0	0.817892967154	230.752202017	214.103456524	2066.43094013	0.483475198855	617.0	826.0	37	0.0
3807793	156.565994263	4.0	1435.0	4	532.0	1	570.081081081	21093.0	2.5279571501	3.0	0.62601780048	258.863601118	213.602733971	308.369491427	0.203823513946	347.0	183.0	37	0.0
3807798	1950.26013184	4.0	11333.0	4	1981.0	1	3642.94594595	134789.0	2.58150757768	3.0	0.937508057915	157.441200945	222.698314871	3272.74432027	0.727469391935	534.0	794.0	37	0.0
3807799	91.6872024536	4.0	1185.0	4	521.0	1	552.810810811	20454.0	2.61070681679	3.0	-0.103107607513	219.887637708	223.321360188	221.148496847	-0.0202070305076	427.0	151.0	37	0.0
3807796	63.639541626	4.0	744.0	4	399.0	1	395.459459459	14632.0	2.50405032594	3.0	0.683812605033	373.313529952	220.877067648	144.994366671	0.14332651562	292.0	115.0	37	0.0
3807797	492.688842773	4.0	3513.0	4	709.0	1	1064.78378378	39397.0	2.55147268819	3.0	0.880386607843	52.2621639968	222.074894557	829.105044113	0.521516817621	327.0	228.0	37	0.0
3807786	164.63343811	4.0	1580.0	4	553.0	1	687.891891892	25452.0	2.54675719411	3.0	0.653478713049	281.331950527	210.018384951	314.422644062	0.175566796815	444.0	244.0	37	0.0
3807787	1000.77850342	4.0	6734.0	4	1101.0	1	1968.32432432	72828.0	2.58652558966	3.0	0.830412369407	180.507182407	211.142292882	1780.40883342	0.601451661992	467.0	498.0	37	0.0
3807784	474.141540527	4.0	3520.0	4	624.0	1	1005.18918919	37192.0	2.56924607161	3.0	0.802168677191	54.8901319645	210.332776036	844.42922333	0.508156631792	317.0	251.0	37	0.0
3807785	514.78527832	4.0	5359.0	4	1258.0	1	1707.72972973	63186.0	11.4000000005	3.0	0.586303383302	227.008732531	210.067119759	1191.58262288	0.257148509623	595.0	553.0	37	0.0
3807790	820.990905762	4.0	5887.0	4	885.0	1	1575.27027027	58285.0	2.57061478736	3.0	0.776070587567	3.88440144426	213.746520882	1436.50170454	0.547634304815	343.0	322.0	37	0.0
3807791	1077.74780273	4.0	7391.0	4	1184.0	1	2106.56756757	77943.0	2.56477300848	3.0	0.842222769558	195.980930803	214.35941795	1867.64220849	0.595785182192	518.0	487.0	37	0.0
3807788	391.470916748	4.0	2716.0	4	577.0	1	881.756756757	32625.0	2.56003593954	3.0	0.803800498867	29.2771833549	212.217967026	687.508480974	0.45637332981	312.0	195.0	37	0.0
3807789	120.981895447	4.0	1401.0	4	592.0	1	662.918918919	24528.0	2.55616591813	3.0	0.10849995569	204.458007734	211.707952087	262.594573268	0.0219613673878	448.0	232.0	37	0.0
3807778	2026.12414551	4.0	13187.0	4	2312.0	1	3943.02702703	145892.0	2.57741761463	3.0	0.846921199985	305.477324887	204.337936342	3555.64320237	0.617750191995	716.0	857.0	37	0.0
3807779	156.01361084	4.0	1311.0	4	469.0	1	572.324324324	21176.0	2.52434449505	3.0	0.876958223986	354.597141124	204.802033066	293.658158603	0.290293477906	306.0	187.0	37	0.0
3807777	2229.78369141	4.0	10629.0	4	2646.0	1	4310.45945946	159487.0	2.62576431074	3.0	1.04330369193	106.682948376	202.191959634	3473.27944292	0.725138249986	623.0	985.0	37	0.0
3807782	172.301116943	4.0	1771.0	4	607.0	1	707.837837838	26190.0	2.55808553272	3.0	0.281375168412	274.685174998	207.088995824	356.497741423	0.0762598449237	469.0	162.0	37	0.0
3807783	68.4064712524	4.0	1474.0	4	610.0	1	638.189189189	23613.0	2.48498912642	3.0	-0.273445694593	187.45894442	208.193165084	265.563743953	-0.0538306131075	497.0	214.0	37	0.0
3807780	970.233459473	4.0	7318.0	4	1374.0	1	2334.59459459	86380.0	2.58112763967	3.0	0.693299574535	313.523199401	205.478470473	1827.97823138	0.372543039654	669.0	730.0	37	0.0
3807781	83.3589477539	4.0	1095.0	4	387.0	1	443.243243243	16400.0	2.56495509542	3.0	0.188200285539	34.5305527153	206.515024079	215.781706233	0.0480095947299	337.0	109.0	37	0.0
3807770	79.4726028442	4.0	995.0	4	366.0	1	422.837837838	15645.0	2.52274230319	3.0	0.342517575108	131.62676311	201.289096523	201.635330005	0.0889294029687	326.0	160.0	37	0.0
3807768	656.901916504	4.0	4778.0	4	980.0	1	1525.62162162	56448.0	2.56458496309	3.0	0.733839318364	278.322170379	199.573994605	1183.55742834	0.397920041445	566.0	501.0	37	0.0
3807775	136.910903931	4.0	1238.0	4	464.0	1	535.945945946	19830.0	2.52540703319	3.0	0.77251318761	380.389303738	201.119552377	255.547336988	0.225750266817	331.0	138.0	37	0.0
3807772	76.3306350708	4.0	873.0	4	350.0	1	398.945945946	14761.0	2.5966388993	3.0	0.382215584632	162.312981835	200.645195468	177.061813743	0.092679117846	320.0	192.0	37	0.0
3807762	432.749694824	4.0	3199.0	4	549.0	1	990.810810811	36660.0	2.58551629912	3.0	0.762518213261	44.5151386232	198.471911388	848.039400219	0.484387302556	341.0	237.0	37	0.0
3807760	123.061569214	4.0	1476.0	4	393.0	1	478.891891892	17719.0	2.53065523529	3.0	0.54121943409	27.7287255196	196.678535845	263.124366854	0.174653242604	323.0	179.0	37	0.0
3807766	444.804626465	4.0	3578.0	4	671.0	1	1068.27027027	39526.0	2.54572398905	3.0	0.813710123775	122.063844858	198.746420938	764.216761304	0.410546758308	437.0	377.0	37	0.0
3807764	57.1478042603	4.0	1158.0	4	556.0	1	571.567567568	21148.0	11.0507080963	3.0	0.241890952698	320.595620957	197.997392052	168.160231218	0.036896111084	473.0	330.0	37	0.0
3807754	121.668678284	4.0	1122.0	4	469.0	1	556.378378378	20586.0	2.57198090272	3.0	0.849017586115	199.21588159	194.3463313	231.542934746	0.214570917047	343.0	270.0	37	0.0
3807752	68.9052734375	4.0	989.0	4	472.0	1	512.378378378	18958.0	2.5457202071	3.0	0.109597443367	99.2312511307	194.238037483	185.055449851	0.0201912452816	384.0	258.0	37	0.0
3807758	100.475242615	4.0	1100.0	4	403.0	1	482.594594595	17856.0	2.76359847774	3.0	0.462906507334	204.626126171	195.309497559	250.725221381	0.136684331872	350.0	100.0	37	0.0
3807756	165.481170654	4.0	1541.0	4	698.0	1	800.216216216	29608.0	2.54973905941	3.0	0.782366366619	290.069307122	194.001882822	286.092461272	0.162595220664	539.0	426.0	37	0.0
3807746	435.96887207	4.0	3301.0	4	752.0	1	1127.72972973	41726.0	2.52512590194	3.0	0.74048464379	6.1024389415	192.290518504	829.088510509	0.373996519482	376.0	328.0	37	0.0
3807744	109.241577148	4.0	956.0	4	445.0	1	479.702702703	17749.0	2.53509400281	3.0	0.628858200106	254.933013016	190.683817399	219.793320198	0.168315990746	325.0	140.0	37	0.0
3807750	118.826416016	4.0	1176.0	4	438.0	1	524.486486486	19406.0	2.5340749146	3.0	0.158066373785	165.822054209	192.961729728	241.187181991	0.0377144049832	374.0	140.0	37	0.0
3807748	175.283370972	4.0	1725.0	4	545.0	1	651.918918919	24121.0	2.58325471909	3.0	0.565299604653	308.281156414	191.709753463	346.404177738	0.176732284518	432.0	240.0	37	0.0
3807866	152.26725769	4.0	1390.0	4	489.0	1	549.27027027	20323.0	2.51197082438	3.0	0.705495007051	276.95206464	295.397917802	303.087505576	0.241690270202	328.0	181.0	37	0.0
3807867	177.670578003	4.0	1496.0	4	367.0	1	510.432432432	18886.0	2.5924016224	3.0	0.857489062309	30.5036047571	296.397656886	327.457591872	0.379409991143	231.0	150.0	37	0.0
3807864	663.760986328	4.0	4387.0	4	1690.0	1	1815.0	67155.0	2.60047534213	3.0	1.11783010216	259.070460045	293.799708834	1126.26758218	0.530983956164	488.0	441.0	37	0.0
3807865	712.675720215	4.0	4845.0	4	1456.0	1	1932.86486486	71516.0	4.66361797732	3.0	1.2125985573	363.702179715	294.527442757	1160.57239619	0.572443951661	494.0	560.0	37	0.0
3807870	131.874969482	4.0	1128.0	4	408.0	1	458.918918919	16980.0	2.6439803012	3.0	1.0253437651	116.988234197	297.862010601	211.903329424	0.310141161625	244.0	168.0	37	0.0
3807871	98.5624313354	4.0	1340.0	4	488.0	1	536.0	19832.0	2.71611908219	3.0	0.327187978637	189.596054875	298.204869176	245.678538836	0.0810626176699	360.0	202.0	37	0.0
3807868	60.0232658386	4.0	1179.0	4	453.0	1	525.945945946	19460.0	2.50115471127	3.0	0.17190997756	183.497839168	296.101244566	250.590518791	0.0427026768344	366.0	208.0	37	0.0
3807869	91.2526016235	4.0	788.0	4	316.0	1	380.081081081	14063.0	10.1360392195	3.0	0.827484570179	92.5148463543	298.443089894	178.197982651	0.240663648745	228.0	93.0	37	0.0
3807858	49.6826171875	4.0	602.0	4	319.0	1	340.081081081	12583.0	2.46735738691	3.0	0.261299695112	130.921873264	285.635269344	128.206946072	0.0518051935971	274.0	57.0	37	0.0
3807859	79.6472091675	4.0	987.0	4	357.0	1	407.648648649	15083.0	2.46126002622	3.0	0.584962561127	205.465630407	286.325617681	184.715880358	0.152778471186	298.0	182.0	37	0.0
3807856	81.8278961182	4.0	1398.0	4	512.0	1	617.702702703	22855.0	2.67093045327	3.0	0.221147561741	193.753711063	283.99187168	297.080690953	0.0561667882051	375.0	293.0	37	0.0
3807857	633.853942871	4.0	4343.0	4	878.0	1	1358.43243243	50262.0	2.61008165602	3.0	0.826351748211	268.59073043	284.40257358	1133.5788347	0.52621709926	401.0	288.0	37	0.0
3807862	53.7877426147	4.0	642.0	4	281.0	1	319.675675676	11828.0	2.63914612851	3.0	0.451918256448	225.157842699	293.451535211	136.377143339	0.106680256148	249.0	155.0	37	0.0
3807863	194.130630493	4.0	1903.0	4	497.0	1	596.486486486	22070.0	2.60300752617	3.0	0.744935570929	133.765575138	294.24237853	367.539084968	0.297866498087	311.0	245.0	37	0.0
3807860	535.817810059	4.0	4152.0	4	805.0	1	1215.40540541	44970.0	2.57663812907	3.0	0.811156502833	350.888896657	292.149615049	927.804830394	0.448449407697	452.0	272.0	37	0.0
3807861	95.6646957397	4.0	836.0	4	318.0	1	412.675675676	15269.0	10.8337851167	3.0	0.556020236602	57.6518590136	292.57454455	199.114993862	0.154920045365	283.0	115.0	37	0.0
3807850	97.2574005127	4.0	969.0	4	324.0	1	394.405405405	14593.0	2.75595063606	3.0	0.675551229444	10.4245744388	280.401278453	196.754141487	0.202651102596	257.0	156.0	37	0.0
3807851	121.139083862	4.0	1036.0	4	355.0	1	413.513513514	15300.0	2.55807759357	3.0	0.769477500506	102.740031387	280.181129817	224.992175373	0.264759527695	237.0	124.0	37	0.0
3807848	829.723144531	4.0	6363.0	4	920.0	1	1660.59459459	61442.0	2.56989981614	3.0	0.809108647761	191.54294106	277.854974414	1518.6039177	0.587207191798	395.0	381.0	37	0.0
3807849	113.749061584	4.0	1317.0	4	480.0	1	546.486486486	20220.0	2.61168158331	3.0	0.328138632262	275.446764324	279.426227749	261.748248601	0.0852856120704	347.0	162.0	37	0.0
3807854	596.721801758	4.0	4159.0	4	823.0	1	1312.75675676	48572.0	2.57411900914	3.0	0.832493115382	359.485022109	282.725997141	1052.32719366	0.500757925451	428.0	308.0	37	0.0
3807855	127.898239136	4.0	1050.0	4	463.0	1	523.216216216	19359.0	2.67648191598	3.0	0.85896533254	390.897356194	283.267276446	214.955826875	0.214250568204	323.0	225.0	37	0.0
3807852	138.181991577	4.0	1290.0	4	410.0	1	478.162162162	17692.0	2.56411993482	3.0	0.75800182768	220.29700713	280.401582908	267.826489595	0.269494103699	271.0	180.0	37	0.0
3807853	685.712768555	4.0	4738.0	4	845.0	1	1353.94594595	50096.0	2.55138357325	3.0	0.897428794575	64.0557300593	283.189923185	1137.78275963	0.605330337291	315.0	385.0	37	0.0
3807842	964.318969727	4.0	7550.0	4	1098.0	1	1796.86486486	66484.0	2.57810155229	3.0	0.855267212024	141.926691146	268.770941063	1658.25125697	0.651923601086	358.0	417.0	37	0.0
3807843	80.8261566162	4.0	835.0	4	383.0	1	416.081081081	15395.0	11.4000000005	3.0	0.808389909025	61.9767754652	270.710811877	148.019776903	0.167939569966	281.0	181.0	37	0.0
3807840	545.688110352	4.0	4041.0	4	722.0	1	1147.37837838	42453.0	2.54811836029	3.0	0.813842714323	207.468688263	266.880257729	986.775426195	0.538374002913	339.0	234.0	37	0.0
3807841	520.329040527	4.0	3281.0	4	830.0	1	1161.27027027	42967.0	2.58123830812	3.0	0.918009291831	263.729290998	267.277194405	871.573980051	0.525550804432	353.0	346.0	37	0.0
3807846	55.48046875	4.0	835.0	4	325.0	1	355.081081081	13138.0	2.43252360992	3.0	1.04333188049	0.0	275.0	140.632377017	0.260413362403	223.0	177.0	37	0.0
3807847	633.539489746	4.0	4289.0	4	884.0	1	1323.43243243	48967.0	2.57032224114	3.0	0.883135373589	383.313739988	274.864247175	1072.7415175	0.557447588927	371.0	305.0	37	0.0
3807844	47.8252944946	4.0	762.0	4	368.0	1	377.0	13949.0	2.78394977811	3.0	0.242846323127	357.113196564	271.032065053	146.813941209	0.0496323323042	324.0	131.0	37	0.0
3807845	144.364227295	4.0	1235.0	4	403.0	1	488.72972973	18083.0	2.54494735381	3.0	0.772430091202	241.44758762	272.099280365	269.645307008	0.270785612466	276.0	204.0	37	0.0
3807834	617.678344727	4.0	4056.0	4	1272.0	1	1527.35135135	56512.0	4.68325733947	3.0	1.19814772884	77.1413542981	261.277900403	953.575849579	0.597499165771	378.0	305.0	37	0.0
3807835	603.068908691	4.0	3950.0	4	727.0	1	1301.24324324	48146.0	2.56408730318	3.0	0.878361363062	175.690963495	264.482788346	1060.67799086	0.557602943009	359.0	430.0	37	0.0
3807832	414.701141357	4.0	3314.0	4	640.0	1	974.297297297	36049.0	2.56086558052	3.0	0.817967029721	284.487018463	258.061261908	762.407147894	0.470669968435	345.0	372.0	37	0.0
3807833	277.738800049	4.0	2084.0	4	497.0	1	691.486486486	25585.0	2.54243282468	3.0	0.803863064863	5.15889089442	261.117507897	484.232532618	0.391718076786	290.0	216.0	37	0.0
3807838	221.424224854	4.0	1737.0	4	494.0	1	658.378378378	24360.0	2.56061212193	3.0	0.785486394286	87.328289721	265.453083406	396.666271103	0.309970066804	311.0	215.0	37	0.0
3807839	497.12701416	4.0	3740.0	4	668.0	1	1042.51351351	38573.0	2.58148151323	3.0	0.839603498791	108.681944952	265.614728883	882.695606953	0.551460162606	299.0	103.0	37	0.0
3807836	65.638458252	4.0	792.0	4	416.0	1	413.0	15281.0	2.73529412491	3.0	0.623765523527	354.008093367	264.250941268	156.89699381	0.134408036461	308.0	123.0	37	0.0
3807837	1561.97973633	4.0	10175.0	4	1689.0	1	2886.05405405	106784.0	2.5693245779	3.0	0.831998523517	26.0702614175	265.46081535	2694.92668367	0.635189100465	513.0	478.0	37	0.0
3807826	576.807800293	4.0	4686.0	4	804.0	1	1295.27027027	47925.0	2.5562821518	3.0	0.75300543018	262.930624792	249.521003732	1048.13871136	0.438161383744	431.0	308.0	37	0.0
3807827	126.760749817	4.0	1227.0	4	375.0	1	481.756756757	17825.0	2.62896746633	3.0	0.650322790056	55.5030406257	251.265152315	256.750138527	0.209618886319	310.0	190.0	37	0.0
3807824	153.434356689	4.0	1654.0	4	526.0	1	591.135135135	21872.0	2.66136826858	3.0	0.647240183694	247.778702175	247.451770336	315.181355392	0.208528906072	375.0	223.0	37	0.0
3807825	1493.25146484	4.0	10207.0	4	1827.0	1	3079.37837838	113937.0	2.5559315841	3.0	0.862396712741	326.079220607	248.408648775	2660.80409057	0.59384482647	609.0	1029.0	37	0.0
3807830	721.838195801	4.0	5376.0	4	1016.0	1	1591.16216216	58873.0	2.56027080199	3.0	0.671289756081	28.4987168932	256.918735867	1273.75297434	0.367408347702	461.0	402.0	37	0.0
3807831	160.715866089	4.0	1349.0	4	437.0	1	538.702702703	19932.0	2.59799821854	3.0	0.693483879672	63.0334904922	258.235903497	301.343553004	0.24063799616	326.0	199.0	37	0.0
3807828	478.587738037	4.0	3461.0	4	591.0	1	1072.54054054	39684.0	2.5403670571	3.0	0.815881724127	92.4588635397	252.041113227	858.600366054	0.484932471672	349.0	298.0	37	0.0
[truncated: 15,281 more rows]
