# Supplementary material for: Breakage of the oligomeric CaMKII hub by the regulatory segment of the kinase
Source: eLife. 2020 Sep 9;9:e57784. doi: 10.7554/eLife.57784 (PMC7538161; doi:10.7554/eLife.57784)
Supplement: Figure 9—source data 1. [file elife-57784-fig9-data1.zip › figure9_source_data/Unactivated_FA_1.csv]

SPOT_ID	QUALITY	POSITION_T	MAX_INTENSITY	FRAME	MEDIAN_INTENSITY	VISIBILITY	MEAN_INTENSITY	TOTAL_INTENSITY	ESTIMATED_DIAMETER	RADIUS	SNR	POSITION_X	POSITION_Y	STANDARD_DEVIATION	CONTRAST	OUTER_INTENSITY	MIN_INTENSITY	PIXEL_COUNT	POSITION_Z
3718200	508.655273438	0.0	4877.0	0	1756.0	1	1941.81081081	71847.0	2.5325802668	3.0	0.834349417011	70.830236503	352.246898572	897.343357975	0.238824920757	1178.0	992.0	37	0.0
3718201	648.228210449	0.0	6202.0	0	1790.0	1	2394.16216216	88584.0	2.55864533312	3.0	0.692460684829	304.648525266	351.664126809	1244.37142797	0.219443841875	1505.0	972.0	37	0.0
3718202	1414.515625	0.0	11731.0	0	2820.0	1	3800.97297297	140636.0	2.54419202849	3.0	0.849913094856	373.277568496	354.92443491	2444.04161501	0.375986811128	1723.0	1557.0	37	0.0
3718203	3937.12866211	0.0	28268.0	0	5664.0	1	8426.89189189	311795.0	2.55701298444	3.0	0.819837826693	341.216427418	356.392343394	6868.34887479	0.501738099243	2476.0	2065.0	37	0.0
3718204	1171.24658203	0.0	9662.0	0	2009.0	1	3109.02702703	115034.0	2.55434084733	3.0	0.766761668786	24.451761724	357.280739233	2189.21698948	0.36978246486	1390.0	895.0	37	0.0
3718205	1997.3795166	0.0	15332.0	0	3110.0	1	4855.86486486	179667.0	2.53464381901	3.0	0.729922539774	96.5378676188	358.155598213	3711.76971988	0.386909427243	1634.0	1472.0	37	0.0
3718206	266.03717041	0.0	2764.0	0	1449.0	1	1513.89189189	56014.0	2.51406556643	3.0	0.686976644293	177.734969307	358.309252499	535.035968873	0.138167635311	1140.0	646.0	37	0.0
3718207	618.552856445	0.0	5730.0	0	2024.0	1	2427.37837838	89813.0	2.64088762233	3.0	0.772977865359	388.967878204	357.801875664	1143.08054424	0.222497036531	1537.0	1173.0	37	0.0
3718192	2295.38598633	0.0	18434.0	0	3294.0	1	5306.81081081	196352.0	2.58487985054	3.0	0.851003352059	399.0	340.0	4133.97257717	0.495803872507	1706.0	1652.0	37	0.0
3718193	208.419082642	0.0	2657.0	0	1363.0	1	1447.62162162	53562.0	10.3022962126	3.0	0.750860048869	96.371247837	340.545507506	435.721646069	0.127397248008	1096.0	813.0	37	0.0
3718194	4193.05078125	0.0	30315.0	0	4527.0	1	7969.72972973	294880.0	2.5449858355	3.0	0.848250893279	238.062965254	342.381695509	7290.50491945	0.633931158101	1722.0	1462.0	37	0.0
3718195	1389.2878418	0.0	11132.0	0	3049.0	1	3992.27027027	147714.0	2.58700268198	3.0	0.831486581151	356.202895408	346.407001312	2446.41033681	0.341853172768	1918.0	1450.0	37	0.0
3718196	1896.62255859	0.0	15131.0	0	3638.0	1	4729.43243243	174989.0	2.55545558034	3.0	0.669630465827	341.998945053	347.169504994	3306.32071057	0.305598118858	2009.0	1405.0	37	0.0
3718197	1704.24133301	0.0	12702.0	0	2896.0	1	3988.72972973	147583.0	2.54887852288	3.0	0.91899696406	214.023192027	348.892942062	2785.79482622	0.472583458191	1396.0	1489.0	37	0.0
3718198	2415.88232422	0.0	17995.0	0	3467.0	1	5130.35135135	189823.0	2.55963817307	3.0	0.902579226002	34.9598797562	351.219030169	4015.3795048	0.546100448423	1454.0	1698.0	37	0.0
3718199	396.269165039	0.0	4687.0	0	2281.0	1	2515.97297297	93091.0	2.54477060873	3.0	0.625824726634	327.412758274	351.248618765	809.108442343	0.111888291063	1914.0	1394.0	37	0.0
3718184	5342.44775391	0.0	37813.0	0	5914.0	1	10547.0810811	390242.0	2.55488965292	3.0	0.82040893907	364.66551198	333.934692651	9204.48277978	0.557601332649	2484.0	2730.0	37	0.0
3718185	263.976165771	0.0	4607.0	0	2585.0	1	2727.67567568	100924.0	2.57990716343	3.0	-0.347477135302	374.153482809	333.843483747	757.504384074	-0.046028220417	2251.0	1465.0	37	0.0
3718186	259.139984131	0.0	2607.0	0	1473.0	1	1632.24324324	60393.0	2.67567770535	3.0	0.722523681753	205.793861841	338.004484523	504.645387343	0.12573614132	1247.0	808.0	37	0.0
3718187	276.107147217	0.0	3195.0	0	1504.0	1	1650.62162162	61073.0	2.67111556695	3.0	0.659336243899	289.29422706	338.134226753	589.456216042	0.133437728722	1242.0	640.0	37	0.0
3718188	2146.65942383	0.0	16086.0	0	3487.0	1	5342.91891892	197688.0	2.52348539256	3.0	0.762684233823	389.720318494	338.396220053	3926.49651144	0.389366058015	2035.0	2042.0	37	0.0
3718189	591.816833496	0.0	4825.0	0	1791.0	1	2181.02702703	80698.0	2.53035676917	3.0	0.889587996292	55.2299814281	339.913010112	991.400874366	0.253422122732	1283.0	1128.0	37	0.0
3718190	476.366577148	0.0	5083.0	0	1811.0	1	2114.48648649	78236.0	2.5528465011	3.0	0.621818728355	121.750076277	340.264012118	911.826056195	0.154831577112	1396.0	1150.0	37	0.0
3718191	1631.18188477	0.0	12555.0	0	3001.0	1	4230.10810811	156514.0	2.56928126263	3.0	0.874777773514	322.504812044	340.252386032	2879.25572736	0.423917498823	1699.0	1600.0	37	0.0
3718176	535.26348877	0.0	4437.0	0	1704.0	1	2023.81081081	74881.0	2.62479369962	3.0	0.815453034847	153.996992839	325.42686006	974.429058983	0.244265640584	1208.0	881.0	37	0.0
3718177	2181.1328125	0.0	16829.0	0	4075.0	1	6065.2972973	224416.0	2.53426719465	3.0	0.574665180803	366.353094278	325.852699548	4080.3544363	0.239617397605	2442.0	2049.0	37	0.0
3718178	383.39553833	0.0	4359.0	0	1875.0	1	2124.48648649	78606.0	2.62086999169	3.0	0.210019808805	31.2923539734	327.417082429	800.224989946	0.0411827520322	1438.0	978.0	37	0.0
3718179	3154.71972656	0.0	21461.0	0	3654.0	1	6532.45945946	241701.0	2.56893230886	3.0	0.857418409909	43.1474707507	329.358439289	5291.10320672	0.531961438647	1759.0	1963.0	37	0.0
3718180	2182.55444336	0.0	16771.0	0	3348.0	1	4937.37837838	182683.0	2.55398138712	3.0	0.874093861987	123.023400941	328.890726828	3713.64228481	0.489700749096	1610.0	1501.0	37	0.0
3718181	2487.86547852	0.0	17884.0	0	3390.0	1	5625.94594595	208160.0	2.55252674774	3.0	0.872069756747	333.68045753	331.455802143	4367.20388518	0.511663200733	1762.0	1527.0	37	0.0
3718182	150.495315552	0.0	2573.0	0	2016.0	1	1970.21621622	72898.0	10.4350902459	3.0	0.77518271223	345.290810224	331.075684722	352.968926484	0.0746193246276	1583.0	1180.0	37	0.0
3718183	282.471923828	0.0	5341.0	0	2094.0	1	2352.21621622	87032.0	11.4000000005	3.0	0.208183473012	119.191295879	333.376950336	1077.28372759	0.0500590781608	1598.0	1042.0	37	0.0
3718168	769.259521484	0.0	7081.0	0	1898.0	1	2446.86486486	90534.0	2.53659956342	3.0	0.678135465852	22.3060635472	321.823332956	1507.56398726	0.264073298176	1298.0	759.0	37	0.0
3718169	2442.03027344	0.0	17445.0	0	3400.0	1	5286.43243243	195598.0	2.57270618862	3.0	0.782926859274	37.0466530508	321.618675113	4217.15351301	0.454085851319	1646.0	1733.0	37	0.0
3718170	258.384185791	0.0	3138.0	0	1430.0	1	1674.24324324	61947.0	2.52858259892	3.0	0.554582112671	87.7550164558	322.487841459	499.666578019	0.0902220226061	1282.0	1125.0	37	0.0
3718171	545.692810059	0.0	4365.0	0	1863.0	1	2167.43243243	80195.0	2.55476852721	3.0	1.08769939564	187.796352256	323.131803217	868.747807049	0.278748207379	1183.0	1029.0	37	0.0
3718172	1158.01672363	0.0	10942.0	0	3777.0	1	4638.08108108	171609.0	2.52773036746	3.0	0.829548063018	371.232948555	322.533177351	2278.76269276	0.255942256623	2216.0	2216.0	37	0.0
3718173	476.977752686	0.0	5420.0	0	1715.0	1	2051.27027027	75897.0	2.54115681794	3.0	0.686718861381	16.4937741271	324.31521195	1014.98329621	0.204669372766	1166.0	785.0	37	0.0
3718174	1729.52099609	0.0	13550.0	0	2732.0	1	4184.72972973	154835.0	2.55455322507	3.0	0.867673708459	112.180155164	324.208825928	2927.39082393	0.435722867141	1620.0	1827.0	37	0.0
3718175	425.625030518	0.0	5241.0	0	2233.0	1	2432.83783784	90015.0	2.46815543226	3.0	0.645068099954	386.798046608	324.214057963	906.410825224	0.136580140508	1762.0	1260.0	37	0.0
3718160	1686.97509766	0.0	12788.0	0	3168.0	1	4218.97297297	156102.0	2.59430974865	3.0	0.878331701593	361.097716945	314.840992061	2839.31465211	0.419553169602	1695.0	1288.0	37	0.0
3718161	629.315856934	0.0	5829.0	0	1877.0	1	2181.7027027	80723.0	2.55105400889	3.0	0.778402614363	164.772264216	316.466780502	1196.90563688	0.271488207061	1204.0	936.0	37	0.0
3718162	266.084777832	0.0	3709.0	0	2322.0	1	2408.21621622	89104.0	11.4000000005	3.0	0.463549700834	203.890896989	316.96634633	626.082268961	0.0641198946666	1690.0	1625.0	37	0.0
3718163	2040.38952637	0.0	15324.0	0	2958.0	1	4833.05405405	178823.0	2.53853686917	3.0	0.682550781835	263.368177575	317.162585309	3679.44031029	0.351014538772	1784.0	1696.0	37	0.0
3718164	393.594940186	0.0	4849.0	0	2173.0	1	2323.54054054	85971.0	2.53627099703	3.0	0.541358937786	382.312549131	316.902570417	777.278213976	0.0995639326683	1763.0	1156.0	37	0.0
3718165	454.595397949	0.0	4959.0	0	1801.0	1	2103.27027027	77821.0	2.57657677525	3.0	0.653780060418	47.1583928286	318.029547524	822.573828117	0.146584304992	1465.0	1304.0	37	0.0
3718166	646.760437012	0.0	5883.0	0	2254.0	1	2603.45945946	96328.0	2.56961566388	3.0	0.734087731348	315.348317712	317.755395437	1235.44797531	0.210913708903	1600.0	1224.0	37	0.0
3718167	1632.41967773	0.0	12654.0	0	2766.0	1	3787.48648649	140137.0	2.55473499343	3.0	0.820657901857	57.1733901156	321.045894215	2822.34537635	0.440439481481	1439.0	1407.0	37	0.0
3718152	2356.04785156	0.0	18153.0	0	3771.0	1	5505.62162162	203708.0	2.54920370933	3.0	0.812738885819	108.915937537	312.105596002	3986.48629296	0.416916680056	1964.0	2002.0	37	0.0
3718153	497.332946777	0.0	5177.0	0	2020.0	1	2402.24324324	88883.0	11.4000000005	3.0	0.722715085908	375.495704372	311.705864682	951.50446386	0.167038309756	1669.0	1270.0	37	0.0
3718154	437.376678467	0.0	4007.0	0	1617.0	1	1807.75675676	66887.0	2.55918007203	3.0	0.646359721602	25.9732733707	313.89247038	778.133786176	0.161588682799	1197.0	828.0	37	0.0
3718155	3928.71191406	0.0	26850.0	0	4485.0	1	7917.54054054	292949.0	2.5591250547	3.0	0.844434279605	96.8569759522	314.421350559	6907.95108952	0.583227816741	1841.0	2109.0	37	0.0
3718156	606.436462402	0.0	5762.0	0	1733.0	1	2137.21621622	79077.0	2.55028039554	3.0	0.765225247978	138.451477354	313.50821862	1169.34587924	0.264767381583	1225.0	942.0	37	0.0
3718157	4206.65429688	0.0	29427.0	0	4738.0	1	8187.43243243	302935.0	2.55466958159	3.0	0.873173060199	285.787141974	314.062219019	7108.83466204	0.61049112051	1909.0	2367.0	37	0.0
3718158	1558.3092041	0.0	11862.0	0	2667.0	1	3976.48648649	147130.0	2.55270071105	3.0	0.766591545815	299.642803319	314.064768149	2828.65890506	0.374865311619	1783.0	1350.0	37	0.0
3718159	570.569091797	0.0	5746.0	0	2212.0	1	2427.10810811	89803.0	2.57649866152	3.0	0.730848294456	342.582413248	313.547478687	1146.65588134	0.208663583331	1554.0	1194.0	37	0.0
3718144	456.319580078	0.0	5080.0	0	2341.0	1	2492.67567568	92229.0	2.50623517673	3.0	0.614509937647	296.228967444	303.026970192	959.540950839	0.1341417582	1871.0	1314.0	37	0.0
3718145	8009.22509766	0.0	39405.0	0	13398.0	1	17860.2432432	660829.0	2.62235845166	3.0	1.25264364415	324.584585088	303.957277415	11578.9061885	0.683638619569	3003.0	5530.0	37	0.0
3718146	429.994628906	0.0	4453.0	0	1485.0	1	1746.35135135	64615.0	2.51706008794	3.0	0.682070314184	51.5425591146	305.452193434	859.539935606	0.201713255729	1146.0	634.0	37	0.0
3718147	160.316848755	0.0	4444.0	0	1889.0	1	2146.59459459	79424.0	4.65371390945	3.0	-0.578403244338	98.7084422263	307.402744086	959.479212312	-0.114469500314	1807.0	986.0	37	0.0
3718148	8678.53808594	0.0	36200.0	0	31905.0	1	26195.8648649	969247.0	4.69939278805	3.0	2.15009173279	212.790726671	306.822701354	9853.9371944	0.678960531527	4085.0	10278.0	37	0.0
3718149	399.748809814	0.0	7550.0	0	4678.0	1	4462.05405405	165096.0	10.5737037966	3.0	0.565237987026	224.91058943	307.352982024	1162.83738105	0.0795081064732	2761.0	2139.0	37	0.0
3718150	2741.05883789	0.0	19469.0	0	3653.0	1	6147.54054054	227459.0	2.56781032461	3.0	0.823605562899	261.812178501	308.557048242	4718.95388357	0.462216255715	1918.0	2093.0	37	0.0
3718151	227.862228394	0.0	2889.0	0	1365.0	1	1541.59459459	57039.0	2.75473218576	3.0	0.599943378601	66.4668535711	312.471203827	523.634491875	0.113451324968	1204.0	928.0	37	0.0
3718256	7681.96972656	0.0	40775.0	0	23540.0	1	24050.3243243	889862.0	4.69317464098	3.0	1.54251179126	247.732135422	398.071626218	12992.6528962	0.714248040344	2876.0	5124.0	37	0.0
3718257	170.575256348	0.0	2707.0	0	1206.0	1	1266.64864865	46866.0	2.51012551228	3.0	1.05293091104	17.0	399.0	444.258634395	0.226467341081	914.0	650.0	37	0.0
3718258	2212.7722168	0.0	12450.0	0	2703.0	1	4776.59459459	176734.0	2.63600555443	3.0	1.07142856851	137.0	399.0	3544.66625493	0.659884844674	1087.0	1374.0	37	0.0
3718259	5572.18457031	0.0	38528.0	0	6163.0	1	10520.2972973	389251.0	2.53885520124	3.0	0.864333128778	188.0	399.0	9699.24403373	0.662339768123	2214.0	1880.0	37	0.0
3718260	474.379180908	0.0	5246.0	0	2468.0	1	2692.37837838	99618.0	2.52871330704	3.0	0.884789100206	198.0	399.0	941.133871436	0.182929596187	1559.0	1603.0	37	0.0
3718261	452.681915283	0.0	4392.0	0	2091.0	1	2305.67567568	85310.0	10.6878873055	3.0	1.1590223805	353.0	399.0	828.644577811	0.263060816631	1386.0	1049.0	37	0.0
3718262	673.719543457	0.0	6263.0	0	2313.0	1	2814.40540541	104133.0	2.53462731052	3.0	1.06923817319	361.0	399.0	1310.98216912	0.331614084851	1518.0	1261.0	37	0.0
3718248	4362.55957031	0.0	30276.0	0	5033.0	1	8829.78378378	326702.0	2.57987671665	3.0	0.843569937191	181.42845741	390.512293019	7782.56589412	0.591750927875	2049.0	2736.0	37	0.0
3718249	256.974975586	0.0	3430.0	0	1336.0	1	1496.37837838	55366.0	2.52844145945	3.0	0.757545558606	121.21302019	392.343017759	518.886272669	0.151203409786	1104.0	801.0	37	0.0
3718250	569.628845215	0.0	5206.0	0	1983.0	1	2418.67567568	89491.0	2.55803959547	3.0	0.633474145985	233.905063839	391.999808753	1063.62112234	0.161826436005	1682.0	1363.0	37	0.0
3718251	255.628723145	0.0	3453.0	0	1784.0	1	1904.62162162	70471.0	2.81565113509	3.0	0.754745199834	301.19884174	391.667813084	499.111841806	0.109744434041	1506.0	1290.0	37	0.0
3718252	262.888244629	0.0	3170.0	0	1554.0	1	1683.83783784	62302.0	2.46245959413	3.0	0.544658694378	213.342858197	393.496306454	627.729484974	0.112995201468	1330.0	850.0	37	0.0
3718253	1700.76196289	0.0	13585.0	0	2910.0	1	4203.32432432	155523.0	2.53825702591	3.0	0.696245524989	74.8410121107	394.679777781	3151.72832704	0.353232565678	1586.0	1520.0	37	0.0
3718254	391.992340088	0.0	4273.0	0	1853.0	1	2101.86486486	77769.0	10.2214669806	3.0	0.833400076081	326.647020817	394.711685456	745.070099691	0.173312357332	1463.0	1182.0	37	0.0
3718255	215.484344482	0.0	3337.0	0	1629.0	1	1839.97297297	68079.0	2.49755888522	3.0	0.511766984492	388.588507369	395.42215712	562.340865712	0.0848390465137	1528.0	1116.0	37	0.0
3718240	577.935058594	0.0	6419.0	0	2285.0	1	2615.75675676	96783.0	2.48606180349	3.0	0.655362445033	245.544740096	384.373648335	1161.77202787	0.170326468701	1801.0	1196.0	37	0.0
3718241	219.078720093	0.0	3256.0	0	1813.0	1	1855.18918919	68642.0	10.1527484906	3.0	0.571432526325	229.326413064	384.859245697	548.246641467	0.0922217959099	1442.0	820.0	37	0.0
3718242	533.240600586	0.0	5475.0	0	1947.0	1	2407.59459459	89081.0	2.52114722293	3.0	0.488216820801	53.6235780329	386.387639199	1030.60584823	0.1166872915	1774.0	1245.0	37	0.0
3718243	1555.41430664	0.0	12566.0	0	2892.0	1	4251.83783784	157318.0	2.53969805103	3.0	0.753021893324	273.933830384	387.491591155	2855.96472817	0.33851403942	2045.0	1906.0	37	0.0
3718244	638.567626953	0.0	5945.0	0	2180.0	1	2513.64864865	93005.0	2.56450611756	3.0	0.798813577023	355.011880145	387.44825934	1189.27312572	0.232999755087	1537.0	1058.0	37	0.0
3718245	1283.48352051	0.0	11454.0	0	2196.0	1	3615.94594595	133790.0	2.66215777735	3.0	0.619567819541	71.4756514918	388.497275608	2672.03424323	0.29687804781	1594.0	1354.0	37	0.0
3718246	464.163391113	0.0	5088.0	0	2492.0	1	2722.78378378	100743.0	2.5546183681	3.0	0.672545073826	259.933773209	389.639858768	868.981080702	0.120224702577	2053.0	1339.0	37	0.0
3718247	2689.21972656	0.0	19286.0	0	3026.0	1	5470.72972973	202417.0	2.57347903129	3.0	0.827557614701	162.633043243	391.352290564	4825.50932631	0.574747457526	1458.0	1160.0	37	0.0
3718232	2111.00512695	0.0	17098.0	0	5176.0	1	6294.35135135	232891.0	2.54129100046	3.0	0.792139828817	316.874172969	375.599621256	3768.47840069	0.310839707605	2823.0	2068.0	37	0.0
3718233	205.316772461	0.0	2897.0	0	1378.0	1	1471.59459459	54449.0	2.50487915705	3.0	0.489816547956	103.964407537	378.438049854	478.713290409	0.0865658959328	1182.0	641.0	37	0.0
3718234	487.768493652	0.0	6399.0	0	2780.0	1	3093.56756757	114462.0	2.53674338774	3.0	-0.315311784114	296.275737165	378.144490665	1184.51937137	-0.0569294453786	2062.0	1590.0	37	0.0
3718235	2343.6550293	0.0	17812.0	0	4514.0	1	6331.35135135	234260.0	2.57972547146	3.0	0.755089534739	309.496261811	377.906695837	4304.5319091	0.345321966689	2643.0	2668.0	37	0.0
3718236	2224.76245117	0.0	16026.0	0	3695.0	1	5229.0	193473.0	2.58005343497	3.0	0.744783991937	62.5058766484	380.161487417	4059.46885551	0.40667131655	1788.0	1688.0	37	0.0
3718237	487.579833984	0.0	4506.0	0	1950.0	1	2134.72972973	78985.0	2.55962935443	3.0	0.930560586663	191.860114351	379.684620456	796.692734882	0.21013385509	1353.0	1067.0	37	0.0
3718238	2757.88867188	0.0	16171.0	0	6171.0	1	7497.54054054	277409.0	4.68759539567	3.0	1.26007530717	43.269421326	381.051023383	4217.18283794	0.548900513131	1928.0	2464.0	37	0.0
3718239	209.832107544	0.0	3368.0	0	1608.0	1	1808.0	66896.0	10.1136056173	3.0	0.639854581603	230.889493645	381.394251037	536.88484178	0.10497515319	1443.0	1169.0	37	0.0
3718224	1546.7923584	0.0	11088.0	0	2476.0	1	3618.24324324	133875.0	2.54560769611	3.0	0.887698902907	118.015555194	370.669399021	2652.46017255	0.482309294208	1236.0	1493.0	37	0.0
3718225	3502.3918457	0.0	20789.0	0	5604.0	1	8137.59459459	301091.0	4.67172178831	3.0	1.22339310245	0.0	372.0	5661.80298854	0.740926628486	1226.0	1419.0	37	0.0
3718226	2545.18701172	0.0	17399.0	0	3778.0	1	5699.2972973	210874.0	2.55758245809	3.0	0.774415938721	45.5050103418	371.652032777	4543.40181451	0.446501631509	1781.0	1678.0	37	0.0
3718227	518.184082031	0.0	4713.0	0	1885.0	1	2270.91891892	84024.0	2.57443251602	3.0	0.661534882502	91.1830978787	371.97861511	941.584048835	0.158943376909	1494.0	1140.0	37	0.0
3718228	2735.26074219	0.0	20233.0	0	3715.0	1	5929.48648649	219391.0	2.5654557924	3.0	0.841471539854	243.909203933	371.65962157	4697.96066644	0.500039693496	1844.0	1941.0	37	0.0
3718229	1930.63244629	0.0	15517.0	0	3752.0	1	5100.91891892	188734.0	2.58460890172	3.0	0.879299583898	343.697745944	373.548749804	3435.01908759	0.420586446311	2016.0	1916.0	37	0.0
3718230	2004.76147461	0.0	17581.0	0	3584.0	1	4831.13513514	178752.0	2.55375240294	3.0	0.696378321548	56.9342359405	375.116041527	3615.85940424	0.35245142731	1900.0	1198.0	37	0.0
3718231	7023.47509766	0.0	39494.0	0	7779.0	1	13450.0	497650.0	2.57707268387	3.0	0.956688310124	268.729410243	376.093883649	11319.5511469	0.673851811223	2468.0	2976.0	37	0.0
3718216	166.220596313	0.0	2917.0	0	1537.0	1	1620.27027027	59950.0	2.51884582311	3.0	0.260248261862	216.76906543	365.726187252	434.294168652	0.0361386780841	1346.0	979.0	37	0.0
3718217	170.42678833	0.0	3230.0	0	1714.0	1	1733.86486486	64153.0	10.1668632608	3.0	0.923165242447	396.61772919	366.273564493	458.417941413	0.139001725547	1373.0	1071.0	37	0.0
3718218	539.924560547	0.0	5540.0	0	1997.0	1	2297.75675676	85017.0	2.60670394567	3.0	0.723355652897	28.5029172221	366.917018091	1047.43502597	0.19742015506	1475.0	1224.0	37	0.0
3718219	2917.1184082	0.0	21425.0	0	3526.0	1	5848.72972973	216403.0	2.5403422518	3.0	0.84800238018	16.7751189496	368.071273232	5032.03934608	0.574296315096	1511.0	1387.0	37	0.0
3718220	4577.24560547	0.0	30629.0	0	5537.0	1	9269.08108108	342956.0	2.55472681294	3.0	0.865956821517	256.772281821	367.616252685	7944.57358963	0.59009778765	2295.0	2792.0	37	0.0
3718221	478.870910645	0.0	7066.0	0	2968.0	1	3251.62162162	120310.0	2.55667411421	3.0	-0.182148164587	315.171525734	367.778184358	1190.67012764	-0.0322729841199	2899.0	2005.0	37	0.0
3718222	8130.48730469	0.0	41076.0	0	10513.0	1	17346.8108108	641832.0	2.62695725768	3.0	1.12449649685	299.522390923	369.583418453	12607.0871423	0.690969824399	2924.0	5306.0	37	0.0
3718223	552.85168457	0.0	4669.0	0	1719.0	1	2110.89189189	78103.0	2.55845372662	3.0	0.689719086944	79.9372657785	370.869601367	1018.12247636	0.199518534004	1340.0	919.0	37	0.0
3718208	565.560119629	0.0	5691.0	0	1421.0	1	1932.54054054	71504.0	2.54202058047	3.0	0.731492559488	188.762054076	359.145751036	1087.18309801	0.25906004625	1125.0	784.0	37	0.0
3718209	481.310058594	0.0	5137.0	0	1679.0	1	1987.64864865	73543.0	2.48627101251	3.0	0.686683683754	81.0529939223	361.369525838	954.581328129	0.197450163483	1310.0	916.0	37	0.0
3718210	1756.75878906	0.0	14187.0	0	2843.0	1	4180.86486486	154692.0	2.54632071577	3.0	0.86070597302	208.406368211	361.134980728	3076.87445274	0.463517892147	1524.0	905.0	37	0.0
3718211	283.698547363	0.0	4067.0	0	2300.0	1	2350.94594595	86985.0	2.50372484312	3.0	-0.852699888833	296.21919088	360.744119732	775.754183071	-0.123333760919	1846.0	1167.0	37	0.0
3718212	2249.87207031	0.0	16414.0	0	3304.0	1	4634.13513514	171463.0	2.55074882031	3.0	0.858679992258	157.906117194	362.070475187	3803.71204047	0.544171548971	1341.0	1411.0	37	0.0
3718213	560.023376465	0.0	6004.0	0	2106.0	1	2431.27027027	89957.0	2.50069388989	3.0	0.676266849081	270.401182669	362.043891203	1099.58519069	0.180535590173	1643.0	1425.0	37	0.0
3718214	9353.45800781	0.0	41943.0	0	15177.0	1	20474.4054054	757553.0	2.74355674813	3.0	1.26747673792	326.193712322	364.124712947	13229.238595	0.693425066095	3229.0	5177.0	37	0.0
3718215	2275.82226562	0.0	19534.0	0	3464.0	1	5257.89189189	194542.0	2.54893525622	3.0	0.732189239638	98.2799529815	365.089564826	4133.21441216	0.404072327581	1775.0	1799.0	37	0.0
3717880	514.354675293	0.0	4587.0	0	1754.0	1	2121.32432432	78489.0	2.53928998263	3.0	0.782910980827	326.324958799	58.2690208891	964.547679083	0.216532283341	1328.0	932.0	37	0.0
3717881	242.77923584	0.0	2861.0	0	1409.0	1	1571.86486486	58159.0	2.5010529745	3.0	0.529346616048	6.62798536555	58.7615948299	546.592025502	0.101365379563	1258.0	789.0	37	0.0
3717882	549.471801758	0.0	5232.0	0	1744.0	1	2083.40540541	77086.0	2.55954617578	3.0	0.66824499608	151.038699252	58.8412583603	1048.12667437	0.202055248446	1356.0	997.0	37	0.0
3717883	239.833969116	0.0	3177.0	0	1427.0	1	1549.16216216	57319.0	2.4616050149	3.0	0.310923116866	126.578875905	60.0079100929	565.151332413	0.0601239548465	1289.0	703.0	37	0.0
3717884	338.469940186	0.0	3584.0	0	1480.0	1	1775.81081081	65705.0	2.7511693969	3.0	0.37504932709	176.298715441	59.8870836428	670.525574864	0.076202844334	1276.0	893.0	37	0.0
3717885	368.510192871	0.0	5625.0	0	1967.0	1	2336.10810811	86436.0	11.4000000005	3.0	0.437544105888	208.238368036	61.3643572484	1014.33839367	0.104961202877	1447.0	1187.0	37	0.0
3717886	1100.00244141	0.0	8660.0	0	2434.0	1	3164.97297297	117104.0	2.58019999951	3.0	0.653897897048	106.118922564	62.1307015747	1934.80744788	0.249796963559	1507.0	1127.0	37	0.0
3717887	3167.59375	0.0	22137.0	0	4262.0	1	6543.40540541	242106.0	2.58092979574	3.0	0.924935489556	297.972835823	62.0989456475	5154.15867399	0.573019726092	1710.0	1620.0	37	0.0
3717872	562.894470215	0.0	4773.0	0	1731.0	1	2117.02702703	78330.0	2.49394475287	3.0	0.758635209728	165.004557424	49.15492045	1033.94875455	0.227381536898	1278.0	1015.0	37	0.0
3717873	265.70614624	0.0	2734.0	0	1428.0	1	1544.21621622	57136.0	2.53695406631	3.0	0.692846985065	223.819468977	48.9892657172	520.157568816	0.132105551814	1155.0	733.0	37	0.0
3717874	222.055480957	0.0	2675.0	0	1490.0	1	1567.21621622	57987.0	8.46413404062	3.0	0.845472163402	212.120708697	49.8891110654	432.215168582	0.131970036371	1206.0	988.0	37	0.0
3717875	453.547180176	0.0	4011.0	0	1776.0	1	1882.91891892	69668.0	2.54846871039	3.0	0.798198004697	111.681052913	50.7019758228	799.501941433	0.204036688502	1219.0	871.0	37	0.0
3717876	1654.0958252	0.0	12585.0	0	3478.0	1	4300.54054054	159120.0	2.60680774475	3.0	0.927632445358	279.752433891	50.9469047369	2783.6780285	0.429023753237	1552.0	1282.0	37	0.0
3717877	568.969665527	0.0	5402.0	0	1932.0	1	2125.56756757	78646.0	2.54239619837	3.0	0.796457463444	122.967972924	51.7876117157	984.701944204	0.226219915959	1311.0	935.0	37	0.0
3717878	3017.8659668	0.0	22060.0	0	3990.0	1	6136.37837838	227046.0	2.5570453528	3.0	0.917347943349	141.133139579	51.9459433149	4952.10328688	0.587687996967	1554.0	1546.0	37	0.0
3717879	488.909454346	0.0	5005.0	0	2185.0	1	2504.32432432	92660.0	2.57225896047	3.0	0.4838230717	286.265023845	55.6499762769	996.668925696	0.106532223216	1682.0	1232.0	37	0.0
3717864	238.623321533	0.0	3017.0	0	1431.0	1	1617.05405405	59831.0	2.49144093729	3.0	0.499442761573	177.088535968	37.9513982488	528.665034988	0.0888995575005	1246.0	848.0	37	0.0
3717865	388.643157959	0.0	3459.0	0	1831.0	1	2031.75675676	75175.0	4.73862339216	3.0	1.13238838139	116.557386347	40.2532027928	642.645677623	0.218156632646	1279.0	1088.0	37	0.0
3717866	2788.81005859	0.0	22293.0	0	6483.0	1	8298.21621622	307034.0	2.56866130455	3.0	1.13223153204	360.41526249	40.7554209447	5081.83426057	0.530666322947	2203.0	1961.0	37	0.0
3717867	533.871337891	0.0	5161.0	0	1559.0	1	1938.67567568	71731.0	2.59855364829	3.0	0.809707316401	68.774366378	42.2195476752	962.90053871	0.251693741696	1147.0	903.0	37	0.0
3717868	461.680664062	0.0	4799.0	0	1967.0	1	2309.91891892	85467.0	2.48233947018	3.0	0.85935999104	295.947187673	42.8334572988	919.73403095	0.206395579896	1478.0	1416.0	37	0.0
3717869	503.759735107	0.0	4807.0	0	1834.0	1	2106.13513514	77927.0	2.53326719573	3.0	0.830795867173	173.054983123	43.9485344302	861.448139993	0.204682003163	1331.0	1007.0	37	0.0
3717870	1001.49938965	0.0	8100.0	0	2950.0	1	3310.21621622	122478.0	2.6629885389	3.0	1.03765721266	11.113582484	48.2069634455	1505.30482581	0.308788833156	1536.0	1170.0	37	0.0
3717871	3698.47558594	0.0	25173.0	0	4106.0	1	7764.02702703	287269.0	2.56484298703	3.0	0.883903752227	380.923416424	48.454961017	6383.47081004	0.57076232054	2060.0	2421.0	37	0.0
3717856	540.900024414	0.0	6141.0	0	2205.0	1	2601.54054054	96257.0	2.7449368268	3.0	0.00164597950159	361.805475343	31.7216808633	1144.17128172	0.000362086301838	1724.0	1199.0	37	0.0
3717857	499.55871582	0.0	4904.0	0	1527.0	1	1858.86486486	68778.0	2.54691323879	3.0	0.823121815479	79.308318558	33.4416583497	899.86135235	0.248803156216	1093.0	924.0	37	0.0
3717858	4146.88574219	0.0	27975.0	0	6402.0	1	9362.83783784	346425.0	2.56549187674	3.0	0.922504709557	29.4787693218	34.4610617114	7426.48006765	0.576937137882	2056.0	2351.0	37	0.0
3717859	1339.71765137	0.0	12976.0	0	3907.0	1	5376.08108108	198915.0	2.52161124829	3.0	0.733030527955	24.1770993828	35.8022183583	3006.72965916	0.25783682364	2174.0	2056.0	37	0.0
3717860	3708.86572266	0.0	22180.0	0	6019.0	1	8368.81081081	309646.0	2.60222823207	3.0	1.08001129735	389.921171999	35.6885415995	5696.08767215	0.581141638534	2151.0	2799.0	37	0.0
3717861	4913.46679688	0.0	29712.0	0	6023.0	1	9781.54054054	361917.0	2.59126565901	3.0	1.012127525	10.3700889403	37.212797756	7789.6958099	0.675076852228	1843.0	2644.0	37	0.0
3717862	1144.99890137	0.0	9343.0	0	2312.0	1	3186.02702703	117883.0	2.53443954043	3.0	0.832683793941	128.306061093	37.5014404947	2075.81170852	0.372234887689	1448.0	1164.0	37	0.0
3717863	331.617858887	0.0	3926.0	0	1612.0	1	1801.45945946	66654.0	2.56011786492	3.0	0.581542553728	319.635842629	36.5864843112	747.462470057	0.137199691701	1355.0	691.0	37	0.0
3717848	1829.26843262	0.0	13301.0	0	3219.0	1	4373.37837838	161815.0	2.58424935014	3.0	0.928457789793	271.290624747	22.9536070128	3032.06949267	0.474601227296	1480.0	1448.0	37	0.0
3717849	471.300750732	0.0	4763.0	0	2011.0	1	2335.35135135	86408.0	2.47332599615	3.0	0.696256518834	393.794034072	23.4372328926	937.161174808	0.162387357908	1640.0	1109.0	37	0.0
3717850	689.239379883	0.0	6167.0	0	2095.0	1	2650.05405405	98052.0	2.60602936943	3.0	0.690969282266	22.4881735856	26.2928567227	1291.61363216	0.202481324421	1458.0	1119.0	37	0.0
3717851	467.810272217	0.0	4682.0	0	2217.0	1	2418.64864865	89490.0	2.59563294748	3.0	0.309227447847	385.764997853	27.0405281791	855.225285986	0.0578326026398	1717.0	1302.0	37	0.0
3717852	208.329833984	0.0	2593.0	0	1551.0	1	1597.81081081	59119.0	2.50762009856	3.0	0.790143701527	118.895397276	28.8827052059	402.239414462	0.110441145039	1257.0	940.0	37	0.0
3717853	3427.84936523	0.0	23379.0	0	4001.0	1	7107.37837838	262973.0	2.56651393736	3.0	0.844343836133	146.017418018	28.5840885646	5870.01840974	0.535329095694	1873.0	1835.0	37	0.0
3717854	264.251342773	0.0	2925.0	0	1533.0	1	1591.48648649	58885.0	2.59867005735	3.0	0.716973816351	103.016261756	29.9921368304	509.982005217	0.129783818257	1179.0	778.0	37	0.0
3717855	457.191345215	0.0	4863.0	0	1978.0	1	2291.18918919	84774.0	2.62240561898	3.0	0.878326379466	372.996630133	29.9419290582	787.3061609	0.177726928062	1600.0	1445.0	37	0.0
3717840	536.431762695	0.0	5134.0	0	2017.0	1	2470.18918919	91397.0	2.55429972177	3.0	0.530166219466	153.594873555	11.5189579402	1070.50966153	0.129789637113	1598.0	1360.0	37	0.0
3717841	371.631622314	0.0	3347.0	0	1792.0	1	1908.45945946	70613.0	2.56666042596	3.0	0.850064281233	214.580491396	16.0704604099	670.105613342	0.17541812882	1318.0	801.0	37	0.0
3717842	2547.60351562	0.0	24469.0	0	6005.0	1	8031.43243243	297163.0	10.2524082224	3.0	0.869364756738	244.815051374	16.0885695843	5394.03049955	0.412308107338	2270.0	2807.0	37	0.0
3717843	1698.9498291	0.0	12153.0	0	3453.0	1	4559.37837838	168697.0	2.58571546235	3.0	0.872900829519	147.1921332	17.1035483897	2789.30846021	0.364273138486	1862.0	1482.0	37	0.0
3717844	1047.91308594	0.0	8698.0	0	2030.0	1	2828.54054054	104656.0	2.54451856165	3.0	0.834243461052	106.616764972	20.0631389573	1888.00601156	0.385851849669	1242.0	1297.0	37	0.0
3717845	1789.97802734	0.0	12237.0	0	3045.0	1	4117.27027027	152339.0	2.56960231503	3.0	0.891447349182	190.664489871	20.0143033247	3006.10731723	0.482431144775	1392.0	961.0	37	0.0
3717846	3790.75366211	0.0	23836.0	0	4733.0	1	7960.81081081	294550.0	2.58632805826	3.0	0.952065709733	324.487816761	20.6476632565	6400.8317508	0.620091041574	1724.0	2295.0	37	0.0
3717847	2207.78369141	0.0	15458.0	0	3301.0	1	5161.64864865	190981.0	2.54662780276	3.0	0.717756613684	139.148586615	22.6128161886	3888.41410272	0.370525846501	1811.0	1542.0	37	0.0
3717832	1009.61639404	0.0	9916.0	0	2302.0	1	3028.51351351	112055.0	2.56542560567	3.0	0.798705710498	222.159659169	3.45405180122	1928.7068296	0.341071498158	1363.0	1222.0	37	0.0
3717833	261.990997314	0.0	2831.0	0	1477.0	1	1633.62162162	60444.0	2.60827638731	3.0	0.760449949713	108.472204146	4.54101354675	508.220771764	0.134157496755	1243.0	845.0	37	0.0
3717834	533.373352051	0.0	4760.0	0	1731.0	1	2080.75675676	76988.0	2.54710614361	3.0	0.835135356668	188.080493619	6.40940023193	973.869926445	0.24291055918	1219.0	1048.0	37	0.0
3717835	1623.32727051	0.0	10686.0	0	2616.0	1	4054.32432432	150010.0	2.64948913698	3.0	0.957583070961	205.721223544	6.49076086633	2713.6718877	0.471602069884	1422.0	1576.0	37	0.0
3717836	463.535644531	0.0	4530.0	0	1722.0	1	1939.27027027	71753.0	2.60637447459	3.0	0.715424395315	371.03853807	6.96847421015	868.878736222	0.190860192207	1278.0	777.0	37	0.0
3717837	1528.73547363	0.0	11112.0	0	2629.0	1	3736.83783784	138263.0	2.55016498925	3.0	0.907282053085	28.519807895	8.76665587446	2649.02233028	0.474020647159	1310.0	836.0	37	0.0
3717838	1612.41894531	0.0	11541.0	0	2610.0	1	3827.10810811	141603.0	2.56452069771	3.0	0.88973172714	49.2007200927	8.60981892511	2801.02014932	0.482783351975	1294.0	1403.0	37	0.0
3717839	4600.72119141	0.0	32047.0	0	6750.0	1	10246.1351351	379107.0	2.56441091638	3.0	0.858177603868	244.218084586	11.3895811712	8482.23037087	0.55091610925	2276.0	2278.0	37	0.0
3717827	2109.58544922	0.0	13491.0	0	3881.0	1	4688.67567568	173481.0	2.6193036957	3.0	1.10098897727	11.0	0.0	3321.59784219	0.6393086068	1156.0	1323.0	37	0.0
3717828	581.270690918	0.0	3985.0	0	1908.0	1	2314.08108108	85621.0	4.66882371941	3.0	1.52947334536	57.0	0.0	866.388012202	0.401180563797	1099.0	1172.0	37	0.0
3717829	970.735412598	0.0	7483.0	0	2131.0	1	2834.91891892	104892.0	2.53530819198	3.0	1.10050879103	118.0	0.0	1643.52093889	0.468440559896	1177.0	1173.0	37	0.0
3717830	152.190200806	0.0	3049.0	0	1683.0	1	1683.54054054	62291.0	8.45338225668	3.0	1.26032121656	160.0	0.0	436.985544803	0.195552512533	1298.0	943.0	37	0.0
3717831	378.509277344	0.0	4972.0	0	1749.0	1	1990.48648649	73648.0	2.50075923447	3.0	0.97280499476	317.0	0.0	875.144928367	0.272027685733	1287.0	911.0	37	0.0
3717944	485.770843506	0.0	4564.0	0	1792.0	1	2046.40540541	75717.0	2.52515458155	3.0	0.712014954938	190.499941067	108.424092924	932.250605895	0.193575300923	1346.0	1032.0	37	0.0
3717945	6298.59033203	0.0	39321.0	0	6994.0	1	11868.027027	439117.0	2.55470100898	3.0	0.895577070445	269.730159713	108.280141244	10626.202694	0.669264261856	2173.0	2886.0	37	0.0
3717946	2074.60351562	0.0	13687.0	0	3080.0	1	4726.18918919	174869.0	2.58911736037	3.0	0.889579116487	116.604985871	109.501856397	3632.96087416	0.519535179862	1446.0	1499.0	37	0.0
3717947	414.604614258	0.0	5972.0	0	2717.0	1	3125.21621622	115633.0	11.4000000005	3.0	-0.23376530257	261.511463015	111.181017279	1029.35090484	-0.0370704575741	2060.0	1889.0	37	0.0
3717948	3579.97509766	0.0	24868.0	0	4339.0	1	7055.35135135	261048.0	2.54734313872	3.0	0.829969603306	330.940415133	110.765257961	6177.17013696	0.570676222364	1926.0	1831.0	37	0.0
3717949	218.240463257	0.0	3052.0	0	1310.0	1	1417.56756757	52450.0	10.0970813998	3.0	0.630411799612	85.9401790773	112.645230122	480.43837277	0.119606156439	1105.0	795.0	37	0.0
3717950	2321.52148438	0.0	16029.0	0	3016.0	1	5232.48648649	193602.0	2.58287991704	3.0	0.83310348967	159.402065919	113.492315455	4198.35948531	0.502011598544	1631.0	1565.0	37	0.0
3717951	534.285461426	0.0	5783.0	0	2518.0	1	2829.7027027	104699.0	9.06094461352	3.0	0.707665546997	259.240137984	114.273830264	1145.56160087	0.167193125139	1777.0	1554.0	37	0.0
3717936	1626.25500488	0.0	12903.0	0	2977.0	1	4191.13513514	155072.0	2.56737920291	3.0	0.794168564533	342.175003302	100.122573252	2865.76091468	0.372708515777	1847.0	1476.0	37	0.0
3717937	2524.95483398	0.0	18796.0	0	2753.0	1	5228.08108108	193439.0	2.58283693354	3.0	0.819547058167	199.960981758	102.619779386	4483.41231268	0.541798666101	1538.0	1517.0	37	0.0
3717938	661.192565918	0.0	5514.0	0	1600.0	1	2113.89189189	78214.0	2.61208802051	3.0	0.759650273139	59.5433514896	103.586279584	1259.82840066	0.292601875902	1144.0	727.0	37	0.0
3717939	1525.36608887	0.0	11217.0	0	2948.0	1	4037.54054054	149389.0	2.57738596423	3.0	0.894754059684	237.346376446	103.53867348	2675.70847933	0.421423944554	1602.0	1796.0	37	0.0
3717940	484.027526855	0.0	5149.0	0	1925.0	1	2288.7027027	84682.0	2.53909040948	3.0	0.517482875485	256.459807795	105.323472693	1000.58843423	0.127545837292	1611.0	1069.0	37	0.0
3717941	344.124298096	0.0	5046.0	0	2062.0	1	2372.10810811	87768.0	2.53675771441	3.0	0.431228823229	296.96406835	105.201871372	914.059011704	0.090612477386	1772.0	987.0	37	0.0
3717942	426.725067139	0.0	5092.0	0	2199.0	1	2523.13513514	93356.0	2.54283068712	3.0	0.397201539529	346.458096938	105.807858482	1015.07047271	0.0868361774215	1777.0	1279.0	37	0.0
3717943	352.169036865	0.0	4117.0	0	1829.0	1	1978.05405405	73188.0	10.1348892818	3.0	0.795072426454	170.018685542	107.850350778	651.357810268	0.150622969601	1417.0	1213.0	37	0.0
3717928	241.260803223	0.0	3064.0	0	2078.0	1	2043.94594595	75626.0	2.59101174426	3.0	0.704544016671	381.966019957	94.8728924958	465.398213358	0.0872057630708	1635.0	1109.0	37	0.0
3717929	1236.48974609	0.0	11466.0	0	3363.0	1	4077.78378378	150878.0	10.1646226028	3.0	0.769601056711	21.0947320899	96.8015243084	2462.31144947	0.302687689944	1670.0	1423.0	37	0.0
3717930	1740.85449219	0.0	14815.0	0	3793.0	1	5059.27027027	187193.0	10.1728236237	3.0	0.938231097121	26.2834807028	96.9118667199	3024.63494261	0.389769296394	1858.0	1485.0	37	0.0
3717931	704.832763672	0.0	5620.0	0	2023.0	1	2430.43243243	89926.0	2.58634666662	3.0	0.861946358232	104.967992147	97.0379661108	1185.27342229	0.266106494737	1404.0	1093.0	37	0.0
3717932	232.292617798	0.0	4300.0	0	1894.0	1	2016.32432432	74604.0	2.50189389104	3.0	-0.426469024773	125.167379844	98.7632719913	677.133543946	-0.0668243631182	1591.0	1103.0	37	0.0
3717933	1172.91784668	0.0	9480.0	0	2557.0	1	3615.54054054	133775.0	2.57203487398	3.0	0.825322990948	296.089815165	99.3876714974	2070.61678404	0.309467611633	1825.0	1451.0	37	0.0
3717934	2701.77563477	0.0	20956.0	0	3999.0	1	6132.08108108	226887.0	2.54323789627	3.0	0.800680209666	307.841339307	98.9901418963	4670.82750448	0.43872564875	1975.0	1900.0	37	0.0
3717935	482.037353516	0.0	5199.0	0	1808.0	1	2225.27027027	82335.0	2.66017706805	3.0	0.285730823584	117.994800982	99.7000469018	1039.75068189	0.0715281742874	1637.0	1192.0	37	0.0
3717920	214.117675781	0.0	3488.0	0	1844.0	1	1874.21621622	69346.0	2.5007176268	3.0	0.335107850946	287.074936137	92.417997606	575.65267958	0.0542551775354	1577.0	1115.0	37	0.0
3717921	1248.0994873	0.0	9228.0	0	2783.0	1	3626.21621622	134170.0	2.58942630126	3.0	0.782512647609	323.28140287	91.7927747068	2193.5522071	0.310061022628	1752.0	1532.0	37	0.0
3717922	449.464874268	0.0	4177.0	0	2027.0	1	2235.48648649	82713.0	2.71844209039	3.0	0.736160203803	114.113232815	92.7186921315	778.32839476	0.146991944064	1553.0	1228.0	37	0.0
3717923	1755.13049316	0.0	14386.0	0	3586.0	1	4781.97297297	176933.0	11.4000000005	3.0	0.681368093373	313.407565321	94.2364002303	3262.26549167	0.302787157485	1982.0	1549.0	37	0.0
3717924	2847.60449219	0.0	19355.0	0	3751.0	1	6023.89189189	222884.0	2.54478459916	3.0	0.894174828085	368.572504831	93.7656109023	4879.25614085	0.567726552199	1605.0	1636.0	37	0.0
3717925	238.299331665	0.0	2563.0	0	1509.0	1	1582.94594595	58569.0	4.6721195934	3.0	1.17765930267	0.575088362859	94.9109716064	551.24928551	0.257949606451	996.0	678.0	37	0.0
3717926	269.470245361	0.0	4046.0	0	1705.0	1	1954.32432432	72310.0	2.57567507301	3.0	-0.0998726397572	41.0263376806	95.365997802	689.005243249	-0.0173006762768	1605.0	1193.0	37	0.0
3717927	3564.95532227	0.0	25171.0	0	4699.0	1	6938.89189189	256739.0	2.55358978428	3.0	0.869278467871	162.829725548	95.1275039056	5992.17384401	0.60086724188	1621.0	1583.0	37	0.0
3717912	3285.86645508	0.0	21567.0	0	4543.0	1	7228.56756757	267457.0	2.5706789115	3.0	0.899092520374	238.268206308	89.2836667229	5470.87367358	0.515690911356	2088.0	1963.0	37	0.0
3717913	2442.23144531	0.0	18301.0	0	3877.0	1	5464.72972973	202195.0	2.56539357792	3.0	0.926914525529	337.067609916	88.9373862343	3988.56231164	0.511179518469	1686.0	1650.0	37	0.0
3717914	483.038208008	0.0	4850.0	0	1988.0	1	2260.67567568	83645.0	2.5437238244	3.0	0.724386849852	292.884011804	90.2451323173	861.638428101	0.160156229901	1549.0	1248.0	37	0.0
3717915	1558.72814941	0.0	13365.0	0	3362.0	1	4358.67567568	161271.0	2.50360214387	3.0	0.670213828365	394.952170685	90.3489406349	2882.80990484	0.284749775041	1967.0	1719.0	37	0.0
3717916	3687.55249023	0.0	24443.0	0	4288.0	1	7395.83783784	273646.0	2.57712624527	3.0	0.881709444527	127.226474241	90.6572798496	6269.27681685	0.596684316275	1805.0	1987.0	37	0.0
3717917	190.103866577	0.0	3334.0	0	1621.0	1	1821.32432432	67389.0	2.5134079105	3.0	-0.434263130388	155.733355698	91.2256850067	611.292894612	-0.0679259090066	1393.0	968.0	37	0.0
3717918	6261.35253906	0.0	36381.0	0	6531.0	1	11966.1891892	442749.0	2.58257271358	3.0	0.906325908264	225.110678064	90.5781739866	10597.8082871	0.670402756431	2116.0	3336.0	37	0.0
3717919	3849.04638672	0.0	28452.0	0	5003.0	1	7284.97297297	269544.0	2.56033766571	3.0	0.891130855719	87.1152504987	92.0113950283	6412.71673009	0.645322075414	1512.0	1673.0	37	0.0
3717904	448.001556396	0.0	4951.0	0	1877.0	1	2316.86486486	85724.0	2.66934609365	3.0	0.172846589251	234.413646221	81.4012378016	1040.58074496	0.0403830549936	1597.0	871.0	37	0.0
3717905	6813.21826172	0.0	36994.0	0	8887.0	1	12703.027027	470012.0	2.56767241663	3.0	0.969242430438	272.924759837	82.1197054116	10811.6185562	0.702022996743	2118.0	2017.0	37	0.0
3717906	1090.4152832	0.0	8307.0	0	2247.0	1	3079.81081081	113953.0	2.57442664566	3.0	0.871585611507	199.395137935	82.6626175918	1920.5869739	0.373178944418	1383.0	1099.0	37	0.0
3717907	1500.65222168	0.0	12763.0	0	3184.0	1	4318.45945946	159783.0	2.53052508709	3.0	0.714548811126	391.979092687	83.5607746185	2759.38815274	0.29582264768	1950.0	1698.0	37	0.0
3717908	443.941131592	0.0	4570.0	0	2146.0	1	2320.91891892	85874.0	2.54804121584	3.0	0.504986393149	382.72305961	85.7999736458	822.514112624	0.0982752772375	1687.0	1163.0	37	0.0
3717909	875.133178711	0.0	8055.0	0	2287.0	1	2987.56756757	110540.0	2.55781427293	3.0	0.580832257909	19.3883347883	87.4299454224	1661.72675486	0.192653495799	1653.0	1245.0	37	0.0
3717910	1430.62866211	0.0	12823.0	0	3353.0	1	4465.18918919	165212.0	2.57893724998	3.0	0.54830937585	39.9470061304	87.1523010811	2554.58939773	0.186024719404	1951.0	1803.0	37	0.0
3717911	2760.58154297	0.0	22826.0	0	6060.0	1	7854.48648649	290616.0	2.55785450683	3.0	0.917081274678	31.9251007083	87.6308660236	4965.15007954	0.408178496797	2637.0	2622.0	37	0.0
3717896	2688.13208008	0.0	19560.0	0	3507.0	1	5777.86486486	213781.0	2.55847288067	3.0	0.790845648405	180.902350948	72.5416360041	4795.23186302	0.488480303847	1708.0	1113.0	37	0.0
3717897	201.122848511	0.0	2590.0	0	1514.0	1	1632.51351351	60403.0	2.46399015042	3.0	0.596853280489	330.88433941	73.0911056451	479.66178024	0.0961103595548	1339.0	917.0	37	0.0
3717898	1036.61621094	0.0	10827.0	0	3054.0	1	3699.89189189	136896.0	2.55647564826	3.0	0.641953236163	103.382792104	74.538451498	2456.23979538	0.270787062104	1555.0	1470.0	37	0.0
3717899	464.684326172	0.0	5420.0	0	1958.0	1	2217.64864865	82053.0	2.61166692188	3.0	0.543474362687	388.139186823	75.1775791777	946.834175797	0.131246421101	1575.0	860.0	37	0.0
3717900	570.009155273	0.0	5222.0	0	1926.0	1	2221.64864865	82201.0	2.56983892647	3.0	0.780988995482	46.4878475453	77.3290200523	1083.24636103	0.235177756407	1314.0	1194.0	37	0.0
3717901	586.672973633	0.0	5692.0	0	1879.0	1	2326.67567568	86087.0	2.55174125134	3.0	0.768627597447	315.721905775	77.8094088353	1078.26540368	0.216700240567	1472.0	972.0	37	0.0
3717902	2289.69140625	0.0	17302.0	0	3582.0	1	5413.59459459	200303.0	2.57960715665	3.0	0.755536103456	24.9119875689	79.4721745764	4153.62753412	0.40814492475	1716.0	1340.0	37	0.0
3717903	175.451843262	0.0	3254.0	0	1632.0	1	1796.2972973	66463.0	2.65798310409	3.0	-0.298571631304	176.479635524	79.3064748226	560.103207993	-0.0444783747229	1427.0	1069.0	37	0.0
3717888	236.152084351	0.0	2759.0	0	1612.0	1	1627.83783784	60230.0	2.57092496425	3.0	1.02409303338	13.4087646777	62.5031872126	393.651955237	0.141325381085	1152.0	1164.0	37	0.0
3717889	536.69317627	0.0	4655.0	0	1765.0	1	2097.94594595	77624.0	2.60311576243	3.0	0.774964553002	352.941544255	62.9657559478	954.250693417	0.213955107991	1348.0	1007.0	37	0.0
3717890	1409.65209961	0.0	10016.0	0	2767.0	1	3731.21621622	138055.0	2.58808312506	3.0	0.637054529819	183.080406271	64.9801528073	2428.46875778	0.261533635794	1640.0	1385.0	37	0.0
3717891	2052.72265625	0.0	14946.0	0	3249.0	1	4700.40540541	173915.0	2.56170627261	3.0	0.890917024003	203.993974728	66.1580040642	3444.75863902	0.484694087426	1490.0	1244.0	37	0.0
3717892	2316.39013672	0.0	17664.0	0	3280.0	1	5450.0	201650.0	2.5478704895	3.0	0.763954731682	101.874520608	69.3625822904	4311.75269209	0.433076109107	1719.0	1543.0	37	0.0
3717893	1017.75244141	0.0	7932.0	0	2159.0	1	2740.32432432	101392.0	2.57018453741	3.0	0.884951169664	75.8147016085	69.5931625916	1768.36544197	0.399648707613	1154.0	1110.0	37	0.0
3717894	172.983596802	0.0	2705.0	0	1642.0	1	1717.75675676	63557.0	2.75985377647	3.0	0.322902239565	318.526375213	71.2521669277	494.003452833	0.048691967323	1455.0	719.0	37	0.0
3717895	1964.18603516	0.0	14241.0	0	2785.0	1	4503.86486486	166643.0	2.55948841005	3.0	0.883461782295	121.957303452	72.6073077645	3354.84000415	0.49039430074	1488.0	1478.0	37	0.0
3718008	495.423522949	0.0	4928.0	0	1743.0	1	2083.13513514	77076.0	2.61474309262	3.0	0.59368506787	385.511343354	171.549965361	1005.87919426	0.167318462826	1424.0	995.0	37	0.0
3718009	203.213348389	0.0	2783.0	0	1342.0	1	1411.89189189	52240.0	10.8142886827	3.0	0.638615267865	10.7241854106	173.177645755	417.594485901	0.104290818039	1118.0	693.0	37	0.0
3718010	338.527832031	0.0	4403.0	0	1631.0	1	1923.51351351	71170.0	2.55806119922	3.0	0.222146456332	77.3921140871	175.393413075	837.836387556	0.0508405442519	1316.0	1027.0	37	0.0
3718011	312.647094727	0.0	3334.0	0	1468.0	1	1675.91891892	62009.0	2.61874769518	3.0	0.66852728182	21.3493359887	176.489128612	610.20558368	0.138571029032	1183.0	786.0	37	0.0
3718012	934.848571777	0.0	6295.0	0	2637.0	1	2864.40540541	105983.0	2.57949341713	3.0	1.02976307615	187.254325919	177.136019062	1486.48168616	0.364624174279	1311.0	1111.0	37	0.0
3718013	2712.66210938	0.0	20668.0	0	4250.0	1	5962.0	220594.0	2.53771693806	3.0	0.886412535652	306.916849332	178.272759107	4627.76950713	0.524440311203	1827.0	1898.0	37	0.0
3718014	897.058898926	0.0	7564.0	0	1895.0	1	2591.10810811	95871.0	2.57645729463	3.0	0.831261932898	223.005968513	179.121367453	1507.07422187	0.318817068746	1316.0	1105.0	37	0.0
3718015	349.485931396	0.0	3354.0	0	1513.0	1	1687.86486486	62451.0	2.49884189732	3.0	0.703502839047	112.291237404	179.754182984	656.045948686	0.158372884474	1146.0	980.0	37	0.0
3718000	446.015319824	0.0	4011.0	0	1653.0	1	2067.67567568	76504.0	2.56406814492	3.0	0.660758539581	386.355330352	163.718310086	852.390138051	0.157671890521	1421.0	1206.0	37	0.0
3718001	2073.80175781	0.0	15936.0	0	3028.0	1	4569.97297297	169089.0	2.579022634	3.0	0.830091101749	227.751082628	166.285949971	3660.33131839	0.497974233916	1494.0	1152.0	37	0.0
3718002	176.226135254	0.0	3701.0	0	1549.0	1	1765.16216216	65311.0	2.5734089336	3.0	-0.0299191241895	261.301202393	168.498288043	638.250713257	-0.00538000606703	1437.0	1087.0	37	0.0
3718003	365.871490479	0.0	5722.0	0	2165.0	1	2511.51351351	92926.0	10.9271836571	3.0	0.680478255319	273.134762187	168.084937155	975.762682373	0.152323681996	1476.0	1356.0	37	0.0
3718004	708.391418457	0.0	6213.0	0	2690.0	1	3009.67567568	111358.0	2.6203912973	3.0	1.05859533415	360.669649906	167.865827804	1168.72604085	0.258714100707	1696.0	1319.0	37	0.0
3718005	3156.26367188	0.0	24014.0	0	6414.0	1	7889.40540541	291908.0	2.59330133344	3.0	1.0139738364	348.911058388	169.779742835	5441.3566806	0.537683347107	2015.0	2324.0	37	0.0
3718006	1668.34228516	0.0	12572.0	0	2694.0	1	4198.86486486	155358.0	2.54622598766	3.0	0.828005544688	268.326623475	170.667488724	3038.66832275	0.42777362674	1561.0	1688.0	37	0.0
3718007	406.215026855	0.0	3686.0	0	1616.0	1	1818.62162162	67289.0	2.70590667494	3.0	0.79429832699	168.040841694	171.881864486	696.776281303	0.179469852231	1231.0	876.0	37	0.0
3717992	486.724731445	0.0	5958.0	0	1987.0	1	2258.86486486	83578.0	2.53025506895	3.0	0.458464631706	20.0123357362	157.347321736	942.552449533	0.105768227155	1411.0	1029.0	37	0.0
3717993	2154.81884766	0.0	15464.0	0	3552.0	1	4732.05405405	175086.0	2.54417987662	3.0	0.797848525921	47.0660548043	157.296029456	3740.34336619	0.460537407173	1493.0	971.0	37	0.0
3717994	167.313842773	0.0	2728.0	0	1976.0	1	1976.18918919	73119.0	6.42958861414	3.0	2.05381758503	399.0	158.0	353.813811507	0.225274179706	1373.0	1367.0	37	0.0
3717995	678.518920898	0.0	6336.0	0	1860.0	1	2416.75675676	89420.0	2.51591708203	3.0	0.784148852701	26.4871642067	159.526842472	1298.26237302	0.266815778461	1307.0	944.0	37	0.0
3717996	2312.03881836	0.0	16208.0	0	3850.0	1	5734.13513514	212163.0	2.57101903473	3.0	0.849202873571	58.9211188616	159.803674985	4107.26502785	0.43706014866	1829.0	2053.0	37	0.0
3717997	1553.67028809	0.0	11548.0	0	2531.0	1	3838.62162162	142029.0	2.5963719305	3.0	0.867437079931	74.3057289825	161.532263876	2746.39777559	0.449927303356	1444.0	1342.0	37	0.0
3717998	2512.3815918	0.0	16997.0	0	3302.0	1	5363.08108108	198434.0	2.58561983747	3.0	0.842940615992	324.336347144	162.104811139	4321.92896992	0.514345990704	1696.0	1758.0	37	0.0
3717999	1711.01269531	0.0	15108.0	0	3404.0	1	4940.83783784	182811.0	11.4000000005	3.0	0.680409531157	54.393592855	163.583108272	3531.5352698	0.321294183846	1821.0	1410.0	37	0.0
3717984	1365.26208496	0.0	10356.0	0	2115.0	1	3372.0	124764.0	2.56577302668	3.0	0.874471695944	88.0210416478	146.514073152	2380.60324988	0.446518132591	1249.0	1189.0	37	0.0
3717985	3183.86816406	0.0	23464.0	0	3833.0	1	6266.81081081	231872.0	2.55703610959	3.0	0.82271441937	172.687790094	147.330341265	5658.76149994	0.590949379821	1555.0	1434.0	37	0.0
3717986	2992.72875977	0.0	21046.0	0	4086.0	1	6056.72972973	224099.0	2.57520892457	3.0	0.856178880454	17.1295340577	147.96027082	4973.11366611	0.542018847092	1654.0	1321.0	37	0.0
3717987	322.858825684	0.0	4580.0	0	1714.0	1	1920.21621622	71048.0	2.49748380485	3.0	0.924451294581	399.0	150.0	808.812920792	0.241763598636	1291.0	998.0	37	0.0
3717988	594.623291016	0.0	5170.0	0	2354.0	1	2537.27027027	93879.0	2.56419184402	3.0	0.52558204132	245.78448835	150.832383457	1107.16752342	0.129524789711	1542.0	1021.0	37	0.0
3717989	2150.4609375	0.0	15116.0	0	5165.0	1	6065.18918919	224412.0	4.64923032963	3.0	1.26052873164	219.384577432	153.055786291	3463.35056811	0.56224175734	1555.0	1985.0	37	0.0
3717990	1334.74206543	0.0	11415.0	0	2565.0	1	3431.67567568	126972.0	2.60419960559	3.0	0.78069707634	307.750511771	153.828886844	2399.18222241	0.375333795417	1439.0	1266.0	37	0.0
3717991	484.8409729	0.0	5462.0	0	2079.0	1	2290.67567568	84755.0	2.58147647405	3.0	0.481708817789	316.045712256	154.852890431	932.940186664	0.10876365086	1583.0	1224.0	37	0.0
3717976	288.290802002	0.0	3328.0	0	1600.0	1	1840.35135135	68093.0	2.54488644489	3.0	0.421892020161	216.77478019	138.792002213	584.522512456	0.0718108314049	1417.0	1039.0	37	0.0
3717977	248.898422241	0.0	3333.0	0	1658.0	1	1815.21621622	67163.0	2.50499345805	3.0	0.736393580891	371.519403599	139.225916685	516.814824732	0.117106553062	1421.0	1101.0	37	0.0
3717978	1764.25744629	0.0	13364.0	0	2693.0	1	4079.2972973	150934.0	2.59469895948	3.0	0.747610622327	9.59473784935	141.452538641	3255.52603588	0.425149548989	1354.0	1164.0	37	0.0
3717979	1899.50048828	0.0	14542.0	0	3563.0	1	4509.51351351	166852.0	2.57453295327	3.0	0.820618471905	266.625959245	142.088997474	3343.38876343	0.437208006802	1750.0	1278.0	37	0.0
3717980	1635.94885254	0.0	14508.0	0	2628.0	1	3753.91891892	138895.0	2.53660524548	3.0	0.772105977971	199.095159537	143.090207545	2905.75130253	0.426182448057	1463.0	1420.0	37	0.0
3717981	3665.93041992	0.0	25743.0	0	4650.0	1	7583.35135135	280584.0	2.55066299278	3.0	0.872546022724	251.814371262	143.45042344	6395.45771195	0.582110883425	1874.0	1889.0	37	0.0
3717982	239.410003662	0.0	3095.0	0	1385.0	1	1544.13513514	57133.0	2.51822703859	3.0	0.694399192283	108.969168008	144.75525039	481.499518989	0.121409915162	1194.0	897.0	37	0.0
3717983	1554.88879395	0.0	11347.0	0	2893.0	1	3973.08108108	147004.0	2.63676996828	3.0	0.889375769639	358.825251411	145.348774562	2654.9661159	0.422794085723	1589.0	1348.0	37	0.0
3717968	2312.85644531	0.0	16701.0	0	2740.0	1	4734.94594595	175193.0	2.57101914265	3.0	0.837202053362	102.389176235	132.761470655	4087.80281886	0.565899046481	1267.0	1267.0	37	0.0
3717969	498.003753662	0.0	5194.0	0	2068.0	1	2334.16216216	86364.0	2.55396190467	3.0	0.650878992486	259.251521532	133.927249757	923.206986347	0.147733651367	1586.0	1054.0	37	0.0
3717970	931.067565918	0.0	8177.0	0	2020.0	1	2734.51351351	101177.0	2.58336373559	3.0	0.747364178434	170.013886373	134.933589722	1612.76122125	0.28269295888	1427.0	1200.0	37	0.0
3717971	297.548400879	0.0	3406.0	0	1651.0	1	1817.48648649	67247.0	10.9750161925	3.0	0.640841855728	395.363244856	135.847041838	664.131748209	0.132612781173	1359.0	792.0	37	0.0
3717972	457.884918213	0.0	4106.0	0	1541.0	1	1816.02702703	67193.0	2.61069469135	3.0	0.871585493362	78.045904254	136.594074146	797.867904915	0.236804359133	1120.0	933.0	37	0.0
3717973	251.598480225	0.0	3237.0	0	1584.0	1	1779.54054054	65843.0	2.60334729355	3.0	0.139608244198	204.768239121	136.894745295	570.347535114	0.0228843879883	1404.0	962.0	37	0.0
3717974	457.544311523	0.0	4326.0	0	1841.0	1	2072.35135135	76677.0	2.56474318077	3.0	0.732297062858	237.730885452	137.328395016	861.661902508	0.179580113458	1450.0	862.0	37	0.0
3717975	3622.17016602	0.0	24775.0	0	4080.0	1	7225.32432432	267337.0	2.58769042179	3.0	0.881937275125	127.895480773	139.498493682	6279.43783336	0.621376897963	1602.0	1601.0	37	0.0
3717960	398.408630371	0.0	4473.0	0	2140.0	1	2388.27027027	88366.0	2.55541453159	3.0	-0.290051664444	139.728485702	126.492836473	837.155821439	-0.0483763843904	1689.0	1270.0	37	0.0
3717961	3773.39501953	0.0	26073.0	0	5101.0	1	7578.86486486	280418.0	2.58784018881	3.0	0.884394787932	326.235514353	125.792958769	6381.06997368	0.59314489878	1884.0	2026.0	37	0.0
3717962	641.385742188	0.0	6020.0	0	2078.0	1	2405.16216216	88991.0	2.549223496	3.0	0.833050711474	374.948554807	127.966647307	1116.67976394	0.239750840604	1473.0	1227.0	37	0.0
3717963	279.00189209	0.0	2999.0	0	1641.0	1	1766.45945946	65359.0	2.61271193532	3.0	0.651593992338	310.352760944	128.826638197	562.899665156	0.115845288484	1407.0	809.0	37	0.0
3717964	653.831481934	0.0	6585.0	0	1989.0	1	2352.81081081	87054.0	2.57358800344	3.0	0.644771220185	163.862168212	129.782816323	1214.62863181	0.199659596033	1401.0	975.0	37	0.0
3717965	1982.29980469	0.0	14689.0	0	3317.0	1	4761.40540541	176172.0	2.5573190991	3.0	0.880065388922	350.69806262	131.113871931	3419.40107215	0.462008127525	1733.0	1815.0	37	0.0
3717966	483.107910156	0.0	4384.0	0	1552.0	1	1896.48648649	70170.0	2.56435154032	3.0	0.639199532169	198.155500217	132.384745442	924.604318423	0.184576159695	1243.0	892.0	37	0.0
3717967	1994.7487793	0.0	15784.0	0	2905.0	1	4519.13513514	167208.0	2.59171526119	3.0	0.846300442524	223.274075806	131.71672823	3474.56543376	0.48223183217	1525.0	1487.0	37	0.0
3717952	5592.45654297	0.0	33286.0	0	6375.0	1	10806.0810811	399825.0	2.56393149251	3.0	0.960770283843	138.25861765	117.251986875	9073.49963838	0.67606128185	1961.0	2171.0	37	0.0
3717953	2588.11791992	0.0	19274.0	0	4527.0	1	6178.72972973	228613.0	2.56259245832	3.0	0.959300143468	356.570103874	119.052539306	4393.20176617	0.517544865265	1819.0	1631.0	37	0.0
3717954	532.03704834	0.0	5414.0	0	2174.0	1	2523.86486486	93383.0	2.66366946259	3.0	0.563042112369	155.27668079	121.318607759	957.267295835	0.119541346908	1630.0	1388.0	37	0.0
3717955	653.578186035	0.0	6920.0	0	1786.0	1	2248.08108108	83179.0	2.6968725825	3.0	0.68327023303	227.929007397	120.878300054	1241.40362714	0.232518155891	1346.0	1075.0	37	0.0
3717956	283.449584961	0.0	2949.0	0	1407.0	1	1484.94594595	54943.0	2.58464025441	3.0	0.758362513624	53.9128605485	123.969364581	545.639733908	0.161884454528	1042.0	639.0	37	0.0
3717957	363.942962646	0.0	3972.0	0	1678.0	1	1843.08108108	68194.0	2.55198026273	3.0	0.661834879609	298.492215987	123.912888761	750.230423062	0.155669502988	1329.0	766.0	37	0.0
3717958	288.041656494	0.0	2977.0	0	1453.0	1	1625.51351351	60144.0	2.68079373128	3.0	0.725574731724	208.231009453	125.292024037	544.48689514	0.138330292271	1211.0	891.0	37	0.0
3717959	522.236022949	0.0	6108.0	0	1753.0	1	2073.54054054	76721.0	2.59514629856	3.0	0.648709700441	125.87862848	126.1158219	1008.26111572	0.18725063281	1396.0	1023.0	37	0.0
3718072	427.319396973	0.0	4325.0	0	1495.0	1	1788.0	66156.0	2.57465113047	3.0	0.77513344259	6.68480146211	243.909890931	815.135401159	0.214607369424	1166.0	795.0	37	0.0
3718073	407.997131348	0.0	3912.0	0	1540.0	1	1747.2972973	64650.0	2.52065921991	3.0	0.792557342289	39.5978195114	244.16523286	710.871173861	0.192210832714	1121.0	864.0	37	0.0
3718074	192.002288818	0.0	2781.0	0	1583.0	1	1697.45945946	62806.0	10.6809543506	3.0	0.546560968289	99.5189799052	243.866215074	462.569369848	0.0804629514595	1372.0	1143.0	37	0.0
3718075	1618.28674316	0.0	11694.0	0	2860.0	1	3933.7027027	145547.0	2.57595210985	3.0	0.86939346779	382.591582007	244.895205411	2791.74176879	0.446138905337	1500.0	1215.0	37	0.0
3718076	484.065093994	0.0	4656.0	0	1782.0	1	2075.91891892	76809.0	2.63444612817	3.0	0.875442486534	342.741600184	246.321482489	838.635312688	0.214818560036	1366.0	1079.0	37	0.0
3718077	260.964355469	0.0	3278.0	0	1812.0	1	1918.37837838	70980.0	2.7686954284	3.0	0.464486565645	208.53869559	246.589787873	565.503332899	0.0734925096579	1611.0	1114.0	37	0.0
3718078	207.623306274	0.0	3080.0	0	1544.0	1	1682.51351351	62253.0	2.53285877721	3.0	0.483732409015	371.792957738	246.651997556	484.700057402	0.0748955407561	1404.0	1005.0	37	0.0
3718079	250.933868408	0.0	2957.0	0	1376.0	1	1501.27027027	55547.0	2.5511931338	3.0	0.562036549513	49.672145227	249.042057155	524.224223053	0.108804746086	1174.0	887.0	37	0.0
3718064	278.573852539	0.0	2907.0	0	1597.0	1	1684.89189189	62341.0	2.61099029576	3.0	0.746368839016	249.099831073	232.722755456	545.129535258	0.137320020753	1294.0	834.0	37	0.0
3718065	1873.2388916	0.0	14931.0	0	3700.0	1	5105.05405405	188887.0	2.58263586866	3.0	0.871665535719	129.69704304	234.310757394	3489.58112693	0.42432960787	1559.0	1449.0	37	0.0
3718066	695.640625	0.0	6184.0	0	1753.0	1	2339.91891892	86577.0	2.56916304871	3.0	0.79563389176	285.446678404	234.782585585	1316.38744673	0.288332985215	1269.0	1137.0	37	0.0
3718067	4963.62695312	0.0	35077.0	0	5298.0	1	9277.64864865	343273.0	2.56468585037	3.0	0.886799673089	200.835806567	236.771587881	8347.09494447	0.663690235951	1799.0	2247.0	37	0.0
3718068	1344.46520996	0.0	11085.0	0	3172.0	1	3794.08108108	140381.0	2.57139037274	3.0	0.900548116729	216.720993365	239.483384886	2370.25498369	0.391395692717	1615.0	1313.0	37	0.0
3718069	392.409790039	0.0	3669.0	0	1659.0	1	1870.59459459	69212.0	2.60094691876	3.0	0.651909006006	237.966520191	239.891262209	745.078872017	0.149202508075	1383.0	957.0	37	0.0
3718070	3169.73754883	0.0	21663.0	0	3856.0	1	6564.13513514	242873.0	2.55825329615	3.0	0.887723344464	89.5151962178	240.66640001	5539.20808701	0.598866489806	1592.0	1648.0	37	0.0
3718071	547.955993652	0.0	5150.0	0	1801.0	1	2091.56756757	77388.0	2.58014693248	3.0	0.850986734496	258.810640679	242.258961878	971.437552763	0.246295735669	1250.0	631.0	37	0.0
3718056	252.641677856	0.0	3603.0	0	1739.0	1	1902.7027027	70400.0	11.4000000005	3.0	0.602729270286	389.330744642	226.966758584	535.910847937	0.0927548535623	1483.0	1062.0	37	0.0
3718057	6850.08691406	0.0	34205.0	0	8797.0	1	12917.3783784	477943.0	2.61372322507	3.0	1.00547899128	73.8674265639	228.153084996	10714.4802859	0.715276259502	2012.0	2245.0	37	0.0
3718058	222.400588989	0.0	2822.0	0	1659.0	1	1684.56756757	62329.0	10.2740597173	3.0	1.08324325658	399.0	228.0	532.152523068	0.206414520313	1267.0	732.0	37	0.0
3718059	2608.09472656	0.0	19222.0	0	3442.0	1	5368.89189189	198649.0	2.52870149921	3.0	0.847949649499	231.739425807	228.938664543	4481.57500702	0.547758796582	1546.0	1519.0	37	0.0
3718060	553.578491211	0.0	4851.0	0	1760.0	1	2024.51351351	74907.0	2.57947496834	3.0	0.844134301021	10.7152357007	230.459280442	1022.10245251	0.270787202266	1152.0	936.0	37	0.0
3718061	230.100006104	0.0	2829.0	0	1461.0	1	1526.40540541	56477.0	10.2437686953	3.0	0.843666220832	162.897967104	229.916941971	428.26494003	0.134242211471	1150.0	911.0	37	0.0
3718062	428.330657959	0.0	4926.0	0	1848.0	1	2031.27027027	75157.0	2.53206859652	3.0	0.969289613874	340.930293208	232.015631715	729.400273004	0.210696346356	1306.0	1036.0	37	0.0
3718063	2087.86987305	0.0	17610.0	0	3700.0	1	5323.35135135	196964.0	2.55019352927	3.0	0.83111802699	135.203706745	232.712664401	3892.66330005	0.436522810012	1686.0	1759.0	37	0.0
3718048	2294.53491211	0.0	16327.0	0	3444.0	1	5242.48648649	193972.0	2.57841416597	3.0	0.89272024179	267.033499667	210.875760995	3788.39670442	0.476134170973	1816.0	1727.0	37	0.0
3718049	279.45010376	0.0	3516.0	0	1241.0	1	1409.08108108	52136.0	2.53528922834	3.0	0.61115699096	42.5430966542	214.323214862	596.390689359	0.148548000034	1024.0	778.0	37	0.0
3718050	1817.72827148	0.0	14639.0	0	3162.0	1	4457.89189189	164942.0	2.54455930174	3.0	0.818658163955	375.574661295	215.649279912	3339.6811207	0.442280515616	1621.0	1542.0	37	0.0
3718051	514.06817627	0.0	4361.0	0	1784.0	1	2020.43243243	74756.0	2.59126322537	3.0	0.598955740065	64.9512620973	221.432664328	951.35498517	0.164163666591	1281.0	660.0	37	0.0
3718052	336.415802002	0.0	4225.0	0	1976.0	1	2224.97297297	82324.0	2.540736891	3.0	0.24981146421	374.130462214	222.51580501	857.506316351	0.050573302828	1572.0	879.0	37	0.0
3718053	525.938537598	0.0	5544.0	0	2164.0	1	2396.83783784	88683.0	2.57595398427	3.0	0.713047541902	383.717694797	223.370776983	998.778490444	0.174488962303	1576.0	1075.0	37	0.0
3718054	604.012939453	0.0	5391.0	0	1678.0	1	2113.18918919	78188.0	2.55245173431	3.0	0.766142553496	179.071635424	225.196862949	1093.01712495	0.247097664928	1263.0	997.0	37	0.0
3718055	305.309936523	0.0	4083.0	0	1550.0	1	1695.0	62715.0	2.44460253693	3.0	0.499323458563	264.000428589	224.841159936	719.344300194	0.118511206133	1321.0	915.0	37	0.0
3718040	1281.60058594	0.0	12164.0	0	3340.0	1	4566.35135135	168955.0	2.52877993156	3.0	0.344474970583	186.398288905	202.809828698	2824.12174368	0.119222491989	2210.0	2013.0	37	0.0
3718041	215.116394043	0.0	2665.0	0	1418.0	1	1391.91891892	51501.0	2.53077293394	3.0	0.624816043267	32.4835147478	205.700784544	469.892445045	0.117898741277	1071.0	353.0	37	0.0
3718042	2394.85302734	0.0	17394.0	0	3101.0	1	5159.83783784	190914.0	2.57863332682	3.0	0.820016185853	162.283180232	205.700145802	4202.2124101	0.501307204122	1570.0	1218.0	37	0.0
3718043	522.09552002	0.0	5236.0	0	1991.0	1	2420.7027027	89566.0	2.60301035925	3.0	0.685780343427	279.39530231	208.431244121	1061.84234195	0.177036853514	1647.0	1212.0	37	0.0
3718044	4388.41601562	0.0	30230.0	0	5062.0	1	8400.02702703	310801.0	2.54759512031	3.0	0.901815266645	85.0633105204	209.08623983	7255.72703872	0.637954424245	1740.0	1763.0	37	0.0
3718045	1891.29394531	0.0	13778.0	0	2734.0	1	4380.13513514	162065.0	2.57029322214	3.0	0.812107373163	204.267322765	208.735632935	3381.48274645	0.456611520454	1608.0	1650.0	37	0.0
3718046	3104.51855469	0.0	23340.0	0	4031.0	1	6364.08108108	235471.0	2.53904609605	3.0	0.851661696648	338.30807192	209.042277891	5370.46458976	0.560905873661	1736.0	1834.0	37	0.0
3718047	502.152404785	0.0	4954.0	0	1906.0	1	2267.59459459	83901.0	2.50629837112	3.0	0.515314467483	193.332497127	210.023213906	992.593557288	0.127121534313	1608.0	1045.0	37	0.0
3718032	8351.99121094	0.0	38052.0	0	11024.0	1	17792.6756757	658329.0	2.656183487	3.0	1.20379105445	260.985793476	196.530238546	12364.8701122	0.719046670598	2565.0	4590.0	37	0.0
3718033	1881.86022949	0.0	18870.0	0	2787.0	1	4298.45945946	159043.0	2.48806145561	3.0	0.805310634812	0.0	198.0	3730.23231027	0.53710656466	1367.0	1609.0	37	0.0
3718034	572.452026367	0.0	5678.0	0	2672.0	1	2774.24324324	102647.0	4.71028575823	3.0	0.681863389507	164.199946379	198.214464772	1105.05606709	0.157142642527	1557.0	1333.0	37	0.0
3718035	2216.92480469	0.0	19730.0	0	4961.0	1	6814.35135135	252131.0	11.4000000005	3.0	0.765744103126	179.594886136	198.519051402	4561.91382363	0.344657676296	2223.0	2173.0	37	0.0
3718036	2230.8581543	0.0	16174.0	0	3253.0	1	4796.05405405	177454.0	2.55710085775	3.0	0.879318049998	78.0254622137	199.822165227	3740.51968274	0.521831765885	1406.0	1608.0	37	0.0
3718037	203.804107666	0.0	3133.0	0	1588.0	1	1686.51351351	62401.0	10.8054402824	3.0	0.627788049989	11.1085163197	200.575474063	477.909081406	0.0976327601587	1306.0	1016.0	37	0.0
3718038	445.408782959	0.0	4180.0	0	1631.0	1	2026.54054054	74982.0	2.77026871373	3.0	0.895928411855	101.723665268	202.308187391	766.784577693	0.204089213867	1308.0	1121.0	37	0.0
3718039	159.121063232	0.0	2708.0	0	1473.0	1	1486.78378378	55011.0	2.51049985237	3.0	0.425886307493	243.088006606	201.672597995	390.602677861	0.0592588448771	1276.0	1002.0	37	0.0
3718024	1807.65710449	0.0	13358.0	0	2718.0	1	4058.43243243	150162.0	2.56692410277	3.0	0.890323303455	98.0513524806	190.818082826	2994.59559077	0.489139926588	1375.0	1362.0	37	0.0
3718025	1650.86071777	0.0	12985.0	0	2970.0	1	4284.81081081	158538.0	2.54864719411	3.0	0.8430578197	283.501120355	191.269340115	3004.02271812	0.419503234103	1734.0	1745.0	37	0.0
3718026	242.664993286	0.0	6741.0	0	2421.0	1	2893.21621622	107049.0	2.45796784182	3.0	-0.647366358805	294.759628559	191.631391255	1147.83547832	-0.113801943312	1987.0	1653.0	37	0.0
3718027	228.879806519	0.0	3238.0	0	1884.0	1	1963.10810811	72635.0	11.4000000005	3.0	0.314374281076	5.98175444875	193.069383124	531.198685563	0.0444228217439	1414.0	1216.0	37	0.0
3718028	5602.84130859	0.0	36344.0	0	10118.0	1	14689.8378378	543524.0	2.58756958947	3.0	1.20270289012	302.701138606	192.961356	9503.69723235	0.636791626682	2694.0	4356.0	37	0.0
3718029	278.249725342	0.0	3249.0	0	1498.0	1	1650.43243243	61066.0	2.58924240611	3.0	0.711814862391	233.109004274	193.636596953	552.802332592	0.135343163264	1230.0	842.0	37	0.0
3718030	211.092910767	0.0	2818.0	0	1386.0	1	1540.51351351	56999.0	2.64927934785	3.0	0.551283125098	219.526120887	195.145937706	502.82510885	0.0988644790101	1235.0	686.0	37	0.0
3718031	3527.05200195	0.0	30267.0	0	5512.0	1	8298.43243243	307042.0	2.56312974129	3.0	0.763954915398	184.59400595	196.063165697	6774.62100023	0.453142627519	2310.0	2184.0	37	0.0
3718016	1935.81201172	0.0	13466.0	0	2633.0	1	4387.67567568	162344.0	2.57694288622	3.0	0.836944684596	74.6463657313	182.407098632	3450.36950561	0.490484541808	1403.0	1373.0	37	0.0
3718017	628.049499512	0.0	5105.0	0	1650.0	1	2104.13513514	77853.0	2.56666246115	3.0	0.812671066283	149.498263119	182.317038993	1162.12511667	0.289359792501	1170.0	760.0	37	0.0
3718018	1214.12438965	0.0	8725.0	0	2543.0	1	3270.94594595	121025.0	2.61721595009	3.0	0.904867048463	172.749525079	181.812111617	2027.30101018	0.38968790292	1414.0	1304.0	37	0.0
3718019	438.336395264	0.0	5206.0	0	1863.0	1	2112.56756757	78165.0	2.62608195839	3.0	0.661765274534	262.866991305	181.742230057	854.116780349	0.154436797034	1528.0	1077.0	37	0.0
3718020	1650.66967773	0.0	11726.0	0	2230.0	1	3924.64864865	145212.0	2.58982096534	3.0	0.756002976825	28.4477474729	183.500465163	3024.8956292	0.411117948072	1372.0	1413.0	37	0.0
3718021	6544.5390625	0.0	40443.0	0	7809.0	1	12646.5675676	467923.0	2.57173611439	3.0	0.908285290727	335.354681639	186.520201685	11305.2698467	0.683434167925	2191.0	3035.0	37	0.0
3718022	2080.83398438	0.0	14934.0	0	2938.0	1	4674.7027027	172964.0	2.54903176122	3.0	0.80448917776	35.5233599039	189.428787953	3778.00482225	0.481671005687	1439.0	1491.0	37	0.0
3718023	623.000305176	0.0	5201.0	0	1649.0	1	2166.21621622	80150.0	2.51675617049	3.0	0.727903580316	109.727131531	188.810277231	1154.40682544	0.240625498146	1291.0	1145.0	37	0.0
3718136	1559.44042969	0.0	12015.0	0	3252.0	1	4466.05405405	165244.0	2.56464826347	3.0	0.729364774912	154.921735833	296.609819733	2769.22590413	0.292198891267	1912.0	1495.0	37	0.0
3718137	309.348144531	0.0	3202.0	0	1552.0	1	1724.78378378	63817.0	2.56654774121	3.0	0.781507180958	131.362949246	298.444492301	599.964449648	0.157304638131	1208.0	876.0	37	0.0
3718138	274.61529541	0.0	5411.0	0	2434.0	1	2632.64864865	97408.0	10.6561033946	3.0	0.50975139805	149.653773117	297.572103905	1037.51447691	0.111661157105	1659.0	1304.0	37	0.0
3718139	260.792266846	0.0	4365.0	0	1759.0	1	1843.86486486	68223.0	11.4000000005	3.0	0.690671927285	368.736862145	297.593913366	587.205678625	0.12356682061	1436.0	1155.0	37	0.0
3718140	2103.74951172	0.0	16637.0	0	3281.0	1	4962.83783784	183625.0	2.55759504363	3.0	0.777053672429	272.61044853	299.439542973	3904.97885549	0.440320295808	1872.0	1841.0	37	0.0
3718141	1637.99450684	0.0	12244.0	0	3328.0	1	4663.75675676	172559.0	2.56324285297	3.0	0.7213633544	315.239968176	298.656660913	2928.28510115	0.292766722959	2062.0	1963.0	37	0.0
3718142	3525.33032227	0.0	24158.0	0	4273.0	1	6979.37837838	258237.0	2.56151083019	3.0	0.832298846543	109.200253357	301.690859115	6091.45459891	0.570367690904	1752.0	2250.0	37	0.0
3718143	1611.54748535	0.0	13570.0	0	3724.0	1	4982.97297297	184370.0	2.57595268839	3.0	0.714137203748	226.508480945	301.905456554	3165.34851062	0.293362789898	2248.0	1225.0	37	0.0
3718128	319.463531494	0.0	3913.0	0	1644.0	1	1861.35135135	68870.0	2.47931828241	3.0	0.557335976612	247.390418808	291.799769838	694.650600271	0.116068982527	1388.0	1145.0	37	0.0
3718129	2830.33276367	0.0	21050.0	0	3668.0	1	6170.24324324	228299.0	2.59334028572	3.0	0.793599210526	290.434300596	292.455853957	5287.78798746	0.515266669478	1913.0	1644.0	37	0.0
3718130	242.353057861	0.0	3010.0	0	1414.0	1	1496.94594595	55387.0	2.54564321468	3.0	0.819324644782	50.1602351168	293.397173641	467.352825672	0.146655260198	1114.0	792.0	37	0.0
3718131	205.580841064	0.0	3189.0	0	1346.0	1	1413.2972973	52292.0	2.60027809305	3.0	0.623655823925	91.4545774064	294.133894425	489.64487499	0.121119659	1097.0	782.0	37	0.0
3718132	438.165100098	0.0	4624.0	0	1850.0	1	2081.08108108	77000.0	2.70815812103	3.0	0.709834776999	143.158971458	294.114080675	803.299770335	0.158746582802	1386.0	1089.0	37	0.0
3718133	432.611755371	0.0	5277.0	0	2039.0	1	2341.67567568	86642.0	2.50324485736	3.0	0.620834787566	305.467606642	294.017801453	890.122839652	0.133782391846	1796.0	1443.0	37	0.0
3718134	1907.24047852	0.0	14658.0	0	3512.0	1	4984.56756757	184429.0	2.57339677321	3.0	0.63268141707	328.362140364	294.082612395	3485.40063487	0.284022659333	2078.0	1946.0	37	0.0
3718135	1405.76074219	0.0	11602.0	0	2413.0	1	3654.86486486	135230.0	2.57778560903	3.0	0.817988156423	354.267180657	295.377826086	2531.55277517	0.395266297324	1562.0	1146.0	37	0.0
3718120	1983.07043457	0.0	14297.0	0	3238.0	1	4686.7027027	173408.0	2.55485121205	3.0	0.850354263201	221.399004207	279.79380234	3498.75180017	0.465000469255	1549.0	1655.0	37	0.0
3718121	422.381774902	0.0	5183.0	0	1925.0	1	2419.45945946	89520.0	11.4000000005	3.0	0.415645054413	385.395745475	279.487836147	1105.54884797	0.104926609917	1545.0	1289.0	37	0.0
3718122	3394.41186523	0.0	22500.0	0	4024.0	1	6741.40540541	249432.0	2.5707911782	3.0	0.858094154085	22.5866898758	286.387244084	5991.6329923	0.616367694347	1543.0	1483.0	37	0.0
3718123	384.277069092	0.0	5200.0	0	2016.0	1	2383.94594595	88206.0	2.6525013875	3.0	0.321194449519	225.021328758	285.553505514	1027.98740659	0.074404139703	1632.0	1223.0	37	0.0
3718124	3329.88330078	0.0	25064.0	0	4316.0	1	6587.18918919	243726.0	2.55388043664	3.0	0.844603831545	275.120416626	288.110805906	5700.90681304	0.576001225986	1742.0	1395.0	37	0.0
3718125	6159.60009766	0.0	36763.0	0	6385.0	1	12016.3243243	444604.0	2.58174125987	3.0	0.920614568781	160.708577072	288.812990145	10207.1166487	0.642042258431	2330.0	3071.0	37	0.0
3718126	2129.00024414	0.0	13603.0	0	3031.0	1	4651.86486486	172119.0	2.60971421584	3.0	1.00965804076	0.0	291.0	3514.40645504	0.61652716642	1225.0	1401.0	37	0.0
3718127	480.631561279	0.0	4624.0	0	1970.0	1	2197.67567568	81314.0	2.56378042459	3.0	0.899592034983	240.153220276	290.686328546	805.080743157	0.19728223638	1406.0	1217.0	37	0.0
3718112	2597.81665039	0.0	18313.0	0	3547.0	1	5458.32432432	201958.0	2.57719497318	3.0	0.897008555504	57.2706233557	276.622028084	4460.72017762	0.578612413504	1426.0	1784.0	37	0.0
3718113	221.314880371	0.0	3027.0	0	1693.0	1	1822.2972973	67425.0	2.60909839425	3.0	0.543093095781	292.254186476	277.408789235	534.421902873	0.0865266061395	1405.0	1091.0	37	0.0
3718114	441.040252686	0.0	5429.0	0	2123.0	1	2429.67567568	89898.0	2.59532039999	3.0	-0.199915703179	11.2461625875	277.838819347	1101.29951154	-0.0433440826785	1607.0	1042.0	37	0.0
3718115	426.27633667	0.0	5194.0	0	2125.0	1	2366.86486486	87574.0	2.64438617171	3.0	0.652670921425	299.513729313	278.464251494	928.340968316	0.146784476207	1649.0	1173.0	37	0.0
3718116	491.97543335	0.0	5169.0	0	1865.0	1	2077.37837838	76863.0	2.54989525418	3.0	0.757232857996	34.07686741	279.494292068	939.375453023	0.206574779865	1339.0	907.0	37	0.0
3718117	226.675888062	0.0	2661.0	0	1438.0	1	1477.24324324	54658.0	2.64550580476	3.0	0.678064705607	73.8777280563	279.16526587	457.351943584	0.117273280263	1131.0	642.0	37	0.0
3718118	162.834136963	0.0	3558.0	0	1802.0	1	1832.72972973	67811.0	2.44838027261	3.0	-0.958505482763	159.210778872	278.575578742	582.989358043	-0.132283232217	1668.0	999.0	37	0.0
3718119	3453.10595703	0.0	25723.0	0	5202.0	1	6848.83783784	253407.0	2.57841626351	3.0	0.888616300437	177.97832001	278.865809882	5733.11047296	0.592171610154	1722.0	2018.0	37	0.0
3718104	237.450714111	0.0	3430.0	0	1759.0	1	1895.45945946	70132.0	10.3111262962	3.0	0.572109788655	324.967487922	272.155226204	554.73044478	0.0913666181255	1544.0	1004.0	37	0.0
3718105	2646.99975586	0.0	19002.0	0	3384.0	1	5482.75675676	202862.0	2.57453054882	3.0	0.839460967661	248.737593423	272.666355773	4655.21305996	0.553707404494	1552.0	1618.0	37	0.0
3718106	173.03692627	0.0	3137.0	0	1996.0	1	2022.94594595	74849.0	2.62255855962	3.0	-0.296096195989	333.035282814	274.034033834	468.385343847	-0.0331424303911	1737.0	1155.0	37	0.0
3718107	3651.08007812	0.0	25195.0	0	4313.0	1	7727.08108108	285902.0	2.5879317334	3.0	0.863531442017	342.667161053	274.503465053	6539.24443639	0.575778475941	1998.0	2347.0	37	0.0
3718108	1934.89428711	0.0	16335.0	0	2863.0	1	4573.43243243	169217.0	2.54062131812	3.0	0.793399297524	389.189011238	274.06836248	3492.87799625	0.434663272634	1669.0	1539.0	37	0.0
3718109	3003.54296875	0.0	21869.0	0	3651.0	1	5869.13513514	217158.0	2.56680411633	3.0	0.874773351764	106.930169644	275.189180449	5027.29535283	0.599104730075	1415.0	1370.0	37	0.0
3718110	222.085906982	0.0	3398.0	0	1604.0	1	1661.13513514	61462.0	10.6557976307	3.0	0.67339689984	269.091937653	275.498453583	499.271255719	0.11259232171	1304.0	830.0	37	0.0
3718111	417.131408691	0.0	4611.0	0	2021.0	1	2234.2972973	82669.0	2.51232361862	3.0	0.582479090944	305.948747975	275.03150861	919.427504993	0.136165994664	1562.0	1266.0	37	0.0
3718096	917.735290527	0.0	8948.0	0	2865.0	1	3452.32432432	127736.0	2.51033312313	3.0	0.526148335899	213.759421743	265.355782859	1792.87131679	0.158239165052	1909.0	1825.0	37	0.0
3718097	243.032363892	0.0	3964.0	0	1620.0	1	1874.13513514	69343.0	11.4000000005	3.0	-0.0597044601572	24.0748751922	266.153979214	627.383728146	-0.00989442665101	1471.0	1177.0	37	0.0
3718098	2462.34472656	0.0	17550.0	0	3259.0	1	5180.72972973	191687.0	2.58198351523	3.0	0.88338732413	120.270899652	265.746249583	4177.89272141	0.553264751226	1478.0	1697.0	37	0.0
3718099	176.908966064	0.0	2932.0	0	1571.0	1	1640.02702703	60681.0	2.52206251672	3.0	0.705506447965	232.223597491	268.859380496	378.124060071	0.0885309402883	1370.0	1099.0	37	0.0
3718100	236.17477417	0.0	3891.0	0	1872.0	1	2065.48648649	76423.0	11.4000000005	3.0	0.163416760036	394.441026113	269.048340342	700.160363442	0.0284865854211	1504.0	1095.0	37	0.0
3718101	5211.65136719	0.0	32256.0	0	6015.0	1	10059.0810811	372186.0	2.58134146438	3.0	0.943024952289	8.47951126848	270.030825412	8638.04884212	0.680397112194	1749.0	2339.0	37	0.0
3718102	1082.24194336	0.0	10458.0	0	2724.0	1	3387.16216216	125325.0	2.55618662975	3.0	0.784367901571	352.996994	270.17651788	1916.63071725	0.285211366979	1800.0	1504.0	37	0.0
3718103	1474.07336426	0.0	11514.0	0	2533.0	1	3577.81081081	132379.0	2.58044066759	3.0	0.873915688687	152.244073948	271.025325489	2478.64798314	0.434138233966	1403.0	1303.0	37	0.0
3718088	2112.59130859	0.0	16078.0	0	3885.0	1	5266.81081081	194872.0	2.56763249352	3.0	0.925622528698	347.472887467	257.423493508	3728.86396044	0.487358260384	1681.0	1263.0	37	0.0
3718089	614.580322266	0.0	5698.0	0	1820.0	1	2132.02702703	78885.0	2.51192866932	3.0	0.657613067616	45.0982996976	257.613980366	1149.20567946	0.215411471735	1348.0	982.0	37	0.0
3718090	2841.32739258	0.0	21734.0	0	4118.0	1	5956.59459459	220394.0	2.5556487586	3.0	0.808076363917	217.910057323	258.852055202	4894.30678022	0.496967391229	1784.0	1688.0	37	0.0
3718091	2270.16821289	0.0	17241.0	0	3843.0	1	5388.2972973	199367.0	2.57432542703	3.0	0.957199943384	30.5834092562	261.077813834	3872.70661786	0.524348415873	1513.0	1804.0	37	0.0
3718092	3791.63208008	0.0	27431.0	0	4187.0	1	7591.43243243	280883.0	2.55211509712	3.0	0.845193447273	203.100550975	262.381474637	6608.53311401	0.581980834679	1918.0	2191.0	37	0.0
3718093	1633.47290039	0.0	12480.0	0	2702.0	1	4041.64864865	149541.0	2.56591388958	3.0	0.798433028912	330.508892226	261.770598912	2988.62030799	0.418848152717	1615.0	1559.0	37	0.0
3718094	506.862213135	0.0	4930.0	0	1635.0	1	2033.56756757	75242.0	2.6185795922	3.0	0.675943327192	259.193396067	264.446909329	998.441912307	0.198950886747	1317.0	781.0	37	0.0
3718095	622.466308594	0.0	5149.0	0	2325.0	1	2526.21621622	93470.0	4.68012521912	3.0	1.21554475385	55.1793108518	264.759787101	1005.1733166	0.318966579941	1263.0	1322.0	37	0.0
3718080	433.949707031	0.0	4178.0	0	1711.0	1	1979.94594595	73258.0	10.163032543	3.0	0.872804602808	144.443399702	249.448118537	810.446308659	0.217480279339	1230.0	999.0	37	0.0
3718081	470.923126221	0.0	4914.0	0	1689.0	1	2024.89189189	74921.0	2.56935744024	3.0	0.482724073171	33.7399003301	251.769917704	861.593768154	0.114454247155	1299.0	1051.0	37	0.0
3718082	1175.66271973	0.0	8384.0	0	2431.0	1	3212.18918919	118851.0	2.59742999636	3.0	0.89508053149	161.956546376	252.169348643	2005.39677202	0.387738527323	1378.0	1114.0	37	0.0
3718083	544.574462891	0.0	4898.0	0	1944.0	1	2175.37837838	80489.0	2.53926372019	3.0	0.793448930992	362.210061884	251.725547029	986.941975986	0.21949573277	1407.0	959.0	37	0.0
3718084	654.031494141	0.0	5205.0	0	1617.0	1	2200.78378378	81429.0	2.60306136858	3.0	0.80071143041	95.430049276	255.215823924	1198.1853672	0.278719992827	1231.0	1051.0	37	0.0
3718085	2991.90112305	0.0	22825.0	0	3594.0	1	6167.97297297	228215.0	2.57184379616	3.0	0.89231776425	305.136823797	254.577023125	5126.98567216	0.589469596683	1552.0	2060.0	37	0.0
3718086	450.665710449	0.0	4175.0	0	1858.0	1	2045.43243243	75681.0	4.72326582259	3.0	1.32729034132	0.0	256.0	888.735354327	0.405189461757	965.0	889.0	37	0.0
3718087	287.435852051	0.0	4749.0	0	2023.0	1	2341.40540541	86632.0	2.50037044853	3.0	-0.130875801152	200.20276489	255.705693052	979.858421164	-0.0266552500555	1612.0	963.0	37	0.0
3715112	2007.17480469	1.0	11655.0	1	2746.0	1	4496.2972973	166363.0	2.60030996064	3.0	1.12745180782	137.0	399.0	3134.00037993	0.647248709377	1091.0	1493.0	37	0.0
3715113	5917.9296875	1.0	38467.0	1	6380.0	1	11034.2432432	408267.0	2.53909506912	3.0	0.884850724675	188.0	399.0	10146.0722379	0.685810596612	2115.0	2356.0	37	0.0
3715114	423.709381104	1.0	5555.0	1	2301.0	1	2461.48648649	91075.0	2.53862762748	3.0	0.660315687549	198.0	399.0	950.404698058	0.146101941197	1473.0	1350.0	37	0.0
3715115	662.987487793	1.0	5731.0	1	2204.0	1	2671.18918919	98834.0	2.61962414988	3.0	1.07075249505	353.0	399.0	1197.29228859	0.315735322118	1412.0	1260.0	37	0.0
3715116	762.209472656	1.0	6462.0	1	2589.0	1	3027.02702703	112000.0	2.55699393058	3.0	1.15411309593	361.0	399.0	1342.35776169	0.343905460586	1549.0	1478.0	37	0.0
3715104	496.568664551	1.0	4627.0	1	2001.0	1	2344.59459459	86750.0	2.61133262186	3.0	0.628844452635	233.994200645	391.853064407	943.855257838	0.144919119399	1689.0	860.0	37	0.0
3715105	235.715408325	1.0	3197.0	1	1734.0	1	1796.48648649	66470.0	2.52762728399	3.0	0.608931173887	300.691168649	391.803901658	513.489944812	0.0953207657895	1453.0	1079.0	37	0.0
3715106	297.274291992	1.0	3414.0	1	1626.0	1	1767.48648649	65397.0	2.51076880984	3.0	0.727556841656	213.447228366	393.524928167	600.849011428	0.14111589596	1310.0	806.0	37	0.0
3715107	1583.26721191	1.0	12287.0	1	2414.0	1	3905.78378378	144514.0	2.56558001336	3.0	0.681614812345	74.8248987037	394.50588782	3043.79399704	0.361642179859	1498.0	1186.0	37	0.0
3715108	531.782287598	1.0	6038.0	1	1925.0	1	2302.45945946	85191.0	2.48952137947	3.0	0.701544431225	326.588551894	394.777516265	1078.04742718	0.196511482504	1486.0	1244.0	37	0.0
3715109	213.134185791	1.0	2842.0	1	1840.0	1	1928.83783784	71367.0	4.68425901449	3.0	0.991284828957	388.574583609	395.408319781	444.953587687	0.129097860301	1469.0	1019.0	37	0.0
3715110	7405.00244141	1.0	41300.0	1	16745.0	1	20954.6756757	775323.0	10.2482907669	3.0	1.23566910708	247.650216654	397.486949495	13252.466607	0.641335623935	2902.0	5238.0	37	0.0
3715111	229.960113525	1.0	3434.0	1	1167.0	1	1349.43243243	49929.0	2.75980752754	3.0	0.973084561483	17.0	399.0	565.976419834	0.256383450051	899.0	688.0	37	0.0
3715096	433.224182129	1.0	4365.0	1	2021.0	1	2284.40540541	84523.0	2.45620676661	3.0	0.475278885338	53.5803742018	386.370557002	862.723866582	0.0985949714226	1671.0	1130.0	37	0.0
3715097	1591.89587402	1.0	13898.0	1	2918.0	1	4279.94594595	158358.0	2.55434258815	3.0	0.77560208177	273.882476537	387.471279757	2888.61226722	0.354525107225	1955.0	1864.0	37	0.0
3715098	660.572753906	1.0	6109.0	1	1865.0	1	2364.05405405	87470.0	2.54187170143	3.0	0.659854935242	355.105709423	387.231671775	1271.65294763	0.215763980638	1517.0	1064.0	37	0.0
3715099	932.585021973	1.0	7855.0	1	2422.0	1	3121.59459459	115499.0	2.61332903461	3.0	0.648984331219	71.4589388116	388.410937643	1866.07007519	0.240663116008	1547.0	1232.0	37	0.0
3715100	4567.72558594	1.0	31743.0	1	4589.0	1	8699.51351351	321882.0	2.55358615617	3.0	0.794036502462	181.350761036	390.416864427	8353.44078017	0.616095241887	1918.0	1622.0	37	0.0
3715101	563.533874512	1.0	5600.0	1	2593.0	1	2842.02702703	105155.0	2.63069799863	3.0	0.638557679937	259.756869597	389.767104966	1078.31029049	0.13783697211	2033.0	1213.0	37	0.0
3715102	2917.91259766	1.0	22237.0	1	3330.0	1	5802.83783784	214705.0	2.55950530093	3.0	0.821700619829	162.587562197	391.21381116	5226.01638447	0.587327834951	1489.0	1431.0	37	0.0
3715103	264.38684082	1.0	2737.0	1	1299.0	1	1419.18918919	52510.0	2.66511103263	3.0	0.672263977769	121.540114066	392.246680865	540.433819457	0.146789804796	1040.0	670.0	37	0.0
3715088	2101.46386719	1.0	18522.0	1	3912.0	1	5717.35135135	211542.0	2.56416314367	3.0	0.695478781805	309.520507747	377.87447559	3976.79240662	0.319044609651	2442.0	2425.0	37	0.0
3715089	2644.35302734	1.0	21243.0	1	4043.0	1	5948.62162162	220099.0	2.5473276919	3.0	0.767798655007	62.6043736031	380.111288739	4742.67042891	0.441072209821	1876.0	1529.0	37	0.0
3715090	498.48840332	1.0	4534.0	1	1881.0	1	2066.43243243	76458.0	2.56471920817	3.0	0.763986614832	191.88324019	379.541521237	919.3194506	0.204735243266	1319.0	885.0	37	0.0
3715091	2531.20874023	1.0	16741.0	1	5537.0	1	7049.13513514	260818.0	4.69705151921	3.0	1.20288730228	43.3449237422	381.045043245	4079.89281696	0.533984844863	1853.0	2307.0	37	0.0
3715092	230.111083984	1.0	3189.0	1	1730.0	1	1799.02702703	66564.0	2.49102994291	3.0	0.683661791772	231.049324235	381.138496491	521.968043215	0.110097839731	1395.0	902.0	37	0.0
3715093	262.300170898	1.0	4032.0	1	1865.0	1	2059.67567568	76208.0	10.3339979298	3.0	0.552351549909	285.865210542	382.205098446	612.8165873	0.0895272736874	1672.0	1181.0	37	0.0
3715094	529.71496582	1.0	5417.0	1	2275.0	1	2519.32432432	93215.0	2.65332160247	3.0	0.691396729609	245.63542975	384.294616155	984.207070976	0.156138328383	1773.0	1349.0	37	0.0
3715095	240.121856689	1.0	3828.0	1	1734.0	1	1838.54054054	68026.0	10.2523987798	3.0	0.600768320705	229.032894729	384.933618767	541.4709695	0.0970524213261	1400.0	1080.0	37	0.0
3715080	2534.91796875	1.0	17324.0	1	3597.0	1	5789.10810811	214197.0	2.56328671527	3.0	0.777459988904	45.4925237751	371.548250015	4578.37486199	0.443899575032	1841.0	1672.0	37	0.0
3715081	511.627319336	1.0	4487.0	1	2054.0	1	2296.2972973	84963.0	2.50588313578	3.0	0.795905727508	91.2157542997	371.82445316	879.033682355	0.179715883791	1462.0	1079.0	37	0.0
3715082	2507.54052734	1.0	20947.0	1	3615.0	1	5725.97297297	211861.0	2.56757057463	3.0	0.823631941838	243.992678082	371.545480738	4541.91726212	0.485129086442	1810.0	2077.0	37	0.0
3715083	1481.92944336	1.0	12547.0	1	3400.0	1	4428.10810811	163840.0	2.56595258393	3.0	0.920934232836	343.675793345	373.51036175	2665.79231274	0.383525060753	1924.0	1716.0	37	0.0
3715084	2211.79321289	1.0	17404.0	1	3616.0	1	5241.48648649	193935.0	2.55446769567	3.0	0.716829338478	56.957408448	374.970140198	3858.07204026	0.358356631781	1980.0	2011.0	37	0.0
3715085	6793.70605469	1.0	39740.0	1	7963.0	1	13031.3243243	482159.0	2.58048025451	3.0	0.938588538692	268.734137172	376.032142629	11080.1172929	0.663965141062	2466.0	3374.0	37	0.0
3715086	2293.47314453	1.0	17088.0	1	5133.0	1	6385.37837838	236259.0	2.61539178985	3.0	0.845356678645	316.927385795	375.623010462	3922.4130353	0.350699795595	2595.0	1956.0	37	0.0
3715087	461.391784668	1.0	5528.0	1	2654.0	1	2985.64864865	110469.0	2.63064667354	3.0	-0.252383771233	296.231370831	378.070509099	1085.50662049	-0.0438675389816	1967.0	1639.0	37	0.0
3715072	435.077606201	1.0	4939.0	1	1681.0	1	2016.7027027	74618.0	2.59027576147	3.0	0.553284620399	28.5715041812	366.883285837	909.271193651	0.142504310878	1483.0	839.0	37	0.0
3715073	4805.45898438	1.0	34266.0	1	5572.0	1	9546.24324324	353211.0	2.55840263352	3.0	0.834685906929	256.721942344	367.487880049	8632.338908	0.606138935008	2255.0	1992.0	37	0.0
3715074	2795.65307617	1.0	19775.0	1	3615.0	1	5661.94594595	209492.0	2.52944992727	3.0	0.869317687256	16.7343976113	367.997158445	4745.48384693	0.573077629725	1452.0	1462.0	37	0.0
3715075	394.028167725	1.0	5778.0	1	2849.0	1	3071.59459459	113649.0	2.74466384456	3.0	-0.253509675703	315.249501309	367.74757512	968.39754404	-0.0384270092445	2691.0	1919.0	37	0.0
3715076	7661.59765625	1.0	41151.0	1	10202.0	1	16102.6486486	595798.0	2.59412331297	3.0	1.03178238256	299.478730551	369.479425612	12649.3089561	0.68139079209	2654.0	3135.0	37	0.0
3715077	555.874389648	1.0	5556.0	1	1861.0	1	2165.64864865	80129.0	2.60995816511	3.0	0.725150089577	80.0162767815	370.888743519	1038.96658636	0.210572876797	1383.0	1023.0	37	0.0
3715078	1292.39562988	1.0	9592.0	1	2217.0	1	3138.62162162	116129.0	2.55154441865	3.0	0.855657022857	118.038370274	370.703144478	2233.71155195	0.437771844416	1198.0	1238.0	37	0.0
3715079	3532.91430664	1.0	22526.0	1	5639.0	1	8215.32432432	303967.0	4.67550007858	3.0	1.234988047	0.0	372.0	5652.92604692	0.738812110299	1269.0	1787.0	37	0.0
3714361	2157.51049805	1.0	22081.0	1	5860.0	1	7284.21621622	269516.0	10.2980475471	3.0	0.80658683564	244.868942854	15.9967666655	4896.32711062	0.371905882778	2179.0	2274.0	37	0.0
3714364	1874.34130859	1.0	14544.0	1	3590.0	1	4765.72972973	176332.0	2.54671949129	3.0	0.846738139277	147.237136126	17.0421884519	3123.95669383	0.384121892187	1852.0	2096.0	37	0.0
3714366	1066.47473145	1.0	7764.0	1	1940.0	1	2777.13513514	102754.0	2.58011739201	3.0	0.818383509413	106.570554656	19.9854140938	1892.6596243	0.386713239089	1196.0	1005.0	37	0.0
3714352	1706.1751709	1.0	11386.0	1	2707.0	1	4056.32432432	150084.0	2.56474621913	3.0	0.955874361498	49.23817321	8.46613501981	2849.42390916	0.505420819517	1286.0	1484.0	37	0.0
3714354	1589.09228516	1.0	10575.0	1	2715.0	1	3846.56756757	142323.0	2.60248211329	3.0	0.921712715095	28.5136592166	8.56858701339	2747.85499719	0.490801447234	1292.0	1315.0	37	0.0
3714356	435.018371582	1.0	4371.0	1	1887.0	1	2230.81081081	82540.0	2.53693126531	3.0	0.358081078606	153.483220676	11.4519356996	921.061912439	0.079823394642	1527.0	1194.0	37	0.0
3714358	4949.44140625	1.0	36328.0	1	6048.0	1	10476.2162162	387620.0	2.549835831	3.0	0.853750842441	244.186161057	11.2633172576	8998.7235704	0.578960370345	2107.0	2095.0	37	0.0
3714359	320.183532715	1.0	3181.0	1	1568.0	1	1801.86486486	66669.0	2.65293390816	3.0	0.932260770573	214.568116969	16.3092890775	566.133678862	0.171584385349	1271.0	939.0	37	0.0
3714344	257.925994873	1.0	3152.0	1	1495.0	1	1638.51351351	60625.0	2.59264299054	3.0	0.836589432302	108.432278324	4.35078715805	527.807131316	0.155726563628	1156.0	983.0	37	0.0
3714347	525.953491211	1.0	4594.0	1	1518.0	1	1994.64864865	73802.0	2.53915238863	3.0	0.778238474852	187.822089671	6.40087418595	975.06632869	0.234899484629	1211.0	1006.0	37	0.0
3714348	1408.85717773	1.0	10917.0	1	2688.0	1	3515.05405405	130057.0	2.58390530537	3.0	0.891424810787	205.726979934	6.40636961021	2417.90970268	0.442155281115	1350.0	1192.0	37	0.0
3714350	533.535461426	1.0	4225.0	1	1794.0	1	2040.10810811	75484.0	2.51839362062	3.0	0.883661256484	371.059508995	7.07377350706	893.317841401	0.23987606824	1218.0	857.0	37	0.0
3714336	619.228881836	1.0	4841.0	1	1836.0	1	2262.32432432	83706.0	2.56382016743	3.0	1.17980624502	57.0	0.0	1076.89030325	0.390434056521	1099.0	886.0	37	0.0
3714338	952.439147949	1.0	8319.0	1	1879.0	1	2633.97297297	97457.0	2.52082171029	3.0	0.914195337691	118.0	0.0	1793.35965728	0.451838746922	1110.0	646.0	37	0.0
3714341	265.152801514	1.0	4024.0	1	1768.0	1	1871.27027027	69237.0	2.48487539949	3.0	1.24494342399	317.0	0.0	624.053578925	0.261971865767	1216.0	1168.0	37	0.0
3714343	901.69152832	1.0	7826.0	1	2144.0	1	2795.18918919	103422.0	2.51365586722	3.0	0.779774432794	222.143200207	3.32286919071	1730.35936919	0.31814710609	1353.0	974.0	37	0.0
3714332	1660.19750977	1.0	9629.0	1	3112.0	1	3840.37837838	142094.0	2.59468445316	3.0	1.13198418141	11.0	0.0	2560.04887487	0.605904814012	1032.0	1251.0	37	0.0
3714425	273.900360107	1.0	3263.0	1	1380.0	1	1542.37837838	57068.0	2.56139720688	3.0	0.783693976931	212.129802104	49.811950323	484.969778632	0.140521854403	1147.0	960.0	37	0.0
3714428	465.551422119	1.0	4556.0	1	1755.0	1	1935.83783784	71626.0	2.58484792643	3.0	0.84519294134	111.802173661	50.5713391966	825.034865038	0.219670484146	1205.0	921.0	37	0.0
3714429	1552.68774414	1.0	11471.0	1	3550.0	1	4160.59459459	153942.0	2.55033710626	3.0	0.984511495806	279.683450014	50.8402441436	2537.74727815	0.429082873903	1575.0	1479.0	37	0.0
3714431	516.025939941	1.0	4644.0	1	1569.0	1	2018.78378378	74695.0	2.55916474332	3.0	0.741010913607	122.857001676	51.7429661121	928.599457221	0.205436475321	1287.0	1033.0	37	0.0
3714417	719.625610352	1.0	6495.0	1	2284.0	1	2644.97297297	97864.0	2.55910967184	3.0	0.843690753644	11.1048282979	48.2729630836	1220.07275481	0.241601767014	1469.0	1317.0	37	0.0
3714419	3484.95898438	1.0	24312.0	1	4504.0	1	7270.81081081	269020.0	2.56701199065	3.0	0.896133912218	380.951046836	48.3589977029	5890.84301568	0.569922361896	1940.0	1993.0	37	0.0
3714421	494.458892822	1.0	4251.0	1	1813.0	1	2100.37837838	77714.0	2.57492618134	3.0	0.929775774228	164.903169355	49.0770143917	815.657279314	0.22030651341	1295.0	1056.0	37	0.0
3714423	302.983642578	1.0	3794.0	1	1353.0	1	1532.40540541	56699.0	2.53984115369	3.0	0.564028219108	223.513911798	49.4670873217	679.233778257	0.142859557935	1124.0	625.0	37	0.0
3714408	463.135040283	1.0	3858.0	1	2003.0	1	2113.56756757	78202.0	4.66396630329	3.0	1.12193206373	116.653351724	39.9293217324	734.03672859	0.241961558233	1254.0	1052.0	37	0.0
3714409	2973.38745117	1.0	24058.0	1	6417.0	1	8498.64864865	314450.0	2.59172178677	3.0	1.1173411376	360.312126253	40.6255417425	5371.92576796	0.545908207245	2163.0	1925.0	37	0.0
3714411	353.422485352	1.0	3498.0	1	1372.0	1	1616.64864865	59816.0	2.57229707681	3.0	0.786563120486	68.6908849871	42.1216633782	674.344834974	0.196240411424	1051.0	673.0	37	0.0
3714413	587.32244873	1.0	5126.0	1	2142.0	1	2516.13513514	93097.0	2.56297667179	3.0	0.828434172951	295.836680819	42.6445411453	1149.71325319	0.233457463224	1493.0	1155.0	37	0.0
3714415	454.579986572	1.0	4932.0	1	1872.0	1	1984.08108108	73411.0	2.5149903547	3.0	0.639921436262	172.974508907	43.8037670057	879.39920711	0.165250425666	1332.0	814.0	37	0.0
3714401	1243.06848145	1.0	9270.0	1	2276.0	1	3273.89189189	121134.0	2.62892477653	3.0	0.861846521565	128.393075641	37.430951327	2210.17941433	0.410264189767	1336.0	996.0	37	0.0
3714404	363.96206665	1.0	3860.0	1	1649.0	1	1862.05405405	68896.0	2.51680195604	3.0	0.71515412544	319.5752178	36.6356131117	751.66182356	0.168694472127	1287.0	1030.0	37	0.0
3714405	279.938690186	1.0	3044.0	1	1648.0	1	1732.64864865	64108.0	11.4000000005	3.0	0.683899639846	177.470316053	38.1883128804	575.057640406	0.12802074156	1261.0	990.0	37	0.0
3714393	3962.72192383	1.0	27624.0	1	5437.0	1	8807.62162162	325882.0	2.57869444951	3.0	0.918063760957	29.4117484766	34.3512095454	7028.47188367	0.578050978736	1908.0	1819.0	37	0.0
3714395	1339.29675293	1.0	13217.0	1	4161.0	1	5209.64864865	192757.0	10.692903145	3.0	0.74324441104	24.1909577769	35.7020565105	2988.36847178	0.270923579635	2019.0	2010.0	37	0.0
3714397	3427.3034668	1.0	20568.0	1	5625.0	1	7964.81081081	294698.0	2.57931924944	3.0	1.08976281834	389.724981761	35.5054653367	5365.94299902	0.580003533141	2035.0	2107.0	37	0.0
3714399	4578.70849609	1.0	30102.0	1	5998.0	1	9190.67567568	340055.0	2.56075554656	3.0	0.996801982845	10.4246761355	37.1414184075	7399.76363382	0.670234436191	1736.0	2376.0	37	0.0
3714384	306.902618408	1.0	3257.0	1	1471.0	1	1590.35135135	58843.0	2.66442269239	3.0	0.623842611993	118.593878478	28.8618285946	585.16190619	0.129649794231	1192.0	814.0	37	0.0
3714386	599.78894043	1.0	6025.0	1	1937.0	1	2356.75675676	87200.0	2.5558744821	3.0	0.743001991488	372.878586683	30.138015099	1085.23715804	0.206372201939	1513.0	1190.0	37	0.0
3714389	343.320953369	1.0	4101.0	1	2211.0	1	2360.37837838	87334.0	2.67900915173	3.0	-0.368044712294	361.739330036	31.685636191	741.167860405	-0.0546271643047	1645.0	1340.0	37	0.0
3714391	366.739593506	1.0	3346.0	1	1616.0	1	1740.21621622	64388.0	2.57913411465	3.0	0.986409455115	79.2991942289	33.4013721075	648.141751263	0.225030204342	1107.0	878.0	37	0.0
3714377	373.771881104	1.0	4282.0	1	1936.0	1	2091.62162162	77390.0	2.52919895887	3.0	0.607891934194	393.309994442	23.3267783191	745.802936116	0.121550322701	1537.0	1202.0	37	0.0
3714379	606.71472168	1.0	5393.0	1	2182.0	1	2515.40540541	93070.0	2.69230572694	3.0	0.662140091837	22.4809706144	26.1817139187	1180.51679972	0.18395884662	1437.0	1070.0	37	0.0
3714381	500.891357422	1.0	5557.0	1	2102.0	1	2385.37837838	88259.0	2.59249569885	3.0	0.224980410051	385.815091466	27.1624820956	1024.20813183	0.050751105298	1683.0	777.0	37	0.0
3714382	3318.22265625	1.0	22684.0	1	4146.0	1	7171.0	265327.0	2.54662394481	3.0	0.864038862979	146.046356422	28.4975243904	5595.38377196	0.508513767756	1940.0	2034.0	37	0.0
3714368	1744.8951416	1.0	12730.0	1	2803.0	1	4107.37837838	151973.0	2.60080339701	3.0	0.933814433883	190.753687942	19.9598797705	2890.24335146	0.489312179942	1373.0	1332.0	37	0.0
3714370	3821.49584961	1.0	25842.0	1	4732.0	1	7871.08108108	291230.0	2.57980710486	3.0	0.905183181769	324.502318075	20.5709034698	6705.66064928	0.62754922714	1714.0	1685.0	37	0.0
3714372	2201.26196289	1.0	17779.0	1	3649.0	1	5148.24324324	190485.0	2.56416580686	3.0	0.691923129994	139.200568203	22.546136083	4029.79411802	0.371369390729	1799.0	2089.0	37	0.0
3714374	2036.05688477	1.0	14844.0	1	2986.0	1	4613.02702703	170682.0	2.59755186885	3.0	0.89160995241	271.112156386	22.8194903728	3445.14392125	0.499116050649	1476.0	1749.0	37	0.0
3714489	6898.92626953	1.0	36911.0	1	8586.0	1	12691.7567568	469595.0	2.56494359067	3.0	0.945814041823	272.879353508	82.0974079868	11102.4717628	0.705578702323	2050.0	2078.0	37	0.0
3714490	1265.10351562	1.0	9553.0	1	2117.0	1	3227.0	119399.0	2.55825539872	3.0	0.832097854471	199.366854754	82.6757869808	2238.50746406	0.405689002708	1330.0	1012.0	37	0.0
3714492	1381.91992188	1.0	10832.0	1	2762.0	1	3869.81081081	143183.0	2.5792440402	3.0	0.70438342647	392.04730859	83.5212545112	2529.4947765	0.299054693584	1893.0	1175.0	37	0.0
3714495	411.464172363	1.0	4468.0	1	1913.0	1	2195.27027027	81225.0	2.56473244555	3.0	0.436615878691	382.957239967	85.6080183433	841.091673186	0.0912766587425	1670.0	754.0	37	0.0
3714481	524.304626465	1.0	4473.0	1	2036.0	1	2226.10810811	82366.0	2.60994059383	3.0	0.832323103032	46.5459644743	77.1682773301	975.838522155	0.223135224533	1287.0	857.0	37	0.0
3714483	548.637939453	1.0	4938.0	1	1974.0	1	2274.78378378	84167.0	2.62245988421	3.0	0.853852693923	315.84956303	77.8285086787	971.353326697	0.222944531961	1395.0	1142.0	37	0.0
3714485	2599.41796875	1.0	19873.0	1	4155.0	1	6043.56756757	223612.0	2.54636734619	3.0	0.824752441005	24.7927622869	79.3766302608	4561.13287305	0.451850632042	1742.0	1274.0	37	0.0
3714487	427.265563965	1.0	5255.0	1	1978.0	1	2219.86486486	82135.0	2.48427221784	3.0	-0.0181681524173	234.563438268	81.2152506486	1028.14471966	-0.00418972082941	1560.0	1032.0	37	0.0
3714472	158.269943237	1.0	2460.0	1	1515.0	1	1542.21621622	57062.0	2.48006464571	3.0	0.573941554343	330.495757873	72.501096584	406.678629273	0.0818687859753	1285.0	946.0	37	0.0
3714474	1878.14562988	1.0	13459.0	1	2903.0	1	4359.18918919	161290.0	2.55319607797	3.0	0.866878039695	121.944942353	72.6318202471	3222.8317762	0.471561502049	1545.0	1623.0	37	0.0
3714477	995.340026855	1.0	9949.0	1	3131.0	1	3975.13513514	147080.0	10.354538348	3.0	0.810630727423	103.36010755	74.4754765404	2287.33436756	0.304159635331	1613.0	1524.0	37	0.0
3714479	354.200469971	1.0	3308.0	1	1740.0	1	1966.64864865	72766.0	2.60591962471	3.0	0.530793837988	388.13117695	75.0717291167	690.580561565	0.102770531018	1482.0	716.0	37	0.0
3714464	2365.75390625	1.0	18687.0	1	3167.0	1	5502.32432432	203586.0	2.53445753838	3.0	0.801137382028	101.912161592	69.2739908014	4316.11885877	0.4581788017	1698.0	1614.0	37	0.0
3714466	1040.13989258	1.0	7804.0	1	1797.0	1	2733.2972973	101132.0	2.57027967409	3.0	0.878349428373	75.8161521709	69.5392864188	1809.53743114	0.409937819238	1130.0	1078.0	37	0.0
3714468	194.132659912	1.0	2782.0	1	1610.0	1	1693.05405405	62643.0	2.50163519531	3.0	0.390323025227	318.294242478	70.8538017453	475.840422945	0.0580342549046	1393.0	741.0	37	0.0
3714470	2560.98217773	1.0	18965.0	1	3010.0	1	5542.32432432	205066.0	2.56648817838	3.0	0.805229107677	180.878676072	72.4629109999	4561.90758744	0.495648091396	1641.0	1767.0	37	0.0
3714457	178.819976807	1.0	2914.0	1	1355.0	1	1413.2972973	52292.0	2.53231275066	3.0	0.524971749858	13.3524933108	62.5126059454	416.364414697	0.0838106959023	1167.0	833.0	37	0.0
3714459	641.28692627	1.0	5138.0	1	1776.0	1	2198.0	81326.0	2.55602484044	3.0	0.769585980772	353.165568974	62.8355745811	1161.46971071	0.255229219845	1313.0	824.0	37	0.0
3714460	1201.91564941	1.0	10139.0	1	2428.0	1	3351.0	123987.0	2.55221754439	3.0	0.589351261459	183.136383972	64.8281130051	2159.4411314	0.234406308625	1535.0	1406.0	37	0.0
3714462	2266.96240234	1.0	17528.0	1	3750.0	1	5023.13513514	185856.0	2.56780860104	3.0	0.892265954337	204.055731717	66.1098057088	3803.13662332	0.510067677422	1484.0	1382.0	37	0.0
3714449	267.431854248	1.0	2807.0	1	1471.0	1	1636.91891892	60566.0	2.58095273652	3.0	0.32576709531	176.198102415	59.8031540791	556.823350124	0.0586574170562	1250.0	883.0	37	0.0
3714451	419.846252441	1.0	5423.0	1	2075.0	1	2412.64864865	89268.0	11.4000000005	3.0	0.434408103103	207.988435882	61.2304048407	1106.18504119	0.110601177921	1406.0	877.0	37	0.0
3714453	808.290344238	1.0	6936.0	1	1878.0	1	2632.94594595	97419.0	2.5730688087	3.0	0.543744394695	106.271600032	61.982563197	1443.92734016	0.17522175034	1404.0	1210.0	37	0.0
3714455	2989.9987793	1.0	22326.0	1	3894.0	1	6119.16216216	226409.0	2.5576991179	3.0	0.876304754235	297.935758535	61.9887557015	5019.511555	0.561069995723	1634.0	1755.0	37	0.0
3714440	350.922271729	1.0	3748.0	1	1764.0	1	1849.97297297	68449.0	10.3617118339	3.0	0.848427320918	326.365301829	58.2766413254	639.52432351	0.171849453155	1292.0	1057.0	37	0.0
3714442	239.733154297	1.0	3041.0	1	1438.0	1	1579.94594595	58458.0	2.57598329506	3.0	0.63616682807	6.71979845497	58.6146319686	533.427957541	0.120313430933	1210.0	832.0	37	0.0
3714445	480.457702637	1.0	4407.0	1	1746.0	1	2009.35135135	74346.0	2.57025664383	3.0	0.800508984963	151.140622185	58.6127454869	867.407478775	0.208874085779	1295.0	843.0	37	0.0
3714447	215.209884644	1.0	2847.0	1	1473.0	1	1547.24324324	57248.0	2.46853570408	3.0	0.383608114746	126.257682505	60.2045886427	494.795996425	0.0653455260303	1293.0	850.0	37	0.0
3714433	2595.79345703	1.0	18346.0	1	3471.0	1	5409.64864865	200157.0	2.56786602852	3.0	0.896906329645	141.142545665	51.8296853758	4342.5384935	0.562478164891	1461.0	1541.0	37	0.0
3714436	467.748962402	1.0	4676.0	1	2104.0	1	2368.40540541	87631.0	2.59218498663	3.0	0.444577248402	286.48039691	55.6025879564	992.801996021	0.10275497598	1631.0	1081.0	37	0.0
3714438	326.479553223	1.0	3337.0	1	1512.0	1	1639.05405405	60645.0	2.67909509837	3.0	0.675479484754	230.074865936	56.7621257833	640.628595207	0.152082317726	1166.0	904.0	37	0.0
3714552	2383.46435547	1.0	16819.0	1	3164.0	1	5169.02702703	191254.0	2.56782603381	3.0	0.896045879962	199.95448373	102.527223006	4071.66877123	0.545379940883	1503.0	1523.0	37	0.0
3714554	1428.68933105	1.0	11438.0	1	2708.0	1	3669.10810811	135757.0	2.55107614606	3.0	0.781764427022	237.31169878	103.498248407	2639.72150029	0.391242902717	1594.0	1274.0	37	0.0
3714556	417.809844971	1.0	5074.0	1	1971.0	1	2216.89189189	82025.0	2.57670623281	3.0	0.532815357809	256.511990759	105.038532221	845.27549039	0.113062925137	1552.0	1325.0	37	0.0
3714558	207.565917969	1.0	4046.0	1	1951.0	1	2093.48648649	77459.0	2.56730757861	3.0	0.336576860847	297.308778386	105.026098622	689.743818047	0.0587009625583	1626.0	887.0	37	0.0
3714559	525.899536133	1.0	5439.0	1	2363.0	1	2632.27027027	97394.0	2.57615254112	3.0	0.525476841292	346.434443215	105.774133147	1092.85552691	0.122438630863	1760.0	1443.0	37	0.0
3714544	2329.74462891	1.0	17713.0	1	3850.0	1	5534.7027027	204784.0	2.54904167878	3.0	0.805549426189	307.820337045	98.9065254463	4019.07753972	0.413385065173	1887.0	1761.0	37	0.0
3714546	404.292114258	1.0	4822.0	1	1807.0	1	2080.13513514	76965.0	2.55262661528	3.0	0.145010981482	118.106861629	99.5788098513	880.564943727	0.0316649957184	1618.0	966.0	37	0.0
3714548	1573.71252441	1.0	12820.0	1	3214.0	1	4090.13513514	151335.0	2.56730326552	3.0	0.792317831155	342.199762132	100.067924874	2764.38588883	0.365654916393	1778.0	1523.0	37	0.0
3714550	647.758605957	1.0	6098.0	1	2018.0	1	2250.02702703	83251.0	2.58174929914	3.0	0.953903227572	59.5140822342	103.432256496	1135.33826302	0.316940766635	1153.0	870.0	37	0.0
3714537	568.459594727	1.0	4338.0	1	2149.0	1	2301.59459459	85159.0	2.67357961	3.0	1.05110593264	105.051771951	97.0909117579	897.769688959	0.257860694257	1304.0	1063.0	37	0.0
3714540	213.1224823	1.0	3606.0	1	1913.0	1	2003.16216216	74117.0	2.64396863806	3.0	-0.584335664364	125.199286676	98.8222765012	580.185914337	-0.078019838532	1615.0	1175.0	37	0.0
3714542	1121.31848145	1.0	10141.0	1	2694.0	1	3338.2972973	123517.0	2.58744181923	3.0	0.807995501424	296.073282278	99.1982720192	1949.53142326	0.30878154737	1677.0	1646.0	37	0.0
3714528	297.684051514	1.0	3463.0	1	1881.0	1	2027.91891892	75033.0	2.53486031744	3.0	0.605783871962	381.681488234	94.3649341007	613.520550157	0.100880293231	1622.0	805.0	37	0.0
3714530	183.31817627	1.0	2948.0	1	1348.0	1	1401.27027027	51847.0	10.2904475801	3.0	0.959643447595	2.26272204197	94.9531834235	452.356462725	0.183285615909	999.0	819.0	37	0.0
3714532	3141.15893555	1.0	20807.0	1	4011.0	1	6110.13513514	226075.0	2.55606672081	3.0	0.855784623542	162.863899301	95.0507322195	5349.77136148	0.599089396415	1471.0	1522.0	37	0.0
3714533	1231.53955078	1.0	10376.0	1	3672.0	1	4209.40540541	155748.0	10.1769802282	3.0	0.839277301437	21.1407366471	96.7466879078	2389.97164627	0.312780427907	1719.0	1493.0	37	0.0
3714535	1862.078125	1.0	14931.0	1	4215.0	1	5209.32432432	192745.0	2.54237909863	3.0	0.878372280741	26.2307428122	96.7872655464	3383.93713868	0.399172709845	1894.0	1714.0	37	0.0
3714521	1291.27392578	1.0	9674.0	1	2864.0	1	3732.21621622	138092.0	2.5674769815	3.0	0.808499025607	323.272851772	91.6163253546	2240.90890706	0.320516843977	1763.0	1586.0	37	0.0
3714523	508.614654541	1.0	4516.0	1	1946.0	1	2227.40540541	82414.0	2.60188130035	3.0	0.718701294256	114.266194565	92.7747666075	881.252090918	0.165737191315	1476.0	1339.0	37	0.0
3714525	1844.64318848	1.0	16129.0	1	3564.0	1	4822.62162162	178437.0	2.55988112653	3.0	0.678253985549	313.435350921	94.1506084386	3525.38362256	0.329619532297	1889.0	1719.0	37	0.0
3714527	2425.99853516	1.0	17050.0	1	3462.0	1	5289.16216216	195699.0	2.5639987498	3.0	0.840180937337	368.520673367	93.6663665254	4360.63529083	0.529853029356	1600.0	1269.0	37	0.0
3714513	996.386657715	1.0	9429.0	1	2384.0	1	3370.51351351	124709.0	2.57932261411	3.0	0.648435509357	394.993812819	90.4159826306	1863.72496811	0.218436644476	1857.0	1680.0	37	0.0
3714515	3940.29077148	1.0	26622.0	1	4718.0	1	7809.05405405	288935.0	2.56864341523	3.0	0.874260662	127.226674374	90.5866140873	6765.88926547	0.609623505251	1790.0	1462.0	37	0.0
3714517	3387.32324219	1.0	23518.0	1	4591.0	1	6627.67567568	245224.0	2.5630148326	3.0	0.933097426236	87.0522329648	91.9882026851	5479.83078132	0.627994472766	1460.0	1602.0	37	0.0
3714519	249.227859497	1.0	3441.0	1	1688.0	1	1881.21621622	69605.0	2.51027364819	3.0	0.410218795958	287.454704328	92.07050525	649.482492072	0.0762098783955	1577.0	984.0	37	0.0
3714504	3411.70483398	1.0	23404.0	1	4921.0	1	7194.67567568	266203.0	2.55001896707	3.0	0.849326971566	238.257163146	89.1673995567	5794.13981754	0.519750588907	2082.0	2038.0	37	0.0
3714507	2641.17529297	1.0	18744.0	1	3982.0	1	5793.86486486	214373.0	2.55276610811	3.0	0.925232627513	337.097456656	88.9282086517	4354.53036862	0.533016653996	1679.0	1771.0	37	0.0
3714509	5989.8515625	1.0	36632.0	1	6095.0	1	11739.8108108	434373.0	2.56082572168	3.0	0.934355818021	225.115034774	90.4537017701	10059.2423528	0.667502676666	2150.0	2570.0	37	0.0
3714511	335.399597168	1.0	4528.0	1	1622.0	1	1913.56756757	70802.0	2.47860553857	3.0	0.40088432826	292.703976435	90.2212631695	809.407689491	0.0926379388118	1494.0	914.0	37	0.0
3714498	721.049255371	1.0	6755.0	1	2200.0	1	2731.81081081	101077.0	2.52999072891	3.0	0.470032738412	19.4072202508	87.3807362268	1392.18237626	0.136065134937	1682.0	1306.0	37	0.0
3714499	1618.76782227	1.0	13812.0	1	3782.0	1	4685.05405405	173347.0	2.5596563853	3.0	0.545207832814	39.9140261884	87.0397850535	2951.91074603	0.207378739936	2084.0	2094.0	37	0.0
3714501	2828.98339844	1.0	24766.0	1	5993.0	1	7672.64864865	283888.0	2.58129103847	3.0	0.840507195456	31.9345346363	87.6245462992	5166.39790815	0.394659004294	2538.0	2495.0	37	0.0
3714616	715.340576172	1.0	6207.0	1	1969.0	1	2417.2972973	89440.0	2.57033321686	3.0	0.822597395603	170.062322706	134.99141616	1181.58245739	0.251633516511	1335.0	1290.0	37	0.0
3714618	217.468399048	1.0	2748.0	1	1730.0	1	1711.56756757	63328.0	2.70824941047	3.0	0.725859586583	395.081557582	136.007410478	496.534520482	0.1176778316	1333.0	955.0	37	0.0
3714619	528.310852051	1.0	4859.0	1	1386.0	1	1792.78378378	66333.0	2.54279916556	3.0	0.716362026163	77.9159759202	136.6016679	1003.24554254	0.250686066286	1056.0	763.0	37	0.0
3714621	257.026824951	1.0	3353.0	1	1588.0	1	1741.75675676	64445.0	11.4000000005	3.0	-0.00637911366143	204.311303879	136.960050035	602.59934199	-0.00110228149112	1355.0	720.0	37	0.0
3714623	426.852600098	1.0	4607.0	1	1785.0	1	2039.75675676	75471.0	10.2668585711	3.0	0.782016440092	237.486136763	137.358641906	837.169284799	0.191156787262	1338.0	946.0	37	0.0
3714608	1634.3293457	1.0	13026.0	1	2774.0	1	3958.67567568	146471.0	2.60298945866	3.0	0.894779762654	223.256668041	131.642035193	2828.10432243	0.469763259439	1390.0	1509.0	37	0.0
3714610	2361.89135742	1.0	16510.0	1	3073.0	1	4767.40540541	176394.0	2.57089086082	3.0	0.861757188459	102.325081013	132.741372689	4074.46529866	0.582906122385	1226.0	1154.0	37	0.0
3714612	491.684967041	1.0	4046.0	1	1567.0	1	1979.94594595	73258.0	2.61465707396	3.0	0.753950049002	198.296370455	132.494120671	891.057547273	0.204317742759	1231.0	818.0	37	0.0
3714614	411.64050293	1.0	4637.0	1	1743.0	1	2076.32432432	76824.0	2.51989403412	3.0	0.478619850668	259.296762919	134.048916635	878.748385617	0.112695447036	1497.0	821.0	37	0.0
3714601	241.799438477	1.0	2981.0	1	1588.0	1	1723.16216216	63757.0	2.58016361863	3.0	0.758770885143	310.164667935	128.59359704	507.900226068	0.125902287396	1320.0	946.0	37	0.0
3714603	658.744995117	1.0	6034.0	1	1841.0	1	2306.91891892	85356.0	2.57205626614	3.0	0.728315411316	163.665599409	129.73961191	1171.87071192	0.226971513469	1326.0	1136.0	37	0.0
3714606	1761.22131348	1.0	13422.0	1	3181.0	1	4275.10810811	158179.0	2.584786063	3.0	0.877905819704	350.685704627	131.025215841	2971.83951436	0.43913451459	1636.0	1325.0	37	0.0
3714592	237.01399231	1.0	2480.0	1	1365.0	1	1536.10810811	56836.0	2.77897462085	3.0	0.686336942048	208.363454394	125.066133828	493.232128346	0.123833750625	1180.0	774.0	37	0.0
3714594	586.892211914	1.0	5012.0	1	1899.0	1	2239.43243243	82859.0	2.57342365279	3.0	0.901194112695	125.873564799	126.08685141	968.017806899	0.241889272711	1349.0	1014.0	37	0.0
3714595	471.240783691	1.0	4701.0	1	2143.0	1	2436.02702703	90133.0	2.54182709205	3.0	-0.0695556397189	139.872414771	126.418895777	874.578167731	-0.0123318976353	1648.0	1214.0	37	0.0
3714597	3552.16479492	1.0	23955.0	1	4164.0	1	7244.51351351	268047.0	2.567026818	3.0	0.886022798989	326.222538279	125.65333781	6085.8649829	0.592758780255	1763.0	2234.0	37	0.0
3714599	486.484741211	1.0	4467.0	1	1854.0	1	2115.72972973	78282.0	2.55081610062	3.0	0.812931968115	375.317469801	127.697021314	883.773181329	0.204510395684	1370.0	876.0	37	0.0
3714584	343.245422363	1.0	4249.0	1	1965.0	1	2114.78378378	78247.0	2.56520008808	3.0	0.280847215897	155.24441648	121.455544831	680.995029152	0.047360272689	1564.0	1242.0	37	0.0
3714586	421.43661499	1.0	4097.0	1	1587.0	1	1834.89189189	67891.0	2.58225399094	3.0	0.658189807394	227.687369967	120.847339521	814.086358502	0.170973231384	1275.0	906.0	37	0.0
3714588	284.783905029	1.0	3235.0	1	1388.0	1	1466.78378378	54271.0	2.55850519758	3.0	0.769615855325	53.5981171434	123.64320136	573.387116428	0.177061911197	1004.0	624.0	37	0.0
3714590	540.765563965	1.0	4702.0	1	1869.0	1	2120.0	78440.0	2.5522942392	3.0	0.800459361352	298.299628161	123.744519934	990.439352566	0.229986056914	1346.0	784.0	37	0.0
3714576	448.694641113	1.0	4853.0	1	2294.0	1	2515.51351351	93074.0	2.62338232349	3.0	0.653915418484	259.211882667	114.207282305	969.756172723	0.144224378572	1649.0	1243.0	37	0.0
3714578	174.905410767	1.0	2640.0	1	1501.0	1	1608.02702703	59497.0	2.49038232574	3.0	0.470257775929	292.765409688	115.265919886	385.964555546	0.0598120843201	1402.0	1045.0	37	0.0
3714580	5628.88671875	1.0	33743.0	1	6029.0	1	10479.1891892	387730.0	2.54649280789	3.0	0.912837709724	138.21625621	117.123469552	9260.99554535	0.676054499245	1883.0	2590.0	37	0.0
3714581	2336.4453125	1.0	16985.0	1	3745.0	1	5635.83783784	208526.0	2.56416792463	3.0	0.968960225844	356.548286546	118.964763622	3908.71175505	0.506044862356	1783.0	2022.0	37	0.0
3714569	334.927978516	1.0	5528.0	1	2702.0	1	2902.10810811	107378.0	2.5200940431	3.0	0.0232702310115	261.297479057	111.331352779	983.329372415	0.00395796229636	1938.0	1500.0	37	0.0
3714571	3434.70117188	1.0	25971.0	1	3950.0	1	7005.0	259185.0	2.57617327353	3.0	0.853648495745	330.922367819	110.628670451	6003.36807782	0.576773352672	1824.0	2458.0	37	0.0
3714572	274.818511963	1.0	2871.0	1	1363.0	1	1462.16216216	54100.0	2.61662085974	3.0	0.741553024029	86.0544309513	112.414211131	524.994630317	0.153573713638	1064.0	681.0	37	0.0
3714575	2483.84790039	1.0	16967.0	1	3286.0	1	5435.94594595	201130.0	2.58283130925	3.0	0.873762067687	159.406214971	113.438569582	4353.35532757	0.538164339518	1550.0	1755.0	37	0.0
3714561	472.066619873	1.0	4551.0	1	1818.0	1	2091.02702703	77368.0	2.51754461097	3.0	0.824030699062	169.767332697	107.883485632	824.368865877	0.193934904095	1402.0	874.0	37	0.0
3714563	604.876953125	1.0	5046.0	1	1705.0	1	2145.43243243	79381.0	2.58598425752	3.0	0.760775779601	190.299148288	108.282730324	1084.06025715	0.237938238122	1279.0	803.0	37	0.0
3714565	6362.65283203	1.0	39286.0	1	6710.0	1	11968.4864865	442834.0	2.55822915386	3.0	0.904759371205	269.629039407	108.210486168	10717.7073513	0.680964038476	2073.0	2811.0	37	0.0
3714567	2191.60986328	1.0	15421.0	1	3170.0	1	4925.7027027	182251.0	2.57926935331	3.0	0.869598183772	116.515410176	109.455437223	3905.73080276	0.526169202775	1473.0	1086.0	37	0.0
3714680	703.933044434	1.0	6557.0	1	2551.0	1	2965.78378378	109734.0	4.60836625627	3.0	1.03941376651	360.695407949	167.870607739	1170.66368012	0.258083764639	1670.0	1540.0	37	0.0
3714682	3161.79296875	1.0	25008.0	1	5979.0	1	7777.81081081	287779.0	2.58580487207	3.0	0.960561608296	348.85020883	169.650074586	5719.58780002	0.546037770865	1920.0	2277.0	37	0.0
3714684	1475.18334961	1.0	11310.0	1	2766.0	1	3910.27027027	144680.0	2.61867401324	3.0	0.80405468321	268.251587688	170.513077716	2770.76538412	0.398349528807	1564.0	1448.0	37	0.0
3714686	593.055236816	1.0	4877.0	1	1888.0	1	2291.54054054	84787.0	2.53329168797	3.0	0.748244486166	385.392676315	171.318561808	1062.03995516	0.209761978863	1368.0	1080.0	37	0.0
3714672	1909.47888184	1.0	16139.0	1	3522.0	1	5239.54054054	193863.0	11.4000000005	3.0	0.667583005497	54.4233448723	163.517649405	3944.41740237	0.335620019156	1878.0	1878.0	37	0.0
3714674	1566.64208984	1.0	11309.0	1	2474.0	1	3855.45945946	142652.0	2.5432497231	3.0	0.911647973296	227.772090891	166.326894605	2642.96691023	0.45448873334	1433.0	1373.0	37	0.0
3714676	187.272476196	1.0	3151.0	1	1712.0	1	1768.97297297	65452.0	2.58681441181	3.0	0.156916521358	261.210691116	167.901995985	499.99097139	0.0226787371278	1401.0	945.0	37	0.0
3714678	461.397033691	1.0	5955.0	1	2251.0	1	2533.62162162	93744.0	10.8835684329	3.0	0.623679912408	273.089125424	168.352079295	1208.28860495	0.174697518135	1455.0	1030.0	37	0.0
3714664	2160.96142578	1.0	16800.0	1	4047.0	1	5704.7027027	211074.0	2.5470031042	3.0	0.842625467635	58.9250355275	159.641748533	4004.21975244	0.419901863432	1821.0	1933.0	37	0.0
3714666	1291.55212402	1.0	8844.0	1	2496.0	1	3387.81081081	125349.0	2.58457945302	3.0	0.919963406142	74.239222577	161.456574243	2194.79750822	0.424500869917	1341.0	925.0	37	0.0
3714668	2329.59643555	1.0	17061.0	1	3180.0	1	5148.10810811	190480.0	2.55851762927	3.0	0.870978880056	324.409504462	161.971837948	4036.45676432	0.518493311574	1587.0	1698.0	37	0.0
3714670	494.963317871	1.0	5128.0	1	1761.0	1	2134.89189189	78991.0	2.57688101098	3.0	0.601235071566	386.15720065	163.44218249	993.232287472	0.162599577329	1436.0	667.0	37	0.0
3714656	500.786865234	1.0	4718.0	1	2063.0	1	2268.78378378	83945.0	2.6805219725	3.0	0.535304859746	316.115551876	154.687423309	917.779540677	0.121418282486	1511.0	999.0	37	0.0
3714658	422.618530273	1.0	4725.0	1	1889.0	1	2093.43243243	77457.0	2.51634239338	3.0	0.321729489861	19.8782015936	157.449889339	860.648932832	0.0708179941436	1445.0	1185.0	37	0.0
3714660	2485.45556641	1.0	19539.0	1	3240.0	1	5235.35135135	193708.0	2.55770415235	3.0	0.787412989147	47.0316025857	157.236052675	4324.19070923	0.481889405611	1588.0	1468.0	37	0.0
3714662	621.547790527	1.0	5575.0	1	1814.0	1	2295.78378378	84944.0	2.58217063135	3.0	0.769823435	26.6038152612	159.42954032	1142.26223237	0.236876720285	1329.0	1073.0	37	0.0
3714648	360.434906006	1.0	4612.0	1	1785.0	1	1990.7027027	73656.0	2.44545043679	3.0	1.03921668235	399.0	150.0	792.758505503	0.260913016845	1263.0	973.0	37	0.0
3714650	512.762878418	1.0	5122.0	1	1953.0	1	2301.91891892	85171.0	2.53816149216	3.0	0.513489782013	245.61836777	150.901039413	952.16497107	0.118818365873	1468.0	1205.0	37	0.0
3714652	1867.48999023	1.0	12727.0	1	4783.0	1	5511.35135135	203920.0	4.62699730847	3.0	1.30128625457	219.347964598	153.029269253	3026.71414442	0.555981983686	1459.0	1600.0	37	0.0
3714654	1310.71813965	1.0	9361.0	1	2185.0	1	3335.78378378	123424.0	2.5148624241	3.0	0.809286457156	307.884826635	153.816555002	2260.3512895	0.377769498629	1403.0	1366.0	37	0.0
3714640	1265.59509277	1.0	10243.0	1	2140.0	1	3125.83783784	115656.0	2.55907042748	3.0	0.880328362496	87.9697894238	146.259411313	2167.34919395	0.439252345359	1203.0	993.0	37	0.0
3714642	2561.30541992	1.0	16573.0	1	3568.0	1	5312.27027027	196554.0	2.56362065726	3.0	0.883504596137	172.621530704	147.237249826	4346.41397303	0.566010347247	1453.0	1240.0	37	0.0
3714644	2868.49145508	1.0	19241.0	1	4091.0	1	5914.97297297	218854.0	2.54243935969	3.0	0.898794420602	17.1354068805	147.942011139	4651.10170633	0.546486770971	1581.0	1520.0	37	0.0
3714646	158.109863281	1.0	2277.0	1	1309.0	1	1359.56756757	50304.0	2.61253447215	3.0	0.379866409414	76.2494300936	150.227632252	405.965689611	0.0601237403831	1183.0	764.0	37	0.0
3714632	1730.70422363	1.0	12577.0	1	2746.0	1	3894.45945946	144095.0	2.60040761449	3.0	0.860934369254	199.044899029	142.986623015	2834.20008894	0.456183351291	1395.0	1450.0	37	0.0
3714634	3452.60571289	1.0	25017.0	1	4075.0	1	7027.86486486	260031.0	2.55408003475	3.0	0.86067263885	251.827828973	143.333280209	5967.44669092	0.575805395791	1786.0	1312.0	37	0.0
3714636	294.266784668	1.0	3536.0	1	1447.0	1	1600.59459459	59222.0	2.53118271831	3.0	0.623111342782	109.03798658	144.426611717	631.660134507	0.140189255013	1180.0	764.0	37	0.0
3714638	1587.62243652	1.0	11594.0	1	2562.0	1	3881.89189189	143630.0	2.55862768624	3.0	0.849742222377	358.825165575	145.146721474	2725.07305492	0.425024892761	1532.0	1012.0	37	0.0
3714625	3243.12084961	1.0	22945.0	1	3393.0	1	6354.67567568	235123.0	2.57709718819	3.0	0.844199181396	127.880443198	139.406586194	5683.47166525	0.606466717884	1463.0	1226.0	37	0.0
3714627	227.889923096	1.0	3269.0	1	1570.0	1	1674.91891892	61972.0	2.49217917944	3.0	0.486477588664	371.85996133	139.414938998	540.26368965	0.0851393534778	1417.0	840.0	37	0.0
3714628	1715.53808594	1.0	11775.0	1	2727.0	1	4053.78378378	149990.0	2.60708862604	3.0	0.843591699748	9.64947147079	141.395989139	2951.34644541	0.443183331518	1313.0	1189.0	37	0.0
3714630	1818.65161133	1.0	14170.0	1	3110.0	1	4400.05405405	162802.0	2.55737765335	3.0	0.845786892458	266.618046049	141.967487435	3179.61874851	0.44008434725	1667.0	1480.0	37	0.0
3714744	2117.54443359	1.0	15179.0	1	3128.0	1	4563.05405405	168833.0	2.55425471311	3.0	0.851586844386	78.0345738185	199.757111852	3579.26863996	0.501486179841	1467.0	1194.0	37	0.0
3714746	222.425430298	1.0	2901.0	1	1377.0	1	1417.40540541	52444.0	2.61064549723	3.0	0.701057000104	139.143042144	200.939430953	448.122531573	0.124634227887	1086.0	688.0	37	0.0
3714748	452.303863525	1.0	4332.0	1	1656.0	1	1999.2972973	73974.0	2.51710233367	3.0	0.745719799368	101.672191571	202.326653504	861.885009888	0.191522538128	1332.0	964.0	37	0.0
3714750	209.750335693	1.0	3054.0	1	1401.0	1	1531.45945946	56664.0	2.47883054702	3.0	0.377763365429	243.481910759	201.599771179	527.969043421	0.0696522939965	1312.0	815.0	37	0.0
3714737	1614.55163574	1.0	16572.0	1	2693.0	1	3950.02702703	146151.0	2.46223941352	3.0	0.823951962724	0.0	198.0	3353.47661628	0.537887932952	1355.0	1513.0	37	0.0
3714738	455.151855469	1.0	4431.0	1	2198.0	1	2385.54054054	88265.0	2.62285059706	3.0	0.437828946764	163.662252252	197.879356805	851.194604809	0.0847302076945	1525.0	1148.0	37	0.0
3714740	2069.21020508	1.0	19885.0	1	5086.0	1	6500.54054054	240520.0	10.783454652	3.0	0.834493363948	179.694068972	198.306496048	4162.59931877	0.364596256283	2034.0	2100.0	37	0.0
3714742	234.486785889	1.0	2730.0	1	1616.0	1	1717.51351351	63548.0	2.61858291447	3.0	0.650411748157	10.3216415994	200.330253123	482.729888909	0.100598454055	1314.0	916.0	37	0.0
3714729	264.644744873	1.0	2876.0	1	1402.0	1	1586.0	58682.0	2.53260866133	3.0	0.683798256563	232.743905771	193.891661035	520.208612001	0.126307560585	1209.0	939.0	37	0.0
3714731	234.088806152	1.0	3143.0	1	1473.0	1	1551.40540541	57402.0	2.49027889683	3.0	0.607648591653	219.656208726	194.979019991	532.788443498	0.116495447043	1224.0	777.0	37	0.0
3714733	3150.66723633	1.0	25724.0	1	5086.0	1	7539.21621622	278951.0	2.54685250826	3.0	0.76379613269	184.585258764	195.988161734	6045.23234612	0.441380145982	2226.0	2082.0	37	0.0
3714735	8469.42578125	1.0	38230.0	1	10281.0	1	17995.7567568	665843.0	2.68283924232	3.0	1.18687860895	260.925485244	196.413451377	12634.5559378	0.71422204549	2663.0	3710.0	37	0.0
3714721	1883.74060059	1.0	13861.0	1	3053.0	1	4148.0	153476.0	2.56489558958	3.0	0.882137195324	98.0599532006	190.80413826	3149.75052804	0.503582816221	1358.0	1152.0	37	0.0
3714723	1536.14038086	1.0	11485.0	1	2905.0	1	4072.35135135	150677.0	2.55115435823	3.0	0.903241530268	283.423302198	191.147823987	2625.34775703	0.410733971992	1666.0	1649.0	37	0.0
3714725	364.747924805	1.0	6899.0	1	2984.0	1	3039.27027027	112453.0	2.64451455562	3.0	-0.335586329195	294.833622758	191.661225839	1147.89429558	-0.0595965416118	1973.0	1461.0	37	0.0
3714727	5059.37207031	1.0	33742.0	1	8989.0	1	13862.0540541	512896.0	2.58171241708	3.0	1.15702865385	302.83708773	193.153365731	9250.69237933	0.62883772845	2557.0	4085.0	37	0.0
3714713	6625.77392578	1.0	40439.0	1	7417.0	1	12974.1891892	480045.0	2.58919456917	3.0	0.937288548231	335.365035019	186.465431874	11290.8903813	0.688736689244	2276.0	2304.0	37	0.0
3714715	196.461196899	1.0	2561.0	1	1537.0	1	1598.62162162	59149.0	2.5075845571	3.0	0.405907450035	163.977282341	188.204997903	461.323600051	0.0622110956853	1334.0	821.0	37	0.0
3714717	1996.07055664	1.0	14819.0	1	2824.0	1	4458.94594595	164981.0	2.54879622297	3.0	0.775325824007	35.5365578265	189.381130776	3676.26709786	0.469759194502	1408.0	1249.0	37	0.0
3714719	596.206787109	1.0	5108.0	1	1785.0	1	2169.86486486	80285.0	2.53233850081	3.0	0.881412365582	109.721262346	188.732438288	1013.02994806	0.259048588889	1242.0	995.0	37	0.0
3714705	501.03024292	1.0	4323.0	1	1443.0	1	1883.08108108	69674.0	2.68248167668	3.0	0.827604252693	149.424247666	182.263171774	928.379812672	0.256295655192	1087.0	948.0	37	0.0
3714707	1738.85827637	1.0	12504.0	1	2714.0	1	4045.32432432	149677.0	2.5811348421	3.0	0.895300344208	172.947666297	181.771083403	2892.87689424	0.470851870101	1416.0	1223.0	37	0.0
3714709	466.600158691	1.0	4951.0	1	1914.0	1	2148.10810811	79480.0	2.54346043789	3.0	0.630250190671	262.827614329	182.009047856	916.250383774	0.155285269926	1554.0	1127.0	37	0.0
3714711	1705.79064941	1.0	12210.0	1	2772.0	1	3976.35135135	147125.0	2.57385725982	3.0	0.801348323717	28.457362269	183.470634271	3084.10714809	0.450889890333	1322.0	1069.0	37	0.0
3714696	671.281188965	1.0	5208.0	1	2372.0	1	2441.78378378	90346.0	2.59483177271	3.0	1.07472658087	187.250115226	177.188799281	1067.34340863	0.307002008557	1287.0	1033.0	37	0.0
3714698	2271.55908203	1.0	16583.0	1	3879.0	1	5160.0	190920.0	2.56206970659	3.0	0.908598815165	306.931409063	178.144328927	3764.21056354	0.495686262134	1683.0	1055.0	37	0.0
3714700	863.310424805	1.0	7631.0	1	2041.0	1	2565.40540541	94920.0	2.59472820199	3.0	0.850200334776	223.135061773	179.076146078	1455.78374194	0.317923216826	1293.0	1131.0	37	0.0
3714701	223.208114624	1.0	2754.0	1	1241.0	1	1378.75675676	51014.0	2.53540228698	3.0	0.431176750134	112.231944265	179.968112635	479.526757764	0.0810587349487	1083.0	738.0	37	0.0
3714703	1871.93908691	1.0	13186.0	1	2542.0	1	4107.86486486	151991.0	2.55297970984	3.0	0.833595980412	74.6523144995	182.279423352	3301.10063432	0.503625853269	1321.0	1349.0	37	0.0
3714688	414.57144165	1.0	3658.0	1	1539.0	1	1850.02702703	68451.0	2.58075191753	3.0	0.804441747543	168.412578373	171.791418263	737.707051406	0.191025595107	1207.0	848.0	37	0.0
3714690	203.080612183	1.0	2777.0	1	1177.0	1	1342.21621622	49662.0	2.61512949217	3.0	0.689180849068	10.855001001	172.938757203	414.655555527	0.119138475596	1045.0	679.0	37	0.0
3714692	159.621887207	1.0	3125.0	1	1527.0	1	1527.59459459	56521.0	2.63014510168	3.0	-0.142276807096	77.6332284318	175.160992292	509.727076181	-0.0231870299393	1257.0	697.0	37	0.0
3714694	298.758544922	1.0	3011.0	1	1319.0	1	1563.81081081	57861.0	2.62142045276	3.0	0.617099387645	21.1989434933	176.154978663	571.365072914	0.12705762034	1132.0	934.0	37	0.0
3714809	1298.10668945	1.0	11592.0	1	2629.0	1	3476.94594595	128647.0	2.55683176117	3.0	0.854535280279	216.807378748	239.225375578	2243.33682449	0.380594716947	1522.0	1377.0	37	0.0
3714811	255.545761108	1.0	2764.0	1	1659.0	1	1750.86486486	64782.0	2.63138951219	3.0	0.889407349066	238.056389879	239.87935399	467.969678633	0.134893461328	1313.0	967.0	37	0.0
3714813	3184.0378418	1.0	21583.0	1	3811.0	1	6543.51351351	242110.0	2.58584353453	3.0	0.870971177674	89.5435263792	240.562962337	5663.50706336	0.604928218334	1544.0	1918.0	37	0.0
3714814	577.813171387	1.0	4929.0	1	1584.0	1	2067.86486486	76511.0	2.59446833113	3.0	0.830657860715	258.681090443	242.268659979	1043.07864735	0.265024497992	1183.0	821.0	37	0.0
3714800	2240.82348633	1.0	19064.0	1	3836.0	1	5542.81081081	205084.0	2.55732204008	3.0	0.844319676786	135.157563368	232.663897451	4140.62649472	0.460631414945	1541.0	1713.0	37	0.0
3714802	202.376800537	1.0	2729.0	1	1419.0	1	1526.67567568	56487.0	2.57966197006	3.0	0.695606481989	248.778663147	232.696202915	402.210907503	0.100873758354	1240.0	935.0	37	0.0
3714803	1826.22290039	1.0	13975.0	1	3674.0	1	5167.94594595	191214.0	2.54282670578	3.0	0.91944009368	129.629357115	234.407013842	3365.6159412	0.42733147045	1513.0	2028.0	37	0.0
3714805	589.798339844	1.0	5364.0	1	1839.0	1	2129.27027027	78783.0	2.53669718485	3.0	0.722890196504	285.442344875	234.602541229	1173.85553362	0.248849165459	1280.0	838.0	37	0.0
3714807	4856.66943359	1.0	34919.0	1	4992.0	1	9027.86486486	334031.0	2.558526459	3.0	0.85684321999	200.805647084	236.688198012	8413.65990571	0.664653053167	1726.0	2579.0	37	0.0
3714792	2305.34545898	1.0	15393.0	1	3255.0	1	4999.16216216	184969.0	2.5574964927	3.0	0.901700960742	231.602569035	228.859628478	3887.62217038	0.539897231559	1459.0	1314.0	37	0.0
3714794	524.532531738	1.0	4969.0	1	1622.0	1	1921.43243243	71093.0	2.54538314095	3.0	0.809150210291	10.6402455506	230.345258939	991.802386806	0.263955696689	1119.0	927.0	37	0.0
3714796	212.369308472	1.0	2559.0	1	1402.0	1	1494.59459459	55300.0	10.2884346751	3.0	0.737269784231	162.651044512	229.744182967	451.991608788	0.125469164325	1147.0	640.0	37	0.0
3714798	314.270324707	1.0	3453.0	1	1471.0	1	1636.40540541	60547.0	2.58047417661	3.0	0.605885546274	340.893034029	232.045330116	647.376477255	0.136165898549	1239.0	703.0	37	0.0
3714784	314.967926025	1.0	3501.0	1	1600.0	1	1756.54054054	64992.0	2.47589720007	3.0	0.591808127439	263.913627029	224.769983612	671.55493672	0.127559817258	1325.0	1039.0	37	0.0
3714786	181.766845703	1.0	2856.0	1	1727.0	1	1780.32432432	65872.0	4.65162074567	3.0	0.375253520871	389.593507892	227.005488251	502.310221435	0.0558970987006	1482.0	772.0	37	0.0
3714788	6924.65478516	1.0	33226.0	1	8986.0	1	13092.4864865	484422.0	2.63052773443	3.0	1.02105793114	73.8668703555	228.097644185	10736.7041928	0.720185929296	1975.0	2314.0	37	0.0
3714790	178.816314697	1.0	2924.0	1	1514.0	1	1652.10810811	61128.0	10.8738779664	3.0	1.09364922035	399.0	228.0	502.150640511	0.199335307022	1257.0	971.0	37	0.0
3714777	492.317901611	1.0	4605.0	1	1566.0	1	1910.43243243	70686.0	2.52935964893	3.0	0.502917571028	65.019238183	221.411732124	995.691957623	0.150823435071	1209.0	744.0	37	0.0
3714778	347.951538086	1.0	4436.0	1	2064.0	1	2274.7027027	84164.0	2.4830521547	3.0	0.321460757924	374.142657152	222.447753741	858.558995089	0.0645837566641	1561.0	892.0	37	0.0
3714780	519.226318359	1.0	5066.0	1	1933.0	1	2330.40540541	86225.0	2.5792536149	3.0	0.720652652887	383.719981937	223.074726406	967.450442585	0.175898949171	1589.0	1046.0	37	0.0
3714782	566.30847168	1.0	5387.0	1	1760.0	1	2125.51351351	78644.0	2.54644437046	3.0	0.874216355872	179.035130464	225.077891559	993.734919428	0.256849622269	1245.0	1185.0	37	0.0
3714768	467.915039062	1.0	5079.0	1	2163.0	1	2277.32432432	84261.0	2.58668933394	3.0	0.731839096772	193.42348146	209.727702931	852.241099626	0.158664980111	1558.0	1310.0	37	0.0
3714770	2559.74633789	1.0	19497.0	1	3704.0	1	5580.72972973	206487.0	2.52469774668	3.0	0.818017730024	267.03962402	210.773220026	4489.08743912	0.490319523441	1893.0	2056.0	37	0.0
3714772	230.739639282	1.0	3040.0	1	1283.0	1	1356.05405405	50174.0	2.52859098097	3.0	0.674525898781	42.5106413914	214.444137592	485.504717104	0.137332215727	1008.0	772.0	37	0.0
3714774	1891.20996094	1.0	13415.0	1	2573.0	1	4495.24324324	166324.0	2.56576149499	3.0	0.803013033088	375.496050306	215.452184257	3508.64190571	0.456420635321	1611.0	1338.0	37	0.0
3714761	4512.79638672	1.0	31386.0	1	5612.0	1	8594.59459459	318000.0	2.54998017999	3.0	0.904341603545	85.0474746287	209.041885334	7436.57423168	0.642699984804	1790.0	1971.0	37	0.0
3714763	1930.82653809	1.0	15255.0	1	2777.0	1	4371.83783784	161758.0	2.55032231408	3.0	0.81549768751	204.23406053	208.641000595	3462.98911117	0.477068036452	1509.0	1582.0	37	0.0
3714765	2803.36791992	1.0	20362.0	1	3842.0	1	5943.21621622	219899.0	2.58233437173	3.0	0.886470438426	338.380434695	208.912702014	4774.43291068	0.552962135142	1661.0	1741.0	37	0.0
3714753	1205.6920166	1.0	12345.0	1	3106.0	1	4125.08108108	152628.0	2.52628543785	3.0	0.320529850423	186.236196234	202.840020029	2674.11443678	0.115938073509	2009.0	1577.0	37	0.0
3714755	266.810302734	1.0	2623.0	1	1412.0	1	1451.48648649	53705.0	2.63817258608	3.0	0.784626049022	32.9397725023	205.275891904	493.81264	0.154027427781	1042.0	612.0	37	0.0
3714757	2401.59301758	1.0	17320.0	1	3695.0	1	5205.97297297	192621.0	2.62345248881	3.0	0.85513164564	162.330870251	205.654529219	4178.92314336	0.522566797946	1490.0	1463.0	37	0.0
3714759	590.439147949	1.0	5801.0	1	2257.0	1	2604.7027027	96374.0	2.57962865906	3.0	0.859513388532	279.465172609	208.478040349	1050.98041172	0.209780836115	1678.0	1254.0	37	0.0
3714872	1324.20947266	1.0	10463.0	1	2409.0	1	3285.16216216	121551.0	2.59707389179	3.0	0.852076448935	152.217050451	270.941504929	2265.91727212	0.416143434432	1332.0	1212.0	37	0.0
3714874	301.361236572	1.0	3424.0	1	1807.0	1	1892.59459459	70026.0	10.8181348667	3.0	0.564597171084	325.210497768	272.357748456	661.972534654	0.10955715781	1495.0	795.0	37	0.0
3714876	2556.72387695	1.0	19463.0	1	3331.0	1	5370.72972973	198717.0	2.55795875964	3.0	0.861194314251	248.761922647	272.630589105	4487.10585795	0.561896702786	1432.0	1381.0	37	0.0
3714878	3569.08691406	1.0	23602.0	1	4846.0	1	7567.27027027	279989.0	2.56648512449	3.0	0.899055210549	342.717842829	274.425419879	6115.90964275	0.570624778889	2011.0	2392.0	37	0.0
3714864	1801.03149414	1.0	11961.0	1	2413.0	1	4137.56756757	153090.0	2.58275953107	3.0	0.872215551375	120.387575208	265.550247856	3170.33645726	0.501861656273	1354.0	1456.0	37	0.0
3714866	252.627288818	1.0	3431.0	1	1718.0	1	1706.24324324	63131.0	2.68956539909	3.0	0.663417954879	231.576732815	268.238292952	540.178643568	0.117337872769	1324.0	917.0	37	0.0
3714868	5203.59033203	1.0	32114.0	1	5894.0	1	9838.97297297	364042.0	2.58431729325	3.0	0.910359260106	8.50000793015	269.950035179	8766.71487783	0.682294731715	1710.0	2143.0	37	0.0
3714870	1084.37316895	1.0	8847.0	1	2612.0	1	3414.97297297	126354.0	2.56088891175	3.0	0.812111948884	353.020955834	270.081736212	1853.79007391	0.282748827487	1787.0	1701.0	37	0.0
3714856	612.295898438	1.0	4451.0	1	2292.0	1	2512.86486486	92976.0	4.71455279085	3.0	1.41225508018	54.9046583242	264.405345272	908.757306624	0.342940421863	1203.0	1336.0	37	0.0
3714859	508.341430664	1.0	5220.0	1	1651.0	1	2016.02702703	74593.0	2.48025717345	3.0	0.698890484919	259.19782836	264.494949071	1020.31366328	0.214852274534	1282.0	910.0	37	0.0
3714861	1031.3380127	1.0	9969.0	1	2982.0	1	3523.54054054	130371.0	2.54019873235	3.0	0.587476810745	213.789860149	265.208249377	1902.66984341	0.188516882968	1880.0	1770.0	37	0.0
3714862	194.21244812	1.0	3000.0	1	1644.0	1	1721.21621622	63685.0	2.67988546203	3.0	-0.00654811703182	24.339121035	266.458470985	487.322054996	-0.000926114496293	1426.0	851.0	37	0.0
3714849	2645.14697266	1.0	20104.0	1	3616.0	1	5699.40540541	210878.0	2.55178798047	3.0	0.787848049384	217.870042316	258.744963014	4672.16209443	0.476939879007	1816.0	2007.0	37	0.0
3714850	1811.80529785	1.0	13681.0	1	3093.0	1	4412.75675676	163272.0	2.56462172854	3.0	0.92509297528	30.5361395199	260.957507962	3107.69406657	0.483128137718	1425.0	1659.0	37	0.0
3714852	3251.66967773	1.0	22123.0	1	3735.0	1	6751.40540541	249802.0	2.55423910942	3.0	0.84456449228	203.139290096	262.386166549	5655.65176743	0.547378734001	1849.0	1741.0	37	0.0
3714854	1498.63842773	1.0	13106.0	1	2599.0	1	3827.56756757	141620.0	2.5267556136	3.0	0.817434370436	330.582905332	261.71121093	2758.55605889	0.41756600776	1563.0	1540.0	37	0.0
3714840	580.454345703	1.0	5679.0	1	1601.0	1	2038.40540541	75421.0	2.73502677409	3.0	0.769323398599	95.6045803088	255.249146615	1070.26145454	0.253079445574	1206.0	935.0	37	0.0
3714842	400.441619873	1.0	3514.0	1	2061.0	1	1977.72972973	73176.0	4.75943568079	3.0	1.5508398451	0.0	256.0	721.801859879	0.394702134863	949.0	964.0	37	0.0
3714844	460.501739502	1.0	5900.0	1	2213.0	1	2520.37837838	93254.0	2.50868087711	3.0	0.148039431471	200.144071497	255.995853734	1259.08689029	0.0383973213857	1595.0	1000.0	37	0.0
3714846	2093.03955078	1.0	15535.0	1	3538.0	1	5080.27027027	187970.0	2.53977635839	3.0	0.920276998166	347.427314558	257.294163985	3599.69645826	0.483762211883	1673.0	1673.0	37	0.0
3714847	480.906982422	1.0	4174.0	1	1611.0	1	1963.94594595	72666.0	2.56675294687	3.0	0.774110740678	45.244191671	257.590854901	854.959126572	0.202639656321	1250.0	982.0	37	0.0
3714832	507.074768066	1.0	5052.0	1	1667.0	1	1970.40540541	72905.0	2.53924026196	3.0	0.432579260488	33.3872018606	251.832634728	997.202488617	0.122916735049	1256.0	765.0	37	0.0
3714834	868.227233887	1.0	7283.0	1	2134.0	1	2757.40540541	102024.0	2.56726948757	3.0	0.978854826343	161.929584104	252.181448637	1442.51241973	0.344157660398	1298.0	1398.0	37	0.0
3714836	583.118652344	1.0	5617.0	1	1738.0	1	2212.27027027	81854.0	2.57830817584	3.0	0.690140410488	362.177299376	251.629584998	1124.64857841	0.212742771337	1381.0	1117.0	37	0.0
3714838	2632.93994141	1.0	18606.0	1	3199.0	1	5587.94594595	206754.0	2.54501250219	3.0	0.883547583857	305.21349169	254.423084928	4561.45264354	0.564017400234	1501.0	1623.0	37	0.0
3714824	427.493743896	1.0	4784.0	1	1596.0	1	1884.81081081	69738.0	2.50236864822	3.0	0.622158498279	342.667287547	246.181123905	883.624286606	0.170738205768	1322.0	776.0	37	0.0
3714826	283.907318115	1.0	3615.0	1	1772.0	1	1823.37837838	67465.0	2.54134488347	3.0	0.727017423564	371.493959887	246.33906149	593.042969745	0.134081356767	1375.0	932.0	37	0.0
3714828	250.606155396	1.0	2836.0	1	1321.0	1	1446.62162162	53525.0	2.48647249055	3.0	0.503058816296	49.3777294708	248.991544008	502.716197347	0.0957812644204	1129.0	755.0	37	0.0
3714830	567.032714844	1.0	4457.0	1	1588.0	1	2007.21621622	74267.0	2.58487515136	3.0	0.785398502672	144.189924088	249.360897368	1014.10724655	0.247510773438	1172.0	804.0	37	0.0
3714816	520.667907715	1.0	4369.0	1	1740.0	1	1925.86486486	71257.0	2.57549226418	3.0	0.858222046336	6.70549965374	243.810623418	926.852803912	0.260265555441	1120.0	653.0	37	0.0
3714817	446.114440918	1.0	4195.0	1	1672.0	1	1774.97297297	65674.0	2.5360547226	3.0	0.766910183663	39.7224136692	244.108648716	798.89227081	0.208587966214	1106.0	740.0	37	0.0
3714818	215.186004639	1.0	2986.0	1	1487.0	1	1620.81081081	59970.0	2.59002858937	3.0	0.135405258069	99.0490624423	243.800551369	532.990245785	0.0227703978948	1341.0	600.0	37	0.0
3714820	1464.64904785	1.0	11025.0	1	2713.0	1	3788.18918919	140163.0	2.59950282324	3.0	0.914783016603	382.510488972	244.76955344	2542.6438541	0.443006734371	1446.0	1018.0	37	0.0
3714822	256.534332275	1.0	3502.0	1	1725.0	1	1922.89189189	71147.0	2.76084727585	3.0	0.486220009222	208.411586554	246.451246224	565.937461395	0.0770652171956	1573.0	1099.0	37	0.0
3714937	325.111694336	1.0	3629.0	1	1677.0	1	1819.62162162	67326.0	2.58517749269	3.0	0.601183190166	369.051745518	297.185690673	667.059315676	0.123841198588	1400.0	749.0	37	0.0
3714939	486.776428223	1.0	5136.0	1	1762.0	1	1997.89189189	73922.0	2.57896301739	3.0	0.903712655541	131.385508519	298.255457911	866.64085807	0.24378910469	1187.0	892.0	37	0.0
3714941	332.390563965	1.0	5266.0	1	2453.0	1	2594.13513514	95983.0	10.691477772	3.0	0.567783437165	149.669959473	297.767799328	981.444688037	0.120329380956	1607.0	992.0	37	0.0
3714943	2103.81347656	1.0	15136.0	1	3045.0	1	4943.94594595	182926.0	2.58261115971	3.0	0.814919989656	272.618086028	299.289066563	3724.15639922	0.442855454919	1845.0	1604.0	37	0.0
3714929	1933.90612793	1.0	17054.0	1	3427.0	1	5020.21621622	185748.0	2.54424538202	3.0	0.632933300796	328.490278839	293.944170193	3586.3969937	0.292124733875	2125.0	1792.0	37	0.0
3714932	1485.25927734	1.0	10997.0	1	2575.0	1	3894.64864865	144102.0	2.56756743253	3.0	0.852996467268	354.329191458	295.339223146	2619.43690107	0.402232193752	1648.0	1435.0	37	0.0
3714934	1475.43127441	1.0	13419.0	1	3108.0	1	4269.08108108	157956.0	2.54017456773	3.0	0.684283786966	154.973920528	296.502664966	2871.23321722	0.298891170271	1800.0	1706.0	37	0.0
3714920	354.543823242	1.0	5259.0	1	1773.0	1	1989.02702703	73594.0	2.45122171469	3.0	0.6344845747	240.036935206	290.674759692	747.302686202	0.135321142934	1459.0	1313.0	37	0.0
3714922	483.622558594	1.0	4983.0	1	1806.0	1	2095.51351351	77534.0	2.53443510817	3.0	0.754314338445	247.308031322	291.626078909	889.375049672	0.19057900913	1373.0	1234.0	37	0.0
3714923	3071.3137207	1.0	22651.0	1	4044.0	1	6499.13513514	240468.0	2.53453953781	3.0	0.837509005669	290.36579803	292.307517815	5423.9836281	0.537231687808	1959.0	2036.0	37	0.0
3714925	422.650024414	1.0	4254.0	1	1696.0	1	1989.37837838	73607.0	2.52530383512	3.0	0.665166320121	143.2020755	294.19120041	805.867074487	0.155701149675	1362.0	715.0	37	0.0
3714927	539.232299805	1.0	5869.0	1	2112.0	1	2460.75675676	91048.0	2.56138066451	3.0	0.601953964991	305.571085241	293.857580931	1084.08833705	0.152864863496	1721.0	1236.0	37	0.0
3714912	3699.2890625	1.0	26643.0	1	4068.0	1	7130.16216216	263816.0	2.53009031035	3.0	0.840600958299	22.6449813643	286.299375008	6538.10863967	0.62707663515	1552.0	1540.0	37	0.0
3714914	2915.27148438	1.0	20626.0	1	3667.0	1	5941.7027027	219843.0	2.53768109099	3.0	0.851932864153	275.125631968	287.947363111	4931.71845115	0.546933213682	1723.0	1814.0	37	0.0
3714916	5675.29150391	1.0	35592.0	1	6651.0	1	11139.8648649	412175.0	2.57565033718	3.0	0.893326361783	160.710319334	288.711748382	9620.93518544	0.628028903878	2260.0	2967.0	37	0.0
3714918	2282.35083008	1.0	15543.0	1	3041.0	1	4938.43243243	182722.0	2.57774045014	3.0	1.02529682422	0.0	291.0	3758.42477007	0.639758954465	1159.0	1576.0	37	0.0
3714904	2192.68505859	1.0	15080.0	1	3344.0	1	5098.18918919	188633.0	2.56448050626	3.0	0.860092247619	221.331899471	279.713395599	3840.66979718	0.479226358121	1663.0	1250.0	37	0.0
3714906	406.015686035	1.0	4992.0	1	2176.0	1	2364.16216216	87474.0	2.60085520595	3.0	0.468768513875	385.181704995	279.67570051	968.686181081	0.106238802696	1464.0	1068.0	37	0.0
3714908	164.561630249	1.0	5145.0	1	2133.0	1	2493.21621622	92249.0	11.4000000005	3.0	-0.538519640062	154.778466171	284.369667301	1143.64728768	-0.109932624266	1667.0	927.0	37	0.0
3714910	406.844421387	1.0	6015.0	1	2142.0	1	2532.64864865	93708.0	11.4000000005	3.0	0.353956103547	224.859254522	285.480417592	1092.18100393	0.0826261664062	1641.0	1456.0	37	0.0
3714896	467.113677979	1.0	4208.0	1	1784.0	1	2016.18918919	74599.0	2.68927567584	3.0	0.841057579487	34.1173974975	279.314812851	807.652112877	0.202583475247	1312.0	661.0	37	0.0
3714898	236.640625	1.0	2786.0	1	1318.0	1	1454.78378378	53827.0	2.53606778221	3.0	0.663715634829	73.8512506524	279.232462688	495.095060184	0.127317612676	1095.0	777.0	37	0.0
3714900	3388.38134766	1.0	24474.0	1	5085.0	1	6883.40540541	254686.0	2.55814951139	3.0	0.922188662176	177.99761369	278.810579608	5570.43729312	0.595261092582	1712.0	1915.0	37	0.0
3714902	601.705566406	1.0	6375.0	1	2105.0	1	2629.7027027	97299.0	2.5324877034	3.0	0.756266521667	299.652714727	278.615703886	1172.64444419	0.202816876696	1617.0	1206.0	37	0.0
3714888	2657.26318359	1.0	18573.0	1	3062.0	1	5382.2972973	199145.0	2.55036976173	3.0	0.837655334415	57.2263092633	276.61302987	4724.38965996	0.581357867134	1371.0	1626.0	37	0.0
3714890	199.473617554	1.0	3091.0	1	1650.0	1	1714.81081081	63448.0	2.63361333321	3.0	0.306695260955	292.514965303	277.45502172	517.957679408	0.0485681774556	1408.0	997.0	37	0.0
3714892	292.417114258	1.0	4356.0	1	2073.0	1	2205.75675676	81613.0	2.58881467149	3.0	-0.435706084909	11.26431928	277.736442568	823.925172081	-0.0752518616417	1537.0	1152.0	37	0.0
3714894	182.911651611	1.0	3286.0	1	1647.0	1	1770.86486486	65522.0	2.57959827442	3.0	-0.326137362117	159.131011449	278.248760231	550.31375708	-0.048231084109	1568.0	975.0	37	0.0
3714880	1960.85925293	1.0	15794.0	1	3251.0	1	4636.10810811	171536.0	2.5306840461	3.0	0.841467270402	389.183141011	273.944482007	3404.47858452	0.447097256472	1710.0	1523.0	37	0.0
3714882	2905.26904297	1.0	21820.0	1	3811.0	1	5769.05405405	213455.0	2.56215899176	3.0	0.895777386306	106.961115778	275.116277556	4816.64622225	0.597309263357	1382.0	1364.0	37	0.0
3714884	298.340881348	1.0	3072.0	1	1673.0	1	1730.45945946	64027.0	2.56941841033	3.0	0.815779831369	268.618824697	275.473904767	571.523917775	0.155688585492	1255.0	781.0	37	0.0
3714885	464.67779541	1.0	5414.0	1	2147.0	1	2384.78378378	88237.0	2.49798090902	3.0	0.672396190917	305.971502402	275.372118108	1017.01379689	0.16737179764	1548.0	963.0	37	0.0
3715001	480.680053711	1.0	5031.0	1	2158.0	1	2372.16216216	87770.0	2.53118936146	3.0	0.722992422155	315.453945702	317.498913814	938.473095379	0.16688139318	1605.0	1366.0	37	0.0
3715003	1607.0291748	1.0	12117.0	1	2601.0	1	3762.35135135	139207.0	2.58674395386	3.0	0.851666684327	57.2568675484	320.916278294	2754.56153212	0.45300030827	1382.0	1503.0	37	0.0
3715005	445.537261963	1.0	4808.0	1	1761.0	1	1988.75675676	73584.0	10.8043895485	3.0	0.716940135858	22.4452374894	321.576987195	897.253321266	0.19293079529	1257.0	842.0	37	0.0
3715007	1945.3638916	1.0	14486.0	1	2836.0	1	4373.18918919	161808.0	2.56399771137	3.0	0.737264923266	37.066175193	321.588218609	3435.95534053	0.407716149215	1542.0	1668.0	37	0.0
3714993	188.289810181	1.0	4134.0	1	2015.0	1	2162.91891892	80028.0	11.4000000005	3.0	0.0576919242073	203.881220533	316.749686404	608.550252576	0.00818239319057	1768.0	877.0	37	0.0
3714995	1730.6842041	1.0	12724.0	1	3176.0	1	4363.45945946	161448.0	2.54579180682	3.0	0.661356076075	263.219412684	317.116278677	3018.30930963	0.296576110802	1810.0	1722.0	37	0.0
3714997	480.669433594	1.0	4682.0	1	2094.0	1	2348.64864865	86900.0	2.53246617382	3.0	0.555629988544	382.016801093	316.731751566	918.681579953	0.121916716352	1713.0	1229.0	37	0.0
3714999	496.61227417	1.0	4923.0	1	1851.0	1	2103.24324324	77820.0	2.58878672087	3.0	0.684407249349	47.1809494698	317.948049107	911.904734468	0.174218133401	1415.0	968.0	37	0.0
3714985	1594.80151367	1.0	12486.0	1	2863.0	1	4065.97297297	150441.0	2.54024288986	3.0	0.814335093307	299.713068489	314.116105022	2810.98763275	0.391774892582	1723.0	1734.0	37	0.0
3714986	272.815612793	1.0	4708.0	1	2382.0	1	2406.7027027	89048.0	2.56161543742	3.0	-0.27793303153	321.602786824	314.301920386	700.733459585	-0.0388879113604	1922.0	1422.0	37	0.0
3714988	1528.30358887	1.0	10766.0	1	2675.0	1	3933.62162162	145544.0	2.55208222047	3.0	0.81796383755	361.115820662	314.752350758	2648.44878447	0.37999830286	1777.0	1453.0	37	0.0
3714991	582.146057129	1.0	5094.0	1	1803.0	1	2050.86486486	75882.0	2.53513627294	3.0	0.738783090013	164.695879666	316.474934302	1105.13300261	0.24851900905	1220.0	845.0	37	0.0
3714976	441.942871094	1.0	4101.0	1	1521.0	1	1827.7027027	67625.0	2.68481529839	3.0	0.763100329604	26.2428850588	313.711163753	792.476388182	0.19823176686	1144.0	921.0	37	0.0
3714979	179.255065918	1.0	3128.0	1	1530.0	1	1595.27027027	59025.0	2.59344695923	3.0	-0.212422464888	87.0172016371	314.383426571	485.091093888	-0.0312863498411	1326.0	917.0	37	0.0
3714981	3716.35424805	1.0	26526.0	1	4196.0	1	7444.72972973	275455.0	2.55148313362	3.0	0.836713912448	96.8512053482	314.329133843	6480.74334149	0.572786251486	1824.0	2275.0	37	0.0
3714983	4044.29980469	1.0	29067.0	1	4771.0	1	7997.59459459	295911.0	2.53906170811	3.0	0.881257514433	285.751697977	314.000510686	6804.08501261	0.599672784568	1936.0	2125.0	37	0.0
3714968	2396.32348633	1.0	19013.0	1	3676.0	1	5347.35135135	197852.0	2.54875680398	3.0	0.769415094643	108.9127079	312.052952229	4152.1597875	0.425966389948	1920.0	1536.0	37	0.0
3714970	398.423797607	1.0	4582.0	1	2150.0	1	2262.05405405	83696.0	2.60567933675	3.0	0.759393972283	375.516692181	311.51041814	753.844993865	0.144867686328	1596.0	933.0	37	0.0
3714972	486.113983154	1.0	4659.0	1	1567.0	1	1946.72972973	72029.0	2.5907820988	3.0	0.721289181866	138.485960192	313.501508593	975.610738878	0.220611278947	1218.0	782.0	37	0.0
3714975	469.525421143	1.0	4208.0	1	1852.0	1	2231.0	82547.0	2.75599731608	3.0	0.758965546953	342.487898292	313.397959864	879.534378079	0.175923751391	1529.0	1203.0	37	0.0
3714961	8606.421875	1.0	36504.0	1	27190.0	1	25728.4594595	951953.0	4.69650639615	3.0	2.05844014729	212.812403251	306.716738781	10090.3467169	0.676856106357	4097.0	10490.0	37	0.0
3714963	544.110839844	1.0	8802.0	1	4269.0	1	4492.0	166204.0	10.7317776616	3.0	0.538368373575	225.201800179	307.146990906	1356.13613705	0.0884552608811	2910.0	2319.0	37	0.0
3714964	3183.28833008	1.0	21515.0	1	3964.0	1	6744.27027027	249538.0	2.57036829386	3.0	0.84465100046	261.834136056	308.396316009	5423.56101575	0.514286134107	1949.0	1497.0	37	0.0
3714966	244.612289429	1.0	2985.0	1	1417.0	1	1492.7027027	55230.0	2.53535830098	3.0	0.665693659604	66.4363473473	312.408508124	513.14573763	0.12920678175	1122.0	638.0	37	0.0
3714952	510.864440918	1.0	5770.0	1	2207.0	1	2533.0	93721.0	2.6394496911	3.0	0.652605642124	296.256806723	302.875900909	972.91132404	0.143289780928	1849.0	1509.0	37	0.0
3714954	7764.78808594	1.0	39843.0	1	13756.0	1	16801.5945946	621659.0	2.60167813832	3.0	1.15011464495	324.54806655	303.865182836	11821.9156359	0.679602596883	2792.0	4621.0	37	0.0
3714956	436.209594727	1.0	4082.0	1	1518.0	1	1772.32432432	65576.0	2.51816507345	3.0	0.758273137623	51.5190934483	305.305091949	842.738461276	0.219927361772	1112.0	711.0	37	0.0
3714959	185.035461426	1.0	4813.0	1	1745.0	1	2049.02702703	75814.0	2.60127418784	3.0	-0.484276716958	98.4680187532	307.200335495	975.692645323	-0.10338017769	1682.0	1012.0	37	0.0
3714945	1500.63256836	1.0	12398.0	1	3540.0	1	4428.0	163836.0	2.54031079718	3.0	0.77552565985	315.184126213	298.658042188	2565.43475848	0.289751403067	2035.0	1813.0	37	0.0
3714947	3326.49755859	1.0	23205.0	1	3459.0	1	6628.40540541	245251.0	2.57008653193	3.0	0.810777456334	109.247134853	301.620970559	5874.7602195	0.560783882815	1683.0	1802.0	37	0.0
3714950	1657.04187012	1.0	14206.0	1	3968.0	1	5134.35135135	189971.0	2.53444360484	3.0	0.762771275735	226.527604099	301.817009869	3186.23890274	0.310062365791	2227.0	2221.0	37	0.0
3715064	519.386474609	1.0	4421.0	1	1694.0	1	2007.64864865	74283.0	2.56887569009	3.0	0.767101246698	81.1350437596	361.296400746	918.444313204	0.21280319489	1264.0	845.0	37	0.0
3715065	2121.94702148	1.0	16096.0	1	3046.0	1	4643.72972973	171818.0	2.55427510769	3.0	0.863312929702	208.326853011	361.063344506	3667.55759364	0.517258861279	1422.0	1568.0	37	0.0
3715066	290.610656738	1.0	4883.0	1	2221.0	1	2273.35135135	84114.0	2.47599690188	3.0	-0.77106456061	296.352580696	360.585850108	831.071704896	-0.123529325755	1704.0	1193.0	37	0.0
3715067	1875.55664062	1.0	15159.0	1	2688.0	1	4039.27027027	149453.0	2.56588141838	3.0	0.881351557188	157.851201703	361.950959677	3165.87641586	0.527628000975	1214.0	1584.0	37	0.0
3715068	532.594665527	1.0	5024.0	1	2077.0	1	2390.18918919	88437.0	2.6080408136	3.0	0.734261494557	270.286110853	362.136020571	977.677089325	0.176706282714	1627.0	1099.0	37	0.0
3715069	9131.79589844	1.0	41983.0	1	13960.0	1	19115.6756757	707280.0	2.7298566547	3.0	1.17733538573	326.171942621	364.057402363	13312.2355687	0.694773395921	3007.0	3736.0	37	0.0
3715070	2135.9543457	1.0	16887.0	1	3099.0	1	4891.43243243	180983.0	2.54163145376	3.0	0.705695166092	98.2649217717	365.032366506	3894.91395241	0.39074879575	1702.0	1682.0	37	0.0
3715071	166.902908325	1.0	2513.0	1	1626.0	1	1630.27027027	60320.0	6.60029936646	3.0	0.490347509923	216.942801776	366.410907413	369.26598729	0.0587986071107	1335.0	966.0	37	0.0
3715056	462.491363525	1.0	5012.0	1	2027.0	1	2175.43243243	80491.0	2.54952486213	3.0	0.716533906996	304.656966813	351.653963991	908.896294675	0.176033430326	1521.0	866.0	37	0.0
3715057	1486.46105957	1.0	11115.0	1	2894.0	1	3949.56756757	146134.0	2.59447550219	3.0	0.932867904889	373.406588728	354.784287095	2476.51473895	0.413367899871	1617.0	1413.0	37	0.0
3715058	4201.65283203	1.0	30705.0	1	4915.0	1	8590.75675676	317858.0	2.54124144528	3.0	0.78310312114	341.244090185	356.339969291	7437.09821102	0.512790270031	2454.0	2357.0	37	0.0
3715059	1080.13818359	1.0	8937.0	1	2225.0	1	2996.64864865	110876.0	2.52573004287	3.0	0.791932358102	24.4467374717	357.215529357	1985.69961385	0.355717265809	1396.0	1072.0	37	0.0
3715060	1891.41088867	1.0	15627.0	1	3220.0	1	4602.40540541	170289.0	2.56024328674	3.0	0.748689323067	96.626289034	358.104835204	3420.05495781	0.385379507279	1587.0	1376.0	37	0.0
3715061	188.609344482	1.0	2649.0	1	1306.0	1	1395.32432432	51627.0	4.76852288266	3.0	0.572624653975	177.691597278	358.527463135	435.406199495	0.0981080305012	1125.0	695.0	37	0.0
3715062	476.638641357	1.0	4441.0	1	1985.0	1	2188.21621622	80964.0	2.6057948381	3.0	0.762477574171	388.934609352	357.772393023	867.913530484	0.178149065746	1494.0	1067.0	37	0.0
3715063	410.894561768	1.0	3693.0	1	1567.0	1	1726.10810811	63866.0	2.69714992675	3.0	0.812896890209	188.806504835	358.839796525	721.467978183	0.204652083259	1110.0	662.0	37	0.0
3715048	4261.33251953	1.0	30993.0	1	4055.0	1	8043.54054054	297611.0	2.55220932596	3.0	0.848872068194	238.016529644	342.33143774	7373.61790663	0.636891650444	1706.0	1951.0	37	0.0
3715049	228.350448608	1.0	3157.0	1	1418.0	1	1556.24324324	57581.0	11.4000000005	3.0	0.521841699884	126.224030921	344.558057868	555.04661493	0.102608177318	1158.0	861.0	37	0.0
3715050	912.472167969	1.0	7933.0	1	2650.0	1	3204.7027027	118574.0	2.53799508597	3.0	0.849884535564	356.161946117	346.365203885	1551.79651918	0.259077292274	1879.0	1339.0	37	0.0
3715051	2033.87683105	1.0	13964.0	1	3456.0	1	4974.75675676	184066.0	2.53674633222	3.0	0.698845050231	341.968333483	347.117542579	3493.38293067	0.325156472392	2022.0	1600.0	37	0.0
3715052	1241.55175781	1.0	9907.0	1	2368.0	1	3124.37837838	115602.0	2.59835444027	3.0	0.834427553144	213.932684958	348.836483381	2152.64362473	0.403416598073	1326.0	939.0	37	0.0
3715053	2356.14306641	1.0	18963.0	1	2977.0	1	4885.32432432	180757.0	2.58795283632	3.0	0.843912678154	34.9979673312	351.09279085	4053.95879943	0.538815342067	1443.0	1462.0	37	0.0
3715054	504.532470703	1.0	4984.0	1	2004.0	1	2457.89189189	90942.0	2.78995818772	3.0	0.518456772246	327.379700112	351.231266068	1034.39106574	0.122454036656	1840.0	1248.0	37	0.0
3715055	476.548034668	1.0	4038.0	1	1557.0	1	1855.37837838	68649.0	2.53523941651	3.0	0.840367022764	70.7204296811	352.031975777	855.736114288	0.240381922138	1126.0	899.0	37	0.0
3715040	272.839538574	1.0	3203.0	1	1414.0	1	1569.7027027	58079.0	2.49025317878	3.0	0.682592282535	205.752340516	337.75238768	567.908974752	0.14087383003	1168.0	834.0	37	0.0
3715041	178.241851807	1.0	2889.0	1	1563.0	1	1567.97297297	58015.0	10.8061117058	3.0	0.753740784427	289.530058774	337.511288658	454.503482842	0.122639693451	1216.0	674.0	37	0.0
3715042	2258.58276367	1.0	16710.0	1	3739.0	1	5499.37837838	203477.0	2.55641921861	3.0	0.80502795775	389.734511557	338.299482708	3955.01610722	0.40741603382	1968.0	1746.0	37	0.0
3715043	501.946868896	1.0	4446.0	1	1764.0	1	2004.56756757	74169.0	2.56487017978	3.0	0.879713176749	55.3476280984	339.965295023	872.327746146	0.236724395316	1222.0	1012.0	37	0.0
3715044	407.052703857	1.0	5072.0	1	1641.0	1	1959.48648649	72501.0	2.58376288269	3.0	0.543158952426	121.846335627	340.426910807	861.252434979	0.13554712075	1333.0	859.0	37	0.0
3715045	1624.78747559	1.0	13893.0	1	2617.0	1	4053.32432432	149973.0	2.57998181295	3.0	0.808113023645	322.564848645	340.194756416	2965.92192013	0.4197659751	1671.0	1168.0	37	0.0
3715046	2199.27661133	1.0	16873.0	1	3894.0	1	5338.89189189	197539.0	2.56868974826	3.0	0.900096358326	399.0	340.0	3919.50056189	0.493426494018	1716.0	2017.0	37	0.0
3715047	276.292999268	1.0	3339.0	1	1141.0	1	1392.59459459	51526.0	2.57322618815	3.0	0.566839875033	96.2744616273	340.623144834	589.661741993	0.13637341248	1051.0	682.0	37	0.0
3715032	1958.69177246	1.0	14420.0	1	3161.0	1	4593.45945946	169958.0	2.5642781887	3.0	0.805589568001	333.696812517	331.414103438	3564.99047525	0.454777392874	1688.0	1413.0	37	0.0
3715034	320.149475098	1.0	4983.0	1	1880.0	1	2265.43243243	83821.0	11.4000000005	3.0	0.280079110989	119.328691145	333.637199998	1036.36103588	0.0684485580478	1550.0	776.0	37	0.0
3715036	5099.07519531	1.0	35437.0	1	6169.0	1	10332.8918919	382317.0	2.57011476652	3.0	0.850892614813	364.669339263	333.826312021	8696.86422027	0.557837521514	2464.0	3333.0	37	0.0
3715038	228.403335571	1.0	4197.0	1	2509.0	1	2699.32432432	99875.0	2.59573936532	3.0	-0.381750334256	374.294137448	333.996010558	612.105930105	-0.0414876341011	2199.0	1594.0	37	0.0
3715024	360.854644775	1.0	3847.0	1	1857.0	1	2044.2972973	75639.0	2.50990427158	3.0	0.331145117518	31.2321227004	327.204437035	731.804803394	0.0630049773482	1435.0	923.0	37	0.0
3715026	2719.01489258	1.0	20745.0	1	3158.0	1	5582.18918919	206541.0	2.5817853127	3.0	0.812275125116	43.1463571257	329.254746244	4653.57540463	0.511888059729	1627.0	1605.0	37	0.0
3715028	1912.73901367	1.0	14436.0	1	3131.0	1	4477.83783784	165680.0	2.52302010842	3.0	0.853520161938	123.047201399	328.763369606	3340.4250105	0.467047937994	1543.0	1568.0	37	0.0
3715030	219.790344238	1.0	3796.0	1	1730.0	1	1921.7027027	71103.0	2.51879684121	3.0	0.497805509631	344.678721174	330.175089362	591.857897025	0.0830230427494	1600.0	1152.0	37	0.0
3715017	1722.125	1.0	11902.0	1	2927.0	1	4154.10810811	153702.0	2.5748787276	3.0	0.901311822833	112.12642763	324.105050067	2813.66682249	0.439343780513	1567.0	1480.0	37	0.0
3715019	445.710235596	1.0	5118.0	1	2142.0	1	2405.91891892	89019.0	2.51750121867	3.0	0.62054286701	386.877356922	324.049530933	956.283470827	0.140672211755	1739.0	1065.0	37	0.0
3715020	464.182373047	1.0	4550.0	1	1719.0	1	1884.64864865	69732.0	2.55468617485	3.0	0.822081042512	154.142223892	325.501398903	880.745051275	0.237761425426	1138.0	754.0	37	0.0
3715022	1958.63427734	1.0	16526.0	1	4199.0	1	5760.13513514	213125.0	2.53514202885	3.0	0.577596747402	366.387897977	325.748013058	3620.9302838	0.221812987624	2529.0	2295.0	37	0.0
3715009	211.288360596	1.0	2995.0	1	1523.0	1	1602.67567568	59299.0	4.76437300873	3.0	0.314105660998	88.6071534673	322.493410067	481.62301152	0.0495340555151	1298.0	872.0	37	0.0
3715011	897.555236816	1.0	9192.0	1	3452.0	1	3991.83783784	147698.0	11.4000000005	3.0	0.693743501306	371.301481341	322.456502963	1944.45171526	0.203316754554	2144.0	1362.0	37	0.0
3715013	623.859375	1.0	4651.0	1	2057.0	1	2307.91891892	85393.0	2.53616984794	3.0	1.09224118653	187.614003005	323.076853653	986.459025966	0.304503515374	1214.0	1146.0	37	0.0
3715015	490.415039062	1.0	4761.0	1	1601.0	1	1944.83783784	71959.0	2.53157278306	3.0	0.778632169167	16.7157343724	324.177726592	918.897301525	0.225406291311	1144.0	835.0	37	0.0
3717176	1728.91040039	2.0	12774.0	2	3069.0	1	4555.78378378	168564.0	2.56532057618	3.0	0.937092309315	264.919874889	237.365813522	2985.47196283	0.44309550526	1647.0	1681.0	37	0.0
3717177	5834.31054688	2.0	38582.0	2	5487.0	1	10825.3243243	400537.0	2.57871162833	3.0	0.884145042332	293.773758428	236.653251684	9967.18046628	0.68642197409	1868.0	2479.0	37	0.0
3717178	3450.53417969	2.0	24071.0	2	4259.0	1	7201.10810811	266441.0	2.59123213331	3.0	0.820237455457	57.4738399676	238.56757819	6200.05259737	0.545849378232	1842.0	1960.0	37	0.0
3717179	273.949035645	2.0	3250.0	2	1606.0	1	1683.7027027	62297.0	2.57013363672	3.0	0.651777055849	323.612257184	238.927768235	576.452988585	0.125587631753	1284.0	779.0	37	0.0
3717180	1823.89794922	2.0	13983.0	2	3105.0	1	4511.40540541	166922.0	2.55354408244	3.0	0.684013247635	240.724925606	240.052576881	3272.4886169	0.329937862629	1737.0	1737.0	37	0.0
3717181	1293.61401367	2.0	10305.0	2	2187.0	1	3294.0	121878.0	2.57746890606	3.0	0.836173710876	185.428400082	241.181180688	2291.07645733	0.410023638132	1368.0	1049.0	37	0.0
3717182	3116.4296875	2.0	22079.0	2	3855.0	1	6505.13513514	240690.0	2.56059569743	3.0	0.8317200495	133.815543569	243.572358034	5537.30301963	0.547960038174	1793.0	1960.0	37	0.0
3717183	304.775421143	2.0	4044.0	2	1844.0	1	1980.35135135	73273.0	2.46088289984	3.0	0.362119898971	357.133727504	244.069511992	720.445472384	0.0705136979472	1577.0	899.0	37	0.0
3717168	449.091156006	2.0	4795.0	2	1633.0	1	1937.72972973	71696.0	2.69438807483	3.0	0.747230177928	13.8220296297	228.72777018	844.937494356	0.194618983157	1236.0	1060.0	37	0.0
3717169	328.236907959	2.0	3574.0	2	1585.0	1	1848.21621622	68384.0	2.54147101492	3.0	-0.419789515438	55.8031205979	229.770245754	756.229394031	-0.0790896617133	1473.0	908.0	37	0.0
3717170	1883.57287598	2.0	13595.0	2	3087.0	1	4511.89189189	166940.0	2.57922064807	3.0	0.862514123239	134.32608586	229.677722924	3282.2613037	0.457144207655	1603.0	1230.0	37	0.0
3717171	2717.57641602	2.0	17784.0	2	3543.0	1	5632.72972973	208411.0	2.54897262963	3.0	0.884768956622	67.9031469108	231.178349613	4507.33660361	0.547983118437	1581.0	1512.0	37	0.0
3717172	2170.68212891	2.0	16917.0	2	3933.0	1	5749.27027027	212723.0	2.61000364761	3.0	0.641977022329	354.649365727	234.216919152	4006.42433854	0.288134208478	2124.0	2193.0	37	0.0
3717173	328.056182861	2.0	4761.0	2	2259.0	1	2355.10810811	87139.0	2.55313627031	3.0	0.0710883711797	50.9050411953	235.552032876	989.840834113	0.0151656135356	1474.0	1123.0	37	0.0
3717174	1195.53552246	2.0	9093.0	2	2354.0	1	3389.81081081	125423.0	2.5219155766	3.0	0.800745867573	209.063696309	237.435598484	2128.65087474	0.335856229044	1647.0	1088.0	37	0.0
3717175	3264.56494141	2.0	23840.0	2	4452.0	1	6695.59459459	247737.0	2.56540792796	3.0	0.82012186669	233.171983804	236.765441532	5580.16232569	0.519175202976	1798.0	1936.0	37	0.0
3717160	520.526123047	2.0	6473.0	2	2146.0	1	2383.86486486	88203.0	10.2277124469	3.0	1.14665034502	399.0	220.0	1075.93014442	0.349097556185	1307.0	902.0	37	0.0
3717161	2012.84313965	2.0	18261.0	2	4420.0	1	6052.24324324	223933.0	2.5503790688	3.0	0.646573961292	352.360757741	220.885464638	4245.28762542	0.293270458336	2180.0	1855.0	37	0.0
3717162	2297.35058594	2.0	16062.0	2	5092.0	1	6554.78378378	242527.0	11.4000000005	3.0	1.05737394643	0.0	222.0	4231.53611545	0.518145421534	1700.0	1934.0	37	0.0
3717163	1494.0111084	2.0	12951.0	2	3294.0	1	4556.08108108	168575.0	2.57114180939	3.0	0.628072008746	158.396659378	222.332238228	3013.80654819	0.262199130778	1953.0	1716.0	37	0.0
3717164	5176.17041016	2.0	34904.0	2	5980.0	1	9889.54054054	365913.0	2.55025363091	3.0	0.870673444401	200.27886133	222.831664229	8752.55956721	0.626775204366	1984.0	2623.0	37	0.0
3717165	441.982971191	2.0	4854.0	2	1805.0	1	2104.13513514	77853.0	2.55739496147	3.0	0.59319053225	77.5919093679	224.509721644	885.686932467	0.142654605935	1476.0	1051.0	37	0.0
3717166	2095.60644531	2.0	15471.0	2	3855.0	1	5002.56756757	185095.0	2.54688953802	3.0	0.805128207511	152.101945227	226.033133732	3616.25814544	0.410448591723	1726.0	1645.0	37	0.0
3717167	2777.28100586	2.0	21778.0	2	7435.0	1	9193.08108108	340144.0	4.70457480547	3.0	1.01243937941	353.432573297	226.907433334	5460.19193994	0.429934075942	2723.0	2757.0	37	0.0
3717152	1702.26953125	2.0	14240.0	2	3082.0	1	4468.16216216	165322.0	2.5366739355	3.0	0.764574697407	158.698236268	215.658014246	3133.99628194	0.366379094513	1684.0	2013.0	37	0.0
3717153	571.990600586	2.0	4830.0	2	1962.0	1	2275.43243243	84191.0	2.61914678652	3.0	0.782290146573	244.769438102	215.778633556	1030.96412645	0.215394579199	1461.0	945.0	37	0.0
3717154	563.094482422	2.0	5149.0	2	1883.0	1	2186.24324324	80891.0	2.53568659317	3.0	0.825975239489	234.193873571	217.123954335	986.504052067	0.229034885048	1353.0	1227.0	37	0.0
3717155	1384.45947266	2.0	12696.0	2	3330.0	1	4742.75675676	175482.0	11.4000000005	3.0	0.649917558637	3.71692320354	218.487194731	3149.44210585	0.275168429072	1837.0	1700.0	37	0.0
3717156	253.367538452	2.0	3118.0	2	1602.0	1	1686.51351351	62401.0	2.48190646696	3.0	0.640277589252	107.788342679	217.627285874	549.121400341	0.116365205689	1261.0	1003.0	37	0.0
3717157	2814.53491211	2.0	20142.0	2	5208.0	1	6650.24324324	246059.0	2.57367855848	3.0	0.937793235993	209.135317977	218.830395589	4426.31153448	0.45368110578	1926.0	2376.0	37	0.0
3717158	754.091430664	2.0	5933.0	2	2531.0	1	2770.75675676	102518.0	2.56569197651	3.0	1.02648562695	85.6979996321	220.298836787	1181.20565538	0.280084134391	1456.0	1053.0	37	0.0
3717159	578.816772461	2.0	5243.0	2	1973.0	1	2212.16216216	81850.0	2.56962624614	3.0	0.892410516378	130.235561961	219.799219268	959.675220337	0.24003594362	1300.0	1019.0	37	0.0
3717144	2293.43334961	2.0	15519.0	2	4720.0	1	5770.75675676	213518.0	2.56071095732	3.0	1.23175743519	47.7845519357	209.845799514	3384.41384557	0.565431419401	1474.0	1627.0	37	0.0
3717145	215.996536255	2.0	2881.0	2	1567.0	1	1601.64864865	59261.0	10.8111575224	3.0	0.691489557697	138.294215403	211.512129482	449.910374792	0.107568464289	1262.0	791.0	37	0.0
3717146	1529.72436523	2.0	11378.0	2	3357.0	1	4202.75675676	155502.0	2.57504232641	3.0	1.00397705564	175.8179544	211.973325484	2529.66790097	0.432973342613	1575.0	1625.0	37	0.0
3717147	614.056396484	2.0	5025.0	2	1820.0	1	2234.10810811	82662.0	2.57522922646	3.0	0.577469780872	80.117485477	212.998088831	1119.71932951	0.16919667724	1497.0	860.0	37	0.0
3717148	6848.73828125	2.0	37609.0	2	7573.0	1	13003.972973	481147.0	2.60592631502	3.0	0.968845014491	261.600476049	213.047079628	11097.7181901	0.704770919426	2060.0	3046.0	37	0.0
3717149	170.138580322	2.0	3341.0	2	1816.0	1	1874.86486486	69370.0	2.89914636702	3.0	-0.439734427257	351.85327076	213.293188662	593.352207666	-0.0650561830055	1592.0	912.0	37	0.0
3717150	1951.38696289	2.0	14575.0	2	3388.0	1	4544.2972973	168139.0	2.60605501672	3.0	0.890530045457	313.073262119	213.883281608	3209.80788509	0.458804977688	1630.0	1440.0	37	0.0
3717151	464.19821167	2.0	5043.0	2	1763.0	1	2003.16216216	74117.0	2.59564543292	3.0	0.670269701134	101.015165382	215.586925133	917.554434156	0.18134819856	1345.0	658.0	37	0.0
3717136	449.06729126	2.0	5532.0	2	1614.0	1	1914.54054054	70838.0	2.57229983099	3.0	0.625157410915	165.663831104	203.679195441	915.569755659	0.175752813431	1291.0	779.0	37	0.0
3717137	514.429077148	2.0	4955.0	2	1804.0	1	2128.05405405	78738.0	2.55778152989	3.0	0.739503929219	387.69226273	205.083509091	973.306162462	0.203533269053	1384.0	976.0	37	0.0
3717138	1610.5378418	2.0	12016.0	2	2903.0	1	3946.86486486	146034.0	2.6041974952	3.0	0.878194033356	93.1005650937	205.799571836	2673.85011799	0.423429693204	1571.0	1428.0	37	0.0
3717139	594.448730469	2.0	5604.0	2	2063.0	1	2312.27027027	85554.0	2.53160661653	3.0	0.8352355325	283.267710136	205.936545936	1031.01604817	0.228820055696	1425.0	1148.0	37	0.0
3717140	409.571868896	2.0	5662.0	2	2258.0	1	2328.35135135	86149.0	2.55257226177	3.0	0.345682829874	304.796613442	206.388562803	942.129420698	0.075196514433	1610.0	1157.0	37	0.0
3717141	304.117340088	2.0	5721.0	2	2275.0	1	2453.40540541	90776.0	10.1901910196	3.0	0.555957695301	176.186435934	207.114219775	1079.01239462	0.139283866142	1491.0	1015.0	37	0.0
3717142	176.631027222	2.0	2364.0	2	1370.0	1	1465.81081081	54235.0	2.75958177668	3.0	0.554432882103	128.336140281	208.589192829	379.093277721	0.0772318297199	1212.0	695.0	37	0.0
3717143	517.950317383	2.0	4934.0	2	1901.0	1	2206.97297297	81658.0	2.51031492766	3.0	0.559200555856	7.03357015343	210.030653205	958.131181186	0.13815513086	1433.0	1077.0	37	0.0
3717128	287.255737305	2.0	3668.0	2	1734.0	1	1855.45945946	68652.0	2.52482921936	3.0	0.546289959309	295.375161672	198.256521563	636.278441608	0.103347841737	1465.0	894.0	37	0.0
3717129	400.208496094	2.0	4674.0	2	2041.0	1	2312.35135135	85557.0	11.4000000005	3.0	0.574433210801	333.169741971	198.33945834	956.546920967	0.134832210052	1595.0	1101.0	37	0.0
3717130	2771.58862305	2.0	20174.0	2	3280.0	1	5738.18918919	212313.0	2.57154195662	3.0	0.833610625464	248.366772497	200.401523913	4962.39514212	0.56360893521	1565.0	1479.0	37	0.0
3717131	395.762176514	2.0	4822.0	2	2176.0	1	2424.83783784	89719.0	2.56903428971	3.0	0.718313719814	335.652218288	202.173383555	886.438677252	0.15113955527	1651.0	1245.0	37	0.0
3717132	188.735412598	2.0	2667.0	2	1493.0	1	1642.51351351	60773.0	2.65919564979	3.0	0.386758483035	380.792565616	202.196148255	447.842954966	0.0556610163318	1390.0	900.0	37	0.0
3717133	425.724243164	2.0	4589.0	2	1725.0	1	1978.64864865	73210.0	2.57054558674	3.0	0.653203867338	196.106177608	202.791886315	868.787604021	0.167412563878	1361.0	1099.0	37	0.0
3717134	1847.13903809	2.0	13103.0	2	3364.0	1	4435.24324324	164104.0	2.557957541	3.0	0.858595527966	312.129074023	203.041334029	3069.66201908	0.422717763487	1683.0	1540.0	37	0.0
3717135	398.949554443	2.0	4362.0	2	2045.0	1	2217.97297297	82065.0	2.51762455817	3.0	0.518343688153	328.961186574	202.814087292	924.270748166	0.121078427903	1587.0	929.0	37	0.0
3717120	172.714157104	2.0	3428.0	2	1893.0	1	1911.10810811	70711.0	2.93872057896	3.0	-0.191918875027	255.008717435	195.125940462	478.091563974	-0.0234428908267	1540.0	989.0	37	0.0
3717121	221.550552368	2.0	2705.0	2	1837.0	1	1833.51351351	67840.0	2.60300825377	3.0	0.75550153004	304.95533839	194.789591206	435.906502566	0.0986691819426	1413.0	989.0	37	0.0
3717122	379.477539062	2.0	4598.0	2	1745.0	1	1969.02702703	72854.0	2.51747350714	3.0	0.702470642827	370.092510236	194.872513464	759.540997595	0.156720646411	1427.0	851.0	37	0.0
3717123	154.456420898	2.0	2528.0	2	1584.0	1	1626.67567568	60187.0	10.8045203216	3.0	1.34969849778	0.0	196.0	458.766041442	0.235064267688	1112.0	854.0	37	0.0
3717124	492.749816895	2.0	4734.0	2	1748.0	1	2146.35135135	79415.0	2.55797749113	3.0	0.818593840007	135.732854485	196.32747751	901.960433236	0.207727562292	1339.0	1068.0	37	0.0
3717125	359.540466309	2.0	4375.0	2	1805.0	1	1975.51351351	73094.0	2.56202820415	3.0	0.671108492394	198.220342167	196.487244167	791.873258013	0.155408169418	1368.0	942.0	37	0.0
3717126	2941.47143555	2.0	21208.0	2	3610.0	1	6211.97297297	229843.0	2.61411515777	3.0	0.86430245899	354.597404566	196.97093201	5073.72740195	0.545514714645	1796.0	1741.0	37	0.0
3717127	6116.015625	2.0	32600.0	2	6058.0	1	11737.8648649	434301.0	2.60132152349	3.0	0.975826297059	80.7950478265	197.69471542	9851.77685655	0.693518169196	1938.0	2864.0	37	0.0
3717240	227.600448608	2.0	2693.0	2	1374.0	1	1400.91891892	51834.0	2.49630468023	3.0	0.934263542217	16.7938185973	296.1814326	401.972178306	0.154782803671	1024.0	824.0	37	0.0
3717241	6158.32617188	2.0	33634.0	2	9347.0	1	13136.3783784	486046.0	2.58090978481	3.0	1.10794925531	90.0814309441	297.269667549	9504.83817546	0.668972159818	2293.0	2637.0	37	0.0
3717242	5328.02490234	2.0	34987.0	2	6368.0	1	9936.27027027	367642.0	2.55343480051	3.0	0.88861199044	151.084811463	297.116587102	8820.13478622	0.651247755823	1978.0	2586.0	37	0.0
3717243	339.493896484	2.0	3571.0	2	1521.0	1	1818.27027027	67276.0	2.5633811674	3.0	0.751487052465	234.53787599	298.842414391	644.083312789	0.153534387974	1308.0	879.0	37	0.0
3717244	156.893478394	2.0	3875.0	2	2013.0	1	2142.05405405	79256.0	2.49146085965	3.0	-0.536038587202	81.3960855976	300.806785006	743.676861799	-0.0851294001251	1629.0	1064.0	37	0.0
3717245	4808.95800781	2.0	32250.0	2	5187.0	1	9341.59459459	345639.0	2.56637920635	3.0	0.891837523282	102.987120191	301.313262205	8054.34056705	0.624621467301	2039.0	2697.0	37	0.0
3717246	7217.18945312	2.0	37811.0	2	9111.0	1	14507.5945946	536781.0	2.62453874891	3.0	1.02137195711	262.789289079	300.699880373	11205.4114096	0.651377349962	2543.0	4380.0	37	0.0
3717247	3419.88427734	2.0	23630.0	2	3722.0	1	6686.37837838	247396.0	2.54295898235	3.0	0.891226192949	64.0770259722	302.209080193	5699.25569873	0.612451720271	1548.0	1411.0	37	0.0
3717232	462.33114624	2.0	4761.0	2	1816.0	1	2112.81081081	78174.0	2.55918973459	3.0	0.713673800995	325.023104469	287.772803304	909.933203832	0.181586807995	1456.0	950.0	37	0.0
3717233	4943.7734375	2.0	32166.0	2	5081.0	1	8874.64864865	328362.0	2.54400551823	3.0	0.85638634004	51.7413873352	290.062846822	8402.98441434	0.68190424039	1612.0	1901.0	37	0.0
3717234	4495.12744141	2.0	31187.0	2	4872.0	1	8658.02702703	320347.0	2.57332358012	3.0	0.876504170974	339.207434748	291.208734117	7615.41884559	0.627279282148	1864.0	2098.0	37	0.0
3717235	199.718322754	2.0	2956.0	2	1813.0	1	1864.45945946	68985.0	2.70788608399	3.0	0.391690853542	180.222364176	292.626922689	474.143121536	0.0524151757901	1661.0	979.0	37	0.0
3717236	503.35736084	2.0	5068.0	2	2140.0	1	2425.37837838	89739.0	2.48609957293	3.0	0.730470392515	356.310601303	292.497937356	972.212892534	0.171515112163	1681.0	1199.0	37	0.0
3717237	568.253967285	2.0	4982.0	2	1558.0	1	1951.08108108	72190.0	2.60244080285	3.0	0.840531343392	29.2289244784	294.05834179	991.323340523	0.271508316009	1098.0	811.0	37	0.0
3717238	522.406005859	2.0	5469.0	2	1594.0	1	2066.35135135	76455.0	2.52323603356	3.0	0.693386531658	216.792201401	294.552875141	1034.38753259	0.209994494641	1316.0	1121.0	37	0.0
3717239	2374.12084961	2.0	17875.0	2	3165.0	1	5155.24324324	190744.0	2.57269791665	3.0	0.817911727587	376.489934045	294.798474598	4287.98207141	0.515513509602	1612.0	1578.0	37	0.0
3717224	3807.47192383	2.0	25708.0	2	4354.0	1	7550.43243243	279366.0	2.56403109393	3.0	0.837109503341	387.498185106	281.337008219	6870.79264609	0.615193759381	1699.0	1477.0	37	0.0
3717225	202.568161011	2.0	3421.0	2	2001.0	1	2131.7027027	78873.0	10.1905542648	3.0	-0.268066446478	396.394086292	280.859532185	554.504576921	-0.0336904815481	1546.0	1291.0	37	0.0
3717226	3059.50537109	2.0	24485.0	2	5088.0	1	7077.94594595	261884.0	2.53828434481	3.0	0.786058621797	146.627380178	283.102816297	5593.36922886	0.45052125346	1993.0	2278.0	37	0.0
3717227	456.65246582	2.0	4952.0	2	2183.0	1	2496.7027027	92378.0	11.4000000005	3.0	0.578595637314	196.812535211	283.27698289	977.375364742	0.127714059909	1723.0	1488.0	37	0.0
3717228	6874.640625	2.0	37333.0	2	8215.0	1	13625.7567568	504153.0	2.58999148272	3.0	0.991128365315	167.544347159	284.323852678	11201.4667552	0.687460602592	2361.0	2567.0	37	0.0
3717229	2386.45629883	2.0	16703.0	2	3469.0	1	5164.18918919	191075.0	2.57391127536	3.0	0.882283566411	79.4250354306	284.554475419	4214.06886274	0.562449768615	1406.0	1783.0	37	0.0
3717230	629.68347168	2.0	5877.0	2	2120.0	1	2416.02702703	89393.0	2.55199967849	3.0	0.748812674392	245.01883313	284.621113405	1173.45287001	0.222265844562	1498.0	1292.0	37	0.0
3717231	492.805541992	2.0	4941.0	2	2139.0	1	2434.32432432	90070.0	2.51985040496	3.0	0.760907402888	200.488587704	286.742192013	1021.24689729	0.189920618014	1557.0	1078.0	37	0.0
3717216	1552.6048584	2.0	11777.0	2	2941.0	1	4108.91891892	152030.0	2.59200250034	3.0	0.874054813172	190.420635015	275.576038108	2742.63033093	0.411847140188	1643.0	1907.0	37	0.0
3717217	2314.50854492	2.0	15047.0	2	3941.0	1	5302.48648649	196192.0	2.59233379536	3.0	0.953717169198	210.96390593	276.846711418	3688.87533765	0.496434107717	1731.0	1701.0	37	0.0
3717218	2263.09448242	2.0	17562.0	2	4261.0	1	5912.97297297	218780.0	2.53799379508	3.0	0.782469721347	226.510848519	277.544437923	4125.72543444	0.375479339521	2260.0	2289.0	37	0.0
3717219	636.305053711	2.0	5619.0	2	1703.0	1	2173.08108108	80404.0	2.50660604436	3.0	0.758688173093	92.9281759555	278.838402212	1157.07524912	0.253109184382	1270.0	1024.0	37	0.0
3717220	2727.80834961	2.0	21929.0	2	4067.0	1	6648.67567568	246001.0	2.5723828231	3.0	0.735676292296	152.042613967	279.42629414	5186.67246173	0.402431669347	2129.0	1955.0	37	0.0
3717221	2101.10083008	2.0	16222.0	2	3411.0	1	5184.89189189	191841.0	2.56256763191	3.0	0.700461592397	234.163259391	279.509790489	3919.49599781	0.360091621557	1909.0	1726.0	37	0.0
3717222	3233.63867188	2.0	22007.0	2	4379.0	1	6963.94594595	257666.0	2.56676048554	3.0	0.763793980762	261.760658525	280.207811009	5526.2780118	0.434836497307	2038.0	2004.0	37	0.0
3717223	2308.59399414	2.0	17545.0	2	3171.0	1	5230.32432432	193522.0	2.54238185741	3.0	0.810270296437	357.375963403	281.056597569	4091.2792692	0.463927313663	1864.0	1851.0	37	0.0
3717208	464.375671387	2.0	4500.0	2	1708.0	1	2016.0	74592.0	2.5293332261	3.0	0.694595189275	362.876818595	266.85314905	884.693763715	0.179811194529	1379.0	978.0	37	0.0
3717209	279.383361816	2.0	3601.0	2	1873.0	1	1971.89189189	72960.0	2.53163953448	3.0	0.487530416046	166.032809989	268.607664728	597.929519434	0.0798156849786	1613.0	1147.0	37	0.0
3717210	278.971374512	2.0	3418.0	2	1775.0	1	1928.35135135	71349.0	10.2207122146	3.0	1.19629243488	398.257051756	269.952274437	667.506355201	0.261114597666	1200.0	856.0	37	0.0
3717211	2796.04736328	2.0	17979.0	2	3486.0	1	5971.21621622	220935.0	2.56154361544	3.0	0.926877729495	285.98516578	270.571957429	4670.81312892	0.56865648452	1578.0	1857.0	37	0.0
3717212	4406.54638672	2.0	32352.0	2	5156.0	1	8836.86486486	326964.0	2.56343843398	3.0	0.824164002902	265.380765092	271.920980922	7569.00169611	0.545496679559	2154.0	2572.0	37	0.0
3717213	286.690124512	2.0	3168.0	2	1494.0	1	1660.54054054	61440.0	2.64113610271	3.0	0.581998987796	121.326366821	273.260497977	598.24440354	0.117117035215	1296.0	809.0	37	0.0
3717214	414.913787842	2.0	4658.0	2	2149.0	1	2273.94594595	84136.0	2.6055070428	3.0	0.73713664935	332.364184032	272.736761345	865.109625229	0.163087818233	1514.0	1295.0	37	0.0
3717215	1306.60803223	2.0	10713.0	2	2234.0	1	3514.48648649	130036.0	2.55737437058	3.0	0.653295952894	349.910074748	273.613555747	2519.51122488	0.305775704735	1721.0	1437.0	37	0.0
3717200	6714.09521484	2.0	32199.0	2	8571.0	1	13250.9459459	490285.0	2.6201608588	3.0	1.07089077941	16.5673443202	260.095193491	10421.127634	0.727407622887	1847.0	2623.0	37	0.0
3717201	207.493103027	2.0	3078.0	2	1589.0	1	1698.35135135	62839.0	10.3230297579	3.0	0.791653376497	172.571600389	259.813478527	431.274481831	0.111747396806	1352.0	1093.0	37	0.0
3717202	372.542480469	2.0	3847.0	2	1428.0	1	1675.35135135	61988.0	2.53463021977	3.0	0.766336668409	73.3087911189	261.034204532	662.347517723	0.17852954501	1183.0	810.0	37	0.0
3717203	2428.82421875	2.0	18331.0	2	3151.0	1	5309.97297297	196469.0	2.54259787792	3.0	0.83074636661	155.916890125	265.72166024	4241.91664939	0.496612493802	1687.0	1989.0	37	0.0
3717204	396.42388916	2.0	4050.0	2	1580.0	1	1969.08108108	72856.0	2.54669899201	3.0	0.619168059732	144.135547671	267.379472054	799.525671132	0.143776736415	1438.0	872.0	37	0.0
3717205	6606.04931641	2.0	36293.0	2	8857.0	1	12895.4594595	477132.0	2.58085325494	3.0	0.958956006576	222.169967173	267.124130682	10479.0451924	0.638353380358	2561.0	3524.0	37	0.0
3717206	556.620544434	2.0	5997.0	2	2095.0	1	2479.94594595	91758.0	2.55085289107	3.0	0.585794219659	334.580644087	267.422515387	1227.09469312	0.169491543716	1585.0	1279.0	37	0.0
3717207	565.755981445	2.0	5270.0	2	1985.0	1	2409.83783784	89164.0	2.55152857293	3.0	0.615258112451	342.909495015	266.798158015	988.811225482	0.144462257403	1602.0	1344.0	37	0.0
3717192	1836.90942383	2.0	13439.0	2	2896.0	1	4540.94594595	168015.0	2.57827377098	3.0	0.871583599273	268.362407729	251.13490933	3178.28780728	0.438886876704	1647.0	1241.0	37	0.0
3717193	8577.92382812	2.0	34836.0	2	25073.0	1	22810.0	843970.0	4.68241773587	3.0	1.73971408335	108.741850796	253.22878208	10860.6764497	0.706982163816	3339.0	5969.0	37	0.0
3717194	424.267333984	2.0	5111.0	2	1714.0	1	1899.08108108	70266.0	2.53523923317	3.0	0.719823243988	196.040703213	253.978058819	821.590070073	0.184422645406	1289.0	1085.0	37	0.0
3717195	506.635345459	2.0	4554.0	2	2387.0	1	2568.24324324	95025.0	8.35638638511	3.0	1.02730833582	285.432692335	253.758656993	917.710327252	0.224805802285	1570.0	1033.0	37	0.0
3717196	318.682983398	2.0	3765.0	2	1598.0	1	1750.0	64750.0	2.55691476001	3.0	0.625825809292	314.084979779	253.753282667	631.578401925	0.127307864141	1326.0	1004.0	37	0.0
3717197	150.402816772	2.0	2681.0	2	1630.0	1	1716.62162162	63515.0	11.4000000005	3.0	0.64258730004	325.604638898	254.713567045	413.883528393	0.0839697519443	1417.0	1164.0	37	0.0
3717198	2842.47192383	2.0	21557.0	2	4391.0	1	6310.45945946	233487.0	2.54366925981	3.0	0.706115490759	227.259342047	259.218155698	4975.68327856	0.38577023965	1981.0	1544.0	37	0.0
3717199	202.818161011	2.0	3032.0	2	1686.0	1	1751.08108108	64790.0	11.4000000005	3.0	0.757886040761	321.580561876	258.990366942	455.783414596	0.109427115237	1361.0	929.0	37	0.0
3717184	259.0753479	2.0	3761.0	2	1730.0	1	1842.75675676	68182.0	2.53923964955	3.0	0.225568615499	205.576507495	244.508905794	661.673274753	0.042206368083	1460.0	852.0	37	0.0
3717185	2133.57104492	2.0	15080.0	2	2854.0	1	4944.05405405	182930.0	2.59659072581	3.0	0.863497372691	219.705814687	246.390132945	3726.7489477	0.48245937999	1682.0	1782.0	37	0.0
3717186	213.972137451	2.0	3482.0	2	1466.0	1	1545.86486486	57197.0	2.54986286062	3.0	0.538240249926	173.907741771	247.363865536	514.029406971	0.0982826200605	1259.0	826.0	37	0.0
3717187	1478.93566895	2.0	10738.0	2	2901.0	1	3982.18918919	147341.0	2.55730085287	3.0	0.759789445673	57.5047409082	248.449978254	2609.10526211	0.331388845981	1549.0	1303.0	37	0.0
3717188	200.202087402	2.0	3108.0	2	1638.0	1	1683.0	62271.0	11.4000000005	3.0	0.431542464395	361.067855282	249.011488158	510.322447086	0.070006870456	1404.0	931.0	37	0.0
3717189	540.367858887	2.0	4938.0	2	1897.0	1	2117.59459459	78351.0	2.62419308674	3.0	0.891370588151	78.6555836847	250.367652354	963.826789979	0.254476004001	1229.0	1057.0	37	0.0
3717190	832.417541504	2.0	6888.0	2	2452.0	1	2911.37837838	107721.0	2.55492437704	3.0	0.915193102912	297.347185419	249.90757509	1397.43925233	0.281464484351	1591.0	1180.0	37	0.0
3717191	2115.58642578	2.0	15631.0	2	3786.0	1	5048.59459459	186798.0	2.5665506028	3.0	0.912631526158	338.062130623	250.133159781	3624.17695223	0.487144055044	1580.0	1749.0	37	0.0
3717304	2135.26416016	2.0	17345.0	2	3335.0	1	4717.86486486	174561.0	2.53984260233	3.0	0.810792500267	164.031877479	361.775350297	3725.19084643	0.470799879227	1646.0	1829.0	37	0.0
3717305	2854.32080078	2.0	19228.0	2	3263.0	1	5609.35135135	207546.0	2.55739227983	3.0	0.888480171877	53.1342077487	364.239777284	4792.05937647	0.611638750676	1291.0	1519.0	37	0.0
3717306	185.539367676	2.0	3217.0	2	1687.0	1	1796.24324324	66461.0	2.43552375577	3.0	0.406471635635	271.309606185	363.983260008	537.079934326	0.0646995245444	1415.0	1110.0	37	0.0
3717307	2018.4095459	2.0	14272.0	2	2699.0	1	4383.08108108	162174.0	2.57789180167	3.0	0.854626084412	140.348337403	364.972518111	3507.79281963	0.519710411602	1372.0	1396.0	37	0.0
3717308	5321.05712891	2.0	35729.0	2	5556.0	1	10435.2162162	386103.0	2.55796309272	3.0	0.874399620458	326.662536466	364.549444808	9424.86141995	0.652535847957	2011.0	3055.0	37	0.0
3717309	2269.29296875	2.0	16919.0	2	3441.0	1	5446.72972973	201529.0	2.56899382758	3.0	0.853627509986	347.40423908	364.822166174	3930.73905016	0.445125328843	1969.0	1947.0	37	0.0
3717310	1595.07092285	2.0	12869.0	2	3120.0	1	4245.10810811	157069.0	2.56642511241	3.0	0.699708967048	384.85883738	365.195685432	2777.44398667	0.29684706732	1800.0	1696.0	37	0.0
3717311	585.253479004	2.0	5538.0	2	2493.0	1	2771.51351351	102546.0	2.51965710512	3.0	1.01067776456	264.838114717	365.525938054	1033.69371731	0.232250458507	1632.0	1277.0	37	0.0
3717296	1934.98303223	2.0	14328.0	2	3902.0	1	5407.02702703	200060.0	2.58685583452	3.0	0.750982476999	350.592761815	354.950839362	3349.43869664	0.303104646779	2566.0	2110.0	37	0.0
3717297	1548.79968262	2.0	13507.0	2	3488.0	1	4705.75675676	174113.0	2.58032062133	3.0	0.912704819834	361.579269926	355.041250331	2780.8812193	0.36926811344	1951.0	1839.0	37	0.0
3717298	508.886993408	2.0	6996.0	2	2828.0	1	3153.48648649	116679.0	2.53659378279	3.0	0.693396341327	366.777739283	354.524925487	1266.04295218	0.161696965921	1921.0	1438.0	37	0.0
3717299	515.281555176	2.0	5064.0	2	2605.0	1	2875.72972973	106402.0	2.61272652208	3.0	0.461884398634	337.445245294	356.949287467	947.005680162	0.0823114119954	2085.0	1527.0	37	0.0
3717300	5207.59277344	2.0	36145.0	2	5593.0	1	9930.32432432	367422.0	2.56448134811	3.0	0.880247929636	243.000903061	358.537369976	8998.69471107	0.663431335484	1952.0	2628.0	37	0.0
3717301	1988.54614258	2.0	16156.0	2	3412.0	1	4824.40540541	178503.0	2.51737981155	3.0	0.728965978631	306.67347562	359.193777475	3576.8823829	0.370300086744	1871.0	1450.0	37	0.0
3717302	1857.54907227	2.0	14003.0	2	3043.0	1	4425.72972973	163752.0	2.55562227602	3.0	0.92646312956	288.08448579	359.657936311	3112.56129479	0.483206534298	1512.0	1294.0	37	0.0
3717303	2972.13818359	2.0	20675.0	2	3522.0	1	6445.05405405	238467.0	2.57391507895	3.0	0.808444083197	378.25287716	359.539243915	5286.50086408	0.496019908105	1903.0	2087.0	37	0.0
3717288	3629.81542969	2.0	24654.0	2	4307.0	1	7245.51351351	268084.0	2.59240282821	3.0	0.901245907041	147.72222477	347.350670558	6143.62483764	0.61836593044	1665.0	1945.0	37	0.0
3717289	469.594390869	2.0	4373.0	2	1700.0	1	2002.56756757	74095.0	2.62526653677	3.0	0.650310212351	97.5464979593	347.572259522	893.188842187	0.169626585735	1193.0	772.0	37	0.0
3717290	1917.56225586	2.0	13162.0	2	2873.0	1	4445.83783784	164496.0	2.56521753656	3.0	0.900865280823	180.236918996	347.541101891	3284.05045057	0.49863356936	1473.0	1358.0	37	0.0
3717291	5357.4453125	2.0	39656.0	2	7120.0	1	10406.4864865	385040.0	2.57168718817	3.0	0.886127892565	342.982194885	348.892753519	8806.66699035	0.599873122533	2357.0	2663.0	37	0.0
3717292	1553.12365723	2.0	11954.0	2	2634.0	1	3722.16216216	137720.0	2.53830429769	3.0	0.866028763807	91.0961941724	353.861072398	2620.31831732	0.43850196422	1352.0	1313.0	37	0.0
3717293	906.120300293	2.0	7853.0	2	2529.0	1	3238.18918919	119813.0	11.4000000005	3.0	0.669683297656	311.583263616	353.531488227	1724.63514399	0.217039730272	1658.0	1287.0	37	0.0
3717294	431.135253906	2.0	4705.0	2	1761.0	1	2056.2972973	76083.0	2.55150747602	3.0	0.259435869756	68.9689860985	354.978044332	930.177816479	0.0623364677145	1385.0	799.0	37	0.0
3717295	258.530059814	2.0	3189.0	2	1295.0	1	1416.0	52392.0	2.52493009992	3.0	0.605525224626	122.188445518	354.84048119	539.001546071	0.130258740831	1065.0	673.0	37	0.0
3717280	518.882080078	2.0	4705.0	2	1735.0	1	1997.72972973	73916.0	2.57386081122	3.0	0.838585245392	80.0624158871	336.694971854	907.581635405	0.235311178847	1218.0	679.0	37	0.0
3717281	2288.96240234	2.0	16894.0	2	3343.0	1	5067.7027027	187505.0	2.55228809051	3.0	0.84036063915	337.024716161	338.379576926	3984.18265607	0.493299606857	1661.0	1352.0	37	0.0
3717282	1892.6965332	2.0	15312.0	2	2758.0	1	4186.64864865	154906.0	2.58295524561	3.0	0.812622742726	288.922856742	338.850026135	3311.47921979	0.473571742021	1424.0	1533.0	37	0.0
3717283	210.555984497	2.0	2380.0	2	1427.0	1	1425.56756757	52746.0	10.8477586925	3.0	0.669013911904	118.252299999	339.784451032	446.949073692	0.117163436572	1106.0	795.0	37	0.0
3717284	314.143341064	2.0	6108.0	2	2326.0	1	2734.24324324	101167.0	2.77226851273	3.0	-0.311217269115	233.219569144	340.65539479	1203.72388412	-0.0641131019345	1710.0	1253.0	37	0.0
3717285	284.25567627	2.0	3271.0	2	1555.0	1	1657.13513514	61314.0	2.51485854077	3.0	0.618931200108	318.103694344	340.840486611	572.797480313	0.119781220332	1275.0	737.0	37	0.0
3717286	459.058929443	2.0	4574.0	2	1636.0	1	1906.05405405	70524.0	2.62710492049	3.0	0.883021925543	129.061400283	344.317206572	799.853213823	0.227407861172	1204.0	967.0	37	0.0
3717287	2048.7746582	2.0	14764.0	2	2792.0	1	4595.59459459	170037.0	2.59711433636	3.0	0.833043796304	67.2390298602	347.445532057	3578.16963187	0.479963250429	1514.0	1260.0	37	0.0
3717272	3989.72729492	2.0	29887.0	2	4667.0	1	8241.89189189	304950.0	2.5875735507	3.0	0.86359093877	249.830018239	330.505580629	7066.41118164	0.587835004872	2053.0	2997.0	37	0.0
3717273	512.009277344	2.0	5240.0	2	1946.0	1	2250.37837838	83264.0	2.60390893202	3.0	0.894921066554	378.205946601	331.444225457	906.589406982	0.219905455205	1421.0	1006.0	37	0.0
3717274	2435.22583008	2.0	18667.0	2	3232.0	1	5304.40540541	196263.0	2.54610702422	3.0	0.777104930546	4.35646098491	332.295781038	4376.7055181	0.471881790833	1634.0	1982.0	37	0.0
3717275	2062.42626953	2.0	16617.0	2	2741.0	1	4560.27027027	168730.0	2.5414267388	3.0	0.795283675057	187.581606591	333.028611919	3753.88484439	0.486607427783	1522.0	1699.0	37	0.0
3717276	7022.40869141	2.0	37850.0	2	8297.0	1	13295.2162162	491923.0	2.58176783508	3.0	0.969879807314	235.935816234	333.132845473	11149.0852643	0.685375113719	2275.0	2812.0	37	0.0
3717277	296.715576172	2.0	3363.0	2	1739.0	1	1889.13513514	69898.0	2.70495887592	3.0	0.459251204613	174.23324246	333.935439594	635.40066809	0.0836976118829	1533.0	877.0	37	0.0
3717278	204.219787598	2.0	3141.0	2	1625.0	1	1716.2972973	63503.0	2.46568779327	3.0	-0.00589075813206	281.662191729	335.888244118	529.307979287	-0.00090753378653	1353.0	1027.0	37	0.0
3717279	1739.57287598	2.0	12606.0	2	2596.0	1	4098.08108108	151629.0	2.5517868513	3.0	0.84812959013	63.4724002984	336.484819355	3209.74376252	0.497321264055	1317.0	1252.0	37	0.0
3717264	328.268066406	2.0	4014.0	2	1802.0	1	2007.72972973	74286.0	2.8278172633	3.0	0.800958216632	382.52056833	321.466844188	687.301633954	0.15887628128	1445.0	1107.0	37	0.0
3717265	8300.6953125	2.0	36807.0	2	15378.0	1	21475.1081081	794579.0	4.63839830463	3.0	1.46923373122	153.376894892	322.977668557	11537.3115533	0.651981656725	3608.0	5708.0	37	0.0
3717266	1627.33129883	2.0	11432.0	2	2680.0	1	3787.83783784	140150.0	2.53157144077	3.0	0.925153818322	27.8805953403	324.920601495	2703.11102162	0.49277862777	1242.0	1193.0	37	0.0
3717267	241.655761719	2.0	3173.0	2	1559.0	1	1698.7027027	62852.0	2.58965134237	3.0	0.755738878792	133.451302606	325.215776793	439.610741001	0.108388912609	1301.0	1190.0	37	0.0
3717268	236.98210144	2.0	3091.0	2	1446.0	1	1559.97297297	57719.0	2.70404979105	3.0	0.538065622291	294.482787573	328.501025818	537.201363368	0.102105322524	1230.0	964.0	37	0.0
3717269	169.113433838	2.0	2456.0	2	1344.0	1	1379.81081081	51053.0	2.51895058408	3.0	0.683985941878	111.367554547	330.071210957	382.400810512	0.104703758703	1095.0	672.0	37	0.0
3717270	246.402450562	2.0	2706.0	2	1294.0	1	1439.75675676	53271.0	10.2713847307	3.0	0.649810428391	45.1444386201	331.058915021	513.398340332	0.131038667712	1113.0	547.0	37	0.0
3717271	398.472167969	2.0	3894.0	2	1611.0	1	1861.56756757	68878.0	2.53883085143	3.0	0.817160082719	127.200377614	331.417602264	705.994237486	0.18336588816	1260.0	1144.0	37	0.0
3717256	385.092559814	2.0	4114.0	2	1890.0	1	2102.18918919	77781.0	9.0898289414	3.0	0.848933720107	233.859048934	311.114943502	789.286697589	0.189584106899	1347.0	1151.0	37	0.0
3717257	245.560089111	2.0	2693.0	2	1489.0	1	1612.32432432	59656.0	10.2117161111	3.0	1.18038193239	2.3813132159	312.170017596	519.751920207	0.234956800851	1048.0	792.0	37	0.0
3717258	4242.70849609	2.0	30154.0	2	5408.0	1	8615.72972973	318782.0	2.56457726706	3.0	0.8206084812	160.754942103	312.801659748	7347.16395265	0.538205305902	2317.0	2607.0	37	0.0
3717259	4004.09106445	2.0	31904.0	2	5970.0	1	8312.56756757	307565.0	2.55743495614	3.0	0.822354028657	337.904002894	314.12075597	7036.32943508	0.533856501933	2028.0	2256.0	37	0.0
3717260	6296.96533203	2.0	36750.0	2	7171.0	1	12770.5405405	472510.0	2.60049935932	3.0	1.01596623067	206.5510205	317.509082619	10411.3032075	0.706886631988	1955.0	3421.0	37	0.0
3717261	513.784851074	2.0	4469.0	2	1598.0	1	1950.94594595	72185.0	2.56562669335	3.0	0.834003927011	53.2746353001	319.050779955	930.304249693	0.248200191959	1178.0	1090.0	37	0.0
3717262	1902.23864746	2.0	13326.0	2	2703.0	1	4390.45945946	162447.0	2.58961049579	3.0	0.885087325819	86.4807183659	319.945716687	3314.33464577	0.50166806632	1406.0	1333.0	37	0.0
3717263	1800.69555664	2.0	13209.0	2	3850.0	1	5194.56756757	192199.0	2.54261547572	3.0	1.07149513535	172.482691769	321.023865117	2821.1738154	0.410367481087	2118.0	2225.0	37	0.0
3717248	2663.67260742	2.0	21258.0	2	4215.0	1	6362.13513514	235399.0	2.55616052125	3.0	0.599994578272	254.730238215	303.686009114	4890.9616253	0.299758370403	1962.0	1864.0	37	0.0
3717249	1689.69372559	2.0	11857.0	2	2701.0	1	4134.78378378	152987.0	2.55107875372	3.0	0.799726239185	327.75389113	304.351079319	3031.46770591	0.414756484614	1668.0	1075.0	37	0.0
3717250	2258.79296875	2.0	16756.0	2	3234.0	1	5090.16216216	188336.0	2.57310499278	3.0	0.850909039964	176.148222058	305.847457995	3862.92860631	0.47683833415	1746.0	2072.0	37	0.0
3717251	239.265945435	2.0	3426.0	2	1854.0	1	1791.27027027	66277.0	2.89182370958	3.0	0.541547661099	318.053732379	306.683345278	553.588327222	0.0913242927756	1314.0	871.0	37	0.0
3717252	2436.7097168	2.0	16059.0	2	2830.0	1	5078.08108108	187889.0	2.57879961204	3.0	0.889757227725	37.9992197764	307.608674657	4155.64203074	0.572490031945	1333.0	1620.0	37	0.0
3717253	454.6300354	2.0	5299.0	2	1830.0	1	2113.91891892	78215.0	10.1772751313	3.0	0.652441867942	230.724078536	308.25290151	1016.70714068	0.186097106896	1364.0	873.0	37	0.0
3717254	1765.98657227	2.0	16831.0	2	4024.0	1	5361.97297297	198393.0	11.4000000005	3.0	0.681212065202	341.697062777	309.089696512	3618.95438771	0.298507535362	1965.0	1656.0	37	0.0
3717255	498.832214355	2.0	5669.0	2	1823.0	1	2185.48648649	80863.0	2.53987299589	3.0	0.801771437346	379.926079164	309.253276647	940.129205707	0.208384347953	1414.0	1138.0	37	0.0
3717336	1589.02490234	2.0	11762.0	2	3009.0	1	4072.86486486	150696.0	2.53256719059	3.0	0.876255048283	317.991867138	392.720375788	2697.31309889	0.408760688843	1638.0	1566.0	37	0.0
3717337	2107.3347168	2.0	15975.0	2	2984.0	1	4815.48648649	178173.0	2.55825017611	3.0	0.780999708727	64.2024923257	394.369261676	3785.94916634	0.443026629773	1594.0	1282.0	37	0.0
3717338	550.321533203	2.0	5033.0	2	1642.0	1	1964.91891892	72702.0	2.56704506499	3.0	0.723615892517	99.5739665866	395.419352867	1101.99756449	0.254571306813	1105.0	1010.0	37	0.0
3717339	509.089508057	2.0	5731.0	2	1966.0	1	2318.18918919	85773.0	2.70129089696	3.0	0.526638493867	290.110470603	395.390119725	1052.98036908	0.135855451305	1598.0	1094.0	37	0.0
3717340	504.53237915	2.0	4735.0	2	1982.0	1	2221.59459459	82199.0	2.52776422119	3.0	0.955944567523	34.6755058457	395.634045608	943.773762305	0.254785931584	1233.0	981.0	37	0.0
3717341	1843.7487793	2.0	17340.0	2	3865.0	1	5545.67567568	205190.0	10.2046088689	3.0	0.951027357934	299.87267901	396.670136039	3697.71835847	0.464258917382	1756.0	2321.0	37	0.0
3717342	4707.75341797	2.0	38796.0	2	4741.0	1	8529.27027027	315583.0	2.50489049967	3.0	0.799140371227	329.0	399.0	8785.50398431	0.69944889488	1647.0	1814.0	37	0.0
3717328	197.934051514	2.0	3134.0	2	1547.0	1	1637.0	60569.0	9.06024540108	3.0	0.546421314006	159.463972664	383.501652792	514.749615509	0.0939844812092	1261.0	841.0	37	0.0
3717329	2011.98962402	2.0	16348.0	2	3034.0	1	4756.54054054	175992.0	2.55544747028	3.0	0.810385770483	300.083176504	384.604580721	3668.14575164	0.454495479439	1753.0	1598.0	37	0.0
3717330	2835.79174805	2.0	20398.0	2	3245.0	1	5636.67567568	208557.0	2.53536140826	3.0	0.840473930108	73.9944194115	387.185582399	4810.66699033	0.559222410636	1517.0	1507.0	37	0.0
3717331	290.699279785	2.0	2954.0	2	1611.0	1	1737.83783784	64300.0	2.61921732491	3.0	0.887727260218	267.708102976	387.807592492	515.836942018	0.151742866601	1266.0	998.0	37	0.0
3717332	2059.4387207	2.0	16059.0	2	5444.0	1	6527.18918919	241506.0	2.59535738417	3.0	1.06587469809	5.15924936702	389.017534976	3862.10484378	0.460571155168	1813.0	2303.0	37	0.0
3717333	442.3800354	2.0	5097.0	2	1953.0	1	2174.48648649	80456.0	2.49399835919	3.0	0.52987776396	57.4716877169	389.004595436	1002.85339079	0.139195317039	1274.0	1143.0	37	0.0
3717334	515.21081543	2.0	4634.0	2	1495.0	1	2034.7027027	75284.0	2.53057723454	3.0	0.698678801183	201.49363942	389.370590857	1003.69896065	0.20820474345	1314.0	831.0	37	0.0
3717335	4260.02197266	2.0	31058.0	2	4741.0	1	8569.54054054	317073.0	2.57205636356	3.0	0.837905714151	217.587723422	389.825571237	7547.12414174	0.584706564008	1947.0	2245.0	37	0.0
3717320	188.611572266	2.0	3038.0	2	1543.0	1	1601.05405405	59239.0	10.4535498878	3.0	0.491622918885	395.427654047	375.941952069	522.679684465	0.0872490676758	1321.0	775.0	37	0.0
3717321	260.30847168	2.0	3433.0	2	1348.0	1	1578.32432432	58398.0	8.31127226853	3.0	0.552308847595	200.640623054	377.357416155	604.927087161	0.118370807076	1223.0	717.0	37	0.0
3717322	3608.23071289	2.0	26098.0	2	4346.0	1	7407.48648649	274077.0	2.58411342504	3.0	0.797350098418	247.70686687	377.612550383	6424.72692728	0.528543366749	1911.0	2266.0	37	0.0
3717323	392.45715332	2.0	4491.0	2	1632.0	1	1877.18918919	69456.0	2.62736499183	3.0	0.312486686789	78.3623435388	379.308246535	842.047730167	0.0753680572743	1290.0	958.0	37	0.0
3717324	1444.52441406	2.0	13363.0	2	2945.0	1	4164.54054054	154088.0	2.56885931107	3.0	0.844433804962	223.419054968	378.9368989	2702.60805719	0.377411695831	1617.0	1114.0	37	0.0
3717325	2336.64282227	2.0	16942.0	2	3459.0	1	5066.94594595	187477.0	2.58292662694	3.0	0.835165408497	18.3243415127	379.526972232	4180.04695578	0.525531165299	1557.0	1894.0	37	0.0
3717326	1091.2545166	2.0	10180.0	2	2671.0	1	3527.2972973	130510.0	2.51602331721	3.0	0.475099400351	7.18839596348	381.696953037	2185.40625342	0.172578425163	1667.0	1420.0	37	0.0
3717327	2297.98828125	2.0	18636.0	2	3291.0	1	5063.08108108	187334.0	2.53439542202	3.0	0.816025425166	175.863740201	382.092155025	3991.87587746	0.474249417699	1691.0	1862.0	37	0.0
3717312	1871.22619629	2.0	15295.0	2	3163.0	1	4837.51351351	178988.0	2.53104581331	3.0	0.652823892101	308.978942775	368.343398325	3497.32065398	0.308870085315	2079.0	1630.0	37	0.0
3717313	224.413330078	2.0	2686.0	2	1479.0	1	1547.89189189	57272.0	2.66335703233	3.0	0.71559612892	14.6528275127	369.451634222	437.0379963	0.112374445343	1192.0	765.0	37	0.0
3717314	237.581924438	2.0	2898.0	2	1439.0	1	1492.81081081	55234.0	2.56959280942	3.0	0.807712798456	100.002566214	369.09454989	452.962031634	0.139655332858	1130.0	821.0	37	0.0
3717315	2693.57104492	2.0	20181.0	2	3825.0	1	6150.48648649	227568.0	2.55321470384	3.0	0.706598898734	251.445684448	369.677988456	4922.82439043	0.394271247618	2013.0	1747.0	37	0.0
3717316	1763.80895996	2.0	12505.0	2	2844.0	1	4345.62162162	160788.0	2.56824551322	3.0	0.8846946729	184.461117583	371.603796025	3087.8940266	0.458409146182	1614.0	1363.0	37	0.0
3717317	5737.41552734	2.0	35248.0	2	5921.0	1	11128.2702703	411746.0	2.59860557344	3.0	0.934900823248	166.744055187	373.584258593	9631.32187953	0.679458814739	2009.0	2971.0	37	0.0
3717318	1304.6217041	2.0	12387.0	2	3198.0	1	4074.02702703	150739.0	2.51069580398	3.0	0.70537788813	306.1210162	374.299617621	2563.44924409	0.285211696802	1813.0	1354.0	37	0.0
3717319	532.957763672	2.0	4669.0	2	1899.0	1	2279.89189189	84356.0	2.57715587531	3.0	0.651770385117	265.358582718	375.007481532	1019.04325456	0.170495417115	1520.0	1064.0	37	0.0
3716920	649.959838867	2.0	6410.0	2	2640.0	1	2946.32432432	109014.0	2.54596398299	3.0	0.561517474563	184.386865264	16.0899617872	1131.43458725	0.120844704568	1786.0	1642.0	37	0.0
3716921	453.924041748	2.0	4287.0	2	1510.0	1	1837.05405405	67971.0	2.54513686266	3.0	0.839932746025	3.58745714466	16.9394766025	846.690319418	0.240018927478	1077.0	918.0	37	0.0
3716922	489.492797852	2.0	4813.0	2	2193.0	1	2467.2972973	91290.0	2.53438811513	3.0	0.611882634348	161.783687347	17.2613963151	888.128427427	0.123755417244	1767.0	1333.0	37	0.0
3716923	450.152496338	2.0	3946.0	2	1411.0	1	1746.97297297	64638.0	2.54667683828	3.0	0.805140290493	20.5675772722	18.2844281179	831.573658343	0.237052292973	1067.0	878.0	37	0.0
3716924	472.844940186	2.0	4939.0	2	1532.0	1	1803.56756757	66732.0	2.49532883206	3.0	0.778155299663	91.9117756227	17.5136219029	916.548099621	0.246453655196	1069.0	808.0	37	0.0
3716925	2449.16748047	2.0	18286.0	2	3948.0	1	5755.67567568	212960.0	2.56774809315	3.0	0.981644228849	349.143137098	17.7317440258	4002.47894057	0.518179062904	1732.0	1921.0	37	0.0
3716926	442.592041016	2.0	5157.0	2	1853.0	1	2054.78378378	76027.0	2.49770848579	3.0	0.65005073901	295.891084953	19.6094989158	911.413832556	0.16845265774	1442.0	983.0	37	0.0
3716927	309.168884277	2.0	3404.0	2	1866.0	1	1936.51351351	71651.0	2.53128365875	3.0	0.497829772369	305.439822646	20.2701369384	605.048373714	0.0843299598355	1522.0	1090.0	37	0.0
3716912	258.005096436	2.0	3534.0	2	1555.0	1	1659.0	61383.0	2.76104916512	3.0	0.673544935885	199.430431233	10.2030219533	530.151183888	0.120597896251	1288.0	842.0	37	0.0
3716913	1567.68688965	2.0	13086.0	2	2799.0	1	3860.54054054	142840.0	2.56514843337	3.0	0.797600051069	60.9756155221	11.3241898644	2781.67677844	0.403216646252	1449.0	1157.0	37	0.0
3716914	474.66519165	2.0	4911.0	2	2076.0	1	2215.62162162	81978.0	2.5469290535	3.0	0.753358546355	312.62708371	11.6144157381	928.113539251	0.187351176258	1493.0	971.0	37	0.0
3716915	256.982055664	2.0	3387.0	2	1895.0	1	1967.18918919	72786.0	2.53291878475	3.0	0.208482872941	375.027718784	12.0592159154	590.729249781	0.0323142942044	1597.0	1078.0	37	0.0
3716916	8352.578125	2.0	38803.0	2	13701.0	1	18301.1891892	677144.0	2.70048632677	3.0	1.15872884382	233.838327813	13.8076573154	12087.4250563	0.619837286095	3397.0	5200.0	37	0.0
3716917	2067.79223633	2.0	15027.0	2	3022.0	1	4482.83783784	165865.0	2.55553416857	3.0	0.911433219286	122.767988299	15.1936247486	3458.83720437	0.542302319978	1271.0	1396.0	37	0.0
3716918	441.515258789	2.0	4341.0	2	2015.0	1	2299.13513514	85068.0	2.76955336575	3.0	0.850942824409	338.99575406	15.036648314	706.083570839	0.150305626021	1558.0	1232.0	37	0.0
3716919	5657.59863281	2.0	35266.0	2	7077.0	1	10873.1891892	402308.0	2.56836336469	3.0	0.9053742967	173.926320851	15.8812801533	9192.57980909	0.620004520544	2377.0	2593.0	37	0.0
3716904	802.703735352	2.0	8013.0	2	2366.0	1	2837.27027027	104979.0	2.55952778075	3.0	0.592835008767	57.6317237252	5.04658322909	1559.70085538	0.194666454239	1564.0	1212.0	37	0.0
3716905	417.753936768	2.0	5303.0	2	2294.0	1	2639.24324324	97652.0	2.49953665121	3.0	0.57679140072	245.91360785	6.35443183663	863.000849923	0.104120715674	2010.0	1616.0	37	0.0
3716906	3686.02758789	2.0	25852.0	2	4648.0	1	7628.62162162	282259.0	2.56798118736	3.0	0.854705886413	167.497676818	7.23583951447	6510.15381006	0.574051407809	1893.0	2173.0	37	0.0
3716907	3245.03417969	2.0	23047.0	2	4403.0	1	6401.21621622	236845.0	2.5477918036	3.0	0.882944484238	148.691498597	7.9595348217	5472.77869772	0.6062728298	1524.0	1541.0	37	0.0
3716908	264.235778809	2.0	3436.0	2	1800.0	1	1910.86486486	70702.0	2.74556110835	3.0	0.701571372958	287.104320115	7.98946042785	528.87318172	0.107527062384	1510.0	1168.0	37	0.0
3716909	2032.80175781	2.0	15555.0	2	3530.0	1	5172.59459459	191386.0	2.53639687824	3.0	0.73259701703	391.681766709	8.17010726964	3538.992131	0.334426787607	2008.0	1973.0	37	0.0
3716910	292.049255371	2.0	2986.0	2	1355.0	1	1508.81081081	55826.0	10.7147667028	3.0	0.816650277536	107.55182253	8.85721696708	544.356288444	0.172769575524	1048.0	787.0	37	0.0
3716911	463.694671631	2.0	5057.0	2	2051.0	1	2268.75675676	83944.0	2.4875069767	3.0	0.628853370319	220.308695719	8.53723484645	917.111298389	0.145609654018	1621.0	1117.0	37	0.0
3716897	1091.52600098	2.0	12541.0	2	2203.0	1	3057.35135135	113122.0	2.50872328396	3.0	0.837294266011	30.0	0.0	2187.46626915	0.427618242672	1391.0	1176.0	37	0.0
3716898	311.442932129	2.0	3362.0	2	1995.0	1	1968.2972973	72827.0	4.65547375174	3.0	1.48432747329	215.0	0.0	624.592438887	0.308058247066	1166.0	921.0	37	0.0
3716899	606.848754883	2.0	6055.0	2	2516.0	1	2817.81081081	104259.0	2.55649007333	3.0	1.23232161339	232.0	0.0	1189.09797367	0.351380357108	1509.0	1458.0	37	0.0
3716900	392.439147949	2.0	5007.0	2	1995.0	1	2208.75675676	81724.0	2.55445693318	3.0	0.881664578239	40.0363820619	3.16532158884	778.127074934	0.183854549261	1483.0	1230.0	37	0.0
3716901	1407.59448242	2.0	15186.0	2	4903.0	1	6350.89189189	234983.0	10.2342432546	3.0	1.14075842526	399.0	3.0	3311.38706909	0.42328210299	2221.0	2512.0	37	0.0
3716902	1681.21826172	2.0	13266.0	2	3287.0	1	4336.62162162	160455.0	2.57987200662	3.0	0.788248787095	260.036491586	4.12104012951	2884.0429989	0.355215464306	1917.0	1659.0	37	0.0
3716903	731.809326172	2.0	6187.0	2	2273.0	1	2561.89189189	94790.0	2.56871290056	3.0	0.859406402154	341.282640981	4.19159755097	1242.80356863	0.263350492899	1445.0	1136.0	37	0.0
3716984	419.92855835	2.0	4650.0	2	1522.0	1	1839.86486486	68075.0	2.61748009077	3.0	0.654384266406	173.470605066	64.5048853572	881.821856605	0.185984524302	1211.0	919.0	37	0.0
3716985	4185.19238281	2.0	30410.0	2	4867.0	1	8619.27027027	318913.0	2.56036489537	3.0	0.859609268148	240.503736949	65.3953927209	7557.54578274	0.604778802343	1991.0	2003.0	37	0.0
3716986	290.581176758	2.0	3547.0	2	1998.0	1	2119.64864865	78427.0	8.34928340495	3.0	0.87732393916	365.652469163	66.1160809555	648.580938846	0.155033217775	1506.0	1236.0	37	0.0
3716987	516.414978027	2.0	5890.0	2	1931.0	1	2202.24324324	81483.0	2.61218454236	3.0	0.603471881407	212.401686931	66.943439481	1006.84411806	0.160026499265	1509.0	956.0	37	0.0
3716988	4258.22167969	2.0	29288.0	2	5387.0	1	8641.21621622	319725.0	2.55163044154	3.0	0.913764765003	226.949779434	66.7854075244	7062.56899724	0.595953724189	2036.0	2689.0	37	0.0
3716989	2100.30810547	2.0	15507.0	2	3466.0	1	5016.32432432	185604.0	2.55218564848	3.0	0.820608742265	304.639260363	66.7267499083	3749.28899226	0.442311923344	1834.0	1597.0	37	0.0
3716990	206.386062622	2.0	4487.0	2	2354.0	1	2532.89189189	93717.0	2.65865663855	3.0	-0.380326685865	311.870661239	66.8231443519	660.603671054	-0.0472529311798	2259.0	1659.0	37	0.0
3716991	449.24798584	2.0	4593.0	2	1727.0	1	1936.40540541	71647.0	2.56917612055	3.0	0.703388801653	68.8382206962	68.0406256238	842.221878244	0.180590534595	1302.0	683.0	37	0.0
3716976	248.658569336	2.0	3441.0	2	1842.0	1	1890.24324324	69939.0	2.53182384124	3.0	0.715150445857	366.839448203	61.1781216793	532.604627458	0.112040564616	1427.0	1198.0	37	0.0
3716977	471.611022949	2.0	4378.0	2	1728.0	1	1964.51351351	72687.0	2.56104474943	3.0	0.714775859284	56.2410293666	61.5837527855	872.540340412	0.188684887007	1264.0	771.0	37	0.0
3716978	2093.74487305	2.0	15866.0	2	3412.0	1	5042.59459459	186576.0	2.56189708636	3.0	0.852182029653	266.23088789	62.2654425642	3723.14376166	0.459001132589	1669.0	1958.0	37	0.0
3716979	817.945556641	2.0	8483.0	2	2814.0	1	3381.48648649	125115.0	10.1080473927	3.0	0.73516843563	271.822818342	61.9033487368	1753.85333895	0.23556319591	1610.0	1547.0	37	0.0
3716980	383.57925415	2.0	4109.0	2	1585.0	1	1862.02702703	68895.0	2.6013738999	3.0	0.596732251194	49.4118065092	63.4819094342	857.754221677	0.159345277119	1241.0	924.0	37	0.0
3716981	2096.27685547	2.0	15377.0	2	3691.0	1	5436.56756757	201153.0	2.58488755276	3.0	0.852896605821	321.300731832	62.5979063575	3828.99036983	0.429283582619	2006.0	1678.0	37	0.0
3716982	1986.85241699	2.0	13636.0	2	2925.0	1	4618.78378378	170895.0	2.54932520119	3.0	0.860564503306	347.053083316	63.4825353054	3480.44883069	0.479806266075	1568.0	1382.0	37	0.0
3716983	1792.82128906	2.0	11448.0	2	2628.0	1	3995.54054054	147835.0	2.57607143104	3.0	0.920559048808	29.7220599735	65.0806155975	2939.52711233	0.512009651634	1254.0	1209.0	37	0.0
3716968	380.63961792	2.0	4815.0	2	2333.0	1	2582.81081081	95564.0	2.55572421357	3.0	0.308931182357	297.279147885	53.2039667931	822.530000731	0.0517366006868	1941.0	1148.0	37	0.0
3716969	215.029373169	2.0	2778.0	2	1454.0	1	1517.97297297	56165.0	2.49738368655	3.0	0.688437908592	97.1367108864	53.8212507764	470.521134635	0.119440278254	1162.0	812.0	37	0.0
3716970	514.713867188	2.0	4948.0	2	1803.0	1	2210.43243243	81786.0	2.61302449141	3.0	0.713795961102	230.212403581	53.9920038815	962.540375504	0.184009873264	1453.0	980.0	37	0.0
3716971	574.379760742	2.0	5164.0	2	1799.0	1	2116.27027027	78302.0	2.58646296597	3.0	0.8359741835	167.840831731	57.0456958583	985.31474522	0.241635571263	1220.0	1107.0	37	0.0
3716972	859.668151855	2.0	6983.0	2	2360.0	1	2738.54054054	101326.0	2.55998945584	3.0	0.844847864632	218.930464485	57.2017575792	1458.25574259	0.290219541201	1468.0	948.0	37	0.0
3716973	591.397888184	2.0	4812.0	2	1933.0	1	2231.16216216	82553.0	2.55161065019	3.0	0.849015918711	71.9386679662	58.3266059839	1010.44980395	0.238008910118	1290.0	1008.0	37	0.0
3716974	205.433944702	2.0	4081.0	2	2084.0	1	2117.86486486	78361.0	2.87784605548	3.0	-0.475761144354	307.101488268	59.0961389502	628.53030344	-0.0659418127312	1920.0	1090.0	37	0.0
3716975	281.696258545	2.0	5638.0	2	2621.0	1	2927.7027027	108325.0	10.7484358313	3.0	0.341950787455	315.98214017	60.7140677917	1026.39592926	0.0637626405116	2112.0	1462.0	37	0.0
3716960	272.420074463	2.0	3075.0	2	1611.0	1	1764.91891892	65302.0	2.71521228432	3.0	0.564266864304	376.183453746	45.1176593457	607.603232124	0.107578198549	1423.0	887.0	37	0.0
3716961	283.247650146	2.0	3588.0	2	1742.0	1	1851.64864865	68511.0	2.53234958065	3.0	0.579906477879	249.929999321	47.419339154	574.764986573	0.0989053974187	1419.0	1052.0	37	0.0
3716962	1149.57116699	2.0	8741.0	2	2492.0	1	3206.62162162	118645.0	2.56238602791	3.0	0.91683691714	344.926810242	48.2819442201	1936.03996388	0.38269780479	1409.0	1177.0	37	0.0
3716963	300.401275635	2.0	3652.0	2	1799.0	1	1872.56756757	69285.0	2.47981597489	3.0	0.803986739665	274.143494932	49.9631728123	573.250892355	0.140332268736	1436.0	898.0	37	0.0
3716964	190.11958313	2.0	2501.0	2	1477.0	1	1593.2972973	58952.0	2.5614299989	3.0	0.633969907176	91.0486233561	51.4053975892	396.870176427	0.0857255651343	1296.0	902.0	37	0.0
3716965	195.761871338	2.0	3848.0	2	2087.0	1	2226.27027027	82372.0	2.57376653695	3.0	-0.507494354014	291.91128584	51.4634273684	623.691770769	-0.0663694759477	1842.0	1148.0	37	0.0
3716966	553.651733398	2.0	5156.0	2	2422.0	1	2678.40540541	99101.0	2.5266006084	3.0	0.658997678264	303.945081154	50.9620725519	1014.33088124	0.142574460184	1866.0	1268.0	37	0.0
3716967	357.160217285	2.0	3866.0	2	1643.0	1	1870.59459459	69212.0	2.55566804653	3.0	0.654199245267	74.544844033	51.8212416546	709.926383486	0.141735704637	1277.0	1027.0	37	0.0
3716952	585.199462891	2.0	6664.0	2	2146.0	1	2412.97297297	89280.0	2.59456525878	3.0	0.687006996147	248.159641609	37.4814771489	1154.15489733	0.196604490785	1594.0	1092.0	37	0.0
3716953	2504.59643555	2.0	18186.0	2	3417.0	1	5479.21621622	202731.0	2.55877416887	3.0	0.840729386083	176.638669666	39.8000360864	4376.03231081	0.5054087376	1682.0	1714.0	37	0.0
3716954	1455.88305664	2.0	10117.0	2	2604.0	1	3545.7027027	131191.0	2.57664554122	3.0	0.839002617511	78.6826761973	41.142311077	2520.57285007	0.424938912485	1374.0	1216.0	37	0.0
3716955	279.922576904	2.0	3192.0	2	1658.0	1	1896.97297297	70188.0	2.78437054186	3.0	0.475340165569	257.169113051	42.7285681632	604.179355567	0.0818964244686	1518.0	1102.0	37	0.0
3716956	4795.59570312	2.0	34211.0	2	6513.0	1	9220.64864865	341164.0	2.5552865774	3.0	0.880484815635	296.025571127	43.0335678097	7922.27518252	0.608366618373	2144.0	2141.0	37	0.0
3716957	706.57244873	2.0	9368.0	2	2463.0	1	2970.40540541	109905.0	2.47910112567	3.0	0.889459523476	399.0	43.0	1624.75226247	0.321454815069	1450.0	1345.0	37	0.0
3716958	243.035720825	2.0	3290.0	2	1625.0	1	1801.40540541	66652.0	2.53829945868	3.0	0.0952047636296	89.1732826731	44.0786341752	524.69845623	0.0140601753025	1445.0	1213.0	37	0.0
3716959	357.058990479	2.0	4270.0	2	1736.0	1	1958.64864865	72470.0	2.61410426958	3.0	0.661351757797	263.987640014	45.3832555309	710.567309198	0.136317244933	1438.0	1053.0	37	0.0
3716944	407.480682373	2.0	4043.0	2	1838.0	1	2075.24324324	76784.0	2.53033867112	3.0	0.438175586305	85.8553258185	33.9909355755	752.233097938	0.0862655977786	1386.0	1141.0	37	0.0
3716945	344.654388428	2.0	3780.0	2	1949.0	1	2098.13513514	77631.0	2.5867069527	3.0	0.625648098483	165.281251989	34.7460558381	618.40076731	0.101565709058	1657.0	1207.0	37	0.0
3716946	353.707824707	2.0	4596.0	2	2210.0	1	2286.40540541	84597.0	2.50740149913	3.0	-0.477808865952	296.413575454	34.565144301	891.624405835	-0.0852250350218	1673.0	1144.0	37	0.0
3716947	490.480743408	2.0	5316.0	2	2023.0	1	2308.37837838	85410.0	2.52634820658	3.0	0.493351363909	390.894753009	35.1686583801	988.546895177	0.118114402642	1580.0	983.0	37	0.0
3716948	1100.35217285	2.0	12495.0	2	2479.0	1	3424.83783784	126719.0	2.50749874927	3.0	0.79812292544	399.0	36.0	2304.0895709	0.367001831662	1563.0	1680.0	37	0.0
3716949	1528.2878418	2.0	11526.0	2	2392.0	1	3695.45945946	136732.0	2.53725192366	3.0	0.796156878162	93.3044633215	36.8161840421	2695.69656628	0.409210925628	1485.0	1166.0	37	0.0
3716950	5534.3046875	2.0	34728.0	2	5853.0	1	10317.0540541	381731.0	2.54988672082	3.0	0.916681700184	149.321682907	36.7775484229	9248.04952693	0.697359828996	1695.0	2559.0	37	0.0
3716951	238.449295044	2.0	3091.0	2	1704.0	1	1916.94594595	70927.0	2.56697357861	3.0	0.518433779504	239.916222185	37.0545791657	507.721815014	0.0737172604336	1576.0	1263.0	37	0.0
3716936	1202.65576172	2.0	8926.0	2	2626.0	1	3338.02702703	123507.0	2.58165344087	3.0	0.89309471081	262.036963006	28.1724561602	2023.89176103	0.371267740118	1509.0	1431.0	37	0.0
3716937	1110.43359375	2.0	10007.0	2	2810.0	1	3613.75675676	133709.0	2.58236055208	3.0	0.762424801696	198.356782817	29.0625711412	2170.5931013	0.296973434967	1640.0	1468.0	37	0.0
3716938	385.829681396	2.0	3494.0	2	1523.0	1	1746.56756757	64623.0	2.52855061337	3.0	0.87906793129	70.6271520251	30.0102311497	672.278940972	0.203634401953	1140.0	895.0	37	0.0
3716939	1396.63793945	2.0	12810.0	2	2955.0	1	3987.59459459	147541.0	2.56042745087	3.0	0.691514356225	203.91374615	29.9287728425	2693.81585467	0.304760714438	1817.0	1481.0	37	0.0
3716940	497.878967285	2.0	5383.0	2	2195.0	1	2544.27027027	94138.0	2.55578320017	3.0	0.156738736357	173.565404928	32.4245505862	1089.39317075	0.0347208998342	1852.0	1130.0	37	0.0
3716941	1903.40771484	2.0	13072.0	2	2964.0	1	4608.27027027	170506.0	2.61816211735	3.0	0.873090987059	361.686641375	31.5268161421	3345.79744396	0.464022381125	1648.0	1582.0	37	0.0
3716942	516.672790527	2.0	4646.0	2	1708.0	1	1877.13513514	69454.0	2.581874819	3.0	0.855439401091	58.0051545638	33.0807642657	879.464614984	0.250614031547	1115.0	888.0	37	0.0
3716943	1023.06542969	2.0	9636.0	2	2925.0	1	3710.56756757	137291.0	2.5687448236	3.0	0.65175458971	215.402639594	32.5001405907	2138.87747741	0.231292073331	1885.0	1541.0	37	0.0
3716928	2985.58740234	2.0	21112.0	2	4243.0	1	6324.97297297	234024.0	2.5657654496	3.0	0.881194211205	369.75913317	20.2308080703	5052.36421823	0.543084340684	1840.0	1660.0	37	0.0
3716929	204.338500977	2.0	5025.0	2	2355.0	1	2563.56756757	94852.0	10.2082168259	3.0	0.316980382097	213.331793048	20.6518902954	936.416412018	0.0614506444972	1817.0	1266.0	37	0.0
3716930	4104.38623047	2.0	28752.0	2	6075.0	1	9488.16216216	351062.0	2.58203652718	3.0	0.680373832357	230.997664848	21.6264036963	7392.47424568	0.36063397521	2700.0	2562.0	37	0.0
3716931	428.820373535	2.0	3291.0	2	1581.0	1	1706.91891892	63156.0	2.61275669247	3.0	0.986019291135	31.9767032187	24.8755488668	678.0926837	0.243554672954	1027.0	886.0	37	0.0
3716932	408.887573242	2.0	4066.0	2	1772.0	1	1995.75675676	73843.0	2.51943526372	3.0	0.644698812692	151.299721471	25.4990943826	822.118550704	0.153118495215	1443.0	1060.0	37	0.0
3716933	527.917663574	2.0	5908.0	2	2313.0	1	2657.08108108	98312.0	2.56202585562	3.0	-0.0226448298613	171.885859414	24.6793311861	1138.88630733	-0.00482961015849	1862.0	1295.0	37	0.0
3716934	1982.40234375	2.0	16965.0	2	3513.0	1	5250.18918919	194257.0	2.56202796103	3.0	0.817373452011	213.984772594	26.1637831833	3539.22755099	0.380265224906	2092.0	2122.0	37	0.0
3716935	2489.16796875	2.0	17352.0	2	3566.0	1	5527.48648649	204517.0	2.55788845986	3.0	0.878852323593	313.744982615	26.4733749548	4377.73853098	0.533796612329	1621.0	1776.0	37	0.0
3717048	417.389984131	2.0	5103.0	2	2097.0	1	2507.59459459	92781.0	11.4000000005	3.0	0.233855259105	248.937299491	117.19760084	1117.80714048	0.054988840969	1552.0	1149.0	37	0.0
3717049	3687.9230957	2.0	23436.0	2	4423.0	1	7384.56756757	273229.0	2.58054230499	3.0	0.887448217334	88.4102531368	117.593068837	6452.38809167	0.633216438165	1511.0	1816.0	37	0.0
3717050	1752.86962891	2.0	12900.0	2	3386.0	1	4367.62162162	161602.0	2.54246517272	3.0	1.00788274016	298.242907547	118.013945778	2760.31039268	0.467325360071	1572.0	1730.0	37	0.0
3717051	191.316925049	2.0	4363.0	2	1737.0	1	1796.62162162	66475.0	8.64943096781	3.0	0.92585290178	0.0	120.0	597.096183921	0.18182462717	1386.0	998.0	37	0.0
3717052	1212.25256348	2.0	11692.0	2	3635.0	1	4549.97297297	168349.0	2.57506381278	3.0	0.72543678181	348.072852898	119.618034822	2436.75385716	0.241087589171	2380.0	1764.0	37	0.0
3717053	228.684844971	2.0	2949.0	2	1568.0	1	1615.21621622	59763.0	2.61079091005	3.0	0.575280151167	209.320057328	121.041481156	476.707581877	0.0927681313195	1261.0	896.0	37	0.0
3717054	996.450134277	2.0	8077.0	2	2029.0	1	2772.48648649	102582.0	2.53606354737	3.0	0.862869088374	138.921331966	122.377413057	1727.97326081	0.367792319609	1256.0	1220.0	37	0.0
3717055	1699.69372559	2.0	13682.0	2	3793.0	1	5109.13513514	189038.0	2.58242401824	3.0	0.823379899119	353.196482625	121.536932649	3208.0227223	0.348617410689	2188.0	1749.0	37	0.0
3717040	211.7840271	2.0	3071.0	2	1709.0	1	1813.59459459	67103.0	11.0545072555	3.0	0.443916706863	320.669069655	107.877082351	506.692513565	0.0661117249974	1534.0	916.0	37	0.0
3717041	267.086151123	2.0	5463.0	2	2856.0	1	2961.05405405	109559.0	11.4000000005	3.0	0.286002389533	11.1075984196	109.190008836	966.738558992	0.0489741796205	2120.0	1492.0	37	0.0
3717042	248.05519104	2.0	3721.0	2	1773.0	1	1897.48648649	70207.0	2.56903658737	3.0	0.52978082968	308.093962431	111.862941385	560.378176949	0.0848683598308	1568.0	873.0	37	0.0
3717043	6380.24511719	2.0	39455.0	2	5936.0	1	12296.5135135	454971.0	2.58515403302	3.0	0.90198089542	337.623690379	112.404453802	10938.9044917	0.670002192129	2297.0	2787.0	37	0.0
3717044	539.056030273	2.0	5313.0	2	1588.0	1	1963.27027027	72641.0	2.5344195144	3.0	0.738155735666	69.994710458	112.933995218	989.0168982	0.228390524963	1216.0	476.0	37	0.0
3717045	519.602661133	2.0	5475.0	2	1952.0	1	2187.89189189	80952.0	2.72117930635	3.0	0.770329797286	235.938169646	113.513729036	964.240281943	0.20445440819	1396.0	1175.0	37	0.0
3717046	3279.18896484	2.0	22773.0	2	4827.0	1	7184.97297297	265844.0	2.57478071108	3.0	0.985188496719	168.582675218	116.381514727	5545.61591353	0.613427952379	1585.0	1862.0	37	0.0
3717047	3795.39160156	2.0	24727.0	2	5137.0	1	7689.78378378	284522.0	2.56033527155	3.0	0.890640456754	25.6242261802	116.680069532	6557.56532621	0.612260255067	1752.0	1848.0	37	0.0
3717032	358.323883057	2.0	4782.0	2	1910.0	1	2119.83783784	78434.0	2.48751155563	3.0	0.567240013475	324.545670738	102.476741566	820.155354982	0.123256326954	1590.0	1026.0	37	0.0
3717033	1561.93566895	2.0	13816.0	2	4776.0	1	5724.16216216	211794.0	2.57195179961	3.0	0.738375167392	7.48275241756	104.464429184	3007.67865003	0.240670628418	2592.0	2175.0	37	0.0
3717034	1577.92297363	2.0	11329.0	2	3192.0	1	4146.37837838	153416.0	2.54866211412	3.0	0.893456637994	22.9391713122	105.094123708	2578.78842516	0.384729158389	1777.0	1298.0	37	0.0
3717035	2311.05200195	2.0	17283.0	2	3281.0	1	4996.86486486	184884.0	2.52543374011	3.0	0.861605081254	270.583964826	105.152855527	4036.02731079	0.533658466882	1473.0	1607.0	37	0.0
3717036	2224.05957031	2.0	26372.0	2	5943.0	1	7120.78378378	263469.0	2.48296891488	3.0	0.9082032547	0.0	106.0	4796.70664875	0.440698427154	2385.0	3157.0	37	0.0
3717037	279.52432251	2.0	3025.0	2	1648.0	1	1714.32432432	63430.0	10.8519073132	3.0	0.674248881635	174.870034582	106.395137881	561.595250358	0.124149427611	1265.0	900.0	37	0.0
3717038	2325.49462891	2.0	16698.0	2	3077.0	1	4809.37837838	177947.0	2.55824082447	3.0	0.875013751436	193.15460328	106.042722453	3882.94283696	0.546143427965	1405.0	1578.0	37	0.0
3717039	1320.39050293	2.0	9220.0	2	2764.0	1	3455.27027027	127845.0	2.56973740856	3.0	0.891312956156	84.9667638966	107.788520126	2078.81088671	0.366348787713	1418.0	1198.0	37	0.0
3717024	456.950866699	2.0	5311.0	2	1948.0	1	2230.67567568	82535.0	2.52753619411	3.0	0.673137882596	281.698091907	96.5363750225	1001.49380245	0.178005387981	1485.0	1124.0	37	0.0
3717025	1741.51196289	2.0	13261.0	2	2898.0	1	4117.32432432	152341.0	2.57050691094	3.0	0.878381395308	43.7472253327	98.0991575752	2916.26678263	0.451537110699	1517.0	1294.0	37	0.0
3717026	401.715484619	2.0	5206.0	2	2476.0	1	2607.94594595	96494.0	11.4000000005	3.0	0.463839049105	296.726114813	97.8938808724	989.163983314	0.0964484467087	1607.0	1381.0	37	0.0
3717027	274.577331543	2.0	2491.0	2	1426.0	1	1458.78378378	53975.0	2.54251819432	3.0	0.878168737406	115.020700689	101.083151356	500.245447263	0.17726088301	1006.0	680.0	37	0.0
3717028	252.20022583	2.0	2740.0	2	1709.0	1	1710.81081081	63300.0	10.2739297291	3.0	0.739220643267	75.2567588281	101.651568315	479.837752546	0.115655600817	1301.0	949.0	37	0.0
3717029	350.82522583	2.0	3174.0	2	1589.0	1	1755.72972973	64962.0	2.67652373178	3.0	1.04474164412	161.345174901	102.902444778	576.58942877	0.207071839448	1128.0	914.0	37	0.0
3717030	2091.25024414	2.0	14847.0	2	2991.0	1	4660.54054054	172440.0	2.56111536972	3.0	0.855064399156	227.26544914	102.836316219	3593.60809551	0.491775219041	1539.0	1259.0	37	0.0
3717031	2350.82788086	2.0	16891.0	2	3457.0	1	5461.78378378	202086.0	2.54641971532	3.0	0.855744165591	301.645013412	102.558609155	4200.68444248	0.490487331773	1709.0	1785.0	37	0.0
3717016	336.287811279	2.0	3959.0	2	1667.0	1	1968.81081081	72846.0	10.2211364959	3.0	0.607472079373	281.087635986	91.4563040349	836.671143343	0.14820645335	1359.0	938.0	37	0.0
3717017	2282.53491211	2.0	15285.0	2	3726.0	1	5294.05405405	195880.0	2.55325620633	3.0	0.904700953912	354.227298402	91.1522507838	3761.1047132	0.473551834792	1809.0	1938.0	37	0.0
3717018	1548.57409668	2.0	11085.0	2	2678.0	1	3898.64864865	144250.0	2.5924782074	3.0	0.836280197299	222.112275432	91.6593801669	2679.30372606	0.40323741707	1635.0	1484.0	37	0.0
3717019	2438.20703125	2.0	16251.0	2	3808.0	1	5675.13513514	209980.0	2.58309295183	3.0	0.908273718678	8.63411898142	93.9249746257	4050.85855209	0.479637209999	1865.0	1970.0	37	0.0
3717020	3636.2800293	2.0	25629.0	2	4938.0	1	7694.83783784	284709.0	2.54437700109	3.0	0.817148921781	59.3176991179	93.5501374624	6515.12300776	0.528899772562	1938.0	2055.0	37	0.0
3717021	6729.35400391	2.0	38868.0	2	7748.0	1	12704.8378378	470079.0	2.58049471697	3.0	0.931518282954	338.764441879	94.2029962561	11009.4924283	0.676748978602	2283.0	2819.0	37	0.0
3717022	168.021713257	2.0	3061.0	2	1994.0	1	2020.89189189	74773.0	2.67371548876	3.0	-0.491054937833	67.9014563709	95.3681815689	499.958930746	-0.0572639684976	1591.0	1135.0	37	0.0
3717023	1882.38598633	2.0	13328.0	2	3446.0	1	4536.05405405	167834.0	2.6013188416	3.0	0.848296663127	31.5124318323	96.491261461	3444.99366993	0.475203941397	1561.0	1252.0	37	0.0
3717008	314.197418213	2.0	3591.0	2	1501.0	1	1673.51351351	61920.0	2.49840767185	3.0	0.732656094467	134.58891545	81.3534481345	608.960572598	0.153801765758	1181.0	795.0	37	0.0
3717009	251.980285645	2.0	2956.0	2	1343.0	1	1486.35135135	54995.0	2.6244266724	3.0	0.756179087543	165.267470666	80.7190081187	496.218937803	0.144459819976	1101.0	809.0	37	0.0
3717010	252.704559326	2.0	3005.0	2	1547.0	1	1685.83783784	62376.0	2.57541283273	3.0	0.412088989221	180.531030349	82.4932124905	535.51680716	0.0700352025493	1266.0	912.0	37	0.0
3717011	1952.67797852	2.0	15452.0	2	3007.0	1	4368.35135135	161629.0	2.54424834299	3.0	0.856887485413	190.015770774	85.1626688372	3302.75950462	0.479140076409	1478.0	1459.0	37	0.0
3717012	2081.44970703	2.0	16025.0	2	3188.0	1	5054.13513514	187003.0	2.61245002239	3.0	0.626928107033	61.2436477065	86.0868930152	3768.2814987	0.304995331458	1854.0	1751.0	37	0.0
3717013	2788.58447266	2.0	19869.0	2	3512.0	1	5886.59459459	217804.0	2.57069246937	3.0	0.820181083354	212.462868389	85.6023354578	5076.27601616	0.547124411673	1647.0	1713.0	37	0.0
3717014	266.19909668	2.0	2875.0	2	1652.0	1	1767.27027027	65389.0	2.56641190965	3.0	0.671419786594	383.950344792	88.2956553005	555.653451585	0.118007588662	1362.0	854.0	37	0.0
3717015	188.773513794	2.0	2353.0	2	1280.0	1	1351.89189189	50020.0	2.60481453777	3.0	0.725447050998	146.595187534	91.2443960108	387.365086463	0.115988208721	1050.0	783.0	37	0.0
3717000	2099.66699219	2.0	14922.0	2	3400.0	1	4824.75675676	178516.0	2.58431372644	3.0	0.935690540023	375.786056548	74.394582902	3525.15947161	0.519355964473	1473.0	1508.0	37	0.0
3717001	254.09085083	2.0	3605.0	2	1410.0	1	1529.16216216	56579.0	2.49503139488	3.0	0.491597096833	44.3426249418	75.3551272051	572.830230499	0.10141512646	1190.0	826.0	37	0.0
3717002	687.466430664	2.0	6504.0	2	2056.0	1	2517.24324324	93138.0	2.50395810627	3.0	0.572818765997	214.743657653	75.1543616181	1307.05730567	0.174695629361	1626.0	1203.0	37	0.0
3717003	600.565979004	2.0	5319.0	2	1544.0	1	2047.27027027	75749.0	2.57137925294	3.0	1.02374190627	0.0	76.0	1097.43680275	0.378146652923	1051.0	910.0	37	0.0
3717004	3192.27392578	2.0	22059.0	2	4277.0	1	6964.32432432	257680.0	2.58234897426	3.0	0.881627315051	320.53943276	76.0120051389	5452.19971436	0.526955960244	2057.0	2018.0	37	0.0
3717005	526.513793945	2.0	5981.0	2	2233.0	1	2495.56756757	92336.0	2.55810376005	3.0	0.56042907962	309.657888032	77.0442348487	1010.49271647	0.127984591968	1721.0	1088.0	37	0.0
3717006	2241.99169922	2.0	16738.0	2	3780.0	1	5160.18918919	190927.0	2.53367711866	3.0	0.850232133111	332.038834029	80.0849779275	3797.36863453	0.45526877375	1887.0	1830.0	37	0.0
3717007	369.680358887	2.0	4417.0	2	1894.0	1	2157.94594595	79844.0	11.4000000005	3.0	0.249947967942	66.2144721424	80.5664706047	867.254606533	0.0528816791478	1445.0	1047.0	37	0.0
3716992	529.895324707	2.0	4712.0	2	1474.0	1	1969.48648649	72871.0	2.70551337175	3.0	0.846662283247	80.1043640226	67.8350214242	911.347342663	0.243610165958	1178.0	885.0	37	0.0
3716993	187.741256714	2.0	3454.0	2	1520.0	1	1663.48648649	61549.0	2.7148857083	3.0	0.45443766517	48.4080588697	69.2543099339	525.149641193	0.0772741734276	1318.0	946.0	37	0.0
3716994	535.530029297	2.0	5863.0	2	1884.0	1	2199.40540541	81378.0	2.59957888693	3.0	0.763970140109	281.825939482	70.2017782631	992.536578096	0.208284426889	1406.0	1174.0	37	0.0
3716995	291.078521729	2.0	3373.0	2	1487.0	1	1609.54054054	59553.0	2.56091839744	3.0	0.651541813594	21.0717253413	70.7914993743	539.910722795	0.122684613837	1203.0	825.0	37	0.0
3716996	218.853500366	2.0	3242.0	2	1524.0	1	1616.51351351	59811.0	11.4000000005	3.0	0.560360487711	54.537837855	71.9141560247	509.776618924	0.0969199097861	1270.0	819.0	37	0.0
3716997	1710.85449219	2.0	11641.0	2	2514.0	1	3940.45945946	145797.0	2.59364241971	3.0	0.882493907573	142.93292261	73.4162912366	2964.29875157	0.496866808304	1281.0	1142.0	37	0.0
3716998	503.176849365	2.0	4980.0	2	1925.0	1	2254.72972973	83425.0	2.57947842196	3.0	0.759016060562	353.375969115	72.9281186531	920.843986323	0.183422374293	1515.0	1123.0	37	0.0
3716999	1873.94628906	2.0	12323.0	2	3093.0	1	4268.78378378	157945.0	2.55719911696	3.0	0.910362611876	192.865126096	74.3142043054	3119.89902913	0.498521299781	1413.0	1453.0	37	0.0
3717112	1520.68029785	2.0	10123.0	2	2502.0	1	3597.89189189	133122.0	2.57326522964	3.0	0.894249187753	57.8085729554	189.1410666	2509.71121384	0.453260190785	1319.0	1209.0	37	0.0
3717113	2057.38891602	2.0	14079.0	2	3075.0	1	4647.43243243	171955.0	2.53513004984	3.0	0.851464405328	266.941480496	188.793883206	3503.01254907	0.472529800842	1632.0	1613.0	37	0.0
3717114	2411.23413086	2.0	18428.0	2	3717.0	1	5119.7027027	189429.0	2.53860267522	3.0	0.825289004463	345.003243104	188.899212079	4106.48556057	0.494723402832	1714.0	1678.0	37	0.0
3717115	3373.91870117	2.0	22442.0	2	3789.0	1	6774.02702703	250639.0	2.59869130047	3.0	0.900731285037	122.054156782	191.478706607	5719.15987171	0.613511319394	1526.0	1515.0	37	0.0
3717116	2723.15625	2.0	20153.0	2	3380.0	1	5653.89189189	209194.0	2.55853186721	3.0	0.872749754167	216.225753761	191.667865889	4703.60870788	0.569934523613	1506.0	1712.0	37	0.0
3717117	1074.5267334	2.0	8181.0	2	2070.0	1	2845.91891892	105299.0	2.56594020744	3.0	0.881717603186	38.7972853018	193.934076939	1826.17761669	0.394489257665	1206.0	1095.0	37	0.0
3717118	1693.69616699	2.0	12619.0	2	2785.0	1	4087.81081081	151249.0	2.57791301863	3.0	0.825050569246	70.1290865908	193.673312195	2906.93853696	0.415140622088	1552.0	1268.0	37	0.0
3717119	328.9140625	2.0	4226.0	2	1965.0	1	2224.45945946	82305.0	2.54516134021	3.0	-0.0614726825718	129.035097651	195.248297964	795.728094075	-0.01087535368	1563.0	1029.0	37	0.0
3717104	288.61730957	2.0	3226.0	2	1251.0	1	1494.08108108	55281.0	2.47197228127	3.0	0.604266658959	72.3477317752	176.925424379	616.590552887	0.142448532918	1096.0	778.0	37	0.0
3717105	1465.97949219	2.0	11451.0	2	2380.0	1	3737.51351351	138288.0	2.60657613143	3.0	0.808603405605	332.56056104	177.143770273	2577.79861533	0.386675464942	1522.0	1284.0	37	0.0
3717106	183.323608398	2.0	3507.0	2	1818.0	1	1880.13513514	69565.0	4.37176800293	3.0	-0.0314506789099	177.989817554	178.452463639	480.589462256	-0.00400352926227	1602.0	1121.0	37	0.0
3717107	366.690765381	2.0	5607.0	2	2465.0	1	2668.21621622	98724.0	2.53384096098	3.0	0.337270589938	264.304649283	178.232146265	881.120093187	0.0589721700707	1876.0	1614.0	37	0.0
3717108	240.12159729	2.0	3392.0	2	1663.0	1	1697.27027027	62799.0	2.66814270965	3.0	0.565428122184	222.083509071	179.509558104	538.63715104	0.0985639382801	1371.0	1027.0	37	0.0
3717109	1376.3470459	2.0	10488.0	2	2623.0	1	3495.7027027	129341.0	2.55872478834	3.0	0.819500671852	185.436832598	181.964520089	2434.47452538	0.399302040885	1447.0	1051.0	37	0.0
3717110	4168.99316406	2.0	28389.0	2	5538.0	1	8684.59459459	321330.0	2.59776105209	3.0	0.960155148832	285.58468784	185.720599855	7021.00685823	0.634296028392	1810.0	2628.0	37	0.0
3717111	398.77835083	2.0	4595.0	2	1461.0	1	1700.10810811	62904.0	2.57117053902	3.0	0.685324798226	24.8020305866	188.358593846	799.866856413	0.192201766661	1142.0	932.0	37	0.0
3717096	2228.03295898	2.0	16231.0	2	6461.0	1	6964.2972973	257679.0	4.6936495126	3.0	1.27737515994	168.867579279	170.011279194	3684.46373955	0.510341012507	1875.0	1894.0	37	0.0
3717097	1827.29211426	2.0	15182.0	2	3559.0	1	5131.56756757	189868.0	2.52981441677	3.0	0.556184337971	263.404246961	171.264049766	3565.13818137	0.239469986684	2243.0	1920.0	37	0.0
3717098	369.30065918	2.0	3495.0	2	1682.0	1	1868.48648649	69134.0	2.50161904535	3.0	0.794152864075	299.07796509	170.93808594	650.69158173	0.160469743944	1333.0	1044.0	37	0.0
3717099	1404.84399414	2.0	10793.0	2	2676.0	1	3733.7027027	138147.0	2.56595620093	3.0	0.793545917295	253.417491341	173.220114117	2538.13935421	0.369343196044	1611.0	1136.0	37	0.0
3717100	1467.91320801	2.0	11891.0	2	2547.0	1	3587.37837838	132733.0	2.57155007698	3.0	0.8902647704	31.1042383622	173.721188445	2505.85038074	0.451238178633	1352.0	1214.0	37	0.0
3717101	1897.20117188	2.0	14162.0	2	2700.0	1	4231.86486486	156579.0	2.58269593736	3.0	0.885809354326	106.12885448	173.720439451	3204.95802678	0.50473049388	1383.0	1413.0	37	0.0
3717102	1652.70568848	2.0	13105.0	2	3120.0	1	4301.97297297	159173.0	2.61288404555	3.0	0.964612011294	342.641882244	174.220683115	2727.38061646	0.440453382482	1603.0	1611.0	37	0.0
3717103	365.890167236	2.0	4168.0	2	1778.0	1	1912.86486486	70776.0	2.65793928649	3.0	0.694204418292	364.840694003	174.438167254	743.967709953	0.156066624543	1366.0	913.0	37	0.0
3717088	3683.34912109	2.0	25513.0	2	4683.0	1	7357.45945946	272226.0	2.56659209445	3.0	0.818706043279	97.705545927	159.232436685	6293.72349424	0.538861806082	1816.0	2004.0	37	0.0
3717089	1744.51489258	2.0	13528.0	2	3290.0	1	4682.37837838	173248.0	2.609014998	3.0	0.817390293761	279.058623375	162.595067805	3030.36048783	0.359621100369	1958.0	1724.0	37	0.0
3717090	648.327819824	2.0	4967.0	2	1918.0	1	2327.0	86099.0	2.65375633154	3.0	0.965036311138	383.714188155	163.715935394	1049.08303876	0.27801079817	1302.0	957.0	37	0.0
3717091	5399.73339844	2.0	32609.0	2	6092.0	1	9923.7027027	367177.0	2.56252605519	3.0	0.929683513521	47.1719130212	166.097331379	8784.82821518	0.699221179762	1600.0	2242.0	37	0.0
3717092	2115.53613281	2.0	16201.0	2	3510.0	1	5074.91891892	187772.0	2.53710527894	3.0	0.745868189572	177.486758752	166.250899241	3843.93943167	0.393679031503	1741.0	1428.0	37	0.0
3717093	4406.97753906	2.0	30861.0	2	4337.0	1	8276.91891892	306246.0	2.54177590859	3.0	0.856489519783	228.964247919	166.391479117	7665.58770443	0.657315831864	1626.0	1137.0	37	0.0
3717094	4315.73193359	2.0	31387.0	2	5321.0	1	8679.02702703	321124.0	2.57231936242	3.0	0.817878582234	269.182429474	166.110385007	7338.85108888	0.528567574326	2256.0	2027.0	37	0.0
3717095	1676.32092285	2.0	11863.0	2	2828.0	1	4262.64864865	157718.0	2.59674209954	3.0	0.930618575423	355.50636627	166.49256116	2935.25224372	0.471477925873	1481.0	1205.0	37	0.0
3717080	1472.74926758	2.0	10667.0	2	2428.0	1	3492.7027027	129230.0	2.56241871122	3.0	0.904787387126	66.725595203	151.359244877	2501.37748567	0.47927222519	1201.0	1105.0	37	0.0
3717081	3900.78564453	2.0	27387.0	2	4306.0	1	7579.24324324	280432.0	2.56688060889	3.0	0.845483388591	92.0567148148	151.391344433	6718.16161777	0.599267659318	1615.0	1440.0	37	0.0
3717082	3790.51733398	2.0	28129.0	2	4806.0	1	7234.16216216	267664.0	2.53575085794	3.0	0.871082193204	126.121133117	151.007141472	6391.70275311	0.625540106129	1619.0	1674.0	37	0.0
3717083	614.515686035	2.0	5624.0	2	1908.0	1	2228.86486486	82468.0	2.58194258745	3.0	0.670513932923	138.969839997	151.192977384	1138.08035652	0.206542611994	1412.0	1035.0	37	0.0
3717084	4758.89111328	2.0	33600.0	2	5121.0	1	8870.54054054	328210.0	2.56306040532	3.0	0.860570312227	289.79652929	152.94447341	8065.94723925	0.642728232359	1827.0	2308.0	37	0.0
3717085	711.804016113	2.0	6314.0	2	2241.0	1	2617.18918919	96836.0	2.56407905872	3.0	0.786115562172	271.543112791	154.13822827	1276.63204561	0.237208277009	1555.0	1089.0	37	0.0
3717086	8192.4609375	2.0	34920.0	2	14065.0	1	19450.3243243	719662.0	4.71876402554	3.0	1.51956793216	0.0	156.0	11442.1145143	0.808190529901	1848.0	3156.0	37	0.0
3717087	1592.02563477	2.0	10701.0	2	2474.0	1	3807.10810811	140863.0	2.60751704926	3.0	0.895880231957	32.7119729431	156.529898812	2756.20444315	0.479929105454	1307.0	1212.0	37	0.0
3717072	1550.37316895	2.0	11599.0	2	2649.0	1	3715.62162162	137478.0	2.58613140348	3.0	0.811614993346	238.530509231	144.355483581	2834.55232945	0.448393981686	1373.0	1187.0	37	0.0
3717073	1028.95593262	2.0	7834.0	2	2092.0	1	2839.81081081	105073.0	2.56318721049	3.0	0.835697956984	111.40275892	145.054454342	1800.44637733	0.360390933593	1334.0	996.0	37	0.0
3717074	2122.10009766	2.0	18151.0	2	3869.0	1	5700.7027027	210926.0	2.59341429193	3.0	0.874175370695	173.909100654	145.636245037	3942.77234573	0.433286117139	1787.0	1799.0	37	0.0
3717075	1564.69726562	2.0	13592.0	2	3561.0	1	4852.7027027	179550.0	2.53580237087	3.0	0.797062252418	169.148158485	146.564570211	3173.22661642	0.352453679986	1771.0	1318.0	37	0.0
3717076	464.301940918	2.0	5203.0	2	2132.0	1	2351.21621622	86995.0	2.542359643	3.0	0.407522638943	161.911585216	147.630663418	1016.67240805	0.0966198395044	1491.0	897.0	37	0.0
3717077	1412.18127441	2.0	11091.0	2	2713.0	1	3645.62162162	134888.0	2.57891644856	3.0	0.888313671231	342.957396863	148.025148795	2378.34727106	0.407976877211	1531.0	1411.0	37	0.0
3717078	656.689208984	2.0	5792.0	2	2131.0	1	2422.62162162	89637.0	2.63935383924	3.0	0.901988250502	151.615801326	150.460047388	1165.64694367	0.277133170175	1352.0	973.0	37	0.0
3717079	246.754837036	2.0	3258.0	2	1566.0	1	1649.05405405	61015.0	10.1687311479	3.0	0.53945830134	364.035920216	150.45011358	555.563325021	0.0999542295139	1340.0	761.0	37	0.0
3717064	3906.31567383	2.0	28540.0	2	4425.0	1	7514.0	278018.0	2.5548762086	3.0	0.883184895212	148.285060373	131.136472476	6615.18041242	0.636043901244	1591.0	1539.0	37	0.0
3717065	272.406738281	2.0	3017.0	2	1756.0	1	1814.81081081	67148.0	10.3398541361	3.0	0.629056686976	237.343407362	131.182172729	559.286491773	0.107335116729	1388.0	859.0	37	0.0
3717066	203.350097656	2.0	3469.0	2	1487.0	1	1550.32432432	57362.0	10.1599692907	3.0	0.480527582438	265.031938892	131.485738382	524.536306023	0.0884836940838	1293.0	717.0	37	0.0
3717067	459.295013428	2.0	4107.0	2	1681.0	1	2001.64864865	74061.0	2.59058095827	3.0	0.882273653481	309.892274472	136.984969014	801.46602535	0.214524479487	1284.0	1083.0	37	0.0
3717068	437.950286865	2.0	3752.0	2	1942.0	1	2064.62162162	76391.0	2.61104782451	3.0	0.833308131872	391.022210565	137.320647593	784.161595852	0.187999646954	1398.0	702.0	37	0.0
3717069	296.861297607	2.0	3489.0	2	1509.0	1	1700.48648649	62918.0	2.55469014295	3.0	0.759631049082	282.199700294	138.90644837	578.441086101	0.148367803692	1247.0	964.0	37	0.0
3717070	528.575195312	2.0	5298.0	2	2332.0	1	2518.45945946	93183.0	11.4000000005	3.0	0.504098681518	179.092384346	140.059396997	1045.97372483	0.116921394525	1458.0	976.0	37	0.0
3717071	573.452392578	2.0	4576.0	2	2086.0	1	2296.35135135	84965.0	2.52549378383	3.0	0.935327203876	257.130039708	141.006747402	925.371073204	0.232219858228	1405.0	1161.0	37	0.0
3717056	2952.0480957	2.0	21968.0	2	4276.0	1	6443.08108108	238394.0	2.55935811846	3.0	0.883401934912	244.222955844	122.507966318	5185.60811487	0.551580215857	1701.0	1797.0	37	0.0
3717057	173.112426758	2.0	3236.0	2	1608.0	1	1622.40540541	60029.0	10.7079473532	3.0	0.543292871353	191.746779333	123.594522577	486.508676379	0.0886821733317	1251.0	770.0	37	0.0
3717058	498.411834717	2.0	5003.0	2	1774.0	1	2151.91891892	79621.0	2.52813171359	3.0	0.692302351769	197.51101242	125.459144645	1034.27616606	0.19957372807	1303.0	1136.0	37	0.0
3717059	5334.13330078	2.0	36048.0	2	6047.0	1	10118.9459459	374401.0	2.54581853414	3.0	0.900130251033	375.203983391	125.958666673	8910.3170755	0.656474846006	1940.0	2001.0	37	0.0
3717060	236.949401855	2.0	2832.0	2	1728.0	1	1829.40540541	67688.0	9.04490356714	3.0	0.702996285348	165.700646121	126.934184356	434.92716245	0.0911860522667	1420.0	1232.0	37	0.0
3717061	582.248535156	2.0	5796.0	2	1649.0	1	2097.0	77589.0	2.55152303373	3.0	0.576398554589	203.712317435	128.32245337	1185.49663761	0.19463986061	1290.0	811.0	37	0.0
3717062	1979.02355957	2.0	15879.0	2	3291.0	1	4575.75675676	169303.0	2.57266353406	3.0	0.962029103407	121.266326175	129.800936593	3286.69251516	0.527895598222	1331.0	1483.0	37	0.0
3717063	3726.86376953	2.0	28702.0	2	4587.0	1	7458.16216216	275952.0	2.59004711105	3.0	0.841371362692	343.91831867	129.737779052	6453.76010776	0.572404428303	1981.0	2314.0	37	0.0
3714105	286.809997559	3.0	4255.0	3	1575.0	1	1785.94594595	66080.0	11.4000000005	3.0	0.624421582236	4.71590303153	302.582996823	678.728752315	0.134625871848	1259.0	925.0	37	0.0
3714107	3168.54394531	3.0	21945.0	3	4299.0	1	7100.27027027	262710.0	2.57328314061	3.0	0.837195838733	279.603717441	303.464458991	5622.58618159	0.495843226859	2123.0	2355.0	37	0.0
3714109	152.452941895	3.0	2485.0	3	1591.0	1	1595.08108108	59018.0	2.63551538896	3.0	0.113408023155	316.502739283	303.508636677	458.525194896	0.016570349286	1408.0	696.0	37	0.0
3714111	179.038833618	3.0	2277.0	3	1261.0	1	1281.02702703	47398.0	2.54182212716	3.0	0.542939917803	23.1737059881	304.303728045	392.053885645	0.0906105898403	1062.0	617.0	37	0.0
3714096	495.726013184	3.0	5026.0	3	1945.0	1	2153.83783784	79692.0	2.66734067432	3.0	0.969829519586	323.577957702	295.894102157	838.90194479	0.232848413308	1335.0	1064.0	37	0.0
3714098	2702.55517578	3.0	19393.0	3	3626.0	1	5589.10810811	206797.0	2.55752922241	3.0	0.831700019575	107.764185046	296.75974214	4652.3627676	0.529409184279	1476.0	1758.0	37	0.0
3714099	566.868347168	3.0	5036.0	3	1965.0	1	2247.18918919	83146.0	2.53837547306	3.0	0.911104895621	310.360797449	298.933925539	966.855666519	0.243784112863	1327.0	1032.0	37	0.0
3714101	3008.46557617	3.0	21023.0	3	3617.0	1	5898.18918919	218233.0	2.53287324919	3.0	0.869013068947	164.858682347	301.194582102	5112.71923647	0.604216400948	1418.0	1807.0	37	0.0
3714103	505.611022949	3.0	5539.0	3	1756.0	1	2118.83783784	78397.0	2.59409982344	3.0	0.841190917539	364.83833999	301.916181242	893.188281555	0.215510594222	1336.0	866.0	37	0.0
3714088	1966.94140625	3.0	14698.0	3	2819.0	1	4568.54054054	169036.0	2.56126394702	3.0	0.733481770395	281.131318451	293.801394432	3382.86577717	0.372797618563	1737.0	1861.0	37	0.0
3714090	488.965301514	3.0	4648.0	3	1641.0	1	1920.05405405	71042.0	2.49458709817	3.0	0.692507671484	241.273606091	294.859671225	937.659377444	0.203504466516	1243.0	869.0	37	0.0
3714092	417.600921631	3.0	5550.0	3	3218.0	1	3474.08108108	128541.0	4.73296429801	3.0	1.61085433503	399.0	295.0	820.747876377	0.234996783904	1890.0	2236.0	37	0.0
3714093	595.335327148	3.0	4981.0	3	1771.0	1	2132.75675676	78912.0	2.56686881551	3.0	0.838232668109	207.3541539	295.841694598	1053.45335301	0.261063022105	1238.0	897.0	37	0.0
3714080	262.803863525	3.0	3265.0	3	1484.0	1	1679.94594595	62158.0	2.59248792606	3.0	0.533747543239	217.952339413	289.51509286	574.797497962	0.100487124829	1339.0	998.0	37	0.0
3714082	2264.125	3.0	16549.0	3	3409.0	1	5420.45945946	200557.0	2.52193260356	3.0	0.824593379163	391.880490464	292.463926333	4045.11663473	0.444426937783	1881.0	1892.0	37	0.0
3714084	315.399841309	3.0	3577.0	3	1500.0	1	1706.54054054	63142.0	2.62717030902	3.0	0.714176868801	130.708202438	293.463599533	635.810095451	0.15345752946	1264.0	987.0	37	0.0
3714086	280.597045898	3.0	2836.0	3	1584.0	1	1630.18918919	60317.0	10.7777048209	3.0	0.809092019957	255.478006146	292.563867645	539.164314154	0.154465712495	1159.0	909.0	37	0.0
3714073	1610.34973145	3.0	13090.0	3	2279.0	1	3551.45945946	131404.0	2.53219470548	3.0	0.868935150785	0.0	286.0	2920.287092	0.555822464649	1143.0	691.0	37	0.0
3714075	554.284973145	3.0	5831.0	3	1865.0	1	1993.13513514	73746.0	2.60820457866	3.0	0.774534977445	152.784753721	285.836640468	1031.88614149	0.250775741869	1181.0	984.0	37	0.0
3714077	400.613677979	3.0	4261.0	3	1636.0	1	1917.02702703	70930.0	2.48872420735	3.0	0.666842706419	318.414639866	285.628479617	829.811340222	0.168669360222	1326.0	793.0	37	0.0
3714079	1868.80493164	3.0	14706.0	3	2721.0	1	4391.16216216	162473.0	2.58478209063	3.0	0.788618642566	115.023555511	290.399537515	3282.74708399	0.417993096182	1557.0	1084.0	37	0.0
3714065	252.774810791	3.0	2670.0	3	1660.0	1	1705.64864865	63109.0	4.55385741933	3.0	0.873864426712	326.84075804	281.215432364	446.666617924	0.129205490015	1263.0	1132.0	37	0.0
3714067	1730.59460449	3.0	13365.0	3	3099.0	1	4301.54054054	159157.0	2.56777622571	3.0	0.868765981496	293.097357919	281.812124714	2989.1167647	0.43235764342	1595.0	1677.0	37	0.0
3714069	221.101806641	3.0	2737.0	3	1411.0	1	1602.67567568	59299.0	2.63632760161	3.0	0.403777963163	140.796568515	282.784159915	536.820581141	0.0725278328525	1285.0	745.0	37	0.0
3714071	251.647094727	3.0	3550.0	3	1642.0	1	1648.21621622	60984.0	2.47765378711	3.0	0.52520692604	365.57568885	283.437219925	612.328712337	0.108106661561	1296.0	813.0	37	0.0
3714057	496.121459961	3.0	4735.0	3	1429.0	1	1887.83783784	69850.0	2.54385739651	3.0	0.72192811056	70.5931725578	280.596276216	962.54213511	0.225554597627	1194.0	788.0	37	0.0
3714059	507.192474365	3.0	5138.0	3	1913.0	1	2110.02702703	78071.0	2.51335111645	3.0	0.720532384286	133.554484842	280.634033193	1006.19877334	0.207435576486	1341.0	821.0	37	0.0
3714061	2343.83349609	3.0	15668.0	3	3466.0	1	5233.0	193621.0	2.56287707901	3.0	0.897492740594	209.416526217	281.464759427	4118.04031738	0.545917704895	1482.0	1338.0	37	0.0
3714063	308.420532227	3.0	5036.0	3	2066.0	1	2286.43243243	84598.0	2.64900965106	3.0	0.449157027589	299.564553587	281.257856761	885.119029677	0.0952163257116	1519.0	1250.0	37	0.0
3714049	235.897262573	3.0	2857.0	3	1424.0	1	1619.2972973	59914.0	2.63010560923	3.0	0.763909900872	31.9300190769	277.774526653	472.773252255	0.125513083081	1239.0	997.0	37	0.0
3714051	559.517211914	3.0	5427.0	3	1758.0	1	2079.2972973	76934.0	2.53559656112	3.0	0.771290431169	108.22002699	278.330725531	998.017057995	0.227146298888	1256.0	970.0	37	0.0
3714053	1579.26696777	3.0	11728.0	3	2204.0	1	3642.72972973	134781.0	2.54631525253	3.0	0.85460464104	58.1990404365	278.633364648	2746.3745157	0.475268661638	1253.0	1229.0	37	0.0
3714055	232.411453247	3.0	2437.0	3	1330.0	1	1453.24324324	53770.0	2.5449088764	3.0	0.877845474976	180.018277725	279.310424513	414.542814127	0.143124013426	1071.0	838.0	37	0.0
3714168	474.165374756	3.0	4915.0	3	1954.0	1	2170.35135135	80303.0	2.59183325529	3.0	0.835255796697	70.2102054508	343.012244799	843.70104685	0.193813769516	1437.0	1059.0	37	0.0
3714169	4250.41015625	3.0	29897.0	3	4697.0	1	7987.56756757	295540.0	2.56277795255	3.0	0.871865396885	126.870054364	342.805714506	7198.84796548	0.647140421976	1610.0	2212.0	37	0.0
3714170	538.916503906	3.0	5567.0	3	2003.0	1	2321.89189189	85910.0	2.48680006048	3.0	0.391615583599	147.798058665	342.685339097	1040.26459732	0.0961627399603	1398.0	1125.0	37	0.0
3714171	1583.32861328	3.0	11549.0	3	2611.0	1	3750.7027027	138776.0	2.56632483524	3.0	0.872269186181	231.592636567	343.732324405	2770.06115922	0.475154360169	1320.0	1275.0	37	0.0
3714172	321.335876465	3.0	4172.0	3	1769.0	1	1832.08108108	67787.0	10.8306431411	3.0	0.763071235116	197.968735669	345.250780777	649.741203967	0.156484206496	1250.0	887.0	37	0.0
3714173	400.664001465	3.0	5426.0	3	2181.0	1	2562.37837838	94808.0	2.49139711187	3.0	0.251735504684	388.55843622	345.235211003	1057.67114064	0.0548015217121	1803.0	1360.0	37	0.0
3714174	803.779296875	3.0	5865.0	3	2368.0	1	2792.83783784	103335.0	2.62671735984	3.0	0.959384349657	113.897620593	347.135528064	1300.27852814	0.287553441063	1519.0	1356.0	37	0.0
3714175	1731.93566895	3.0	12436.0	3	3604.0	1	4308.08108108	159399.0	2.56897623683	3.0	1.01858644899	186.576524017	347.411078684	2901.86348536	0.52219241874	1315.0	1434.0	37	0.0
3714160	1294.93933105	3.0	11809.0	3	3169.0	1	4090.05405405	151332.0	10.2624844023	3.0	0.876268787221	28.4159442774	335.466844684	2554.6615556	0.376766118694	1542.0	1686.0	37	0.0
3714161	1544.94519043	3.0	12039.0	3	2921.0	1	4109.86486486	152065.0	2.58329934063	3.0	0.837424276304	96.5396415675	335.634773465	2905.09409068	0.420394731155	1565.0	1558.0	37	0.0
3714162	3688.54296875	3.0	26405.0	3	4228.0	1	7081.27027027	262007.0	2.58299225824	3.0	0.867532514103	265.223450626	336.137999814	6237.61146259	0.618352306278	1624.0	1567.0	37	0.0
3714163	2007.15625	3.0	15279.0	3	3578.0	1	4970.94594595	183925.0	2.56182769056	3.0	0.83036676067	353.650449494	336.055931969	3388.52694107	0.394732371389	1853.0	1891.0	37	0.0
3714164	2811.28930664	3.0	20883.0	3	3293.0	1	5664.0	209568.0	2.567138663	3.0	0.855647766983	59.3079660282	337.253951678	4893.52892434	0.586362902288	1415.0	1234.0	37	0.0
3714165	158.127822876	3.0	3300.0	3	1529.0	1	1600.35135135	59213.0	2.68561349452	3.0	0.221966040163	320.708167441	340.127324703	485.527903776	0.0348441887218	1401.0	960.0	37	0.0
3714166	2000.60510254	3.0	14564.0	3	3314.0	1	5113.45945946	189198.0	2.53849514942	3.0	0.815207034949	394.567730609	341.469830919	3593.84237732	0.401486634084	1896.0	1788.0	37	0.0
3714167	547.95703125	3.0	4708.0	3	1871.0	1	2247.51351351	83158.0	2.58493779065	3.0	0.864755288897	327.572351767	341.850404214	978.770050784	0.231976515534	1388.0	1196.0	37	0.0
3714152	426.438964844	3.0	5151.0	3	1948.0	1	1979.21621622	73231.0	2.5574737919	3.0	0.750154692665	322.664553256	328.370724815	843.372401438	0.190229407657	1336.0	938.0	37	0.0
3714153	1548.20678711	3.0	12083.0	3	3156.0	1	4265.32432432	157817.0	2.55680658968	3.0	0.711915264815	352.333160356	328.24559771	2767.74643642	0.30035465487	1949.0	1740.0	37	0.0
3714154	2298.03564453	3.0	15938.0	3	3223.0	1	5123.32432432	189563.0	2.58911505676	3.0	0.797300416719	294.956548894	329.172181797	3870.91227443	0.431022494479	1707.0	1458.0	37	0.0
3714155	1199.26733398	3.0	11629.0	3	2609.0	1	3842.10810811	142158.0	2.53888833848	3.0	0.491955395998	25.247542877	331.337510553	2550.22309246	0.195127545851	1764.0	1330.0	37	0.0
3714156	3366.49951172	3.0	23525.0	3	4745.0	1	7059.86486486	261215.0	2.55503810849	3.0	0.843261578037	370.66934692	330.895858605	5862.39708823	0.538734622023	1979.0	2104.0	37	0.0
3714157	249.10269165	3.0	5757.0	3	2704.0	1	2927.72972973	108326.0	2.50251761868	3.0	0.209320652403	377.350245128	331.889251109	1023.68358959	0.0379846177266	2008.0	1452.0	37	0.0
3714158	3836.1628418	3.0	28002.0	3	4070.0	1	7645.94594595	282900.0	2.53417652678	3.0	0.836023060776	304.042572412	332.6411958	6666.08692873	0.573419669069	1859.0	2600.0	37	0.0
3714159	293.585449219	3.0	3579.0	3	1453.0	1	1645.18918919	60872.0	2.47562492039	3.0	0.678964020722	219.527771712	334.238147846	644.060678553	0.153270627216	1200.0	937.0	37	0.0
3714144	692.893066406	3.0	5743.0	3	1802.0	1	2300.18918919	85107.0	2.5993690552	3.0	0.851671673721	177.52803396	319.771066332	1245.27352725	0.299610129941	1217.0	1129.0	37	0.0
3714145	507.820861816	3.0	5991.0	3	2145.0	1	2404.7027027	88974.0	2.50696984981	3.0	0.624132630757	282.111242027	320.209957572	998.61987721	0.148889459371	1667.0	1045.0	37	0.0
3714146	238.976821899	3.0	3254.0	3	1624.0	1	1709.05405405	63235.0	2.54132345967	3.0	0.457138655125	97.4049056358	322.817486277	543.487654258	0.0783835812464	1393.0	987.0	37	0.0
3714147	2941.84594727	3.0	20207.0	3	3301.0	1	5992.97297297	221740.0	2.56702875098	3.0	0.801281200464	22.7797118378	323.627328968	5166.87291785	0.527684042224	1534.0	1710.0	37	0.0
3714148	164.950119019	3.0	2410.0	3	1472.0	1	1511.32432432	55919.0	2.53960343252	3.0	0.572676301582	209.219773712	323.863948579	392.775455647	0.0803988822459	1229.0	940.0	37	0.0
3714149	7675.81201172	3.0	36169.0	3	11313.0	1	15137.8108108	560099.0	2.67414460739	3.0	1.09970273318	76.9467040789	325.144359783	11490.7118816	0.716377631679	2298.0	2642.0	37	0.0
3714150	2226.56323242	3.0	16418.0	3	3133.0	1	4748.56756757	175697.0	2.56140018074	3.0	0.857863097437	127.25917666	325.379008115	3895.15661175	0.542838728542	1356.0	1270.0	37	0.0
3714151	3895.05883789	3.0	28433.0	3	5011.0	1	8219.54054054	304123.0	2.54152995293	3.0	0.899010155964	388.954047005	325.33904572	6661.21082835	0.57302976299	2084.0	2169.0	37	0.0
3714136	209.670669556	3.0	3408.0	3	1764.0	1	1843.91891892	68225.0	2.48865622107	3.0	0.401957576693	360.802377315	314.224182813	514.747909087	0.0594400811771	1546.0	1224.0	37	0.0
3714137	543.583129883	3.0	4470.0	3	1566.0	1	1913.62162162	70804.0	2.57084774398	3.0	0.725259248229	34.7056324142	315.101248232	995.267924602	0.232441409542	1168.0	710.0	37	0.0
3714138	598.775512695	3.0	5360.0	3	2055.0	1	2415.10810811	89359.0	8.41646080469	3.0	1.03343610304	56.0849727031	315.759589421	1138.96507077	0.322199097743	1158.0	877.0	37	0.0
3714139	474.527008057	3.0	4768.0	3	1661.0	1	1868.56756757	69137.0	2.59363638452	3.0	0.807826414989	196.580571749	316.813302452	881.476083388	0.235393919621	1128.0	918.0	37	0.0
3714140	2841.13769531	3.0	21055.0	3	3139.0	1	5635.37837838	208509.0	2.5449738305	3.0	0.805944765839	218.958053197	318.293727753	4983.06599813	0.553584102595	1470.0	1344.0	37	0.0
3714141	571.189147949	3.0	5137.0	3	2199.0	1	2436.94594595	90167.0	2.54830693089	3.0	0.435780266267	227.10836823	318.30979876	1033.25596339	0.101788269955	1411.0	1116.0	37	0.0
3714142	4184.54931641	3.0	32811.0	3	4402.0	1	7858.89189189	290779.0	2.53744408836	3.0	0.828683869537	343.943287112	318.261143629	7304.86542877	0.626365778936	1743.0	1818.0	37	0.0
3714143	428.020233154	3.0	4977.0	3	2264.0	1	2471.54054054	91447.0	2.50664626542	3.0	0.428701819381	86.2041444926	319.493738556	909.545020405	0.0856380670139	1672.0	886.0	37	0.0
3714128	180.085006714	3.0	2405.0	3	1449.0	1	1498.2972973	55437.0	10.2789129738	3.0	0.94983637223	94.191757862	309.924426836	337.773499459	0.119901990891	1155.0	827.0	37	0.0
3714130	279.830810547	3.0	3915.0	3	1968.0	1	2049.16216216	75819.0	2.49459484888	3.0	0.5031833079	287.55451741	310.617935965	623.732292713	0.0829314167775	1592.0	1235.0	37	0.0
3714131	418.509735107	3.0	4168.0	3	1771.0	1	1967.21621622	72787.0	2.5421914874	3.0	0.625398240284	81.1719144223	312.962072863	729.139414163	0.13109434896	1316.0	893.0	37	0.0
3714133	163.461425781	3.0	2673.0	3	1316.0	1	1395.78378378	51644.0	2.58894981759	3.0	0.600059376401	113.184961229	314.348224887	369.13939968	0.0861868535276	1165.0	856.0	37	0.0
3714134	501.701263428	3.0	4664.0	3	1762.0	1	2013.45945946	74498.0	2.61645317219	3.0	0.834125235391	134.704898712	313.668470086	901.107947492	0.229487680637	1215.0	969.0	37	0.0
3714135	3183.17919922	3.0	24853.0	3	6302.0	1	8527.13513514	315504.0	2.56235309851	3.0	0.977944302693	268.711584593	314.430045689	5820.71671399	0.501000708805	2319.0	2642.0	37	0.0
3714121	508.660461426	3.0	5780.0	3	1748.0	1	2153.16216216	79667.0	2.61062459419	3.0	1.03406304033	0.0	308.0	1036.9220884	0.331544768333	1157.0	1115.0	37	0.0
3714123	501.061981201	3.0	4156.0	3	1758.0	1	2052.51351351	75943.0	2.57816737239	3.0	0.845367095177	323.856354109	308.143191452	859.873395772	0.215181529778	1300.0	833.0	37	0.0
3714126	600.042358398	3.0	5898.0	3	1912.0	1	2333.2972973	86332.0	2.63239038388	3.0	0.727825484914	355.220535044	308.906127989	1102.96363053	0.207764092005	1497.0	1186.0	37	0.0
3714113	1269.58215332	3.0	9698.0	3	2171.0	1	3158.91891892	116880.0	2.52869786504	3.0	0.824011406548	236.246364323	305.088918578	2226.53359605	0.409241178332	1306.0	1143.0	37	0.0
3714114	321.78326416	3.0	3354.0	3	1461.0	1	1613.72972973	59708.0	2.73573571964	3.0	0.600114497645	139.096182749	305.603247981	609.641545348	0.127849498545	1173.0	837.0	37	0.0
3714117	270.834594727	3.0	5088.0	3	2262.0	1	2429.72972973	89900.0	11.4000000005	3.0	-0.446651368776	269.321092077	305.670036196	937.84832488	-0.07936025134	1942.0	1129.0	37	0.0
3714119	188.535568237	3.0	2758.0	3	1642.0	1	1744.35135135	64541.0	2.41998266059	3.0	0.401149952851	387.452947613	306.428932113	493.55221587	0.0601657976988	1534.0	839.0	37	0.0
3714224	4269.47460938	3.0	34702.0	3	4835.0	1	9539.78378378	352972.0	2.55394670179	3.0	0.738579097987	363.184532676	396.40247426	8816.88811044	0.518155427334	2187.0	2150.0	37	0.0
3714225	623.752197266	3.0	6757.0	3	2394.0	1	2670.37837838	98804.0	10.2258101425	3.0	1.05348037954	200.978107063	397.12485371	1256.55630265	0.329538866347	1338.0	1160.0	37	0.0
3714226	164.195755005	3.0	2511.0	3	1298.0	1	1244.56756757	46049.0	10.1741760236	3.0	1.21867487981	43.0	399.0	394.872169227	0.239662013147	833.0	747.0	37	0.0
3714227	2531.77612305	3.0	13928.0	3	3691.0	1	5304.78378378	196277.0	2.58970144572	3.0	1.0578083376	106.0	399.0	4067.8689762	0.682311450994	1100.0	1194.0	37	0.0
3714228	213.755279541	3.0	3294.0	3	1357.0	1	1497.08108108	55392.0	2.47561454078	3.0	1.00485837826	246.0	399.0	536.053344069	0.219367425702	1079.0	624.0	37	0.0
3714229	188.47756958	3.0	3302.0	3	1855.0	1	1900.94594595	70335.0	8.37888729974	3.0	1.08207605339	308.0	399.0	608.059022443	0.209281691841	1400.0	888.0	37	0.0
3714230	262.971923828	3.0	4236.0	3	2213.0	1	2090.62162162	77353.0	10.1520415239	3.0	1.40786715525	396.0	399.0	676.538590151	0.294996983174	1230.0	967.0	37	0.0
3714216	1491.96191406	3.0	12052.0	3	2943.0	1	3914.48648649	144836.0	2.57785923837	3.0	0.841897372993	182.557953743	385.112396076	2753.98313177	0.420762631155	1473.0	1053.0	37	0.0
3714217	2060.54394531	3.0	14075.0	3	3188.0	1	4405.51351351	163004.0	2.53739975672	3.0	0.867125426646	76.0053029339	387.394042987	3555.90161736	0.53834153887	1300.0	1224.0	37	0.0
3714218	551.595458984	3.0	4867.0	3	1957.0	1	2224.45945946	82305.0	2.5785667782	3.0	0.841489233805	286.934223081	389.795495453	964.605837595	0.22316683611	1413.0	1127.0	37	0.0
3714219	505.89831543	3.0	5346.0	3	2238.0	1	2502.2972973	92585.0	2.55505948502	3.0	0.337900490885	353.906784553	390.24708328	1060.05308737	0.0770902836437	1856.0	1128.0	37	0.0
3714220	210.484237671	3.0	3243.0	3	1679.0	1	1784.78378378	66037.0	10.7211972703	3.0	0.373451092385	190.569415304	390.912410534	503.08200873	0.0555569753104	1449.0	874.0	37	0.0
3714221	1809.8762207	3.0	12801.0	3	2729.0	1	3970.27027027	146900.0	2.57274117488	3.0	0.869475396835	19.1373190046	393.725499762	3044.100247	0.49997830188	1250.0	1465.0	37	0.0
3714222	266.279144287	3.0	3098.0	3	1340.0	1	1476.81081081	54642.0	2.5117242576	3.0	0.746879601043	133.212447421	395.10255084	535.767146656	0.156709832257	1066.0	749.0	37	0.0
3714223	1953.77709961	3.0	18282.0	3	3370.0	1	4824.97297297	178524.0	2.5491812807	3.0	0.720078468868	347.133722695	395.925972817	3791.15994773	0.39449817996	1790.0	1443.0	37	0.0
3714208	638.587036133	3.0	6051.0	3	2832.0	1	3033.32432432	112233.0	2.76510909525	3.0	0.960090408008	395.169109992	376.088595289	1127.47880133	0.217184048608	1851.0	1479.0	37	0.0
3714209	574.597595215	3.0	5600.0	3	1778.0	1	2119.05405405	78405.0	2.68363958425	3.0	0.770006330098	307.038742693	376.828923646	1056.57596735	0.237570790833	1300.0	879.0	37	0.0
3714210	483.69342041	3.0	5588.0	3	2212.0	1	2464.0	91168.0	2.50289803756	3.0	0.362440203105	352.354327959	378.929842974	988.961801307	0.078440698486	1759.0	1305.0	37	0.0
3714211	2316.77392578	3.0	17114.0	3	3141.0	1	4896.24324324	181161.0	2.57640416174	3.0	0.900623264361	97.1982842628	379.835615637	3879.40719559	0.554707903265	1377.0	1598.0	37	0.0
3714212	210.301391602	3.0	2858.0	3	1590.0	1	1670.75675676	61818.0	2.53929227788	3.0	0.480583657364	191.031552545	379.732871308	496.210103653	0.0768505182868	1332.0	884.0	37	0.0
3714213	1737.69104004	3.0	12559.0	3	2843.0	1	4064.18918919	150375.0	2.53968524146	3.0	0.86853569014	231.281964396	379.8931859	2983.16301039	0.467906591734	1436.0	1462.0	37	0.0
3714214	335.755371094	3.0	3555.0	3	1553.0	1	1745.91891892	64599.0	2.62111607306	3.0	0.737769261872	170.064536497	383.204043176	622.533193152	0.151451931216	1276.0	951.0	37	0.0
3714215	3830.25585938	3.0	29337.0	3	4878.0	1	8286.24324324	306591.0	2.53730439746	3.0	0.753890437132	261.684772024	382.489962124	7175.08386868	0.484556251344	2120.0	2139.0	37	0.0
3714200	1696.81311035	3.0	13244.0	3	3453.0	1	4643.75675676	171819.0	2.57462789665	3.0	0.850325915172	117.724239725	371.249365519	3191.63522531	0.412853993209	1620.0	1791.0	37	0.0
3714201	6567.47607422	3.0	37556.0	3	8846.0	1	12770.0810811	472493.0	2.59152375261	3.0	1.01856301877	214.685554966	370.770230062	10426.7825531	0.711826958757	1945.0	3057.0	37	0.0
3714202	472.767028809	3.0	4542.0	3	1721.0	1	1962.94594595	72629.0	2.64273664391	3.0	0.732391301376	13.8810891678	372.869857078	865.732315119	0.19261427661	1264.0	1112.0	37	0.0
3714203	2412.33447266	3.0	16534.0	3	4094.0	1	5797.13513514	214494.0	2.55465237919	3.0	0.882070574273	359.035577988	373.288902496	3987.54993115	0.435472774982	2147.0	1981.0	37	0.0
3714204	207.178909302	3.0	3150.0	3	1595.0	1	1706.62162162	63145.0	2.48897783255	3.0	0.0601657764893	110.313564655	376.247694687	528.322678723	0.00940037113929	1436.0	852.0	37	0.0
3714205	3408.10498047	3.0	24529.0	3	5159.0	1	7479.67567568	276748.0	2.5649999306	3.0	0.758948111961	266.228829953	376.494424241	6143.49644861	0.452821731935	1956.0	1382.0	37	0.0
3714206	420.630157471	3.0	4432.0	3	1849.0	1	2076.83783784	76843.0	2.50986162359	3.0	0.638093189641	278.043994913	375.665938763	822.149503622	0.144557237805	1435.0	1125.0	37	0.0
3714207	1555.5324707	3.0	13368.0	3	3325.0	1	4401.21621622	162845.0	2.55992646366	3.0	0.766180277455	368.431802243	375.943591878	2720.74760085	0.310305138533	2056.0	1856.0	37	0.0
3714192	1866.90148926	3.0	14807.0	3	3592.0	1	4941.0	182817.0	2.55493801446	3.0	0.83427942937	344.402568741	364.474852886	3519.74108107	0.422780997587	1739.0	1822.0	37	0.0
3714193	409.940765381	3.0	4282.0	3	1625.0	1	1843.83783784	68222.0	2.60195862112	3.0	1.00116363512	74.1872863311	364.836498593	694.18731516	0.23223163227	1148.0	1038.0	37	0.0
3714194	1184.29492188	3.0	9159.0	3	2583.0	1	3365.78378378	124534.0	2.54411419902	3.0	0.880073893835	325.584663966	365.427838767	2139.08164531	0.388233256064	1433.0	968.0	37	0.0
3714195	305.356811523	3.0	6249.0	3	2656.0	1	2939.59459459	108765.0	2.75145763408	3.0	0.249657847507	371.447619246	365.633459673	917.472750412	0.0405396110662	2300.0	1659.0	37	0.0
3714196	6337.0	3.0	43046.0	3	8247.0	1	12055.2432432	446044.0	2.55804103186	3.0	0.935177524235	382.899399723	369.158165284	10285.4385781	0.663735853782	2287.0	2560.0	37	0.0
3714197	1890.56970215	3.0	15926.0	3	2947.0	1	4179.16216216	154629.0	2.55908006758	3.0	0.765359514186	3.92248931034	369.921114047	3333.43352777	0.439341040798	1431.0	1296.0	37	0.0
3714198	1334.6706543	3.0	11229.0	3	2981.0	1	4010.40540541	148385.0	2.51914587723	3.0	0.799549813604	122.703813394	369.832431782	2613.74675152	0.352356132585	1520.0	1382.0	37	0.0
3714199	3798.2512207	3.0	25950.0	3	4062.0	1	7164.0	265068.0	2.56634116962	3.0	0.876363584244	173.161507843	369.839819216	6357.93062508	0.636337261912	1554.0	1943.0	37	0.0
3714184	1918.07470703	3.0	13809.0	3	2788.0	1	4204.48648649	155566.0	2.57435755777	3.0	0.889999895252	57.9619598403	354.745874853	3210.10661489	0.5145903557	1290.0	1456.0	37	0.0
3714185	6403.63134766	3.0	34431.0	3	7987.0	1	11962.6756757	442619.0	2.55108621475	3.0	0.978323301307	98.90971355	354.944855796	10087.2162883	0.702049109863	1920.0	2630.0	37	0.0
3714186	421.333709717	3.0	3932.0	3	1773.0	1	2144.62162162	79351.0	2.60315696843	3.0	0.544263739338	116.140082877	359.877049128	779.316807329	0.10973973427	1574.0	1288.0	37	0.0
3714187	1815.50598145	3.0	14815.0	3	3029.0	1	4739.94594595	175378.0	2.58878789427	3.0	0.74276945471	367.615248653	360.382481452	3538.73747846	0.383637828074	1947.0	1518.0	37	0.0
3714188	2444.44580078	3.0	18942.0	3	3453.0	1	5501.43243243	203553.0	2.61971715694	3.0	0.858216739405	153.357752229	361.316565344	4309.65952858	0.506366230004	1620.0	1699.0	37	0.0
3714189	1332.72949219	3.0	11595.0	3	2898.0	1	3751.0	138787.0	2.50669309498	3.0	0.713054951781	106.924801797	362.397375067	2376.36641395	0.291773388925	1768.0	1583.0	37	0.0
3714190	390.181335449	3.0	3577.0	3	1604.0	1	1834.35135135	67871.0	2.5551200032	3.0	0.902934124307	191.553294912	362.056605225	677.165711551	0.199994339383	1225.0	978.0	37	0.0
3714191	379.802978516	3.0	6228.0	3	2361.0	1	2681.08108108	99200.0	10.8058387066	3.0	0.226755740238	361.823664704	363.078624347	1068.58105236	0.0473269017453	1974.0	1261.0	37	0.0
3714176	251.077255249	3.0	2841.0	3	1372.0	1	1489.32432432	55105.0	2.58901138761	3.0	0.761616342189	38.4615619497	347.573009208	485.408822772	0.141702530301	1101.0	714.0	37	0.0
3714177	250.991943359	3.0	3533.0	3	1595.0	1	1703.02702703	63012.0	2.75020977493	3.0	0.767895955765	338.950937359	348.396951171	474.609107377	0.119821797074	1325.0	1113.0	37	0.0
3714178	2446.58935547	3.0	15776.0	3	6548.0	1	7254.05405405	268400.0	4.69770112692	3.0	1.38527855803	154.339153546	349.637230439	3823.33841867	0.574962014682	1753.0	2163.0	37	0.0
3714179	608.959960938	3.0	5386.0	3	1851.0	1	2129.32432432	78785.0	2.52323306508	3.0	0.833872687362	220.941836489	350.13896302	1054.48734395	0.26020112724	1232.0	1057.0	37	0.0
3714180	308.211761475	3.0	3714.0	3	1947.0	1	1973.94594595	73036.0	10.4711964164	3.0	1.39928838345	0.0	352.0	636.774115974	0.291485463387	1267.0	726.0	37	0.0
3714181	461.762634277	3.0	4279.0	3	1609.0	1	1875.13513514	69380.0	2.56732065464	3.0	0.803072619964	22.423952058	354.179909434	864.329064206	0.227121940671	1160.0	944.0	37	0.0
3714182	157.518310547	3.0	3087.0	3	1315.0	1	1461.62162162	54080.0	2.83185627193	3.0	0.422984904746	317.388782684	354.350754382	467.64577949	0.0725781473111	1235.0	903.0	37	0.0
3714183	486.593780518	3.0	5210.0	3	2080.0	1	2324.72972973	86015.0	10.2431544278	3.0	0.666210523919	390.210830961	353.783781336	936.204917284	0.154930034236	1634.0	1182.0	37	0.0
3713400	940.620910645	3.0	6681.0	3	2117.0	1	2782.35135135	102947.0	2.54353320054	3.0	0.980366564439	31.8434970521	4.41377076615	1496.95955219	0.358194101826	1257.0	995.0	37	0.0
3713402	1462.70397949	3.0	10972.0	3	2593.0	1	3800.67567568	140625.0	2.54319628206	3.0	0.789093753118	63.0567130863	4.22420789552	2493.81405854	0.349312808045	1619.0	1547.0	37	0.0
3713404	217.800933838	3.0	2722.0	3	1599.0	1	1728.21621622	63944.0	2.46756619405	3.0	0.607687071121	298.154337564	5.1373235841	464.509964917	0.088929694662	1434.0	1006.0	37	0.0
3713406	447.244781494	3.0	4258.0	3	1878.0	1	2119.48648649	78421.0	2.80126503955	3.0	0.850785509192	363.324257111	4.98500262452	823.146558492	0.197906208831	1373.0	990.0	37	0.0
3713393	311.002838135	3.0	4831.0	3	1647.0	1	1753.48648649	64879.0	10.1884447774	3.0	1.02602049261	394.0	0.0	720.280717715	0.266992801328	1092.0	765.0	37	0.0
3713395	2622.59106445	3.0	20320.0	3	5035.0	1	7134.02702703	263959.0	8.41860615307	3.0	0.967944329979	115.182894604	1.57710480454	5226.49735316	0.549343682798	1608.0	1598.0	37	0.0
3713398	1887.33398438	3.0	15977.0	3	3687.0	1	5367.94594595	198614.0	10.2436587892	3.0	0.931641681474	209.36231471	1.80323854917	3942.41887781	0.520025099902	1381.0	1297.0	37	0.0
3713385	161.619735718	3.0	2657.0	3	1197.0	1	1278.05405405	47288.0	2.42219748043	3.0	0.952217467298	18.0	0.0	454.844109189	0.204008947146	973.0	583.0	37	0.0
3713387	1189.08374023	3.0	10056.0	3	2207.0	1	3026.13513514	111967.0	2.5462472579	3.0	0.927417340328	51.0	0.0	2123.6677152	0.482402585424	1176.0	879.0	37	0.0
3713389	954.78112793	3.0	10294.0	3	1939.0	1	2739.94594595	101378.0	2.49960417243	3.0	0.779981500245	260.0	0.0	1999.29573636	0.397761091054	1368.0	1099.0	37	0.0
3713391	1395.99108887	3.0	13499.0	3	2538.0	1	3499.16216216	129469.0	2.47722143524	3.0	0.773564735774	338.0	0.0	2881.9669066	0.467481174485	1460.0	1206.0	37	0.0
3713464	244.737792969	3.0	3287.0	3	1532.0	1	1614.75675676	59746.0	2.53804700106	3.0	0.460841466605	100.662529398	27.9088269559	593.380494633	0.0925063813376	1227.0	864.0	37	0.0
3713466	454.210113525	3.0	4306.0	3	1762.0	1	2032.32432432	75196.0	2.51991778679	3.0	0.853670628918	227.219966292	27.5714640628	825.157865504	0.209632036197	1284.0	915.0	37	0.0
3713468	2935.12646484	3.0	21973.0	3	4224.0	1	6560.0	242720.0	2.5844737789	3.0	0.862181070189	202.222542776	29.1374043847	4858.84202025	0.469073584614	1900.0	2212.0	37	0.0
3713469	159.785598755	3.0	2558.0	3	1849.0	1	1804.27027027	66758.0	10.1750169763	3.0	1.82544424332	0.0	30.0	360.199608909	0.222812837848	1268.0	1076.0	37	0.0
3713471	493.502685547	3.0	4360.0	3	1679.0	1	1993.13513514	73746.0	2.62127048613	3.0	0.774866473893	123.374845553	30.1769250953	896.983437298	0.211180270452	1285.0	1077.0	37	0.0
3713457	1734.27355957	3.0	12368.0	3	2614.0	1	4230.91891892	156544.0	2.6103920826	3.0	0.853487459742	306.192230767	24.368914152	2981.00876269	0.429948014681	1606.0	1624.0	37	0.0
3713459	509.224121094	3.0	4796.0	3	1785.0	1	2102.7027027	77800.0	2.54359298546	3.0	0.779654237244	93.9599981513	25.8352366368	889.306904432	0.197420652745	1380.0	1043.0	37	0.0
3713461	1748.24414062	3.0	12347.0	3	3042.0	1	4433.89189189	164054.0	2.5786885747	3.0	0.780176924873	151.752425872	26.1976133099	3123.69794015	0.378966417941	1624.0	1374.0	37	0.0
3713462	536.148071289	3.0	4616.0	3	2073.0	1	2277.51351351	84268.0	2.53798430385	3.0	0.832297413096	237.814443083	26.3773762976	951.434432307	0.210429105488	1479.0	919.0	37	0.0
3713449	192.620681763	3.0	2444.0	3	1380.0	1	1504.54054054	55668.0	9.03071299958	3.0	0.739542488159	131.835004228	22.159198772	415.138169408	0.113621207039	1195.0	902.0	37	0.0
3713451	1347.98278809	3.0	10135.0	3	2851.0	1	3887.78378378	143848.0	2.63822534065	3.0	1.02656797997	168.977301226	22.3697187423	2252.13852859	0.423159771142	1490.0	1340.0	37	0.0
3713453	387.376647949	3.0	4018.0	3	1853.0	1	1986.0	73482.0	2.55178859323	3.0	0.547034337642	73.494821984	23.4805315199	808.818720247	0.125356437815	1504.0	1050.0	37	0.0
3713455	6309.26708984	3.0	38538.0	3	6590.0	1	12180.2432432	450669.0	2.58317806175	3.0	0.907732287484	254.700692227	23.5026034641	10913.2793025	0.685362725695	2106.0	2673.0	37	0.0
3713440	443.737792969	3.0	4299.0	3	1929.0	1	2071.10810811	76631.0	2.6283601704	3.0	0.78194544071	380.813893725	15.5417540277	825.390741938	0.1845714589	1379.0	1176.0	37	0.0
3713441	506.688323975	3.0	5464.0	3	1974.0	1	2295.27027027	84925.0	2.50315096381	3.0	0.255535001123	297.948228162	16.7201421507	1117.24842181	0.0663166383347	1594.0	852.0	37	0.0
3713444	341.454589844	3.0	3868.0	3	1463.0	1	1684.02702703	62309.0	2.58156512134	3.0	0.615228551378	121.668803681	18.9301896192	716.994904929	0.150708928196	1230.0	811.0	37	0.0
3713446	416.947479248	3.0	3727.0	3	1619.0	1	1886.21621622	69790.0	2.59083380331	3.0	1.13372925006	0.0	20.0	784.879825732	0.308694903117	1064.0	841.0	37	0.0
3713447	2028.10522461	3.0	15181.0	3	4081.0	1	5173.59459459	191423.0	2.54396594244	3.0	1.14876355651	40.7871665934	20.1007991705	3133.99179659	0.533604510918	1434.0	1793.0	37	0.0
3713432	237.820907593	3.0	3127.0	3	1779.0	1	1823.18918919	67458.0	2.53036605923	3.0	0.707047636998	374.511059303	12.5435776086	503.604333107	0.108218579127	1401.0	852.0	37	0.0
3713434	536.952575684	3.0	4643.0	3	1717.0	1	2046.59459459	75724.0	2.55369782443	3.0	0.843299199959	158.740053419	13.8754515773	897.12189372	0.226737252121	1262.0	885.0	37	0.0
3713436	1779.90563965	3.0	13913.0	3	2903.0	1	4193.48648649	155159.0	2.54120125047	3.0	0.837821847201	86.185028769	16.1758445632	3065.6329111	0.441427507787	1594.0	1451.0	37	0.0
3713438	479.999938965	3.0	4845.0	3	1866.0	1	2212.05405405	81846.0	2.58382592163	3.0	0.845336157729	276.429714496	16.4148513052	920.674992297	0.213471345233	1408.0	1274.0	37	0.0
3713424	344.115447998	3.0	3702.0	3	1695.0	1	1941.78378378	71846.0	2.5153189906	3.0	0.679819632027	189.399531362	13.3471524135	744.607955576	0.149879739856	1308.0	979.0	37	0.0
3713426	2121.9855957	3.0	15216.0	3	3271.0	1	5020.89189189	185773.0	2.56960424388	3.0	0.8709391772	305.274832874	13.4637713153	3712.56707971	0.474918831643	1678.0	1647.0	37	0.0
3713427	371.651489258	3.0	4218.0	3	2104.0	1	2219.51351351	82122.0	2.47881303168	3.0	0.643937296441	321.959172482	13.487541095	809.243735486	0.133004651514	1522.0	1043.0	37	0.0
3713430	487.08392334	3.0	5314.0	3	2098.0	1	2382.56756757	88155.0	2.51949604975	3.0	0.663982488793	328.630235175	12.9293598085	1040.494288	0.169569225809	1565.0	1015.0	37	0.0
3713416	5415.35839844	3.0	34354.0	3	5995.0	1	10316.7567568	381720.0	2.55325780515	3.0	0.948046425418	73.8280027823	8.15394823971	8759.99905316	0.673626130548	1876.0	2360.0	37	0.0
3713418	210.057983398	3.0	2773.0	3	1739.0	1	1817.32432432	67241.0	9.0472663896	3.0	0.711225529162	288.357358246	8.44004930004	449.136335034	0.096355009372	1480.0	1028.0	37	0.0
3713420	345.545227051	3.0	4575.0	3	2004.0	1	2320.43243243	85856.0	11.4000000005	3.0	0.749511845472	326.26175503	8.84249337173	849.677995888	0.159051038981	1550.0	1277.0	37	0.0
3713422	2319.64599609	3.0	17981.0	3	3086.0	1	5090.13513514	188335.0	2.53635316369	3.0	0.836037486908	241.466994794	10.8219962191	4133.24340065	0.513857000704	1627.0	1954.0	37	0.0
3713408	437.730499268	3.0	4997.0	3	1946.0	1	2315.16216216	85661.0	2.58504761107	3.0	0.0613300372029	122.056660033	5.75527709216	1027.76930814	0.0138009877673	1587.0	1121.0	37	0.0
3713410	504.074157715	3.0	4883.0	3	1903.0	1	2068.78378378	76545.0	2.64872961813	3.0	0.678238749025	128.804674419	6.63706933217	970.506916088	0.189184407915	1252.0	833.0	37	0.0
3713412	575.577636719	3.0	4855.0	3	1638.0	1	2150.81081081	79580.0	2.53479507991	3.0	0.706012240892	191.329777775	6.91908408675	1085.41868107	0.216761881604	1314.0	975.0	37	0.0
3713414	2169.94726562	3.0	14944.0	3	3367.0	1	4922.43243243	182130.0	2.5539942957	3.0	0.862758161505	347.855600102	7.33603965378	3765.29300572	0.492476643251	1624.0	1508.0	37	0.0
3713528	214.48878479	3.0	2765.0	3	1586.0	1	1581.83783784	58528.0	9.07817945189	3.0	0.651592018307	166.49909851	57.6174830074	486.146669313	0.111267898019	1254.0	625.0	37	0.0
3713530	1593.0949707	3.0	11102.0	3	3051.0	1	4236.72972973	156759.0	2.60826402388	3.0	0.900147671075	50.4991581715	58.8855787939	2585.90175169	0.378747487589	1600.0	1871.0	37	0.0
3713533	305.020019531	3.0	3936.0	3	2001.0	1	2094.48648649	77496.0	2.54620825041	3.0	0.570976830834	227.698486865	59.7809190116	626.173991689	0.0933149527098	1689.0	1104.0	37	0.0
3713535	674.771728516	3.0	5643.0	3	2378.0	1	2758.13513514	102051.0	2.77886518955	3.0	0.888053304932	290.184107846	60.458003129	1176.64268536	0.233692664501	1678.0	1317.0	37	0.0
3713520	236.708404541	3.0	3139.0	3	1754.0	1	1894.83783784	70109.0	2.69683733896	3.0	0.379376381677	198.737217983	55.2773518344	473.121344167	0.0497179737142	1500.0	1137.0	37	0.0
3713523	1772.47692871	3.0	12966.0	3	2992.0	1	4283.64864865	158495.0	2.56314888282	3.0	0.858880345659	212.78765833	56.8811011359	3019.95700131	0.434213601125	1657.0	1621.0	37	0.0
3713525	451.89956665	3.0	6053.0	3	2301.0	1	2805.94594595	103820.0	11.4000000005	3.0	0.520573774433	264.714269392	57.3448260283	1205.35110021	0.12588715613	1817.0	1353.0	37	0.0
3713512	1840.77563477	3.0	14376.0	3	3171.0	1	4738.16216216	175312.0	2.58950679332	3.0	0.709934796145	233.871244732	50.4643628218	3314.09476926	0.330284305767	1887.0	2105.0	37	0.0
3713514	1797.37316895	3.0	13181.0	3	2805.0	1	4161.83783784	153988.0	2.56833810758	3.0	0.851098848711	178.43304448	51.6309567462	3217.215588	0.490227366745	1376.0	1217.0	37	0.0
3713516	3478.6394043	3.0	25847.0	3	4872.0	1	6982.56756757	258355.0	2.54963875454	3.0	0.875752975325	126.856052182	53.9842490745	5794.50093978	0.570778208913	1808.0	1844.0	37	0.0
3713518	256.34753418	3.0	3722.0	3	1767.0	1	1922.67567568	71139.0	2.60829054877	3.0	0.15754391645	350.224850902	54.4975748598	607.883946072	0.0255410853163	1590.0	992.0	37	0.0
3713504	1201.20214844	3.0	10859.0	3	2422.0	1	3310.56756757	122491.0	2.60518577197	3.0	0.816511822897	202.043318551	47.8508812429	2076.25322985	0.344160981255	1574.0	1467.0	37	0.0
3713507	1832.23498535	3.0	15052.0	3	3603.0	1	4795.24324324	177424.0	2.57123561707	3.0	0.907696921177	257.888787632	47.7716222786	3193.79432481	0.433236486542	1763.0	1508.0	37	0.0
3713509	3975.34277344	3.0	27477.0	3	5074.0	1	7915.0	292855.0	2.57111517339	3.0	0.812288156698	50.5359249224	49.0754940269	6987.66805006	0.558991530431	2019.0	1904.0	37	0.0
3713510	223.021560669	3.0	3324.0	3	1582.0	1	1661.56756757	61478.0	2.48022025718	3.0	0.534432622429	316.904022088	49.0709110922	505.312474313	0.0884534635462	1377.0	873.0	37	0.0
3713496	2120.63769531	3.0	17122.0	3	4165.0	1	5598.56756757	207147.0	2.56101062161	3.0	0.699685032698	347.741233998	44.6365380141	3876.92736685	0.319715456028	2042.0	2120.0	37	0.0
3713498	283.57824707	3.0	4596.0	3	2292.0	1	2506.62162162	92745.0	2.48143392995	3.0	0.00756488686348	44.0695146354	45.9032931415	1008.56579556	0.00152422596165	1541.0	1026.0	37	0.0
3713500	2966.98632812	3.0	21370.0	3	3870.0	1	6362.10810811	235398.0	2.56614597755	3.0	0.828741123178	226.212633278	47.2968959813	5119.94396011	0.500301146268	1801.0	1924.0	37	0.0
3713502	5751.04052734	3.0	39479.0	3	7259.0	1	10818.4594595	400283.0	2.55849002778	3.0	0.918186732361	286.858678335	47.1163033547	9453.12028026	0.669877503602	2037.0	2793.0	37	0.0
3713489	266.349975586	3.0	3247.0	3	1543.0	1	1662.0	61494.0	2.72557553697	3.0	0.68827217419	6.80173651832	39.0726144839	532.721315511	0.123981996698	1275.0	906.0	37	0.0
3713491	370.615631104	3.0	4422.0	3	1865.0	1	1993.02702703	73742.0	2.61102225696	3.0	-0.232616500293	48.9271366524	40.1963569567	863.516276836	-0.0479751295173	1468.0	929.0	37	0.0
3713493	1440.68017578	3.0	11817.0	3	2672.0	1	3745.64864865	138589.0	2.57826748177	3.0	0.829772046297	127.355604635	40.0432719791	2532.37478813	0.389850176325	1596.0	1459.0	37	0.0
3713494	2306.93188477	3.0	18201.0	3	3217.0	1	5067.86486486	187511.0	2.56865124773	3.0	0.840968871431	60.9819620321	41.6635417074	4013.71961155	0.499298111717	1652.0	1729.0	37	0.0
3713481	4484.00732422	3.0	30955.0	3	5557.0	1	8956.32432432	331384.0	2.58038491966	3.0	0.886025177539	193.340613999	33.2843210849	7642.87532809	0.607832312228	1850.0	1975.0	37	0.0
3713483	527.392700195	3.0	5193.0	3	1981.0	1	2218.43243243	82082.0	2.49053746295	3.0	0.701147051428	70.6272723457	34.9151032325	963.900021917	0.179694339264	1433.0	1170.0	37	0.0
3713485	2749.81201172	3.0	21934.0	3	7065.0	1	8467.43243243	313295.0	2.55267568266	3.0	0.942405278463	347.587402844	36.1431497141	5098.02772616	0.396061614745	2747.0	2726.0	37	0.0
3713487	1862.85168457	3.0	14531.0	3	3075.0	1	4628.32432432	171248.0	2.57777587154	3.0	0.784406853821	145.152365316	36.5201935646	3369.30376961	0.399608012904	1610.0	1693.0	37	0.0
3713473	2030.13000488	3.0	14837.0	3	3643.0	1	4950.13513514	183155.0	2.55958187819	3.0	0.930664841787	393.897111582	30.1269260082	3282.85741189	0.44634425876	1732.0	1931.0	37	0.0
3713475	693.277404785	3.0	5404.0	3	2547.0	1	2697.05405405	99791.0	2.53859172972	3.0	1.08788837902	78.7722198985	30.8018249689	1055.61635355	0.270482750393	1482.0	958.0	37	0.0
3713477	1977.82202148	3.0	17662.0	3	4588.0	1	6111.43243243	226123.0	2.56052002697	3.0	0.648357509305	345.481829956	31.3395714504	4436.48505476	0.307756695404	2131.0	1793.0	37	0.0
3713479	1415.86303711	3.0	12051.0	3	3255.0	1	4378.75675676	162014.0	2.54581566224	3.0	0.664221000075	151.482509514	32.8376373836	2744.4086431	0.262868613264	1844.0	2026.0	37	0.0
3713593	201.194641113	3.0	2524.0	3	1588.0	1	1597.27027027	59099.0	10.090692029	3.0	0.580873648947	114.416851383	83.533204895	465.289315531	0.0924246564882	1313.0	769.0	37	0.0
3713595	1621.84301758	3.0	12013.0	3	2982.0	1	4089.13513514	151298.0	2.52242392247	3.0	0.811745273135	343.186632058	83.9805605155	2770.13402365	0.379221690145	1710.0	1497.0	37	0.0
3713597	1472.61218262	3.0	11273.0	3	2942.0	1	3799.16216216	140569.0	2.57517287303	3.0	0.850697725223	183.4350862	86.0558118047	2559.13848908	0.40157617612	1566.0	1393.0	37	0.0
3713585	3178.3918457	3.0	21963.0	3	4580.0	1	6452.89189189	238757.0	2.53832176349	3.0	0.893053690993	279.075058137	81.0020964352	5270.20650968	0.57402840489	1689.0	2024.0	37	0.0
3713587	205.615921021	3.0	2751.0	3	1564.0	1	1674.97297297	61974.0	11.4000000005	3.0	0.652179382611	390.557193416	80.7489409994	417.881129196	0.0885592873263	1350.0	820.0	37	0.0
3713589	4410.04052734	3.0	30733.0	3	5534.0	1	8993.0	332741.0	2.58073315169	3.0	0.840415502967	258.405500031	82.3359291943	7695.69412074	0.561498973593	2119.0	1883.0	37	0.0
3713591	406.683441162	3.0	4781.0	3	2000.0	1	2239.27027027	82853.0	2.50587723307	3.0	0.755151768136	325.645223166	83.0298814446	850.507451422	0.167418041577	1500.0	1237.0	37	0.0
3713576	361.929626465	3.0	3843.0	3	1809.0	1	1943.27027027	71901.0	2.50983429214	3.0	0.61204207373	137.094864899	77.8811680848	710.333749752	0.125950476346	1454.0	793.0	37	0.0
3713579	5789.125	3.0	36701.0	3	7573.0	1	11828.7837838	437665.0	2.57610261328	3.0	0.950330197002	215.21297363	77.6031999786	9512.4974993	0.618435454828	2471.0	3331.0	37	0.0
3713581	546.976928711	3.0	5504.0	3	2064.0	1	2449.21621622	90621.0	2.54262486644	3.0	0.675063590969	327.512907773	77.8993974753	1115.85438454	0.181723434224	1558.0	1133.0	37	0.0
3713583	156.687225342	3.0	3265.0	3	1699.0	1	1777.89189189	65782.0	11.4000000005	3.0	0.483288103392	159.783634756	78.7494622555	453.222522228	0.0656438953467	1535.0	1124.0	37	0.0
3713568	241.022399902	3.0	3118.0	3	1478.0	1	1569.51351351	58072.0	2.52550700984	3.0	0.735082980397	66.5120523603	71.5008081304	519.534012448	0.138514000653	1155.0	789.0	37	0.0
3713570	2164.38964844	3.0	15800.0	3	3174.0	1	4964.78378378	183697.0	2.54413273435	3.0	0.869754006648	148.97562723	76.2414910582	3720.32972803	0.48339861937	1680.0	1391.0	37	0.0
3713572	461.024414062	3.0	4448.0	3	1968.0	1	2208.27027027	81706.0	2.50533052794	3.0	0.45239084854	336.047654243	77.171146966	916.804888023	0.103642248699	1622.0	1099.0	37	0.0
3713574	282.939575195	3.0	3346.0	3	1625.0	1	1793.35135135	66354.0	2.59141323779	3.0	0.627241926757	355.676348416	77.4487949704	594.063465381	0.115934069679	1379.0	901.0	37	0.0
3713562	6118.96435547	3.0	34375.0	3	7899.0	1	12210.1891892	451777.0	2.58878414428	3.0	0.994454796928	9.57758259323	70.5065216963	10181.1051622	0.708228905581	1863.0	2244.0	37	0.0
3713564	291.38168335	3.0	3617.0	3	1593.0	1	1761.27027027	65167.0	10.1562911704	3.0	0.835556565341	165.648051117	69.7657733179	525.847234293	0.142507795554	1308.0	1160.0	37	0.0
3713566	2828.03344727	3.0	20163.0	3	4192.0	1	6351.54054054	235007.0	2.54802131884	3.0	0.685199590651	220.301284489	69.7164352436	4963.24688527	0.365589911881	2087.0	2081.0	37	0.0
3713553	407.428283691	3.0	4848.0	3	1837.0	1	2055.08108108	76038.0	2.69929771883	3.0	0.690795758562	307.444989097	64.2009453086	809.399104219	0.157455454895	1484.0	1035.0	37	0.0
3713555	504.409454346	3.0	4531.0	3	1680.0	1	2059.40540541	76198.0	2.47980048848	3.0	0.823282407513	189.154016546	64.5601960497	927.44671783	0.22756820966	1281.0	1177.0	37	0.0
3713557	219.810806274	3.0	3470.0	3	1808.0	1	1882.75675676	69662.0	10.2546190881	3.0	0.569684998988	318.439717003	65.5224615903	590.972287628	0.0981869992028	1507.0	949.0	37	0.0
3713559	255.051742554	3.0	3249.0	3	1789.0	1	1872.13513514	69269.0	2.52131668974	3.0	0.650047403337	314.823463299	69.433733577	525.944978225	0.100485265188	1464.0	1204.0	37	0.0
3713544	1607.48986816	3.0	11952.0	3	3032.0	1	4344.27027027	160738.0	2.55921289568	3.0	0.855800320269	261.400848003	61.5720254026	2905.05297952	0.400836315961	1735.0	1815.0	37	0.0
3713546	8165.33935547	3.0	34008.0	3	18108.0	1	21210.7837838	784799.0	4.67782048482	3.0	1.6357859331	101.815470605	63.599633012	10786.0142575	0.712068806763	3102.0	5747.0	37	0.0
3713549	299.373077393	3.0	4101.0	3	2063.0	1	2289.10810811	84697.0	8.29309454189	3.0	0.896702076347	274.500692644	64.3814868838	741.646021577	0.16994756449	1551.0	1018.0	37	0.0
3713551	335.256256104	3.0	4101.0	3	2267.0	1	2344.27027027	86738.0	10.2277624765	3.0	1.04063289073	278.981407509	63.999297749	705.010742576	0.185506710277	1556.0	1034.0	37	0.0
3713537	300.241149902	3.0	3737.0	3	1648.0	1	1818.32432432	67278.0	2.48956510133	3.0	0.59044117715	353.986828448	59.600004745	644.654862614	0.116900702274	1381.0	932.0	37	0.0
3713539	543.876708984	3.0	5353.0	3	1882.0	1	2122.35135135	78527.0	2.64350974851	3.0	0.839532918624	71.8482268562	60.6832151278	1003.69335225	0.247682685539	1291.0	1071.0	37	0.0
3713542	1863.42504883	3.0	14276.0	3	3332.0	1	4665.08108108	172608.0	2.54355400987	3.0	0.891658238427	331.201895608	60.6258417073	3261.06839496	0.452752373347	1621.0	1694.0	37	0.0
3713656	5824.50830078	3.0	32643.0	3	10933.0	1	13233.8918919	489654.0	2.60783035078	3.0	1.22120925481	83.1291084085	107.807468575	8659.35117464	0.665383733688	2424.0	4165.0	37	0.0
3713658	5184.24804688	3.0	33141.0	3	5440.0	1	10127.4864865	374717.0	2.57301460677	3.0	0.920755906561	144.142689939	107.602971741	8698.05868067	0.6539824048	2002.0	2635.0	37	0.0
3713660	267.526275635	3.0	3080.0	3	1650.0	1	1747.02702703	64640.0	2.51692444233	3.0	0.617034016923	227.408495244	109.117205366	547.061010537	0.106939769058	1371.0	902.0	37	0.0
3713662	7560.27783203	3.0	37892.0	3	9820.0	1	14777.7567568	546777.0	2.605372363	3.0	1.00513375804	255.867314587	111.119593069	11725.4682977	0.663239382848	2451.0	3144.0	37	0.0
3713650	599.421081543	3.0	4904.0	3	1981.0	1	2361.2972973	87368.0	2.5792101035	3.0	0.9542649176	210.009531212	105.005208943	968.896132057	0.24343889102	1407.0	1271.0	37	0.0
3713652	2597.875	3.0	18700.0	3	3850.0	1	5821.59459459	215399.0	2.59700759435	3.0	0.886396338618	369.501724008	105.305124771	4583.37558441	0.535939099481	1688.0	1746.0	37	0.0
3713653	277.073425293	3.0	2660.0	3	1428.0	1	1470.10810811	54394.0	2.66558674962	3.0	0.724338211048	9.72150588604	106.973893109	535.34857719	0.151922477122	1085.0	576.0	37	0.0
3713640	4434.37060547	3.0	30005.0	3	4909.0	1	8596.56756757	318073.0	2.56762459393	3.0	0.899668944558	332.263264255	101.776750819	7412.82420517	0.63369989429	1857.0	2339.0	37	0.0
3713642	258.667449951	3.0	3716.0	3	1938.0	1	2071.2972973	76638.0	2.48712196785	3.0	0.607867541122	173.116196428	103.002720998	547.874623982	0.0874209235434	1685.0	895.0	37	0.0
3713644	524.895690918	3.0	5180.0	3	2158.0	1	2426.64864865	89786.0	2.62269011728	3.0	0.737320031925	349.279938591	103.092653583	980.435340273	0.175017951575	1675.0	1069.0	37	0.0
3713646	451.995422363	3.0	4434.0	3	1946.0	1	2201.83783784	81468.0	2.51423106579	3.0	0.759312113724	395.835671157	102.827887153	897.463323717	0.183077466706	1478.0	1163.0	37	0.0
3713647	492.237426758	3.0	5138.0	3	1530.0	1	1917.40540541	70944.0	2.59509861818	3.0	0.862843393541	22.0927253753	104.488028753	898.588196978	0.253423275653	1122.0	864.0	37	0.0
3713634	432.405639648	3.0	5159.0	3	2167.0	1	2316.59459459	85714.0	10.2760345998	3.0	0.768519130223	193.496213492	97.1645630306	905.776660584	0.176807748315	1555.0	831.0	37	0.0
3713636	422.61819458	3.0	4429.0	3	1764.0	1	2016.97297297	74628.0	2.78299305584	3.0	0.764368067363	318.45157362	98.2066423609	824.480863146	0.185151336531	1356.0	940.0	37	0.0
3713638	5376.41064453	3.0	33688.0	3	5745.0	1	10121.2432432	374486.0	2.57753970225	3.0	0.891916752663	44.8239553429	100.482028779	9303.62361128	0.694722028902	1679.0	2162.0	37	0.0
3713625	181.124481201	3.0	3168.0	3	2050.0	1	2044.81081081	75658.0	2.64764145213	3.0	0.110900307197	183.706242499	93.5789102937	486.235930264	0.0133616824825	1644.0	1407.0	37	0.0
3713627	2124.91601562	3.0	16085.0	3	3122.0	1	4693.0	173641.0	2.55156184846	3.0	0.866268856219	72.4938271983	95.0111708912	3746.01537192	0.528429617703	1407.0	1573.0	37	0.0
3713629	7099.484375	3.0	34976.0	3	9334.0	1	14321.2702703	529887.0	2.61472912966	3.0	1.0455068367	160.605331985	94.8038776388	11187.4857632	0.690229491153	2447.0	3651.0	37	0.0
3713631	685.368591309	3.0	6167.0	3	2084.0	1	2597.21621622	96097.0	2.61979433805	3.0	0.82831085848	238.22368371	94.9981541798	1192.72864417	0.234863718922	1569.0	1152.0	37	0.0
3713616	225.945281982	3.0	3804.0	3	2277.0	1	2314.08108108	85621.0	2.5608312505	3.0	-0.299461814639	389.486686909	91.1776022097	616.534687606	-0.0383620659203	1691.0	1276.0	37	0.0
3713618	4184.34228516	3.0	27008.0	3	5138.0	1	8296.16216216	306958.0	2.56979097833	3.0	0.882732098469	380.558321112	91.7919971948	7208.41312678	0.622050702966	1818.0	1896.0	37	0.0
3713620	376.7081604	3.0	4421.0	3	2161.0	1	2299.10810811	85067.0	11.4000000005	3.0	0.495361598173	189.877409192	93.4701750953	814.286319552	0.096157471288	1680.0	1353.0	37	0.0
3713622	2807.02294922	3.0	20601.0	3	4324.0	1	6830.72972973	252737.0	11.4000000005	3.0	0.820661092881	139.712288406	93.5325828345	5128.47734956	0.445241462818	1973.0	2019.0	37	0.0
3713608	2767.9309082	3.0	22542.0	3	4793.0	1	6635.24324324	245504.0	2.55665509581	3.0	0.782539808226	145.050170607	89.9163722552	4960.62738755	0.413468376285	2148.0	2089.0	37	0.0
3713610	1857.29345703	3.0	15609.0	3	3674.0	1	4925.21621622	182233.0	2.59312756766	3.0	0.740533926962	227.294673672	90.0381885416	3279.0019411	0.32715442316	2027.0	1953.0	37	0.0
3713612	3208.23925781	3.0	23597.0	3	3815.0	1	6792.16216216	251310.0	2.55008559826	3.0	0.745044892926	254.785780338	90.6913218618	5680.29863022	0.452519865796	1988.0	2169.0	37	0.0
3713614	2488.62084961	3.0	17546.0	3	3631.0	1	5703.59459459	211033.0	2.58030174477	3.0	0.841526447895	350.487018387	91.5259416682	4530.75700971	0.502045337094	1791.0	1828.0	37	0.0
3713601	2210.96508789	3.0	16440.0	3	3318.0	1	5098.83783784	188657.0	2.54662844579	3.0	0.875025277553	204.03903036	87.2663938191	3715.55986893	0.468037761697	1807.0	1553.0	37	0.0
3713603	2300.4699707	3.0	16311.0	3	4510.0	1	5862.94594595	216929.0	2.55009683329	3.0	0.809276472083	219.700086983	88.0113566803	3862.69761771	0.363491403671	2359.0	2265.0	37	0.0
3713606	345.224395752	3.0	3570.0	3	1655.0	1	1802.43243243	66690.0	2.54439741075	3.0	0.7088168949	85.9311458452	89.2997135909	689.530659239	0.156846315317	1291.0	713.0	37	0.0
3713721	647.930786133	3.0	5766.0	3	1962.0	1	2436.32432432	90144.0	2.50708720796	3.0	0.775388077856	394.280972252	139.226620669	1164.78839409	0.227526466066	1507.0	944.0	37	0.0
3713722	159.683853149	3.0	7787.0	3	3076.0	1	3525.97297297	130461.0	11.4000000005	3.0	-0.691729803266	141.011906505	139.536188352	1542.60716333	-0.131428205715	2192.0	1653.0	37	0.0
3713725	190.46534729	3.0	2453.0	3	1372.0	1	1430.35135135	52923.0	2.66511497498	3.0	0.657860170033	38.3486913191	141.433772511	408.031944298	0.103549195721	1157.0	902.0	37	0.0
3713726	186.088165283	3.0	2308.0	3	1319.0	1	1413.67567568	52306.0	11.4000000005	3.0	0.728706800495	104.845466471	140.616197966	372.901912487	0.106329059405	1133.0	817.0	37	0.0
3713713	233.385299683	3.0	2814.0	3	1670.0	1	1738.48648649	64324.0	11.4000000005	3.0	0.688680100686	126.490391924	135.508633079	468.899812897	0.102383243039	1339.0	1057.0	37	0.0
3713715	1005.87591553	3.0	16575.0	3	6562.0	1	7517.24324324	278138.0	11.4000000005	3.0	0.406183495014	150.112857445	137.602123282	3879.3777451	0.117079188629	3435.0	2678.0	37	0.0
3713718	246.388534546	3.0	3653.0	3	1618.0	1	1666.94594595	61677.0	2.46647428153	3.0	0.611738936359	287.622970466	139.084437134	584.805615661	0.120205346988	1282.0	767.0	37	0.0
3713704	1721.47290039	3.0	13623.0	3	3475.0	1	4922.45945946	182131.0	2.55652196328	3.0	0.963687649205	165.408456458	131.471867233	2868.57998741	0.390426328002	2115.0	2228.0	37	0.0
3713707	461.913391113	3.0	4738.0	3	1714.0	1	2092.05405405	77406.0	2.62004015275	3.0	0.763558563704	375.329724869	131.898794388	877.22957042	0.190597753109	1405.0	969.0	37	0.0
3713709	7579.09521484	3.0	34269.0	3	17957.0	1	19775.4324324	731691.0	4.65461966039	3.0	1.37485403091	146.418443338	133.408276578	11203.031662	0.637830119175	3755.0	4396.0	37	0.0
3713711	1496.42260742	3.0	10420.0	3	2945.0	1	3765.78378378	139334.0	2.56462358006	3.0	1.03753476293	21.0595578058	135.220491917	2332.64775803	0.473494537959	1298.0	1724.0	37	0.0
3713697	6769.37695312	3.0	34147.0	3	7265.0	1	12949.4864865	479131.0	2.63043514855	3.0	1.00510347314	199.643575587	127.982383327	10702.9489514	0.71047392438	2035.0	3109.0	37	0.0
3713699	409.21673584	3.0	3950.0	3	1649.0	1	1901.40540541	70352.0	2.53549334364	3.0	0.796975074028	46.7908461942	129.488752852	805.553690171	0.203114805664	1238.0	946.0	37	0.0
3713701	1237.63134766	3.0	9041.0	3	2224.0	1	3260.75675676	120648.0	2.54431801309	3.0	0.905088184042	79.6175534677	130.310314762	2104.48962413	0.412572172501	1323.0	1248.0	37	0.0
3713688	414.347381592	3.0	4627.0	3	2200.0	1	2377.18918919	87956.0	9.04751131453	3.0	1.01987079731	227.035481988	121.975829465	787.298963328	0.203202935024	1460.0	1143.0	37	0.0
3713690	3865.81738281	3.0	26274.0	3	5096.0	1	8143.48648649	301309.0	2.58114134201	3.0	0.854104345471	153.808383247	123.255896881	6567.75369438	0.525365099134	2334.0	1987.0	37	0.0
3713693	3428.45068359	3.0	26732.0	3	4613.0	1	7642.43243243	282770.0	2.57873419349	3.0	0.823995951959	330.957940215	124.523497069	6243.45497541	0.507341018469	2078.0	1917.0	37	0.0
3713695	282.019500732	3.0	3749.0	3	1900.0	1	2027.7027027	75025.0	10.258786137	3.0	1.27364920989	399.0	126.0	639.6317024	0.251382914247	1353.0	832.0	37	0.0
3713680	2395.57446289	3.0	18172.0	3	3519.0	1	5008.86486486	185328.0	2.5438480482	3.0	0.891044442763	31.0456762782	118.024963034	4004.11984476	0.553165048969	1380.0	1587.0	37	0.0
3713681	506.668151855	3.0	5022.0	3	2299.0	1	2438.83783784	90237.0	9.04074485365	3.0	0.894994338107	223.833983763	118.540219042	975.383642856	0.217983878791	1479.0	1191.0	37	0.0
3713683	1506.3269043	3.0	12727.0	3	3986.0	1	5179.97297297	191659.0	11.4000000005	3.0	0.798475985052	334.809248701	119.588422936	2923.79719321	0.29090042698	2030.0	1906.0	37	0.0
3713686	580.096740723	3.0	4985.0	3	1880.0	1	2255.37837838	83449.0	2.53112961935	3.0	0.826674861942	372.99456194	120.073029186	987.193506623	0.220882607305	1471.0	1012.0	37	0.0
3713673	1626.18029785	3.0	13812.0	3	2948.0	1	4113.13513514	152186.0	2.55296985282	3.0	0.799116209271	320.753920412	114.725500223	2937.9861977	0.399387807915	1677.0	1510.0	37	0.0
3713675	2530.02294922	3.0	18723.0	3	3576.0	1	5672.48648649	209882.0	2.57052189401	3.0	0.877166534949	169.143186349	116.302575885	4304.16138187	0.498773103833	1885.0	1889.0	37	0.0
3713678	219.699371338	3.0	3309.0	3	1597.0	1	1769.08108108	65456.0	2.58598979221	3.0	0.306092566457	311.0049482	117.40453214	614.27375269	0.0561244509019	1407.0	947.0	37	0.0
3713664	4870.42773438	3.0	32048.0	3	6017.0	1	9535.43243243	352811.0	2.56798022137	3.0	0.925804027862	96.0359879398	111.801357372	7947.23876415	0.628140551288	2051.0	2662.0	37	0.0
3713666	3020.88964844	3.0	20074.0	3	3789.0	1	6166.72972973	228169.0	2.57832989729	3.0	0.883142849462	57.1796272701	112.703155308	5122.27152654	0.579236278741	1605.0	1589.0	37	0.0
3713669	441.018371582	3.0	4437.0	3	2035.0	1	2288.83783784	84687.0	2.51452644283	3.0	0.896179386544	397.103754795	113.010091577	982.656193791	0.238200386192	1404.0	1080.0	37	0.0
3713671	2172.10107422	3.0	17561.0	3	3996.0	1	5666.86486486	209674.0	2.56025085764	3.0	0.540670326236	247.83533132	114.201890843	3946.29219903	0.231915543231	2055.0	2060.0	37	0.0
3713784	330.992797852	3.0	5394.0	3	2836.0	1	2962.32432432	109606.0	10.1734917833	3.0	0.6587688189	359.968108236	165.228557974	1018.97947461	0.127779129067	1910.0	1269.0	37	0.0
3713787	443.929992676	3.0	4207.0	3	1763.0	1	2024.18918919	74895.0	2.63695135773	3.0	0.449946621317	62.1140325462	165.67813108	844.212316562	0.103543025972	1295.0	1083.0	37	0.0
3713789	1650.60876465	3.0	12827.0	3	3549.0	1	4843.72972973	179218.0	2.56463764955	3.0	0.880983052367	354.599665161	165.516267948	3023.16227602	0.379173550539	2070.0	1896.0	37	0.0
3713790	605.743286133	3.0	6128.0	3	2663.0	1	3000.2972973	111011.0	2.56301959359	3.0	0.356779396565	330.381904978	167.264374307	1148.59005028	0.0732977691182	2146.0	1622.0	37	0.0
3713776	1372.59875488	3.0	10476.0	3	2347.0	1	3357.24324324	124218.0	2.59571690691	3.0	0.841458780525	84.2178570983	164.192743018	2319.74890171	0.409861960723	1296.0	948.0	37	0.0
3713778	990.046630859	3.0	8277.0	3	2607.0	1	3308.67567568	122421.0	2.57566453503	3.0	0.651635133419	304.564490382	164.039114872	1857.89186167	0.22392055266	1654.0	1430.0	37	0.0
3713780	273.08013916	3.0	3077.0	3	1403.0	1	1544.86486486	57160.0	2.71396443319	3.0	0.746858433282	115.515478522	165.418669198	578.322918358	0.162512091493	1092.0	725.0	37	0.0
3713782	1651.37695312	3.0	12489.0	3	3749.0	1	4975.67567568	184100.0	2.57785209128	3.0	0.73549150248	343.756936502	165.454385084	2861.9690294	0.268270109299	2417.0	2180.0	37	0.0
3713769	3281.19750977	3.0	22210.0	3	3833.0	1	6704.02702703	248049.0	2.53338460865	3.0	0.89428652469	140.809516328	157.785515706	5500.98692401	0.579537384593	1734.0	2092.0	37	0.0
3713771	1888.93078613	3.0	13643.0	3	3173.0	1	4311.89189189	159540.0	2.55892665096	3.0	0.864955301566	173.405523213	157.990781072	3261.17070649	0.486086279679	1450.0	1441.0	37	0.0
3713774	5082.61328125	3.0	35435.0	3	5368.0	1	9805.10810811	362789.0	2.55827534825	3.0	0.821004018545	336.102727233	159.379832323	8918.8534944	0.595909241085	2314.0	2364.0	37	0.0
3713760	258.012084961	3.0	3447.0	3	1577.0	1	1737.40540541	64284.0	2.68792830687	3.0	0.512677351982	364.848778979	150.538870485	561.297032647	0.090291833917	1441.0	867.0	37	0.0
3713762	282.050384521	3.0	3279.0	3	1567.0	1	1621.27027027	59987.0	2.49241027683	3.0	0.696368670627	122.482490398	154.588533869	598.322917674	0.147441601327	1201.0	662.0	37	0.0
3713764	637.715759277	3.0	7526.0	3	3321.0	1	3439.89189189	127276.0	8.38537847568	3.0	1.43123923333	398.456002035	156.332979343	1347.40325944	0.389482710729	1577.0	1620.0	37	0.0
3713765	1898.32263184	3.0	14438.0	3	2634.0	1	4207.40540541	155674.0	2.5482687074	3.0	0.802239657177	60.324869117	157.79682971	3354.68362856	0.470208171091	1415.0	1276.0	37	0.0
3713767	507.578460693	3.0	4958.0	3	1662.0	1	1976.40540541	73127.0	2.56678437294	3.0	0.653912083152	90.7331387226	157.954891363	918.729480782	0.17922454988	1201.0	708.0	37	0.0
3713752	2432.08325195	3.0	18905.0	3	3511.0	1	5230.86486486	193542.0	2.59953935306	3.0	0.84813993028	330.057049398	148.900278784	4100.78352379	0.498022895632	1731.0	1870.0	37	0.0
3713754	269.010894775	3.0	3157.0	3	1416.0	1	1584.43243243	58624.0	2.53835257226	3.0	0.6975103364	111.446461616	150.267305653	574.816566903	0.144852403337	1173.0	859.0	37	0.0
3713756	329.793518066	3.0	6313.0	3	2497.0	1	2783.51351351	102990.0	2.6048936356	3.0	-0.415771874705	226.423371983	151.038319578	1218.49396163	-0.0834121394084	1689.0	1201.0	37	0.0
3713758	240.362258911	3.0	3566.0	3	1600.0	1	1672.91891892	61898.0	2.41991976731	3.0	0.593425147062	311.100511738	151.050810298	615.527884483	0.122550370127	1300.0	759.0	37	0.0
3713745	1697.72912598	3.0	11916.0	3	2521.0	1	3922.51351351	145133.0	2.58892897416	3.0	0.87579382156	56.5280000268	146.8824509	2937.19867127	0.487872724054	1292.0	1195.0	37	0.0
3713747	453.192321777	3.0	4238.0	3	1733.0	1	1905.83783784	70516.0	2.54134316831	3.0	0.941590605668	73.0856949084	147.000017769	745.104933457	0.225582984325	1173.0	1087.0	37	0.0
3713749	1932.7409668	3.0	14307.0	3	2908.0	1	4468.67567568	165341.0	2.55003122	3.0	0.878996781252	282.080709865	149.403599316	3292.51621994	0.478900567856	1542.0	1416.0	37	0.0
3713737	1762.38671875	3.0	11939.0	3	3047.0	1	4222.7027027	156240.0	2.57243031936	3.0	0.874790063953	180.743464463	143.459007816	3039.02071092	0.459400541203	1535.0	1132.0	37	0.0
3713739	334.590057373	3.0	4400.0	3	1870.0	1	2058.2972973	76157.0	2.56393563866	3.0	0.612181971131	167.187442991	144.204486252	673.060004955	0.111223807393	1618.0	1223.0	37	0.0
3713741	6827.68310547	3.0	36539.0	3	7534.0	1	13396.8108108	495682.0	2.59899154962	3.0	0.984690336871	228.944199342	143.619669118	10986.24851	0.677162286409	2329.0	3160.0	37	0.0
3713743	262.88684082	3.0	4036.0	3	1717.0	1	1866.16216216	69048.0	2.52994367032	3.0	0.113183836616	274.848678869	146.269871648	677.538047866	0.0209775575068	1456.0	1024.0	37	0.0
3713728	3956.93920898	3.0	28892.0	3	4795.0	1	7892.45945946	292021.0	2.56952428906	3.0	0.888442258857	242.902831435	140.988366483	6515.65818111	0.57910255508	1986.0	2225.0	37	0.0
3713731	251.658660889	3.0	2945.0	3	1815.0	1	1804.56756757	66769.0	2.59066520634	3.0	1.56391921463	0.0	142.0	500.466090567	0.276916087981	1150.0	714.0	37	0.0
3713733	485.13873291	3.0	4318.0	3	1730.0	1	1996.75675676	73880.0	2.63739341388	3.0	0.773638627425	120.157620638	141.726927818	893.102003799	0.209211946596	1246.0	883.0	37	0.0
3713735	440.477020264	3.0	4330.0	3	1852.0	1	2039.89189189	75476.0	2.58047584445	3.0	0.87872132873	371.430165526	142.115710967	776.30298294	0.200773489109	1351.0	1111.0	37	0.0
3713849	1378.25402832	3.0	10377.0	3	3104.0	1	4065.13513514	150410.0	2.67545477295	3.0	0.735251895456	0.0	192.0	2647.06029989	0.314723745806	1524.0	951.0	37	0.0
3713851	2067.18994141	3.0	14900.0	3	3304.0	1	4978.13513514	184191.0	2.57273749691	3.0	0.819915261765	169.046759593	192.51550322	3688.2573886	0.436232854989	1876.0	1605.0	37	0.0
3713853	498.388092041	3.0	6651.0	3	2856.0	1	3270.67567568	121015.0	9.05308132404	3.0	0.255839442926	213.794252807	192.721382978	1327.65928222	0.0547702245695	1925.0	1807.0	37	0.0
3713855	291.056182861	3.0	3569.0	3	1734.0	1	1858.51351351	68765.0	2.57956405941	3.0	0.638218484844	152.329713707	193.887482911	586.065298866	0.111887197733	1365.0	926.0	37	0.0
3713841	4055.19189453	3.0	30363.0	3	4878.0	1	8024.2972973	296899.0	2.55834457535	3.0	0.798378920845	240.792517579	188.076510862	6877.04885779	0.520026225945	1980.0	2127.0	37	0.0
3713843	1165.29321289	3.0	10010.0	3	2690.0	1	3687.51351351	136438.0	2.58663499381	3.0	0.819422232327	216.510848715	189.41877454	2295.14759416	0.342297288176	1623.0	1619.0	37	0.0
3713845	2225.38891602	3.0	15408.0	3	3271.0	1	5014.0	185518.0	2.57614806425	3.0	0.909722059309	11.4679881913	189.953729238	3751.70862556	0.515951373866	1549.0	1328.0	37	0.0
3713846	532.730651855	3.0	4743.0	3	1716.0	1	2071.2972973	76638.0	2.55253714767	3.0	0.426409119338	71.2500532158	189.70260612	959.898312463	0.10963785837	1229.0	1150.0	37	0.0
3713832	1225.17407227	3.0	9975.0	3	3121.0	1	4160.27027027	153930.0	2.58403696405	3.0	0.688680699222	299.264957456	184.897593157	2379.80755114	0.245289202673	1975.0	1831.0	37	0.0
3713834	197.80859375	3.0	2552.0	3	1262.0	1	1348.10810811	49880.0	2.46874222416	3.0	0.72262893749	114.928715202	185.562376702	416.444326263	0.125636473882	1022.0	757.0	37	0.0
3713837	332.46786499	3.0	3882.0	3	1574.0	1	1844.56756757	68249.0	2.53234124691	3.0	0.710848245575	388.412166986	186.565171195	685.742279923	0.152251080319	1362.0	900.0	37	0.0
3713839	251.823730469	3.0	3054.0	3	1496.0	1	1674.21621622	61946.0	10.4286303952	3.0	0.628814696682	193.897982611	187.666496607	563.872086319	0.118432689499	1321.0	831.0	37	0.0
3713825	1778.84558105	3.0	13038.0	3	2931.0	1	4273.05405405	158103.0	2.57000275196	3.0	0.848606329097	177.675897437	181.996872349	3043.97768777	0.43319671263	1655.0	1313.0	37	0.0
3713828	6424.28320312	3.0	33623.0	3	7814.0	1	12288.4324324	454672.0	2.58736551412	3.0	0.980435930372	159.87768122	184.01574757	10163.349556	0.681923979292	2132.0	3134.0	37	0.0
3713830	567.224243164	3.0	5394.0	3	2180.0	1	2510.0	92870.0	2.53701118588	3.0	0.642434158922	258.411179822	185.454694388	1073.84545236	0.159319881066	1712.0	1215.0	37	0.0
3713816	1537.43603516	3.0	12287.0	3	2867.0	1	4083.83783784	151102.0	2.57332791205	3.0	0.652714653897	378.008598623	175.780039544	2731.85858095	0.279287294478	1768.0	1305.0	37	0.0
3713817	242.548065186	3.0	2370.0	3	1357.0	1	1418.08108108	52469.0	10.7396902371	3.0	0.841601491351	93.019583945	179.297356743	420.114493546	0.142419220137	1041.0	775.0	37	0.0
3713819	2232.98266602	3.0	19646.0	3	4155.0	1	5591.62162162	206890.0	2.55589807367	3.0	0.729967503774	302.063200787	178.862257795	4048.95488814	0.359228928419	2189.0	1782.0	37	0.0
3713821	240.101074219	3.0	3167.0	3	1395.0	1	1544.48648649	57146.0	2.53264545725	3.0	0.452041389628	7.55948839796	179.671004694	541.331466624	0.0860341445902	1210.0	659.0	37	0.0
3713823	3121.96069336	3.0	23063.0	3	4329.0	1	6798.81081081	251556.0	2.56285503323	3.0	0.712277399733	244.493097236	180.169406419	5667.03411964	0.422178550249	2158.0	1693.0	37	0.0
3713809	5778.60009766	3.0	39974.0	3	7138.0	1	11008.4054054	407311.0	2.54594418246	3.0	0.894959279206	319.775854956	175.099370249	9638.01978987	0.644128306821	2227.0	2752.0	37	0.0
3713812	2063.54418945	3.0	14573.0	3	3633.0	1	5275.64864865	195199.0	2.5824819287	3.0	0.862755737092	340.426827145	175.439427519	3652.63770154	0.425858083662	2063.0	1795.0	37	0.0
3713814	750.89465332	3.0	5811.0	3	2978.0	1	3269.75675676	120981.0	2.64001053354	3.0	1.03875643622	258.334779513	175.507729523	1346.62290369	0.272105574209	1726.0	1479.0	37	0.0
3713800	209.023330688	3.0	2776.0	3	1468.0	1	1549.35135135	57326.0	2.56323814456	3.0	0.124067519957	84.1780778931	172.186619219	489.559621622	0.0199931411418	1177.0	816.0	37	0.0
3713802	2619.00537109	3.0	19123.0	3	3433.0	1	5578.97297297	206422.0	2.58603621164	3.0	0.863692330517	157.205380884	172.195860716	4422.86799541	0.520581061731	1721.0	1866.0	37	0.0
3713804	3103.3137207	3.0	21338.0	3	3368.0	1	6067.02702703	224480.0	2.57626364739	3.0	0.852269183221	46.3195411314	174.587065202	5501.36512597	0.629736160247	1341.0	1431.0	37	0.0
3713805	2260.83618164	3.0	15890.0	3	3003.0	1	4880.75675676	180588.0	2.5852814025	3.0	0.848008715801	133.447097727	175.455861713	4094.16285979	0.552001794238	1365.0	1281.0	37	0.0
3713807	191.31640625	3.0	3850.0	3	1799.0	1	1912.72972973	70771.0	2.63316380462	3.0	0.280209131807	264.560173499	175.001343894	606.487869653	0.0464895895613	1534.0	1108.0	37	0.0
3713793	5186.42382812	3.0	35014.0	3	6462.0	1	9639.59459459	356665.0	2.56203279268	3.0	0.913354490144	236.120292464	169.031549881	8451.28377316	0.667725230288	1848.0	2161.0	37	0.0
3713794	2329.35693359	3.0	16293.0	3	3384.0	1	4988.35135135	184569.0	2.55813678203	3.0	0.8619508482	281.091997176	170.118570677	3922.81150747	0.512668572427	1569.0	1285.0	37	0.0
3713796	2040.0012207	3.0	16128.0	3	3773.0	1	5013.32432432	185493.0	2.54499222469	3.0	0.730201626035	299.655903515	169.718392179	3604.07764479	0.355878678292	1956.0	1607.0	37	0.0
3713798	3152.27734375	3.0	23701.0	3	4266.0	1	6668.32432432	246728.0	2.57324626982	3.0	0.832463591437	371.369035485	170.047027027	5419.34692178	0.51119393719	1899.0	2094.0	37	0.0
3713912	2245.49145508	3.0	15183.0	3	3376.0	1	4991.97297297	184703.0	2.57081938298	3.0	0.846495395538	129.607290279	222.165818945	3804.70172204	0.476198064099	1522.0	1438.0	37	0.0
3713914	498.756164551	3.0	4255.0	3	1713.0	1	2044.0	75628.0	2.54616655008	3.0	0.60114232967	283.967890345	222.152494174	970.363563024	0.166442503616	1395.0	924.0	37	0.0
3713916	1250.44165039	3.0	13021.0	3	3375.0	1	4453.89189189	164794.0	2.50912520813	3.0	0.882841098819	396.950933132	222.160492735	2741.08705914	0.372996946285	1557.0	1413.0	37	0.0
3713918	332.025360107	3.0	3271.0	3	1401.0	1	1634.56756757	60479.0	2.56189618367	3.0	0.59090483712	45.935304068	222.816714245	607.343282966	0.123316453021	1176.0	844.0	37	0.0
3713906	459.854919434	3.0	4306.0	3	1614.0	1	1909.27027027	70643.0	2.58067993893	3.0	0.617009094743	112.117296056	220.444607426	895.599198819	0.169198316516	1209.0	799.0	37	0.0
3713908	2173.48461914	3.0	16169.0	3	3277.0	1	4825.91891892	178559.0	2.55153083256	3.0	0.892785829348	230.054222764	219.661976515	3696.28118954	0.51953167578	1494.0	1763.0	37	0.0
3713910	266.072235107	3.0	3737.0	3	1634.0	1	1729.75675676	64001.0	2.56909472065	3.0	0.69932577083	193.664831899	220.837334186	538.091297778	0.122048390621	1320.0	992.0	37	0.0
3713897	1629.87487793	3.0	13364.0	3	2279.0	1	3777.48648649	139767.0	2.55921028485	3.0	0.832333407928	254.058807472	215.288625235	2840.64714479	0.455508442816	1422.0	1430.0	37	0.0
3713899	191.02583313	3.0	3149.0	3	1591.0	1	1688.83783784	62487.0	2.46694600524	3.0	0.299598917369	282.115857583	215.782995385	514.044556732	0.0477738928456	1429.0	910.0	37	0.0
3713901	638.691101074	3.0	6226.0	3	1977.0	1	2300.91891892	85134.0	2.77163991999	3.0	0.836993572982	357.164314895	215.67490296	1158.36964879	0.266924717308	1313.0	969.0	37	0.0
3713903	538.958251953	3.0	4468.0	3	1795.0	1	1996.37837838	73866.0	2.76757048883	3.0	1.13671882515	0.0	220.0	945.526465678	0.368338871295	1056.0	1015.0	37	0.0
3713889	3473.86254883	3.0	25732.0	3	4204.0	1	6968.83783784	257847.0	2.56878803991	3.0	0.872129503513	16.7953592793	212.324006983	6023.05296577	0.604836741709	1615.0	1904.0	37	0.0
3713891	641.047912598	3.0	5508.0	3	1818.0	1	2221.45945946	82194.0	2.5146410133	3.0	0.730548873227	113.208214418	212.671770722	1231.43682101	0.253895033065	1242.0	651.0	37	0.0
3713893	1698.34619141	3.0	12062.0	3	3429.0	1	4183.75675676	154799.0	2.57414886289	3.0	0.882990215359	128.103532114	212.806047897	2740.34781253	0.406821838611	1448.0	1258.0	37	0.0
3713895	2500.48876953	3.0	17746.0	3	3593.0	1	5173.2972973	191412.0	2.53767872845	3.0	0.86862533708	179.18987403	214.930422344	4190.16604593	0.542676774439	1477.0	1563.0	37	0.0
3713881	2446.45019531	3.0	18370.0	3	3636.0	1	5436.21621622	201140.0	2.55434730751	3.0	0.864142626563	293.026147591	207.230537388	4150.55541889	0.492285167265	1825.0	1886.0	37	0.0
3713883	281.990509033	3.0	3560.0	3	1379.0	1	1516.35135135	56105.0	10.6923101644	3.0	0.599579527206	101.380993446	209.736200299	589.244488788	0.131857294469	1127.0	762.0	37	0.0
3713885	5437.02001953	3.0	38258.0	3	6280.0	1	10097.7027027	373615.0	2.56755977527	3.0	0.871131748612	321.782892651	209.913042499	9190.37251955	0.656803315934	1985.0	2204.0	37	0.0
3713887	500.203277588	3.0	4575.0	3	1858.0	1	2106.86486486	77954.0	2.59080152656	3.0	0.842126869642	243.185008052	211.306481198	885.912058658	0.215143981541	1359.0	882.0	37	0.0
3713873	2191.37597656	3.0	15826.0	3	3179.0	1	4945.59459459	182987.0	2.5461612838	3.0	0.839488606992	57.2338421454	204.759915649	3859.6148085	0.487153887483	1525.0	1808.0	37	0.0
3713874	315.975372314	3.0	3671.0	3	1555.0	1	1729.18918919	63980.0	2.63337351187	3.0	0.640955735913	27.7367135219	206.096559475	644.154736321	0.135568599815	1255.0	983.0	37	0.0
3713876	430.882995605	3.0	3673.0	3	1403.0	1	1739.78378378	64372.0	2.70282463463	3.0	0.82802546129	92.5700890454	206.025843224	762.338148037	0.221615794373	1071.0	966.0	37	0.0
3713878	505.983032227	3.0	4694.0	3	2028.0	1	2315.0	85655.0	2.55888688411	3.0	0.703953122885	283.39059696	206.154289695	907.100815174	0.159981331033	1470.0	1231.0	37	0.0
3713864	310.428985596	3.0	3138.0	3	1638.0	1	1732.62162162	64107.0	2.66622650537	3.0	0.78616699045	260.882554843	198.54909346	585.410603829	0.153154256164	1264.0	872.0	37	0.0
3713867	487.471679688	3.0	5124.0	3	2391.0	1	2558.48648649	94664.0	2.51924989571	3.0	0.634823379167	50.6894348276	199.538261246	1169.27778331	0.169677210516	1338.0	938.0	37	0.0
3713868	4237.56445312	3.0	30917.0	3	4848.0	1	8486.62162162	314005.0	2.56203398249	3.0	0.823661574847	210.667678357	200.317506707	7569.51469658	0.580593562374	2002.0	2085.0	37	0.0
3713871	1682.16125488	3.0	13311.0	3	2989.0	1	4196.62162162	155275.0	2.5488039167	3.0	0.835561635188	311.146796579	203.159547161	2882.83091337	0.402506287718	1749.0	1510.0	37	0.0
3713857	2104.69824219	3.0	14122.0	3	3295.0	1	4979.0	184223.0	2.55256300281	3.0	0.888784932995	293.123807247	195.120112756	3521.3805768	0.458353165159	1820.0	1613.0	37	0.0
3713859	2504.61279297	3.0	17226.0	3	3141.0	1	5343.59459459	197713.0	2.56745986742	3.0	0.871488797118	67.0599825365	197.578504422	4302.11357913	0.540396842497	1494.0	1472.0	37	0.0
3713861	2469.84423828	3.0	16529.0	3	5027.0	1	6774.56756757	250659.0	4.6740282725	3.0	1.19828844003	0.0	199.0	4142.97147482	0.578296012498	1638.0	2294.0	37	0.0
3713863	470.922241211	3.0	4446.0	3	1929.0	1	2135.45945946	79012.0	2.54094016752	3.0	0.863362429704	194.610218046	199.509604567	864.824567778	0.211861963094	1379.0	1021.0	37	0.0
3713977	561.473083496	3.0	4908.0	3	1679.0	1	2113.91891892	78215.0	2.51624896316	3.0	0.871391792008	258.350462942	249.608574436	1016.20381208	0.264938732477	1217.0	1051.0	37	0.0
3713979	605.684570312	3.0	5875.0	3	1913.0	1	2266.78378378	83871.0	2.551901225	3.0	0.82337377475	279.423241379	250.104016777	1132.05249032	0.258811975473	1296.0	1099.0	37	0.0
3713981	242.421722412	3.0	3533.0	3	1795.0	1	1867.08108108	69082.0	10.2586768698	3.0	1.45977430651	0.0	251.0	517.883050847	0.253844617506	1233.0	981.0	37	0.0
3713969	1480.24255371	3.0	10422.0	3	2418.0	1	3599.02702703	133164.0	2.56311141854	3.0	0.909336419375	148.683194968	248.475624526	2565.36192472	0.479474655619	1236.0	966.0	37	0.0
3713971	2228.37890625	3.0	16409.0	3	3359.0	1	5047.51351351	186758.0	2.54512661409	3.0	0.842412452935	228.565062743	248.119820056	3904.52342818	0.48329591759	1707.0	1554.0	37	0.0
3713973	1847.01306152	3.0	15131.0	3	3172.0	1	4622.02702703	171015.0	2.57280746676	3.0	0.838298910567	359.807986114	247.942956641	3173.02374616	0.403994110217	1862.0	1920.0	37	0.0
3713975	567.715637207	3.0	4935.0	3	1598.0	1	2057.43243243	76125.0	2.49899613887	3.0	0.761596216433	129.128143358	250.370565498	1068.85147447	0.246614590237	1171.0	839.0	37	0.0
3713961	2153.36108398	3.0	15483.0	3	3265.0	1	4644.08108108	171831.0	2.58521544585	3.0	0.875903670911	20.2455608421	243.95511262	3594.73498002	0.512848114946	1425.0	1167.0	37	0.0
3713963	174.876876831	3.0	2651.0	3	1482.0	1	1555.43243243	57551.0	2.61102950457	3.0	0.47595224696	309.311845262	246.095073798	427.947202126	0.0700617994111	1336.0	941.0	37	0.0
3713965	525.290649414	3.0	5322.0	3	2184.0	1	2473.27027027	91511.0	2.55152996385	3.0	0.788845417278	337.426323185	247.112469749	987.958941135	0.18701959814	1552.0	1157.0	37	0.0
3713967	482.433898926	3.0	5321.0	3	2270.0	1	2556.64864865	94596.0	2.5182784199	3.0	0.436265327451	366.780179012	247.309141486	1131.20958408	0.106824670248	1659.0	1229.0	37	0.0
3713953	303.593933105	3.0	3564.0	3	1595.0	1	1849.81081081	68443.0	2.49764744464	3.0	0.433848187329	62.1267328485	239.144432626	673.577011923	0.0857636022821	1393.0	1015.0	37	0.0
3713955	3172.29882812	3.0	23078.0	3	3546.0	1	6470.7027027	239416.0	2.57172595236	3.0	0.838038012841	382.061927399	240.441180845	5592.52804525	0.567770727956	1748.0	1614.0	37	0.0
3713957	310.12310791	3.0	3662.0	3	1618.0	1	1762.83783784	65225.0	2.48350298925	3.0	0.96915683685	264.945353756	240.770192795	545.863511304	0.176539686067	1202.0	1063.0	37	0.0
3713959	1753.25671387	3.0	12650.0	3	2540.0	1	3943.35135135	145904.0	2.55638177498	3.0	0.859138360748	82.7430695653	242.541034704	3110.52518981	0.512505135411	1248.0	933.0	37	0.0
3713945	264.090332031	3.0	3033.0	3	1757.0	1	1857.16216216	68715.0	2.62357861265	3.0	0.717860853481	365.562653614	234.64372729	520.106052941	0.111753422275	1457.0	1015.0	37	0.0
3713947	451.340393066	3.0	4994.0	3	1582.0	1	1866.97297297	69078.0	2.50218777599	3.0	0.852521689817	115.469043459	235.47053371	862.627268758	0.245255715333	1142.0	944.0	37	0.0
3713949	3170.69262695	3.0	23973.0	3	4100.0	1	6327.86486486	234131.0	2.5656853567	3.0	0.872404172971	207.77043185	236.131146682	5363.94750555	0.58668669993	1601.0	1905.0	37	0.0
3713951	1880.07971191	3.0	13909.0	3	2780.0	1	4185.27027027	154855.0	2.5727235994	3.0	0.823085841031	4.85786594634	236.85990382	3212.4291488	0.461736608195	1409.0	1512.0	37	0.0
3713936	2764.34521484	3.0	21067.0	3	3762.0	1	5743.10810811	212495.0	2.55743126088	3.0	0.827915025046	283.483753532	233.76683586	4984.25981791	0.560696623704	1512.0	1592.0	37	0.0
3713937	480.959533691	3.0	5264.0	3	1669.0	1	2083.40540541	77086.0	2.63567035223	3.0	0.630786071239	304.203251674	234.253409104	986.509375398	0.17555940959	1444.0	952.0	37	0.0
3713939	1689.57885742	3.0	14110.0	3	3063.0	1	4282.91891892	158468.0	2.55477031921	3.0	0.828568079493	351.708306323	234.396320185	3009.0091335	0.410555713181	1735.0	1213.0	37	0.0
3713941	483.560424805	3.0	4652.0	3	1975.0	1	2312.91891892	85578.0	2.55540088959	3.0	0.595044050128	56.5466882347	235.337370946	976.065525418	0.143583890067	1593.0	1002.0	37	0.0
3713943	3385.54296875	3.0	24616.0	3	4880.0	1	7114.54054054	263238.0	2.54359925358	3.0	0.886543446272	320.457977125	235.436419188	6015.12491601	0.599418042638	1666.0	1925.0	37	0.0
3713928	433.907958984	3.0	4366.0	3	1858.0	1	2197.81081081	81319.0	2.55848794582	3.0	0.51757645876	357.605187817	227.736754851	790.401228556	0.102618873404	1526.0	1281.0	37	0.0
3713930	2232.32983398	3.0	18125.0	3	2905.0	1	4669.21621622	172761.0	2.54693865153	3.0	0.828054761941	65.2364322237	228.862273747	3891.6100291	0.526894051127	1408.0	1120.0	37	0.0
3713932	1430.94311523	3.0	11626.0	3	2434.0	1	3588.48648649	132774.0	2.53826743355	3.0	0.809925576764	226.283432204	233.057664541	2511.59401157	0.395546509957	1533.0	1314.0	37	0.0
3713933	5213.48828125	3.0	32060.0	3	5423.0	1	9695.81081081	358745.0	2.56439554909	3.0	0.924847148159	44.2523067817	234.19799605	8570.13492321	0.691293497224	1655.0	2112.0	37	0.0
3713920	536.753173828	3.0	4880.0	3	1990.0	1	2345.72972973	86792.0	2.59707389179	3.0	0.837702852363	183.463137203	223.68011506	900.157382802	0.191513525346	1416.0	1316.0	37	0.0
3713922	1434.5111084	3.0	12550.0	3	2842.0	1	3989.2972973	147604.0	2.53759800704	3.0	0.724370184005	390.909574691	224.544683158	2790.68753839	0.339341218634	1620.0	1657.0	37	0.0
3713924	508.811279297	3.0	5294.0	3	1950.0	1	2194.48648649	81196.0	2.52568321791	3.0	0.663351809279	344.555616253	226.481233841	1021.95837656	0.18267525858	1444.0	979.0	37	0.0
3713926	493.961730957	3.0	5016.0	3	1731.0	1	2085.02702703	77146.0	2.55054058247	3.0	0.741362932016	243.310833127	226.667387911	964.389342955	0.206930120944	1363.0	855.0	37	0.0
3714041	431.933563232	3.0	5014.0	3	2046.0	1	2242.27027027	82964.0	2.54667568561	3.0	0.868982088543	351.502377486	275.417475422	857.334326355	0.199224956591	1417.0	1083.0	37	0.0
3714043	306.099304199	3.0	3437.0	3	1918.0	1	2055.02702703	76036.0	2.53411390394	3.0	0.664628712643	356.802063652	275.086290472	637.105062262	0.114858273167	1479.0	1193.0	37	0.0
3714045	475.730621338	3.0	4627.0	3	1668.0	1	1936.45945946	71649.0	2.55707418948	3.0	0.858037307279	47.8845540311	275.596337303	822.290858064	0.222758270449	1163.0	1074.0	37	0.0
3714047	624.584655762	3.0	5624.0	3	1827.0	1	2294.48648649	84896.0	2.51259742687	3.0	0.510635410461	250.746672023	275.837050357	1208.51682794	0.155370847797	1429.0	1053.0	37	0.0
3714032	5113.01367188	3.0	35659.0	3	5857.0	1	9491.48648649	351185.0	2.57206500376	3.0	0.895777691495	227.819703746	272.141958213	8465.79506216	0.665245722838	1790.0	2363.0	37	0.0
3714035	477.464447021	3.0	4362.0	3	1446.0	1	1781.81081081	65927.0	2.56264721497	3.0	0.675220124544	97.0317173052	273.181028689	901.874832343	0.206103082708	1130.0	728.0	37	0.0
3714037	579.198303223	3.0	5208.0	3	1703.0	1	2118.59459459	78388.0	2.53950086207	3.0	0.817090215538	271.350677971	274.28003463	1054.03263863	0.255110383879	1237.0	1157.0	37	0.0
3714039	373.120239258	3.0	4451.0	3	1685.0	1	1966.18918919	72749.0	10.1711424556	3.0	0.779836366231	396.225052958	274.144031027	812.618361903	0.192110619501	1285.0	1069.0	37	0.0
3714024	549.785339355	3.0	6228.0	3	1979.0	1	2178.27027027	80596.0	2.56947266472	3.0	0.635373364676	361.879851049	268.925923518	1069.68491333	0.184843461102	1442.0	827.0	37	0.0
3714026	2644.86254883	3.0	19096.0	3	3979.0	1	5688.94594595	210491.0	2.56567842331	3.0	0.820465096451	14.6661126327	270.00325059	4533.75124879	0.485731596707	1609.0	1969.0	37	0.0
3714028	249.715744019	3.0	3044.0	3	1333.0	1	1466.67567568	54267.0	2.55597812671	3.0	0.69627975188	71.5611939994	270.244745062	505.935220604	0.136482635098	1084.0	782.0	37	0.0
3714029	1904.11193848	3.0	15235.0	3	2756.0	1	4437.97297297	164205.0	2.58228384715	3.0	0.834672420995	120.417685578	271.343494174	3466.3265417	0.483602346231	1461.0	1183.0	37	0.0
3714017	2790.16674805	3.0	19930.0	3	3191.0	1	5794.05405405	214380.0	2.56226353759	3.0	0.842092708321	292.633939332	267.61655919	5025.55771336	0.575301110977	1476.0	1884.0	37	0.0
3714019	431.338317871	3.0	4110.0	3	1809.0	1	1892.05405405	70006.0	2.53109831679	3.0	0.906383859569	155.027122172	269.326251096	764.058023755	0.224005283076	1200.0	1023.0	37	0.0
3714021	212.591964722	3.0	3200.0	3	1814.0	1	1835.32432432	67907.0	2.67763887331	3.0	-0.090089879285	245.294765622	268.72391029	564.73922468	-0.013671082625	1569.0	898.0	37	0.0
3714008	480.031860352	3.0	5146.0	3	2026.0	1	2332.10810811	86288.0	2.52128570844	3.0	0.197378927636	235.446524274	265.909485419	929.536975052	0.0409465396814	1571.0	1304.0	37	0.0
3714010	3642.23266602	3.0	25020.0	3	4339.0	1	7455.13513514	275840.0	2.54964538882	3.0	0.877605838977	24.0834409132	266.516903283	6241.02885109	0.580631960773	1706.0	2324.0	37	0.0
3714012	1495.1842041	3.0	11001.0	3	2723.0	1	3726.94594595	137897.0	2.55350481182	3.0	0.807090620165	253.265017029	267.440091217	2676.42225893	0.408048066179	1469.0	1394.0	37	0.0
3714015	582.527099609	3.0	4634.0	3	2325.0	1	2634.54054054	97478.0	4.69547623615	3.0	1.57176633327	0.0	268.0	991.167229824	0.419779102871	1242.0	1332.0	37	0.0
3714000	219.067520142	3.0	3176.0	3	1632.0	1	1647.40540541	60954.0	2.7128501735	3.0	0.495790051048	128.804943569	256.818827003	549.445147371	0.0901301329743	1268.0	843.0	37	0.0
3714002	597.605163574	3.0	5320.0	3	1956.0	1	2317.54054054	85749.0	2.54893757135	3.0	0.72242673124	370.573390992	258.332200902	1144.74748779	0.217168526549	1490.0	996.0	37	0.0
3714004	318.425964355	3.0	4267.0	3	1823.0	1	2074.16216216	76744.0	2.52620340773	3.0	0.309607602813	121.19044254	265.025840686	928.245941833	0.0744359073911	1360.0	833.0	37	0.0
3714006	199.99029541	3.0	3009.0	3	1385.0	1	1423.0	52651.0	2.60213832667	3.0	0.468414325685	97.7306965929	265.627349809	498.13736392	0.0893090574605	1117.0	688.0	37	0.0
3713992	231.429336548	3.0	3035.0	3	1450.0	1	1518.45945946	56183.0	2.52001192797	3.0	0.820431874356	45.0447362739	254.385165577	439.024018237	0.134563198082	1131.0	1028.0	37	0.0
3713993	210.957489014	3.0	2445.0	3	1418.0	1	1424.54054054	52708.0	10.7541654824	3.0	0.773888975006	113.936778799	254.319625122	427.642477531	0.131425846641	1073.0	799.0	37	0.0
3713996	539.027648926	3.0	5632.0	3	1865.0	1	2197.40540541	81304.0	2.5661713623	3.0	0.79875136795	162.705759978	255.639318713	1054.93049954	0.237213856906	1278.0	1004.0	37	0.0
3713998	268.912902832	3.0	2799.0	3	1367.0	1	1492.78378378	55233.0	2.64800810412	3.0	0.769070465106	76.4755185081	256.971965884	525.52117703	0.156567007093	1074.0	806.0	37	0.0
3713984	407.907958984	3.0	4643.0	3	1762.0	1	2028.02702703	75037.0	8.99818563607	3.0	0.721984873564	165.934632933	251.577249194	907.320091946	0.192612384421	1285.0	940.0	37	0.0
3713986	7102.00976562	3.0	37555.0	3	8216.0	1	13995.4054054	517830.0	2.6132140087	3.0	1.0266370077	211.334306757	252.37096449	11327.972596	0.710815256867	2094.0	2694.0	37	0.0
3713988	5462.29248047	3.0	39200.0	3	5226.0	1	10315.0810811	381658.0	2.5552271382	3.0	0.858606529327	346.647959844	253.148285617	9440.62080226	0.647199813184	2076.0	2335.0	37	0.0
3713989	1408.56408691	3.0	11232.0	3	2657.0	1	3661.59459459	135479.0	2.59167833832	3.0	0.864421484744	24.7846778656	253.702473978	2424.83383691	0.401001351681	1525.0	1417.0	37	0.0
3716152	164.321273804	4.0	2959.0	4	1682.0	1	1756.27027027	64982.0	2.4478227056	3.0	0.543988849765	380.704869549	114.932051826	396.696542898	0.0654581077822	1507.0	1190.0	37	0.0
3716153	518.610473633	4.0	5141.0	4	1838.0	1	2118.89189189	78399.0	2.58731147494	3.0	0.868948414553	316.898937475	117.306063692	921.363897943	0.232929593288	1327.0	1121.0	37	0.0
3716154	533.022094727	4.0	4872.0	4	1972.0	1	2254.32432432	83410.0	2.60288571578	3.0	0.769068195216	348.254229384	118.095787081	937.699639604	0.190404270099	1479.0	1144.0	37	0.0
3716155	272.53515625	4.0	2972.0	4	1560.0	1	1629.64864865	60297.0	2.54294719348	3.0	0.731252355438	87.3135181837	118.860995932	518.095187319	0.131527982315	1214.0	878.0	37	0.0
3716156	282.5418396	4.0	2938.0	4	1390.0	1	1566.2972973	57953.0	2.52472591449	3.0	0.496791677606	96.8821907078	118.697128705	609.992571215	0.107097827762	1221.0	645.0	37	0.0
3716157	200.200668335	4.0	6721.0	4	3230.0	1	3553.83783784	131492.0	11.4000000005	3.0	-0.388489403081	266.245905017	118.815352683	1301.38286521	-0.0664070548558	2516.0	1870.0	37	0.0
3716158	196.611221313	4.0	4225.0	4	1956.0	1	1990.91891892	73664.0	2.48858665968	3.0	0.349536175739	280.642671658	120.066048957	533.586053581	0.0491413443137	1712.0	1219.0	37	0.0
3716159	522.286132812	4.0	4833.0	4	1985.0	1	2313.48648649	85599.0	8.46775981096	3.0	1.0325489035	48.9499387567	122.147812279	1017.11049388	0.293622526947	1189.0	777.0	37	0.0
3716144	2816.95751953	4.0	21181.0	4	3481.0	1	5698.81081081	210856.0	2.5626768157	3.0	0.901270169312	157.913954231	110.247606162	4723.50433611	0.596200908916	1385.0	1188.0	37	0.0
3716145	433.842193604	4.0	3593.0	4	1670.0	1	1961.97297297	72593.0	2.59187966354	3.0	0.793800082558	357.913749066	110.943857736	783.035669916	0.188220390702	1333.0	946.0	37	0.0
3716146	835.259521484	4.0	9411.0	4	3151.0	1	3832.62162162	141807.0	2.58346073911	3.0	0.0126464879041	395.894710827	111.605970517	2102.82854946	0.00348142621358	2104.0	1656.0	37	0.0
3716147	197.13609314	4.0	2532.0	4	1286.0	1	1404.18918919	51955.0	2.57801078989	3.0	0.712357902268	16.8901887087	113.417800218	444.38358292	0.127039827467	1087.0	701.0	37	0.0
3716148	3397.62817383	4.0	23400.0	4	4446.0	1	7247.59459459	268161.0	2.53209596866	3.0	0.81179958326	272.716328528	112.605928797	6086.93191034	0.517213908229	2143.0	2239.0	37	0.0
3716149	247.118865967	4.0	2928.0	4	1295.0	1	1459.83783784	54014.0	10.1988106814	3.0	0.518708526541	132.058893623	114.32846065	541.02097482	0.106338601271	1125.0	773.0	37	0.0
3716150	966.462768555	4.0	7381.0	4	2028.0	1	2768.32432432	102428.0	2.55466605693	3.0	0.889988650441	229.220295007	114.233537509	1627.63688713	0.354342820228	1295.0	1019.0	37	0.0
3716151	292.060211182	4.0	5053.0	4	2272.0	1	2534.0	93758.0	11.4000000005	3.0	-0.361193306918	262.277620682	114.859774092	952.610710976	-0.0635757099378	1982.0	1490.0	37	0.0
3716136	2070.44921875	4.0	15213.0	4	3629.0	1	5239.86486486	193875.0	2.5546961774	3.0	0.788600665107	385.082408538	101.687737039	3483.91449029	0.355316382205	1846.0	2017.0	37	0.0
3716137	1724.48376465	4.0	11893.0	4	3167.0	1	4204.02702703	155549.0	2.53212982865	3.0	0.74835901166	274.205058656	102.961054057	2913.48057872	0.35010049155	1710.0	1211.0	37	0.0
3716138	7101.93115234	4.0	41593.0	4	7988.0	1	14572.7837838	539193.0	2.59839692219	3.0	0.848868463074	395.110589052	103.351770868	12045.6529576	0.540431432867	3068.0	3860.0	37	0.0
3716139	502.052185059	4.0	4456.0	4	1628.0	1	1980.21621622	73268.0	2.55277072203	3.0	0.78339420807	234.049691235	104.260276038	904.05614179	0.217770225159	1230.0	628.0	37	0.0
3716140	598.469543457	4.0	5095.0	4	1756.0	1	2066.13513514	76447.0	2.58707584051	3.0	0.769124202005	200.222892769	104.814982768	1104.89366412	0.258890562974	1177.0	814.0	37	0.0
3716141	494.715667725	4.0	4666.0	4	1896.0	1	2068.75675676	76544.0	10.2161566832	3.0	0.831999777843	316.753434435	104.886359033	884.129402463	0.216229625833	1343.0	981.0	37	0.0
3716142	2530.07983398	4.0	18475.0	4	3393.0	1	5222.27027027	193224.0	2.563888945	3.0	0.824198456749	100.922792654	105.813869342	4292.38650694	0.512219507404	1473.0	1488.0	37	0.0
3716143	505.872833252	4.0	5198.0	4	1868.0	1	2186.91891892	80916.0	2.58203950636	3.0	0.949243689236	303.411992708	108.110224834	890.190409668	0.239458284613	1322.0	1042.0	37	0.0
3716128	206.30368042	4.0	2657.0	4	1614.0	1	1665.40540541	61620.0	2.61527012692	3.0	0.674225317829	133.478218683	91.7419949205	436.914462736	0.0970211731929	1276.0	912.0	37	0.0
3716129	382.747894287	4.0	4264.0	4	1607.0	1	1854.91891892	68632.0	2.62048103176	3.0	0.731577594968	358.908073718	92.4130306723	757.520530649	0.175616610841	1262.0	1026.0	37	0.0
3716130	494.492156982	4.0	4310.0	4	1620.0	1	1883.40540541	69686.0	2.52730978979	3.0	0.831413302574	145.908473262	95.0008830955	871.609222437	0.238209521597	1133.0	776.0	37	0.0
3716131	470.591949463	4.0	4835.0	4	1725.0	1	1993.45945946	73758.0	2.55345060967	3.0	0.736878535817	311.528861468	94.8317661888	884.692714845	0.195475124005	1310.0	701.0	37	0.0
3716132	220.098571777	4.0	3024.0	4	1563.0	1	1662.32432432	61506.0	10.769035661	3.0	0.612280090637	210.754727511	98.5014876236	489.823213803	0.0991520053802	1357.0	832.0	37	0.0
3716133	1771.90148926	4.0	12612.0	4	2985.0	1	4371.35135135	161740.0	2.549157347	3.0	0.851408838387	108.030257065	99.4878060672	3021.53905978	0.416938034519	1554.0	1561.0	37	0.0
3716134	294.358123779	4.0	3578.0	4	1533.0	1	1653.45945946	61178.0	2.51332337853	3.0	0.649683676295	248.738900197	101.41568999	638.703791309	0.143485707337	1213.0	840.0	37	0.0
3716135	288.664001465	4.0	3263.0	4	1435.0	1	1638.62162162	60629.0	2.50878283053	3.0	0.647644344686	123.810740149	102.462175894	606.267650435	0.136118063252	1227.0	902.0	37	0.0
3716120	251.129730225	4.0	3038.0	4	1409.0	1	1513.32432432	55993.0	2.55878863041	3.0	0.956001322318	172.839011197	88.493358995	479.561492642	0.17851557557	1053.0	764.0	37	0.0
3716121	533.371948242	4.0	4965.0	4	1578.0	1	1957.24324324	72418.0	2.52969417146	3.0	0.83591877758	63.7224254923	89.9162132132	933.381528678	0.248936688887	1163.0	1051.0	37	0.0
3716122	324.598571777	4.0	3873.0	4	1806.0	1	1859.02702703	68784.0	2.58126817175	3.0	0.747041631534	126.458315517	89.8243027646	639.688313273	0.147483708909	1332.0	999.0	37	0.0
3716123	319.00112915	4.0	4662.0	4	2172.0	1	2390.08108108	88433.0	2.51506579564	3.0	0.552870500913	292.312279487	90.4502994004	880.544445795	0.113391346348	1523.0	916.0	37	0.0
3716124	227.089111328	4.0	3096.0	4	1441.0	1	1555.08108108	57538.0	2.5665438675	3.0	0.459282006219	319.643280675	90.402168719	577.866448353	0.0932956740214	1264.0	777.0	37	0.0
3716125	2254.58569336	4.0	15428.0	4	3023.0	1	4898.78378378	181255.0	2.59231613312	3.0	0.876151466418	202.355575577	90.5772940282	3947.62249219	0.545637452042	1429.0	1294.0	37	0.0
3716126	1827.86865234	4.0	14343.0	4	2775.0	1	4308.02702703	159397.0	2.55868135186	3.0	0.858361447743	286.011857678	90.9575196533	3097.85516739	0.446380859666	1530.0	1567.0	37	0.0
3716127	154.84614563	4.0	2711.0	4	1662.0	1	1722.59459459	63736.0	2.49674214452	3.0	0.10303383166	387.848731521	90.6261661381	415.478135503	0.0125818671454	1543.0	834.0	37	0.0
3716112	537.744628906	4.0	4949.0	4	2028.0	1	2279.89189189	84356.0	2.56574057971	3.0	0.822031195423	344.581707404	84.4393592382	1027.50098091	0.227349847591	1391.0	952.0	37	0.0
3716113	189.236785889	4.0	3683.0	4	1632.0	1	1839.67567568	68068.0	2.47477995469	3.0	0.297964369285	350.004417792	84.2164228595	604.648063572	0.0514872566485	1505.0	936.0	37	0.0
3716114	401.269927979	4.0	3576.0	4	1615.0	1	1785.54054054	66065.0	2.56475011265	3.0	0.751391233246	40.9630872638	84.7900295735	701.655724166	0.173206855534	1187.0	754.0	37	0.0
3716115	253.51373291	4.0	3145.0	4	1558.0	1	1671.78378378	61856.0	2.56954643547	3.0	0.481826746312	132.106308117	85.4071367018	596.280607653	0.094004961797	1307.0	809.0	37	0.0
3716116	469.996459961	4.0	4921.0	4	1803.0	1	2056.43243243	76088.0	2.57851894907	3.0	0.493501687069	243.746889748	84.8511285952	927.336464784	0.12520224909	1367.0	1084.0	37	0.0
3716117	196.630630493	4.0	2742.0	4	1430.0	1	1552.54054054	57444.0	2.83561451656	3.0	0.626191340343	25.2444466283	86.7915081223	434.893958633	0.0961350003595	1261.0	1023.0	37	0.0
3716118	1659.7824707	4.0	10144.0	4	2610.0	1	3870.89189189	143223.0	2.54984524779	3.0	0.972648396252	51.1886011077	87.7299438078	2679.97993135	0.507619197046	1228.0	1409.0	37	0.0
3716119	481.234893799	4.0	4674.0	4	1560.0	1	1933.51351351	71540.0	2.73782409606	3.0	0.725882208506	101.25339287	87.5817475954	908.92930362	0.205713716999	1239.0	839.0	37	0.0
3716104	603.621704102	4.0	5748.0	4	2151.0	1	2453.64864865	90785.0	2.5346999306	3.0	0.889969166584	354.837236015	78.0713943689	1038.45508158	0.232028321459	1487.0	1128.0	37	0.0
3716105	2433.70874023	4.0	17874.0	4	3695.0	1	5484.2972973	202919.0	2.58155271869	3.0	0.819967851459	7.64554128936	79.0146427575	4137.01176955	0.447735933701	1730.0	1739.0	37	0.0
3716106	242.985717773	4.0	2950.0	4	1283.0	1	1431.21621622	52955.0	10.0963365429	3.0	0.663344348717	64.9500002542	79.4051003131	495.04540393	0.129589383709	1090.0	707.0	37	0.0
3716107	1811.17822266	4.0	13552.0	4	2951.0	1	4439.64864865	164267.0	2.5584492869	3.0	0.859241086905	113.391886944	80.4694014704	3335.13959575	0.476534023476	1418.0	1546.0	37	0.0
3716108	4963.75878906	4.0	32688.0	4	4761.0	1	9371.0	346727.0	2.57155601446	3.0	0.874104567141	220.862068136	81.2988812355	8409.85508859	0.645347431543	1915.0	2104.0	37	0.0
3716109	545.279846191	4.0	5070.0	4	1554.0	1	1919.72972973	71030.0	2.54595320584	3.0	0.783233426389	89.9411163181	82.1350909129	969.03903283	0.246385245828	1109.0	930.0	37	0.0
3716110	441.604217529	4.0	4450.0	4	1689.0	1	2020.59459459	74762.0	2.5956750864	3.0	0.710823963912	389.42764993	83.2931495451	828.470963062	0.17058145257	1398.0	1046.0	37	0.0
3716111	316.549041748	4.0	3401.0	4	1489.0	1	1633.72972973	60448.0	2.50432282629	3.0	0.70243556266	264.392671912	83.5443383297	640.36394377	0.159641970084	1154.0	864.0	37	0.0
3716096	397.905212402	4.0	4273.0	4	1999.0	1	2126.24324324	78671.0	2.57971127546	3.0	0.811015491922	395.9071578	74.4464065703	789.931234891	0.177373988315	1393.0	889.0	37	0.0
3716097	289.230529785	4.0	3217.0	4	1362.0	1	1506.54054054	55742.0	2.54011587111	3.0	0.582854305465	90.6444217996	74.6017489819	569.949978048	0.123913562659	1072.0	679.0	37	0.0
3716098	537.806396484	4.0	6034.0	4	2059.0	1	2406.10810811	89026.0	2.53324015797	3.0	0.191788550184	228.272054715	75.0513640633	1113.5585796	0.0464414248548	1623.0	1157.0	37	0.0
3716099	3579.75	4.0	24068.0	4	4496.0	1	7361.62162162	272380.0	2.58812530621	3.0	0.885918081322	17.1331376265	75.6606571279	6020.53663791	0.568047179319	1776.0	2298.0	37	0.0
3716100	1050.25756836	4.0	8869.0	4	2283.0	1	3131.67567568	115872.0	2.56754777731	3.0	0.79565512623	246.39333154	76.5316127419	1910.00834864	0.320367236732	1476.0	1320.0	37	0.0
3716101	2813.28637695	4.0	19651.0	4	3393.0	1	5707.18918919	211166.0	2.5943400718	3.0	0.855939857852	285.697017276	76.8566658714	4855.48565964	0.572580487026	1467.0	1441.0	37	0.0
3716102	437.212310791	4.0	3764.0	4	1492.0	1	1783.08108108	65974.0	2.56257685523	3.0	0.771051580213	147.931471478	78.3307148353	811.59117987	0.212822123928	1158.0	780.0	37	0.0
3716103	332.121765137	4.0	3928.0	4	1890.0	1	2074.0	76738.0	2.6395378532	3.0	0.38720199325	238.783053705	78.0455300884	689.052287969	0.0687422925041	1550.0	885.0	37	0.0
3716216	1942.07287598	4.0	15348.0	4	3676.0	1	5309.83783784	196464.0	2.56454989415	3.0	0.862158911461	360.609358642	169.621122779	3545.122326	0.404121534273	2062.0	1766.0	37	0.0
3716217	1394.35375977	4.0	10861.0	4	2803.0	1	3914.40540541	144833.0	2.56252030179	3.0	0.743924549727	99.9652152729	171.475877571	2427.68473905	0.299863072917	1837.0	1279.0	37	0.0
3716218	365.372009277	4.0	4099.0	4	1518.0	1	1755.43243243	64951.0	2.50291898185	3.0	0.736137872852	184.301832587	171.490067425	712.361313619	0.175590702864	1211.0	721.0	37	0.0
3716219	376.601257324	4.0	5335.0	4	2588.0	1	2868.13513514	106121.0	10.8415505009	3.0	0.328113896963	355.138346144	172.209003262	1087.21975092	0.0663127364085	1980.0	1534.0	37	0.0
3716220	557.341003418	4.0	5149.0	4	1536.0	1	1938.51351351	71725.0	2.56722088419	3.0	0.790598544365	67.2975666779	173.871681994	1034.87002999	0.267474373579	1098.0	830.0	37	0.0
3716221	1072.82556152	4.0	8539.0	4	2444.0	1	3234.2972973	119669.0	2.58413480856	3.0	0.841605296549	318.52189803	174.48053656	2026.62683438	0.358099712765	1501.0	1300.0	37	0.0
3716222	1893.18823242	4.0	14452.0	4	3889.0	1	5089.56756757	188314.0	2.58408671849	3.0	0.915081018482	337.466398401	173.58249653	3415.4068941	0.443079084733	1786.0	1695.0	37	0.0
3716223	356.836547852	4.0	6251.0	4	3133.0	1	3354.67567568	124123.0	11.4000000005	3.0	0.577626558505	364.440540302	174.446496492	992.44112767	0.0934243565257	2404.0	1940.0	37	0.0
3716208	283.139984131	4.0	3190.0	4	1885.0	1	1933.08108108	71524.0	10.2282529409	3.0	1.45149411226	399.0	162.0	535.357999555	0.251552458785	1315.0	1029.0	37	0.0
3716209	391.443817139	4.0	3586.0	4	1501.0	1	1763.13513514	65236.0	2.57903547254	3.0	0.975539001501	15.2995641177	162.989119183	658.699187885	0.222835391985	1089.0	803.0	37	0.0
3716210	216.258560181	4.0	2589.0	4	1492.0	1	1569.86486486	58085.0	9.0154486549	3.0	0.677891769015	310.683200528	163.025106909	452.235138087	0.108206428823	1238.0	822.0	37	0.0
3716211	254.998886108	4.0	3362.0	4	1883.0	1	2006.43243243	74238.0	2.48940509279	3.0	0.530118066761	383.282655413	162.801168757	532.704240464	0.0756999088043	1635.0	1078.0	37	0.0
3716212	2107.88500977	4.0	14758.0	4	3196.0	1	4518.59459459	167188.0	2.56102559758	3.0	0.932105803069	51.0264678215	163.987134484	3404.46373212	0.541164974132	1307.0	1374.0	37	0.0
3716213	6030.73291016	4.0	32351.0	4	7812.0	1	11208.7837838	414725.0	2.5554306029	3.0	0.953151079104	91.9763600004	164.061510343	9613.85171723	0.691366683738	1888.0	2423.0	37	0.0
3716214	480.014587402	4.0	4769.0	4	2113.0	1	2335.72972973	86422.0	2.54213684369	3.0	0.631624071734	109.300605935	168.801522978	881.29808454	0.135279401443	1579.0	1245.0	37	0.0
3716215	2205.06689453	4.0	15081.0	4	3442.0	1	5215.32432432	192967.0	2.56141879798	3.0	0.875560475785	146.429723111	170.435685686	3874.3497953	0.481958595919	1675.0	1802.0	37	0.0
3716200	291.496490479	4.0	3843.0	4	1598.0	1	1782.97297297	65970.0	2.50136648769	3.0	0.651680452384	190.950590986	154.40715202	661.808233658	0.137586756273	1283.0	1029.0	37	0.0
3716201	406.579101562	4.0	5748.0	4	2379.0	1	2704.48648649	100066.0	2.48615849028	3.0	0.397051778343	381.521473206	154.368829636	1009.84887818	0.0800641848742	1760.0	1653.0	37	0.0
3716202	867.027893066	4.0	6405.0	4	2762.0	1	3040.43243243	112496.0	2.60804088215	3.0	1.11360207553	107.078817719	156.230680691	1302.17955198	0.313147607181	1550.0	1442.0	37	0.0
3716203	1296.67883301	4.0	9156.0	4	2744.0	1	3528.78378378	130565.0	2.58928723063	3.0	1.00021604998	179.76870068	156.476932315	2178.95011843	0.44677231342	1302.0	1072.0	37	0.0
3716204	217.922821045	4.0	2671.0	4	1263.0	1	1426.89189189	52795.0	2.58206034184	3.0	0.537775574878	31.8957086259	156.546884491	513.196669242	0.107062116857	1136.0	488.0	37	0.0
3716205	245.499099731	4.0	3765.0	4	1636.0	1	1746.21621622	64610.0	10.3683916279	3.0	0.678730713377	332.224786006	157.394463016	532.496694572	0.115432973852	1374.0	1005.0	37	0.0
3716206	2873.18041992	4.0	17854.0	4	6790.0	1	7890.7027027	291956.0	4.72194156705	3.0	1.33362294328	147.571702524	159.018196374	4410.97820384	0.594270787197	1847.0	2342.0	37	0.0
3716207	417.789276123	4.0	3584.0	4	1552.0	1	1827.40540541	67614.0	2.67980850646	3.0	0.720949668458	214.370721544	159.253159387	796.661696618	0.186450527397	1235.0	732.0	37	0.0
3716192	3012.96557617	4.0	20174.0	4	3651.0	1	6225.08108108	230328.0	2.57426183068	3.0	0.878438327387	52.4695420007	146.42318895	5360.19558297	0.608223753731	1446.0	1429.0	37	0.0
3716193	211.252090454	4.0	3031.0	4	1612.0	1	1754.37837838	64912.0	2.4296287175	3.0	0.503666080533	313.66477894	149.832579932	497.320003807	0.0768760553829	1429.0	1025.0	37	0.0
3716194	455.089691162	4.0	4768.0	4	1951.0	1	2119.62162162	78426.0	2.58135636559	3.0	0.829825729038	320.627787683	150.907219872	819.790093437	0.191146528373	1392.0	1043.0	37	0.0
3716195	2342.55322266	4.0	17041.0	4	3845.0	1	5539.16216216	204949.0	2.57657559131	3.0	0.866365161833	387.709595825	150.649335835	4095.0205366	0.471119277926	1830.0	1665.0	37	0.0
3716196	430.745605469	4.0	4364.0	4	1730.0	1	2061.89189189	76290.0	2.50134239956	3.0	0.734355251254	63.1840105623	152.036266175	790.490381689	0.163831328017	1472.0	1074.0	37	0.0
3716197	4211.00244141	4.0	29263.0	4	6301.0	1	8113.78378378	300210.0	2.56638150448	3.0	0.924478769457	119.972053649	151.923258116	6838.57178533	0.638245857153	1700.0	2155.0	37	0.0
3716198	374.300750732	4.0	5064.0	4	1701.0	1	2017.54054054	74649.0	2.57048766673	3.0	0.0554052057415	140.844718963	151.878332504	868.240737053	0.012065549523	1436.0	1115.0	37	0.0
3716199	1509.69177246	4.0	11769.0	4	2355.0	1	3522.62162162	130337.0	2.56946780709	3.0	0.850871363071	224.673689903	152.907450056	2610.03860499	0.460324697453	1276.0	1386.0	37	0.0
3716184	3224.28271484	4.0	25092.0	4	4449.0	1	6847.51351351	253358.0	2.54392074047	3.0	0.850975078865	363.785763742	140.068478504	5573.14353057	0.529756853086	1934.0	2117.0	37	0.0
3716185	247.23500061	4.0	5347.0	4	2736.0	1	3016.86486486	111624.0	2.53400676192	3.0	0.375131756745	370.255018408	140.943394452	896.378459325	0.0590191863494	2036.0	1795.0	37	0.0
3716186	3645.66015625	4.0	24894.0	4	4739.0	1	7388.05405405	273358.0	2.55054220552	3.0	0.871309428641	297.118524407	141.797400435	6051.39639048	0.55481198734	1885.0	1889.0	37	0.0
3716187	277.757446289	4.0	3269.0	4	1480.0	1	1625.32432432	60137.0	2.54458132054	3.0	0.767158286756	212.699636165	143.26365134	567.923510795	0.154775559013	1160.0	805.0	37	0.0
3716188	1511.87524414	4.0	11914.0	4	2848.0	1	4161.56756757	153978.0	2.56915962903	3.0	0.781125891742	21.4140805546	144.513383883	2988.37540908	0.389774696187	1570.0	1405.0	37	0.0
3716189	1708.0559082	4.0	13543.0	4	3121.0	1	4431.94594595	163982.0	2.59175847155	3.0	0.868245423504	89.5782898066	144.727364693	3092.8178894	0.434619389207	1627.0	1660.0	37	0.0
3716190	4004.86938477	4.0	28049.0	4	4496.0	1	7844.2972973	290239.0	2.59499647226	3.0	0.875191664156	258.286346682	145.320700785	6875.35449537	0.622173547259	1758.0	2042.0	37	0.0
3716191	1817.1204834	4.0	15946.0	4	3601.0	1	4637.56756757	171590.0	2.535067778	3.0	0.784982760247	347.039700641	145.194524951	3126.13582506	0.359756737214	1857.0	1671.0	37	0.0
3716176	7381.11181641	4.0	33515.0	4	10997.0	1	15379.9459459	569058.0	2.70797302343	3.0	1.19908060459	69.9777004612	134.211869621	10683.8697056	0.713731701464	2275.0	3983.0	37	0.0
3716177	2160.06616211	4.0	15151.0	4	3266.0	1	4765.59459459	176327.0	2.58887156814	3.0	0.934314069739	120.288590614	134.587031651	3600.11591217	0.545376822024	1368.0	1656.0	37	0.0
3716178	3932.77612305	4.0	28265.0	4	5156.0	1	8288.59459459	306678.0	2.58104529514	3.0	0.877642894246	382.079222136	134.519940956	6891.68382287	0.574468599999	2092.0	2354.0	37	0.0
3716179	472.751251221	4.0	4712.0	4	1888.0	1	2098.64864865	77650.0	2.75573002824	3.0	0.747476688893	315.674342857	137.376745726	920.191955102	0.195989994083	1377.0	834.0	37	0.0
3716180	1444.53393555	4.0	11265.0	4	3193.0	1	4221.59459459	156199.0	2.6018510885	3.0	0.718014518443	345.489644448	137.51561438	2679.5298972	0.295117078195	1967.0	1742.0	37	0.0
3716181	2418.60205078	4.0	17227.0	4	3518.0	1	5462.59459459	202116.0	2.55246513081	3.0	0.820852952989	288.116638158	138.414511956	4195.9131006	0.46039906037	1752.0	1668.0	37	0.0
3716182	193.086761475	4.0	4514.0	4	2109.0	1	2227.40540541	82414.0	10.7332382551	3.0	0.174801113788	87.8839258556	139.09306717	793.171953455	0.0321228196882	1715.0	1038.0	37	0.0
3716183	873.405944824	4.0	9028.0	4	2715.0	1	3531.2972973	130658.0	11.4000000005	3.0	0.414489501233	18.2759025274	140.455769749	2089.87870282	0.139796998182	1871.0	1627.0	37	0.0
3716168	590.529296875	4.0	5441.0	4	2144.0	1	2508.02702703	92797.0	2.53920378271	3.0	0.547198504092	220.176905007	127.595820174	1056.81043939	0.130309868862	1439.0	1311.0	37	0.0
3716169	391.755432129	4.0	4329.0	4	2186.0	1	2454.81081081	90828.0	2.60637910382	3.0	0.492923114557	79.5092246784	128.562035083	835.716287512	0.0915903491899	1699.0	1104.0	37	0.0
3716170	557.229125977	4.0	4868.0	4	1573.0	1	2029.59459459	75095.0	2.55524424171	3.0	0.807096704822	170.454983525	128.58533671	1044.71661387	0.262184966042	1165.0	821.0	37	0.0
3716171	420.099517822	4.0	5584.0	4	2154.0	1	2406.21621622	89030.0	2.59550672294	3.0	0.622933322538	275.104159211	129.489354797	869.679766579	0.126853923951	1772.0	1511.0	37	0.0
3716172	186.866516113	4.0	2883.0	4	1862.0	1	1839.72972973	68070.0	4.70814867288	3.0	0.431282751135	367.394191344	128.635953321	476.541396631	0.0591617466617	1582.0	774.0	37	0.0
3716173	233.278564453	4.0	3399.0	4	1595.0	1	1689.59459459	62515.0	2.56823456768	3.0	0.314194585697	90.2294334077	131.688690415	552.249966524	0.0541271140886	1426.0	847.0	37	0.0
3716174	2921.4296875	4.0	20390.0	4	4157.0	1	5991.56756757	221688.0	2.55880559687	3.0	0.845145967254	15.844257706	132.745436124	4951.51990998	0.536618904097	1559.0	1475.0	37	0.0
3716175	239.359451294	4.0	3159.0	4	1469.0	1	1547.45945946	57256.0	2.60725920973	3.0	0.700144274652	201.984861395	132.80387113	455.504884386	0.114884424322	1183.0	875.0	37	0.0
3716160	494.156982422	4.0	4743.0	4	1682.0	1	2080.89189189	76993.0	2.55707956211	3.0	0.625775907304	74.1036289521	121.920006109	877.872674385	0.152072492076	1333.0	1048.0	37	0.0
3716161	547.696533203	4.0	5583.0	4	1655.0	1	2041.54054054	75537.0	2.58403937798	3.0	0.826896467113	127.83456911	122.604338513	977.308906999	0.246762187422	1230.0	908.0	37	0.0
3716162	162.408889771	4.0	2773.0	4	1654.0	1	1718.81081081	63596.0	10.0939299562	3.0	0.236871243864	353.841852722	123.039340695	436.777392949	0.0310302907404	1542.0	1032.0	37	0.0
3716163	403.26663208	4.0	3908.0	4	1660.0	1	1815.08108108	67158.0	2.61862053491	3.0	0.888525197622	27.6335048086	124.154862327	700.890084043	0.207075128744	1155.0	983.0	37	0.0
3716164	3367.5378418	4.0	26226.0	4	7470.0	1	9426.7027027	348788.0	2.60071980835	3.0	1.11281564391	261.853771454	123.559814092	5953.02381085	0.541723215832	2313.0	2587.0	37	0.0
3716165	550.313049316	4.0	4135.0	4	1616.0	1	1972.83783784	72995.0	2.59599142161	3.0	0.960011755319	189.814976342	125.915008098	884.527071174	0.274229322297	1126.0	1009.0	37	0.0
3716166	2567.28686523	4.0	18746.0	4	3240.0	1	5374.02702703	198839.0	2.54813509217	3.0	0.855732697992	211.966101421	127.410941058	4420.58310939	0.54310407831	1439.0	1430.0	37	0.0
3716167	4074.66357422	4.0	27203.0	4	4466.0	1	8015.83783784	296586.0	2.55929477348	3.0	0.870662680956	337.068744404	127.414334018	7056.42888323	0.621341773422	1791.0	2114.0	37	0.0
3716280	6648.52734375	4.0	39839.0	4	6420.0	1	13003.7567568	481139.0	2.57796916294	3.0	0.934915262727	326.904738983	230.52446215	11208.945273	0.674867778617	2273.0	3523.0	37	0.0
3716281	1633.12988281	4.0	13491.0	4	2991.0	1	4298.18918919	159033.0	2.56883606701	3.0	0.827234750346	379.162061196	232.18483011	2878.20511042	0.383071227538	1781.0	1478.0	37	0.0
3716282	3482.50170898	4.0	18844.0	4	5261.0	1	7686.02702703	284383.0	2.64545167426	3.0	1.09019304754	399.0	233.0	5643.36905131	0.667306616224	1684.0	1864.0	37	0.0
3716283	5077.50976562	4.0	31840.0	4	5686.0	1	9905.97297297	366521.0	2.58277594375	3.0	0.914292300305	38.4895834904	233.524119493	8957.44938736	0.704661222354	1583.0	2541.0	37	0.0
3716284	1787.42553711	4.0	12223.0	4	2731.0	1	4063.40540541	150346.0	2.56405895711	3.0	0.889018657007	117.849891842	234.263262323	3014.97510087	0.492132159826	1339.0	1026.0	37	0.0
3716285	355.080718994	4.0	4615.0	4	2172.0	1	2491.2972973	92178.0	2.49875807357	3.0	0.267875980999	269.171694737	235.096501771	820.609186481	0.0461540967956	1706.0	1293.0	37	0.0
3716286	2275.2890625	4.0	15561.0	4	2755.0	1	4735.27027027	175205.0	2.58707765515	3.0	0.888023406944	5.95743249027	237.611653285	3860.74458599	0.567422992861	1280.0	1079.0	37	0.0
3716287	479.033569336	4.0	5576.0	4	2445.0	1	2775.86486486	102707.0	2.55970172296	3.0	0.411540959298	278.354816705	238.627551121	1061.22081591	0.0853834513571	1815.0	1180.0	37	0.0
3716272	369.094055176	4.0	3445.0	4	1408.0	1	1663.16216216	61537.0	2.5701531237	3.0	0.682954741769	52.7686879063	221.904315824	690.867912826	0.165294344337	1146.0	875.0	37	0.0
3716273	591.060058594	4.0	6794.0	4	3085.0	1	3144.13513514	116333.0	2.51208936325	3.0	0.988310535752	285.184915562	224.266734452	1108.05137171	0.210872847263	1964.0	1556.0	37	0.0
3716274	1083.96765137	4.0	8713.0	4	2544.0	1	3277.0	121249.0	2.55710915753	3.0	1.03377811632	70.138818955	226.511642103	1797.05686857	0.39558397758	1347.0	1184.0	37	0.0
3716275	1558.29846191	4.0	11676.0	4	3131.0	1	4280.56756757	158381.0	2.54135074148	3.0	0.870633918712	199.887520233	226.586119165	2661.77370418	0.371162730362	1726.0	1481.0	37	0.0
3716276	550.630187988	4.0	5811.0	4	1797.0	1	2141.0	79217.0	2.51991911128	3.0	0.529144436414	127.455806737	228.293345305	1094.31064044	0.156374818693	1394.0	1044.0	37	0.0
3716277	2617.82568359	4.0	20047.0	4	6774.0	1	8830.08108108	326713.0	4.71394458005	3.0	1.20222086079	188.573365391	227.783297043	5340.72439104	0.571268222351	1993.0	2823.0	37	0.0
3716278	2707.80712891	4.0	19633.0	4	6503.0	1	8062.08108108	298297.0	2.59185042606	3.0	1.05123996795	190.027178886	229.784872845	5211.73746556	0.51466355125	2044.0	2797.0	37	0.0
3716279	2424.50317383	4.0	19849.0	4	3611.0	1	5548.13513514	205281.0	2.55431240236	3.0	0.785200749591	275.690560768	231.149694239	4379.49186653	0.449074084089	1914.0	1439.0	37	0.0
3716264	548.372070312	4.0	6126.0	4	2495.0	1	2825.08108108	104528.0	2.5963071525	3.0	0.255392712463	352.372262317	213.544075805	1199.84585534	0.0573441906279	1900.0	1300.0	37	0.0
3716265	1291.57446289	4.0	10126.0	4	3011.0	1	3780.94594595	139895.0	2.52673567912	3.0	0.886381467139	369.573933948	213.673310648	2266.51211417	0.361792075534	1744.0	1294.0	37	0.0
3716266	5176.01367188	4.0	37560.0	4	6080.0	1	10498.2972973	388437.0	2.55323308763	3.0	0.86366496986	312.043634619	214.674667342	8977.44755814	0.585475774024	2592.0	3426.0	37	0.0
3716267	288.453308105	4.0	2956.0	4	1668.0	1	1773.59459459	65623.0	2.61141005991	3.0	0.738331917101	269.836304613	218.092153068	545.379656725	0.128054986437	1331.0	1038.0	37	0.0
3716268	1937.26086426	4.0	15695.0	4	3461.0	1	5175.91891892	191509.0	2.53391043041	3.0	0.598152516766	393.625195252	217.498386785	3810.89348942	0.282383408112	2188.0	2043.0	37	0.0
3716269	2571.9230957	4.0	18754.0	4	2765.0	1	5263.51351351	194750.0	2.56048729886	3.0	0.836001212776	78.0573303667	219.483542653	4555.6846212	0.566878819922	1419.0	1428.0	37	0.0
3716270	1897.45983887	4.0	13475.0	4	2666.0	1	4401.54054054	162857.0	2.59567402446	3.0	0.863459829361	129.476861837	218.533095307	3413.40128997	0.503323539291	1403.0	1571.0	37	0.0
3716271	2256.16210938	4.0	16317.0	4	3038.0	1	4796.86486486	177484.0	2.54468500277	3.0	0.855228341306	241.729360355	220.806337515	3869.27171702	0.526541209065	1447.0	1298.0	37	0.0
3716256	2169.64306641	4.0	16075.0	4	3257.0	1	4695.91891892	173749.0	2.52646512842	3.0	0.8297056378	186.971452466	211.103882858	3708.73317229	0.487302021194	1551.0	1485.0	37	0.0
3716257	263.289398193	4.0	3331.0	4	1682.0	1	1908.40540541	70611.0	4.62076840259	3.0	0.726545038896	240.368731873	210.764596343	576.544084248	0.123276756919	1318.0	1035.0	37	0.0
3716258	2902.22241211	4.0	21782.0	4	3571.0	1	6429.08108108	237876.0	2.54493250474	3.0	0.732902108892	388.702194924	210.554055566	5279.05793563	0.430412389507	2019.0	2017.0	37	0.0
3716259	351.32434082	4.0	5174.0	4	2111.0	1	2463.83783784	91162.0	2.62329919514	3.0	0.182677384142	342.754298922	211.608042727	931.392193127	0.035763145976	1918.0	1319.0	37	0.0
3716260	453.912353516	4.0	7069.0	4	3148.0	1	3458.78378378	127975.0	2.48935267779	3.0	0.188560506883	396.230857476	211.581003424	1409.6907883	0.0399611812661	2310.0	1383.0	37	0.0
3716261	471.730926514	4.0	3943.0	4	1295.0	1	1748.83783784	64707.0	2.589506271	3.0	0.703852110283	53.6805383824	212.560753404	891.767611529	0.218700983997	1068.0	924.0	37	0.0
3716262	1894.53686523	4.0	12859.0	4	3089.0	1	4667.27027027	172689.0	2.55751402014	3.0	0.849838143258	281.991434905	213.420730347	3249.97382595	0.420222806886	1780.0	1396.0	37	0.0
3716263	8956.93457031	4.0	40834.0	4	11446.0	1	18686.8918919	691415.0	2.70995928076	3.0	1.16632290101	297.167690551	213.195146161	13200.5930565	0.700537507101	2937.0	4701.0	37	0.0
3716248	1826.08374023	4.0	13021.0	4	2412.0	1	3902.10810811	144378.0	2.54468144625	3.0	0.840324822475	12.1346729412	202.815001367	3166.06070328	0.517238766723	1226.0	1224.0	37	0.0
3716249	220.865463257	4.0	2704.0	4	1274.0	1	1407.08108108	52062.0	2.64819263242	3.0	0.655535038081	126.311948445	203.997990085	450.586801255	0.117268934619	1117.0	723.0	37	0.0
3716250	1779.79003906	4.0	13179.0	4	3411.0	1	4527.64864865	167523.0	2.52625273763	3.0	0.821485500648	340.109414748	205.299657331	3142.49683299	0.39876469404	1887.0	1373.0	37	0.0
3716251	629.922607422	4.0	6058.0	4	1965.0	1	2371.83783784	87758.0	2.52968810693	3.0	0.484032575087	194.29873188	205.911591316	1209.95242132	0.140849848319	1487.0	1041.0	37	0.0
3716252	5276.2265625	4.0	37666.0	4	6306.0	1	10155.7027027	375761.0	2.53571603897	3.0	0.842291549849	356.262233129	205.764893367	9152.13169117	0.611678333219	2275.0	2887.0	37	0.0
3716253	2128.79101562	4.0	15478.0	4	3197.0	1	4686.0	173382.0	2.56389739092	3.0	0.912102489604	99.5324573898	207.733950025	3649.78261149	0.550879112813	1299.0	1586.0	37	0.0
3716254	202.837051392	4.0	2542.0	4	1160.0	1	1250.51351351	46269.0	2.53478416523	3.0	0.637594998753	36.7696954491	208.80790536	436.319239753	0.125153388731	983.0	516.0	37	0.0
3716255	914.36706543	4.0	6027.0	4	2135.0	1	2745.51351351	101584.0	2.72441667875	3.0	1.00054496202	170.019855038	211.414843409	1477.90972175	0.368544411064	1251.0	969.0	37	0.0
3716240	305.895568848	4.0	3359.0	4	1789.0	1	1867.10810811	69083.0	2.52991430281	3.0	0.610213840679	184.101958147	188.718170929	601.532985324	0.109013107458	1378.0	998.0	37	0.0
3716241	1918.7791748	4.0	13649.0	4	3036.0	1	4364.64864865	161492.0	2.58358351133	3.0	0.860443826766	224.33907994	189.07686522	3290.27900891	0.479994182018	1501.0	1512.0	37	0.0
3716242	182.860794067	4.0	2891.0	4	1335.0	1	1441.67567568	53342.0	10.1859847881	3.0	0.403609920028	163.323825035	192.502773138	489.679206446	0.073589196405	1206.0	519.0	37	0.0
3716243	2874.4831543	4.0	20465.0	4	4648.0	1	6582.59459459	243556.0	2.55743627877	3.0	0.762927138854	254.730385845	191.670528966	5168.66705608	0.427604722553	1913.0	1905.0	37	0.0
3716244	1489.20495605	4.0	11842.0	4	2914.0	1	3923.89189189	145184.0	2.55753919073	3.0	0.884653614636	175.639388885	194.190823572	2622.2683224	0.419646454109	1500.0	1524.0	37	0.0
3716245	2324.19287109	4.0	15390.0	4	3082.0	1	4990.75675676	184658.0	2.61018197395	3.0	0.928492822737	69.0710894696	196.496119752	3942.9303852	0.579220731928	1274.0	1299.0	37	0.0
3716246	611.466125488	4.0	4995.0	4	1790.0	1	2186.02702703	80883.0	2.50995112668	3.0	0.699278922719	279.994779804	199.085352111	1131.53832081	0.22097364006	1387.0	1058.0	37	0.0
3716247	407.801269531	4.0	4873.0	4	2226.0	1	2495.10810811	92319.0	2.65017138874	3.0	0.100308738128	347.560970127	199.535612531	904.578624547	0.0185197526026	1961.0	1293.0	37	0.0
3716232	2649.4050293	4.0	18707.0	4	4327.0	1	6412.05405405	237246.0	2.62896843692	3.0	0.887859430597	352.092386557	182.534921851	4467.56552489	0.447818594361	2231.0	2363.0	37	0.0
3716233	589.233642578	4.0	4859.0	4	2100.0	1	2404.05405405	88950.0	2.62658109378	3.0	0.856301951019	270.768362095	185.049288652	990.222027458	0.214113817199	1428.0	1064.0	37	0.0
3716234	1535.45251465	4.0	12322.0	4	3168.0	1	4496.94594595	166387.0	2.53544248815	3.0	0.806182652198	361.563345621	185.042680587	2675.9204226	0.315548235614	2177.0	2177.0	37	0.0
3716235	734.974304199	4.0	6367.0	4	2785.0	1	3216.24324324	119001.0	2.59011136994	3.0	0.907546455226	388.397001351	185.306968355	1283.02027362	0.221029137448	1935.0	1624.0	37	0.0
3716236	3106.54931641	4.0	22764.0	4	4237.0	1	6921.45945946	256094.0	2.58588818529	3.0	0.802241621536	259.269177048	185.752030452	5379.27664796	0.452952727978	2007.0	2464.0	37	0.0
3716237	549.581726074	4.0	5300.0	4	1753.0	1	2126.10810811	78666.0	2.5361508296	3.0	0.692898953851	300.177280815	186.072848257	1057.33782008	0.208157398101	1361.0	824.0	37	0.0
3716238	540.511230469	4.0	5911.0	4	2513.0	1	2811.56756757	104028.0	2.56571362591	3.0	0.407073785414	345.630474621	187.987727137	992.793352688	0.0774363932568	1816.0	1565.0	37	0.0
3716239	2203.01049805	4.0	16076.0	4	3085.0	1	4728.27027027	174946.0	2.56519477026	3.0	0.901726205821	90.2894386108	188.922281787	3679.25153657	0.540438436521	1385.0	1385.0	37	0.0
3716224	392.457214355	4.0	5914.0	4	2696.0	1	3034.02702703	112259.0	11.4000000005	3.0	0.463923373841	341.99786677	177.795136926	1165.29518164	0.0978042363218	2033.0	1520.0	37	0.0
3716225	5866.92138672	4.0	38726.0	4	6535.0	1	11561.7567568	427785.0	2.5564192359	3.0	0.938007055121	375.985339359	178.340554508	9682.20276075	0.646793381346	2438.0	3133.0	37	0.0
3716226	1034.20776367	4.0	10719.0	4	3023.0	1	3689.75675676	136521.0	2.60072478119	3.0	0.838910330927	115.59172826	179.034024832	2085.24956414	0.310707403684	1503.0	1602.0	37	0.0
3716227	3469.5144043	4.0	23347.0	4	4210.0	1	6711.64864865	248331.0	2.56330204004	3.0	0.884649153504	166.238176623	179.016527021	5807.76926585	0.620103012109	1530.0	1556.0	37	0.0
3716228	1802.75183105	4.0	12669.0	4	3571.0	1	4864.51351351	179987.0	2.56848176365	3.0	0.943958085762	110.902492094	180.285571742	3162.62825495	0.442696996218	1618.0	1416.0	37	0.0
3716229	6992.38818359	4.0	36502.0	4	9356.0	1	13836.1621622	511938.0	2.59328098509	3.0	1.09638522515	207.759959251	179.887634692	10568.6570326	0.720380223028	2040.0	3240.0	37	0.0
3716230	590.798461914	4.0	4978.0	4	1818.0	1	2160.0	79920.0	2.5169116542	3.0	0.856073416266	6.95881313284	181.953499781	1027.13906881	0.255560816227	1268.0	1143.0	37	0.0
3716231	2674.13330078	4.0	17166.0	4	5580.0	1	7257.43243243	268525.0	4.68822575849	3.0	1.25524060018	399.0	182.0	4556.6808616	0.650329010342	1623.0	2045.0	37	0.0
3716344	260.233612061	4.0	2976.0	4	1667.0	1	1733.10810811	64125.0	2.54818544899	3.0	0.62492483744	37.3786625689	284.162026849	498.742629229	0.0988025829426	1352.0	1078.0	37	0.0
3716345	233.59866333	4.0	3353.0	4	1822.0	1	1956.45945946	72389.0	2.4925840011	3.0	0.478910774376	85.8343402161	283.952915105	580.382421559	0.0764659912668	1569.0	1055.0	37	0.0
3716346	1706.0559082	4.0	11400.0	4	2944.0	1	4210.37837838	155784.0	2.5896497596	3.0	1.00373142482	151.268484507	284.543795315	2788.22432892	0.497788059971	1373.0	1381.0	37	0.0
3716347	1757.15026855	4.0	13168.0	4	2874.0	1	4324.7027027	160014.0	2.53730505712	3.0	0.80471006823	282.887095974	284.536638976	3116.38122458	0.408325898984	1624.0	1555.0	37	0.0
3716348	451.204376221	4.0	5531.0	4	2656.0	1	2832.24324324	104793.0	2.63066438016	3.0	0.721360284379	290.722627209	285.349704583	1046.08214585	0.153690404294	1684.0	1511.0	37	0.0
3716349	1242.19689941	4.0	9153.0	4	2195.0	1	3121.05405405	115479.0	2.5843994122	3.0	0.825127304432	185.714259523	285.556877255	2243.0038632	0.42145720598	1250.0	1031.0	37	0.0
3716350	557.76550293	4.0	4814.0	4	2085.0	1	2418.64864865	89490.0	2.56981861252	3.0	0.843795226113	350.114338551	287.165455901	950.404803118	0.198730465453	1573.0	1218.0	37	0.0
3716351	3770.41259766	4.0	25522.0	4	3971.0	1	7352.91891892	272058.0	2.57901438425	3.0	0.839466547548	5.61352674525	288.5443773	6794.7859846	0.633647573232	1565.0	2028.0	37	0.0
3716336	301.444396973	4.0	3639.0	4	1242.0	1	1562.40540541	57809.0	2.54893111016	3.0	0.369535564076	148.990852215	275.331381067	660.948874282	0.0847903002715	1170.0	943.0	37	0.0
3716337	209.318969727	4.0	4682.0	4	2377.0	1	2577.24324324	95358.0	2.82922473846	3.0	-0.297300055727	358.000637541	276.215144529	810.651569398	-0.0446681602388	1846.0	1342.0	37	0.0
3716338	185.661712646	4.0	2435.0	4	1368.0	1	1404.2972973	51959.0	2.57893749865	3.0	0.44999933394	195.930623712	276.942351573	431.611120291	0.0742912157499	1158.0	523.0	37	0.0
3716339	252.447769165	4.0	2799.0	4	1416.0	1	1483.35135135	54884.0	2.57033294613	3.0	0.752837972096	253.458675849	277.264897469	506.66952939	0.147544027009	1093.0	749.0	37	0.0
3716340	268.808959961	4.0	3781.0	4	1583.0	1	1653.89189189	61194.0	2.61614481262	3.0	0.194223433231	5.957868625	277.971281395	569.932831509	0.034623463684	1375.0	966.0	37	0.0
3716341	3246.39770508	4.0	21125.0	4	4009.0	1	6629.81081081	245303.0	2.5362587683	3.0	0.904444327554	27.4172186345	278.572076714	5635.89710318	0.624502421373	1452.0	1658.0	37	0.0
3716342	238.709762573	4.0	3334.0	4	1860.0	1	2009.91891892	74367.0	2.50704377479	3.0	0.466290620173	362.177319835	278.837761593	624.004201303	0.0780309489248	1597.0	975.0	37	0.0
3716343	3190.2746582	4.0	22109.0	4	3498.0	1	6438.10810811	238210.0	2.5372718763	3.0	0.859937513568	74.9433460618	282.669921595	5444.20094527	0.571315848368	1676.0	1497.0	37	0.0
3716328	636.388671875	4.0	5132.0	4	1714.0	1	2197.16216216	81295.0	2.5224946139	3.0	0.860911711641	49.323915845	271.914967601	1099.78221363	0.274637544223	1197.0	1065.0	37	0.0
3716329	246.189849854	4.0	3222.0	4	1470.0	1	1513.62162162	56004.0	2.51645240536	3.0	0.720637581105	202.15160659	271.59458235	495.429126636	0.133706234661	1108.0	565.0	37	0.0
3716330	1269.92456055	4.0	11542.0	4	3503.0	1	4530.02702703	167611.0	2.53186437881	3.0	0.559554889038	344.042548348	272.283859219	2733.8744839	0.20314630035	1980.0	1349.0	37	0.0
3716331	655.272155762	4.0	5684.0	4	2223.0	1	2665.18918919	98612.0	2.64971267575	3.0	0.829012305194	334.10022172	273.016800855	1093.48895838	0.204915000514	1662.0	1265.0	37	0.0
3716332	1652.81066895	4.0	12460.0	4	2913.0	1	4037.32432432	149381.0	2.56985218942	3.0	0.833006328902	284.930664751	273.931079643	2808.78491972	0.407981010483	1628.0	1315.0	37	0.0
3716333	4406.83789062	4.0	31941.0	4	5744.0	1	9237.45945946	341786.0	2.5575666495	3.0	0.862407267873	350.496495775	273.867096476	7813.4625366	0.574137816502	2128.0	2449.0	37	0.0
3716334	378.148712158	4.0	4089.0	4	1720.0	1	1988.67567568	73581.0	2.52450683355	3.0	0.126511827583	69.7168950188	275.242662436	773.023718698	0.0252082135142	1497.0	1047.0	37	0.0
3716335	391.162506104	4.0	5175.0	4	2073.0	1	2451.45945946	90704.0	11.4000000005	3.0	-0.154310384668	90.1317653629	274.771806086	988.24318292	-0.0301649187151	1819.0	1168.0	37	0.0
3716320	172.887283325	4.0	2497.0	4	1311.0	1	1431.08108108	52950.0	2.52135417218	3.0	0.338848832652	44.2877567068	266.996603135	461.323661892	0.0577708958103	1135.0	781.0	37	0.0
3716321	282.943664551	4.0	3056.0	4	1509.0	1	1607.56756757	59480.0	2.49012842491	3.0	0.726093899533	176.734457884	267.406202305	567.268432468	0.146933339802	1178.0	797.0	37	0.0
3716322	442.217773438	4.0	4943.0	4	2181.0	1	2411.78378378	89236.0	2.5970129265	3.0	0.671888694009	9.43571774502	269.337555644	897.418338443	0.142862366066	1469.0	1088.0	37	0.0
3716323	193.786453247	4.0	3009.0	4	1760.0	1	1806.18918919	66829.0	4.77642179724	3.0	0.77073563387	15.5780168619	268.533049005	491.523077216	0.117157628661	1289.0	828.0	37	0.0
3716324	3602.59692383	4.0	24773.0	4	4098.0	1	7275.32432432	269187.0	2.56113591892	3.0	0.843784803388	84.2580433624	269.575281309	6327.11025866	0.579544131433	1823.0	2132.0	37	0.0
3716325	1646.03051758	4.0	13475.0	4	2868.0	1	3970.37837838	146904.0	2.54832079402	3.0	0.801086029908	97.8592221972	269.531369053	2993.81299378	0.432714703006	1476.0	1291.0	37	0.0
3716326	556.087280273	4.0	4904.0	4	1941.0	1	2379.62162162	88046.0	2.58634207647	3.0	1.08746988451	265.445913944	270.512136765	967.780460394	0.283918458854	1286.0	1238.0	37	0.0
[truncated: 28,844 more rows]
